# Supplementary material for: Effects of temperature on transcriptome and cuticular hydrocarbon expression in ecologically differentiated populations of desert Drosophila
Source: Ecol Evol. 2016 Dec 20;7(2):619–37. doi: 10.1002/ece3.2653 (PMC5243788; doi:10.1002/ece3.2653)
Supplement: Supplementary file 5 [file ECE3-7-619-s005.xls]

## Sheet: All
Supplementary Table 4. Temperature effects on gene expression.
ID	Effect	Tmp	_Tmp	If Then	Fold Change	Estimate	StdErr	fdr_p
FBtr0168945	Tmp	15	25	1	0.103378	-3.274	0.2026	0
FBtr0168945	Tmp	15	35	1	0.104669	-3.2561	0.2013	0
FBtr0172526	Tmp	15	25	1	0.207359	-2.2698	0.1384	0
FBtr0162061	Tmp	15	25	1	0.221104	-2.1772	0.1556	0
FBtr0173223	Tmp	25	35	1	0.222766	-2.1664	0.1239	0
FBtr0173223	Tmp	15	35	1	0.239036	-2.0647	0.1239	0
FBtr0163813	Tmp	15	35	1	0.239318	-2.063	0.08827	0
FBtr0163813	Tmp	25	35	1	0.256459	-1.9632	0.08827	0
FBtr0160978	Tmp	15	35	1	0.256939	-1.9605	0.05267	0
FBtr0170091	Tmp	15	35	1	0.260328	-1.9416	0.07626	0
FBtr0163649	Tmp	15	25	1	0.260653	-1.9398	0.1438	0
FBtr0173224	Tmp	15	35	1	0.261394	-1.9357	0.05008	0
FBtr0164713	Tmp	15	35	1	0.276031	-1.8571	0.05776	0
FBtr0160978	Tmp	25	35	1	0.280447	-1.8342	0.05267	0
FBtr0173224	Tmp	25	35	1	0.282163	-1.8254	0.05008	0
FBtr0170091	Tmp	25	35	1	0.282829	-1.822	0.07626	0
FBtr0169476	Tmp	15	35	1	0.289052	-1.7906	0.09925	0
FBtr0164713	Tmp	25	35	1	0.302394	-1.7255	0.05776	0
FBtr0171072	Tmp	15	35	1	0.303696	-1.7193	0.06725	0
FBtr0169476	Tmp	25	35	1	0.320923	-1.6397	0.09925	0
FBtr0168259	Tmp	15	25	1	0.32421	-1.625	0.1096	0
FBtr0162041	Tmp	15	25	1	0.334157	-1.5814	0.09309	0
FBtr0171072	Tmp	25	35	1	0.337837	-1.5656	0.06725	0
FBtr0167010	Tmp	15	25	1	0.345798	-1.532	0.1341	0
FBtr0169175	Tmp	25	35	1	0.352159	-1.5057	0.1144	0
FBtr0162969	Tmp	15	35	1	0.352697	-1.5035	0.05606	0
FBtr0162969	Tmp	25	35	1	0.357249	-1.485	0.05606	0
FBtr0175579	Tmp	15	35	1	0.358539	-1.4798	0.08522	0
FBtr0174888	Tmp	25	35	1	0.361558	-1.4677	0.07622	0
FBtr0175580	Tmp	15	35	1	0.363266	-1.4609	0.1121	0
FBtr0163932	Tmp	15	25	1	0.365135	-1.4535	0.1372	0
FBtr0170252	Tmp	25	35	1	0.380931	-1.3924	0.0465	0
FBtr0174888	Tmp	15	35	1	0.387106	-1.3692	0.07622	0
FBtr0162978	Tmp	15	35	1	0.388935	-1.3624	0.09684	0
FBtr0170252	Tmp	15	35	1	0.39472	-1.3411	0.0465	0
FBtr0172171	Tmp	15	25	1	0.413254	-1.2749	0.0905	0
FBtr0175580	Tmp	25	35	1	0.413798	-1.273	0.1121	0
FBtr0175295	Tmp	15	35	1	0.414832	-1.2694	0.09072	0
FBtr0166224	Tmp	15	35	1	0.431879	-1.2113	0.09533	0
FBtr0168663	Tmp	15	35	1	0.439642	-1.1856	0.0848	0
FBtr0172734	Tmp	15	35	1	0.441658	-1.179	0.09916	0
FBtr0175295	Tmp	15	25	1	0.442608	-1.1759	0.09129	0
FBtr0171829	Tmp	15	35	1	0.444329	-1.1703	0.06537	0
FBtr0163810	Tmp	15	35	1	0.461435	-1.1158	0.1019	0
FBtr0174088	Tmp	15	35	1	0.467228	-1.0978	0.0491	0
FBtr0170970	Tmp	25	35	1	0.468461	-1.094	0.06916	0
FBtr0170970	Tmp	15	35	1	0.472505	-1.0816	0.06916	0
FBtr0170613	Tmp	15	35	1	0.475198	-1.0734	0.09781	0
FBtr0173825	Tmp	15	35	1	0.476814	-1.0685	0.08821	0
FBtr0173343	Tmp	15	35	1	0.481331	-1.0549	0.07778	0
FBtr0161226	Tmp	25	35	1	0.481831	-1.0534	0.07575	0
FBtr0174283	Tmp	15	35	1	0.485519	-1.0424	0.08646	0
FBtr0168763	Tmp	15	35	1	0.494794	-1.0151	0.09042	0
FBtr0170737	Tmp	15	35	1	0.495755	-1.0123	0.08959	0
FBtr0168763	Tmp	25	35	1	0.49948	-1.0015	0.09042	0
FBtr0168663	Tmp	25	35	1	0.505576	-0.984	0.0848	0
FBtr0171829	Tmp	25	35	1	0.508881	-0.9746	0.06537	0
FBtr0169070	Tmp	15	25	1	0.509552	-0.9727	0.07816	0
FBtr0170737	Tmp	25	35	1	0.516199	-0.954	0.08959	0
FBtr0174848	Tmp	15	35	1	0.51853	-0.9475	0.0575	0
FBtr0175579	Tmp	25	35	1	0.521269	-0.9399	0.08522	0
FBtr0170303	Tmp	25	35	1	0.522571	-0.9363	0.06775	0
FBtr0162318	Tmp	15	35	1	0.522608	-0.9362	0.06552	0
FBtr0162318	Tmp	25	35	1	0.528582	-0.9198	0.06552	0
FBtr0171728	Tmp	25	35	1	0.528692	-0.9195	0.04417	0
FBtr0161226	Tmp	15	35	1	0.530417	-0.9148	0.07575	0
FBtr0166713	Tmp	15	35	1	0.532739	-0.9085	0.07253	0
FBtr0171728	Tmp	15	35	1	0.548286	-0.867	0.04417	0
FBtr0164651	Tmp	25	35	1	0.551985	-0.8573	0.04845	0
FBtr0173343	Tmp	25	35	1	0.558063	-0.8415	0.07778	0
FBtr0170222	Tmp	15	35	1	0.558373	-0.8407	0.07905	0
FBtr0174848	Tmp	25	35	1	0.559884	-0.8368	0.0575	0
FBtr0169098	Tmp	25	35	1	0.568487	-0.8148	0.06731	0
FBtr0164913	Tmp	15	35	1	0.572283	-0.8052	0.05117	0
FBtr0173261	Tmp	15	35	1	0.574628	-0.7993	0.05322	0
FBtr0164651	Tmp	15	35	1	0.576943	-0.7935	0.04845	0
FBtr0166788	Tmp	25	35	1	0.584348	-0.7751	0.05858	0
FBtr0160986	Tmp	25	35	1	0.594109	-0.7512	0.03389	0
FBtr0166788	Tmp	15	35	1	0.599487	-0.7382	0.05858	0
FBtr0166167	Tmp	15	25	1	0.600527	-0.7357	0.0635	0
FBtr0164454	Tmp	15	35	1	0.601193	-0.7341	0.05247	0
FBtr0174193	Tmp	15	35	1	0.601735	-0.7328	0.06714	0
FBtr0162645	Tmp	15	35	1	0.601777	-0.7327	0.05692	0
FBtr0173261	Tmp	25	35	1	0.60186	-0.7325	0.05322	0
FBtr0160986	Tmp	15	35	1	0.602904	-0.73	0.03389	0
FBtr0170303	Tmp	15	35	1	0.602988	-0.7298	0.06775	0
FBtr0170800	Tmp	25	35	1	0.611617	-0.7093	0.05921	0
FBtr0165892	Tmp	15	25	1	0.613442	-0.705	0.05511	0
FBtr0175569	Tmp	15	35	1	0.615274	-0.7007	0.06087	0
FBtr0168310	Tmp	25	35	1	0.61848	-0.6932	0.04904	0
FBtr0174085	Tmp	25	35	1	0.621187	-0.6869	0.06181	0
FBtr0163074	Tmp	15	35	1	0.626245	-0.6752	0.05601	0
FBtr0168310	Tmp	15	35	1	0.628812	-0.6693	0.04904	0
FBtr0166609	Tmp	15	35	1	0.630121	-0.6663	0.05023	0
FBtr0175569	Tmp	25	35	1	0.638032	-0.6483	0.06087	0
FBtr0164913	Tmp	25	35	1	0.641668	-0.6401	0.05117	0
FBtr0172579	Tmp	15	35	1	0.642781	-0.6376	0.05512	0
FBtr0161839	Tmp	25	35	1	0.647477	-0.6271	0.0357	0
FBtr0169255	Tmp	15	35	1	0.657517	-0.6049	0.0493	0
FBtr0163908	Tmp	15	35	1	0.658383	-0.603	0.05359	0
FBtr0171255	Tmp	15	35	1	0.660944	-0.5974	0.04037	0
FBtr0174088	Tmp	25	35	1	0.661173	-0.5969	0.0491	0
FBtr0161782	Tmp	15	35	1	0.664481	-0.5897	0.04791	0
FBtr0172598	Tmp	15	35	1	0.665126	-0.5883	0.05287	0
FBtr0170090	Tmp	25	35	0	0.667944	-0.5822	0.05069	0
FBtr0174087	Tmp	25	35	0	0.6711	-0.5754	0.051	0
FBtr0175081	Tmp	15	35	0	0.673103	-0.5711	0.0444	0
FBtr0161658	Tmp	15	35	0	0.673757	-0.5697	0.05138	0
FBtr0162136	Tmp	15	35	0	0.681035	-0.5542	0.03881	0
FBtr0170090	Tmp	15	35	0	0.681743	-0.5527	0.05069	0
FBtr0175199	Tmp	25	35	0	0.691356	-0.5325	0.04757	0
FBtr0164099	Tmp	15	35	0	0.693852	-0.5273	0.04449	0
FBtr0161839	Tmp	15	35	0	0.697179	-0.5204	0.0357	0
FBtr0175081	Tmp	25	35	0	0.697227	-0.5203	0.0444	0
FBtr0164696	Tmp	15	25	0	0.697323	-0.5201	0.04089	0
FBtr0174564	Tmp	15	35	0	0.698436	-0.5178	0.0451	0
FBtr0161994	Tmp	15	35	0	0.705931	-0.5024	0.04297	0
FBtr0171431	Tmp	15	35	0	0.707156	-0.4999	0.03529	0
FBtr0168755	Tmp	15	35	0	0.710842	-0.4924	0.03719	0
FBtr0166817	Tmp	15	35	0	0.714695	-0.4846	0.04192	0
FBtr0170432	Tmp	15	35	0	0.714992	-0.484	0.0423	0
FBtr0168755	Tmp	15	25	0	0.715339	-0.4833	0.03743	0
FBtr0164107	Tmp	15	35	0	0.717773	-0.4784	0.04275	0
FBtr0171431	Tmp	25	35	0	0.722315	-0.4693	0.03529	0
FBtr0173462	Tmp	25	35	0	0.729662	-0.4547	0.03974	0
FBtr0168828	Tmp	15	35	0	0.731738	-0.4506	0.03568	0
FBtr0171255	Tmp	25	35	0	0.741902	-0.4307	0.04037	0
FBtr0162952	Tmp	15	35	0	0.74324	-0.4281	0.03431	0
FBtr0164005	Tmp	15	35	0	0.751685	-0.4118	0.03217	0
FBtr0162600	Tmp	15	35	0	0.756494	-0.4026	0.03225	0
FBtr0162952	Tmp	25	35	0	0.756651	-0.4023	0.03431	0
FBtr0164529	Tmp	15	35	0	0.787253	-0.3451	0.02695	0
FBtr0173001	Tmp	15	35	0	0.797966	-0.3256	0.02547	0
FBtr0174866	Tmp	15	35	0	0.801848	-0.3186	0.02894	0
FBtr0173001	Tmp	25	35	0	0.803016	-0.3165	0.02547	0
FBtr0162948	Tmp	15	35	0	0.804018	-0.3147	0.02781	0
FBtr0171144	Tmp	15	35	0	0.814056	-0.2968	0.02476	0
FBtr0173650	Tmp	15	35	0	1.16667	0.2224	0.02071	0
FBtr0167790	Tmp	25	35	0	1.19947	0.2624	0.0187	0
FBtr0167790	Tmp	15	35	0	1.20005	0.2631	0.0187	0
FBtr0174864	Tmp	15	35	0	1.20723	0.2717	0.02421	0
FBtr0164210	Tmp	15	35	0	1.22893	0.2974	0.02631	0
FBtr0169653	Tmp	15	35	0	1.25345	0.3259	0.02915	0
FBtr0162802	Tmp	25	35	0	1.27015	0.345	0.03077	0
FBtr0163490	Tmp	15	35	0	1.27766	0.3535	0.03108	0
FBtr0168636	Tmp	15	35	0	1.29343	0.3712	0.02975	0
FBtr0167439	Tmp	15	35	0	1.32235	0.4031	0.03758	0
FBtr0169553	Tmp	25	35	0	1.33923	0.4214	0.03865	0
FBtr0164860	Tmp	15	35	0	1.34518	0.4278	0.03709	0
FBtr0165124	Tmp	15	35	0	1.37173	0.456	0.03453	0
FBtr0168550	Tmp	15	35	0	1.37411	0.4585	0.04274	0
FBtr0163742	Tmp	15	25	0	1.37659	0.4611	0.04264	0
FBtr0167432	Tmp	15	35	0	1.40347	0.489	0.04452	0
FBtr0167966	Tmp	15	35	0	1.42346	0.5094	0.0462	0
FBtr0166299	Tmp	15	35	0	1.43704	0.5231	0.04126	0
FBtr0164621	Tmp	15	35	0	1.44864	0.5347	0.04413	0
FBtr0162802	Tmp	15	35	0	1.45771	0.5437	0.03077	0
FBtr0174732	Tmp	15	35	0	1.46196	0.5479	0.05033	0
FBtr0171106	Tmp	15	35	0	1.46673	0.5526	0.0338	0
FBtr0164613	Tmp	15	35	0	1.47039	0.5562	0.05062	0
FBtr0169143	Tmp	15	35	0	1.48555	0.571	0.0436	0
FBtr0175229	Tmp	15	35	0	1.49102	0.5763	0.0385	0
FBtr0172861	Tmp	15	25	0	1.49412	0.5793	0.05136	0
FBtr0174790	Tmp	15	35	0	1.49589	0.581	0.05424	0
FBtr0167966	Tmp	25	35	0	1.49796	0.583	0.0462	0
FBtr0161948	Tmp	15	35	1	1.50139	0.5863	0.05268	0
FBtr0174474	Tmp	15	25	1	1.52615	0.6099	0.05572	0
FBtr0171690	Tmp	15	35	1	1.52615	0.6099	0.05574	0
FBtr0174035	Tmp	15	35	1	1.52689	0.6106	0.05138	0
FBtr0173141	Tmp	15	35	1	1.53602	0.6192	0.05778	0
FBtr0163949	Tmp	15	25	1	1.54136	0.6242	0.05305	0
FBtr0172861	Tmp	15	35	1	1.54275	0.6255	0.05103	0
FBtr0168228	Tmp	25	35	1	1.55671	0.6385	0.0576	0
FBtr0168269	Tmp	15	35	1	1.55876	0.6404	0.05598	0
FBtr0174715	Tmp	15	35	1	1.56266	0.644	0.05423	0
FBtr0168234	Tmp	15	25	1	1.57363	0.6541	0.05577	0
FBtr0163742	Tmp	15	35	1	1.57418	0.6546	0.04237	0
FBtr0173871	Tmp	15	35	1	1.57757	0.6577	0.05788	0
FBtr0167489	Tmp	15	25	1	1.58041	0.6603	0.05738	0
FBtr0174340	Tmp	15	35	1	1.58645	0.6658	0.04628	0
FBtr0173951	Tmp	15	35	1	1.5903	0.6693	0.06197	0
FBtr0172405	Tmp	15	35	1	1.59185	0.6707	0.06274	0
FBtr0166473	Tmp	15	35	1	1.59715	0.6755	0.05905	0
FBtr0163727	Tmp	15	35	1	1.59793	0.6762	0.0523	0
FBtr0172188	Tmp	15	35	1	1.60136	0.6793	0.05866	0
FBtr0172954	Tmp	15	35	1	1.60236	0.6802	0.04686	0
FBtr0166999	Tmp	15	35	1	1.6067	0.6841	0.0596	0
FBtr0169545	Tmp	15	35	1	1.60726	0.6846	0.05118	0
FBtr0174729	Tmp	15	35	1	1.62225	0.698	0.0616	0
FBtr0172700	Tmp	15	35	1	1.62439	0.6999	0.05917	0
FBtr0167896	Tmp	15	35	1	1.62744	0.7026	0.06265	0
FBtr0169544	Tmp	25	35	1	1.63875	0.7126	0.05839	0
FBtr0162438	Tmp	15	35	1	1.64035	0.714	0.05854	0
FBtr0174652	Tmp	15	35	1	1.64126	0.7148	0.06159	0
FBtr0168228	Tmp	15	35	1	1.64148	0.715	0.0576	0
FBtr0169730	Tmp	15	35	1	1.64217	0.7156	0.05475	0
FBtr0169017	Tmp	15	35	1	1.64947	0.722	0.06222	0
FBtr0172954	Tmp	25	35	1	1.65623	0.7279	0.04686	0
FBtr0162439	Tmp	15	25	1	1.65967	0.7309	0.06762	0
FBtr0161189	Tmp	15	35	1	1.66059	0.7317	0.04348	0
FBtr0168268	Tmp	15	35	1	1.66832	0.7384	0.0676	0
FBtr0167620	Tmp	15	35	1	1.6711	0.7408	0.0644	0
FBtr0172410	Tmp	15	35	1	1.67865	0.7473	0.06101	0
FBtr0164738	Tmp	15	35	1	1.68016	0.7486	0.06066	0
FBtr0163010	Tmp	15	35	1	1.6989	0.7646	0.05241	0
FBtr0169795	Tmp	15	35	1	1.7035	0.7685	0.05965	0
FBtr0175025	Tmp	15	35	1	1.70681	0.7713	0.06034	0
FBtr0165588	Tmp	15	35	1	1.7163	0.7793	0.05299	0
FBtr0174557	Tmp	15	35	1	1.72047	0.7828	0.04978	0
FBtr0162495	Tmp	15	35	1	1.72238	0.7844	0.07039	0
FBtr0169386	Tmp	15	35	1	1.72369	0.7855	0.06988	0
FBtr0165042	Tmp	25	35	1	1.72883	0.7898	0.07099	0
FBtr0165610	Tmp	15	35	1	1.72931	0.7902	0.06765	0
FBtr0169567	Tmp	25	35	1	1.72955	0.7904	0.05192	0
FBtr0162067	Tmp	15	35	1	1.73363	0.7938	0.06393	0
FBtr0173229	Tmp	15	35	1	1.75723	0.8133	0.05925	0
FBtr0168171	Tmp	15	35	1	1.76137	0.8167	0.06486	0
FBtr0173372	Tmp	15	25	1	1.77006	0.8238	0.05316	0
FBtr0168541	Tmp	15	35	1	1.77031	0.824	0.06492	0
FBtr0165621	Tmp	15	25	1	1.77178	0.8252	0.07561	0
FBtr0165610	Tmp	25	35	1	1.78423	0.8353	0.06765	0
FBtr0168422	Tmp	15	35	1	1.78485	0.8358	0.07345	0
FBtr0171417	Tmp	15	35	1	1.79378	0.843	0.06628	0
FBtr0175368	Tmp	15	25	1	1.79564	0.8445	0.07457	0
FBtr0161432	Tmp	15	35	1	1.79751	0.846	0.06447	0
FBtr0164251	Tmp	15	35	1	1.802	0.8496	0.04903	0
FBtr0169217	Tmp	15	35	1	1.80763	0.8541	0.07866	0
FBtr0167578	Tmp	25	35	1	1.80813	0.8545	0.0702	0
FBtr0172176	Tmp	15	35	1	1.81014	0.8561	0.0595	0
FBtr0167188	Tmp	15	35	1	1.81365	0.8589	0.06546	0
FBtr0164309	Tmp	15	25	1	1.81491	0.8599	0.07365	0
FBtr0170093	Tmp	25	35	1	1.82425	0.8673	0.07023	0
FBtr0162391	Tmp	15	35	1	1.82969	0.8716	0.07039	0
FBtr0166935	Tmp	15	35	1	1.83274	0.874	0.068	0
FBtr0174517	Tmp	15	35	1	1.83414	0.8751	0.06886	0
FBtr0174512	Tmp	15	35	1	1.84459	0.8833	0.07384	0
FBtr0162168	Tmp	15	25	1	1.85228	0.8893	0.07392	0
FBtr0161611	Tmp	15	35	1	1.85356	0.8903	0.0804	0
FBtr0167426	Tmp	15	35	1	1.8542	0.8908	0.07236	0
FBtr0168107	Tmp	15	35	1	1.86374	0.8982	0.0735	0
FBtr0174768	Tmp	15	35	1	1.87566	0.9074	0.05353	0
FBtr0174517	Tmp	25	35	1	1.87839	0.9095	0.06886	0
FBtr0167814	Tmp	15	25	1	1.88792	0.9168	0.08496	0
FBtr0173389	Tmp	15	35	1	1.88818	0.917	0.06764	0
FBtr0160828	Tmp	15	35	1	1.89343	0.921	0.086	0
FBtr0168213	Tmp	15	35	1	1.89369	0.9212	0.07285	0
FBtr0163012	Tmp	15	35	1	1.89435	0.9217	0.07053	0
FBtr0169307	Tmp	25	35	1	1.89671	0.9235	0.07092	0
FBtr0161296	Tmp	15	35	1	1.90409	0.9291	0.06656	0
FBtr0161610	Tmp	15	35	1	1.91335	0.9361	0.0857	0
FBtr0162168	Tmp	15	35	1	1.91733	0.9391	0.07345	0
FBtr0167578	Tmp	15	35	1	1.91866	0.9401	0.0702	0
FBtr0169217	Tmp	15	25	1	1.93415	0.9517	0.07916	0
FBtr0163949	Tmp	15	35	1	1.95058	0.9639	0.05272	0
FBtr0161432	Tmp	15	25	1	1.95437	0.9667	0.06488	0
FBtr0169567	Tmp	15	35	1	1.96115	0.9717	0.05192	0
FBtr0164042	Tmp	15	25	1	1.9655	0.9749	0.0827	0
FBtr0173695	Tmp	15	35	1	1.97575	0.9824	0.07724	0
FBtr0174507	Tmp	15	35	1	1.98357	0.9881	0.07105	0
FBtr0169116	Tmp	15	35	1	1.98729	0.9908	0.08601	0
FBtr0161611	Tmp	15	25	1	1.99322	0.9951	0.08091	0
FBtr0161377	Tmp	15	35	1	1.99529	0.9966	0.08836	0
FBtr0173372	Tmp	15	35	1	2.00555	1.004	0.05282	0
FBtr0172921	Tmp	15	35	1	2.00778	1.0056	0.06327	0
FBtr0171070	Tmp	25	35	1	2.01098	1.0079	0.06634	0
FBtr0167726	Tmp	15	35	1	2.02497	1.0179	0.06918	0
FBtr0164659	Tmp	15	35	1	2.02708	1.0194	0.09533	0
FBtr0174602	Tmp	15	35	1	2.04401	1.0314	0.09084	0
FBtr0166513	Tmp	15	35	1	2.05224	1.0372	0.09621	0
FBtr0171062	Tmp	15	35	1	2.10147	1.0714	0.0783	0
FBtr0162439	Tmp	15	35	1	2.10804	1.0759	0.06719	0
FBtr0173986	Tmp	15	35	1	2.11301	1.0793	0.07174	0
FBtr0171070	Tmp	15	35	1	2.1158	1.0812	0.06634	0
FBtr0173017	Tmp	15	35	1	2.12786	1.0894	0.08339	0
FBtr0166513	Tmp	15	25	1	2.13421	1.0937	0.09682	0
FBtr0166272	Tmp	25	35	1	2.13732	1.0958	0.09121	0
FBtr0165621	Tmp	15	35	1	2.14058	1.098	0.07513	0
FBtr0166272	Tmp	15	35	1	2.14682	1.1022	0.09121	0
FBtr0169544	Tmp	15	35	1	2.15502	1.1077	0.05839	0
FBtr0165557	Tmp	25	35	1	2.15636	1.1086	0.09675	0
FBtr0169307	Tmp	15	35	1	2.1792	1.1238	0.07092	0
FBtr0168944	Tmp	15	35	1	2.18389	1.1269	0.1035	0
FBtr0161431	Tmp	15	25	1	2.19056	1.1313	0.08019	0
FBtr0172724	Tmp	15	35	1	2.20717	1.1422	0.08197	0
FBtr0170007	Tmp	15	35	1	2.23985	1.1634	0.08978	0
FBtr0161910	Tmp	25	35	1	2.26279	1.1781	0.1105	0
FBtr0174510	Tmp	15	35	1	2.28469	1.192	0.08859	0
FBtr0164042	Tmp	15	35	1	2.28691	1.1934	0.08218	0
FBtr0172616	Tmp	15	35	1	2.2904	1.1956	0.113	0
FBtr0160828	Tmp	25	35	1	2.29772	1.2002	0.086	0
FBtr0164250	Tmp	15	35	1	2.3017	1.2027	0.07675	0
FBtr0168486	Tmp	15	35	1	2.30585	1.2053	0.08447	0
FBtr0173744	Tmp	15	35	1	2.33141	1.2212	0.06847	0
FBtr0169789	Tmp	15	25	1	2.33286	1.2221	0.0956	0
FBtr0161431	Tmp	15	35	1	2.38882	1.2563	0.07968	0
FBtr0175433	Tmp	15	35	1	2.39811	1.2619	0.111	0
FBtr0167814	Tmp	15	35	1	2.41212	1.2703	0.08443	0
FBtr0168910	Tmp	15	35	1	2.41312	1.2709	0.07676	0
FBtr0169534	Tmp	15	35	1	2.41312	1.2709	0.08997	0
FBtr0161209	Tmp	25	35	1	2.43024	1.2811	0.06462	0
FBtr0165557	Tmp	15	35	1	2.46007	1.2987	0.09675	0
FBtr0169789	Tmp	15	35	1	2.47976	1.3102	0.095	0
FBtr0174612	Tmp	15	35	1	2.48751	1.3147	0.06978	0
FBtr0168022	Tmp	15	35	1	2.49857	1.3211	0.07926	0
FBtr0167910	Tmp	15	25	1	2.53749	1.3434	0.0633	0
FBtr0172351	Tmp	25	35	1	2.54312	1.3466	0.09754	0
FBtr0161209	Tmp	15	35	1	2.54947	1.3502	0.06462	0
FBtr0168479	Tmp	15	35	1	2.60539	1.3815	0.0905	0
FBtr0166005	Tmp	25	35	1	2.66586	1.4146	0.1284	0
FBtr0163080	Tmp	15	35	1	2.70382	1.435	0.1028	0
FBtr0161362	Tmp	15	35	1	2.71867	1.4429	0.1022	0
FBtr0166603	Tmp	15	35	1	2.72905	1.4484	0.1307	0
FBtr0167910	Tmp	15	35	1	2.74328	1.4559	0.06291	0
FBtr0164019	Tmp	25	35	1	2.81123	1.4912	0.09312	0
FBtr0170596	Tmp	15	25	1	2.82529	1.4984	0.1402	0
FBtr0168952	Tmp	25	35	1	2.88006	1.5261	0.116	0
FBtr0163080	Tmp	15	25	1	2.96206	1.5666	0.1034	0
FBtr0166498	Tmp	15	35	1	2.97358	1.5722	0.1103	0
FBtr0161362	Tmp	15	25	1	2.98101	1.5758	0.1029	0
FBtr0162044	Tmp	15	35	1	3.01571	1.5925	0.126	0
FBtr0163617	Tmp	15	35	1	3.02702	1.5979	0.08215	0
FBtr0166005	Tmp	15	35	1	3.08079	1.6233	0.1284	0
FBtr0171968	Tmp	15	35	1	3.08827	1.6268	0.1176	0
FBtr0166868	Tmp	15	35	1	3.13073	1.6465	0.1488	0
FBtr0169175	Tmp	15	25	1	3.14334	1.6523	0.1151	0
FBtr0172351	Tmp	15	35	1	3.16126	1.6605	0.09754	0
FBtr0170596	Tmp	15	35	1	3.20162	1.6788	0.1394	0
FBtr0168951	Tmp	15	25	1	3.21674	1.6856	0.1554	0
FBtr0163095	Tmp	15	25	1	3.24518	1.6983	0.1284	0
FBtr0169853	Tmp	15	35	1	3.26278	1.7061	0.09285	0
FBtr0166996	Tmp	15	25	1	3.26708	1.708	0.1212	0
FBtr0166965	Tmp	15	25	1	3.31521	1.7291	0.09493	0
FBtr0163650	Tmp	15	25	1	3.38604	1.7596	0.1645	0
FBtr0166996	Tmp	15	35	1	3.46487	1.7928	0.1204	0
FBtr0166498	Tmp	15	25	1	3.481	1.7995	0.111	0
FBtr0167057	Tmp	15	35	1	3.56277	1.833	0.1605	0
FBtr0166965	Tmp	15	35	1	3.63536	1.8621	0.09434	0
FBtr0163649	Tmp	25	35	1	3.64344	1.8653	0.1429	0
FBtr0167009	Tmp	15	35	1	3.68586	1.882	0.1604	0
FBtr0163954	Tmp	15	35	1	3.70301	1.8887	0.1041	0
FBtr0163954	Tmp	15	25	1	3.96797	1.9884	0.1048	0
FBtr0164019	Tmp	15	35	1	4.03369	2.0121	0.09312	0
FBtr0167057	Tmp	15	25	1	4.08348	2.0298	0.1615	0
FBtr0163617	Tmp	15	25	1	4.17536	2.0619	0.08267	0
FBtr0166496	Tmp	15	35	1	4.27108	2.0946	0.0911	0
FBtr0161008	Tmp	15	25	1	4.58906	2.1982	0.1048	0
FBtr0163650	Tmp	25	35	1	4.60372	2.2028	0.1635	0
FBtr0166496	Tmp	15	25	1	4.6499	2.2172	0.09168	0
FBtr0166870	Tmp	15	25	1	4.83093	2.2723	0.1341	0
FBtr0165289	Tmp	15	35	1	4.84367	2.2761	0.1882	0
FBtr0166870	Tmp	15	35	1	5.02318	2.3286	0.1333	0
FBtr0161008	Tmp	15	35	1	5.02561	2.3293	0.1042	0
FBtr0168111	Tmp	15	35	1	5.65803	2.5003	0.1095	0
FBtr0175017	Tmp	15	35	1	5.67335	2.5042	0.09872	0
FBtr0168111	Tmp	15	25	1	5.73065	2.5187	0.1102	0
FBtr0175017	Tmp	15	25	1	5.81347	2.5394	0.09934	0
FBtr0168951	Tmp	15	35	1	6.07338	2.6025	0.1544	0
FBtr0166945	Tmp	15	35	1	6.81257	2.7682	0.1534	0
FBtr0166945	Tmp	15	25	1	6.90241	2.7871	0.1544	0
FBtr0163651	Tmp	15	35	1	7.85385	2.9734	0.2559	0
FBtr0172291	Tmp	15	35	1	9.1141	3.1881	0.147	0
FBtr0175110	Tmp	15	25	1	9.14511	3.193	0.1288	0
FBtr0175110	Tmp	15	35	1	9.43616	3.2382	0.128	0
FBtr0172291	Tmp	15	25	1	9.66922	3.2734	0.148	0
FBtr0166867	Tmp	15	35	1	10.164	3.3454	0.1175	0
FBtr0166867	Tmp	15	25	1	10.2305	3.3548	0.1183	0
FBtr0163948	Tmp	15	25	1	10.8913	3.4451	0.1181	0
FBtr0163948	Tmp	15	35	1	11.0387	3.4645	0.1174	0
FBtr0167129	Tmp	15	35	1	11.4106	3.5123	0.1327	0
FBtr0167129	Tmp	15	25	1	11.924	3.5758	0.1335	0
FBtr0163650	Tmp	15	35	1	15.5884	3.9624	0.1635	0
FBtr0163894	Tmp	15	35	1	18.1437	4.1814	0.1138	0
FBtr0175027	Tmp	15	25	1	20.0024	4.3221	0.1229	0
FBtr0175027	Tmp	15	35	1	20.4142	4.3515	0.1221	0
FBtr0166499	Tmp	15	35	1	21.0522	4.3959	0.2136	0
FBtr0163894	Tmp	15	25	1	21.1004	4.3992	0.1145	0
FBtr0166500	Tmp	15	25	1	23.6407	4.5632	0.2548	0
FBtr0174470	Tmp	15	35	1	23.9093	4.5795	0.1655	0
FBtr0166499	Tmp	15	25	1	24.1274	4.5926	0.2149	0
FBtr0166500	Tmp	15	35	1	24.6446	4.6232	0.2532	0
FBtr0174470	Tmp	15	25	1	26.877	4.7483	0.1666	0
FBtr0162871	Tmp	15	35	1	29.886	4.9014	0.1391	0
FBtr0162871	Tmp	15	25	1	34.3872	5.1038	0.14	0
FBtr0162051	Tmp	15	25	1	0.261412	-1.9356	0.1873	4.69e-13
FBtr0162061	Tmp	15	35	1	0.330908	-1.5955	0.1546	4.69e-13
FBtr0172526	Tmp	15	35	1	0.369488	-1.4364	0.1376	4.69e-13
FBtr0162041	Tmp	15	35	1	0.515627	-0.9556	0.0925	4.69e-13
FBtr0170153	Tmp	15	35	1	0.55275	-0.8553	0.08093	4.69e-13
FBtr0174698	Tmp	15	35	1	0.561477	-0.8327	0.07967	4.69e-13
FBtr0170643	Tmp	15	35	1	0.628899	-0.6691	0.06427	4.69e-13
FBtr0171146	Tmp	15	35	0	0.667112	-0.584	0.05646	4.69e-13
FBtr0172598	Tmp	25	35	0	0.681932	-0.5523	0.05287	4.69e-13
FBtr0171594	Tmp	15	35	0	0.690446	-0.5344	0.05168	4.69e-13
FBtr0166574	Tmp	15	35	0	0.73785	-0.4386	0.04188	4.69e-13
FBtr0173462	Tmp	15	35	0	0.751841	-0.4115	0.03974	4.69e-13
FBtr0164408	Tmp	15	35	0	1.33663	0.4186	0.03965	4.69e-13
FBtr0162729	Tmp	15	35	0	1.43475	0.5208	0.04991	4.69e-13
FBtr0171221	Tmp	15	35	0	1.44744	0.5335	0.0508	4.69e-13
FBtr0174463	Tmp	25	35	1	1.52626	0.61	0.05807	4.69e-13
FBtr0168115	Tmp	15	35	1	1.55014	0.6324	0.06073	4.69e-13
FBtr0162067	Tmp	25	35	1	1.59383	0.6725	0.06393	4.69e-13
FBtr0168171	Tmp	15	25	1	1.60514	0.6827	0.06527	4.69e-13
FBtr0161296	Tmp	25	35	1	1.61384	0.6905	0.06656	4.69e-13
FBtr0171592	Tmp	15	35	1	1.66613	0.7365	0.07096	4.69e-13
FBtr0173986	Tmp	25	35	1	1.67412	0.7434	0.07174	4.69e-13
FBtr0167290	Tmp	15	35	1	1.69631	0.7624	0.07305	4.69e-13
FBtr0167067	Tmp	15	35	1	1.70835	0.7726	0.07331	4.69e-13
FBtr0164309	Tmp	15	35	1	1.70894	0.7731	0.07319	4.69e-13
FBtr0163680	Tmp	15	35	1	1.72524	0.7868	0.07477	4.69e-13
FBtr0171062	Tmp	15	25	1	1.76149	0.8168	0.07879	4.69e-13
FBtr0163584	Tmp	25	35	1	1.80964	0.8557	0.08148	4.69e-13
FBtr0168944	Tmp	15	25	1	2.11374	1.0798	0.1042	4.69e-13
FBtr0172960	Tmp	15	35	1	2.13835	1.0965	0.1058	4.69e-13
FBtr0166868	Tmp	15	25	1	2.98742	1.5789	0.1497	4.69e-13
FBtr0166497	Tmp	15	25	1	4.22192	2.0779	0.1966	4.69e-13
FBtr0165986	Tmp	15	35	1	0.488084	-1.0348	0.1004	8.97e-13
FBtr0164366	Tmp	15	35	1	0.503548	-0.9898	0.09651	8.97e-13
FBtr0169502	Tmp	15	35	1	0.655242	-0.6099	0.05922	8.97e-13
FBtr0167165	Tmp	15	35	0	0.685534	-0.5447	0.05311	8.97e-13
FBtr0167927	Tmp	15	35	0	1.39658	0.4819	0.04714	8.97e-13
FBtr0169302	Tmp	15	35	0	1.45468	0.5407	0.05287	8.97e-13
FBtr0172854	Tmp	15	35	1	1.62102	0.6969	0.06767	8.97e-13
FBtr0168022	Tmp	15	25	1	1.76786	0.822	0.07976	8.97e-13
FBtr0174409	Tmp	15	35	1	2.36002	1.2388	0.121	8.97e-13
FBtr0163810	Tmp	25	35	1	0.488998	-1.0321	0.1019	1.3e-12
FBtr0175263	Tmp	25	35	1	0.594068	-0.7513	0.07389	1.3e-12
FBtr0173815	Tmp	15	35	1	0.618138	-0.694	0.06847	1.3e-12
FBtr0167891	Tmp	25	35	1	0.620628	-0.6882	0.06774	1.3e-12
FBtr0174671	Tmp	25	35	0	0.682216	-0.5517	0.05449	1.3e-12
FBtr0174088	Tmp	15	25	0	0.706617	-0.501	0.04941	1.3e-12
FBtr0162948	Tmp	25	35	0	0.822051	-0.2827	0.02781	1.3e-12
FBtr0172054	Tmp	15	35	0	1.23029	0.299	0.02953	1.3e-12
FBtr0165152	Tmp	15	35	0	1.45417	0.5402	0.05317	1.3e-12
FBtr0162438	Tmp	25	35	1	1.51047	0.595	0.05854	1.3e-12
FBtr0162628	Tmp	25	35	1	1.60158	0.6795	0.06674	1.3e-12
FBtr0170947	Tmp	15	35	1	1.67853	0.7472	0.07353	1.3e-12
FBtr0167466	Tmp	15	35	1	1.68144	0.7497	0.07386	1.3e-12
FBtr0167265	Tmp	15	35	1	1.74509	0.8033	0.079	1.3e-12
FBtr0173987	Tmp	25	35	1	1.79602	0.8448	0.08293	1.3e-12
FBtr0168020	Tmp	15	35	1	2.28295	1.1909	0.1174	1.3e-12
FBtr0166224	Tmp	25	35	1	0.512669	-0.9639	0.09533	1.7e-12
FBtr0174313	Tmp	15	35	0	1.36613	0.4501	0.04458	1.7e-12
FBtr0170324	Tmp	15	35	1	1.56634	0.6474	0.06404	1.7e-12
FBtr0174612	Tmp	25	35	1	1.62868	0.7037	0.06978	1.7e-12
FBtr0163584	Tmp	15	35	1	1.76541	0.82	0.08148	1.7e-12
FBtr0163218	Tmp	15	35	1	1.88858	0.9173	0.09078	1.7e-12
FBtr0174009	Tmp	25	35	1	2.15457	1.1074	0.1101	1.7e-12
FBtr0175229	Tmp	15	25	0	1.30867	0.3881	0.03874	2.09e-12
FBtr0162343	Tmp	15	25	0	1.35238	0.4355	0.04331	2.09e-12
FBtr0161578	Tmp	15	35	1	1.51971	0.6038	0.0601	2.09e-12
FBtr0166903	Tmp	15	25	1	1.76835	0.8224	0.08195	2.09e-12
FBtr0170392	Tmp	15	35	1	1.80225	0.8498	0.0848	2.09e-12
FBtr0167456	Tmp	15	35	0	0.70193	-0.5106	0.05104	2.47e-12
FBtr0168910	Tmp	15	25	1	1.70835	0.7726	0.07724	2.47e-12
FBtr0168184	Tmp	15	35	1	1.80125	0.849	0.08508	2.47e-12
FBtr0161610	Tmp	15	25	1	1.81693	0.8615	0.08625	2.47e-12
FBtr0161969	Tmp	15	35	1	1.9172	0.939	0.094	2.47e-12
FBtr0161032	Tmp	15	35	0	1.42405	0.51	0.05118	2.85e-12
FBtr0169312	Tmp	15	35	1	1.64524	0.7183	0.07214	2.85e-12
FBtr0170849	Tmp	15	25	1	1.65279	0.7249	0.07278	2.85e-12
FBtr0168283	Tmp	15	35	1	2.24233	1.165	0.1171	2.85e-12
FBtr0164621	Tmp	25	35	0	1.35482	0.4381	0.04413	3.23e-12
FBtr0174962	Tmp	15	35	1	1.51225	0.5967	0.06015	3.23e-12
FBtr0175383	Tmp	15	35	1	1.54104	0.6239	0.0629	3.23e-12
FBtr0166492	Tmp	15	35	1	1.78522	0.8361	0.08432	3.23e-12
FBtr0170467	Tmp	15	35	0	1.19516	0.2572	0.02602	3.6e-12
FBtr0172296	Tmp	15	35	0	1.23902	0.3092	0.03122	3.6e-12
FBtr0167806	Tmp	15	35	0	1.27227	0.3474	0.03515	3.6e-12
FBtr0165192	Tmp	15	35	0	0.699453	-0.5157	0.05222	3.97e-12
FBtr0170640	Tmp	15	35	1	1.5088	0.5934	0.06011	3.97e-12
FBtr0168484	Tmp	15	35	1	1.79851	0.8468	0.08583	3.97e-12
FBtr0165602	Tmp	25	35	0	0.706372	-0.5015	0.05087	4.33e-12
FBtr0169853	Tmp	25	35	1	1.88426	0.914	0.09285	4.33e-12
FBtr0165825	Tmp	15	35	1	0.549808	-0.863	0.08784	4.69e-12
FBtr0174768	Tmp	25	35	0	1.43943	0.5255	0.05353	4.69e-12
FBtr0164879	Tmp	25	35	0	0.701298	-0.5119	0.05218	5.05e-12
FBtr0175199	Tmp	15	35	0	0.723718	-0.4665	0.04757	5.05e-12
FBtr0164056	Tmp	15	35	0	0.731029	-0.452	0.04609	5.05e-12
FBtr0162459	Tmp	15	35	1	1.50056	0.5855	0.05971	5.05e-12
FBtr0168107	Tmp	15	25	1	1.65416	0.7261	0.07397	5.05e-12
FBtr0172176	Tmp	25	35	0	1.49786	0.5829	0.0595	5.41e-12
FBtr0164146	Tmp	15	35	0	1.17129	0.2281	0.02332	5.75e-12
FBtr0162459	Tmp	25	35	0	1.49869	0.5837	0.05971	5.75e-12
FBtr0163973	Tmp	15	35	1	1.80175	0.8494	0.08689	5.75e-12
FBtr0175112	Tmp	15	35	1	1.68074	0.7491	0.07676	6.11e-12
FBtr0162636	Tmp	25	35	0	0.667019	-0.5842	0.05996	6.45e-12
FBtr0164631	Tmp	15	35	0	0.764453	-0.3875	0.03975	6.45e-12
FBtr0168615	Tmp	15	35	0	1.23251	0.3016	0.03094	6.45e-12
FBtr0163010	Tmp	15	25	0	1.42791	0.5139	0.05274	6.45e-12
FBtr0168865	Tmp	15	35	0	1.45771	0.5437	0.05581	6.45e-12
FBtr0171603	Tmp	15	25	1	1.66002	0.7312	0.07503	6.45e-12
FBtr0175264	Tmp	25	35	0	0.734635	-0.4449	0.04571	6.8e-12
FBtr0162918	Tmp	15	35	0	1.31713	0.3974	0.04082	6.8e-12
FBtr0167443	Tmp	15	35	0	1.41225	0.498	0.05117	6.8e-12
FBtr0168751	Tmp	15	35	0	0.721614	-0.4707	0.04851	7.49e-12
FBtr0171417	Tmp	25	35	1	1.56168	0.6431	0.06628	7.49e-12
FBtr0169166	Tmp	15	35	0	0.769877	-0.3773	0.03893	7.83e-12
FBtr0161498	Tmp	15	35	1	1.74473	0.803	0.08283	7.83e-12
FBtr0170936	Tmp	15	25	1	0.558605	-0.8401	0.08675	8.17e-12
FBtr0161256	Tmp	15	35	0	1.47202	0.5578	0.05758	8.17e-12
FBtr0167426	Tmp	25	35	1	1.62552	0.7009	0.07236	8.17e-12
FBtr0162044	Tmp	15	25	1	2.34307	1.2284	0.1268	8.17e-12
FBtr0169295	Tmp	15	35	0	0.739745	-0.4349	0.04496	8.51e-12
FBtr0161383	Tmp	15	35	0	1.47478	0.5605	0.05791	8.51e-12
FBtr0168134	Tmp	15	35	0	0.747166	-0.4205	0.04352	8.85e-12
FBtr0171258	Tmp	25	35	0	0.769344	-0.3783	0.03914	8.85e-12
FBtr0163716	Tmp	25	35	0	1.49599	0.5811	0.0601	8.85e-12
FBtr0174871	Tmp	15	35	0	1.19276	0.2543	0.02633	9.19e-12
FBtr0172410	Tmp	25	35	1	1.50452	0.5893	0.06101	9.19e-12
FBtr0172679	Tmp	15	35	1	0.621316	-0.6866	0.0712	9.52e-12
FBtr0172649	Tmp	15	35	1	0.597413	-0.7432	0.07724	1.05e-11
FBtr0175025	Tmp	25	35	0	1.49547	0.5806	0.06034	1.05e-11
FBtr0166603	Tmp	25	35	1	2.38915	1.2565	0.1307	1.09e-11
FBtr0171288	Tmp	15	35	0	0.68639	-0.5429	0.05652	1.12e-11
FBtr0174652	Tmp	25	35	1	1.50702	0.5917	0.06159	1.12e-11
FBtr0170429	Tmp	15	35	1	1.5848	0.6643	0.06926	1.18e-11
FBtr0172616	Tmp	25	35	1	2.12005	1.0841	0.113	1.18e-11
FBtr0170115	Tmp	15	35	1	1.66832	0.7384	0.07705	1.22e-11
FBtr0167637	Tmp	25	35	1	1.75443	0.811	0.0846	1.22e-11
FBtr0175517	Tmp	15	35	1	1.62935	0.7043	0.07359	1.28e-11
FBtr0171326	Tmp	15	35	1	1.80901	0.8552	0.0894	1.31e-11
FBtr0174305	Tmp	25	35	0	0.723518	-0.4669	0.04889	1.38e-11
FBtr0167601	Tmp	15	35	1	1.53039	0.6139	0.06439	1.48e-11
FBtr0170682	Tmp	15	35	0	1.24281	0.3136	0.03292	1.51e-11
FBtr0165814	Tmp	15	25	1	1.80826	0.8546	0.08967	1.51e-11
FBtr0163908	Tmp	25	35	0	0.701979	-0.5105	0.05359	1.54e-11
FBtr0175548	Tmp	15	35	0	1.25946	0.3328	0.03495	1.54e-11
FBtr0167783	Tmp	15	35	1	1.88818	0.917	0.0964	1.61e-11
FBtr0172248	Tmp	15	35	0	1.27659	0.3523	0.03707	1.67e-11
FBtr0163095	Tmp	25	35	1	0.43173	-1.2118	0.1276	1.7e-11
FBtr0161163	Tmp	25	35	0	0.679714	-0.557	0.05863	1.7e-11
FBtr0168486	Tmp	25	35	1	1.744	0.8024	0.08447	1.7e-11
FBtr0160909	Tmp	15	35	0	1.49371	0.5789	0.06096	1.73e-11
FBtr0170153	Tmp	25	35	1	0.58719	-0.7681	0.08093	1.76e-11
FBtr0174830	Tmp	15	35	1	1.53826	0.6213	0.06547	1.76e-11
FBtr0166348	Tmp	15	35	1	1.8719	0.9045	0.09535	1.8e-11
FBtr0164696	Tmp	15	35	0	0.76562	-0.3853	0.04063	1.83e-11
FBtr0162645	Tmp	25	35	0	0.688105	-0.5393	0.05692	1.86e-11
FBtr0171146	Tmp	25	35	0	0.690111	-0.5351	0.05646	1.86e-11
FBtr0174507	Tmp	25	35	1	1.59383	0.6725	0.07105	1.92e-11
FBtr0173987	Tmp	15	35	1	1.72309	0.785	0.08293	1.92e-11
FBtr0170392	Tmp	25	35	1	1.74424	0.8026	0.0848	1.95e-11
FBtr0170483	Tmp	15	35	1	1.55876	0.6404	0.06779	2.08e-11
FBtr0172171	Tmp	15	35	1	0.555016	-0.8494	0.08994	2.11e-11
FBtr0165042	Tmp	15	25	1	0.626549	-0.6745	0.07144	2.14e-11
FBtr0161500	Tmp	15	35	0	1.48865	0.574	0.06084	2.17e-11
FBtr0162495	Tmp	15	25	1	1.58942	0.6685	0.07083	2.17e-11
FBtr0162730	Tmp	15	35	1	1.70728	0.7717	0.08176	2.17e-11
FBtr0173871	Tmp	25	35	0	1.45973	0.5457	0.05788	2.23e-11
FBtr0172295	Tmp	15	35	0	1.22791	0.2962	0.03144	2.32e-11
FBtr0169017	Tmp	25	35	1	1.50098	0.5859	0.06222	2.32e-11
FBtr0169215	Tmp	25	35	1	0.426229	-1.2303	0.1307	2.38e-11
FBtr0169746	Tmp	15	25	0	1.47816	0.5638	0.05991	2.38e-11
FBtr0175368	Tmp	15	35	1	1.6218	0.6976	0.07411	2.38e-11
FBtr0168870	Tmp	15	25	1	0.406718	-1.2979	0.1379	2.41e-11
FBtr0174914	Tmp	25	35	1	0.626984	-0.6735	0.07158	2.41e-11
FBtr0171196	Tmp	15	35	0	1.44403	0.5301	0.05637	2.44e-11
FBtr0167489	Tmp	15	35	0	1.45015	0.5362	0.05702	2.47e-11
FBtr0171919	Tmp	25	35	0	1.43734	0.5234	0.05572	2.56e-11
FBtr0162033	Tmp	15	25	1	0.532628	-0.9088	0.09677	2.59e-11
FBtr0164408	Tmp	25	35	0	1.2945	0.3724	0.03965	2.59e-11
FBtr0173814	Tmp	25	35	0	0.78057	-0.3574	0.03809	2.65e-11
FBtr0167891	Tmp	15	35	1	0.643941	-0.635	0.06774	2.77e-11
FBtr0166704	Tmp	25	35	1	1.52014	0.6042	0.06445	2.77e-11
FBtr0168259	Tmp	15	35	1	0.493048	-1.0202	0.1089	2.8e-11
FBtr0166051	Tmp	15	35	0	0.752258	-0.4107	0.04386	2.86e-11
FBtr0169143	Tmp	25	35	0	1.32685	0.408	0.0436	2.95e-11
FBtr0162561	Tmp	15	35	0	0.830412	-0.2681	0.02867	3.01e-11
FBtr0168512	Tmp	15	35	1	1.66717	0.7374	0.0789	3.1e-11
FBtr0175112	Tmp	25	35	1	1.64376	0.717	0.07676	3.16e-11
FBtr0161181	Tmp	15	35	0	1.26505	0.3392	0.03639	3.37e-11
FBtr0174323	Tmp	15	35	0	1.49475	0.5799	0.06225	3.48e-11
FBtr0165722	Tmp	15	35	1	1.93791	0.9545	0.1025	3.48e-11
FBtr0170470	Tmp	15	35	1	1.5251	0.6089	0.06552	3.77e-11
FBtr0175101	Tmp	15	25	0	1.45649	0.5425	0.05841	3.88e-11
FBtr0167020	Tmp	15	35	1	1.64867	0.7213	0.0777	3.94e-11
FBtr0168802	Tmp	15	35	0	1.28227	0.3587	0.03868	4.09e-11
FBtr0169545	Tmp	25	35	0	1.38953	0.4746	0.05118	4.09e-11
FBtr0174087	Tmp	15	35	0	0.720565	-0.4728	0.051	4.14e-11
FBtr0167009	Tmp	15	25	1	2.81942	1.4954	0.1614	4.23e-11
FBtr0166338	Tmp	15	35	1	0.654652	-0.6112	0.06602	4.32e-11
FBtr0161050	Tmp	15	35	1	0.605123	-0.7247	0.07829	4.37e-11
FBtr0163933	Tmp	15	35	0	1.32097	0.4016	0.04339	4.37e-11
FBtr0169241	Tmp	15	35	1	1.6689	0.7389	0.07985	4.43e-11
FBtr0174671	Tmp	15	35	0	0.705198	-0.5039	0.05449	4.54e-11
FBtr0162269	Tmp	15	25	1	1.52256	0.6065	0.06563	4.63e-11
FBtr0172262	Tmp	15	35	0	0.762231	-0.3917	0.0424	4.66e-11
FBtr0166206	Tmp	15	35	0	1.32427	0.4052	0.04388	4.77e-11
FBtr0170553	Tmp	15	35	1	1.83286	0.8741	0.09467	4.77e-11
FBtr0173229	Tmp	15	25	0	1.46439	0.5503	0.05962	4.85e-11
FBtr0172921	Tmp	15	25	1	1.50222	0.5871	0.06367	5e-11
FBtr0164738	Tmp	25	35	0	1.47294	0.5587	0.06066	5.22e-11
FBtr0164123	Tmp	25	35	0	0.678443	-0.5597	0.06077	5.25e-11
FBtr0163899	Tmp	25	35	0	0.776523	-0.3649	0.03963	5.25e-11
FBtr0175158	Tmp	15	35	0	1.33895	0.4211	0.04572	5.25e-11
FBtr0169932	Tmp	15	35	1	1.78361	0.8348	0.09065	5.25e-11
FBtr0161334	Tmp	25	35	0	1.20297	0.2666	0.02898	5.44e-11
FBtr0174510	Tmp	15	25	1	1.76479	0.8195	0.08915	5.6e-11
FBtr0168234	Tmp	15	35	0	1.42277	0.5087	0.05542	5.88e-11
FBtr0161049	Tmp	15	35	1	0.600818	-0.735	0.08017	6.15e-11
FBtr0167443	Tmp	15	25	0	1.38684	0.4718	0.05149	6.26e-11
FBtr0161566	Tmp	15	35	0	0.798464	-0.3247	0.03544	6.29e-11
FBtr0165446	Tmp	15	35	0	0.810677	-0.3028	0.03305	6.32e-11
FBtr0171414	Tmp	15	35	0	1.41333	0.4991	0.05451	6.49e-11
FBtr0164251	Tmp	15	25	0	1.36737	0.4514	0.04934	6.63e-11
FBtr0169536	Tmp	15	35	0	1.4798	0.5654	0.06184	6.76e-11
FBtr0170334	Tmp	25	35	0	1.47233	0.5581	0.06108	6.95e-11
FBtr0164176	Tmp	15	35	1	1.63014	0.705	0.07718	7.03e-11
FBtr0174412	Tmp	25	35	1	0.642692	-0.6378	0.06984	7.09e-11
FBtr0174682	Tmp	15	35	0	1.44463	0.5307	0.05813	7.17e-11
FBtr0175221	Tmp	15	35	0	0.808881	-0.306	0.03354	7.36e-11
FBtr0170668	Tmp	25	35	0	1.29603	0.3741	0.04102	7.42e-11
FBtr0166348	Tmp	15	25	1	1.83414	0.8751	0.09596	7.44e-11
FBtr0161503	Tmp	15	35	1	1.61463	0.6912	0.0758	7.5e-11
FBtr0175366	Tmp	15	35	0	1.29495	0.3729	0.0409	7.52e-11
FBtr0173792	Tmp	25	35	0	1.45176	0.5378	0.05901	7.6e-11
FBtr0162019	Tmp	15	35	0	1.29065	0.3681	0.04039	7.68e-11
FBtr0168550	Tmp	25	35	0	1.30967	0.3892	0.04274	7.84e-11
FBtr0174340	Tmp	25	35	0	1.33932	0.4215	0.04628	7.84e-11
FBtr0165657	Tmp	15	35	0	0.777869	-0.3624	0.03982	7.98e-11
FBtr0163651	Tmp	15	25	1	5.0704	2.3421	0.2575	8.14e-11
FBtr0169033	Tmp	15	35	1	1.71987	0.7823	0.08604	8.29e-11
FBtr0173093	Tmp	15	35	1	0.655969	-0.6083	0.06699	8.72e-11
FBtr0170198	Tmp	15	35	0	1.45872	0.5447	0.06	8.72e-11
FBtr0167188	Tmp	25	35	1	1.50911	0.5937	0.06546	9.01e-11
FBtr0173575	Tmp	15	35	1	1.56428	0.6455	0.07126	9.49e-11
FBtr0164358	Tmp	15	35	0	1.41971	0.5056	0.05583	9.54e-11
FBtr0174268	Tmp	25	35	1	1.52573	0.6095	0.06734	9.73e-11
FBtr0174649	Tmp	15	25	0	0.769237	-0.3785	0.04183	9.83e-11
FBtr0173744	Tmp	15	25	1	1.54061	0.6235	0.0689	9.83e-11
FBtr0170362	Tmp	15	35	0	1.47376	0.5595	0.06195	1.05e-10
FBtr0162142	Tmp	15	35	0	1.49858	0.5836	0.06461	1.05e-10
FBtr0163928	Tmp	15	35	0	1.3143	0.3943	0.04372	1.1e-10
FBtr0168512	Tmp	25	35	1	1.63762	0.7116	0.0789	1.1e-10
FBtr0168409	Tmp	15	35	0	1.22468	0.2924	0.03243	1.12e-10
FBtr0165588	Tmp	15	25	0	1.39445	0.4797	0.05333	1.21e-10
FBtr0162011	Tmp	15	35	1	1.54424	0.6269	0.06968	1.21e-10
FBtr0166140	Tmp	15	35	0	1.45983	0.5458	0.06069	1.22e-10
FBtr0163015	Tmp	15	35	0	1.25223	0.3245	0.03609	1.23e-10
FBtr0165289	Tmp	15	25	1	3.25216	1.7014	0.1894	1.26e-10
FBtr0162770	Tmp	15	35	0	1.48195	0.5675	0.06321	1.3e-10
FBtr0168481	Tmp	15	35	1	1.71	0.774	0.0864	1.4e-10
FBtr0169769	Tmp	15	35	0	0.687628	-0.5403	0.06035	1.43e-10
FBtr0170640	Tmp	25	35	0	1.45186	0.5379	0.06011	1.46e-10
FBtr0168490	Tmp	15	25	1	1.78225	0.8337	0.09321	1.48e-10
FBtr0161701	Tmp	15	35	1	1.50692	0.5916	0.06617	1.5e-10
FBtr0173464	Tmp	15	35	0	0.840663	-0.2504	0.02803	1.55e-10
FBtr0164828	Tmp	25	35	1	1.67365	0.743	0.08326	1.6e-10
FBtr0171407	Tmp	15	35	0	1.37697	0.4615	0.05173	1.61e-10
FBtr0164690	Tmp	25	35	0	1.18026	0.2391	0.02684	1.72e-10
FBtr0163281	Tmp	15	35	0	1.49547	0.5806	0.06523	1.75e-10
FBtr0173461	Tmp	25	35	0	1.17577	0.2336	0.02626	1.79e-10
FBtr0166497	Tmp	15	35	1	3.33572	1.738	0.1954	1.79e-10
FBtr0165875	Tmp	25	35	1	1.75479	0.8113	0.09128	1.84e-10
FBtr0173588	Tmp	15	35	1	1.7106	0.7745	0.08715	1.85e-10
FBtr0175101	Tmp	15	35	0	1.42959	0.5156	0.05805	1.88e-10
FBtr0174007	Tmp	15	35	1	0.587353	-0.7677	0.08656	1.98e-10
FBtr0161994	Tmp	25	35	0	0.767852	-0.3811	0.04297	1.98e-10
FBtr0171730	Tmp	15	35	0	1.20064	0.2638	0.02976	2.02e-10
FBtr0173650	Tmp	25	35	0	1.13556	0.1834	0.02071	2.1e-10
FBtr0161111	Tmp	15	35	1	1.57527	0.6556	0.07407	2.12e-10
FBtr0168636	Tmp	25	35	0	1.20005	0.2631	0.02975	2.19e-10
FBtr0166266	Tmp	15	35	0	0.66725	-0.5837	0.06604	2.22e-10
FBtr0161072	Tmp	15	35	0	1.22731	0.2955	0.03344	2.26e-10
FBtr0170429	Tmp	15	25	1	1.53177	0.6152	0.0697	2.34e-10
FBtr0171323	Tmp	25	35	1	0.606887	-0.7205	0.08163	2.35e-10
FBtr0171950	Tmp	25	35	1	1.56699	0.648	0.07348	2.41e-10
FBtr0166299	Tmp	25	35	0	1.28681	0.3638	0.04126	2.45e-10
FBtr0161033	Tmp	15	35	0	1.49817	0.5832	0.06621	2.52e-10
FBtr0170800	Tmp	15	35	0	0.696695	-0.5214	0.05921	2.55e-10
FBtr0166107	Tmp	15	35	0	0.7467	-0.4214	0.04788	2.58e-10
FBtr0168357	Tmp	15	35	1	0.663377	-0.5921	0.06728	2.6e-10
FBtr0174009	Tmp	15	35	1	1.95667	0.9684	0.1101	2.6e-10
FBtr0173090	Tmp	15	35	0	0.719966	-0.474	0.05395	2.76e-10
FBtr0163973	Tmp	15	25	1	1.70244	0.7676	0.08744	2.83e-10
FBtr0171320	Tmp	25	35	1	0.520258	-0.9427	0.1076	3.04e-10
FBtr0166266	Tmp	25	35	0	0.669706	-0.5784	0.06604	3.05e-10
FBtr0171258	Tmp	15	35	0	0.788509	-0.3428	0.03914	3.07e-10
FBtr0161185	Tmp	15	35	1	1.74002	0.7991	0.09128	3.11e-10
FBtr0168490	Tmp	15	35	1	1.75406	0.8107	0.09263	3.14e-10
FBtr0174830	Tmp	15	25	0	1.49123	0.5765	0.06588	3.15e-10
FBtr0169255	Tmp	25	35	0	0.741593	-0.4313	0.0493	3.19e-10
FBtr0163278	Tmp	15	35	0	0.742519	-0.4295	0.0491	3.19e-10
FBtr0174236	Tmp	15	35	0	1.44724	0.5333	0.06098	3.23e-10
FBtr0174564	Tmp	25	35	0	0.761175	-0.3937	0.0451	3.43e-10
FBtr0173744	Tmp	25	35	1	1.5133	0.5977	0.06847	3.43e-10
FBtr0162835	Tmp	15	35	1	1.59826	0.6765	0.07757	3.55e-10
FBtr0166392	Tmp	15	35	1	1.71214	0.7758	0.0891	3.75e-10
FBtr0174612	Tmp	15	25	1	1.52732	0.611	0.07022	3.83e-10
FBtr0166617	Tmp	25	35	0	1.47754	0.5632	0.06474	3.87e-10
FBtr0161782	Tmp	25	35	0	0.749188	-0.4166	0.04791	3.91e-10
FBtr0167498	Tmp	15	35	1	1.56374	0.645	0.07418	3.93e-10
FBtr0175220	Tmp	15	35	0	0.753876	-0.4076	0.04691	4.03e-10
FBtr0164217	Tmp	15	35	1	1.9526	0.9654	0.1111	4.03e-10
FBtr0166999	Tmp	15	25	0	1.43465	0.5207	0.05997	4.15e-10
FBtr0162797	Tmp	15	25	1	1.58579	0.6652	0.07664	4.19e-10
FBtr0174138	Tmp	15	35	0	0.774426	-0.3688	0.04252	4.3e-10
FBtr0175505	Tmp	15	35	0	1.41706	0.5029	0.05801	4.36e-10
FBtr0168531	Tmp	15	35	0	0.687676	-0.5402	0.06233	4.39e-10
FBtr0171968	Tmp	25	35	1	2.02651	1.019	0.1176	4.41e-10
FBtr0167198	Tmp	15	35	1	0.597661	-0.7426	0.08573	4.47e-10
FBtr0172582	Tmp	15	35	0	0.787635	-0.3444	0.03976	4.48e-10
FBtr0167621	Tmp	15	25	0	0.813323	-0.2981	0.03446	4.67e-10
FBtr0173159	Tmp	25	35	1	0.633888	-0.6577	0.07603	4.7e-10
FBtr0172624	Tmp	15	35	1	0.651122	-0.619	0.07157	4.72e-10
FBtr0168279	Tmp	15	35	0	0.734024	-0.4461	0.05161	4.82e-10
FBtr0162269	Tmp	15	35	0	1.47652	0.5622	0.06522	5.26e-10
FBtr0173909	Tmp	15	35	0	0.856307	-0.2238	0.02598	5.43e-10
FBtr0169846	Tmp	15	25	0	1.35332	0.4365	0.05071	5.5e-10
FBtr0170082	Tmp	15	35	0	1.40308	0.4886	0.05678	5.57e-10
FBtr0167289	Tmp	15	35	0	0.735399	-0.4434	0.05158	5.77e-10
FBtr0166168	Tmp	15	35	0	1.43227	0.5183	0.06034	5.97e-10
FBtr0173763	Tmp	15	35	1	1.72776	0.7889	0.09193	6.12e-10
FBtr0167010	Tmp	15	35	1	0.452786	-1.1431	0.1332	6.18e-10
FBtr0167239	Tmp	25	35	0	0.694141	-0.5267	0.06143	6.32e-10
FBtr0171690	Tmp	25	35	0	1.39262	0.4778	0.05574	6.39e-10
FBtr0167901	Tmp	15	35	0	1.47939	0.565	0.06595	6.48e-10
FBtr0170505	Tmp	15	35	0	1.23371	0.303	0.03539	6.6e-10
FBtr0162936	Tmp	15	35	1	1.66682	0.7371	0.08617	6.82e-10
FBtr0161867	Tmp	15	35	0	0.814056	-0.2968	0.03472	7e-10
FBtr0163672	Tmp	25	35	1	0.57264	-0.8043	0.09411	7.04e-10
FBtr0168358	Tmp	15	35	0	1.17952	0.2382	0.02794	7.67e-10
FBtr0168454	Tmp	15	35	0	1.28994	0.3673	0.0431	7.69e-10
FBtr0174184	Tmp	15	35	0	1.2633	0.3372	0.03956	7.72e-10
FBtr0173181	Tmp	15	35	0	0.701347	-0.5118	0.06009	7.86e-10
FBtr0172262	Tmp	25	35	0	0.778625	-0.361	0.0424	7.92e-10
FBtr0171052	Tmp	15	25	1	0.611744	-0.709	0.08339	8.37e-10
FBtr0171106	Tmp	25	35	0	1.22044	0.2874	0.0338	8.37e-10
FBtr0161189	Tmp	25	35	0	1.29199	0.3696	0.04348	8.4e-10
FBtr0164366	Tmp	25	35	1	0.566324	-0.8203	0.09651	8.45e-10
FBtr0169472	Tmp	25	35	0	0.674411	-0.5683	0.06693	8.72e-10
FBtr0174183	Tmp	15	35	0	1.40318	0.4887	0.05762	9.04e-10
FBtr0171125	Tmp	25	35	0	0.67315	-0.571	0.06732	9.07e-10
FBtr0172473	Tmp	15	35	1	1.59604	0.6745	0.07954	9.08e-10
FBtr0169853	Tmp	15	25	1	1.73159	0.7921	0.09344	9.17e-10
FBtr0166574	Tmp	15	25	0	0.780678	-0.3572	0.04214	9.26e-10
FBtr0169534	Tmp	25	35	1	1.69596	0.7621	0.08997	9.44e-10
FBtr0161728	Tmp	15	35	1	1.63694	0.711	0.08399	9.61e-10
FBtr0162978	Tmp	15	25	1	0.564639	-0.8246	0.09746	9.78e-10
FBtr0170617	Tmp	15	35	0	0.795206	-0.3306	0.03912	1.02e-09
FBtr0166609	Tmp	15	25	0	0.743962	-0.4267	0.05054	1.05e-09
FBtr0167784	Tmp	15	35	1	1.5041	0.5889	0.06975	1.05e-09
FBtr0174312	Tmp	15	35	0	1.17349	0.2308	0.02734	1.06e-09
FBtr0172527	Tmp	15	35	0	0.750123	-0.4148	0.04917	1.07e-09
FBtr0161556	Tmp	15	35	0	1.26655	0.3409	0.04043	1.1e-09
FBtr0170947	Tmp	25	35	1	1.53666	0.6198	0.07353	1.1e-09
FBtr0172377	Tmp	15	35	0	1.4282	0.5142	0.06102	1.12e-09
FBtr0164811	Tmp	15	35	0	1.36907	0.4532	0.05386	1.17e-09
FBtr0163174	Tmp	15	35	0	1.39678	0.4821	0.0573	1.18e-09
FBtr0164218	Tmp	25	35	1	0.663147	-0.5926	0.07049	1.2e-09
FBtr0165715	Tmp	25	35	0	0.681223	-0.5538	0.06591	1.23e-09
FBtr0168615	Tmp	25	35	0	1.19731	0.2598	0.03094	1.25e-09
FBtr0170509	Tmp	25	35	1	0.573514	-0.8021	0.09555	1.26e-09
FBtr0175058	Tmp	25	35	0	1.1814	0.2405	0.02864	1.26e-09
FBtr0175535	Tmp	15	35	0	1.3492	0.4321	0.05146	1.26e-09
FBtr0164514	Tmp	15	25	1	1.53326	0.6166	0.07346	1.27e-09
FBtr0166338	Tmp	25	35	0	0.681223	-0.5538	0.06602	1.29e-09
FBtr0166544	Tmp	15	35	1	1.7213	0.7835	0.09353	1.35e-09
FBtr0172377	Tmp	25	35	0	1.42514	0.5111	0.06102	1.36e-09
FBtr0174305	Tmp	15	35	0	0.752989	-0.4093	0.04889	1.38e-09
FBtr0173833	Tmp	15	35	0	1.3027	0.3815	0.0456	1.41e-09
FBtr0171407	Tmp	25	35	0	1.34985	0.4328	0.05173	1.41e-09
FBtr0162600	Tmp	15	25	0	0.828458	-0.2715	0.03245	1.42e-09
FBtr0164855	Tmp	15	25	0	0.791247	-0.3378	0.04041	1.45e-09
FBtr0170483	Tmp	25	35	0	1.48113	0.5667	0.06779	1.45e-09
FBtr0174410	Tmp	15	35	1	0.659251	-0.6011	0.07205	1.55e-09
FBtr0172579	Tmp	25	35	0	0.727137	-0.4597	0.05512	1.57e-09
FBtr0167968	Tmp	15	35	0	1.44965	0.5357	0.06424	1.57e-09
FBtr0173952	Tmp	25	35	0	0.748877	-0.4172	0.05006	1.59e-09
FBtr0166167	Tmp	25	35	0	1.44003	0.5261	0.0631	1.59e-09
FBtr0174474	Tmp	15	35	0	1.37678	0.4613	0.05537	1.62e-09
FBtr0164333	Tmp	25	35	0	1.27978	0.3559	0.04272	1.63e-09
FBtr0167148	Tmp	15	35	0	0.811408	-0.3015	0.03622	1.66e-09
FBtr0169764	Tmp	15	35	0	1.43804	0.5241	0.06298	1.67e-09
FBtr0165870	Tmp	15	35	0	1.24824	0.3199	0.03847	1.71e-09
FBtr0174206	Tmp	15	35	0	1.45005	0.5361	0.06446	1.71e-09
FBtr0175438	Tmp	15	35	0	1.40717	0.4928	0.05928	1.73e-09
FBtr0161711	Tmp	15	25	0	1.46338	0.5493	0.06615	1.8e-09
FBtr0168479	Tmp	15	25	1	1.68904	0.7562	0.09107	1.8e-09
FBtr0173093	Tmp	25	35	0	0.680185	-0.556	0.06699	1.83e-09
FBtr0166786	Tmp	15	35	0	1.4872	0.5726	0.06901	1.85e-09
FBtr0167265	Tmp	25	35	1	1.57516	0.6555	0.079	1.85e-09
FBtr0172702	Tmp	15	35	1	1.56939	0.6502	0.07844	1.9e-09
FBtr0170337	Tmp	15	35	1	1.61284	0.6896	0.08319	1.91e-09
FBtr0170535	Tmp	15	35	0	1.2373	0.3072	0.03708	1.93e-09
FBtr0173069	Tmp	15	35	1	1.83096	0.8726	0.1053	1.94e-09
FBtr0174205	Tmp	15	35	1	1.87449	0.9065	0.1095	1.96e-09
FBtr0164454	Tmp	25	35	0	0.740053	-0.4343	0.05247	1.99e-09
FBtr0161007	Tmp	15	35	0	1.49443	0.5796	0.07003	2.01e-09
FBtr0161189	Tmp	15	25	0	1.28521	0.362	0.04376	2.02e-09
FBtr0164690	Tmp	15	35	0	1.16643	0.2221	0.02684	2.03e-09
FBtr0164456	Tmp	15	35	0	0.7946	-0.3317	0.04012	2.09e-09
FBtr0164250	Tmp	25	35	1	1.55132	0.6335	0.07675	2.18e-09
FBtr0172179	Tmp	15	35	0	1.4282	0.5142	0.06233	2.22e-09
FBtr0170422	Tmp	15	35	0	0.757753	-0.4002	0.04851	2.23e-09
FBtr0174655	Tmp	25	35	0	0.671519	-0.5745	0.06967	2.26e-09
FBtr0161345	Tmp	15	35	0	0.735247	-0.4437	0.0538	2.26e-09
FBtr0169730	Tmp	15	25	0	1.36983	0.454	0.0551	2.31e-09
FBtr0165758	Tmp	15	35	1	1.66244	0.7333	0.08904	2.35e-09
FBtr0161840	Tmp	15	35	0	0.73872	-0.4369	0.05307	2.38e-09
FBtr0166817	Tmp	25	35	0	0.787253	-0.3451	0.04192	2.39e-09
FBtr0165291	Tmp	15	35	0	0.828802	-0.2709	0.03293	2.45e-09
FBtr0167756	Tmp	15	35	0	1.22332	0.2908	0.03535	2.45e-09
FBtr0167621	Tmp	15	35	0	0.822906	-0.2812	0.03424	2.59e-09
FBtr0161106	Tmp	25	35	1	0.619253	-0.6914	0.08425	2.62e-09
FBtr0170470	Tmp	25	35	0	1.45125	0.5373	0.06552	2.7e-09
FBtr0168751	Tmp	25	35	0	0.75912	-0.3976	0.04851	2.74e-09
FBtr0164529	Tmp	25	35	0	0.85803	-0.2209	0.02695	2.74e-09
FBtr0170231	Tmp	25	35	0	0.776846	-0.3643	0.04445	2.75e-09
FBtr0171288	Tmp	25	35	0	0.725426	-0.4631	0.05652	2.77e-09
FBtr0161297	Tmp	25	35	1	1.74098	0.7999	0.09772	2.85e-09
FBtr0171581	Tmp	15	35	0	0.667944	-0.5822	0.07113	2.86e-09
FBtr0167963	Tmp	15	35	0	1.21285	0.2784	0.03402	2.88e-09
FBtr0174628	Tmp	15	35	0	0.790151	-0.3398	0.04153	2.9e-09
FBtr0175171	Tmp	15	35	1	1.5153	0.5996	0.07331	2.92e-09
FBtr0167243	Tmp	15	35	1	0.622049	-0.6849	0.08382	3.02e-09
FBtr0169420	Tmp	25	35	1	0.537859	-0.8947	0.1095	3.03e-09
FBtr0168857	Tmp	15	35	0	1.33478	0.4166	0.05101	3.06e-09
FBtr0175465	Tmp	15	35	1	1.60392	0.6816	0.08347	3.08e-09
FBtr0174512	Tmp	15	25	1	1.52246	0.6064	0.0743	3.13e-09
FBtr0174953	Tmp	25	35	0	1.22586	0.2938	0.03601	3.16e-09
FBtr0175263	Tmp	15	35	1	0.658475	-0.6028	0.07389	3.17e-09
FBtr0171372	Tmp	15	25	1	2.07815	1.0553	0.1294	3.17e-09
FBtr0172956	Tmp	15	35	1	0.630164	-0.6662	0.08167	3.19e-09
FBtr0173289	Tmp	15	35	0	1.46125	0.5472	0.06708	3.19e-09
FBtr0170845	Tmp	15	35	1	1.75042	0.8077	0.09903	3.2e-09
FBtr0173471	Tmp	15	35	0	0.773675	-0.3702	0.04541	3.24e-09
FBtr0168811	Tmp	25	35	0	0.688439	-0.5386	0.06613	3.33e-09
FBtr0175033	Tmp	15	35	0	0.80257	-0.3173	0.03901	3.47e-09
FBtr0174123	Tmp	25	35	0	1.24048	0.3109	0.03822	3.48e-09
FBtr0163859	Tmp	15	35	0	0.761492	-0.3931	0.04837	3.57e-09
FBtr0171293	Tmp	15	35	0	0.667991	-0.5821	0.07165	3.61e-09
FBtr0164251	Tmp	25	35	0	1.31786	0.3982	0.04903	3.66e-09
FBtr0174232	Tmp	15	35	0	1.25919	0.3325	0.04096	3.69e-09
FBtr0165986	Tmp	25	35	1	0.568566	-0.8146	0.1004	3.73e-09
FBtr0174463	Tmp	15	35	0	1.38597	0.4709	0.05807	3.84e-09
FBtr0172649	Tmp	15	25	1	0.646087	-0.6302	0.07773	3.86e-09
FBtr0174253	Tmp	15	25	0	1.46581	0.5517	0.06806	3.87e-09
FBtr0175366	Tmp	25	35	0	1.25832	0.3315	0.0409	3.89e-09
FBtr0171594	Tmp	25	35	0	0.747995	-0.4189	0.05168	3.9e-09
FBtr0172265	Tmp	15	35	0	0.779597	-0.3592	0.04432	3.91e-09
FBtr0163479	Tmp	15	35	1	1.67888	0.7475	0.09227	3.94e-09
FBtr0173105	Tmp	15	35	0	0.747787	-0.4193	0.05177	3.96e-09
FBtr0163061	Tmp	15	25	0	1.25336	0.3258	0.04023	3.98e-09
FBtr0163034	Tmp	15	35	0	1.38194	0.4667	0.05765	4.05e-09
FBtr0161334	Tmp	15	35	0	1.1765	0.2345	0.02898	4.11e-09
FBtr0172295	Tmp	25	35	0	1.19267	0.2542	0.03144	4.22e-09
FBtr0175441	Tmp	15	35	0	1.38051	0.4652	0.05761	4.38e-09
FBtr0163357	Tmp	15	35	0	1.30577	0.3849	0.04768	4.39e-09
FBtr0167029	Tmp	25	35	0	0.81124	-0.3018	0.03739	4.42e-09
FBtr0166943	Tmp	15	25	1	1.77203	0.8254	0.1023	4.44e-09
FBtr0169472	Tmp	15	35	0	0.687771	-0.54	0.06693	4.5e-09
FBtr0175415	Tmp	15	35	0	0.747839	-0.4192	0.05197	4.52e-09
FBtr0161910	Tmp	15	35	1	1.8551	0.8915	0.1105	4.52e-09
FBtr0166472	Tmp	15	35	1	1.6227	0.6984	0.08666	4.66e-09
FBtr0172071	Tmp	15	35	0	0.768331	-0.3802	0.04719	4.68e-09
FBtr0174557	Tmp	25	35	0	1.32024	0.4008	0.04978	4.8e-09
FBtr0168484	Tmp	15	25	1	1.61855	0.6947	0.08637	4.94e-09
FBtr0171107	Tmp	15	35	0	1.31121	0.3909	0.04861	4.97e-09
FBtr0172403	Tmp	15	35	1	1.68401	0.7519	0.0935	4.98e-09
FBtr0165602	Tmp	15	35	0	0.753145	-0.409	0.05087	5.04e-09
FBtr0174347	Tmp	15	35	1	1.55725	0.639	0.07956	5.16e-09
FBtr0172473	Tmp	15	25	1	1.56146	0.6429	0.08004	5.17e-09
FBtr0174075	Tmp	15	25	1	1.71321	0.7767	0.09672	5.19e-09
FBtr0164917	Tmp	15	35	0	1.25501	0.3277	0.04087	5.41e-09
FBtr0173913	Tmp	25	35	1	1.76479	0.8195	0.1022	5.44e-09
FBtr0172125	Tmp	15	35	0	1.30523	0.3843	0.04794	5.51e-09
FBtr0166704	Tmp	15	35	0	1.43048	0.5165	0.06445	5.53e-09
FBtr0175215	Tmp	15	35	0	1.19201	0.2534	0.03162	5.58e-09
FBtr0175180	Tmp	15	35	1	1.51204	0.5965	0.07449	5.67e-09
FBtr0160959	Tmp	25	35	0	0.780895	-0.3568	0.04457	5.72e-09
FBtr0173966	Tmp	15	35	0	0.695489	-0.5239	0.06547	5.79e-09
FBtr0173951	Tmp	25	35	0	1.4101	0.4958	0.06197	5.82e-09
FBtr0169243	Tmp	15	35	0	1.19507	0.2571	0.03216	5.95e-09
FBtr0167071	Tmp	15	35	0	1.36708	0.4511	0.05642	5.95e-09
FBtr0170959	Tmp	15	35	0	1.43575	0.5218	0.06527	5.97e-09
FBtr0169728	Tmp	25	35	0	0.770678	-0.3758	0.04702	6.01e-09
FBtr0161149	Tmp	15	35	0	0.70853	-0.4971	0.0622	6.03e-09
FBtr0165192	Tmp	25	35	0	0.748877	-0.4172	0.05222	6.08e-09
FBtr0161214	Tmp	15	35	0	0.84253	-0.2472	0.03095	6.14e-09
FBtr0175221	Tmp	25	35	0	0.830528	-0.2679	0.03354	6.15e-09
FBtr0173069	Tmp	15	25	1	1.79813	0.8465	0.106	6.15e-09
FBtr0173742	Tmp	15	35	0	1.32042	0.401	0.05021	6.2e-09
FBtr0173840	Tmp	15	35	0	1.34229	0.4247	0.05319	6.2e-09
FBtr0169781	Tmp	25	35	0	1.4798	0.5654	0.07081	6.22e-09
FBtr0174993	Tmp	15	35	0	0.705589	-0.5031	0.06307	6.38e-09
FBtr0175276	Tmp	15	35	0	0.78491	-0.3494	0.04381	6.46e-09
FBtr0173150	Tmp	15	35	1	1.57396	0.6544	0.0821	6.55e-09
FBtr0170182	Tmp	15	35	0	1.22425	0.2919	0.03664	6.61e-09
FBtr0170934	Tmp	15	35	1	1.52531	0.6091	0.07645	6.64e-09
FBtr0168511	Tmp	15	35	1	1.59815	0.6764	0.08494	6.74e-09
FBtr0169721	Tmp	25	35	0	0.875573	-0.1917	0.0241	6.93e-09
FBtr0161771	Tmp	15	35	0	0.833238	-0.2632	0.03309	6.96e-09
FBtr0175527	Tmp	15	35	0	0.819946	-0.2864	0.03602	7.05e-09
FBtr0171581	Tmp	25	35	0	0.675674	-0.5656	0.07113	7.06e-09
FBtr0169386	Tmp	15	25	0	1.47335	0.5591	0.07032	7.1e-09
FBtr0172218	Tmp	25	35	0	0.845338	-0.2424	0.0305	7.13e-09
FBtr0170432	Tmp	25	35	0	0.79218	-0.3361	0.0423	7.16e-09
FBtr0174655	Tmp	15	35	0	0.681318	-0.5536	0.06967	7.21e-09
FBtr0163846	Tmp	15	35	0	0.798907	-0.3239	0.04079	7.36e-09
FBtr0164308	Tmp	15	35	0	0.742828	-0.4289	0.05402	7.41e-09
FBtr0168213	Tmp	15	25	0	1.49672	0.5818	0.07331	7.47e-09
FBtr0169474	Tmp	15	35	0	1.47366	0.5594	0.07049	7.49e-09
FBtr0167782	Tmp	15	35	1	1.52161	0.6056	0.07635	7.58e-09
FBtr0175072	Tmp	15	35	0	1.20439	0.2683	0.03384	7.72e-09
FBtr0173461	Tmp	15	35	0	1.15525	0.2082	0.02626	7.73e-09
FBtr0174986	Tmp	15	25	1	3.55488	1.8298	0.2308	7.76e-09
FBtr0164456	Tmp	25	35	0	0.802237	-0.3179	0.04012	7.87e-09
FBtr0174902	Tmp	25	35	0	0.844401	-0.244	0.0308	7.9e-09
FBtr0162210	Tmp	25	35	0	0.691883	-0.5314	0.06709	7.93e-09
FBtr0168919	Tmp	25	35	0	0.795151	-0.3307	0.04176	7.96e-09
FBtr0161418	Tmp	15	35	0	0.681035	-0.5542	0.06999	7.99e-09
FBtr0168870	Tmp	15	35	1	0.471294	-1.0853	0.1371	8.05e-09
FBtr0172582	Tmp	25	35	0	0.804018	-0.3147	0.03976	8.11e-09
FBtr0163716	Tmp	15	35	0	1.39059	0.4757	0.0601	8.14e-09
FBtr0163081	Tmp	15	35	0	1.31622	0.3964	0.05009	8.16e-09
FBtr0166096	Tmp	15	35	1	1.6576	0.7291	0.09215	8.2e-09
FBtr0174707	Tmp	15	35	0	1.43684	0.5229	0.0661	8.27e-09
FBtr0169717	Tmp	15	35	1	1.57735	0.6575	0.08315	8.37e-09
FBtr0160889	Tmp	15	35	0	1.44393	0.53	0.06703	8.38e-09
FBtr0173833	Tmp	25	35	0	1.2836	0.3602	0.0456	8.61e-09
FBtr0170512	Tmp	25	35	0	1.36576	0.4497	0.05703	9.11e-09
FBtr0162784	Tmp	25	35	0	1.2308	0.2996	0.038	9.13e-09
FBtr0166738	Tmp	15	35	0	1.41108	0.4968	0.06308	9.46e-09
FBtr0166943	Tmp	15	35	1	1.74134	0.8002	0.1016	9.53e-09
FBtr0162391	Tmp	25	35	0	1.46774	0.5536	0.07039	9.89e-09
FBtr0175264	Tmp	15	35	0	0.779651	-0.3591	0.04571	1.02e-08
FBtr0171544	Tmp	15	35	0	0.784204	-0.3507	0.04463	1.02e-08
FBtr0167725	Tmp	15	35	0	1.21092	0.2761	0.03516	1.03e-08
FBtr0169312	Tmp	15	25	0	1.48432	0.5698	0.0726	1.05e-08
FBtr0163493	Tmp	15	35	0	1.17283	0.23	0.02931	1.06e-08
FBtr0173792	Tmp	15	35	0	1.37812	0.4627	0.05901	1.08e-08
FBtr0167875	Tmp	15	35	0	1.43316	0.5192	0.06623	1.08e-08
FBtr0166903	Tmp	15	35	1	1.55682	0.6386	0.08143	1.08e-08
FBtr0169923	Tmp	15	35	0	0.811183	-0.3019	0.03852	1.1e-08
FBtr0173290	Tmp	15	35	0	0.706421	-0.5014	0.06405	1.14e-08
FBtr0173974	Tmp	15	35	1	1.62473	0.7002	0.08947	1.14e-08
FBtr0164099	Tmp	15	25	0	0.784421	-0.3503	0.04477	1.15e-08
FBtr0165907	Tmp	15	35	0	1.17658	0.2346	0.02998	1.15e-08
FBtr0174965	Tmp	15	35	0	1.35707	0.4405	0.0563	1.15e-08
FBtr0174963	Tmp	15	35	0	1.41157	0.4973	0.06357	1.15e-08
FBtr0170111	Tmp	15	35	0	0.852517	-0.2302	0.02944	1.17e-08
FBtr0161575	Tmp	15	25	0	1.40981	0.4955	0.06338	1.18e-08
FBtr0169146	Tmp	15	35	0	0.843757	-0.2451	0.03143	1.27e-08
FBtr0171106	Tmp	15	25	0	1.2018	0.2652	0.03402	1.28e-08
FBtr0169739	Tmp	15	35	0	1.21613	0.2823	0.03621	1.28e-08
FBtr0168949	Tmp	25	35	0	1.36936	0.4535	0.05818	1.29e-08
FBtr0174892	Tmp	15	35	1	1.50974	0.5943	0.07623	1.29e-08
FBtr0173913	Tmp	15	35	1	1.73712	0.7967	0.1022	1.29e-08
FBtr0174729	Tmp	25	35	0	1.39445	0.4797	0.0616	1.33e-08
FBtr0161098	Tmp	15	35	0	1.26936	0.3441	0.04419	1.34e-08
FBtr0162142	Tmp	25	35	0	1.41726	0.5031	0.06461	1.34e-08
FBtr0170197	Tmp	15	35	1	1.51656	0.6008	0.07722	1.36e-08
FBtr0171125	Tmp	15	35	0	0.695586	-0.5237	0.06732	1.37e-08
FBtr0175073	Tmp	15	35	0	0.870973	-0.1993	0.02562	1.37e-08
FBtr0163475	Tmp	15	35	0	1.35397	0.4372	0.05621	1.38e-08
FBtr0166946	Tmp	15	35	0	1.37059	0.4548	0.05848	1.39e-08
FBtr0164659	Tmp	15	25	1	1.67702	0.7459	0.09594	1.39e-08
FBtr0171044	Tmp	15	35	1	1.51677	0.601	0.07734	1.41e-08
FBtr0163086	Tmp	15	35	0	0.827539	-0.2731	0.03516	1.44e-08
FBtr0174959	Tmp	15	35	1	0.599279	-0.7387	0.09517	1.47e-08
FBtr0174346	Tmp	15	35	1	2.00389	1.0028	0.1293	1.5e-08
FBtr0167299	Tmp	15	35	0	0.770945	-0.3753	0.0484	1.51e-08
FBtr0162840	Tmp	15	35	0	1.28369	0.3603	0.04648	1.53e-08
FBtr0168269	Tmp	15	25	0	1.3535	0.4367	0.05634	1.53e-08
FBtr0165446	Tmp	25	35	0	0.837348	-0.2561	0.03305	1.54e-08
FBtr0166323	Tmp	15	35	0	1.15445	0.2072	0.02675	1.56e-08
FBtr0165448	Tmp	25	35	0	1.35322	0.4364	0.05635	1.57e-08
FBtr0172915	Tmp	15	35	0	1.29029	0.3677	0.04749	1.58e-08
FBtr0164030	Tmp	15	35	0	0.819661	-0.2869	0.03709	1.62e-08
FBtr0162968	Tmp	15	35	1	0.662779	-0.5934	0.07675	1.64e-08
FBtr0170334	Tmp	15	35	0	1.38703	0.472	0.06108	1.67e-08
FBtr0172125	Tmp	25	35	0	1.29271	0.3704	0.04794	1.68e-08
FBtr0162689	Tmp	15	35	0	0.763923	-0.3885	0.05033	1.72e-08
FBtr0167726	Tmp	25	35	0	1.44794	0.534	0.06918	1.72e-08
FBtr0173389	Tmp	25	35	0	1.43584	0.5219	0.06764	1.75e-08
FBtr0168513	Tmp	15	35	0	1.46805	0.5539	0.07179	1.75e-08
FBtr0172355	Tmp	15	35	0	1.34239	0.4248	0.05507	1.76e-08
FBtr0175453	Tmp	15	35	0	1.194	0.2558	0.03316	1.77e-08
FBtr0173745	Tmp	15	25	0	1.40396	0.4895	0.06347	1.77e-08
FBtr0169903	Tmp	15	35	0	1.28458	0.3613	0.04689	1.83e-08
FBtr0174232	Tmp	25	35	0	1.24436	0.3154	0.04096	1.85e-08
FBtr0164056	Tmp	25	35	0	0.781978	-0.3548	0.04609	1.87e-08
FBtr0175220	Tmp	15	25	0	0.777438	-0.3632	0.04721	1.89e-08
FBtr0171979	Tmp	15	35	0	0.786926	-0.3457	0.04494	1.91e-08
FBtr0165988	Tmp	15	35	1	0.587801	-0.7666	0.09969	1.93e-08
FBtr0171472	Tmp	15	35	0	1.3599	0.4435	0.05767	1.93e-08
FBtr0164735	Tmp	15	35	0	1.22663	0.2947	0.03836	1.98e-08
FBtr0174913	Tmp	25	35	0	0.690733	-0.5338	0.06949	1.99e-08
FBtr0170842	Tmp	15	35	1	1.93174	0.9499	0.1237	2.02e-08
FBtr0168025	Tmp	15	35	0	0.807649	-0.3082	0.04017	2.07e-08
FBtr0169553	Tmp	15	35	0	1.22799	0.2963	0.03865	2.13e-08
FBtr0162343	Tmp	15	35	0	1.25693	0.3299	0.04304	2.13e-08
FBtr0167099	Tmp	25	35	0	0.793059	-0.3345	0.04366	2.16e-08
FBtr0163303	Tmp	25	35	0	0.753981	-0.4074	0.0532	2.18e-08
FBtr0162713	Tmp	15	35	0	0.727944	-0.4581	0.05982	2.19e-08
FBtr0163031	Tmp	25	35	0	0.738976	-0.4364	0.05702	2.21e-08
FBtr0174867	Tmp	25	35	0	1.17259	0.2297	0.03002	2.22e-08
FBtr0173815	Tmp	25	35	0	0.695682	-0.5235	0.06847	2.28e-08
FBtr0164308	Tmp	25	35	0	0.751008	-0.4131	0.05402	2.28e-08
FBtr0172360	Tmp	15	35	0	1.15637	0.2096	0.02743	2.31e-08
FBtr0162298	Tmp	15	35	0	0.822336	-0.2822	0.03693	2.32e-08
FBtr0163688	Tmp	25	35	0	1.25223	0.3245	0.04247	2.32e-08
FBtr0174962	Tmp	25	35	0	1.37507	0.4595	0.06015	2.35e-08
FBtr0163776	Tmp	15	35	0	0.840838	-0.2501	0.03276	2.38e-08
FBtr0170095	Tmp	15	35	1	1.64217	0.7156	0.09375	2.4e-08
FBtr0171626	Tmp	15	35	0	0.699502	-0.5156	0.06756	2.42e-08
FBtr0169884	Tmp	15	35	0	0.759804	-0.3963	0.05193	2.42e-08
FBtr0162954	Tmp	15	35	0	0.773407	-0.3707	0.0486	2.44e-08
FBtr0172307	Tmp	15	35	0	1.20907	0.2739	0.0359	2.45e-08
FBtr0174557	Tmp	15	25	0	1.30324	0.3821	0.05009	2.46e-08
FBtr0174683	Tmp	15	35	0	1.31896	0.3994	0.05239	2.5e-08
FBtr0172233	Tmp	15	35	1	0.571926	-0.8061	0.1058	2.51e-08
FBtr0160817	Tmp	15	35	0	1.3567	0.4401	0.05776	2.53e-08
FBtr0171672	Tmp	15	35	0	1.27271	0.3479	0.04568	2.57e-08
FBtr0173017	Tmp	25	35	1	1.55294	0.635	0.08339	2.57e-08
FBtr0167933	Tmp	15	35	0	0.856307	-0.2238	0.0294	2.59e-08
FBtr0161106	Tmp	15	35	1	0.641135	-0.6413	0.08425	2.6e-08
FBtr0172071	Tmp	25	35	0	0.779705	-0.359	0.04719	2.64e-08
FBtr0175450	Tmp	25	35	0	1.48319	0.5687	0.07478	2.67e-08
FBtr0174963	Tmp	25	35	0	1.39794	0.4833	0.06357	2.7e-08
FBtr0170505	Tmp	25	35	0	1.20489	0.2689	0.03539	2.75e-08
FBtr0167898	Tmp	15	35	0	0.736267	-0.4417	0.05815	2.77e-08
FBtr0167543	Tmp	15	35	0	0.743755	-0.4271	0.05623	2.77e-08
FBtr0166580	Tmp	15	35	0	0.822564	-0.2818	0.0371	2.77e-08
FBtr0174155	Tmp	25	35	0	1.13887	0.1876	0.02471	2.82e-08
FBtr0174987	Tmp	25	35	0	1.2735	0.3488	0.04595	2.83e-08
FBtr0174791	Tmp	15	25	0	0.76993	-0.3772	0.04971	2.85e-08
FBtr0172218	Tmp	15	35	0	0.851808	-0.2314	0.0305	2.85e-08
FBtr0162033	Tmp	25	35	1	1.65829	0.7297	0.09616	2.85e-08
FBtr0169810	Tmp	25	35	0	1.29882	0.3772	0.04972	2.86e-08
FBtr0174193	Tmp	15	25	0	0.701104	-0.5123	0.06757	2.93e-08
FBtr0169852	Tmp	15	35	1	1.67656	0.7455	0.09833	2.93e-08
FBtr0163031	Tmp	15	35	0	0.741182	-0.4321	0.05702	2.96e-08
FBtr0168021	Tmp	15	35	0	1.4568	0.5428	0.07166	3e-08
FBtr0173018	Tmp	15	35	0	0.881602	-0.1818	0.024	3.01e-08
FBtr0168453	Tmp	15	35	0	0.857673	-0.2215	0.02925	3.03e-08
FBtr0162659	Tmp	15	35	0	1.31476	0.3948	0.05214	3.04e-08
FBtr0162136	Tmp	25	35	0	0.815694	-0.2939	0.03881	3.05e-08
FBtr0164956	Tmp	15	35	0	1.38924	0.4743	0.06267	3.07e-08
FBtr0169061	Tmp	25	35	0	1.24522	0.3164	0.04181	3.09e-08
FBtr0166617	Tmp	15	35	0	1.40415	0.4897	0.06474	3.13e-08
FBtr0171061	Tmp	15	35	0	1.39629	0.4816	0.06369	3.15e-08
FBtr0166231	Tmp	25	35	0	1.14464	0.1949	0.0258	3.27e-08
FBtr0172771	Tmp	15	35	0	1.15998	0.2141	0.02835	3.28e-08
FBtr0170545	Tmp	15	35	0	1.39871	0.4841	0.06411	3.28e-08
FBtr0174449	Tmp	15	35	0	1.2705	0.3454	0.04574	3.31e-08
FBtr0167007	Tmp	25	35	1	0.60061	-0.7355	0.09744	3.32e-08
FBtr0163878	Tmp	15	35	0	0.744839	-0.425	0.05631	3.32e-08
FBtr0165482	Tmp	15	35	0	1.26103	0.3346	0.04432	3.32e-08
FBtr0167632	Tmp	15	35	0	0.768757	-0.3794	0.05029	3.38e-08
FBtr0166467	Tmp	15	25	0	1.27987	0.356	0.04722	3.44e-08
FBtr0161437	Tmp	15	35	0	1.28726	0.3643	0.04834	3.46e-08
FBtr0174413	Tmp	25	35	0	0.680185	-0.556	0.07383	3.56e-08
FBtr0170668	Tmp	15	35	0	1.23876	0.3089	0.04102	3.56e-08
FBtr0168853	Tmp	15	25	1	1.51215	0.5966	0.07929	3.64e-08
FBtr0167099	Tmp	15	35	0	0.796419	-0.3284	0.04366	3.69e-08
FBtr0164039	Tmp	25	35	0	0.696261	-0.5223	0.06945	3.71e-08
FBtr0174778	Tmp	15	35	0	0.721865	-0.4702	0.06252	3.71e-08
FBtr0166501	Tmp	25	35	0	0.731029	-0.452	0.06014	3.77e-08
FBtr0168013	Tmp	15	35	0	1.25145	0.3236	0.04306	3.77e-08
FBtr0165385	Tmp	15	35	1	1.53688	0.62	0.0825	3.78e-08
FBtr0165987	Tmp	15	35	0	0.760648	-0.3947	0.05255	3.86e-08
FBtr0174714	Tmp	25	35	1	1.53453	0.6178	0.08228	3.87e-08
FBtr0169243	Tmp	25	35	0	1.18214	0.2414	0.03216	3.89e-08
FBtr0163675	Tmp	15	35	0	0.856901	-0.2228	0.02968	3.9e-08
FBtr0166168	Tmp	15	25	0	1.37154	0.4558	0.06073	3.93e-08
FBtr0173923	Tmp	25	35	0	1.36368	0.4475	0.05966	3.98e-08
FBtr0168013	Tmp	25	35	0	1.25084	0.3229	0.04306	4.01e-08
FBtr0169625	Tmp	15	25	1	2.01824	1.0131	0.1351	4.04e-08
FBtr0173814	Tmp	15	35	0	0.820457	-0.2855	0.03809	4.06e-08
FBtr0171096	Tmp	15	35	1	1.55498	0.6369	0.08498	4.08e-08
FBtr0170540	Tmp	15	35	0	0.811183	-0.3019	0.04029	4.13e-08
FBtr0169682	Tmp	15	35	0	1.1395	0.1884	0.02515	4.14e-08
FBtr0172045	Tmp	15	35	1	0.660349	-0.5987	0.07994	4.15e-08
FBtr0169502	Tmp	15	25	0	0.733872	-0.4464	0.05959	4.15e-08
FBtr0171672	Tmp	15	25	0	1.26953	0.3443	0.04597	4.15e-08
FBtr0162820	Tmp	15	35	0	1.33913	0.4213	0.05629	4.22e-08
FBtr0167093	Tmp	15	35	0	0.823477	-0.2802	0.03745	4.26e-08
FBtr0175307	Tmp	15	35	1	1.64376	0.717	0.09584	4.29e-08
FBtr0169721	Tmp	15	35	0	0.882519	-0.1803	0.0241	4.3e-08
FBtr0164811	Tmp	15	25	0	1.32455	0.4055	0.0542	4.3e-08
FBtr0174696	Tmp	25	35	0	1.37669	0.4612	0.06169	4.38e-08
FBtr0174085	Tmp	15	35	0	0.725929	-0.4621	0.06181	4.39e-08
FBtr0163074	Tmp	25	35	0	0.748098	-0.4187	0.05601	4.39e-08
FBtr0165152	Tmp	25	35	0	1.31713	0.3974	0.05317	4.39e-08
FBtr0169682	Tmp	25	35	0	1.13918	0.188	0.02515	4.41e-08
FBtr0167081	Tmp	15	35	1	0.639404	-0.6452	0.08634	4.45e-08
FBtr0167329	Tmp	15	35	0	1.17446	0.232	0.03105	4.45e-08
FBtr0169183	Tmp	25	35	0	1.37316	0.4575	0.06123	4.47e-08
FBtr0163475	Tmp	15	25	0	1.34016	0.4224	0.05656	4.52e-08
FBtr0163727	Tmp	25	35	0	1.31085	0.3905	0.0523	4.54e-08
FBtr0174294	Tmp	25	35	0	0.735807	-0.4426	0.05932	4.61e-08
FBtr0172020	Tmp	15	35	0	1.19483	0.2568	0.03441	4.64e-08
FBtr0172305	Tmp	15	35	0	0.750436	-0.4142	0.05555	4.72e-08
FBtr0168357	Tmp	25	35	0	0.706372	-0.5015	0.06728	4.77e-08
FBtr0172534	Tmp	15	35	0	0.780678	-0.3572	0.04795	4.88e-08
FBtr0167175	Tmp	15	35	0	1.17056	0.2272	0.0305	4.88e-08
FBtr0162770	Tmp	15	25	0	1.38867	0.4737	0.06361	4.91e-08
FBtr0168419	Tmp	15	25	0	0.709857	-0.4944	0.06641	4.95e-08
FBtr0174790	Tmp	15	25	0	1.32528	0.4063	0.05459	4.95e-08
FBtr0175509	Tmp	25	35	0	1.46297	0.5489	0.07377	5.01e-08
FBtr0169846	Tmp	15	35	0	1.29621	0.3743	0.05039	5.25e-08
FBtr0175494	Tmp	15	25	0	1.20656	0.2709	0.03651	5.38e-08
FBtr0175332	Tmp	15	35	0	0.778031	-0.3621	0.0488	5.41e-08
FBtr0162374	Tmp	15	35	0	1.18657	0.2468	0.03328	5.52e-08
FBtr0171061	Tmp	15	25	0	1.38973	0.4748	0.06409	5.67e-08
FBtr0163952	Tmp	15	35	0	1.25518	0.3279	0.04427	5.71e-08
FBtr0161486	Tmp	15	25	1	1.58667	0.666	0.08994	5.75e-08
FBtr0172689	Tmp	25	35	0	0.787472	-0.3447	0.04656	5.77e-08
FBtr0174939	Tmp	15	35	0	1.27695	0.3527	0.04764	5.77e-08
FBtr0168919	Tmp	15	35	0	0.807145	-0.3091	0.04176	5.79e-08
FBtr0174902	Tmp	15	35	0	0.853936	-0.2278	0.0308	5.92e-08
FBtr0165124	Tmp	25	35	0	1.19334	0.255	0.03453	6.17e-08
FBtr0175535	Tmp	25	35	0	1.30134	0.38	0.05146	6.21e-08
FBtr0172624	Tmp	25	35	0	0.693515	-0.528	0.07157	6.36e-08
FBtr0167787	Tmp	25	35	0	1.15894	0.2128	0.02885	6.41e-08
FBtr0168201	Tmp	15	25	0	1.22451	0.2922	0.03965	6.52e-08
FBtr0164250	Tmp	15	25	0	1.4837	0.5692	0.07723	6.55e-08
FBtr0165224	Tmp	15	25	0	0.779273	-0.3598	0.04884	6.61e-08
FBtr0174205	Tmp	15	25	1	1.75504	0.8115	0.1101	6.61e-08
FBtr0174732	Tmp	25	35	0	1.29289	0.3706	0.05033	6.68e-08
FBtr0165814	Tmp	25	35	1	0.634591	-0.6561	0.08911	6.71e-08
FBtr0162218	Tmp	15	35	0	1.39484	0.4801	0.06525	6.86e-08
FBtr0164005	Tmp	25	35	0	0.848743	-0.2366	0.03217	6.9e-08
FBtr0173825	Tmp	15	25	1	0.636001	-0.6529	0.08877	6.94e-08
FBtr0161968	Tmp	15	35	0	1.2585	0.3317	0.0451	6.95e-08
FBtr0172265	Tmp	25	35	0	0.797856	-0.3258	0.04432	7.08e-08
FBtr0172188	Tmp	25	35	0	1.34817	0.431	0.05866	7.16e-08
FBtr0169898	Tmp	15	35	0	0.800626	-0.3208	0.04368	7.19e-08
FBtr0167110	Tmp	15	35	0	0.814112	-0.2967	0.04039	7.21e-08
FBtr0167329	Tmp	15	25	0	1.17243	0.2295	0.03125	7.24e-08
FBtr0168502	Tmp	15	25	0	0.683067	-0.5499	0.07489	7.27e-08
FBtr0166077	Tmp	15	35	1	0.603573	-0.7284	0.09922	7.32e-08
FBtr0162971	Tmp	25	35	0	0.714893	-0.4842	0.06596	7.33e-08
FBtr0172854	Tmp	15	25	0	1.41402	0.4998	0.06809	7.33e-08
FBtr0173959	Tmp	25	35	1	0.619424	-0.691	0.09416	7.38e-08
FBtr0170814	Tmp	25	35	0	1.39407	0.4793	0.06536	7.54e-08
FBtr0170312	Tmp	15	35	0	1.27438	0.3498	0.04771	7.55e-08
FBtr0170295	Tmp	15	35	0	1.44985	0.5359	0.07309	7.56e-08
FBtr0168828	Tmp	15	25	0	0.833238	-0.2632	0.03591	7.62e-08
FBtr0170684	Tmp	25	35	0	0.710842	-0.4924	0.06719	7.65e-08
FBtr0167424	Tmp	25	35	0	1.16498	0.2203	0.03007	7.7e-08
FBtr0172742	Tmp	15	35	0	1.38722	0.4722	0.06446	7.77e-08
FBtr0172915	Tmp	25	35	0	1.27262	0.3478	0.04749	7.83e-08
FBtr0171198	Tmp	15	35	0	0.775393	-0.367	0.05014	7.94e-08
FBtr0167239	Tmp	15	35	0	0.732347	-0.4494	0.06143	8.08e-08
FBtr0168481	Tmp	15	25	1	1.55348	0.6355	0.08695	8.27e-08
FBtr0164972	Tmp	15	35	0	0.694093	-0.5268	0.07212	8.41e-08
FBtr0168020	Tmp	25	35	1	1.81026	0.8562	0.1174	8.71e-08
FBtr0161556	Tmp	15	25	0	1.22842	0.2968	0.04069	8.75e-08
FBtr0170916	Tmp	15	35	0	1.2441	0.3151	0.04325	8.99e-08
FBtr0167439	Tmp	25	35	0	1.2089	0.2737	0.03758	9.1e-08
FBtr0170082	Tmp	25	35	0	1.33154	0.4131	0.05678	9.36e-08
FBtr0164327	Tmp	15	35	0	0.732449	-0.4492	0.06174	9.37e-08
FBtr0169220	Tmp	15	35	1	1.58766	0.6669	0.09169	9.44e-08
FBtr0168360	Tmp	25	35	0	1.13966	0.1886	0.02594	9.47e-08
FBtr0171950	Tmp	15	35	0	1.44824	0.5343	0.07348	9.48e-08
FBtr0166044	Tmp	25	35	1	0.524567	-0.9308	0.128	9.52e-08
FBtr0174861	Tmp	15	35	0	1.24393	0.3149	0.04331	9.52e-08
FBtr0166698	Tmp	15	25	1	1.679	0.7476	0.1029	9.61e-08
FBtr0169168	Tmp	15	35	0	1.31276	0.3926	0.05403	9.64e-08
FBtr0170240	Tmp	15	35	0	1.18863	0.2493	0.03431	9.69e-08
FBtr0161627	Tmp	15	35	0	0.712716	-0.4886	0.06724	9.71e-08
FBtr0172296	Tmp	25	35	0	1.17024	0.2268	0.03122	9.73e-08
FBtr0171567	Tmp	15	35	0	0.801792	-0.3187	0.04388	9.76e-08
FBtr0161050	Tmp	15	25	0	0.672684	-0.572	0.07878	9.91e-08
FBtr0166713	Tmp	25	35	0	0.694237	-0.5265	0.07253	9.96e-08
FBtr0172534	Tmp	25	35	0	0.785618	-0.3481	0.04795	1e-07
FBtr0161022	Tmp	15	35	0	1.241	0.3115	0.04292	1e-07
FBtr0167898	Tmp	15	25	0	0.745097	-0.4245	0.05851	1.01e-07
FBtr0169400	Tmp	15	35	0	1.21672	0.283	0.039	1.01e-07
FBtr0175171	Tmp	15	25	0	1.44914	0.5352	0.07377	1.01e-07
FBtr0165936	Tmp	15	35	0	1.23533	0.3049	0.04204	1.02e-07
FBtr0165715	Tmp	15	35	0	0.718221	-0.4775	0.06591	1.05e-07
FBtr0168541	Tmp	25	35	0	1.3854	0.4703	0.06492	1.05e-07
FBtr0163932	Tmp	15	35	1	0.504211	-0.9879	0.1364	1.06e-07
FBtr0175494	Tmp	15	35	0	1.19972	0.2627	0.03628	1.06e-07
FBtr0170953	Tmp	25	35	0	1.43933	0.5254	0.0726	1.08e-07
FBtr0171210	Tmp	25	35	1	0.460988	-1.1172	0.1544	1.09e-07
FBtr0169061	Tmp	15	35	0	1.23328	0.3025	0.04181	1.09e-07
FBtr0174759	Tmp	15	35	1	1.50347	0.5883	0.0813	1.09e-07
FBtr0174914	Tmp	15	35	0	0.698436	-0.5178	0.07158	1.1e-07
FBtr0164320	Tmp	25	35	1	1.54714	0.6296	0.08704	1.1e-07
FBtr0162920	Tmp	25	35	1	0.658247	-0.6033	0.08347	1.12e-07
FBtr0161969	Tmp	15	25	1	1.6057	0.6832	0.09459	1.14e-07
FBtr0160918	Tmp	15	35	0	1.18987	0.2508	0.03474	1.16e-07
FBtr0170007	Tmp	15	25	1	1.57156	0.6522	0.09035	1.16e-07
FBtr0171320	Tmp	15	35	1	0.583781	-0.7765	0.1076	1.17e-07
FBtr0166231	Tmp	15	35	0	1.13776	0.1862	0.0258	1.17e-07
FBtr0163377	Tmp	15	35	1	1.6969	0.7629	0.1058	1.18e-07
FBtr0175509	Tmp	15	35	0	1.44593	0.532	0.07377	1.19e-07
FBtr0168740	Tmp	25	35	0	0.786653	-0.3462	0.04802	1.2e-07
FBtr0171405	Tmp	25	35	0	1.14528	0.1957	0.02714	1.2e-07
FBtr0173861	Tmp	15	35	1	0.638917	-0.6463	0.08966	1.21e-07
FBtr0170185	Tmp	15	35	0	1.32924	0.4106	0.05697	1.21e-07
FBtr0161256	Tmp	25	35	0	1.3333	0.415	0.05758	1.21e-07
FBtr0170593	Tmp	15	35	0	0.743498	-0.4276	0.05936	1.23e-07
FBtr0165199	Tmp	15	35	0	1.33682	0.4188	0.05814	1.23e-07
FBtr0175433	Tmp	15	25	1	1.74654	0.8045	0.1117	1.25e-07
FBtr0172702	Tmp	25	35	0	1.47898	0.5646	0.07844	1.26e-07
FBtr0164210	Tmp	25	35	0	1.14013	0.1892	0.02631	1.28e-07
FBtr0168513	Tmp	25	35	0	1.43008	0.5161	0.07179	1.3e-07
FBtr0167432	Tmp	15	25	0	1.24998	0.3219	0.0448	1.31e-07
FBtr0166551	Tmp	15	35	0	1.34378	0.4263	0.05933	1.31e-07
FBtr0165448	Tmp	15	35	0	1.32381	0.4047	0.05635	1.33e-07
FBtr0173855	Tmp	15	35	0	1.34667	0.4294	0.05978	1.33e-07
FBtr0169432	Tmp	15	35	0	1.35981	0.4434	0.06177	1.36e-07
FBtr0161101	Tmp	15	35	0	1.23277	0.3019	0.04208	1.37e-07
FBtr0170441	Tmp	15	35	0	1.24574	0.317	0.04421	1.39e-07
FBtr0170506	Tmp	15	35	0	0.898444	-0.1545	0.02155	1.4e-07
FBtr0174312	Tmp	25	35	0	1.14544	0.1959	0.02734	1.41e-07
FBtr0171603	Tmp	15	35	0	1.44834	0.5344	0.07456	1.41e-07
FBtr0173366	Tmp	25	35	0	1.44774	0.5338	0.07457	1.45e-07
FBtr0175505	Tmp	25	35	0	1.33348	0.4152	0.05801	1.46e-07
FBtr0173478	Tmp	15	35	0	1.41255	0.4983	0.06962	1.46e-07
FBtr0167314	Tmp	15	35	0	1.36812	0.4522	0.06322	1.49e-07
FBtr0170916	Tmp	25	35	0	1.23902	0.3092	0.04325	1.5e-07
FBtr0165637	Tmp	15	35	0	1.44934	0.5354	0.07486	1.5e-07
FBtr0174156	Tmp	15	35	0	1.45327	0.5393	0.07543	1.51e-07
FBtr0174987	Tmp	15	35	0	1.25553	0.3283	0.04595	1.53e-07
FBtr0172411	Tmp	15	35	0	0.839441	-0.2525	0.03534	1.54e-07
FBtr0169098	Tmp	15	35	0	0.716779	-0.4804	0.06731	1.58e-07
FBtr0175152	Tmp	25	35	0	0.860174	-0.2173	0.03045	1.58e-07
FBtr0171144	Tmp	15	25	0	0.88405	-0.1778	0.02491	1.59e-07
FBtr0174736	Tmp	15	35	0	1.30803	0.3874	0.05432	1.61e-07
FBtr0167243	Tmp	15	25	1	0.659114	-0.6014	0.08435	1.62e-07
FBtr0170278	Tmp	15	35	0	0.711039	-0.492	0.06902	1.63e-07
FBtr0164494	Tmp	15	35	0	0.823877	-0.2795	0.03922	1.64e-07
FBtr0171152	Tmp	15	35	0	1.1935	0.2552	0.03582	1.65e-07
FBtr0167496	Tmp	15	35	0	1.28449	0.3612	0.05072	1.68e-07
FBtr0162628	Tmp	15	35	0	1.39021	0.4753	0.06674	1.68e-07
FBtr0165902	Tmp	15	25	0	1.37383	0.4582	0.06437	1.69e-07
FBtr0164438	Tmp	15	25	0	1.28325	0.3598	0.05055	1.7e-07
FBtr0162729	Tmp	15	25	0	1.28112	0.3574	0.05023	1.71e-07
FBtr0175370	Tmp	15	35	0	0.690302	-0.5347	0.07517	1.72e-07
FBtr0167312	Tmp	15	35	0	1.43157	0.5176	0.07278	1.73e-07
FBtr0163567	Tmp	15	35	0	1.37392	0.4583	0.06444	1.74e-07
FBtr0167926	Tmp	15	35	0	0.818299	-0.2893	0.04069	1.75e-07
FBtr0165935	Tmp	15	35	0	1.28254	0.359	0.05049	1.75e-07
FBtr0170527	Tmp	15	35	0	1.21411	0.2799	0.0394	1.79e-07
FBtr0175447	Tmp	25	35	0	0.729156	-0.4557	0.06421	1.83e-07
FBtr0175041	Tmp	15	35	0	1.3807	0.4654	0.06562	1.86e-07
FBtr0165758	Tmp	15	25	1	1.55348	0.6355	0.0896	1.86e-07
FBtr0174768	Tmp	15	25	0	1.30306	0.3819	0.05386	1.89e-07
FBtr0160909	Tmp	25	35	0	1.34892	0.4318	0.06096	1.93e-07
FBtr0165551	Tmp	15	35	0	1.37802	0.4626	0.06531	1.94e-07
FBtr0174651	Tmp	15	35	0	0.729055	-0.4559	0.06439	1.96e-07
FBtr0168667	Tmp	15	35	0	1.34779	0.4306	0.06084	1.96e-07
FBtr0166086	Tmp	25	35	1	1.5132	0.5976	0.08441	1.96e-07
FBtr0175307	Tmp	25	35	1	1.60025	0.6783	0.09584	1.97e-07
FBtr0163493	Tmp	25	35	0	1.15461	0.2074	0.02931	1.98e-07
FBtr0164613	Tmp	25	35	0	1.28183	0.3582	0.05062	1.98e-07
FBtr0162789	Tmp	15	35	0	0.801903	-0.3185	0.04501	1.99e-07
FBtr0166086	Tmp	15	35	1	1.51278	0.5972	0.08441	1.99e-07
FBtr0164514	Tmp	15	35	0	1.43038	0.5164	0.073	2e-07
FBtr0164240	Tmp	15	35	0	1.31759	0.3979	0.05627	2.01e-07
FBtr0163012	Tmp	25	35	0	1.41304	0.4988	0.07053	2.01e-07
FBtr0169533	Tmp	25	35	1	0.609205	-0.715	0.1012	2.09e-07
FBtr0174410	Tmp	25	35	0	0.702904	-0.5086	0.07205	2.11e-07
FBtr0174294	Tmp	15	35	0	0.748098	-0.4187	0.05932	2.11e-07
FBtr0162144	Tmp	15	35	0	1.46774	0.5536	0.07843	2.11e-07
FBtr0162601	Tmp	25	35	0	1.30387	0.3828	0.05425	2.13e-07
FBtr0163732	Tmp	15	35	0	0.805468	-0.3121	0.04426	2.16e-07
FBtr0174864	Tmp	15	25	0	1.12646	0.1718	0.02436	2.16e-07
FBtr0168453	Tmp	25	35	0	0.866817	-0.2062	0.02925	2.17e-07
FBtr0164488	Tmp	25	35	0	1.12101	0.1648	0.02338	2.19e-07
FBtr0160959	Tmp	15	35	0	0.804353	-0.3141	0.04457	2.2e-07
FBtr0166098	Tmp	15	25	1	0.517202	-0.9512	0.135	2.21e-07
FBtr0174892	Tmp	15	25	0	1.45458	0.5406	0.07671	2.21e-07
FBtr0174392	Tmp	15	35	0	1.30958	0.3891	0.05523	2.22e-07
FBtr0165987	Tmp	25	35	0	0.773729	-0.3701	0.05255	2.24e-07
FBtr0161072	Tmp	25	35	0	1.17731	0.2355	0.03344	2.25e-07
FBtr0163520	Tmp	25	35	0	1.4287	0.5147	0.0731	2.25e-07
FBtr0174383	Tmp	25	35	0	1.20991	0.2749	0.03904	2.27e-07
FBtr0161758	Tmp	15	25	0	1.39146	0.4766	0.06771	2.27e-07
FBtr0163490	Tmp	25	35	0	1.16368	0.2187	0.03108	2.28e-07
FBtr0167909	Tmp	25	35	0	1.19657	0.2589	0.03685	2.39e-07
FBtr0171073	Tmp	15	35	0	1.33524	0.4171	0.05939	2.41e-07
FBtr0173159	Tmp	15	35	0	0.690685	-0.5339	0.07603	2.42e-07
FBtr0165385	Tmp	25	35	0	1.49381	0.579	0.0825	2.46e-07
FBtr0174020	Tmp	25	35	0	0.759646	-0.3966	0.05654	2.49e-07
FBtr0172783	Tmp	15	35	0	0.779219	-0.3599	0.0513	2.49e-07
FBtr0169364	Tmp	15	35	1	1.5791	0.6591	0.09397	2.49e-07
FBtr0167405	Tmp	15	35	0	1.26103	0.3346	0.04777	2.59e-07
FBtr0172650	Tmp	15	35	0	1.37088	0.4551	0.065	2.62e-07
FBtr0169227	Tmp	25	35	0	0.811521	-0.3013	0.04305	2.65e-07
FBtr0171480	Tmp	15	35	0	1.36879	0.4529	0.06474	2.66e-07
FBtr0170093	Tmp	15	35	0	1.40581	0.4914	0.07023	2.66e-07
FBtr0172724	Tmp	25	35	0	1.48803	0.5734	0.08197	2.68e-07
FBtr0166178	Tmp	15	35	0	1.27695	0.3527	0.05043	2.69e-07
FBtr0174268	Tmp	15	35	0	1.38588	0.4708	0.06734	2.72e-07
FBtr0163961	Tmp	15	35	0	0.865737	-0.208	0.02976	2.73e-07
FBtr0169775	Tmp	15	35	0	0.767905	-0.381	0.05456	2.8e-07
FBtr0174708	Tmp	15	35	0	0.855061	-0.2259	0.03236	2.81e-07
FBtr0172687	Tmp	25	35	0	0.760068	-0.3958	0.05669	2.82e-07
FBtr0162052	Tmp	15	35	0	1.28645	0.3634	0.05207	2.83e-07
FBtr0174035	Tmp	25	35	0	1.28218	0.3586	0.05138	2.84e-07
FBtr0161032	Tmp	25	35	0	1.28085	0.3571	0.05118	2.86e-07
FBtr0166681	Tmp	15	35	0	1.35444	0.4377	0.06273	2.86e-07
FBtr0174714	Tmp	15	35	0	1.48834	0.5737	0.08228	2.9e-07
FBtr0167756	Tmp	25	35	0	1.18633	0.2465	0.03535	2.91e-07
FBtr0167715	Tmp	15	35	0	0.671193	-0.5752	0.08252	2.94e-07
FBtr0173909	Tmp	25	35	0	0.882091	-0.181	0.02598	2.98e-07
FBtr0163947	Tmp	15	35	1	1.56157	0.643	0.09233	3e-07
FBtr0166392	Tmp	25	35	1	1.53719	0.6203	0.0891	3.04e-07
FBtr0171747	Tmp	15	35	0	1.25928	0.3326	0.04779	3.06e-07
FBtr0168968	Tmp	15	35	0	0.726785	-0.4604	0.06623	3.14e-07
FBtr0167441	Tmp	25	35	0	1.21285	0.2784	0.04004	3.14e-07
FBtr0164632	Tmp	15	35	0	0.758068	-0.3996	0.05749	3.16e-07
FBtr0167726	Tmp	15	25	0	1.39852	0.4839	0.06962	3.16e-07
FBtr0173738	Tmp	15	25	1	1.51509	0.5994	0.08627	3.19e-07
FBtr0173613	Tmp	15	35	0	1.22103	0.2881	0.04149	3.24e-07
FBtr0165886	Tmp	15	35	0	1.37402	0.4584	0.06605	3.3e-07
FBtr0173588	Tmp	15	25	1	1.52436	0.6082	0.0877	3.36e-07
FBtr0172417	Tmp	15	35	1	1.54446	0.6271	0.09044	3.37e-07
FBtr0170691	Tmp	15	35	1	1.51383	0.5982	0.08635	3.45e-07
FBtr0171567	Tmp	25	35	0	0.810116	-0.3038	0.04388	3.48e-07
FBtr0167314	Tmp	25	35	0	1.35435	0.4376	0.06322	3.52e-07
FBtr0166979	Tmp	25	35	1	1.51624	0.6005	0.08676	3.53e-07
FBtr0164413	Tmp	15	35	0	0.854884	-0.2262	0.03269	3.56e-07
FBtr0175548	Tmp	25	35	0	1.18247	0.2418	0.03495	3.56e-07
FBtr0163794	Tmp	15	35	0	1.46978	0.5556	0.08034	3.6e-07
FBtr0166754	Tmp	15	35	0	1.43913	0.5252	0.07595	3.61e-07
FBtr0166051	Tmp	25	35	0	0.810453	-0.3032	0.04386	3.63e-07
FBtr0172913	Tmp	15	25	0	0.786762	-0.346	0.05006	3.65e-07
FBtr0168479	Tmp	25	35	1	1.54253	0.6253	0.0905	3.68e-07
FBtr0173823	Tmp	15	35	0	0.6685	-0.581	0.08411	3.71e-07
FBtr0174283	Tmp	25	35	1	0.661036	-0.5972	0.08646	3.72e-07
FBtr0172258	Tmp	15	35	0	1.38607	0.471	0.06821	3.75e-07
FBtr0166883	Tmp	15	35	0	1.43933	0.5254	0.07612	3.78e-07
FBtr0170256	Tmp	25	35	0	1.18091	0.2399	0.03476	3.82e-07
FBtr0168952	Tmp	15	35	1	1.74158	0.8004	0.116	3.85e-07
FBtr0167637	Tmp	15	25	1	0.665634	-0.5872	0.08514	3.86e-07
FBtr0166225	Tmp	25	35	0	0.711088	-0.4919	0.07132	3.86e-07
FBtr0161304	Tmp	15	35	0	0.777816	-0.3625	0.05256	3.87e-07
FBtr0172724	Tmp	15	25	0	1.48329	0.5688	0.08249	3.87e-07
FBtr0172112	Tmp	15	35	1	1.58623	0.6656	0.09652	3.87e-07
FBtr0165891	Tmp	15	25	0	0.73826	-0.4378	0.06352	3.92e-07
FBtr0165825	Tmp	25	35	1	0.657289	-0.6054	0.08784	3.93e-07
FBtr0169797	Tmp	15	35	0	0.749812	-0.4154	0.06028	3.94e-07
FBtr0163796	Tmp	25	35	0	1.41098	0.4967	0.07209	3.95e-07
FBtr0174382	Tmp	15	35	0	1.18329	0.2428	0.03524	3.98e-07
FBtr0164526	Tmp	15	35	0	0.757543	-0.4006	0.05816	3.99e-07
FBtr0173464	Tmp	15	25	0	0.874057	-0.1942	0.02821	4.01e-07
FBtr0163325	Tmp	25	35	0	1.18255	0.2419	0.03513	4.03e-07
FBtr0161304	Tmp	25	35	0	0.778247	-0.3617	0.05256	4.09e-07
FBtr0172855	Tmp	15	35	1	1.8173	0.8618	0.1253	4.12e-07
FBtr0168895	Tmp	15	35	0	0.81006	-0.3039	0.04418	4.15e-07
FBtr0174254	Tmp	15	35	1	1.51803	0.6022	0.08757	4.15e-07
FBtr0170222	Tmp	15	25	0	0.684489	-0.5469	0.07955	4.19e-07
FBtr0161418	Tmp	25	35	0	0.716431	-0.4811	0.06999	4.19e-07
FBtr0166935	Tmp	15	25	0	1.38549	0.4704	0.06843	4.19e-07
FBtr0171019	Tmp	15	35	0	0.856485	-0.2235	0.03251	4.21e-07
FBtr0166847	Tmp	25	35	0	1.41991	0.5058	0.07363	4.28e-07
FBtr0166164	Tmp	15	35	0	1.48401	0.5695	0.08293	4.31e-07
FBtr0162840	Tmp	25	35	0	1.24755	0.3191	0.04648	4.33e-07
FBtr0170128	Tmp	25	35	0	1.20941	0.2743	0.03996	4.35e-07
FBtr0166166	Tmp	15	35	0	1.22935	0.2979	0.04341	4.37e-07
FBtr0161501	Tmp	15	35	0	1.42435	0.5103	0.07436	4.39e-07
FBtr0163862	Tmp	15	35	0	1.46317	0.5491	0.08005	4.43e-07
FBtr0170955	Tmp	15	35	0	1.33127	0.4128	0.0602	4.48e-07
FBtr0164860	Tmp	25	35	0	1.19276	0.2543	0.03709	4.5e-07
FBtr0167067	Tmp	15	25	0	1.41952	0.5054	0.07377	4.59e-07
FBtr0161636	Tmp	15	35	0	0.775554	-0.3667	0.05355	4.64e-07
FBtr0174591	Tmp	15	35	0	1.35698	0.4404	0.06434	4.68e-07
FBtr0166883	Tmp	25	35	0	1.43495	0.521	0.07612	4.68e-07
FBtr0164257	Tmp	25	35	0	1.15661	0.2099	0.03069	4.79e-07
FBtr0165153	Tmp	15	35	1	1.51519	0.5995	0.08767	4.8e-07
FBtr0167699	Tmp	15	35	0	1.22137	0.2885	0.04219	4.82e-07
FBtr0163302	Tmp	25	35	0	0.683825	-0.5483	0.08022	4.85e-07
FBtr0168736	Tmp	15	35	0	1.22315	0.2906	0.04252	4.87e-07
FBtr0165333	Tmp	25	35	0	1.40678	0.4924	0.07208	4.92e-07
FBtr0173888	Tmp	15	35	0	1.21319	0.2788	0.04081	4.95e-07
FBtr0173397	Tmp	15	35	0	1.23979	0.3101	0.04541	4.97e-07
FBtr0166895	Tmp	15	25	0	1.35858	0.4421	0.06479	5.06e-07
FBtr0166529	Tmp	15	35	0	1.37097	0.4552	0.06671	5.06e-07
FBtr0174277	Tmp	15	25	1	1.51498	0.5993	0.08782	5.06e-07
FBtr0165325	Tmp	15	35	0	0.834799	-0.2605	0.03819	5.13e-07
FBtr0161770	Tmp	15	35	0	0.86304	-0.2125	0.03116	5.13e-07
FBtr0165980	Tmp	15	25	1	1.50754	0.5922	0.08683	5.14e-07
FBtr0165892	Tmp	15	35	0	0.771961	-0.3734	0.05476	5.17e-07
FBtr0174788	Tmp	15	35	0	0.768491	-0.3799	0.05573	5.2e-07
FBtr0173888	Tmp	25	35	0	1.21268	0.2782	0.04081	5.22e-07
FBtr0175378	Tmp	15	35	0	1.34826	0.4311	0.06327	5.26e-07
FBtr0167288	Tmp	15	35	0	1.3535	0.4367	0.06412	5.31e-07
FBtr0161001	Tmp	15	35	0	0.770678	-0.3758	0.05518	5.33e-07
FBtr0169418	Tmp	25	35	0	1.36047	0.4441	0.06524	5.37e-07
FBtr0175402	Tmp	15	35	0	1.34705	0.4298	0.06316	5.42e-07
FBtr0173369	Tmp	15	35	0	0.801625	-0.319	0.04688	5.43e-07
FBtr0172733	Tmp	15	35	0	0.70466	-0.505	0.07426	5.51e-07
FBtr0162864	Tmp	25	35	0	0.877639	-0.1883	0.02768	5.51e-07
FBtr0166669	Tmp	15	25	1	1.61004	0.6871	0.101	5.51e-07
FBtr0164871	Tmp	15	25	0	1.26822	0.3428	0.05045	5.65e-07
FBtr0170232	Tmp	15	35	0	1.38819	0.4732	0.06966	5.67e-07
FBtr0170032	Tmp	15	35	0	0.757963	-0.3998	0.05891	5.81e-07
FBtr0163636	Tmp	15	35	0	1.18067	0.2396	0.03531	5.84e-07
FBtr0162820	Tmp	25	35	0	1.30306	0.3819	0.05629	5.85e-07
FBtr0173840	Tmp	25	35	0	1.28405	0.3607	0.05319	5.91e-07
FBtr0168672	Tmp	15	35	0	1.45407	0.5401	0.07965	5.91e-07
FBtr0161110	Tmp	15	35	0	0.689394	-0.5366	0.07916	5.98e-07
FBtr0167777	Tmp	15	35	0	0.688486	-0.5385	0.07947	6.04e-07
FBtr0169694	Tmp	15	35	0	0.778247	-0.3617	0.05339	6.05e-07
FBtr0170847	Tmp	15	35	0	1.33598	0.4179	0.0617	6.12e-07
FBtr0165353	Tmp	15	25	0	1.3396	0.4218	0.0623	6.15e-07
FBtr0171678	Tmp	15	35	0	0.766735	-0.3832	0.05662	6.18e-07
FBtr0168803	Tmp	15	25	0	1.39175	0.4769	0.07046	6.21e-07
FBtr0166698	Tmp	15	35	1	1.61507	0.6916	0.1022	6.25e-07
FBtr0172490	Tmp	25	35	0	0.714943	-0.4841	0.07155	6.26e-07
FBtr0162041	Tmp	25	35	1	1.54307	0.6258	0.0925	6.26e-07
FBtr0173294	Tmp	25	35	0	1.31613	0.3963	0.05858	6.27e-07
FBtr0173695	Tmp	25	35	0	1.43644	0.5225	0.07724	6.28e-07
FBtr0175016	Tmp	15	35	1	1.56602	0.6471	0.09565	6.29e-07
FBtr0163092	Tmp	15	35	0	0.882703	-0.18	0.02661	6.31e-07
FBtr0160975	Tmp	25	35	0	1.15926	0.2132	0.03153	6.35e-07
FBtr0170738	Tmp	25	35	0	1.33247	0.4141	0.06125	6.36e-07
FBtr0165988	Tmp	25	35	1	0.626767	-0.674	0.09969	6.37e-07
FBtr0167035	Tmp	15	35	0	1.21462	0.2805	0.04151	6.41e-07
FBtr0174909	Tmp	25	35	0	0.747891	-0.4191	0.06202	6.46e-07
FBtr0164735	Tmp	25	35	0	1.19681	0.2592	0.03836	6.48e-07
FBtr0162874	Tmp	15	35	0	1.21268	0.2782	0.04119	6.51e-07
FBtr0167299	Tmp	25	35	0	0.797303	-0.3268	0.0484	6.6e-07
FBtr0162217	Tmp	15	35	0	1.31887	0.3993	0.05914	6.6e-07
FBtr0166077	Tmp	25	35	1	0.628637	-0.6697	0.09922	6.65e-07
FBtr0175013	Tmp	15	35	0	0.696647	-0.5215	0.07726	6.65e-07
FBtr0168753	Tmp	25	35	0	1.18001	0.2388	0.03538	6.65e-07
FBtr0169032	Tmp	25	35	0	1.45417	0.5402	0.08005	6.66e-07
FBtr0171248	Tmp	15	25	0	1.30794	0.3873	0.0574	6.72e-07
FBtr0164158	Tmp	25	35	0	1.24298	0.3138	0.04652	6.74e-07
FBtr0175185	Tmp	15	35	0	1.33672	0.4187	0.06207	6.74e-07
FBtr0170509	Tmp	15	35	1	0.639759	-0.6444	0.09555	6.77e-07
FBtr0170078	Tmp	15	35	0	0.835262	-0.2597	0.03851	6.79e-07
FBtr0163642	Tmp	15	35	0	1.28387	0.3605	0.0535	6.92e-07
FBtr0170324	Tmp	15	25	0	1.35126	0.4343	0.06445	6.92e-07
FBtr0163281	Tmp	15	25	0	1.35867	0.4422	0.06564	6.96e-07
FBtr0167616	Tmp	15	35	0	0.735858	-0.4425	0.0657	7.02e-07
FBtr0169781	Tmp	15	35	0	1.39165	0.4768	0.07081	7.04e-07
FBtr0162524	Tmp	25	35	0	0.805804	-0.3115	0.04626	7.08e-07
FBtr0175599	Tmp	15	35	0	0.835146	-0.2599	0.0386	7.1e-07
FBtr0171919	Tmp	15	35	0	1.29693	0.3751	0.05572	7.1e-07
FBtr0169536	Tmp	15	25	0	1.33691	0.4189	0.06223	7.12e-07
FBtr0165239	Tmp	15	35	1	1.5111	0.5956	0.0885	7.15e-07
FBtr0172016	Tmp	15	35	0	1.2571	0.3301	0.04906	7.16e-07
FBtr0161743	Tmp	15	35	0	1.34854	0.4314	0.06414	7.28e-07
FBtr0174602	Tmp	25	35	1	1.52721	0.6109	0.09084	7.29e-07
FBtr0169544	Tmp	15	25	0	1.31503	0.3951	0.05875	7.3e-07
FBtr0161658	Tmp	25	35	0	0.787035	-0.3455	0.05138	7.32e-07
FBtr0170231	Tmp	15	35	0	0.812928	-0.2988	0.04445	7.32e-07
FBtr0161693	Tmp	15	25	0	1.33025	0.4117	0.06123	7.32e-07
FBtr0163627	Tmp	15	35	0	1.22349	0.291	0.04328	7.33e-07
FBtr0163181	Tmp	25	35	0	0.764824	-0.3868	0.05753	7.35e-07
FBtr0175605	Tmp	15	25	0	1.26646	0.3408	0.05072	7.47e-07
FBtr0169166	Tmp	15	25	0	0.833238	-0.2632	0.03918	7.5e-07
FBtr0170711	Tmp	25	35	0	0.73255	-0.449	0.06688	7.6e-07
FBtr0168423	Tmp	15	35	0	0.855121	-0.2258	0.03365	7.67e-07
FBtr0160777	Tmp	15	35	0	1.17275	0.2299	0.03428	7.74e-07
FBtr0160912	Tmp	15	35	0	0.743395	-0.4278	0.06378	7.77e-07
FBtr0164871	Tmp	15	35	0	1.26251	0.3363	0.05014	7.77e-07
FBtr0162675	Tmp	15	35	0	0.717027	-0.4799	0.07156	7.82e-07
FBtr0163987	Tmp	15	35	0	1.32088	0.4015	0.05988	7.85e-07
FBtr0170312	Tmp	25	35	0	1.2479	0.3195	0.04771	8.07e-07
FBtr0171533	Tmp	15	35	0	0.867418	-0.2052	0.03064	8.09e-07
FBtr0170128	Tmp	15	35	0	1.20372	0.2675	0.03996	8.17e-07
FBtr0169503	Tmp	25	35	0	1.19507	0.2571	0.03845	8.35e-07
FBtr0169795	Tmp	25	35	0	1.3185	0.3989	0.05965	8.37e-07
FBtr0174959	Tmp	25	35	1	0.643361	-0.6363	0.09517	8.42e-07
FBtr0168521	Tmp	25	35	0	0.759594	-0.3967	0.05936	8.5e-07
FBtr0173589	Tmp	15	35	0	1.3491	0.432	0.0647	8.7e-07
FBtr0163675	Tmp	15	25	0	0.870913	-0.1994	0.02987	8.79e-07
FBtr0175543	Tmp	15	35	0	1.37812	0.4627	0.06935	8.87e-07
FBtr0161732	Tmp	25	35	0	1.35369	0.4369	0.06549	8.89e-07
FBtr0173352	Tmp	15	35	0	0.773354	-0.3708	0.05559	8.93e-07
FBtr0174007	Tmp	15	25	0	0.668593	-0.5808	0.0871	8.99e-07
FBtr0165058	Tmp	15	35	0	1.19358	0.2553	0.03829	9.02e-07
FBtr0174336	Tmp	15	35	0	0.801292	-0.3196	0.04795	9.06e-07
FBtr0162136	Tmp	15	25	0	0.834914	-0.2603	0.03906	9.09e-07
FBtr0169841	Tmp	15	35	0	1.21731	0.2837	0.04257	9.13e-07
FBtr0170170	Tmp	25	35	0	0.781274	-0.3561	0.05345	9.18e-07
FBtr0174667	Tmp	25	35	0	1.45518	0.5412	0.08124	9.2e-07
FBtr0167330	Tmp	15	35	0	1.35116	0.4342	0.0652	9.29e-07
FBtr0172001	Tmp	15	35	0	1.15277	0.2051	0.03081	9.3e-07
FBtr0174123	Tmp	15	35	0	1.19284	0.2544	0.03822	9.4e-07
FBtr0161214	Tmp	25	35	0	0.866938	-0.206	0.03095	9.42e-07
FBtr0167595	Tmp	15	25	0	0.874664	-0.1932	0.02906	9.61e-07
FBtr0161584	Tmp	15	35	0	1.31276	0.3926	0.05904	9.62e-07
FBtr0170409	Tmp	15	35	0	0.760595	-0.3948	0.05938	9.66e-07
FBtr0167666	Tmp	25	35	0	0.828171	-0.272	0.04092	9.66e-07
FBtr0167477	Tmp	25	35	0	1.40464	0.4902	0.07375	9.69e-07
FBtr0175055	Tmp	15	35	0	0.707254	-0.4997	0.07521	9.84e-07
FBtr0175055	Tmp	25	35	0	0.707254	-0.4997	0.07521	9.85e-07
FBtr0168521	Tmp	15	35	0	0.760964	-0.3941	0.05936	1e-06
FBtr0165668	Tmp	15	35	0	0.768118	-0.3806	0.05733	1e-06
FBtr0168368	Tmp	25	35	0	0.738669	-0.437	0.06584	1.01e-06
FBtr0166966	Tmp	15	35	0	0.753824	-0.4077	0.06142	1.01e-06
FBtr0169746	Tmp	15	35	0	1.31494	0.395	0.05953	1.01e-06
FBtr0168509	Tmp	15	25	0	0.667112	-0.584	0.08809	1.03e-06
FBtr0164302	Tmp	15	35	0	1.27863	0.3546	0.05349	1.03e-06
FBtr0167269	Tmp	25	35	0	1.19582	0.258	0.03894	1.04e-06
FBtr0168677	Tmp	15	35	0	1.26462	0.3387	0.0511	1.04e-06
FBtr0173318	Tmp	25	35	0	1.29397	0.3718	0.0561	1.04e-06
FBtr0168865	Tmp	15	25	0	1.29441	0.3723	0.05617	1.04e-06
FBtr0175546	Tmp	15	35	0	0.704123	-0.5061	0.07639	1.05e-06
FBtr0171875	Tmp	25	35	0	0.745975	-0.4228	0.0638	1.05e-06
FBtr0165796	Tmp	25	35	0	0.715191	-0.4836	0.07303	1.06e-06
FBtr0174397	Tmp	25	35	0	1.36301	0.4468	0.06747	1.06e-06
FBtr0169185	Tmp	15	35	0	1.2349	0.3044	0.04598	1.07e-06
FBtr0169903	Tmp	25	35	0	1.24014	0.3105	0.04689	1.07e-06
FBtr0166979	Tmp	15	35	0	1.48875	0.5741	0.08676	1.08e-06
FBtr0161565	Tmp	15	35	0	0.79664	-0.328	0.04958	1.09e-06
FBtr0162298	Tmp	25	35	0	0.844225	-0.2443	0.03693	1.09e-06
FBtr0172921	Tmp	25	35	0	1.33654	0.4185	0.06327	1.09e-06
FBtr0161265	Tmp	15	35	1	1.98316	0.9878	0.1493	1.09e-06
FBtr0161449	Tmp	15	25	1	1.61832	0.6945	0.105	1.1e-06
FBtr0172659	Tmp	15	35	0	1.31951	0.4	0.06054	1.12e-06
FBtr0166492	Tmp	25	35	0	1.47141	0.5572	0.08432	1.12e-06
FBtr0171372	Tmp	15	35	1	1.80175	0.8494	0.1285	1.12e-06
FBtr0164257	Tmp	15	35	0	1.15085	0.2027	0.03069	1.13e-06
FBtr0172258	Tmp	25	35	0	1.36651	0.4505	0.06821	1.13e-06
FBtr0172536	Tmp	15	35	0	0.831334	-0.2665	0.04038	1.15e-06
FBtr0168066	Tmp	15	35	0	1.32804	0.4093	0.06203	1.15e-06
FBtr0169932	Tmp	25	35	1	1.51341	0.5978	0.09065	1.17e-06
FBtr0168199	Tmp	15	25	0	1.21883	0.2855	0.0433	1.18e-06
FBtr0173853	Tmp	15	35	0	1.26734	0.3418	0.05184	1.18e-06
FBtr0162451	Tmp	15	35	0	0.729207	-0.4556	0.06913	1.19e-06
FBtr0171591	Tmp	25	35	0	0.806083	-0.311	0.04719	1.19e-06
FBtr0161558	Tmp	25	35	0	1.19358	0.2553	0.03873	1.19e-06
FBtr0164769	Tmp	15	35	0	1.22646	0.2945	0.0447	1.2e-06
FBtr0175401	Tmp	25	35	0	1.3829	0.4677	0.07098	1.2e-06
FBtr0161330	Tmp	25	35	0	1.15789	0.2115	0.03212	1.21e-06
FBtr0171097	Tmp	15	35	0	1.37745	0.462	0.07015	1.21e-06
FBtr0164327	Tmp	25	35	0	0.754451	-0.4065	0.06174	1.22e-06
FBtr0165479	Tmp	15	35	0	1.23123	0.3001	0.04558	1.22e-06
FBtr0163428	Tmp	15	35	0	1.25858	0.3318	0.05041	1.23e-06
FBtr0171195	Tmp	15	25	0	1.28547	0.3623	0.05508	1.25e-06
FBtr0174918	Tmp	15	35	0	1.43187	0.5179	0.07877	1.26e-06
FBtr0161675	Tmp	15	25	1	2.16625	1.1152	0.1697	1.28e-06
FBtr0164769	Tmp	25	35	0	1.22578	0.2937	0.0447	1.29e-06
FBtr0168800	Tmp	25	35	0	0.66966	-0.5785	0.0881	1.3e-06
FBtr0172700	Tmp	15	25	0	1.3113	0.391	0.05954	1.3e-06
FBtr0169449	Tmp	15	25	0	1.37507	0.4595	0.06997	1.3e-06
FBtr0169566	Tmp	15	35	0	0.852812	-0.2297	0.03499	1.31e-06
FBtr0168847	Tmp	15	25	0	1.2981	0.3764	0.05733	1.31e-06
FBtr0172405	Tmp	15	25	0	1.33284	0.4145	0.06314	1.31e-06
FBtr0168802	Tmp	25	35	0	1.19243	0.2539	0.03868	1.32e-06
FBtr0161449	Tmp	15	35	1	1.60792	0.6852	0.1044	1.32e-06
FBtr0164855	Tmp	25	35	0	1.20014	0.2632	0.04015	1.36e-06
FBtr0166473	Tmp	25	35	0	1.30767	0.387	0.05905	1.36e-06
FBtr0175152	Tmp	15	35	0	0.870792	-0.1996	0.03045	1.37e-06
FBtr0175292	Tmp	15	35	0	0.800016	-0.3219	0.04914	1.38e-06
FBtr0174920	Tmp	15	35	0	1.3435	0.426	0.06506	1.4e-06
FBtr0172403	Tmp	15	25	1	1.53262	0.616	0.09409	1.4e-06
FBtr0170920	Tmp	15	35	0	0.733058	-0.448	0.06845	1.41e-06
FBtr0168279	Tmp	25	35	0	0.791247	-0.3378	0.05161	1.41e-06
FBtr0162081	Tmp	15	35	0	0.878004	-0.1877	0.02868	1.41e-06
FBtr0166621	Tmp	15	35	0	0.798963	-0.3238	0.04948	1.42e-06
FBtr0173072	Tmp	15	35	0	1.29029	0.3677	0.05622	1.44e-06
FBtr0162218	Tmp	25	35	0	1.34388	0.4264	0.06525	1.46e-06
FBtr0171085	Tmp	15	25	0	0.76913	-0.3787	0.05797	1.47e-06
FBtr0162010	Tmp	15	35	0	1.41333	0.4991	0.07641	1.47e-06
FBtr0162730	Tmp	15	25	0	1.45156	0.5376	0.08228	1.47e-06
FBtr0171259	Tmp	15	25	0	0.893661	-0.1622	0.02483	1.48e-06
FBtr0163167	Tmp	15	35	0	1.16829	0.2244	0.03437	1.48e-06
FBtr0166464	Tmp	15	35	0	1.22035	0.2873	0.04399	1.48e-06
FBtr0167543	Tmp	15	25	0	0.774051	-0.3695	0.05658	1.49e-06
FBtr0173003	Tmp	15	35	0	1.27341	0.3487	0.05341	1.49e-06
FBtr0174475	Tmp	15	35	0	0.829952	-0.2689	0.0412	1.51e-06
FBtr0173047	Tmp	15	35	0	1.19053	0.2516	0.03855	1.51e-06
FBtr0173353	Tmp	15	35	0	0.682878	-0.5503	0.08435	1.52e-06
FBtr0169850	Tmp	15	35	0	1.19574	0.2579	0.03955	1.54e-06
FBtr0165754	Tmp	25	35	0	0.7607	-0.3946	0.06053	1.55e-06
FBtr0163183	Tmp	15	35	0	1.22586	0.2938	0.04507	1.55e-06
FBtr0160889	Tmp	25	35	0	1.35388	0.4371	0.06703	1.55e-06
FBtr0169211	Tmp	15	35	0	0.899254	-0.1532	0.02352	1.56e-06
FBtr0174682	Tmp	15	25	0	1.30242	0.3812	0.0585	1.57e-06
FBtr0168800	Tmp	15	35	0	0.671845	-0.5738	0.0881	1.58e-06
FBtr0161265	Tmp	15	25	1	1.97028	0.9784	0.1503	1.59e-06
FBtr0170920	Tmp	25	35	0	0.73433	-0.4455	0.06845	1.61e-06
FBtr0168485	Tmp	15	35	1	1.61183	0.6887	0.1058	1.61e-06
FBtr0164146	Tmp	15	25	0	1.11165	0.1527	0.02347	1.62e-06
FBtr0166152	Tmp	15	35	0	0.810003	-0.304	0.04673	1.63e-06
FBtr0167269	Tmp	15	35	0	1.19193	0.2533	0.03894	1.63e-06
FBtr0163563	Tmp	15	35	0	1.43664	0.5227	0.08045	1.67e-06
FBtr0173304	Tmp	15	35	0	1.16845	0.2246	0.03457	1.69e-06
FBtr0162256	Tmp	25	35	0	0.827884	-0.2725	0.04197	1.7e-06
FBtr0168910	Tmp	25	35	0	1.41255	0.4983	0.07676	1.7e-06
FBtr0172913	Tmp	15	35	0	0.799517	-0.3228	0.04975	1.72e-06
FBtr0174656	Tmp	15	35	0	1.15445	0.2072	0.03193	1.72e-06
FBtr0160817	Tmp	15	25	0	1.29882	0.3772	0.05812	1.72e-06
FBtr0174412	Tmp	15	35	0	0.730472	-0.4531	0.06984	1.73e-06
FBtr0170541	Tmp	15	25	0	1.28538	0.3622	0.05582	1.73e-06
FBtr0167250	Tmp	15	35	1	1.65324	0.7253	0.1118	1.74e-06
FBtr0175438	Tmp	15	25	0	1.30758	0.3869	0.05965	1.75e-06
FBtr0169707	Tmp	15	35	0	1.30505	0.3841	0.05924	1.76e-06
FBtr0169498	Tmp	15	35	0	1.17089	0.2276	0.03513	1.79e-06
FBtr0169118	Tmp	15	35	0	1.32657	0.4077	0.06298	1.83e-06
FBtr0173725	Tmp	15	35	0	1.18921	0.25	0.03865	1.86e-06
FBtr0175252	Tmp	15	35	0	1.42959	0.5156	0.07975	1.88e-06
FBtr0163439	Tmp	15	35	0	1.15445	0.2072	0.03205	1.89e-06
FBtr0170362	Tmp	25	35	0	1.31997	0.4005	0.06195	1.89e-06
FBtr0175527	Tmp	25	35	0	0.8511	-0.2326	0.03602	1.93e-06
FBtr0165875	Tmp	15	35	1	1.50483	0.5896	0.09128	1.93e-06
FBtr0170540	Tmp	25	35	0	0.83503	-0.2601	0.04029	1.94e-06
FBtr0172960	Tmp	15	25	1	1.61027	0.6873	0.1064	1.94e-06
FBtr0174686	Tmp	15	35	0	1.30053	0.3791	0.05872	1.95e-06
FBtr0162404	Tmp	15	35	0	0.804297	-0.3142	0.04868	1.96e-06
FBtr0170803	Tmp	15	35	0	0.706421	-0.5014	0.07772	1.98e-06
FBtr0161163	Tmp	15	35	0	0.769397	-0.3782	0.05863	1.99e-06
FBtr0169661	Tmp	15	35	1	1.68354	0.7515	0.1165	1.99e-06
FBtr0169215	Tmp	15	35	1	0.557522	-0.8429	0.1307	2e-06
FBtr0170585	Tmp	15	35	0	0.702174	-0.5101	0.07911	2e-06
FBtr0171566	Tmp	25	35	0	0.802793	-0.3169	0.04917	2.03e-06
FBtr0163949	Tmp	25	35	0	1.26549	0.3397	0.05272	2.03e-06
FBtr0165754	Tmp	15	35	0	0.76313	-0.39	0.06053	2.04e-06
FBtr0172168	Tmp	15	25	0	0.817449	-0.2908	0.04514	2.04e-06
FBtr0169558	Tmp	25	35	0	1.21664	0.2829	0.0439	2.04e-06
FBtr0170488	Tmp	15	35	0	0.804464	-0.3139	0.04877	2.09e-06
FBtr0167787	Tmp	15	35	0	1.13737	0.1857	0.02885	2.09e-06
FBtr0165870	Tmp	25	35	0	1.18723	0.2476	0.03847	2.09e-06
FBtr0170340	Tmp	15	35	0	1.38501	0.4699	0.07301	2.09e-06
FBtr0162656	Tmp	15	35	0	1.11543	0.1576	0.02449	2.1e-06
FBtr0172945	Tmp	15	35	0	0.724471	-0.465	0.07227	2.11e-06
FBtr0161503	Tmp	15	25	0	1.40513	0.4907	0.07628	2.11e-06
FBtr0171109	Tmp	25	35	0	0.84043	-0.2508	0.03899	2.13e-06
FBtr0168472	Tmp	25	35	0	1.35172	0.4348	0.06762	2.13e-06
FBtr0162851	Tmp	15	35	0	1.25084	0.3229	0.05022	2.14e-06
FBtr0168422	Tmp	25	35	0	1.38713	0.4721	0.07345	2.17e-06
FBtr0174866	Tmp	15	25	0	0.87843	-0.187	0.02913	2.2e-06
FBtr0168331	Tmp	25	35	0	0.776792	-0.3644	0.05677	2.23e-06
FBtr0164733	Tmp	25	35	0	1.32042	0.401	0.06249	2.24e-06
FBtr0166816	Tmp	15	35	0	1.27562	0.3512	0.05474	2.25e-06
FBtr0170144	Tmp	15	35	0	1.14727	0.1982	0.0309	2.26e-06
FBtr0162802	Tmp	15	25	0	1.14758	0.1986	0.03096	2.26e-06
FBtr0168918	Tmp	25	35	0	0.734482	-0.4452	0.06946	2.3e-06
FBtr0160975	Tmp	15	35	0	1.15037	0.2021	0.03153	2.31e-06
FBtr0167471	Tmp	15	35	0	1.22901	0.2975	0.04643	2.32e-06
FBtr0169403	Tmp	25	35	0	1.26129	0.3349	0.05228	2.33e-06
FBtr0171236	Tmp	15	35	0	1.31914	0.3996	0.06237	2.33e-06
FBtr0161154	Tmp	15	35	0	1.31267	0.3925	0.06128	2.35e-06
FBtr0168853	Tmp	15	35	0	1.41863	0.5045	0.07879	2.36e-06
FBtr0161948	Tmp	25	35	0	1.26304	0.3369	0.05268	2.41e-06
FBtr0170233	Tmp	15	35	0	1.19077	0.2519	0.03939	2.43e-06
FBtr0172787	Tmp	15	35	0	0.816995	-0.2916	0.0456	2.44e-06
FBtr0170280	Tmp	15	35	0	0.788673	-0.3425	0.0536	2.47e-06
FBtr0162917	Tmp	15	35	0	1.39542	0.4807	0.07524	2.48e-06
FBtr0174697	Tmp	15	35	0	0.782412	-0.354	0.05542	2.49e-06
FBtr0168199	Tmp	15	35	0	1.20983	0.2748	0.04302	2.49e-06
FBtr0175480	Tmp	15	35	0	1.22569	0.2936	0.04597	2.5e-06
FBtr0163483	Tmp	25	35	0	0.673103	-0.5711	0.08943	2.51e-06
FBtr0168601	Tmp	15	35	0	1.264	0.338	0.05293	2.51e-06
FBtr0173918	Tmp	15	35	0	0.781545	-0.3556	0.05573	2.55e-06
FBtr0172280	Tmp	15	35	0	1.46388	0.5498	0.08617	2.55e-06
FBtr0163259	Tmp	15	35	0	1.44113	0.5272	0.08263	2.56e-06
FBtr0175546	Tmp	25	35	0	0.713359	-0.4873	0.07639	2.57e-06
FBtr0161098	Tmp	25	35	0	1.21571	0.2818	0.04419	2.58e-06
FBtr0162830	Tmp	15	25	0	1.3763	0.4608	0.07225	2.58e-06
FBtr0162051	Tmp	15	35	1	0.439154	-1.1872	0.1862	2.59e-06
FBtr0172653	Tmp	15	35	0	1.13022	0.1766	0.02771	2.61e-06
FBtr0165278	Tmp	15	35	0	0.726634	-0.4607	0.07228	2.62e-06
FBtr0168667	Tmp	25	35	0	1.30831	0.3877	0.06084	2.63e-06
FBtr0173150	Tmp	15	25	0	1.44043	0.5265	0.08262	2.64e-06
FBtr0172689	Tmp	15	35	0	0.814395	-0.2962	0.04656	2.74e-06
FBtr0167825	Tmp	15	35	0	1.16772	0.2237	0.03518	2.77e-06
FBtr0168851	Tmp	15	35	0	1.27447	0.3499	0.05502	2.77e-06
FBtr0162032	Tmp	15	35	0	1.3686	0.4527	0.07119	2.77e-06
FBtr0169653	Tmp	25	35	0	1.13705	0.1853	0.02915	2.79e-06
FBtr0169168	Tmp	25	35	0	1.26848	0.3431	0.05403	2.85e-06
FBtr0170321	Tmp	15	35	0	0.859399	-0.2186	0.03445	2.88e-06
FBtr0166633	Tmp	15	35	0	1.09149	0.1263	0.01989	2.88e-06
FBtr0174853	Tmp	25	35	0	1.26549	0.3397	0.05353	2.89e-06
FBtr0170936	Tmp	25	35	0	1.46104	0.547	0.08621	2.9e-06
FBtr0173090	Tmp	25	35	0	0.788783	-0.3423	0.05395	2.91e-06
FBtr0175208	Tmp	15	35	0	1.11713	0.1598	0.0252	2.93e-06
FBtr0162631	Tmp	25	35	0	1.16046	0.2147	0.03384	2.93e-06
FBtr0173955	Tmp	15	35	0	1.37497	0.4594	0.07242	2.93e-06
FBtr0169246	Tmp	25	35	0	0.76929	-0.3784	0.05968	2.96e-06
FBtr0175062	Tmp	15	35	0	0.928259	-0.1074	0.01694	2.96e-06
FBtr0170719	Tmp	15	35	0	0.807649	-0.3082	0.04862	2.97e-06
FBtr0161697	Tmp	15	35	0	1.42969	0.5157	0.08134	2.97e-06
FBtr0169876	Tmp	25	35	0	1.10512	0.1442	0.02277	3.01e-06
FBtr0168553	Tmp	15	35	1	1.58381	0.6634	0.1047	3.02e-06
FBtr0171475	Tmp	15	35	0	0.767958	-0.3809	0.06014	3.04e-06
FBtr0167538	Tmp	15	35	0	1.14584	0.1964	0.03101	3.04e-06
FBtr0171162	Tmp	25	35	0	0.884602	-0.1769	0.02795	3.05e-06
FBtr0161804	Tmp	25	35	0	1.12584	0.171	0.02701	3.05e-06
FBtr0163805	Tmp	15	35	0	1.48504	0.5705	0.09013	3.07e-06
FBtr0162989	Tmp	15	35	1	1.60993	0.687	0.1086	3.09e-06
FBtr0172527	Tmp	25	35	0	0.806083	-0.311	0.04917	3.11e-06
FBtr0171057	Tmp	15	35	0	0.81124	-0.3018	0.04773	3.16e-06
FBtr0163906	Tmp	15	35	0	0.877092	-0.1892	0.02993	3.18e-06
FBtr0166472	Tmp	25	35	0	1.46175	0.5477	0.08666	3.18e-06
FBtr0165764	Tmp	15	35	0	0.780137	-0.3582	0.05669	3.21e-06
FBtr0174953	Tmp	15	35	0	1.17072	0.2274	0.03601	3.24e-06
FBtr0171632	Tmp	25	35	0	1.46937	0.5552	0.08793	3.24e-06
FBtr0163081	Tmp	25	35	0	1.24513	0.3163	0.05009	3.25e-06
FBtr0161972	Tmp	15	35	0	1.24842	0.3201	0.05074	3.31e-06
FBtr0170094	Tmp	15	35	1	1.60603	0.6835	0.1083	3.31e-06
FBtr0170955	Tmp	25	35	0	1.30116	0.3798	0.0602	3.32e-06
FBtr0173918	Tmp	25	35	0	0.783823	-0.3514	0.05573	3.34e-06
FBtr0164646	Tmp	15	35	1	1.60003	0.6781	0.1075	3.36e-06
FBtr0166094	Tmp	15	35	0	1.49009	0.5754	0.09128	3.37e-06
FBtr0161107	Tmp	25	35	0	0.708923	-0.4963	0.07875	3.39e-06
FBtr0175400	Tmp	25	35	0	1.32758	0.4088	0.06489	3.42e-06
FBtr0174392	Tmp	15	25	0	1.27465	0.3501	0.05558	3.43e-06
FBtr0170046	Tmp	15	35	0	1.3582	0.4417	0.07011	3.43e-06
FBtr0172769	Tmp	15	35	0	1.1935	0.2552	0.04052	3.45e-06
FBtr0168022	Tmp	25	35	0	1.41333	0.4991	0.07926	3.45e-06
FBtr0170711	Tmp	15	35	0	0.746855	-0.4211	0.06688	3.46e-06
FBtr0175579	Tmp	15	25	0	0.687819	-0.5399	0.08576	3.48e-06
FBtr0169860	Tmp	15	35	0	0.758752	-0.3983	0.06327	3.49e-06
FBtr0171210	Tmp	15	35	1	0.509834	-0.9719	0.1544	3.5e-06
FBtr0174306	Tmp	15	25	0	1.30604	0.3852	0.06125	3.56e-06
FBtr0167029	Tmp	15	35	0	0.849626	-0.2351	0.03739	3.57e-06
FBtr0168204	Tmp	15	35	0	1.23294	0.3021	0.04805	3.58e-06
FBtr0174397	Tmp	15	35	0	1.34183	0.4242	0.06747	3.58e-06
FBtr0169070	Tmp	25	35	0	1.40279	0.4883	0.07767	3.59e-06
FBtr0175427	Tmp	15	35	0	1.31722	0.3975	0.06325	3.61e-06
FBtr0168859	Tmp	15	35	0	0.866097	-0.2074	0.03301	3.62e-06
FBtr0164485	Tmp	25	35	0	0.829032	-0.2705	0.04306	3.64e-06
FBtr0171152	Tmp	25	35	0	1.1687	0.2249	0.03582	3.7e-06
FBtr0162659	Tmp	25	35	0	1.25466	0.3273	0.05214	3.71e-06
FBtr0168891	Tmp	15	35	0	0.827482	-0.2732	0.04352	3.72e-06
FBtr0169432	Tmp	15	25	0	1.31048	0.3901	0.06216	3.73e-06
FBtr0171441	Tmp	25	35	0	0.791302	-0.3377	0.05381	3.74e-06
FBtr0168268	Tmp	15	25	0	1.34406	0.4266	0.06803	3.79e-06
FBtr0162437	Tmp	15	35	0	0.822792	-0.2814	0.04491	3.85e-06
FBtr0164087	Tmp	25	35	0	1.21276	0.2783	0.04442	3.85e-06
FBtr0167148	Tmp	25	35	0	0.854469	-0.2269	0.03622	3.86e-06
FBtr0161588	Tmp	15	35	0	1.38569	0.4706	0.0751	3.86e-06
FBtr0163655	Tmp	15	35	0	1.47161	0.5574	0.08895	3.86e-06
FBtr0171584	Tmp	15	35	1	0.563935	-0.8264	0.1319	3.87e-06
FBtr0175453	Tmp	25	35	0	1.15493	0.2078	0.03316	3.87e-06
FBtr0161324	Tmp	15	35	0	0.762601	-0.391	0.06241	3.88e-06
FBtr0172172	Tmp	15	35	0	0.833238	-0.2632	0.042	3.88e-06
FBtr0172546	Tmp	15	35	0	1.44965	0.5357	0.08552	3.89e-06
FBtr0166323	Tmp	15	25	0	1.12397	0.1686	0.02692	3.91e-06
FBtr0174363	Tmp	15	35	0	1.23063	0.2994	0.04781	3.91e-06
FBtr0167284	Tmp	15	35	0	1.35839	0.4419	0.07055	3.91e-06
FBtr0167401	Tmp	15	35	0	1.20656	0.2709	0.04327	3.93e-06
FBtr0175401	Tmp	15	35	0	1.36056	0.4442	0.07098	3.98e-06
FBtr0175394	Tmp	25	35	0	1.25884	0.3321	0.05307	3.99e-06
FBtr0170643	Tmp	15	25	0	0.755446	-0.4046	0.06467	4e-06
FBtr0165237	Tmp	15	35	1	1.53071	0.6142	0.09817	4e-06
FBtr0163131	Tmp	15	35	1	1.51446	0.5988	0.09571	4.01e-06
FBtr0165344	Tmp	25	35	0	1.33459	0.4164	0.06658	4.02e-06
FBtr0171221	Tmp	25	35	0	1.24634	0.3177	0.0508	4.03e-06
FBtr0168140	Tmp	15	35	0	1.34211	0.4245	0.06788	4.03e-06
FBtr0167556	Tmp	15	35	0	1.20364	0.2674	0.04277	4.08e-06
FBtr0174705	Tmp	25	35	0	1.24686	0.3183	0.05091	4.08e-06
FBtr0168389	Tmp	15	35	0	1.23294	0.3021	0.04834	4.1e-06
FBtr0167035	Tmp	25	35	0	1.1969	0.2593	0.04151	4.13e-06
FBtr0169566	Tmp	25	35	0	0.859459	-0.2185	0.03499	4.16e-06
FBtr0164706	Tmp	15	35	0	0.840256	-0.2511	0.04021	4.18e-06
FBtr0163492	Tmp	15	35	0	1.43147	0.5175	0.08289	4.19e-06
FBtr0168454	Tmp	25	35	0	1.20497	0.269	0.0431	4.2e-06
FBtr0170747	Tmp	25	35	0	0.760437	-0.3951	0.0633	4.21e-06
FBtr0160778	Tmp	15	35	1	1.56493	0.6461	0.1035	4.21e-06
FBtr0163636	Tmp	25	35	0	1.16498	0.2203	0.03531	4.23e-06
FBtr0165902	Tmp	25	35	0	0.758331	-0.3991	0.06396	4.24e-06
FBtr0173725	Tmp	25	35	0	1.18189	0.2411	0.03865	4.26e-06
FBtr0169070	Tmp	15	35	0	0.714745	-0.4845	0.07767	4.27e-06
FBtr0171979	Tmp	25	35	0	0.82342	-0.2803	0.04494	4.3e-06
FBtr0165125	Tmp	25	35	0	1.13619	0.1842	0.02955	4.3e-06
FBtr0165722	Tmp	25	35	1	1.55714	0.6389	0.1025	4.31e-06
FBtr0165891	Tmp	15	35	0	0.761228	-0.3936	0.06312	4.32e-06
FBtr0169884	Tmp	25	35	0	0.799018	-0.3237	0.05193	4.33e-06
FBtr0172783	Tmp	25	35	0	0.801236	-0.3197	0.0513	4.37e-06
FBtr0165156	Tmp	25	35	0	0.783986	-0.3511	0.05636	4.39e-06
FBtr0164240	Tmp	25	35	0	1.27509	0.3506	0.05627	4.39e-06
FBtr0174985	Tmp	25	35	0	0.86316	-0.2123	0.03407	4.4e-06
FBtr0175382	Tmp	25	35	0	1.22273	0.2901	0.04659	4.43e-06
FBtr0169420	Tmp	15	35	1	0.623517	-0.6815	0.1095	4.51e-06
FBtr0163520	Tmp	15	35	0	1.37069	0.4549	0.0731	4.51e-06
FBtr0174909	Tmp	15	35	0	0.765354	-0.3858	0.06202	4.55e-06
FBtr0161049	Tmp	15	25	0	0.706225	-0.5018	0.08067	4.56e-06
FBtr0166124	Tmp	15	35	0	0.843348	-0.2458	0.03953	4.6e-06
FBtr0172733	Tmp	25	35	0	0.72618	-0.4616	0.07426	4.62e-06
FBtr0168952	Tmp	15	25	1	0.604704	-0.7257	0.1168	4.65e-06
FBtr0163776	Tmp	25	35	0	0.868441	-0.2035	0.03276	4.66e-06
FBtr0168811	Tmp	15	35	0	0.752206	-0.4108	0.06613	4.67e-06
FBtr0161234	Tmp	15	35	0	0.777384	-0.3633	0.05851	4.72e-06
FBtr0174649	Tmp	25	35	0	1.19599	0.2582	0.04157	4.72e-06
FBtr0166181	Tmp	25	35	0	0.78328	-0.3524	0.05675	4.73e-06
FBtr0161728	Tmp	25	35	0	1.43545	0.5215	0.08399	4.73e-06
FBtr0170422	Tmp	25	35	0	0.811577	-0.3012	0.04851	4.74e-06
FBtr0172574	Tmp	25	35	0	1.09809	0.135	0.02176	4.81e-06
FBtr0174432	Tmp	15	35	0	1.24341	0.3143	0.05073	4.95e-06
FBtr0169260	Tmp	25	35	0	1.39339	0.4786	0.07724	4.95e-06
FBtr0166024	Tmp	15	35	0	0.848508	-0.237	0.03826	4.97e-06
FBtr0173342	Tmp	15	35	0	1.33367	0.4154	0.06706	4.98e-06
FBtr0172703	Tmp	15	25	0	1.49081	0.5761	0.093	4.98e-06
FBtr0161496	Tmp	25	35	0	0.844635	-0.2436	0.03933	4.99e-06
FBtr0174715	Tmp	15	25	0	1.264	0.338	0.05457	5.02e-06
FBtr0163958	Tmp	15	35	0	0.870792	-0.1996	0.03225	5.09e-06
FBtr0167530	Tmp	15	35	0	0.798907	-0.3239	0.05235	5.11e-06
FBtr0172447	Tmp	25	35	0	0.674738	-0.5676	0.09176	5.15e-06
FBtr0167393	Tmp	15	35	0	1.24263	0.3134	0.05068	5.19e-06
FBtr0175211	Tmp	25	35	0	1.16465	0.2199	0.03557	5.21e-06
FBtr0170545	Tmp	15	25	0	1.31841	0.3988	0.06451	5.21e-06
FBtr0175276	Tmp	25	35	0	0.82886	-0.2708	0.04381	5.25e-06
FBtr0169739	Tmp	25	35	0	1.16772	0.2237	0.03621	5.27e-06
FBtr0172734	Tmp	15	25	1	0.652477	-0.616	0.09979	5.39e-06
FBtr0166044	Tmp	15	35	1	0.578384	-0.7899	0.128	5.44e-06
FBtr0164115	Tmp	15	35	0	1.20723	0.2717	0.04403	5.45e-06
FBtr0167762	Tmp	25	35	0	0.865737	-0.208	0.03373	5.5e-06
FBtr0170263	Tmp	15	35	0	1.27483	0.3503	0.0568	5.5e-06
FBtr0171948	Tmp	15	25	0	0.765991	-0.3846	0.06238	5.51e-06
FBtr0167007	Tmp	15	35	1	0.659388	-0.6008	0.09744	5.52e-06
FBtr0170061	Tmp	15	35	0	1.14798	0.1991	0.03229	5.52e-06
FBtr0168360	Tmp	15	35	0	1.11721	0.1599	0.02594	5.58e-06
FBtr0173817	Tmp	15	25	0	1.26348	0.3374	0.05476	5.6e-06
FBtr0171969	Tmp	15	35	0	1.44623	0.5323	0.08638	5.6e-06
FBtr0173511	Tmp	15	35	0	1.16498	0.2203	0.03576	5.62e-06
FBtr0163859	Tmp	25	35	0	0.813379	-0.298	0.04837	5.63e-06
FBtr0175209	Tmp	15	35	0	1.13179	0.1786	0.029	5.63e-06
FBtr0163928	Tmp	25	35	0	1.20514	0.2692	0.04372	5.69e-06
FBtr0165366	Tmp	15	35	0	0.889582	-0.1688	0.02741	5.7e-06
FBtr0169795	Tmp	15	25	0	1.29199	0.3696	0.06003	5.71e-06
FBtr0163424	Tmp	15	35	0	1.49443	0.5796	0.09415	5.71e-06
FBtr0161636	Tmp	25	35	0	0.795867	-0.3294	0.05355	5.81e-06
FBtr0171044	Tmp	15	25	0	1.39339	0.4786	0.07783	5.84e-06
FBtr0170042	Tmp	15	35	0	0.760806	-0.3944	0.06415	5.88e-06
FBtr0169097	Tmp	25	35	0	1.49216	0.5774	0.09395	5.94e-06
FBtr0167702	Tmp	15	35	0	1.25484	0.3275	0.0533	5.96e-06
FBtr0169592	Tmp	25	35	0	0.76977	-0.3775	0.06147	6.04e-06
FBtr0171502	Tmp	25	35	0	1.13367	0.181	0.02948	6.08e-06
FBtr0167313	Tmp	25	35	0	1.13548	0.1833	0.02986	6.08e-06
FBtr0170666	Tmp	15	35	0	1.27845	0.3544	0.05774	6.08e-06
FBtr0162572	Tmp	25	35	1	0.612296	-0.7077	0.1153	6.11e-06
FBtr0166847	Tmp	15	35	0	1.36784	0.4519	0.07363	6.12e-06
FBtr0162769	Tmp	25	35	0	0.698727	-0.5172	0.08429	6.15e-06
FBtr0166546	Tmp	15	35	0	1.26418	0.3382	0.05512	6.17e-06
FBtr0163045	Tmp	15	35	1	1.62327	0.6989	0.1139	6.18e-06
FBtr0170126	Tmp	15	35	0	1.45256	0.5386	0.08784	6.22e-06
FBtr0173560	Tmp	15	35	0	1.30197	0.3807	0.06209	6.23e-06
FBtr0171619	Tmp	25	35	0	1.37154	0.4558	0.07435	6.24e-06
FBtr0166420	Tmp	15	35	0	0.813436	-0.2979	0.04861	6.29e-06
FBtr0167948	Tmp	15	35	0	1.465	0.5509	0.08987	6.29e-06
FBtr0162144	Tmp	15	25	0	1.39823	0.4836	0.07892	6.33e-06
FBtr0168337	Tmp	15	35	1	1.84114	0.8806	0.1437	6.35e-06
FBtr0169140	Tmp	15	35	0	0.742982	-0.4286	0.06997	6.37e-06
FBtr0161731	Tmp	15	35	0	1.16409	0.2192	0.03577	6.37e-06
FBtr0171994	Tmp	15	25	0	1.35369	0.4369	0.07135	6.43e-06
FBtr0173181	Tmp	25	35	0	0.77491	-0.3679	0.06009	6.44e-06
FBtr0175173	Tmp	15	35	0	1.19574	0.2579	0.04213	6.46e-06
FBtr0170815	Tmp	25	35	0	0.775554	-0.3667	0.05994	6.55e-06
FBtr0173505	Tmp	15	35	0	1.33756	0.4196	0.06861	6.61e-06
FBtr0167927	Tmp	15	25	0	1.22273	0.2901	0.04744	6.62e-06
FBtr0168882	Tmp	15	35	0	1.27659	0.3523	0.05763	6.67e-06
FBtr0175517	Tmp	25	35	0	1.36585	0.4498	0.07359	6.67e-06
FBtr0164485	Tmp	15	35	0	0.833238	-0.2632	0.04306	6.68e-06
FBtr0166790	Tmp	15	35	0	1.14338	0.1933	0.03162	6.68e-06
FBtr0163680	Tmp	15	25	0	1.37516	0.4596	0.07524	6.75e-06
FBtr0173561	Tmp	15	35	0	1.12865	0.1746	0.02857	6.76e-06
FBtr0174997	Tmp	15	35	0	1.30541	0.3845	0.06296	6.81e-06
FBtr0169403	Tmp	15	35	0	1.24764	0.3192	0.05228	6.82e-06
FBtr0166551	Tmp	25	35	0	1.28547	0.3623	0.05933	6.82e-06
FBtr0166313	Tmp	15	25	0	1.415	0.5008	0.08202	6.83e-06
FBtr0170541	Tmp	15	35	0	1.26453	0.3386	0.05547	6.87e-06
FBtr0173373	Tmp	15	35	0	0.778895	-0.3605	0.05905	6.88e-06
FBtr0166164	Tmp	15	25	0	1.42346	0.5094	0.08346	6.88e-06
FBtr0172691	Tmp	25	35	0	1.12763	0.1733	0.02841	6.93e-06
FBtr0164227	Tmp	15	25	0	1.41893	0.5048	0.08274	6.94e-06
FBtr0169227	Tmp	15	35	0	0.833584	-0.2626	0.04305	6.95e-06
FBtr0168906	Tmp	15	35	0	1.39011	0.4752	0.07791	7e-06
FBtr0173272	Tmp	25	35	0	1.17952	0.2382	0.03906	7.01e-06
FBtr0169156	Tmp	15	35	0	1.33016	0.4116	0.06752	7.04e-06
FBtr0164612	Tmp	15	35	0	1.29621	0.3743	0.06139	7.05e-06
FBtr0173742	Tmp	25	35	0	1.23636	0.3061	0.05021	7.09e-06
FBtr0161575	Tmp	15	35	0	1.30477	0.3838	0.06299	7.15e-06
FBtr0163424	Tmp	25	35	0	1.48813	0.5735	0.09415	7.18e-06
FBtr0167896	Tmp	15	25	0	1.30495	0.384	0.06304	7.2e-06
FBtr0174785	Tmp	15	35	0	0.891434	-0.1658	0.02722	7.23e-06
FBtr0165335	Tmp	25	35	0	1.27191	0.347	0.05698	7.24e-06
FBtr0162636	Tmp	15	25	0	1.29003	0.3674	0.06034	7.24e-06
FBtr0171107	Tmp	25	35	0	1.22774	0.296	0.04861	7.25e-06
FBtr0161904	Tmp	25	35	0	0.809611	-0.3047	0.05004	7.26e-06
FBtr0165041	Tmp	15	35	0	1.3154	0.3955	0.06499	7.33e-06
FBtr0165333	Tmp	15	35	0	1.35529	0.4386	0.07208	7.36e-06
FBtr0168482	Tmp	15	35	0	1.47519	0.5609	0.09218	7.36e-06
FBtr0173469	Tmp	25	35	0	1.13729	0.1856	0.03052	7.39e-06
FBtr0169783	Tmp	15	35	0	1.45015	0.5362	0.08815	7.4e-06
FBtr0167466	Tmp	15	25	0	1.36803	0.4521	0.07433	7.41e-06
FBtr0167428	Tmp	15	35	1	1.60203	0.6799	0.1118	7.42e-06
FBtr0169202	Tmp	15	25	0	0.71862	-0.4767	0.07841	7.49e-06
FBtr0169740	Tmp	25	35	0	0.811746	-0.3009	0.0495	7.51e-06
FBtr0162678	Tmp	15	35	0	0.870913	-0.1994	0.0328	7.51e-06
FBtr0163092	Tmp	15	25	0	0.89329	-0.1628	0.02678	7.53e-06
FBtr0170747	Tmp	15	35	0	0.765991	-0.3846	0.0633	7.61e-06
FBtr0165035	Tmp	15	35	0	1.25884	0.3321	0.05466	7.61e-06
FBtr0160824	Tmp	15	35	0	1.25128	0.3234	0.05324	7.64e-06
FBtr0175066	Tmp	15	25	0	0.899316	-0.1531	0.02521	7.7e-06
FBtr0164050	Tmp	15	35	0	1.17609	0.234	0.03854	7.7e-06
FBtr0173085	Tmp	25	35	0	0.768171	-0.3805	0.06269	7.78e-06
FBtr0169309	Tmp	15	35	0	0.786653	-0.3462	0.05711	7.97e-06
FBtr0165721	Tmp	15	35	0	0.740669	-0.4331	0.07146	8e-06
FBtr0163772	Tmp	25	35	0	0.780245	-0.358	0.05908	8.03e-06
FBtr0173111	Tmp	15	35	0	1.14179	0.1913	0.03158	8.08e-06
FBtr0172526	Tmp	25	35	1	1.78176	0.8333	0.1376	8.08e-06
FBtr0166790	Tmp	25	35	0	1.14195	0.1915	0.03162	8.09e-06
FBtr0169300	Tmp	15	35	0	1.14814	0.1993	0.0329	8.12e-06
FBtr0165892	Tmp	25	35	0	1.25841	0.3316	0.05476	8.16e-06
FBtr0164122	Tmp	15	35	1	1.59848	0.6767	0.1118	8.16e-06
FBtr0162257	Tmp	15	35	0	0.796364	-0.3285	0.05427	8.23e-06
FBtr0170037	Tmp	15	35	0	1.12288	0.1672	0.02763	8.24e-06
FBtr0163849	Tmp	15	35	0	1.34677	0.4295	0.07096	8.24e-06
FBtr0169876	Tmp	15	35	0	1.10023	0.1378	0.02277	8.28e-06
FBtr0173505	Tmp	25	35	0	1.33348	0.4152	0.06861	8.29e-06
FBtr0168787	Tmp	15	35	0	0.789275	-0.3414	0.05644	8.33e-06
FBtr0170613	Tmp	25	35	1	0.663699	-0.5914	0.09781	8.43e-06
FBtr0171592	Tmp	25	35	0	1.3463	0.429	0.07096	8.44e-06
FBtr0171986	Tmp	15	35	0	1.13179	0.1786	0.02955	8.49e-06
FBtr0173952	Tmp	15	35	0	0.810959	-0.3023	0.05006	8.62e-06
FBtr0168157	Tmp	15	25	0	1.18312	0.2426	0.04017	8.64e-06
FBtr0169349	Tmp	15	35	0	1.2828	0.3593	0.05951	8.67e-06
FBtr0169556	Tmp	15	35	0	1.22612	0.2941	0.04871	8.71e-06
FBtr0170921	Tmp	15	25	0	1.2713	0.3463	0.05737	8.73e-06
FBtr0175153	Tmp	15	35	0	1.31677	0.397	0.06578	8.74e-06
FBtr0169090	Tmp	15	35	0	0.902501	-0.148	0.02452	8.78e-06
FBtr0169963	Tmp	15	35	0	0.749448	-0.4161	0.06896	8.79e-06
FBtr0162689	Tmp	25	35	0	0.810172	-0.3037	0.05033	8.79e-06
FBtr0164631	Tmp	15	25	0	0.845924	-0.2414	0.04	8.8e-06
FBtr0164438	Tmp	15	35	0	1.23379	0.3031	0.05024	8.83e-06
FBtr0161588	Tmp	25	35	0	1.36888	0.453	0.0751	8.83e-06
FBtr0164218	Tmp	15	35	0	0.744735	-0.4252	0.07049	8.85e-06
FBtr0167715	Tmp	25	35	0	0.708186	-0.4978	0.08252	8.86e-06
FBtr0167472	Tmp	15	35	0	0.798354	-0.3249	0.05387	8.9e-06
FBtr0166181	Tmp	15	35	0	0.788892	-0.3421	0.05675	8.97e-06
FBtr0161639	Tmp	25	35	0	1.14132	0.1907	0.03163	8.97e-06
FBtr0168379	Tmp	25	35	0	1.20547	0.2696	0.04473	9e-06
FBtr0173560	Tmp	25	35	0	1.29603	0.3741	0.06209	9.06e-06
FBtr0168021	Tmp	15	25	0	1.35144	0.4345	0.07212	9.09e-06
FBtr0168723	Tmp	15	35	0	1.46297	0.5489	0.09113	9.11e-06
FBtr0164302	Tmp	15	25	0	1.25197	0.3242	0.05383	9.16e-06
FBtr0161595	Tmp	15	35	0	0.729207	-0.4556	0.07565	9.17e-06
FBtr0160873	Tmp	15	35	0	0.786217	-0.347	0.05763	9.19e-06
FBtr0167598	Tmp	15	35	0	1.28806	0.3652	0.06067	9.26e-06
FBtr0169625	Tmp	15	35	1	1.75103	0.8082	0.1343	9.27e-06
FBtr0165103	Tmp	25	35	0	1.14687	0.1977	0.03289	9.51e-06
FBtr0162524	Tmp	15	35	0	0.824676	-0.2781	0.04626	9.53e-06
FBtr0169634	Tmp	25	35	0	1.30405	0.383	0.06373	9.55e-06
FBtr0168508	Tmp	15	35	0	1.38271	0.4675	0.07778	9.55e-06
FBtr0167404	Tmp	15	35	0	1.21605	0.2822	0.04697	9.59e-06
FBtr0163486	Tmp	25	35	0	1.14433	0.1945	0.03237	9.63e-06
FBtr0173579	Tmp	15	35	0	0.865437	-0.2085	0.03471	9.64e-06
FBtr0161486	Tmp	15	35	0	1.45095	0.537	0.08938	9.64e-06
FBtr0169228	Tmp	25	35	0	0.83318	-0.2633	0.04384	9.66e-06
FBtr0168918	Tmp	15	35	0	0.74898	-0.417	0.06946	9.78e-06
FBtr0174399	Tmp	25	35	0	1.08817	0.1219	0.0203	9.8e-06
FBtr0170984	Tmp	15	35	0	0.807873	-0.3078	0.05128	9.81e-06
FBtr0162660	Tmp	15	35	1	1.61261	0.6894	0.1149	9.83e-06
FBtr0174513	Tmp	25	35	0	0.687628	-0.5403	0.09004	9.87e-06
FBtr0162247	Tmp	15	35	0	0.820002	-0.2863	0.04773	9.96e-06
FBtr0170719	Tmp	25	35	0	0.816995	-0.2916	0.04862	1e-05
FBtr0167498	Tmp	15	25	0	1.36377	0.4476	0.07465	1e-05
FBtr0167272	Tmp	15	35	0	0.732449	-0.4492	0.07492	1.01e-05
FBtr0165882	Tmp	15	35	0	0.805804	-0.3115	0.05195	1.01e-05
FBtr0166300	Tmp	15	35	0	0.814169	-0.2966	0.04947	1.01e-05
FBtr0171615	Tmp	15	35	0	1.36737	0.4514	0.0753	1.01e-05
FBtr0168531	Tmp	25	35	0	0.771908	-0.3735	0.06233	1.02e-05
FBtr0164158	Tmp	15	35	0	1.21319	0.2788	0.04652	1.02e-05
FBtr0172019	Tmp	15	35	0	1.21419	0.28	0.04673	1.02e-05
FBtr0163608	Tmp	15	35	0	1.264	0.338	0.05643	1.03e-05
FBtr0164776	Tmp	15	35	0	1.35519	0.4385	0.07325	1.0397e-05
FBtr0175465	Tmp	25	35	0	1.41382	0.4996	0.08347	1.04e-05
FBtr0166851	Tmp	25	35	0	0.831103	-0.2669	0.04466	1.07e-05
FBtr0164543	Tmp	15	35	0	1.29513	0.3731	0.06242	1.07e-05
FBtr0172406	Tmp	15	35	0	0.860233	-0.2172	0.03634	1.0796e-05
FBtr0168478	Tmp	15	35	0	1.31731	0.3976	0.06654	1.08e-05
FBtr0171626	Tmp	25	35	0	0.756127	-0.4033	0.06756	1.1e-05
FBtr0174772	Tmp	15	35	0	1.28174	0.3581	0.05999	1.1e-05
FBtr0163567	Tmp	25	35	0	1.30559	0.3847	0.06444	1.1e-05
FBtr0170971	Tmp	15	35	0	1.33719	0.4192	0.0702	1.1e-05
FBtr0171064	Tmp	15	35	0	0.715538	-0.4829	0.08093	1.11e-05
FBtr0175370	Tmp	25	35	0	0.732703	-0.4487	0.07517	1.11e-05
FBtr0165174	Tmp	25	35	0	1.42593	0.5119	0.08578	1.11e-05
FBtr0163273	Tmp	25	35	0	0.723518	-0.4669	0.07834	1.14e-05
FBtr0167093	Tmp	25	35	0	0.856663	-0.2232	0.03745	1.14e-05
FBtr0169474	Tmp	25	35	0	1.33793	0.42	0.07049	1.14e-05
FBtr0163012	Tmp	15	25	0	1.34071	0.423	0.07097	1.14e-05
FBtr0169415	Tmp	15	35	0	1.38262	0.4674	0.07844	1.15e-05
FBtr0175414	Tmp	15	35	1	1.54114	0.624	0.1048	1.1671e-05
FBtr0170684	Tmp	15	35	0	0.757911	-0.3999	0.06719	1.17e-05
FBtr0162612	Tmp	15	35	0	1.25076	0.3228	0.05424	1.1732e-05
FBtr0174323	Tmp	25	35	0	1.29271	0.3704	0.06225	1.18e-05
FBtr0171414	Tmp	25	35	0	1.25206	0.3243	0.05451	1.1828e-05
FBtr0161294	Tmp	15	25	0	1.31321	0.3931	0.06609	1.1867e-05
FBtr0175015	Tmp	15	35	0	0.743962	-0.4267	0.07174	1.19e-05
FBtr0174363	Tmp	25	35	0	1.2179	0.2844	0.04781	1.19e-05
FBtr0162887	Tmp	15	25	0	1.28449	0.3612	0.06073	1.19e-05
FBtr0168986	Tmp	15	35	0	1.16506	0.2204	0.03706	1.1939e-05
FBtr0167922	Tmp	15	35	0	0.849744	-0.2349	0.0395	1.2e-05
FBtr0164213	Tmp	25	35	0	1.14377	0.1938	0.0326	1.2e-05
FBtr0170162	Tmp	15	35	0	1.19549	0.2576	0.04335	1.2e-05
FBtr0173478	Tmp	25	35	0	1.33237	0.414	0.06962	1.2e-05
FBtr0165720	Tmp	15	35	0	1.23046	0.2992	0.05034	1.21e-05
FBtr0167456	Tmp	25	35	0	0.810453	-0.3032	0.05104	1.22e-05
FBtr0166700	Tmp	15	35	0	0.852458	-0.2303	0.03877	1.22e-05
FBtr0168951	Tmp	25	35	1	1.88792	0.9168	0.1544	1.23e-05
[truncated: 3,392 more rows]

## Sheet: Up
ID	Effect	Tmp	_Tmp	If Then	Fold Change	Estimate	StdErr	fdr_p
FBtr0168945	Tmp	15	25	1	0.103378	-3.274	0.2026	0
FBtr0168945	Tmp	15	35	1	0.104669	-3.2561	0.2013	0
FBtr0172526	Tmp	15	25	1	0.207359	-2.2698	0.1384	0
FBtr0162061	Tmp	15	25	1	0.221104	-2.1772	0.1556	0
FBtr0173223	Tmp	25	35	1	0.222766	-2.1664	0.1239	0
FBtr0173223	Tmp	15	35	1	0.239036	-2.0647	0.1239	0
FBtr0163813	Tmp	15	35	1	0.239318	-2.063	0.08827	0
FBtr0163813	Tmp	25	35	1	0.256459	-1.9632	0.08827	0
FBtr0160978	Tmp	15	35	1	0.256939	-1.9605	0.05267	0
FBtr0170091	Tmp	15	35	1	0.260328	-1.9416	0.07626	0
FBtr0163649	Tmp	15	25	1	0.260653	-1.9398	0.1438	0
FBtr0173224	Tmp	15	35	1	0.261394	-1.9357	0.05008	0
FBtr0164713	Tmp	15	35	1	0.276031	-1.8571	0.05776	0
FBtr0160978	Tmp	25	35	1	0.280447	-1.8342	0.05267	0
FBtr0173224	Tmp	25	35	1	0.282163	-1.8254	0.05008	0
FBtr0170091	Tmp	25	35	1	0.282829	-1.822	0.07626	0
FBtr0169476	Tmp	15	35	1	0.289052	-1.7906	0.09925	0
FBtr0164713	Tmp	25	35	1	0.302394	-1.7255	0.05776	0
FBtr0171072	Tmp	15	35	1	0.303696	-1.7193	0.06725	0
FBtr0169476	Tmp	25	35	1	0.320923	-1.6397	0.09925	0
FBtr0168259	Tmp	15	25	1	0.32421	-1.625	0.1096	0
FBtr0162041	Tmp	15	25	1	0.334157	-1.5814	0.09309	0
FBtr0171072	Tmp	25	35	1	0.337837	-1.5656	0.06725	0
FBtr0167010	Tmp	15	25	1	0.345798	-1.532	0.1341	0
FBtr0169175	Tmp	25	35	1	0.352159	-1.5057	0.1144	0
FBtr0162969	Tmp	15	35	1	0.352697	-1.5035	0.05606	0
FBtr0162969	Tmp	25	35	1	0.357249	-1.485	0.05606	0
FBtr0175579	Tmp	15	35	1	0.358539	-1.4798	0.08522	0
FBtr0174888	Tmp	25	35	1	0.361558	-1.4677	0.07622	0
FBtr0175580	Tmp	15	35	1	0.363266	-1.4609	0.1121	0
FBtr0163932	Tmp	15	25	1	0.365135	-1.4535	0.1372	0
FBtr0170252	Tmp	25	35	1	0.380931	-1.3924	0.0465	0
FBtr0174888	Tmp	15	35	1	0.387106	-1.3692	0.07622	0
FBtr0162978	Tmp	15	35	1	0.388935	-1.3624	0.09684	0
FBtr0170252	Tmp	15	35	1	0.39472	-1.3411	0.0465	0
FBtr0172171	Tmp	15	25	1	0.413254	-1.2749	0.0905	0
FBtr0175580	Tmp	25	35	1	0.413798	-1.273	0.1121	0
FBtr0175295	Tmp	15	35	1	0.414832	-1.2694	0.09072	0
FBtr0166224	Tmp	15	35	1	0.431879	-1.2113	0.09533	0
FBtr0168663	Tmp	15	35	1	0.439642	-1.1856	0.0848	0
FBtr0172734	Tmp	15	35	1	0.441658	-1.179	0.09916	0
FBtr0175295	Tmp	15	25	1	0.442608	-1.1759	0.09129	0
FBtr0171829	Tmp	15	35	1	0.444329	-1.1703	0.06537	0
FBtr0163810	Tmp	15	35	1	0.461435	-1.1158	0.1019	0
FBtr0174088	Tmp	15	35	1	0.467228	-1.0978	0.0491	0
FBtr0170970	Tmp	25	35	1	0.468461	-1.094	0.06916	0
FBtr0170970	Tmp	15	35	1	0.472505	-1.0816	0.06916	0
FBtr0170613	Tmp	15	35	1	0.475198	-1.0734	0.09781	0
FBtr0173825	Tmp	15	35	1	0.476814	-1.0685	0.08821	0
FBtr0173343	Tmp	15	35	1	0.481331	-1.0549	0.07778	0
FBtr0161226	Tmp	25	35	1	0.481831	-1.0534	0.07575	0
FBtr0174283	Tmp	15	35	1	0.485519	-1.0424	0.08646	0
FBtr0168763	Tmp	15	35	1	0.494794	-1.0151	0.09042	0
FBtr0170737	Tmp	15	35	1	0.495755	-1.0123	0.08959	0
FBtr0168763	Tmp	25	35	1	0.49948	-1.0015	0.09042	0
FBtr0168663	Tmp	25	35	1	0.505576	-0.984	0.0848	0
FBtr0171829	Tmp	25	35	1	0.508881	-0.9746	0.06537	0
FBtr0169070	Tmp	15	25	1	0.509552	-0.9727	0.07816	0
FBtr0170737	Tmp	25	35	1	0.516199	-0.954	0.08959	0
FBtr0174848	Tmp	15	35	1	0.51853	-0.9475	0.0575	0
FBtr0175579	Tmp	25	35	1	0.521269	-0.9399	0.08522	0
FBtr0170303	Tmp	25	35	1	0.522571	-0.9363	0.06775	0
FBtr0162318	Tmp	15	35	1	0.522608	-0.9362	0.06552	0
FBtr0162318	Tmp	25	35	1	0.528582	-0.9198	0.06552	0
FBtr0171728	Tmp	25	35	1	0.528692	-0.9195	0.04417	0
FBtr0161226	Tmp	15	35	1	0.530417	-0.9148	0.07575	0
FBtr0166713	Tmp	15	35	1	0.532739	-0.9085	0.07253	0
FBtr0171728	Tmp	15	35	1	0.548286	-0.867	0.04417	0
FBtr0164651	Tmp	25	35	1	0.551985	-0.8573	0.04845	0
FBtr0173343	Tmp	25	35	1	0.558063	-0.8415	0.07778	0
FBtr0170222	Tmp	15	35	1	0.558373	-0.8407	0.07905	0
FBtr0174848	Tmp	25	35	1	0.559884	-0.8368	0.0575	0
FBtr0169098	Tmp	25	35	1	0.568487	-0.8148	0.06731	0
FBtr0164913	Tmp	15	35	1	0.572283	-0.8052	0.05117	0
FBtr0173261	Tmp	15	35	1	0.574628	-0.7993	0.05322	0
FBtr0164651	Tmp	15	35	1	0.576943	-0.7935	0.04845	0
FBtr0166788	Tmp	25	35	1	0.584348	-0.7751	0.05858	0
FBtr0160986	Tmp	25	35	1	0.594109	-0.7512	0.03389	0
FBtr0166788	Tmp	15	35	1	0.599487	-0.7382	0.05858	0
FBtr0166167	Tmp	15	25	1	0.600527	-0.7357	0.0635	0
FBtr0164454	Tmp	15	35	1	0.601193	-0.7341	0.05247	0
FBtr0174193	Tmp	15	35	1	0.601735	-0.7328	0.06714	0
FBtr0162645	Tmp	15	35	1	0.601777	-0.7327	0.05692	0
FBtr0173261	Tmp	25	35	1	0.60186	-0.7325	0.05322	0
FBtr0160986	Tmp	15	35	1	0.602904	-0.73	0.03389	0
FBtr0170303	Tmp	15	35	1	0.602988	-0.7298	0.06775	0
FBtr0170800	Tmp	25	35	1	0.611617	-0.7093	0.05921	0
FBtr0165892	Tmp	15	25	1	0.613442	-0.705	0.05511	0
FBtr0175569	Tmp	15	35	1	0.615274	-0.7007	0.06087	0
FBtr0168310	Tmp	25	35	1	0.61848	-0.6932	0.04904	0
FBtr0174085	Tmp	25	35	1	0.621187	-0.6869	0.06181	0
FBtr0163074	Tmp	15	35	1	0.626245	-0.6752	0.05601	0
FBtr0168310	Tmp	15	35	1	0.628812	-0.6693	0.04904	0
FBtr0166609	Tmp	15	35	1	0.630121	-0.6663	0.05023	0
FBtr0175569	Tmp	25	35	1	0.638032	-0.6483	0.06087	0
FBtr0164913	Tmp	25	35	1	0.641668	-0.6401	0.05117	0
FBtr0172579	Tmp	15	35	1	0.642781	-0.6376	0.05512	0
FBtr0161839	Tmp	25	35	1	0.647477	-0.6271	0.0357	0
FBtr0169255	Tmp	15	35	1	0.657517	-0.6049	0.0493	0
FBtr0163908	Tmp	15	35	1	0.658383	-0.603	0.05359	0
FBtr0171255	Tmp	15	35	1	0.660944	-0.5974	0.04037	0
FBtr0174088	Tmp	25	35	1	0.661173	-0.5969	0.0491	0
FBtr0161782	Tmp	15	35	1	0.664481	-0.5897	0.04791	0
FBtr0172598	Tmp	15	35	1	0.665126	-0.5883	0.05287	0
FBtr0170090	Tmp	25	35	0	0.667944	-0.5822	0.05069	0
FBtr0174087	Tmp	25	35	0	0.6711	-0.5754	0.051	0
FBtr0175081	Tmp	15	35	0	0.673103	-0.5711	0.0444	0
FBtr0161658	Tmp	15	35	0	0.673757	-0.5697	0.05138	0
FBtr0162136	Tmp	15	35	0	0.681035	-0.5542	0.03881	0
FBtr0170090	Tmp	15	35	0	0.681743	-0.5527	0.05069	0
FBtr0175199	Tmp	25	35	0	0.691356	-0.5325	0.04757	0
FBtr0164099	Tmp	15	35	0	0.693852	-0.5273	0.04449	0
FBtr0161839	Tmp	15	35	0	0.697179	-0.5204	0.0357	0
FBtr0175081	Tmp	25	35	0	0.697227	-0.5203	0.0444	0
FBtr0164696	Tmp	15	25	0	0.697323	-0.5201	0.04089	0
FBtr0174564	Tmp	15	35	0	0.698436	-0.5178	0.0451	0
FBtr0161994	Tmp	15	35	0	0.705931	-0.5024	0.04297	0
FBtr0171431	Tmp	15	35	0	0.707156	-0.4999	0.03529	0
FBtr0168755	Tmp	15	35	0	0.710842	-0.4924	0.03719	0
FBtr0166817	Tmp	15	35	0	0.714695	-0.4846	0.04192	0
FBtr0170432	Tmp	15	35	0	0.714992	-0.484	0.0423	0
FBtr0168755	Tmp	15	25	0	0.715339	-0.4833	0.03743	0
FBtr0164107	Tmp	15	35	0	0.717773	-0.4784	0.04275	0
FBtr0171431	Tmp	25	35	0	0.722315	-0.4693	0.03529	0
FBtr0173462	Tmp	25	35	0	0.729662	-0.4547	0.03974	0
FBtr0168828	Tmp	15	35	0	0.731738	-0.4506	0.03568	0
FBtr0171255	Tmp	25	35	0	0.741902	-0.4307	0.04037	0
FBtr0162952	Tmp	15	35	0	0.74324	-0.4281	0.03431	0
FBtr0164005	Tmp	15	35	0	0.751685	-0.4118	0.03217	0
FBtr0162600	Tmp	15	35	0	0.756494	-0.4026	0.03225	0
FBtr0162952	Tmp	25	35	0	0.756651	-0.4023	0.03431	0
FBtr0164529	Tmp	15	35	0	0.787253	-0.3451	0.02695	0
FBtr0173001	Tmp	15	35	0	0.797966	-0.3256	0.02547	0
FBtr0174866	Tmp	15	35	0	0.801848	-0.3186	0.02894	0
FBtr0173001	Tmp	25	35	0	0.803016	-0.3165	0.02547	0
FBtr0162948	Tmp	15	35	0	0.804018	-0.3147	0.02781	0
FBtr0171144	Tmp	15	35	0	0.814056	-0.2968	0.02476	0
FBtr0162051	Tmp	15	25	1	0.261412	-1.9356	0.1873	4.69e-13
FBtr0162061	Tmp	15	35	1	0.330908	-1.5955	0.1546	4.69e-13
FBtr0172526	Tmp	15	35	1	0.369488	-1.4364	0.1376	4.69e-13
FBtr0162041	Tmp	15	35	1	0.515627	-0.9556	0.0925	4.69e-13
FBtr0170153	Tmp	15	35	1	0.55275	-0.8553	0.08093	4.69e-13
FBtr0174698	Tmp	15	35	1	0.561477	-0.8327	0.07967	4.69e-13
FBtr0170643	Tmp	15	35	1	0.628899	-0.6691	0.06427	4.69e-13
FBtr0171146	Tmp	15	35	0	0.667112	-0.584	0.05646	4.69e-13
FBtr0172598	Tmp	25	35	0	0.681932	-0.5523	0.05287	4.69e-13
FBtr0171594	Tmp	15	35	0	0.690446	-0.5344	0.05168	4.69e-13
FBtr0166574	Tmp	15	35	0	0.73785	-0.4386	0.04188	4.69e-13
FBtr0173462	Tmp	15	35	0	0.751841	-0.4115	0.03974	4.69e-13
FBtr0165986	Tmp	15	35	1	0.488084	-1.0348	0.1004	8.97e-13
FBtr0164366	Tmp	15	35	1	0.503548	-0.9898	0.09651	8.97e-13
FBtr0169502	Tmp	15	35	1	0.655242	-0.6099	0.05922	8.97e-13
FBtr0167165	Tmp	15	35	0	0.685534	-0.5447	0.05311	8.97e-13
FBtr0163810	Tmp	25	35	1	0.488998	-1.0321	0.1019	1.3e-12
FBtr0175263	Tmp	25	35	1	0.594068	-0.7513	0.07389	1.3e-12
FBtr0173815	Tmp	15	35	1	0.618138	-0.694	0.06847	1.3e-12
FBtr0167891	Tmp	25	35	1	0.620628	-0.6882	0.06774	1.3e-12
FBtr0174671	Tmp	25	35	0	0.682216	-0.5517	0.05449	1.3e-12
FBtr0174088	Tmp	15	25	0	0.706617	-0.501	0.04941	1.3e-12
FBtr0162948	Tmp	25	35	0	0.822051	-0.2827	0.02781	1.3e-12
FBtr0166224	Tmp	25	35	1	0.512669	-0.9639	0.09533	1.7e-12
FBtr0167456	Tmp	15	35	0	0.70193	-0.5106	0.05104	2.47e-12
FBtr0165192	Tmp	15	35	0	0.699453	-0.5157	0.05222	3.97e-12
FBtr0165602	Tmp	25	35	0	0.706372	-0.5015	0.05087	4.33e-12
FBtr0165825	Tmp	15	35	1	0.549808	-0.863	0.08784	4.69e-12
FBtr0164879	Tmp	25	35	0	0.701298	-0.5119	0.05218	5.05e-12
FBtr0175199	Tmp	15	35	0	0.723718	-0.4665	0.04757	5.05e-12
FBtr0164056	Tmp	15	35	0	0.731029	-0.452	0.04609	5.05e-12
FBtr0162636	Tmp	25	35	0	0.667019	-0.5842	0.05996	6.45e-12
FBtr0164631	Tmp	15	35	0	0.764453	-0.3875	0.03975	6.45e-12
FBtr0175264	Tmp	25	35	0	0.734635	-0.4449	0.04571	6.8e-12
FBtr0168751	Tmp	15	35	0	0.721614	-0.4707	0.04851	7.49e-12
FBtr0169166	Tmp	15	35	0	0.769877	-0.3773	0.03893	7.83e-12
FBtr0170936	Tmp	15	25	1	0.558605	-0.8401	0.08675	8.17e-12
FBtr0169295	Tmp	15	35	0	0.739745	-0.4349	0.04496	8.51e-12
FBtr0168134	Tmp	15	35	0	0.747166	-0.4205	0.04352	8.85e-12
FBtr0171258	Tmp	25	35	0	0.769344	-0.3783	0.03914	8.85e-12
FBtr0172679	Tmp	15	35	1	0.621316	-0.6866	0.0712	9.52e-12
FBtr0172649	Tmp	15	35	1	0.597413	-0.7432	0.07724	1.05e-11
FBtr0171288	Tmp	15	35	0	0.68639	-0.5429	0.05652	1.12e-11
FBtr0174305	Tmp	25	35	0	0.723518	-0.4669	0.04889	1.38e-11
FBtr0163908	Tmp	25	35	0	0.701979	-0.5105	0.05359	1.54e-11
FBtr0163095	Tmp	25	35	1	0.43173	-1.2118	0.1276	1.7e-11
FBtr0161163	Tmp	25	35	0	0.679714	-0.557	0.05863	1.7e-11
FBtr0170153	Tmp	25	35	1	0.58719	-0.7681	0.08093	1.76e-11
FBtr0164696	Tmp	15	35	0	0.76562	-0.3853	0.04063	1.83e-11
FBtr0162645	Tmp	25	35	0	0.688105	-0.5393	0.05692	1.86e-11
FBtr0171146	Tmp	25	35	0	0.690111	-0.5351	0.05646	1.86e-11
FBtr0172171	Tmp	15	35	1	0.555016	-0.8494	0.08994	2.11e-11
FBtr0165042	Tmp	15	25	1	0.626549	-0.6745	0.07144	2.14e-11
FBtr0169215	Tmp	25	35	1	0.426229	-1.2303	0.1307	2.38e-11
FBtr0168870	Tmp	15	25	1	0.406718	-1.2979	0.1379	2.41e-11
FBtr0174914	Tmp	25	35	1	0.626984	-0.6735	0.07158	2.41e-11
FBtr0162033	Tmp	15	25	1	0.532628	-0.9088	0.09677	2.59e-11
FBtr0173814	Tmp	25	35	0	0.78057	-0.3574	0.03809	2.65e-11
FBtr0167891	Tmp	15	35	1	0.643941	-0.635	0.06774	2.77e-11
FBtr0168259	Tmp	15	35	1	0.493048	-1.0202	0.1089	2.8e-11
FBtr0166051	Tmp	15	35	0	0.752258	-0.4107	0.04386	2.86e-11
FBtr0162561	Tmp	15	35	0	0.830412	-0.2681	0.02867	3.01e-11
FBtr0174087	Tmp	15	35	0	0.720565	-0.4728	0.051	4.14e-11
FBtr0166338	Tmp	15	35	1	0.654652	-0.6112	0.06602	4.32e-11
FBtr0161050	Tmp	15	35	1	0.605123	-0.7247	0.07829	4.37e-11
FBtr0174671	Tmp	15	35	0	0.705198	-0.5039	0.05449	4.54e-11
FBtr0172262	Tmp	15	35	0	0.762231	-0.3917	0.0424	4.66e-11
FBtr0164123	Tmp	25	35	0	0.678443	-0.5597	0.06077	5.25e-11
FBtr0163899	Tmp	25	35	0	0.776523	-0.3649	0.03963	5.25e-11
FBtr0161049	Tmp	15	35	1	0.600818	-0.735	0.08017	6.15e-11
FBtr0161566	Tmp	15	35	0	0.798464	-0.3247	0.03544	6.29e-11
FBtr0165446	Tmp	15	35	0	0.810677	-0.3028	0.03305	6.32e-11
FBtr0174412	Tmp	25	35	1	0.642692	-0.6378	0.06984	7.09e-11
FBtr0175221	Tmp	15	35	0	0.808881	-0.306	0.03354	7.36e-11
FBtr0165657	Tmp	15	35	0	0.777869	-0.3624	0.03982	7.98e-11
FBtr0173093	Tmp	15	35	1	0.655969	-0.6083	0.06699	8.72e-11
FBtr0174649	Tmp	15	25	0	0.769237	-0.3785	0.04183	9.83e-11
FBtr0169769	Tmp	15	35	0	0.687628	-0.5403	0.06035	1.43e-10
FBtr0173464	Tmp	15	35	0	0.840663	-0.2504	0.02803	1.55e-10
FBtr0174007	Tmp	15	35	1	0.587353	-0.7677	0.08656	1.98e-10
FBtr0161994	Tmp	25	35	0	0.767852	-0.3811	0.04297	1.98e-10
FBtr0166266	Tmp	15	35	0	0.66725	-0.5837	0.06604	2.22e-10
FBtr0171323	Tmp	25	35	1	0.606887	-0.7205	0.08163	2.35e-10
FBtr0170800	Tmp	15	35	0	0.696695	-0.5214	0.05921	2.55e-10
FBtr0166107	Tmp	15	35	0	0.7467	-0.4214	0.04788	2.58e-10
FBtr0168357	Tmp	15	35	1	0.663377	-0.5921	0.06728	2.6e-10
FBtr0173090	Tmp	15	35	0	0.719966	-0.474	0.05395	2.76e-10
FBtr0171320	Tmp	25	35	1	0.520258	-0.9427	0.1076	3.04e-10
FBtr0166266	Tmp	25	35	0	0.669706	-0.5784	0.06604	3.05e-10
FBtr0171258	Tmp	15	35	0	0.788509	-0.3428	0.03914	3.07e-10
FBtr0169255	Tmp	25	35	0	0.741593	-0.4313	0.0493	3.19e-10
FBtr0163278	Tmp	15	35	0	0.742519	-0.4295	0.0491	3.19e-10
FBtr0174564	Tmp	25	35	0	0.761175	-0.3937	0.0451	3.43e-10
FBtr0161782	Tmp	25	35	0	0.749188	-0.4166	0.04791	3.91e-10
FBtr0175220	Tmp	15	35	0	0.753876	-0.4076	0.04691	4.03e-10
FBtr0174138	Tmp	15	35	0	0.774426	-0.3688	0.04252	4.3e-10
FBtr0168531	Tmp	15	35	0	0.687676	-0.5402	0.06233	4.39e-10
FBtr0167198	Tmp	15	35	1	0.597661	-0.7426	0.08573	4.47e-10
FBtr0172582	Tmp	15	35	0	0.787635	-0.3444	0.03976	4.48e-10
FBtr0167621	Tmp	15	25	0	0.813323	-0.2981	0.03446	4.67e-10
FBtr0173159	Tmp	25	35	1	0.633888	-0.6577	0.07603	4.7e-10
FBtr0172624	Tmp	15	35	1	0.651122	-0.619	0.07157	4.72e-10
FBtr0168279	Tmp	15	35	0	0.734024	-0.4461	0.05161	4.82e-10
FBtr0173909	Tmp	15	35	0	0.856307	-0.2238	0.02598	5.43e-10
FBtr0167289	Tmp	15	35	0	0.735399	-0.4434	0.05158	5.77e-10
FBtr0167010	Tmp	15	35	1	0.452786	-1.1431	0.1332	6.18e-10
FBtr0167239	Tmp	25	35	0	0.694141	-0.5267	0.06143	6.32e-10
FBtr0161867	Tmp	15	35	0	0.814056	-0.2968	0.03472	7e-10
FBtr0163672	Tmp	25	35	1	0.57264	-0.8043	0.09411	7.04e-10
FBtr0173181	Tmp	15	35	0	0.701347	-0.5118	0.06009	7.86e-10
FBtr0172262	Tmp	25	35	0	0.778625	-0.361	0.0424	7.92e-10
FBtr0171052	Tmp	15	25	1	0.611744	-0.709	0.08339	8.37e-10
FBtr0164366	Tmp	25	35	1	0.566324	-0.8203	0.09651	8.45e-10
FBtr0169472	Tmp	25	35	0	0.674411	-0.5683	0.06693	8.72e-10
FBtr0171125	Tmp	25	35	0	0.67315	-0.571	0.06732	9.07e-10
FBtr0166574	Tmp	15	25	0	0.780678	-0.3572	0.04214	9.26e-10
FBtr0162978	Tmp	15	25	1	0.564639	-0.8246	0.09746	9.78e-10
FBtr0170617	Tmp	15	35	0	0.795206	-0.3306	0.03912	1.02e-09
FBtr0166609	Tmp	15	25	0	0.743962	-0.4267	0.05054	1.05e-09
FBtr0172527	Tmp	15	35	0	0.750123	-0.4148	0.04917	1.07e-09
FBtr0164218	Tmp	25	35	1	0.663147	-0.5926	0.07049	1.2e-09
FBtr0165715	Tmp	25	35	0	0.681223	-0.5538	0.06591	1.23e-09
FBtr0170509	Tmp	25	35	1	0.573514	-0.8021	0.09555	1.26e-09
FBtr0166338	Tmp	25	35	0	0.681223	-0.5538	0.06602	1.29e-09
FBtr0174305	Tmp	15	35	0	0.752989	-0.4093	0.04889	1.38e-09
FBtr0162600	Tmp	15	25	0	0.828458	-0.2715	0.03245	1.42e-09
FBtr0164855	Tmp	15	25	0	0.791247	-0.3378	0.04041	1.45e-09
FBtr0174410	Tmp	15	35	1	0.659251	-0.6011	0.07205	1.55e-09
FBtr0172579	Tmp	25	35	0	0.727137	-0.4597	0.05512	1.57e-09
FBtr0173952	Tmp	25	35	0	0.748877	-0.4172	0.05006	1.59e-09
FBtr0167148	Tmp	15	35	0	0.811408	-0.3015	0.03622	1.66e-09
FBtr0173093	Tmp	25	35	0	0.680185	-0.556	0.06699	1.83e-09
FBtr0164454	Tmp	25	35	0	0.740053	-0.4343	0.05247	1.99e-09
FBtr0164456	Tmp	15	35	0	0.7946	-0.3317	0.04012	2.09e-09
FBtr0170422	Tmp	15	35	0	0.757753	-0.4002	0.04851	2.23e-09
FBtr0174655	Tmp	25	35	0	0.671519	-0.5745	0.06967	2.26e-09
FBtr0161345	Tmp	15	35	0	0.735247	-0.4437	0.0538	2.26e-09
FBtr0161840	Tmp	15	35	0	0.73872	-0.4369	0.05307	2.38e-09
FBtr0166817	Tmp	25	35	0	0.787253	-0.3451	0.04192	2.39e-09
FBtr0165291	Tmp	15	35	0	0.828802	-0.2709	0.03293	2.45e-09
FBtr0167621	Tmp	15	35	0	0.822906	-0.2812	0.03424	2.59e-09
FBtr0161106	Tmp	25	35	1	0.619253	-0.6914	0.08425	2.62e-09
FBtr0168751	Tmp	25	35	0	0.75912	-0.3976	0.04851	2.74e-09
FBtr0164529	Tmp	25	35	0	0.85803	-0.2209	0.02695	2.74e-09
FBtr0170231	Tmp	25	35	0	0.776846	-0.3643	0.04445	2.75e-09
FBtr0171288	Tmp	25	35	0	0.725426	-0.4631	0.05652	2.77e-09
FBtr0171581	Tmp	15	35	0	0.667944	-0.5822	0.07113	2.86e-09
FBtr0174628	Tmp	15	35	0	0.790151	-0.3398	0.04153	2.9e-09
FBtr0167243	Tmp	15	35	1	0.622049	-0.6849	0.08382	3.02e-09
FBtr0169420	Tmp	25	35	1	0.537859	-0.8947	0.1095	3.03e-09
FBtr0175263	Tmp	15	35	1	0.658475	-0.6028	0.07389	3.17e-09
FBtr0172956	Tmp	15	35	1	0.630164	-0.6662	0.08167	3.19e-09
FBtr0173471	Tmp	15	35	0	0.773675	-0.3702	0.04541	3.24e-09
FBtr0168811	Tmp	25	35	0	0.688439	-0.5386	0.06613	3.33e-09
FBtr0175033	Tmp	15	35	0	0.80257	-0.3173	0.03901	3.47e-09
FBtr0163859	Tmp	15	35	0	0.761492	-0.3931	0.04837	3.57e-09
FBtr0171293	Tmp	15	35	0	0.667991	-0.5821	0.07165	3.61e-09
FBtr0165986	Tmp	25	35	1	0.568566	-0.8146	0.1004	3.73e-09
FBtr0172649	Tmp	15	25	1	0.646087	-0.6302	0.07773	3.86e-09
FBtr0171594	Tmp	25	35	0	0.747995	-0.4189	0.05168	3.9e-09
FBtr0172265	Tmp	15	35	0	0.779597	-0.3592	0.04432	3.91e-09
FBtr0173105	Tmp	15	35	0	0.747787	-0.4193	0.05177	3.96e-09
FBtr0167029	Tmp	25	35	0	0.81124	-0.3018	0.03739	4.42e-09
FBtr0169472	Tmp	15	35	0	0.687771	-0.54	0.06693	4.5e-09
FBtr0175415	Tmp	15	35	0	0.747839	-0.4192	0.05197	4.52e-09
FBtr0172071	Tmp	15	35	0	0.768331	-0.3802	0.04719	4.68e-09
FBtr0165602	Tmp	15	35	0	0.753145	-0.409	0.05087	5.04e-09
FBtr0160959	Tmp	25	35	0	0.780895	-0.3568	0.04457	5.72e-09
FBtr0173966	Tmp	15	35	0	0.695489	-0.5239	0.06547	5.79e-09
FBtr0169728	Tmp	25	35	0	0.770678	-0.3758	0.04702	6.01e-09
FBtr0161149	Tmp	15	35	0	0.70853	-0.4971	0.0622	6.03e-09
FBtr0165192	Tmp	25	35	0	0.748877	-0.4172	0.05222	6.08e-09
FBtr0161214	Tmp	15	35	0	0.84253	-0.2472	0.03095	6.14e-09
FBtr0175221	Tmp	25	35	0	0.830528	-0.2679	0.03354	6.15e-09
FBtr0174993	Tmp	15	35	0	0.705589	-0.5031	0.06307	6.38e-09
FBtr0175276	Tmp	15	35	0	0.78491	-0.3494	0.04381	6.46e-09
FBtr0169721	Tmp	25	35	0	0.875573	-0.1917	0.0241	6.93e-09
FBtr0161771	Tmp	15	35	0	0.833238	-0.2632	0.03309	6.96e-09
FBtr0175527	Tmp	15	35	0	0.819946	-0.2864	0.03602	7.05e-09
FBtr0171581	Tmp	25	35	0	0.675674	-0.5656	0.07113	7.06e-09
FBtr0172218	Tmp	25	35	0	0.845338	-0.2424	0.0305	7.13e-09
FBtr0170432	Tmp	25	35	0	0.79218	-0.3361	0.0423	7.16e-09
FBtr0174655	Tmp	15	35	0	0.681318	-0.5536	0.06967	7.21e-09
FBtr0163846	Tmp	15	35	0	0.798907	-0.3239	0.04079	7.36e-09
FBtr0164308	Tmp	15	35	0	0.742828	-0.4289	0.05402	7.41e-09
FBtr0164456	Tmp	25	35	0	0.802237	-0.3179	0.04012	7.87e-09
FBtr0174902	Tmp	25	35	0	0.844401	-0.244	0.0308	7.9e-09
FBtr0162210	Tmp	25	35	0	0.691883	-0.5314	0.06709	7.93e-09
FBtr0168919	Tmp	25	35	0	0.795151	-0.3307	0.04176	7.96e-09
FBtr0161418	Tmp	15	35	0	0.681035	-0.5542	0.06999	7.99e-09
FBtr0168870	Tmp	15	35	1	0.471294	-1.0853	0.1371	8.05e-09
FBtr0172582	Tmp	25	35	0	0.804018	-0.3147	0.03976	8.11e-09
FBtr0175264	Tmp	15	35	0	0.779651	-0.3591	0.04571	1.02e-08
FBtr0171544	Tmp	15	35	0	0.784204	-0.3507	0.04463	1.02e-08
FBtr0169923	Tmp	15	35	0	0.811183	-0.3019	0.03852	1.1e-08
FBtr0173290	Tmp	15	35	0	0.706421	-0.5014	0.06405	1.14e-08
FBtr0164099	Tmp	15	25	0	0.784421	-0.3503	0.04477	1.15e-08
FBtr0170111	Tmp	15	35	0	0.852517	-0.2302	0.02944	1.17e-08
FBtr0169146	Tmp	15	35	0	0.843757	-0.2451	0.03143	1.27e-08
FBtr0171125	Tmp	15	35	0	0.695586	-0.5237	0.06732	1.37e-08
FBtr0175073	Tmp	15	35	0	0.870973	-0.1993	0.02562	1.37e-08
FBtr0163086	Tmp	15	35	0	0.827539	-0.2731	0.03516	1.44e-08
FBtr0174959	Tmp	15	35	1	0.599279	-0.7387	0.09517	1.47e-08
FBtr0167299	Tmp	15	35	0	0.770945	-0.3753	0.0484	1.51e-08
FBtr0165446	Tmp	25	35	0	0.837348	-0.2561	0.03305	1.54e-08
FBtr0164030	Tmp	15	35	0	0.819661	-0.2869	0.03709	1.62e-08
FBtr0162968	Tmp	15	35	1	0.662779	-0.5934	0.07675	1.64e-08
FBtr0162689	Tmp	15	35	0	0.763923	-0.3885	0.05033	1.72e-08
FBtr0164056	Tmp	25	35	0	0.781978	-0.3548	0.04609	1.87e-08
FBtr0175220	Tmp	15	25	0	0.777438	-0.3632	0.04721	1.89e-08
FBtr0171979	Tmp	15	35	0	0.786926	-0.3457	0.04494	1.91e-08
FBtr0165988	Tmp	15	35	1	0.587801	-0.7666	0.09969	1.93e-08
FBtr0174913	Tmp	25	35	0	0.690733	-0.5338	0.06949	1.99e-08
FBtr0168025	Tmp	15	35	0	0.807649	-0.3082	0.04017	2.07e-08
FBtr0167099	Tmp	25	35	0	0.793059	-0.3345	0.04366	2.16e-08
FBtr0163303	Tmp	25	35	0	0.753981	-0.4074	0.0532	2.18e-08
FBtr0162713	Tmp	15	35	0	0.727944	-0.4581	0.05982	2.19e-08
FBtr0163031	Tmp	25	35	0	0.738976	-0.4364	0.05702	2.21e-08
FBtr0173815	Tmp	25	35	0	0.695682	-0.5235	0.06847	2.28e-08
FBtr0164308	Tmp	25	35	0	0.751008	-0.4131	0.05402	2.28e-08
FBtr0162298	Tmp	15	35	0	0.822336	-0.2822	0.03693	2.32e-08
FBtr0163776	Tmp	15	35	0	0.840838	-0.2501	0.03276	2.38e-08
FBtr0171626	Tmp	15	35	0	0.699502	-0.5156	0.06756	2.42e-08
FBtr0169884	Tmp	15	35	0	0.759804	-0.3963	0.05193	2.42e-08
FBtr0162954	Tmp	15	35	0	0.773407	-0.3707	0.0486	2.44e-08
FBtr0172233	Tmp	15	35	1	0.571926	-0.8061	0.1058	2.51e-08
FBtr0167933	Tmp	15	35	0	0.856307	-0.2238	0.0294	2.59e-08
FBtr0161106	Tmp	15	35	1	0.641135	-0.6413	0.08425	2.6e-08
FBtr0172071	Tmp	25	35	0	0.779705	-0.359	0.04719	2.64e-08
FBtr0167898	Tmp	15	35	0	0.736267	-0.4417	0.05815	2.77e-08
FBtr0167543	Tmp	15	35	0	0.743755	-0.4271	0.05623	2.77e-08
FBtr0166580	Tmp	15	35	0	0.822564	-0.2818	0.0371	2.77e-08
FBtr0174791	Tmp	15	25	0	0.76993	-0.3772	0.04971	2.85e-08
FBtr0172218	Tmp	15	35	0	0.851808	-0.2314	0.0305	2.85e-08
FBtr0174193	Tmp	15	25	0	0.701104	-0.5123	0.06757	2.93e-08
FBtr0163031	Tmp	15	35	0	0.741182	-0.4321	0.05702	2.96e-08
FBtr0173018	Tmp	15	35	0	0.881602	-0.1818	0.024	3.01e-08
FBtr0168453	Tmp	15	35	0	0.857673	-0.2215	0.02925	3.03e-08
FBtr0162136	Tmp	25	35	0	0.815694	-0.2939	0.03881	3.05e-08
FBtr0167007	Tmp	25	35	1	0.60061	-0.7355	0.09744	3.32e-08
FBtr0163878	Tmp	15	35	0	0.744839	-0.425	0.05631	3.32e-08
FBtr0167632	Tmp	15	35	0	0.768757	-0.3794	0.05029	3.38e-08
FBtr0174413	Tmp	25	35	0	0.680185	-0.556	0.07383	3.56e-08
FBtr0167099	Tmp	15	35	0	0.796419	-0.3284	0.04366	3.69e-08
FBtr0164039	Tmp	25	35	0	0.696261	-0.5223	0.06945	3.71e-08
FBtr0174778	Tmp	15	35	0	0.721865	-0.4702	0.06252	3.71e-08
FBtr0166501	Tmp	25	35	0	0.731029	-0.452	0.06014	3.77e-08
FBtr0165987	Tmp	15	35	0	0.760648	-0.3947	0.05255	3.86e-08
FBtr0163675	Tmp	15	35	0	0.856901	-0.2228	0.02968	3.9e-08
FBtr0173814	Tmp	15	35	0	0.820457	-0.2855	0.03809	4.06e-08
FBtr0170540	Tmp	15	35	0	0.811183	-0.3019	0.04029	4.13e-08
FBtr0172045	Tmp	15	35	1	0.660349	-0.5987	0.07994	4.15e-08
FBtr0169502	Tmp	15	25	0	0.733872	-0.4464	0.05959	4.15e-08
FBtr0167093	Tmp	15	35	0	0.823477	-0.2802	0.03745	4.26e-08
FBtr0169721	Tmp	15	35	0	0.882519	-0.1803	0.0241	4.3e-08
FBtr0174085	Tmp	15	35	0	0.725929	-0.4621	0.06181	4.39e-08
FBtr0163074	Tmp	25	35	0	0.748098	-0.4187	0.05601	4.39e-08
FBtr0167081	Tmp	15	35	1	0.639404	-0.6452	0.08634	4.45e-08
FBtr0174294	Tmp	25	35	0	0.735807	-0.4426	0.05932	4.61e-08
FBtr0172305	Tmp	15	35	0	0.750436	-0.4142	0.05555	4.72e-08
FBtr0168357	Tmp	25	35	0	0.706372	-0.5015	0.06728	4.77e-08
FBtr0172534	Tmp	15	35	0	0.780678	-0.3572	0.04795	4.88e-08
FBtr0168419	Tmp	15	25	0	0.709857	-0.4944	0.06641	4.95e-08
FBtr0175332	Tmp	15	35	0	0.778031	-0.3621	0.0488	5.41e-08
FBtr0172689	Tmp	25	35	0	0.787472	-0.3447	0.04656	5.77e-08
FBtr0168919	Tmp	15	35	0	0.807145	-0.3091	0.04176	5.79e-08
FBtr0174902	Tmp	15	35	0	0.853936	-0.2278	0.0308	5.92e-08
FBtr0172624	Tmp	25	35	0	0.693515	-0.528	0.07157	6.36e-08
FBtr0165224	Tmp	15	25	0	0.779273	-0.3598	0.04884	6.61e-08
FBtr0165814	Tmp	25	35	1	0.634591	-0.6561	0.08911	6.71e-08
FBtr0164005	Tmp	25	35	0	0.848743	-0.2366	0.03217	6.9e-08
FBtr0173825	Tmp	15	25	1	0.636001	-0.6529	0.08877	6.94e-08
FBtr0172265	Tmp	25	35	0	0.797856	-0.3258	0.04432	7.08e-08
FBtr0169898	Tmp	15	35	0	0.800626	-0.3208	0.04368	7.19e-08
FBtr0167110	Tmp	15	35	0	0.814112	-0.2967	0.04039	7.21e-08
FBtr0168502	Tmp	15	25	0	0.683067	-0.5499	0.07489	7.27e-08
FBtr0166077	Tmp	15	35	1	0.603573	-0.7284	0.09922	7.32e-08
FBtr0162971	Tmp	25	35	0	0.714893	-0.4842	0.06596	7.33e-08
FBtr0173959	Tmp	25	35	1	0.619424	-0.691	0.09416	7.38e-08
FBtr0168828	Tmp	15	25	0	0.833238	-0.2632	0.03591	7.62e-08
FBtr0170684	Tmp	25	35	0	0.710842	-0.4924	0.06719	7.65e-08
FBtr0171198	Tmp	15	35	0	0.775393	-0.367	0.05014	7.94e-08
FBtr0167239	Tmp	15	35	0	0.732347	-0.4494	0.06143	8.08e-08
FBtr0164972	Tmp	15	35	0	0.694093	-0.5268	0.07212	8.41e-08
FBtr0164327	Tmp	15	35	0	0.732449	-0.4492	0.06174	9.37e-08
FBtr0166044	Tmp	25	35	1	0.524567	-0.9308	0.128	9.52e-08
FBtr0161627	Tmp	15	35	0	0.712716	-0.4886	0.06724	9.71e-08
FBtr0171567	Tmp	15	35	0	0.801792	-0.3187	0.04388	9.76e-08
FBtr0161050	Tmp	15	25	0	0.672684	-0.572	0.07878	9.91e-08
FBtr0166713	Tmp	25	35	0	0.694237	-0.5265	0.07253	9.96e-08
FBtr0172534	Tmp	25	35	0	0.785618	-0.3481	0.04795	1e-07
FBtr0167898	Tmp	15	25	0	0.745097	-0.4245	0.05851	1.01e-07
FBtr0165715	Tmp	15	35	0	0.718221	-0.4775	0.06591	1.05e-07
FBtr0163932	Tmp	15	35	1	0.504211	-0.9879	0.1364	1.06e-07
FBtr0171210	Tmp	25	35	1	0.460988	-1.1172	0.1544	1.09e-07
FBtr0174914	Tmp	15	35	0	0.698436	-0.5178	0.07158	1.1e-07
FBtr0162920	Tmp	25	35	1	0.658247	-0.6033	0.08347	1.12e-07
FBtr0171320	Tmp	15	35	1	0.583781	-0.7765	0.1076	1.17e-07
FBtr0168740	Tmp	25	35	0	0.786653	-0.3462	0.04802	1.2e-07
FBtr0173861	Tmp	15	35	1	0.638917	-0.6463	0.08966	1.21e-07
FBtr0170593	Tmp	15	35	0	0.743498	-0.4276	0.05936	1.23e-07
FBtr0170506	Tmp	15	35	0	0.898444	-0.1545	0.02155	1.4e-07
FBtr0172411	Tmp	15	35	0	0.839441	-0.2525	0.03534	1.54e-07
FBtr0169098	Tmp	15	35	0	0.716779	-0.4804	0.06731	1.58e-07
FBtr0175152	Tmp	25	35	0	0.860174	-0.2173	0.03045	1.58e-07
FBtr0171144	Tmp	15	25	0	0.88405	-0.1778	0.02491	1.59e-07
FBtr0167243	Tmp	15	25	1	0.659114	-0.6014	0.08435	1.62e-07
FBtr0170278	Tmp	15	35	0	0.711039	-0.492	0.06902	1.63e-07
FBtr0164494	Tmp	15	35	0	0.823877	-0.2795	0.03922	1.64e-07
FBtr0175370	Tmp	15	35	0	0.690302	-0.5347	0.07517	1.72e-07
FBtr0167926	Tmp	15	35	0	0.818299	-0.2893	0.04069	1.75e-07
FBtr0175447	Tmp	25	35	0	0.729156	-0.4557	0.06421	1.83e-07
FBtr0174651	Tmp	15	35	0	0.729055	-0.4559	0.06439	1.96e-07
FBtr0162789	Tmp	15	35	0	0.801903	-0.3185	0.04501	1.99e-07
FBtr0169533	Tmp	25	35	1	0.609205	-0.715	0.1012	2.09e-07
FBtr0174410	Tmp	25	35	0	0.702904	-0.5086	0.07205	2.11e-07
FBtr0174294	Tmp	15	35	0	0.748098	-0.4187	0.05932	2.11e-07
FBtr0163732	Tmp	15	35	0	0.805468	-0.3121	0.04426	2.16e-07
FBtr0168453	Tmp	25	35	0	0.866817	-0.2062	0.02925	2.17e-07
FBtr0160959	Tmp	15	35	0	0.804353	-0.3141	0.04457	2.2e-07
FBtr0166098	Tmp	15	25	1	0.517202	-0.9512	0.135	2.21e-07
FBtr0165987	Tmp	25	35	0	0.773729	-0.3701	0.05255	2.24e-07
FBtr0173159	Tmp	15	35	0	0.690685	-0.5339	0.07603	2.42e-07
FBtr0174020	Tmp	25	35	0	0.759646	-0.3966	0.05654	2.49e-07
FBtr0172783	Tmp	15	35	0	0.779219	-0.3599	0.0513	2.49e-07
FBtr0169227	Tmp	25	35	0	0.811521	-0.3013	0.04305	2.65e-07
FBtr0163961	Tmp	15	35	0	0.865737	-0.208	0.02976	2.73e-07
FBtr0169775	Tmp	15	35	0	0.767905	-0.381	0.05456	2.8e-07
FBtr0174708	Tmp	15	35	0	0.855061	-0.2259	0.03236	2.81e-07
FBtr0172687	Tmp	25	35	0	0.760068	-0.3958	0.05669	2.82e-07
FBtr0167715	Tmp	15	35	0	0.671193	-0.5752	0.08252	2.94e-07
FBtr0173909	Tmp	25	35	0	0.882091	-0.181	0.02598	2.98e-07
FBtr0168968	Tmp	15	35	0	0.726785	-0.4604	0.06623	3.14e-07
FBtr0164632	Tmp	15	35	0	0.758068	-0.3996	0.05749	3.16e-07
FBtr0171567	Tmp	25	35	0	0.810116	-0.3038	0.04388	3.48e-07
FBtr0164413	Tmp	15	35	0	0.854884	-0.2262	0.03269	3.56e-07
FBtr0166051	Tmp	25	35	0	0.810453	-0.3032	0.04386	3.63e-07
FBtr0172913	Tmp	15	25	0	0.786762	-0.346	0.05006	3.65e-07
FBtr0173823	Tmp	15	35	0	0.6685	-0.581	0.08411	3.71e-07
FBtr0174283	Tmp	25	35	1	0.661036	-0.5972	0.08646	3.72e-07
FBtr0167637	Tmp	15	25	1	0.665634	-0.5872	0.08514	3.86e-07
FBtr0166225	Tmp	25	35	0	0.711088	-0.4919	0.07132	3.86e-07
FBtr0161304	Tmp	15	35	0	0.777816	-0.3625	0.05256	3.87e-07
FBtr0165891	Tmp	15	25	0	0.73826	-0.4378	0.06352	3.92e-07
FBtr0165825	Tmp	25	35	1	0.657289	-0.6054	0.08784	3.93e-07
FBtr0169797	Tmp	15	35	0	0.749812	-0.4154	0.06028	3.94e-07
FBtr0164526	Tmp	15	35	0	0.757543	-0.4006	0.05816	3.99e-07
FBtr0173464	Tmp	15	25	0	0.874057	-0.1942	0.02821	4.01e-07
FBtr0161304	Tmp	25	35	0	0.778247	-0.3617	0.05256	4.09e-07
FBtr0168895	Tmp	15	35	0	0.81006	-0.3039	0.04418	4.15e-07
FBtr0170222	Tmp	15	25	0	0.684489	-0.5469	0.07955	4.19e-07
FBtr0161418	Tmp	25	35	0	0.716431	-0.4811	0.06999	4.19e-07
FBtr0171019	Tmp	15	35	0	0.856485	-0.2235	0.03251	4.21e-07
FBtr0161636	Tmp	15	35	0	0.775554	-0.3667	0.05355	4.64e-07
FBtr0163302	Tmp	25	35	0	0.683825	-0.5483	0.08022	4.85e-07
FBtr0165325	Tmp	15	35	0	0.834799	-0.2605	0.03819	5.13e-07
FBtr0161770	Tmp	15	35	0	0.86304	-0.2125	0.03116	5.13e-07
FBtr0165892	Tmp	15	35	0	0.771961	-0.3734	0.05476	5.17e-07
FBtr0174788	Tmp	15	35	0	0.768491	-0.3799	0.05573	5.2e-07
FBtr0161001	Tmp	15	35	0	0.770678	-0.3758	0.05518	5.33e-07
FBtr0173369	Tmp	15	35	0	0.801625	-0.319	0.04688	5.43e-07
FBtr0172733	Tmp	15	35	0	0.70466	-0.505	0.07426	5.51e-07
FBtr0162864	Tmp	25	35	0	0.877639	-0.1883	0.02768	5.51e-07
FBtr0170032	Tmp	15	35	0	0.757963	-0.3998	0.05891	5.81e-07
FBtr0161110	Tmp	15	35	0	0.689394	-0.5366	0.07916	5.98e-07
FBtr0167777	Tmp	15	35	0	0.688486	-0.5385	0.07947	6.04e-07
FBtr0169694	Tmp	15	35	0	0.778247	-0.3617	0.05339	6.05e-07
FBtr0171678	Tmp	15	35	0	0.766735	-0.3832	0.05662	6.18e-07
FBtr0172490	Tmp	25	35	0	0.714943	-0.4841	0.07155	6.26e-07
FBtr0163092	Tmp	15	35	0	0.882703	-0.18	0.02661	6.31e-07
FBtr0165988	Tmp	25	35	1	0.626767	-0.674	0.09969	6.37e-07
FBtr0174909	Tmp	25	35	0	0.747891	-0.4191	0.06202	6.46e-07
FBtr0167299	Tmp	25	35	0	0.797303	-0.3268	0.0484	6.6e-07
FBtr0166077	Tmp	25	35	1	0.628637	-0.6697	0.09922	6.65e-07
FBtr0175013	Tmp	15	35	0	0.696647	-0.5215	0.07726	6.65e-07
FBtr0170509	Tmp	15	35	1	0.639759	-0.6444	0.09555	6.77e-07
FBtr0170078	Tmp	15	35	0	0.835262	-0.2597	0.03851	6.79e-07
FBtr0167616	Tmp	15	35	0	0.735858	-0.4425	0.0657	7.02e-07
FBtr0162524	Tmp	25	35	0	0.805804	-0.3115	0.04626	7.08e-07
FBtr0175599	Tmp	15	35	0	0.835146	-0.2599	0.0386	7.1e-07
FBtr0161658	Tmp	25	35	0	0.787035	-0.3455	0.05138	7.32e-07
FBtr0170231	Tmp	15	35	0	0.812928	-0.2988	0.04445	7.32e-07
FBtr0163181	Tmp	25	35	0	0.764824	-0.3868	0.05753	7.35e-07
FBtr0169166	Tmp	15	25	0	0.833238	-0.2632	0.03918	7.5e-07
FBtr0170711	Tmp	25	35	0	0.73255	-0.449	0.06688	7.6e-07
FBtr0168423	Tmp	15	35	0	0.855121	-0.2258	0.03365	7.67e-07
FBtr0160912	Tmp	15	35	0	0.743395	-0.4278	0.06378	7.77e-07
FBtr0162675	Tmp	15	35	0	0.717027	-0.4799	0.07156	7.82e-07
FBtr0171533	Tmp	15	35	0	0.867418	-0.2052	0.03064	8.09e-07
FBtr0174959	Tmp	25	35	1	0.643361	-0.6363	0.09517	8.42e-07
FBtr0168521	Tmp	25	35	0	0.759594	-0.3967	0.05936	8.5e-07
FBtr0163675	Tmp	15	25	0	0.870913	-0.1994	0.02987	8.79e-07
FBtr0173352	Tmp	15	35	0	0.773354	-0.3708	0.05559	8.93e-07
FBtr0174007	Tmp	15	25	0	0.668593	-0.5808	0.0871	8.99e-07
FBtr0174336	Tmp	15	35	0	0.801292	-0.3196	0.04795	9.06e-07
FBtr0162136	Tmp	15	25	0	0.834914	-0.2603	0.03906	9.09e-07
FBtr0170170	Tmp	25	35	0	0.781274	-0.3561	0.05345	9.18e-07
FBtr0161214	Tmp	25	35	0	0.866938	-0.206	0.03095	9.42e-07
FBtr0167595	Tmp	15	25	0	0.874664	-0.1932	0.02906	9.61e-07
FBtr0170409	Tmp	15	35	0	0.760595	-0.3948	0.05938	9.66e-07
FBtr0167666	Tmp	25	35	0	0.828171	-0.272	0.04092	9.66e-07
FBtr0175055	Tmp	15	35	0	0.707254	-0.4997	0.07521	9.84e-07
FBtr0175055	Tmp	25	35	0	0.707254	-0.4997	0.07521	9.85e-07
FBtr0168521	Tmp	15	35	0	0.760964	-0.3941	0.05936	1e-06
FBtr0165668	Tmp	15	35	0	0.768118	-0.3806	0.05733	1e-06
FBtr0168368	Tmp	25	35	0	0.738669	-0.437	0.06584	1.01e-06
FBtr0166966	Tmp	15	35	0	0.753824	-0.4077	0.06142	1.01e-06
FBtr0168509	Tmp	15	25	0	0.667112	-0.584	0.08809	1.03e-06
FBtr0175546	Tmp	15	35	0	0.704123	-0.5061	0.07639	1.05e-06
FBtr0171875	Tmp	25	35	0	0.745975	-0.4228	0.0638	1.05e-06
FBtr0165796	Tmp	25	35	0	0.715191	-0.4836	0.07303	1.06e-06
FBtr0161565	Tmp	15	35	0	0.79664	-0.328	0.04958	1.09e-06
FBtr0162298	Tmp	25	35	0	0.844225	-0.2443	0.03693	1.09e-06
FBtr0172536	Tmp	15	35	0	0.831334	-0.2665	0.04038	1.15e-06
FBtr0162451	Tmp	15	35	0	0.729207	-0.4556	0.06913	1.19e-06
FBtr0171591	Tmp	25	35	0	0.806083	-0.311	0.04719	1.19e-06
FBtr0164327	Tmp	25	35	0	0.754451	-0.4065	0.06174	1.22e-06
FBtr0168800	Tmp	25	35	0	0.66966	-0.5785	0.0881	1.3e-06
FBtr0169566	Tmp	15	35	0	0.852812	-0.2297	0.03499	1.31e-06
FBtr0175152	Tmp	15	35	0	0.870792	-0.1996	0.03045	1.37e-06
FBtr0175292	Tmp	15	35	0	0.800016	-0.3219	0.04914	1.38e-06
FBtr0170920	Tmp	15	35	0	0.733058	-0.448	0.06845	1.41e-06
FBtr0168279	Tmp	25	35	0	0.791247	-0.3378	0.05161	1.41e-06
FBtr0162081	Tmp	15	35	0	0.878004	-0.1877	0.02868	1.41e-06
FBtr0166621	Tmp	15	35	0	0.798963	-0.3238	0.04948	1.42e-06
FBtr0171085	Tmp	15	25	0	0.76913	-0.3787	0.05797	1.47e-06
FBtr0171259	Tmp	15	25	0	0.893661	-0.1622	0.02483	1.48e-06
FBtr0167543	Tmp	15	25	0	0.774051	-0.3695	0.05658	1.49e-06
FBtr0174475	Tmp	15	35	0	0.829952	-0.2689	0.0412	1.51e-06
FBtr0173353	Tmp	15	35	0	0.682878	-0.5503	0.08435	1.52e-06
FBtr0165754	Tmp	25	35	0	0.7607	-0.3946	0.06053	1.55e-06
FBtr0169211	Tmp	15	35	0	0.899254	-0.1532	0.02352	1.56e-06
FBtr0168800	Tmp	15	35	0	0.671845	-0.5738	0.0881	1.58e-06
FBtr0170920	Tmp	25	35	0	0.73433	-0.4455	0.06845	1.61e-06
FBtr0166152	Tmp	15	35	0	0.810003	-0.304	0.04673	1.63e-06
FBtr0162256	Tmp	25	35	0	0.827884	-0.2725	0.04197	1.7e-06
FBtr0172913	Tmp	15	35	0	0.799517	-0.3228	0.04975	1.72e-06
FBtr0174412	Tmp	15	35	0	0.730472	-0.4531	0.06984	1.73e-06
FBtr0175527	Tmp	25	35	0	0.8511	-0.2326	0.03602	1.93e-06
FBtr0170540	Tmp	25	35	0	0.83503	-0.2601	0.04029	1.94e-06
FBtr0162404	Tmp	15	35	0	0.804297	-0.3142	0.04868	1.96e-06
FBtr0170803	Tmp	15	35	0	0.706421	-0.5014	0.07772	1.98e-06
FBtr0161163	Tmp	15	35	0	0.769397	-0.3782	0.05863	1.99e-06
FBtr0169215	Tmp	15	35	1	0.557522	-0.8429	0.1307	2e-06
FBtr0170585	Tmp	15	35	0	0.702174	-0.5101	0.07911	2e-06
FBtr0171566	Tmp	25	35	0	0.802793	-0.3169	0.04917	2.03e-06
FBtr0165754	Tmp	15	35	0	0.76313	-0.39	0.06053	2.04e-06
FBtr0172168	Tmp	15	25	0	0.817449	-0.2908	0.04514	2.04e-06
FBtr0170488	Tmp	15	35	0	0.804464	-0.3139	0.04877	2.09e-06
FBtr0172945	Tmp	15	35	0	0.724471	-0.465	0.07227	2.11e-06
FBtr0171109	Tmp	25	35	0	0.84043	-0.2508	0.03899	2.13e-06
FBtr0174866	Tmp	15	25	0	0.87843	-0.187	0.02913	2.2e-06
FBtr0168331	Tmp	25	35	0	0.776792	-0.3644	0.05677	2.23e-06
FBtr0168918	Tmp	25	35	0	0.734482	-0.4452	0.06946	2.3e-06
FBtr0172787	Tmp	15	35	0	0.816995	-0.2916	0.0456	2.44e-06
FBtr0170280	Tmp	15	35	0	0.788673	-0.3425	0.0536	2.47e-06
FBtr0174697	Tmp	15	35	0	0.782412	-0.354	0.05542	2.49e-06
FBtr0163483	Tmp	25	35	0	0.673103	-0.5711	0.08943	2.51e-06
FBtr0173918	Tmp	15	35	0	0.781545	-0.3556	0.05573	2.55e-06
FBtr0175546	Tmp	25	35	0	0.713359	-0.4873	0.07639	2.57e-06
FBtr0162051	Tmp	15	35	1	0.439154	-1.1872	0.1862	2.59e-06
FBtr0165278	Tmp	15	35	0	0.726634	-0.4607	0.07228	2.62e-06
FBtr0172689	Tmp	15	35	0	0.814395	-0.2962	0.04656	2.74e-06
FBtr0170321	Tmp	15	35	0	0.859399	-0.2186	0.03445	2.88e-06
FBtr0173090	Tmp	25	35	0	0.788783	-0.3423	0.05395	2.91e-06
FBtr0169246	Tmp	25	35	0	0.76929	-0.3784	0.05968	2.96e-06
FBtr0175062	Tmp	15	35	0	0.928259	-0.1074	0.01694	2.96e-06
FBtr0170719	Tmp	15	35	0	0.807649	-0.3082	0.04862	2.97e-06
FBtr0171475	Tmp	15	35	0	0.767958	-0.3809	0.06014	3.04e-06
FBtr0171162	Tmp	25	35	0	0.884602	-0.1769	0.02795	3.05e-06
FBtr0172527	Tmp	25	35	0	0.806083	-0.311	0.04917	3.11e-06
FBtr0171057	Tmp	15	35	0	0.81124	-0.3018	0.04773	3.16e-06
FBtr0163906	Tmp	15	35	0	0.877092	-0.1892	0.02993	3.18e-06
FBtr0165764	Tmp	15	35	0	0.780137	-0.3582	0.05669	3.21e-06
FBtr0173918	Tmp	25	35	0	0.783823	-0.3514	0.05573	3.34e-06
FBtr0161107	Tmp	25	35	0	0.708923	-0.4963	0.07875	3.39e-06
FBtr0170711	Tmp	15	35	0	0.746855	-0.4211	0.06688	3.46e-06
FBtr0175579	Tmp	15	25	0	0.687819	-0.5399	0.08576	3.48e-06
FBtr0169860	Tmp	15	35	0	0.758752	-0.3983	0.06327	3.49e-06
FBtr0171210	Tmp	15	35	1	0.509834	-0.9719	0.1544	3.5e-06
FBtr0167029	Tmp	15	35	0	0.849626	-0.2351	0.03739	3.57e-06
FBtr0168859	Tmp	15	35	0	0.866097	-0.2074	0.03301	3.62e-06
FBtr0164485	Tmp	25	35	0	0.829032	-0.2705	0.04306	3.64e-06
FBtr0168891	Tmp	15	35	0	0.827482	-0.2732	0.04352	3.72e-06
FBtr0171441	Tmp	25	35	0	0.791302	-0.3377	0.05381	3.74e-06
FBtr0162437	Tmp	15	35	0	0.822792	-0.2814	0.04491	3.85e-06
FBtr0167148	Tmp	25	35	0	0.854469	-0.2269	0.03622	3.86e-06
FBtr0171584	Tmp	15	35	1	0.563935	-0.8264	0.1319	3.87e-06
FBtr0161324	Tmp	15	35	0	0.762601	-0.391	0.06241	3.88e-06
FBtr0172172	Tmp	15	35	0	0.833238	-0.2632	0.042	3.88e-06
FBtr0170643	Tmp	15	25	0	0.755446	-0.4046	0.06467	4e-06
FBtr0169566	Tmp	25	35	0	0.859459	-0.2185	0.03499	4.16e-06
FBtr0164706	Tmp	15	35	0	0.840256	-0.2511	0.04021	4.18e-06
FBtr0170747	Tmp	25	35	0	0.760437	-0.3951	0.0633	4.21e-06
FBtr0165902	Tmp	25	35	0	0.758331	-0.3991	0.06396	4.24e-06
FBtr0169070	Tmp	15	35	0	0.714745	-0.4845	0.07767	4.27e-06
FBtr0171979	Tmp	25	35	0	0.82342	-0.2803	0.04494	4.3e-06
FBtr0165891	Tmp	15	35	0	0.761228	-0.3936	0.06312	4.32e-06
FBtr0169884	Tmp	25	35	0	0.799018	-0.3237	0.05193	4.33e-06
FBtr0172783	Tmp	25	35	0	0.801236	-0.3197	0.0513	4.37e-06
FBtr0165156	Tmp	25	35	0	0.783986	-0.3511	0.05636	4.39e-06
FBtr0174985	Tmp	25	35	0	0.86316	-0.2123	0.03407	4.4e-06
FBtr0169420	Tmp	15	35	1	0.623517	-0.6815	0.1095	4.51e-06
FBtr0174909	Tmp	15	35	0	0.765354	-0.3858	0.06202	4.55e-06
FBtr0161049	Tmp	15	25	0	0.706225	-0.5018	0.08067	4.56e-06
FBtr0166124	Tmp	15	35	0	0.843348	-0.2458	0.03953	4.6e-06
FBtr0172733	Tmp	25	35	0	0.72618	-0.4616	0.07426	4.62e-06
FBtr0168952	Tmp	15	25	1	0.604704	-0.7257	0.1168	4.65e-06
FBtr0163776	Tmp	25	35	0	0.868441	-0.2035	0.03276	4.66e-06
FBtr0168811	Tmp	15	35	0	0.752206	-0.4108	0.06613	4.67e-06
FBtr0161234	Tmp	15	35	0	0.777384	-0.3633	0.05851	4.72e-06
FBtr0166181	Tmp	25	35	0	0.78328	-0.3524	0.05675	4.73e-06
FBtr0170422	Tmp	25	35	0	0.811577	-0.3012	0.04851	4.74e-06
FBtr0166024	Tmp	15	35	0	0.848508	-0.237	0.03826	4.97e-06
FBtr0161496	Tmp	25	35	0	0.844635	-0.2436	0.03933	4.99e-06
FBtr0163958	Tmp	15	35	0	0.870792	-0.1996	0.03225	5.09e-06
FBtr0167530	Tmp	15	35	0	0.798907	-0.3239	0.05235	5.11e-06
FBtr0172447	Tmp	25	35	0	0.674738	-0.5676	0.09176	5.15e-06
FBtr0175276	Tmp	25	35	0	0.82886	-0.2708	0.04381	5.25e-06
FBtr0172734	Tmp	15	25	1	0.652477	-0.616	0.09979	5.39e-06
FBtr0166044	Tmp	15	35	1	0.578384	-0.7899	0.128	5.44e-06
FBtr0167762	Tmp	25	35	0	0.865737	-0.208	0.03373	5.5e-06
FBtr0171948	Tmp	15	25	0	0.765991	-0.3846	0.06238	5.51e-06
FBtr0167007	Tmp	15	35	1	0.659388	-0.6008	0.09744	5.52e-06
FBtr0163859	Tmp	25	35	0	0.813379	-0.298	0.04837	5.63e-06
FBtr0165366	Tmp	15	35	0	0.889582	-0.1688	0.02741	5.7e-06
FBtr0161636	Tmp	25	35	0	0.795867	-0.3294	0.05355	5.81e-06
FBtr0170042	Tmp	15	35	0	0.760806	-0.3944	0.06415	5.88e-06
FBtr0169592	Tmp	25	35	0	0.76977	-0.3775	0.06147	6.04e-06
FBtr0162572	Tmp	25	35	1	0.612296	-0.7077	0.1153	6.11e-06
FBtr0162769	Tmp	25	35	0	0.698727	-0.5172	0.08429	6.15e-06
FBtr0166420	Tmp	15	35	0	0.813436	-0.2979	0.04861	6.29e-06
FBtr0169140	Tmp	15	35	0	0.742982	-0.4286	0.06997	6.37e-06
FBtr0173181	Tmp	25	35	0	0.77491	-0.3679	0.06009	6.44e-06
FBtr0170815	Tmp	25	35	0	0.775554	-0.3667	0.05994	6.55e-06
FBtr0164485	Tmp	15	35	0	0.833238	-0.2632	0.04306	6.68e-06
FBtr0173373	Tmp	15	35	0	0.778895	-0.3605	0.05905	6.88e-06
FBtr0169227	Tmp	15	35	0	0.833584	-0.2626	0.04305	6.95e-06
FBtr0174785	Tmp	15	35	0	0.891434	-0.1658	0.02722	7.23e-06
FBtr0161904	Tmp	25	35	0	0.809611	-0.3047	0.05004	7.26e-06
FBtr0169202	Tmp	15	25	0	0.71862	-0.4767	0.07841	7.49e-06
FBtr0169740	Tmp	25	35	0	0.811746	-0.3009	0.0495	7.51e-06
FBtr0162678	Tmp	15	35	0	0.870913	-0.1994	0.0328	7.51e-06
FBtr0163092	Tmp	15	25	0	0.89329	-0.1628	0.02678	7.53e-06
FBtr0170747	Tmp	15	35	0	0.765991	-0.3846	0.0633	7.61e-06
FBtr0175066	Tmp	15	25	0	0.899316	-0.1531	0.02521	7.7e-06
FBtr0173085	Tmp	25	35	0	0.768171	-0.3805	0.06269	7.78e-06
FBtr0169309	Tmp	15	35	0	0.786653	-0.3462	0.05711	7.97e-06
FBtr0165721	Tmp	15	35	0	0.740669	-0.4331	0.07146	8e-06
FBtr0163772	Tmp	25	35	0	0.780245	-0.358	0.05908	8.03e-06
FBtr0162257	Tmp	15	35	0	0.796364	-0.3285	0.05427	8.23e-06
FBtr0168787	Tmp	15	35	0	0.789275	-0.3414	0.05644	8.33e-06
FBtr0170613	Tmp	25	35	1	0.663699	-0.5914	0.09781	8.43e-06
FBtr0173952	Tmp	15	35	0	0.810959	-0.3023	0.05006	8.62e-06
FBtr0169090	Tmp	15	35	0	0.902501	-0.148	0.02452	8.78e-06
FBtr0169963	Tmp	15	35	0	0.749448	-0.4161	0.06896	8.79e-06
FBtr0162689	Tmp	25	35	0	0.810172	-0.3037	0.05033	8.79e-06
FBtr0164631	Tmp	15	25	0	0.845924	-0.2414	0.04	8.8e-06
FBtr0164218	Tmp	15	35	0	0.744735	-0.4252	0.07049	8.85e-06
FBtr0167715	Tmp	25	35	0	0.708186	-0.4978	0.08252	8.86e-06
FBtr0167472	Tmp	15	35	0	0.798354	-0.3249	0.05387	8.9e-06
FBtr0166181	Tmp	15	35	0	0.788892	-0.3421	0.05675	8.97e-06
FBtr0161595	Tmp	15	35	0	0.729207	-0.4556	0.07565	9.17e-06
FBtr0160873	Tmp	15	35	0	0.786217	-0.347	0.05763	9.19e-06
FBtr0162524	Tmp	15	35	0	0.824676	-0.2781	0.04626	9.53e-06
FBtr0173579	Tmp	15	35	0	0.865437	-0.2085	0.03471	9.64e-06
FBtr0169228	Tmp	25	35	0	0.83318	-0.2633	0.04384	9.66e-06
FBtr0168918	Tmp	15	35	0	0.74898	-0.417	0.06946	9.78e-06
FBtr0170984	Tmp	15	35	0	0.807873	-0.3078	0.05128	9.81e-06
FBtr0174513	Tmp	25	35	0	0.687628	-0.5403	0.09004	9.87e-06
FBtr0162247	Tmp	15	35	0	0.820002	-0.2863	0.04773	9.96e-06
FBtr0170719	Tmp	25	35	0	0.816995	-0.2916	0.04862	1e-05
FBtr0167272	Tmp	15	35	0	0.732449	-0.4492	0.07492	1.01e-05
FBtr0165882	Tmp	15	35	0	0.805804	-0.3115	0.05195	1.01e-05
FBtr0166300	Tmp	15	35	0	0.814169	-0.2966	0.04947	1.01e-05
FBtr0168531	Tmp	25	35	0	0.771908	-0.3735	0.06233	1.02e-05
FBtr0166851	Tmp	25	35	0	0.831103	-0.2669	0.04466	1.07e-05
FBtr0172406	Tmp	15	35	0	0.860233	-0.2172	0.03634	1.0796e-05
FBtr0171626	Tmp	25	35	0	0.756127	-0.4033	0.06756	1.1e-05
FBtr0171064	Tmp	15	35	0	0.715538	-0.4829	0.08093	1.11e-05
FBtr0175370	Tmp	25	35	0	0.732703	-0.4487	0.07517	1.11e-05
FBtr0163273	Tmp	25	35	0	0.723518	-0.4669	0.07834	1.14e-05
FBtr0167093	Tmp	25	35	0	0.856663	-0.2232	0.03745	1.14e-05
FBtr0170684	Tmp	15	35	0	0.757911	-0.3999	0.06719	1.17e-05
FBtr0175015	Tmp	15	35	0	0.743962	-0.4267	0.07174	1.19e-05
FBtr0167922	Tmp	15	35	0	0.849744	-0.2349	0.0395	1.2e-05
FBtr0167456	Tmp	25	35	0	0.810453	-0.3032	0.05104	1.22e-05
FBtr0166700	Tmp	15	35	0	0.852458	-0.2303	0.03877	1.22e-05
FBtr0161116	Tmp	15	35	0	0.714448	-0.4851	0.08175	1.25e-05
FBtr0163242	Tmp	15	25	0	0.875149	-0.1924	0.03243	1.25e-05
FBtr0169971	Tmp	15	35	0	0.81592	-0.2935	0.04949	1.27e-05
FBtr0163682	Tmp	15	35	0	0.858149	-0.2207	0.0373	1.3229e-05
FBtr0162721	Tmp	25	35	0	0.834972	-0.2602	0.04414	1.43e-05
FBtr0170810	Tmp	15	35	0	0.866097	-0.2074	0.03519	1.43e-05
FBtr0174024	Tmp	25	35	0	0.734075	-0.446	0.07577	1.4725e-05
FBtr0167289	Tmp	25	35	0	0.810284	-0.3035	0.05158	1.48e-05
FBtr0173085	Tmp	15	35	0	0.774534	-0.3686	0.06269	1.51e-05
FBtr0173184	Tmp	15	35	0	0.89577	-0.1588	0.02702	1.51e-05
FBtr0164107	Tmp	25	35	0	0.840139	-0.2513	0.04275	1.52e-05
FBtr0163348	Tmp	15	35	0	0.821482	-0.2837	0.04833	1.5574e-05
FBtr0167928	Tmp	25	35	0	0.867599	-0.2049	0.03491	1.56e-05
FBtr0170750	Tmp	15	35	0	0.893785	-0.162	0.02761	1.57e-05
FBtr0174777	Tmp	15	35	0	0.722015	-0.4699	0.08016	1.6e-05
FBtr0166107	Tmp	15	25	0	0.822222	-0.2824	0.04818	1.6e-05
FBtr0170849	Tmp	25	35	0	0.74551	-0.4237	0.07233	1.63e-05
FBtr0174138	Tmp	25	35	0	0.841538	-0.2489	0.04252	1.65e-05
FBtr0166114	Tmp	15	35	0	0.829032	-0.2705	0.04623	1.66e-05
FBtr0172679	Tmp	15	25	0	0.747943	-0.419	0.07165	1.68e-05
FBtr0173507	Tmp	25	35	1	0.643628	-0.6357	0.1087	1.69e-05
FBtr0166585	Tmp	25	35	1	0.596999	-0.7442	0.1275	1.74e-05
FBtr0172687	Tmp	15	35	0	0.795095	-0.3308	0.05669	1.75e-05
FBtr0169164	Tmp	25	35	0	0.871637	-0.1982	0.03396	1.76e-05
FBtr0174442	Tmp	15	35	0	0.814451	-0.2961	0.05077	1.78e-05
FBtr0172184	Tmp	15	35	0	0.675113	-0.5668	0.09723	1.79e-05
FBtr0170284	Tmp	15	35	0	0.804297	-0.3142	0.05394	1.82e-05
FBtr0171162	Tmp	15	35	0	0.893352	-0.1627	0.02795	1.85e-05
FBtr0174197	Tmp	15	35	0	0.861128	-0.2157	0.03706	1.86e-05
FBtr0165075	Tmp	15	35	0	0.845924	-0.2414	0.0415	1.87e-05
FBtr0170906	Tmp	15	35	0	0.884724	-0.1767	0.03039	1.89e-05
FBtr0161565	Tmp	15	25	0	0.817959	-0.2899	0.04989	1.92e-05
FBtr0169540	Tmp	25	35	0	0.851572	-0.2318	0.03992	1.93e-05
FBtr0161595	Tmp	25	35	0	0.737543	-0.4392	0.07565	1.9509e-05
FBtr0173067	Tmp	25	35	0	0.74149	-0.4315	0.07436	1.96e-05
FBtr0163723	Tmp	15	35	0	0.867418	-0.2052	0.03542	2.03e-05
FBtr0170617	Tmp	25	35	0	0.854706	-0.2265	0.03912	2.06e-05
FBtr0167110	Tmp	25	35	0	0.850392	-0.2338	0.04039	2.07e-05
FBtr0173975	Tmp	15	35	0	0.884602	-0.1769	0.03056	2.07e-05
FBtr0174513	Tmp	15	35	0	0.696937	-0.5209	0.09004	2.08e-05
FBtr0165582	Tmp	25	35	0	0.76929	-0.3784	0.0654	2.08e-05
FBtr0173310	Tmp	15	35	0	0.742416	-0.4297	0.0743	2.1e-05
FBtr0163372	Tmp	25	35	0	0.82188	-0.283	0.04893	2.1e-05
FBtr0171402	Tmp	15	35	0	0.749292	-0.4164	0.07202	2.11e-05
FBtr0171198	Tmp	15	25	0	0.817165	-0.2913	0.05045	2.17e-05
FBtr0174422	Tmp	15	35	0	0.808153	-0.3073	0.05323	2.18e-05
FBtr0171063	Tmp	25	35	0	0.773836	-0.3699	0.06411	2.1968e-05
FBtr0164341	Tmp	15	35	0	0.785074	-0.3491	0.06053	2.22e-05
FBtr0163887	Tmp	25	35	0	0.843991	-0.2447	0.04252	2.32e-05
FBtr0164494	Tmp	25	35	0	0.855299	-0.2255	0.03922	2.34e-05
FBtr0163242	Tmp	15	35	0	0.879527	-0.1852	0.03223	2.38e-05
FBtr0173579	Tmp	25	35	0	0.870913	-0.1994	0.03471	2.39e-05
FBtr0167595	Tmp	15	35	0	0.891372	-0.1659	0.02887	2.4e-05
FBtr0173507	Tmp	15	35	1	0.648959	-0.6238	0.1087	2.45e-05
FBtr0172413	Tmp	15	35	0	0.768012	-0.3808	0.06637	2.4557e-05
FBtr0171161	Tmp	15	35	0	0.819491	-0.2872	0.05006	2.46e-05
FBtr0175043	Tmp	25	35	0	0.884234	-0.1775	0.03096	2.5e-05
FBtr0173020	Tmp	15	35	0	0.887181	-0.1727	0.03016	2.55e-05
FBtr0174422	Tmp	25	35	0	0.809554	-0.3048	0.05323	2.56e-05
FBtr0164455	Tmp	15	35	0	0.886013	-0.1746	0.03054	2.63e-05
FBtr0169208	Tmp	25	35	0	0.842764	-0.2468	0.04319	2.66e-05
FBtr0164102	Tmp	15	35	0	0.779489	-0.3594	0.06299	2.74e-05
FBtr0171293	Tmp	25	35	0	0.753354	-0.4086	0.07165	2.77e-05
FBtr0174698	Tmp	25	35	0	0.729965	-0.4541	0.07967	2.79e-05
FBtr0171957	Tmp	15	35	0	0.81915	-0.2878	0.05052	2.82e-05
FBtr0162738	Tmp	15	35	0	0.76945	-0.3781	0.0664	2.85e-05
FBtr0165336	Tmp	15	35	0	0.82863	-0.2712	0.04764	2.86e-05
FBtr0162690	Tmp	25	35	0	0.750696	-0.4137	0.07268	2.87e-05
FBtr0172518	Tmp	15	35	0	0.816203	-0.293	0.05149	2.87e-05
FBtr0167326	Tmp	15	35	0	0.682074	-0.552	0.09704	2.9e-05
FBtr0163510	Tmp	25	35	0	0.844225	-0.2443	0.04296	2.91e-05
FBtr0163510	Tmp	15	35	0	0.844225	-0.2443	0.04296	2.91e-05
FBtr0172379	Tmp	25	35	0	0.862741	-0.213	0.03744	2.91e-05
FBtr0161885	Tmp	15	35	0	0.914782	-0.1285	0.0226	2.92e-05
FBtr0172278	Tmp	15	35	0	0.827253	-0.2736	0.04813	2.93e-05
FBtr0167446	Tmp	25	35	0	0.849449	-0.2354	0.04143	2.97e-05
FBtr0172734	Tmp	25	35	0	0.676846	-0.5631	0.09916	3e-05
FBtr0164454	Tmp	15	25	0	0.812365	-0.2998	0.0528	3.01e-05
FBtr0164487	Tmp	15	35	0	0.833989	-0.2619	0.04613	3.01e-05
FBtr0173208	Tmp	25	35	0	0.69863	-0.5174	0.09119	3.04e-05
FBtr0172536	Tmp	25	35	0	0.853167	-0.2291	0.04038	3.0582e-05
FBtr0161045	Tmp	15	25	0	0.798354	-0.3249	0.05728	3.06e-05
FBtr0173019	Tmp	15	25	0	0.843114	-0.2462	0.04341	3.06e-05
FBtr0169770	Tmp	15	35	0	0.823648	-0.2799	0.04937	3.1e-05
FBtr0175372	Tmp	15	35	0	0.858625	-0.2199	0.03879	3.11e-05
FBtr0167472	Tmp	25	35	0	0.80933	-0.3052	0.05387	3.15e-05
FBtr0172184	Tmp	25	35	0	0.682831	-0.5504	0.09723	3.19e-05
FBtr0163447	Tmp	15	35	0	0.741028	-0.4324	0.07639	3.19e-05
FBtr0171316	Tmp	15	35	0	0.840256	-0.2511	0.04436	3.19e-05
FBtr0168787	Tmp	25	35	0	0.801403	-0.3194	0.05644	3.2e-05
FBtr0175332	Tmp	25	35	0	0.825763	-0.2762	0.0488	3.2e-05
FBtr0161288	Tmp	15	35	0	0.713408	-0.4872	0.0861	3.2068e-05
FBtr0163118	Tmp	15	35	0	0.761967	-0.3922	0.06933	3.23e-05
FBtr0169295	Tmp	25	35	0	0.83851	-0.2541	0.04496	3.27e-05
FBtr0171064	Tmp	15	25	0	0.726835	-0.4603	0.08144	3.28e-05
FBtr0172931	Tmp	25	35	0	0.818072	-0.2897	0.05126	3.29e-05
FBtr0163617	Tmp	25	35	0	0.724973	-0.464	0.08215	3.33e-05
FBtr0171189	Tmp	15	35	0	0.859816	-0.2179	0.03866	3.47e-05
FBtr0161539	Tmp	15	35	0	0.81462	-0.2958	0.05256	3.56e-05
FBtr0162789	Tmp	25	35	0	0.838975	-0.2533	0.04501	3.57e-05
FBtr0168408	Tmp	15	35	0	0.822279	-0.2823	0.05023	3.66e-05
FBtr0167027	Tmp	25	35	0	0.702953	-0.5085	0.09055	3.71e-05
FBtr0173351	Tmp	15	35	0	0.799129	-0.3235	0.05766	3.78e-05
FBtr0166961	Tmp	25	35	0	0.862263	-0.2138	0.03812	3.7881e-05
FBtr0167970	Tmp	15	25	0	0.779165	-0.36	0.0642	3.82e-05
FBtr0163241	Tmp	15	35	0	0.866697	-0.2064	0.03681	3.82e-05
FBtr0169714	Tmp	15	25	0	0.787635	-0.3444	0.06143	3.83e-05
FBtr0164972	Tmp	25	35	0	0.755603	-0.4043	0.07212	3.84e-05
FBtr0162697	Tmp	15	25	0	0.836073	-0.2583	0.04608	3.84e-05
FBtr0162721	Tmp	15	35	0	0.842413	-0.2474	0.04414	3.8474e-05
FBtr0163846	Tmp	25	35	0	0.853581	-0.2284	0.04079	3.9e-05
FBtr0173120	Tmp	15	35	0	0.79924	-0.3233	0.05773	3.91e-05
FBtr0166015	Tmp	15	35	0	0.751685	-0.4118	0.07355	3.93e-05
FBtr0174207	Tmp	15	35	0	0.806586	-0.3101	0.05541	3.95e-05
FBtr0173173	Tmp	25	35	0	0.799794	-0.3223	0.05762	3.99e-05
FBtr0172819	Tmp	25	35	0	0.727692	-0.4586	0.08201	4.0234e-05
FBtr0162769	Tmp	15	35	0	0.721314	-0.4713	0.08429	4.04e-05
FBtr0172967	Tmp	15	35	0	0.835783	-0.2588	0.04633	4.09e-05
FBtr0169780	Tmp	15	25	0	0.834799	-0.2605	0.04668	4.17e-05
FBtr0161107	Tmp	15	35	0	0.738106	-0.4381	0.07875	4.42e-05
FBtr0168532	Tmp	15	35	0	0.928388	-0.1072	0.01928	4.4673e-05
FBtr0174788	Tmp	15	25	0	0.805636	-0.3118	0.05609	4.48e-05
FBtr0164537	Tmp	15	25	0	0.79852	-0.3246	0.05839	4.49e-05
FBtr0170488	Tmp	25	35	0	0.828687	-0.2711	0.04877	4.51e-05
FBtr0168346	Tmp	15	35	0	0.737748	-0.4388	0.07899	4.55e-05
FBtr0162373	Tmp	15	35	0	0.836536	-0.2575	0.04635	4.5515e-05
FBtr0172185	Tmp	15	35	0	0.760648	-0.3947	0.07106	4.56e-05
FBtr0162978	Tmp	25	35	0	0.688821	-0.5378	0.09684	4.58e-05
FBtr0172233	Tmp	15	25	1	0.664067	-0.5906	0.1064	4.64e-05
FBtr0162081	Tmp	25	35	0	0.895584	-0.1591	0.02868	4.66e-05
FBtr0174000	Tmp	15	35	0	0.735603	-0.443	0.07987	4.68e-05
FBtr0167165	Tmp	25	35	0	0.815355	-0.2945	0.05311	4.7e-05
FBtr0172366	Tmp	25	35	0	0.788783	-0.3423	0.06174	4.71e-05
FBtr0163959	Tmp	15	35	0	0.83318	-0.2633	0.04748	4.72e-05
FBtr0173671	Tmp	15	25	0	0.815807	-0.2937	0.05299	4.7469e-05
FBtr0161703	Tmp	15	35	0	0.817959	-0.2899	0.05233	4.8e-05
FBtr0172172	Tmp	25	35	0	0.8511	-0.2326	0.042	4.81e-05
FBtr0161852	Tmp	15	35	0	0.841305	-0.2493	0.04502	4.84e-05
FBtr0171402	Tmp	15	25	0	0.757228	-0.4012	0.07247	4.85e-05
FBtr0161105	Tmp	15	35	0	0.800071	-0.3218	0.05814	4.87e-05
FBtr0171527	Tmp	25	35	1	0.630558	-0.6653	0.1202	4.9e-05
FBtr0175545	Tmp	25	35	0	0.761703	-0.3927	0.07099	4.91e-05
FBtr0173067	Tmp	15	35	0	0.751945	-0.4113	0.07436	4.92e-05
FBtr0173745	Tmp	25	35	0	0.785183	-0.3489	0.06307	4.92e-05
FBtr0174651	Tmp	25	35	0	0.78122	-0.3562	0.06439	4.9268e-05
FBtr0162371	Tmp	25	35	0	0.886689	-0.1735	0.03137	4.94e-05
FBtr0163391	Tmp	15	35	0	0.71529	-0.4834	0.08741	4.95e-05
FBtr0174024	Tmp	15	35	0	0.748047	-0.4188	0.07577	4.98e-05
FBtr0173105	Tmp	25	35	0	0.820116	-0.2861	0.05177	5e-05
FBtr0165657	Tmp	15	25	0	0.857792	-0.2213	0.04007	5.04e-05
FBtr0170855	Tmp	25	35	0	0.818412	-0.2891	0.05237	5.11e-05
FBtr0163027	Tmp	25	35	0	0.740515	-0.4334	0.07857	5.17e-05
FBtr0162210	Tmp	15	35	0	0.773943	-0.3697	0.06709	5.26e-05
FBtr0162697	Tmp	15	35	0	0.839557	-0.2523	0.04579	5.31e-05
FBtr0167346	Tmp	15	35	0	0.830643	-0.2677	0.0486	5.3219e-05
FBtr0162024	Tmp	15	35	0	0.791247	-0.3378	0.06133	5.3298e-05
FBtr0163672	Tmp	15	35	0	0.698242	-0.5182	0.09411	5.35e-05
FBtr0169202	Tmp	15	35	0	0.742879	-0.4288	0.07792	5.41e-05
FBtr0168980	Tmp	15	35	0	0.8777	-0.1882	0.0342	5.43e-05
FBtr0169592	Tmp	15	35	0	0.791082	-0.3381	0.06147	5.48e-05
FBtr0165037	Tmp	15	35	0	0.817279	-0.2911	0.05301	5.61e-05
FBtr0173138	Tmp	15	35	0	0.810621	-0.3029	0.05518	5.68e-05
FBtr0174267	Tmp	25	35	0	0.75278	-0.4097	0.07468	5.7124e-05
FBtr0166101	Tmp	15	35	0	0.770625	-0.3759	0.06856	5.7987e-05
FBtr0170808	Tmp	25	35	0	0.792619	-0.3353	0.06117	5.8e-05
FBtr0173086	Tmp	15	35	0	0.849567	-0.2352	0.04296	5.9616e-05
FBtr0173086	Tmp	25	35	0	0.849626	-0.2351	0.04296	5.99e-05
FBtr0167568	Tmp	15	35	0	0.847039	-0.2395	0.0438	6.0594e-05
FBtr0173822	Tmp	15	35	0	0.74976	-0.4155	0.07598	6.07e-05
FBtr0169224	Tmp	25	35	0	0.890508	-0.1673	0.03061	6.1085e-05
FBtr0172160	Tmp	25	35	0	0.883131	-0.1793	0.03285	6.28e-05
FBtr0168859	Tmp	15	25	0	0.881908	-0.1813	0.03322	6.3e-05
FBtr0161566	Tmp	15	25	0	0.873876	-0.1945	0.03566	6.35e-05
FBtr0173714	Tmp	25	35	0	0.823249	-0.2806	0.05145	6.38e-05
FBtr0164030	Tmp	25	35	0	0.869224	-0.2022	0.03709	6.42e-05
FBtr0163294	Tmp	15	35	0	0.773354	-0.3708	0.06808	6.53e-05
FBtr0166124	Tmp	25	35	0	0.861367	-0.2153	0.03953	6.53e-05
FBtr0167705	Tmp	15	25	0	0.836246	-0.258	0.04737	6.55e-05
FBtr0175149	Tmp	15	35	0	0.886505	-0.1738	0.03194	6.64e-05
FBtr0165885	Tmp	25	35	1	0.656606	-0.6069	0.1116	6.6868e-05
FBtr0162249	Tmp	25	35	0	0.785945	-0.3475	0.06391	6.76e-05
FBtr0174360	Tmp	15	35	0	0.793939	-0.3329	0.06127	6.81e-05
FBtr0168195	Tmp	25	35	0	0.857257	-0.2222	0.04096	7.05e-05
FBtr0162799	Tmp	25	35	0	0.882397	-0.1805	0.03328	7.06e-05
FBtr0161867	Tmp	25	35	0	0.877822	-0.188	0.03472	7.29e-05
FBtr0168740	Tmp	15	35	0	0.835146	-0.2599	0.04802	7.3e-05
FBtr0165087	Tmp	15	35	0	0.827654	-0.2729	0.05042	7.32e-05
FBtr0164005	Tmp	15	25	0	0.885645	-0.1752	0.03237	7.3431e-05
FBtr0166952	Tmp	25	35	0	0.77389	-0.3698	0.06836	7.4e-05
FBtr0168039	Tmp	25	35	1	0.647926	-0.6261	0.1158	7.5e-05
FBtr0166287	Tmp	25	35	0	0.727389	-0.4592	0.08497	7.5e-05
FBtr0171273	Tmp	15	35	0	0.813943	-0.297	0.05496	7.5e-05
FBtr0171189	Tmp	25	35	0	0.865137	-0.209	0.03866	7.5e-05
FBtr0174993	Tmp	25	35	0	0.789603	-0.3408	0.06307	7.52e-05
FBtr0174413	Tmp	15	35	0	0.758489	-0.3988	0.07383	7.57e-05
FBtr0171527	Tmp	15	35	1	0.637501	-0.6495	0.1202	7.58e-05
FBtr0163816	Tmp	25	35	0	0.740309	-0.4338	0.08034	7.63e-05
FBtr0168522	Tmp	25	35	0	0.871758	-0.198	0.03667	7.64e-05
FBtr0173286	Tmp	15	25	0	0.708137	-0.4979	0.09225	7.7e-05
FBtr0161797	Tmp	25	35	0	0.790808	-0.3386	0.06281	7.84e-05
FBtr0172237	Tmp	25	35	0	0.821994	-0.2828	0.0525	7.97e-05
FBtr0175502	Tmp	15	35	0	0.817732	-0.2903	0.05393	8.09e-05
FBtr0171973	Tmp	15	35	0	0.874906	-0.1928	0.03583	8.14e-05
FBtr0167706	Tmp	15	25	0	0.863639	-0.2115	0.03933	8.16e-05
FBtr0173386	Tmp	15	35	0	0.785346	-0.3486	0.06482	8.17e-05
FBtr0163678	Tmp	15	25	0	0.861785	-0.2146	0.03989	8.17e-05
FBtr0162826	Tmp	15	35	0	0.870913	-0.1994	0.03708	8.22e-05
FBtr0171191	Tmp	15	35	0	0.873512	-0.1951	0.03633	8.43e-05
FBtr0173373	Tmp	25	35	0	0.802793	-0.3169	0.05905	8.53e-05
FBtr0163991	Tmp	25	35	0	0.858565	-0.22	0.04103	8.65e-05
FBtr0161234	Tmp	25	35	0	0.804743	-0.3134	0.05851	8.82e-05
FBtr0165366	Tmp	25	35	0	0.903252	-0.1468	0.02741	8.84e-05
FBtr0172966	Tmp	25	35	0	0.856604	-0.2233	0.04174	8.97e-05
FBtr0168968	Tmp	25	35	0	0.782629	-0.3536	0.06623	9.3112e-05
FBtr0163413	Tmp	15	35	0	0.764877	-0.3867	0.07249	9.45e-05
FBtr0161604	Tmp	15	35	0	0.835609	-0.2591	0.04858	9.47e-05
FBtr0169769	Tmp	25	35	0	0.800126	-0.3217	0.06035	9.58e-05
FBtr0175073	Tmp	25	35	0	0.909723	-0.1365	0.02562	9.68e-05
FBtr0168746	Tmp	25	35	0	0.778517	-0.3612	0.06782	9.75e-05
FBtr0163961	Tmp	25	35	0	0.896018	-0.1584	0.02976	9.79e-05
FBtr0162724	Tmp	15	35	0	0.838684	-0.2538	0.04771	9.91e-05
FBtr0170093	Tmp	15	25	0	0.770625	-0.3759	0.07067	9.94e-05
FBtr0163265	Tmp	15	35	0	0.814338	-0.2963	0.05579	0.000102365
FBtr0175013	Tmp	25	35	0	0.752519	-0.4102	0.07726	0.000102812
FBtr0167865	Tmp	25	35	0	0.771159	-0.3749	0.07071	0.000104919
FBtr0172688	Tmp	25	35	0	0.847802	-0.2382	0.04491	0.000105004
FBtr0163682	Tmp	25	35	0	0.87194	-0.1977	0.0373	0.000105651
FBtr0165156	Tmp	15	35	0	0.812985	-0.2987	0.05636	0.000105807
FBtr0163049	Tmp	25	35	0	0.834104	-0.2617	0.04939	0.000106165
FBtr0169865	Tmp	15	35	0	0.863759	-0.2113	0.03987	0.000106281
FBtr0169146	Tmp	25	35	0	0.891002	-0.1665	0.03143	0.000106854
FBtr0173032	Tmp	15	35	0	0.808713	-0.3063	0.05785	0.000107922
FBtr0162577	Tmp	15	35	0	0.863818	-0.2112	0.03992	0.000109281
FBtr0162690	Tmp	15	35	0	0.766151	-0.3843	0.07268	0.000110421
FBtr0164413	Tmp	15	25	0	0.886443	-0.1739	0.03289	0.000110554
FBtr0168423	Tmp	25	35	0	0.883989	-0.1779	0.03365	0.000110816
FBtr0162063	Tmp	15	35	1	0.517597	-0.9501	0.1797	0.000110819
FBtr0172518	Tmp	15	25	0	0.827195	-0.2737	0.05181	0.000112005
FBtr0173677	Tmp	25	35	0	0.790425	-0.3393	0.06423	0.000112159
FBtr0162797	Tmp	25	35	0	0.756651	-0.4023	0.07616	0.000112329
FBtr0164039	Tmp	15	35	0	0.775501	-0.3668	0.06945	0.000112775
FBtr0164107	Tmp	15	25	0	0.854351	-0.2271	0.04302	0.000113074
FBtr0164123	Tmp	15	35	0	0.800681	-0.3207	0.06077	0.000113767
FBtr0168940	Tmp	25	35	0	0.850392	-0.2338	0.0443	0.000114017
FBtr0162257	Tmp	25	35	0	0.820287	-0.2858	0.05427	0.000118266
FBtr0165965	Tmp	15	35	0	0.839033	-0.2532	0.04811	0.000119224
FBtr0169152	Tmp	15	35	0	0.823991	-0.2793	0.05306	0.000119363
FBtr0167762	Tmp	15	35	0	0.884234	-0.1775	0.03373	0.000119986
FBtr0161297	Tmp	15	25	0	0.698678	-0.5173	0.09833	0.000120187
FBtr0172160	Tmp	15	35	0	0.887119	-0.1728	0.03285	0.000120226
FBtr0163278	Tmp	25	35	0	0.836304	-0.2579	0.0491	0.000123244
FBtr0174913	Tmp	15	35	0	0.776523	-0.3649	0.06949	0.000123872
FBtr0166030	Tmp	25	35	0	0.800071	-0.3218	0.06129	0.000123979
FBtr0168828	Tmp	25	35	0	0.878187	-0.1874	0.03568	0.000124036
FBtr0174628	Tmp	15	25	0	0.858863	-0.2195	0.0418	0.000124325
FBtr0161351	Tmp	25	35	0	0.812703	-0.2992	0.05706	0.000127476
FBtr0171109	Tmp	15	35	0	0.86802	-0.2042	0.03899	0.000129961
FBtr0171657	Tmp	15	35	0	0.679337	-0.5578	0.1066	0.000131584
FBtr0166713	Tmp	15	25	0	0.767373	-0.382	0.07299	0.000131586
FBtr0169700	Tmp	25	35	0	0.78122	-0.3562	0.0681	0.000132835
FBtr0174020	Tmp	15	35	0	0.814733	-0.2956	0.05654	0.000133541
FBtr0163483	Tmp	15	35	0	0.723267	-0.4674	0.08943	0.000134598
FBtr0173467	Tmp	15	35	0	0.843991	-0.2447	0.04685	0.00013578
FBtr0168180	Tmp	15	35	0	0.788783	-0.3423	0.06555	0.000136088
FBtr0170803	Tmp	25	35	0	0.754818	-0.4058	0.07772	0.000136347
FBtr0169510	Tmp	15	35	0	0.734737	-0.4447	0.08517	0.000136533
FBtr0168791	Tmp	15	35	0	0.801459	-0.3193	0.06119	0.000137736
FBtr0162629	Tmp	25	35	0	0.876059	-0.1909	0.03661	0.000139555
FBtr0174728	Tmp	15	35	0	0.782032	-0.3547	0.06802	0.000139616
FBtr0173281	Tmp	25	35	0	0.771801	-0.3737	0.07173	0.000141475
FBtr0171533	Tmp	25	35	0	0.895273	-0.1596	0.03064	0.000142123
FBtr0170289	Tmp	15	35	0	0.807145	-0.3091	0.05935	0.000142357
FBtr0168209	Tmp	15	35	0	0.909282	-0.1372	0.02635	0.000143682
FBtr0170042	Tmp	25	35	0	0.793389	-0.3339	0.06415	0.000143702
FBtr0165876	Tmp	15	35	0	0.830873	-0.2673	0.05137	0.000144128
FBtr0163772	Tmp	15	35	0	0.808097	-0.3074	0.05908	0.000144303
FBtr0172379	Tmp	15	35	0	0.873694	-0.1948	0.03744	0.000144727
FBtr0173765	Tmp	25	35	0	0.912123	-0.1327	0.02552	0.000146514
FBtr0168533	Tmp	25	35	0	0.795757	-0.3296	0.06342	0.000147123
FBtr0166818	Tmp	25	35	0	0.795261	-0.3305	0.06363	0.000149121
FBtr0165335	Tmp	15	25	0	0.813548	-0.2977	0.05734	0.000150004
FBtr0168613	Tmp	15	35	0	0.844342	-0.2441	0.04702	0.000150102
FBtr0163878	Tmp	25	35	0	0.816995	-0.2916	0.05631	0.000156009
FBtr0171888	Tmp	15	25	0	0.84043	-0.2508	0.04843	0.000156119
FBtr0174250	Tmp	15	35	0	0.901563	-0.1495	0.02889	0.000157547
FBtr0169014	Tmp	15	25	0	0.822222	-0.2824	0.05457	0.000157667
FBtr0165437	Tmp	15	35	0	0.853404	-0.2287	0.04422	0.000159288
FBtr0172175	Tmp	25	35	0	0.781653	-0.3554	0.06879	0.00016228
FBtr0167666	Tmp	15	35	0	0.863699	-0.2114	0.04092	0.000162808
FBtr0162247	Tmp	25	35	0	0.842939	-0.2465	0.04773	0.000163071
FBtr0173352	Tmp	25	35	0	0.819548	-0.2871	0.05559	0.000164108
FBtr0167667	Tmp	25	35	0	0.779975	-0.3585	0.06946	0.000165422
FBtr0161149	Tmp	15	25	0	0.799738	-0.3224	0.06259	0.000171247
FBtr0168134	Tmp	25	35	0	0.856307	-0.2238	0.04352	0.000175303
FBtr0162317	Tmp	15	35	0	0.812647	-0.2993	0.05823	0.000177025
FBtr0174475	Tmp	15	25	0	0.862682	-0.2131	0.04146	0.000177642
FBtr0166113	Tmp	25	35	0	0.776577	-0.3648	0.07104	0.000179458
FBtr0174629	Tmp	15	35	0	0.73872	-0.4369	0.0851	0.000180367
FBtr0171875	Tmp	15	35	0	0.796916	-0.3275	0.0638	0.000180741
FBtr0174817	Tmp	25	35	0	0.89751	-0.156	0.03039	0.000181295
FBtr0168323	Tmp	15	35	0	0.794104	-0.3326	0.06482	0.000181795
FBtr0175222	Tmp	15	35	0	0.910228	-0.1357	0.02645	0.000182397
FBtr0161001	Tmp	25	35	0	0.821823	-0.2831	0.05518	0.000182399
FBtr0161627	Tmp	25	35	0	0.787308	-0.345	0.06724	0.000182491
FBtr0173823	Tmp	25	35	0	0.74149	-0.4315	0.08411	0.000182847
FBtr0161555	Tmp	15	35	0	0.812872	-0.2989	0.05827	0.000183315
FBtr0163940	Tmp	15	35	0	0.858863	-0.2195	0.04279	0.000183563
FBtr0161339	Tmp	25	35	0	0.834799	-0.2605	0.05079	0.000183573
FBtr0167616	Tmp	25	35	0	0.791741	-0.3369	0.0657	0.000184091
FBtr0169147	Tmp	15	35	0	0.828573	-0.2713	0.05293	0.000185517
FBtr0160883	Tmp	25	35	0	0.802348	-0.3177	0.062	0.000186704
FBtr0173850	Tmp	25	35	0	0.834856	-0.2604	0.05082	0.000186708
FBtr0171883	Tmp	25	35	0	0.78252	-0.3538	0.06907	0.000187265
FBtr0174924	Tmp	15	35	0	0.861069	-0.2158	0.04214	0.000187421
FBtr0167530	Tmp	25	35	0	0.830412	-0.2681	0.05235	0.000187747
FBtr0167446	Tmp	15	35	0	0.86328	-0.2121	0.04143	0.000188608
FBtr0174283	Tmp	15	25	0	0.734432	-0.4453	0.087	0.000189932
FBtr0162927	Tmp	15	35	0	0.723217	-0.4675	0.09158	0.000197657
FBtr0170409	Tmp	25	35	0	0.810509	-0.3031	0.05938	0.000197889
FBtr0163991	Tmp	15	35	0	0.864897	-0.2094	0.04103	0.000197978
FBtr0163024	Tmp	15	35	0	0.843465	-0.2456	0.04812	0.000198416
FBtr0172202	Tmp	15	35	0	0.845983	-0.2413	0.04734	0.000203062
FBtr0161754	Tmp	15	35	0	0.853581	-0.2284	0.04483	0.000203611
FBtr0165872	Tmp	15	35	0	0.828285	-0.2718	0.05334	0.000203763
FBtr0175406	Tmp	15	35	0	0.797911	-0.3257	0.06392	0.000204098
FBtr0164472	Tmp	25	35	0	0.876241	-0.1906	0.03747	0.000208466
FBtr0165433	Tmp	25	35	0	0.765036	-0.3864	0.07597	0.00021019
FBtr0165761	Tmp	15	35	0	0.768917	-0.3791	0.07458	0.000211955
FBtr0173570	Tmp	15	35	0	0.838452	-0.2542	0.05001	0.00021225
FBtr0168473	Tmp	15	25	0	0.815694	-0.2939	0.05784	0.000213573
FBtr0167502	Tmp	15	35	0	0.888227	-0.171	0.03367	0.000215306
FBtr0165204	Tmp	25	35	0	0.810453	-0.3032	0.0597	0.000215436
FBtr0165127	Tmp	15	35	0	0.775447	-0.3669	0.07244	0.000224526
FBtr0165706	Tmp	25	35	0	0.783877	-0.3513	0.06937	0.00022453
FBtr0163568	Tmp	15	35	0	0.796088	-0.329	0.06495	0.000224766
FBtr0169971	Tmp	15	25	0	0.839964	-0.2516	0.0498	0.000233567
FBtr0161237	Tmp	25	35	0	0.85169	-0.2316	0.04586	0.000234835
FBtr0163508	Tmp	25	35	0	0.819775	-0.2867	0.05678	0.000236132
FBtr0164950	Tmp	15	25	0	0.890569	-0.1672	0.03313	0.000238646
FBtr0170716	Tmp	25	35	0	0.851218	-0.2324	0.04606	0.000239049
FBtr0174407	Tmp	25	35	0	0.845631	-0.2419	0.048	0.000242999
FBtr0162845	Tmp	15	35	0	0.818696	-0.2886	0.05729	0.000244035
FBtr0175415	Tmp	25	35	0	0.834104	-0.2617	0.05197	0.000245894
FBtr0164526	Tmp	15	25	0	0.815298	-0.2946	0.05853	0.000248139
FBtr0174956	Tmp	15	35	0	0.889274	-0.1693	0.03364	0.0002483
FBtr0168025	Tmp	25	35	0	0.869224	-0.2022	0.04017	0.000248547
FBtr0171583	Tmp	25	35	0	0.735705	-0.4428	0.088	0.000249307
FBtr0164571	Tmp	15	35	0	0.916877	-0.1252	0.02489	0.000250682
FBtr0162140	Tmp	25	35	0	0.786544	-0.3464	0.06888	0.000251262
FBtr0165433	Tmp	15	35	0	0.76732	-0.3821	0.07597	0.000251533
FBtr0163118	Tmp	15	25	0	0.784258	-0.3506	0.06977	0.000254274
FBtr0174770	Tmp	15	35	0	0.900002	-0.152	0.03027	0.000256338
FBtr0163857	Tmp	15	35	0	0.845338	-0.2424	0.04841	0.000268712
FBtr0169914	Tmp	15	35	0	0.832603	-0.2643	0.0528	0.000271355
FBtr0175506	Tmp	15	35	0	0.808993	-0.3058	0.0611	0.000271503
FBtr0163318	Tmp	25	35	1	0.634152	-0.6571	0.1313	0.00027243
FBtr0169380	Tmp	25	35	0	0.86796	-0.2043	0.04088	0.000277845
FBtr0173287	Tmp	15	35	0	0.867659	-0.2048	0.041	0.000279055
FBtr0175285	Tmp	25	35	0	0.872544	-0.1967	0.03938	0.000279309
FBtr0172674	Tmp	15	35	0	0.783063	-0.3528	0.07064	0.000280209
FBtr0169305	Tmp	25	35	0	0.828515	-0.2714	0.05439	0.000284948
FBtr0170111	Tmp	25	35	0	0.903252	-0.1468	0.02944	0.000286642
FBtr0174242	Tmp	15	35	0	0.84218	-0.2478	0.04969	0.000287253
FBtr0162008	Tmp	25	35	0	0.84839	-0.2372	0.04758	0.000288594
FBtr0166967	Tmp	15	35	0	0.823762	-0.2797	0.05614	0.000291578
FBtr0169820	Tmp	15	35	0	0.781003	-0.3566	0.07158	0.000291874
FBtr0170103	Tmp	15	35	0	0.866097	-0.2074	0.04165	0.000294546
FBtr0167667	Tmp	15	35	0	0.78709	-0.3454	0.06946	0.000299933
FBtr0168954	Tmp	15	35	0	0.890631	-0.1671	0.03359	0.000300058
FBtr0167928	Tmp	15	35	0	0.886627	-0.1736	0.03491	0.000301114
FBtr0166627	Tmp	15	35	0	0.857614	-0.2216	0.04462	0.000305914
FBtr0169380	Tmp	15	35	0	0.868863	-0.2028	0.04088	0.000312734
FBtr0166630	Tmp	25	35	0	0.810228	-0.3036	0.06121	0.000312864
FBtr0162371	Tmp	15	35	0	0.897821	-0.1555	0.03137	0.000315835
FBtr0166501	Tmp	15	35	0	0.813323	-0.2981	0.06014	0.000316099
FBtr0163581	Tmp	15	35	0	0.747995	-0.4189	0.08452	0.0003162
FBtr0165594	Tmp	15	35	0	0.887673	-0.1719	0.0347	0.000319891
FBtr0165181	Tmp	25	35	0	0.804631	-0.3136	0.06333	0.000320536
FBtr0165278	Tmp	25	35	0	0.7803	-0.3579	0.07228	0.000321674
FBtr0165325	Tmp	25	35	0	0.877153	-0.1891	0.03819	0.000322231
FBtr0175597	Tmp	15	35	0	0.834047	-0.2618	0.05288	0.000322512
FBtr0171786	Tmp	15	35	0	0.921145	-0.1185	0.02394	0.00032436
FBtr0175605	Tmp	25	35	0	0.841246	-0.2494	0.0504	0.000325388
FBtr0162249	Tmp	15	35	0	0.803294	-0.316	0.06391	0.000328686
FBtr0165291	Tmp	15	25	0	0.892671	-0.1638	0.03314	0.000329695
FBtr0168030	Tmp	15	25	0	0.919741	-0.1207	0.02444	0.000333458
FBtr0175149	Tmp	25	35	0	0.896453	-0.1577	0.03194	0.000335814
FBtr0170320	Tmp	15	25	0	0.793334	-0.334	0.06776	0.000343742
FBtr0174972	Tmp	25	35	0	0.734941	-0.4443	0.09013	0.000344337
FBtr0168954	Tmp	25	35	0	0.891619	-0.1655	0.03359	0.000346204
FBtr0163579	Tmp	15	35	0	0.813154	-0.2984	0.0606	0.000350217
FBtr0162132	Tmp	25	35	0	0.83671	-0.2572	0.05226	0.000352194
FBtr0163899	Tmp	15	35	0	0.873573	-0.195	0.03963	0.000353321
FBtr0167738	Tmp	15	35	0	0.857792	-0.2213	0.04497	0.000353557
FBtr0167709	Tmp	15	35	0	0.910228	-0.1357	0.02759	0.000354961
FBtr0170726	Tmp	15	35	0	0.86089	-0.2161	0.04394	0.000356641
FBtr0163209	Tmp	25	35	0	0.844752	-0.2434	0.04951	0.000357599
FBtr0169423	Tmp	15	35	0	0.69126	-0.5327	0.1084	0.000358861
FBtr0167707	Tmp	15	25	0	0.881358	-0.1822	0.03709	0.00036415
FBtr0166830	Tmp	15	35	0	0.941048	-0.08766	0.01785	0.000365113
FBtr0163753	Tmp	15	35	0	0.881175	-0.1825	0.03718	0.000368271
FBtr0169963	Tmp	15	25	0	0.789987	-0.3401	0.0694	0.000375168
FBtr0174574	Tmp	15	35	0	0.834972	-0.2602	0.05312	0.000377431
FBtr0175228	Tmp	25	35	0	0.819093	-0.2879	0.05876	0.000377856
FBtr0166641	Tmp	15	35	0	0.7644	-0.3876	0.07913	0.000378423
FBtr0170613	Tmp	15	25	0	0.715984	-0.482	0.09843	0.000379709
FBtr0163867	Tmp	25	35	0	0.864477	-0.2101	0.04294	0.000384832
FBtr0173558	Tmp	25	35	0	0.80653	-0.3102	0.0634	0.000385802
FBtr0162728	Tmp	15	35	0	0.837581	-0.2557	0.05227	0.000386232
FBtr0171057	Tmp	25	35	0	0.850569	-0.2335	0.04773	0.000387236
FBtr0173143	Tmp	15	35	0	0.839499	-0.2524	0.05161	0.000387707
FBtr0162404	Tmp	25	35	0	0.84792	-0.238	0.04868	0.000388673
FBtr0167732	Tmp	15	25	0	0.861964	-0.2143	0.04384	0.000389729
FBtr0161104	Tmp	25	35	0	0.847567	-0.2386	0.04884	0.000392828
FBtr0164341	Tmp	15	25	0	0.813718	-0.2974	0.06091	0.0003977
FBtr0171312	Tmp	15	35	0	0.907016	-0.1408	0.02885	0.000400088
FBtr0173263	Tmp	15	35	0	0.849685	-0.235	0.04818	0.000402048
FBtr0170163	Tmp	15	35	0	0.900439	-0.1513	0.03103	0.000403937
FBtr0175577	Tmp	25	35	0	0.840197	-0.2512	0.05151	0.000404886
FBtr0162954	Tmp	25	35	0	0.848567	-0.2369	0.0486	0.000407162
FBtr0172672	Tmp	25	35	0	0.869646	-0.2015	0.04136	0.000411737
FBtr0165334	Tmp	15	25	0	0.87612	-0.1908	0.0392	0.000417246
FBtr0162561	Tmp	25	35	0	0.907897	-0.1394	0.02867	0.000424225
FBtr0167197	Tmp	25	35	0	0.858089	-0.2208	0.04544	0.00042698
FBtr0163024	Tmp	25	35	0	0.850392	-0.2338	0.04812	0.000427418
FBtr0166952	Tmp	15	35	0	0.794489	-0.3319	0.06836	0.000432389
FBtr0170506	Tmp	15	25	0	0.929612	-0.1053	0.02169	0.000433563
FBtr0165904	Tmp	15	35	0	0.85293	-0.2295	0.04728	0.000434812
FBtr0173677	Tmp	15	35	0	0.805692	-0.3117	0.06423	0.000435866
FBtr0169792	Tmp	15	35	0	0.80374	-0.3152	0.065	0.000439511
FBtr0175062	Tmp	25	35	0	0.944649	-0.08215	0.01694	0.000441037
FBtr0171013	Tmp	15	35	0	0.794765	-0.3314	0.06835	0.00044115
FBtr0163953	Tmp	15	25	0	0.69467	-0.5256	0.1084	0.000444553
FBtr0175014	Tmp	15	35	0	0.753406	-0.4085	0.08433	0.000447347
FBtr0171732	Tmp	15	35	0	0.846452	-0.2405	0.04964	0.000448129
FBtr0174629	Tmp	25	35	0	0.751529	-0.4121	0.0851	0.000449792
FBtr0173865	Tmp	15	35	0	0.745769	-0.4232	0.0874	0.000451065
FBtr0165187	Tmp	15	25	0	0.798132	-0.3253	0.06729	0.000461768
FBtr0164837	Tmp	15	35	0	0.803405	-0.3158	0.06538	0.000466874
FBtr0172930	Tmp	25	35	0	0.867178	-0.2056	0.04257	0.000467944
FBtr0165965	Tmp	25	35	0	0.851277	-0.2323	0.04811	0.000470583
FBtr0166315	Tmp	25	35	0	0.747528	-0.4198	0.087	0.000473965
FBtr0166968	Tmp	15	35	0	0.906199	-0.1421	0.02945	0.000475287
FBtr0175292	Tmp	25	35	0	0.848449	-0.2371	0.04914	0.000476206
FBtr0164879	Tmp	15	35	0	0.839964	-0.2516	0.05218	0.000478752
FBtr0174934	Tmp	15	25	0	0.913578	-0.1304	0.02707	0.000485875
FBtr0170170	Tmp	15	35	0	0.836594	-0.2574	0.05345	0.000488454
FBtr0169164	Tmp	15	35	0	0.892856	-0.1635	0.03396	0.000492888
FBtr0169714	Tmp	15	35	0	0.815864	-0.2936	0.06104	0.000496517
FBtr0174360	Tmp	25	35	0	0.815242	-0.2947	0.06127	0.000498371
FBtr0171144	Tmp	25	35	0	0.920826	-0.119	0.02476	0.000499184
FBtr0169754	Tmp	15	35	0	0.822279	-0.2823	0.05872	0.000499748
FBtr0166300	Tmp	25	35	0	0.847979	-0.2379	0.04947	0.000500129
FBtr0169486	Tmp	15	35	0	0.827367	-0.2734	0.05687	0.000501324
FBtr0174582	Tmp	15	25	0	0.855239	-0.2256	0.04693	0.000501742
FBtr0167326	Tmp	15	25	0	0.722315	-0.4693	0.09765	0.000503057
FBtr0165553	Tmp	25	35	0	0.814677	-0.2957	0.06163	0.000516634
FBtr0163953	Tmp	15	35	0	0.69892	-0.5168	0.1078	0.000519889
FBtr0165336	Tmp	25	35	0	0.853581	-0.2284	0.04764	0.000520448
FBtr0164818	Tmp	25	35	0	0.786326	-0.3468	0.0724	0.000528499
FBtr0170356	Tmp	15	35	0	0.780137	-0.3582	0.07477	0.000528619
FBtr0163254	Tmp	25	35	0	0.864537	-0.21	0.04386	0.000532787
FBtr0169542	Tmp	15	35	0	0.81626	-0.2929	0.06122	0.000536517
FBtr0169755	Tmp	15	35	0	0.8307	-0.2676	0.05607	0.000556698
FBtr0175060	Tmp	25	35	0	0.834278	-0.2614	0.05481	0.000562493
FBtr0166609	Tmp	25	35	0	0.84698	-0.2396	0.05023	0.000562588
FBtr0163241	Tmp	25	35	0	0.885522	-0.1754	0.03681	0.000568908
FBtr0163840	Tmp	15	25	0	0.694237	-0.5265	0.1105	0.000569009
FBtr0161439	Tmp	25	35	0	0.801236	-0.3197	0.0671	0.000571627
FBtr0163611	Tmp	25	35	0	0.844342	-0.2441	0.05127	0.00057712
FBtr0164033	Tmp	25	35	0	0.896329	-0.1579	0.03316	0.00057789
FBtr0172967	Tmp	25	35	0	0.858268	-0.2205	0.04633	0.000578281
FBtr0167002	Tmp	15	35	0	0.818526	-0.2889	0.0607	0.000580476
FBtr0161554	Tmp	15	35	0	0.867599	-0.2049	0.04309	0.000586094
FBtr0163611	Tmp	15	35	0	0.844518	-0.2438	0.05127	0.000586455
FBtr0164211	Tmp	15	35	0	0.792729	-0.3351	0.07048	0.000587556
FBtr0171042	Tmp	15	25	0	0.809386	-0.3051	0.06418	0.000588679
FBtr0174487	Tmp	15	35	0	0.824448	-0.2785	0.0586	0.000591121
FBtr0164466	Tmp	25	35	0	0.812928	-0.2988	0.06293	0.00060166
FBtr0162272	Tmp	15	35	0	0.826278	-0.2753	0.05804	0.000609204
FBtr0168502	Tmp	15	35	0	0.783063	-0.3528	0.07442	0.000613972
FBtr0165956	Tmp	15	35	0	0.875513	-0.1918	0.04046	0.000615188
FBtr0169542	Tmp	25	35	0	0.817845	-0.2901	0.06122	0.000615946
FBtr0174770	Tmp	15	25	0	0.904818	-0.1443	0.03046	0.000617823
FBtr0169700	Tmp	15	35	0	0.799683	-0.3225	0.0681	0.000622407
FBtr0163113	Tmp	25	35	0	0.86802	-0.2042	0.04312	0.000625696
FBtr0168920	Tmp	15	35	0	0.846041	-0.2412	0.05096	0.0006264
FBtr0161439	Tmp	15	35	0	0.802404	-0.3176	0.0671	0.000627324
FBtr0172489	Tmp	15	25	0	0.870128	-0.2007	0.04242	0.000629874
FBtr0173074	Tmp	25	35	0	0.864597	-0.2099	0.04437	0.000633459
FBtr0162629	Tmp	15	35	0	0.886935	-0.1731	0.03661	0.000635351
FBtr0164226	Tmp	25	35	0	0.806195	-0.3108	0.06573	0.000637162
FBtr0173308	Tmp	15	35	0	0.873936	-0.1944	0.04114	0.000643225
FBtr0167307	Tmp	15	35	0	0.805134	-0.3127	0.06619	0.000645267
FBtr0174698	Tmp	15	25	0	0.769184	-0.3786	0.08017	0.000648618
FBtr0161212	Tmp	15	35	0	0.841888	-0.2483	0.0526	0.000650499
FBtr0169065	Tmp	15	35	0	0.798243	-0.3251	0.06895	0.000660924
FBtr0168201	Tmp	25	35	0	0.879161	-0.1858	0.0394	0.00066242
FBtr0161110	Tmp	25	35	0	0.772068	-0.3732	0.07916	0.000663251
FBtr0174304	Tmp	25	35	0	0.858625	-0.2199	0.04668	0.000669021
FBtr0173825	Tmp	25	35	0	0.749708	-0.4156	0.08821	0.000670681
FBtr0173634	Tmp	15	35	0	0.778787	-0.3607	0.07658	0.000671552
FBtr0173268	Tmp	15	35	0	0.80157	-0.3191	0.06777	0.000676243
FBtr0165437	Tmp	25	35	0	0.865677	-0.2081	0.04422	0.000682173
FBtr0172956	Tmp	25	35	0	0.766204	-0.3842	0.08167	0.000683026
FBtr0164272	Tmp	25	35	0	0.698242	-0.5182	0.1102	0.00068799
FBtr0160998	Tmp	25	35	0	0.840023	-0.2515	0.05348	0.00068815
FBtr0165037	Tmp	25	35	0	0.841363	-0.2492	0.05301	0.000689557
FBtr0164560	Tmp	15	35	0	0.828228	-0.2719	0.05783	0.000690026
FBtr0170078	Tmp	25	35	0	0.882153	-0.1809	0.03851	0.000695539
FBtr0171584	Tmp	25	35	1	0.651077	-0.6191	0.1319	0.000706599
FBtr0162451	Tmp	25	35	0	0.79863	-0.3244	0.06913	0.000707529
FBtr0170750	Tmp	25	35	0	0.914148	-0.1295	0.02761	0.000712544
FBtr0161288	Tmp	25	35	0	0.755865	-0.4038	0.0861	0.000714073
FBtr0161105	Tmp	25	35	0	0.827826	-0.2726	0.05814	0.000717489
FBtr0174670	Tmp	25	35	0	0.777546	-0.363	0.07749	0.000725323
FBtr0163246	Tmp	15	35	0	0.886259	-0.1742	0.0372	0.000727213
FBtr0170997	Tmp	15	35	0	0.870309	-0.2004	0.04281	0.000733249
FBtr0167165	Tmp	15	25	0	0.840838	-0.2501	0.05344	0.000735297
FBtr0163736	Tmp	15	35	0	0.867599	-0.2049	0.04379	0.000735756
FBtr0163958	Tmp	25	35	0	0.900688	-0.1509	0.03225	0.000735912
FBtr0174600	Tmp	15	35	0	0.862741	-0.213	0.04552	0.000737722
FBtr0173926	Tmp	15	35	0	0.877883	-0.1879	0.0402	0.000748898
FBtr0169297	Tmp	25	35	0	0.78769	-0.3443	0.07368	0.000752007
FBtr0162738	Tmp	25	35	0	0.80653	-0.3102	0.0664	0.000753966
FBtr0166047	Tmp	25	35	0	0.743188	-0.4282	0.09168	0.000757562
FBtr0163841	Tmp	15	35	0	0.795923	-0.3293	0.07052	0.000760039
FBtr0166058	Tmp	15	35	0	0.848861	-0.2364	0.05065	0.000761721
FBtr0166584	Tmp	15	35	0	0.781924	-0.3549	0.07604	0.000765795
FBtr0166940	Tmp	15	35	0	0.79218	-0.3361	0.07214	0.000783667
FBtr0171566	Tmp	15	35	0	0.853226	-0.229	0.04917	0.000786658
FBtr0171944	Tmp	15	35	0	0.727238	-0.4595	0.09867	0.000787012
FBtr0172699	Tmp	15	35	0	0.87612	-0.1908	0.04097	0.000789797
FBtr0168460	Tmp	15	35	0	0.817505	-0.2907	0.06244	0.000790142
FBtr0174075	Tmp	25	35	0	0.733312	-0.4475	0.09611	0.000791142
FBtr0169515	Tmp	15	35	0	0.883193	-0.1792	0.03849	0.000791742
FBtr0167198	Tmp	15	25	0	0.757071	-0.4015	0.08627	0.000794701
FBtr0169206	Tmp	25	35	0	0.817052	-0.2915	0.06265	0.000800169
FBtr0171066	Tmp	25	35	0	0.878065	-0.1876	0.04032	0.000800199
FBtr0161237	Tmp	15	35	0	0.862682	-0.2131	0.04586	0.000809611
FBtr0161554	Tmp	25	35	0	0.87043	-0.2002	0.04309	0.000811901
FBtr0167926	Tmp	25	35	0	0.877153	-0.1891	0.04069	0.000812206
FBtr0173471	Tmp	15	25	0	0.86316	-0.2123	0.04569	0.000814732
FBtr0173794	Tmp	25	35	0	0.827769	-0.2727	0.05872	0.000816543
FBtr0175372	Tmp	15	25	0	0.881908	-0.1813	0.03904	0.000817966
FBtr0163194	Tmp	15	35	0	0.893475	-0.1625	0.03499	0.00082051
FBtr0172945	Tmp	25	35	0	0.792619	-0.3353	0.07227	0.000829392
FBtr0172370	Tmp	15	35	0	0.837058	-0.2566	0.05532	0.000830434
FBtr0160872	Tmp	15	35	0	0.785183	-0.3489	0.07522	0.000831113
FBtr0171086	Tmp	15	35	0	0.916623	-0.1256	0.02708	0.000833707
FBtr0162856	Tmp	15	25	0	0.882642	-0.1801	0.03887	0.000845292
FBtr0161791	Tmp	25	35	0	0.774265	-0.3691	0.07967	0.000845915
FBtr0163068	Tmp	15	35	0	0.891743	-0.1653	0.03569	0.0008508
FBtr0171591	Tmp	15	35	0	0.859459	-0.2185	0.04719	0.000853776
FBtr0168196	Tmp	15	35	0	0.877153	-0.1891	0.04086	0.000858061
FBtr0162601	Tmp	15	25	0	0.839382	-0.2526	0.05459	0.00086192
FBtr0162832	Tmp	25	35	0	0.785509	-0.3483	0.07536	0.000874759
FBtr0170612	Tmp	15	35	0	0.856248	-0.2239	0.04845	0.000875842
FBtr0161404	Tmp	15	25	0	0.860949	-0.216	0.04677	0.000881665
FBtr0164227	Tmp	25	35	0	0.768757	-0.3794	0.08222	0.000893407
FBtr0170995	Tmp	25	35	0	0.730016	-0.454	0.09839	0.000893921
FBtr0168349	Tmp	25	35	0	0.821254	-0.2841	0.06159	0.000896012
FBtr0163326	Tmp	15	35	0	0.820287	-0.2858	0.062	0.000908398
FBtr0170460	Tmp	15	35	0	0.79924	-0.3233	0.07017	0.000910678
FBtr0172097	Tmp	15	35	0	0.808265	-0.3071	0.06671	0.000923405
FBtr0175033	Tmp	15	25	0	0.882336	-0.1806	0.03925	0.00093341
FBtr0163970	Tmp	25	35	0	0.822165	-0.2825	0.06143	0.00093761
FBtr0162846	Tmp	15	35	0	0.816712	-0.2921	0.06353	0.000939886
FBtr0166152	Tmp	25	35	0	0.861666	-0.2148	0.04673	0.000942508
FBtr0173032	Tmp	15	25	0	0.8307	-0.2676	0.05822	0.000942532
FBtr0167073	Tmp	15	35	0	0.909345	-0.1371	0.02986	0.000959414
FBtr0170585	Tmp	15	25	0	0.776307	-0.3653	0.0796	0.000962843
FBtr0166584	Tmp	25	35	0	0.785183	-0.3489	0.07604	0.000964775
FBtr0175498	Tmp	15	35	0	0.856129	-0.2241	0.04884	0.00096682
FBtr0173600	Tmp	15	35	0	0.851277	-0.2323	0.05064	0.000969629
FBtr0172202	Tmp	15	25	0	0.859459	-0.2185	0.04764	0.000972648
FBtr0167435	Tmp	25	35	0	0.851867	-0.2313	0.05045	0.00097398
FBtr0171617	Tmp	25	35	0	0.78933	-0.3413	0.07448	0.000981933
FBtr0161824	Tmp	15	35	0	0.818696	-0.2886	0.06301	0.000986239
FBtr0164529	Tmp	15	25	0	0.917513	-0.1242	0.02712	0.000987213
FBtr0161324	Tmp	25	35	0	0.820514	-0.2854	0.06241	0.00100914
FBtr0174071	Tmp	15	35	0	0.865917	-0.2077	0.04544	0.00101729
FBtr0161233	Tmp	25	35	0	0.865377	-0.2086	0.04563	0.00101739
FBtr0161122	Tmp	25	35	0	0.835725	-0.2589	0.05674	0.00103883
FBtr0164472	Tmp	15	35	0	0.888288	-0.1709	0.03747	0.00104274
FBtr0169115	Tmp	25	35	0	0.837116	-0.2565	0.05625	0.00105283
FBtr0167305	Tmp	15	35	0	0.813041	-0.2986	0.06549	0.00105376
FBtr0162785	Tmp	15	35	0	0.861188	-0.2156	0.04729	0.00105488
FBtr0169305	Tmp	15	35	0	0.842121	-0.2479	0.05439	0.00105768
FBtr0173966	Tmp	25	35	0	0.813266	-0.2982	0.06547	0.0010681
FBtr0165571	Tmp	25	35	1	0.609839	-0.7135	0.1567	0.00106832
FBtr0168303	Tmp	15	35	0	0.841479	-0.249	0.05469	0.0010706
FBtr0168057	Tmp	15	35	0	0.849214	-0.2358	0.0518	0.0010748
FBtr0163074	Tmp	15	25	0	0.837116	-0.2565	0.05636	0.00107756
FBtr0165036	Tmp	15	35	0	0.790589	-0.339	0.0745	0.00107793
FBtr0162444	Tmp	15	35	0	0.834799	-0.2605	0.05725	0.00108108
FBtr0161694	Tmp	15	35	0	0.901188	-0.1501	0.03299	0.001083
FBtr0172905	Tmp	25	35	0	0.809498	-0.3049	0.06704	0.00108671
FBtr0162906	Tmp	15	35	0	0.861486	-0.2151	0.0473	0.0010877
FBtr0161409	Tmp	25	35	0	0.830067	-0.2687	0.05909	0.0010897
FBtr0167678	Tmp	15	35	0	0.807873	-0.3078	0.0677	0.00109006
FBtr0170443	Tmp	15	35	0	0.851985	-0.2311	0.05083	0.00109102
FBtr0174866	Tmp	25	35	0	0.912882	-0.1315	0.02894	0.00109784
FBtr0173614	Tmp	15	35	0	0.760753	-0.3945	0.08682	0.00110018
FBtr0174468	Tmp	15	35	0	0.882703	-0.18	0.03963	0.00110349
FBtr0173790	Tmp	15	25	0	0.890199	-0.1678	0.03694	0.00110476
FBtr0166225	Tmp	15	35	0	0.798963	-0.3238	0.07132	0.00111556
FBtr0167128	Tmp	15	35	0	0.843231	-0.246	0.05421	0.00112155
FBtr0161771	Tmp	15	25	0	0.900626	-0.151	0.0333	0.00113231
FBtr0167632	Tmp	25	35	0	0.853818	-0.228	0.05029	0.00113606
FBtr0169140	Tmp	25	35	0	0.802682	-0.3171	0.06997	0.00113828
FBtr0165022	Tmp	25	35	0	0.838045	-0.2549	0.05625	0.00113951
FBtr0175020	Tmp	25	35	0	0.861307	-0.2154	0.04762	0.00116991
FBtr0171991	Tmp	15	35	0	0.858744	-0.2197	0.04861	0.00117711
FBtr0174157	Tmp	25	35	0	0.865617	-0.2082	0.04609	0.00119049
FBtr0163790	Tmp	15	35	0	0.848449	-0.2371	0.0525	0.00119104
FBtr0165423	Tmp	15	35	0	0.848038	-0.2378	0.05266	0.00119223
FBtr0167865	Tmp	15	35	0	0.801459	-0.3193	0.07071	0.00119566
FBtr0165765	Tmp	15	35	0	0.850746	-0.2332	0.05165	0.00120037
FBtr0172792	Tmp	25	35	0	0.783823	-0.3514	0.07791	0.00121283
FBtr0168527	Tmp	15	35	0	0.858089	-0.2208	0.04903	0.00123673
FBtr0170494	Tmp	25	35	0	0.75555	-0.4044	0.08983	0.00124219
FBtr0170032	Tmp	15	25	0	0.831103	-0.2669	0.05929	0.00124219
FBtr0173628	Tmp	15	25	0	0.898568	-0.1543	0.03428	0.00124928
FBtr0166150	Tmp	25	35	0	0.671426	-0.5747	0.1277	0.00125047
FBtr0174984	Tmp	15	35	0	0.822792	-0.2814	0.06255	0.00125277
FBtr0171306	Tmp	25	35	0	0.811015	-0.3022	0.06718	0.0012566
FBtr0168901	Tmp	15	35	0	0.850805	-0.2331	0.05183	0.00125867
FBtr0161770	Tmp	25	35	0	0.907456	-0.1401	0.03116	0.00126848
FBtr0173120	Tmp	25	35	0	0.835377	-0.2595	0.05773	0.00127013
FBtr0168134	Tmp	15	25	0	0.872544	-0.1967	0.04379	0.0012817
FBtr0171665	Tmp	25	35	0	0.866037	-0.2075	0.04621	0.00128729
FBtr0166798	Tmp	15	25	0	0.909913	-0.1362	0.03035	0.0012904
FBtr0166879	Tmp	15	25	0	0.91567	-0.1271	0.02832	0.00130062
FBtr0173827	Tmp	15	35	0	0.86802	-0.2042	0.04553	0.00130476
FBtr0171745	Tmp	25	35	0	0.920379	-0.1197	0.02669	0.00130478
FBtr0174791	Tmp	15	35	0	0.857673	-0.2215	0.0494	0.00131185
FBtr0169923	Tmp	15	25	0	0.886566	-0.1737	0.03877	0.00131766
FBtr0170571	Tmp	15	35	0	0.88405	-0.1778	0.03968	0.00131955
FBtr0173300	Tmp	15	35	0	0.822621	-0.2817	0.06288	0.00132386
FBtr0171678	Tmp	25	35	0	0.838801	-0.2536	0.05662	0.00132499
FBtr0170321	Tmp	15	25	0	0.897946	-0.1553	0.03466	0.00132734
FBtr0162554	Tmp	15	35	0	0.887181	-0.1727	0.03855	0.0013287
FBtr0164570	Tmp	25	35	0	0.933356	-0.0995	0.02223	0.00133788
FBtr0168567	Tmp	15	35	0	0.794049	-0.3327	0.07437	0.0013485
FBtr0170019	Tmp	15	35	0	0.877092	-0.1892	0.0423	0.00135101
FBtr0171944	Tmp	15	25	0	0.735043	-0.4441	0.09929	0.0013513
FBtr0160847	Tmp	15	35	0	0.842296	-0.2476	0.05536	0.00135161
FBtr0174708	Tmp	25	35	0	0.904567	-0.1447	0.03236	0.0013523
FBtr0172688	Tmp	15	35	0	0.870008	-0.2009	0.04491	0.00135454
FBtr0163337	Tmp	15	25	0	0.85803	-0.2209	0.0494	0.00136053
FBtr0166837	Tmp	25	35	0	0.733618	-0.4469	0.1	0.00137733
FBtr0166836	Tmp	25	35	0	0.789768	-0.3405	0.07624	0.00138022
FBtr0168891	Tmp	25	35	0	0.873997	-0.1943	0.04352	0.00138726
FBtr0173959	Tmp	15	35	0	0.747269	-0.4203	0.09416	0.00138911
FBtr0166580	Tmp	25	35	0	0.891619	-0.1655	0.0371	0.00139604
FBtr0162561	Tmp	15	25	0	0.914655	-0.1287	0.02885	0.00139687
FBtr0160870	Tmp	15	35	0	0.833758	-0.2623	0.0588	0.00139892
FBtr0161333	Tmp	15	35	0	0.907079	-0.1407	0.03155	0.00140268
FBtr0166030	Tmp	15	35	0	0.827482	-0.2732	0.06129	0.00140984
FBtr0166785	Tmp	25	35	0	0.866577	-0.2066	0.04636	0.00141856
FBtr0167186	Tmp	15	25	0	0.945861	-0.0803	0.01802	0.00142308
FBtr0169026	Tmp	15	35	0	0.860293	-0.2171	0.04874	0.00142407
FBtr0169937	Tmp	15	35	0	0.792509	-0.3355	0.07533	0.00143052
FBtr0160894	Tmp	15	35	0	0.851631	-0.2317	0.05205	0.001436
FBtr0161840	Tmp	15	25	0	0.848096	-0.2377	0.0534	0.0014427
FBtr0161278	Tmp	25	35	0	0.820912	-0.2847	0.06402	0.00145352
FBtr0163806	Tmp	25	35	0	0.857317	-0.2221	0.04994	0.00145449
FBtr0174672	Tmp	15	35	0	0.728197	-0.4576	0.1029	0.00145503
FBtr0172876	Tmp	15	35	0	0.778625	-0.361	0.0812	0.00146239
FBtr0171657	Tmp	25	35	0	0.720016	-0.4739	0.1066	0.00146305
FBtr0166831	Tmp	15	35	0	0.884111	-0.1777	0.03998	0.00146521
FBtr0175375	Tmp	15	25	0	0.8777	-0.1882	0.04233	0.00146689
FBtr0164063	Tmp	15	35	0	0.870732	-0.1997	0.04494	0.00147208
FBtr0165952	Tmp	25	35	0	0.768171	-0.3805	0.08563	0.00147249
FBtr0169121	Tmp	15	25	0	0.748877	-0.4172	0.09396	0.00148636
FBtr0168638	Tmp	15	25	0	0.852753	-0.2298	0.05177	0.00148973
FBtr0162713	Tmp	25	35	0	0.83191	-0.2655	0.05982	0.00149578
FBtr0164866	Tmp	25	35	0	0.800515	-0.321	0.07239	0.00151217
FBtr0172911	Tmp	15	35	0	0.88032	-0.1839	0.04148	0.00151297
FBtr0161345	Tmp	15	25	0	0.846745	-0.24	0.05414	0.00151695
FBtr0172337	Tmp	25	35	0	0.817845	-0.2901	0.06547	0.00152256
FBtr0166428	Tmp	15	35	0	0.870973	-0.1993	0.04497	0.00152716
FBtr0168367	Tmp	25	35	0	0.813154	-0.2984	0.06737	0.00153093
FBtr0175222	Tmp	25	35	0	0.921975	-0.1172	0.02645	0.00153214
FBtr0171788	Tmp	25	35	0	0.839964	-0.2516	0.05681	0.00153568
FBtr0163736	Tmp	15	25	0	0.873512	-0.1951	0.04406	0.001543
FBtr0166420	Tmp	25	35	0	0.861427	-0.2152	0.04861	0.00154571
FBtr0169914	Tmp	25	35	0	0.850451	-0.2337	0.0528	0.00154749
FBtr0162926	Tmp	15	35	0	0.795095	-0.3308	0.07477	0.00155405
FBtr0164271	Tmp	25	35	0	0.754451	-0.4065	0.09189	0.00155627
FBtr0162845	Tmp	25	35	0	0.838917	-0.2534	0.05729	0.00155651
FBtr0174748	Tmp	25	35	0	0.879283	-0.1856	0.04196	0.0015636
FBtr0173558	Tmp	15	35	0	0.823363	-0.2804	0.0634	0.00156401
FBtr0171393	Tmp	15	35	0	0.917576	-0.1241	0.02807	0.00157237
FBtr0162013	Tmp	15	35	0	0.852221	-0.2307	0.05219	0.00157745
FBtr0165553	Tmp	15	35	0	0.828056	-0.2722	0.06163	0.0015884
FBtr0162768	Tmp	25	35	0	0.767426	-0.3819	0.08648	0.00159321
FBtr0172408	Tmp	15	35	0	0.909408	-0.137	0.03105	0.00161244
FBtr0174688	Tmp	15	25	0	0.922806	-0.1159	0.0263	0.00162807
FBtr0169462	Tmp	15	35	0	0.803907	-0.3149	0.07156	0.00166407
FBtr0173018	Tmp	25	35	0	0.929418	-0.1056	0.024	0.00166601
FBtr0171390	Tmp	25	35	0	0.875209	-0.1923	0.0437	0.00166776
FBtr0167022	Tmp	15	35	0	0.909597	-0.1367	0.03107	0.00167158
FBtr0174152	Tmp	25	35	0	0.790644	-0.3389	0.07703	0.00167206
FBtr0161241	Tmp	15	25	0	0.906576	-0.1415	0.03218	0.00167274
FBtr0175539	Tmp	15	35	0	0.852871	-0.2296	0.05222	0.00168153
FBtr0170399	Tmp	25	35	0	0.852399	-0.2304	0.05241	0.00168198
FBtr0166585	Tmp	15	35	0	0.678114	-0.5604	0.1275	0.00168823
FBtr0166851	Tmp	15	35	0	0.872786	-0.1963	0.04466	0.0016894
FBtr0165765	Tmp	15	25	0	0.85364	-0.2283	0.05198	0.0017008
FBtr0162256	Tmp	15	35	0	0.880015	-0.1844	0.04197	0.00170442
FBtr0163472	Tmp	15	35	0	0.851159	-0.2325	0.05294	0.00170848
FBtr0169423	Tmp	25	35	0	0.719018	-0.4759	0.1084	0.0017101
FBtr0166702	Tmp	15	25	0	0.894033	-0.1616	0.03682	0.00171367
FBtr0162425	Tmp	15	35	0	0.854173	-0.2274	0.05186	0.00173962
FBtr0163051	Tmp	15	35	0	0.86089	-0.2161	0.04933	0.00176078
FBtr0171974	Tmp	25	35	0	0.821482	-0.2837	0.06477	0.0017613
FBtr0171959	Tmp	15	35	0	0.795702	-0.3297	0.07528	0.0017675
FBtr0169461	Tmp	15	35	0	0.872907	-0.1961	0.04481	0.00177809
FBtr0168631	Tmp	25	35	0	0.772603	-0.3722	0.08504	0.0017787
FBtr0167933	Tmp	15	25	0	0.914148	-0.1295	0.02959	0.00178651
FBtr0168128	Tmp	25	35	0	0.689059	-0.5373	0.1228	0.00179168
FBtr0166767	Tmp	25	35	0	0.878918	-0.1862	0.04258	0.00179282
FBtr0161116	Tmp	25	35	0	0.780462	-0.3576	0.08175	0.00179284
FBtr0170810	Tmp	25	35	0	0.898817	-0.1539	0.03519	0.00179374
FBtr0172447	Tmp	15	35	0	0.757176	-0.4013	0.09176	0.00180102
FBtr0169522	Tmp	25	35	0	0.823934	-0.2794	0.0639	0.00180482
FBtr0171695	Tmp	25	35	0	0.886873	-0.1732	0.03962	0.0018101
FBtr0164741	Tmp	15	35	0	0.844459	-0.2439	0.05581	0.00181442
FBtr0169297	Tmp	15	35	0	0.800016	-0.3219	0.07368	0.00181642
FBtr0168349	Tmp	15	35	0	0.829895	-0.269	0.06159	0.00182723
FBtr0174750	Tmp	25	35	0	0.811802	-0.3008	0.06888	0.00182855
FBtr0162369	Tmp	15	35	0	0.891619	-0.1655	0.03789	0.00183184
FBtr0163396	Tmp	15	35	0	0.850746	-0.2332	0.05341	0.00183479
FBtr0171316	Tmp	25	35	0	0.874421	-0.1936	0.04436	0.00183719
FBtr0163086	Tmp	25	35	0	0.899067	-0.1535	0.03516	0.00184027
FBtr0173975	Tmp	25	35	0	0.91168	-0.1334	0.03056	0.00184347
FBtr0169719	Tmp	15	35	0	0.822564	-0.2818	0.06461	0.00185603
FBtr0167618	Tmp	25	35	0	0.832487	-0.2645	0.06069	0.0018762
FBtr0166967	Tmp	25	35	0	0.844108	-0.2445	0.05614	0.00189062
FBtr0162329	Tmp	15	25	0	0.844108	-0.2445	0.05613	0.00189315
FBtr0164443	Tmp	25	35	0	0.881541	-0.1819	0.04177	0.00189374
FBtr0165174	Tmp	15	25	0	0.770625	-0.3759	0.08632	0.00189571
FBtr0166700	Tmp	25	35	0	0.889582	-0.1688	0.03877	0.00189815
FBtr0169810	Tmp	15	25	0	0.859876	-0.2178	0.05003	0.00190578
FBtr0163861	Tmp	15	35	0	0.87037	-0.2003	0.04602	0.00190873
FBtr0173721	Tmp	15	35	0	0.78649	-0.3465	0.07963	0.00191438
FBtr0166641	Tmp	25	35	0	0.787745	-0.3442	0.07913	0.00192217
FBtr0166150	Tmp	15	35	0	0.680421	-0.5555	0.1277	0.00192344
FBtr0174253	Tmp	25	35	0	0.815637	-0.294	0.06763	0.0019385
FBtr0161021	Tmp	15	35	0	0.918213	-0.1231	0.02834	0.00195251
FBtr0165177	Tmp	25	35	0	0.867238	-0.2055	0.04731	0.00195348
FBtr0165322	Tmp	15	35	0	0.719916	-0.4741	0.1091	0.0019535
FBtr0173251	Tmp	25	35	0	0.828745	-0.271	0.06242	0.00196387
FBtr0161294	Tmp	25	35	0	0.820798	-0.2849	0.06567	0.00198412
FBtr0171550	Tmp	25	35	0	0.83318	-0.2633	0.0607	0.00198709
FBtr0167549	Tmp	25	35	0	0.792235	-0.336	0.07745	0.00198818
FBtr0173921	Tmp	15	35	0	0.871577	-0.1983	0.04571	0.0019894
FBtr0174000	Tmp	25	35	0	0.786544	-0.3464	0.07987	0.00199075
FBtr0161658	Tmp	15	25	0	0.85607	-0.2242	0.05171	0.00199328
FBtr0162846	Tmp	25	35	0	0.826164	-0.2755	0.06353	0.00199771
FBtr0173802	Tmp	15	35	0	0.870008	-0.2009	0.04635	0.00200346
FBtr0168419	Tmp	15	35	0	0.82023	-0.2859	0.066	0.00202166
FBtr0166139	Tmp	25	35	0	0.82886	-0.2708	0.06253	0.00202447
FBtr0171994	Tmp	25	35	0	0.808265	-0.3071	0.0709	0.00202593
FBtr0169205	Tmp	25	35	0	0.765089	-0.3863	0.08925	0.00203953
FBtr0170850	Tmp	25	35	0	0.911744	-0.1333	0.03085	0.0020747
FBtr0167027	Tmp	15	35	0	0.762389	-0.3914	0.09055	0.00207502
FBtr0168205	Tmp	25	35	0	0.900938	-0.1505	0.03481	0.00207695
FBtr0167069	Tmp	25	35	0	0.822393	-0.2821	0.06531	0.00209259
FBtr0166838	Tmp	25	35	0	0.836015	-0.2584	0.05982	0.00209486
FBtr0162369	Tmp	25	35	0	0.892794	-0.1636	0.03789	0.00210558
FBtr0162132	Tmp	15	35	0	0.855239	-0.2256	0.05226	0.00211178
FBtr0163790	Tmp	25	35	0	0.854647	-0.2266	0.0525	0.0021174
FBtr0161445	Tmp	15	35	0	0.823306	-0.2805	0.065	0.00211782
FBtr0173290	Tmp	15	25	0	0.824676	-0.2781	0.06445	0.00212177
FBtr0172374	Tmp	25	35	0	0.774802	-0.3681	0.08532	0.00212228
FBtr0172151	Tmp	25	35	0	0.804018	-0.3147	0.07294	0.00212294
FBtr0161172	Tmp	25	35	0	0.821538	-0.2836	0.06573	0.00212555
FBtr0168138	Tmp	15	35	0	0.871758	-0.198	0.04592	0.00213495
FBtr0171787	Tmp	25	35	0	0.809779	-0.3044	0.07059	0.00213652
FBtr0171973	Tmp	25	35	0	0.898444	-0.1545	0.03583	0.00214186
FBtr0167435	Tmp	15	35	0	0.860055	-0.2175	0.05045	0.00214242
FBtr0171993	Tmp	15	35	0	0.862383	-0.2136	0.04955	0.00214462
FBtr0167864	Tmp	25	35	0	0.791247	-0.3378	0.07839	0.00215078
FBtr0172406	Tmp	25	35	0	0.897137	-0.1566	0.03634	0.00216107
FBtr0167045	Tmp	15	35	0	0.856723	-0.2231	0.0518	0.00216511
FBtr0163077	Tmp	25	35	0	0.871637	-0.1982	0.04602	0.00217066
FBtr0173806	Tmp	15	25	0	0.915099	-0.128	0.02972	0.00217391
FBtr0169728	Tmp	15	35	0	0.869104	-0.2024	0.04702	0.00217941
FBtr0175566	Tmp	25	35	0	0.792125	-0.3362	0.07814	0.00219446
FBtr0172672	Tmp	15	35	0	0.883989	-0.1779	0.04136	0.00219882
FBtr0174547	Tmp	15	25	0	0.885276	-0.1758	0.04088	0.00220696
FBtr0164404	Tmp	25	35	0	0.830758	-0.2675	0.06221	0.00221138
FBtr0169065	Tmp	25	35	0	0.814282	-0.2964	0.06895	0.00221848
FBtr0165721	Tmp	15	25	0	0.807201	-0.309	0.07191	0.00222589
FBtr0164183	Tmp	15	35	0	0.756703	-0.4022	0.09363	0.00223567
FBtr0172674	Tmp	25	35	0	0.81034	-0.3034	0.07064	0.00223764
FBtr0164809	Tmp	15	35	0	0.822222	-0.2824	0.06575	0.00224109
FBtr0168750	Tmp	25	35	0	0.841013	-0.2498	0.05816	0.00224465
FBtr0169313	Tmp	25	35	0	0.910733	-0.1349	0.03143	0.00225192
FBtr0174152	Tmp	15	35	0	0.795206	-0.3306	0.07703	0.0022606
FBtr0164306	Tmp	25	35	0	0.776953	-0.3641	0.08484	0.00226238
FBtr0163644	Tmp	15	35	0	0.807593	-0.3083	0.07185	0.00226682
FBtr0169308	Tmp	25	35	0	0.818753	-0.2885	0.06725	0.00227198
FBtr0168567	Tmp	25	35	0	0.801681	-0.3189	0.07437	0.00228277
FBtr0165725	Tmp	15	35	0	0.771908	-0.3735	0.08719	0.00231453
FBtr0171019	Tmp	25	35	0	0.90796	-0.1393	0.03251	0.00231601
FBtr0166400	Tmp	15	35	0	0.827712	-0.2728	0.06369	0.00232126
FBtr0169755	Tmp	25	35	0	0.846745	-0.24	0.05607	0.00233275
FBtr0174293	Tmp	15	35	0	0.858506	-0.2201	0.05147	0.0023573
FBtr0170189	Tmp	15	25	0	0.866277	-0.2071	0.04843	0.00236538
FBtr0169471	Tmp	15	25	0	0.868562	-0.2033	0.04757	0.00237704
FBtr0173521	Tmp	25	35	0	0.743395	-0.4278	0.1001	0.00238034
FBtr0171975	Tmp	25	35	0	0.793279	-0.3341	0.07818	0.0023831
FBtr0165545	Tmp	15	35	0	0.88755	-0.1721	0.0403	0.00239397
FBtr0175015	Tmp	25	35	0	0.808657	-0.3064	0.07174	0.00239729
FBtr0167682	Tmp	25	35	0	0.77255	-0.3723	0.0872	0.0024088
FBtr0174561	Tmp	25	35	0	0.876727	-0.1898	0.04447	0.00240974
FBtr0173019	Tmp	15	35	0	0.880198	-0.1841	0.04313	0.0024105
FBtr0165224	Tmp	15	35	0	0.866277	-0.2071	0.04853	0.002414
FBtr0166848	Tmp	15	35	0	0.897759	-0.1556	0.03647	0.00241845
FBtr0169515	Tmp	25	35	0	0.892361	-0.1643	0.03849	0.00241882
FBtr0171580	Tmp	15	35	0	0.743807	-0.427	0.1001	0.0024419
FBtr0174547	Tmp	15	35	0	0.886873	-0.1732	0.04062	0.00244765
FBtr0164238	Tmp	15	35	0	0.887611	-0.172	0.04037	0.00246931
FBtr0171273	Tmp	15	25	0	0.849332	-0.2356	0.05531	0.00247158
FBtr0174131	Tmp	15	35	0	0.791466	-0.3374	0.07924	0.00248084
FBtr0161412	Tmp	15	35	0	0.886075	-0.1745	0.04098	0.00248332
FBtr0164721	Tmp	15	35	0	0.801459	-0.3193	0.075	0.00248435
FBtr0161662	Tmp	25	35	0	0.816939	-0.2917	0.06853	0.00249848
FBtr0166877	Tmp	25	35	0	0.787854	-0.344	0.08086	0.00250499
FBtr0172185	Tmp	25	35	0	0.811015	-0.3022	0.07106	0.00251372
FBtr0169775	Tmp	15	25	0	0.850569	-0.2335	0.05491	0.00251451
FBtr0166811	Tmp	25	35	0	0.847391	-0.2389	0.05619	0.00252254
FBtr0166648	Tmp	25	35	0	0.757491	-0.4007	0.09424	0.00252506
FBtr0171150	Tmp	25	35	0	0.817959	-0.2899	0.06818	0.00252522
FBtr0167943	Tmp	25	35	0	0.843991	-0.2447	0.05761	0.00255801
FBtr0163747	Tmp	15	35	0	0.905446	-0.1433	0.03377	0.00257442
FBtr0170417	Tmp	15	35	0	0.856366	-0.2237	0.0527	0.00257895
FBtr0165091	Tmp	15	35	0	0.886873	-0.1732	0.04083	0.0025873
FBtr0166838	Tmp	15	35	0	0.838743	-0.2537	0.05982	0.00259972
FBtr0163391	Tmp	25	35	0	0.773407	-0.3707	0.08741	0.00260427
FBtr0167267	Tmp	25	35	0	0.86808	-0.2041	0.04814	0.0026088
FBtr0165796	Tmp	15	35	0	0.806865	-0.3096	0.07303	0.00261611
FBtr0173107	Tmp	15	35	0	0.842121	-0.2479	0.05848	0.00261766
FBtr0171743	Tmp	25	35	0	0.886812	-0.1733	0.04089	0.00262143
FBtr0162401	Tmp	25	35	0	0.83915	-0.253	0.05971	0.00262306
FBtr0167267	Tmp	15	35	0	0.86814	-0.204	0.04814	0.00262829
FBtr0169865	Tmp	25	35	0	0.889521	-0.1689	0.03987	0.00264581
FBtr0172032	Tmp	15	35	0	0.858565	-0.22	0.05196	0.0026521
FBtr0161141	Tmp	15	25	0	0.892918	-0.1634	0.03861	0.00266065
FBtr0164445	Tmp	15	35	0	0.789987	-0.3401	0.08038	0.00267318
FBtr0173190	Tmp	15	35	0	0.842355	-0.2475	0.0585	0.00267533
FBtr0173929	Tmp	25	35	0	0.854351	-0.2271	0.05381	0.00275026
FBtr0173670	Tmp	15	35	0	0.881908	-0.1813	0.04296	0.00275038
FBtr0164202	Tmp	15	35	0	0.88405	-0.1778	0.04214	0.00275409
FBtr0174059	Tmp	25	35	0	0.890569	-0.1672	0.03963	0.00276341
FBtr0168195	Tmp	15	35	0	0.887119	-0.1728	0.04096	0.00276719
FBtr0171544	Tmp	15	25	0	0.87691	-0.1895	0.04491	0.0027681
FBtr0167738	Tmp	15	25	0	0.876059	-0.1909	0.04526	0.00276822
FBtr0164828	Tmp	15	25	0	0.782846	-0.3532	0.08379	0.00278578
FBtr0169462	Tmp	25	35	0	0.811408	-0.3015	0.07156	0.00281339
FBtr0170280	Tmp	15	25	0	0.854291	-0.2272	0.05394	0.00281487
FBtr0172695	Tmp	25	35	0	0.859161	-0.219	0.05201	0.00282697
FBtr0175528	Tmp	15	35	0	0.849803	-0.2348	0.05581	0.00284835
FBtr0165592	Tmp	15	35	0	0.767958	-0.3809	0.09063	0.00288995
FBtr0167024	Tmp	15	35	0	0.872544	-0.1967	0.04685	0.00291689
FBtr0171622	Tmp	15	35	0	0.761175	-0.3937	0.0938	0.0029301
FBtr0172930	Tmp	15	35	0	0.883499	-0.1787	0.04257	0.00293708
FBtr0162971	Tmp	15	35	0	0.825477	-0.2767	0.06596	0.00295172
FBtr0166877	Tmp	15	35	0	0.790589	-0.339	0.08086	0.00296687
FBtr0174688	Tmp	15	35	0	0.926973	-0.1094	0.02613	0.0030081
FBtr0166534	Tmp	25	35	0	0.796861	-0.3276	0.07823	0.00300913
FBtr0169664	Tmp	25	35	0	0.883805	-0.1782	0.04258	0.00302388
FBtr0172671	Tmp	25	35	0	0.832026	-0.2653	0.0634	0.00304113
FBtr0162241	Tmp	15	35	0	0.823134	-0.2808	0.06713	0.00304324
FBtr0166836	Tmp	15	35	0	0.801625	-0.319	0.07624	0.0030463
FBtr0175247	Tmp	15	35	0	0.882336	-0.1806	0.04317	0.00305117
FBtr0170683	Tmp	15	35	0	0.856663	-0.2232	0.05337	0.00305185
FBtr0172739	Tmp	25	35	0	0.826336	-0.2752	0.0658	0.0030557
FBtr0166428	Tmp	25	35	0	0.877761	-0.1881	0.04497	0.00305666
FBtr0173281	Tmp	15	35	0	0.812478	-0.2996	0.07173	0.0031064
FBtr0169694	Tmp	25	35	0	0.856841	-0.2229	0.05339	0.00311702
FBtr0170417	Tmp	25	35	0	0.858625	-0.2199	0.0527	0.00313914
FBtr0174555	Tmp	15	25	0	0.901625	-0.1494	0.03582	0.00314905
FBtr0170242	Tmp	15	35	0	0.942406	-0.08558	0.02052	0.00316402
FBtr0162272	Tmp	15	25	0	0.844694	-0.2435	0.05841	0.00317236
FBtr0169639	Tmp	25	35	0	0.853759	-0.2281	0.05473	0.00318272
FBtr0168940	Tmp	15	35	0	0.879893	-0.1846	0.0443	0.00318895
FBtr0166968	Tmp	25	35	0	0.918467	-0.1227	0.02945	0.00319431
FBtr0164632	Tmp	15	25	0	0.846217	-0.2409	0.05785	0.00321382
FBtr0160883	Tmp	15	35	0	0.83613	-0.2582	0.062	0.00321485
FBtr0174728	Tmp	25	35	0	0.821766	-0.2832	0.06802	0.00321571
FBtr0173268	Tmp	25	35	0	0.822393	-0.2821	0.06777	0.00321771
FBtr0161824	Tmp	25	35	0	0.833815	-0.2622	0.06301	0.00323295
FBtr0168522	Tmp	15	35	0	0.899628	-0.1526	0.03667	0.00324011
FBtr0172971	Tmp	15	35	0	0.893042	-0.1632	0.03924	0.00325419
FBtr0174157	Tmp	15	35	0	0.875573	-0.1917	0.04609	0.00325612
FBtr0163476	Tmp	15	35	0	0.881847	-0.1814	0.04361	0.00325622
FBtr0174618	Tmp	25	35	0	0.834451	-0.2611	0.06277	0.00325699
FBtr0169103	Tmp	25	35	0	0.710645	-0.4928	0.1185	0.003264
FBtr0168688	Tmp	15	35	0	0.902751	-0.1476	0.03551	0.003267
FBtr0163273	Tmp	15	35	0	0.798022	-0.3255	0.07834	0.00329575
FBtr0171786	Tmp	25	35	0	0.933389	-0.09945	0.02394	0.0033022
FBtr0172349	Tmp	25	35	0	0.864717	-0.2097	0.0505	0.00332266
FBtr0168916	Tmp	25	35	0	0.856604	-0.2233	0.05381	0.00333305
FBtr0173369	Tmp	25	35	0	0.873815	-0.1946	0.04688	0.00333732
FBtr0170367	Tmp	25	35	0	0.863699	-0.2114	0.05095	0.00335009
FBtr0166396	Tmp	15	35	0	0.831449	-0.2663	0.0642	0.00336167
FBtr0172556	Tmp	15	35	0	0.833238	-0.2632	0.06347	0.0033645
FBtr0163337	Tmp	15	35	0	0.868441	-0.2035	0.0491	0.00338053
FBtr0172045	Tmp	25	35	0	0.79493	-0.3311	0.07994	0.00340526
FBtr0166893	Tmp	15	25	0	0.928967	-0.1063	0.02568	0.00342772
FBtr0175014	Tmp	25	35	0	0.785074	-0.3491	0.08433	0.00343134
FBtr0161635	Tmp	25	35	0	0.741902	-0.4307	0.1041	0.00344459
FBtr0162401	Tmp	15	35	0	0.842588	-0.2471	0.05971	0.00344537
FBtr0167463	Tmp	15	35	0	0.795867	-0.3294	0.07968	0.00348021
FBtr0166895	Tmp	25	35	0	0.83168	-0.2659	0.06438	0.00351515
FBtr0171163	Tmp	15	35	0	0.851395	-0.2321	0.0562	0.0035241
FBtr0161797	Tmp	15	35	0	0.835435	-0.2594	0.06281	0.00352649
FBtr0170752	Tmp	15	35	0	0.90532	-0.1435	0.03477	0.00354603
FBtr0163151	Tmp	15	25	0	0.885215	-0.1759	0.04264	0.00355816
FBtr0173780	Tmp	25	35	0	0.88356	-0.1786	0.0433	0.00356689
FBtr0168980	Tmp	15	25	0	0.906262	-0.142	0.03442	0.00356745
FBtr0167319	Tmp	15	35	0	0.898942	-0.1537	0.03728	0.00358686
FBtr0172486	Tmp	25	35	0	0.818696	-0.2886	0.07	0.00359001
FBtr0170600	Tmp	25	35	0	0.890199	-0.1678	0.04071	0.00361098
FBtr0173706	Tmp	15	35	0	0.754608	-0.4062	0.09858	0.00361319
FBtr0163732	Tmp	25	35	0	0.881236	-0.1824	0.04426	0.0036144
FBtr0172349	Tmp	15	35	0	0.865677	-0.2081	0.0505	0.00361459
FBtr0162766	Tmp	25	35	0	0.7776	-0.3629	0.08808	0.00361576
FBtr0170643	Tmp	25	35	0	0.832487	-0.2645	0.06427	0.00365928
FBtr0172905	Tmp	15	35	0	0.825935	-0.2759	0.06704	0.0036634
FBtr0168040	Tmp	15	35	0	0.872423	-0.1969	0.04785	0.00367245
FBtr0170278	Tmp	25	35	0	0.821311	-0.284	0.06902	0.00367399
FBtr0162920	Tmp	15	35	0	0.788182	-0.3434	0.08347	0.0036764
FBtr0165359	Tmp	15	35	0	0.875331	-0.1921	0.0467	0.00368357
FBtr0166081	Tmp	15	35	0	0.856544	-0.2234	0.05432	0.00368455
FBtr0171880	Tmp	25	35	0	0.810846	-0.3025	0.07356	0.00368881
FBtr0166035	Tmp	15	35	0	0.82645	-0.275	0.06692	0.00372373
FBtr0165089	Tmp	15	35	0	0.877214	-0.189	0.046	0.00373356
FBtr0167704	Tmp	25	35	0	0.860174	-0.2173	0.0529	0.003742
FBtr0165127	Tmp	15	25	0	0.81259	-0.2994	0.0729	0.00374425
FBtr0165267	Tmp	25	35	0	0.724823	-0.4643	0.1131	0.00375335
FBtr0162858	Tmp	25	35	0	0.855239	-0.2256	0.05495	0.00375724
FBtr0163546	Tmp	15	25	0	0.855299	-0.2255	0.05496	0.00378744
FBtr0171255	Tmp	15	25	0	0.890878	-0.1667	0.04063	0.00379465
FBtr0174174	Tmp	15	35	0	0.868923	-0.2027	0.04948	0.00384557
FBtr0171260	Tmp	15	25	0	0.887919	-0.1715	0.04185	0.00384755
FBtr0167024	Tmp	15	25	0	0.874724	-0.1931	0.04714	0.00385463
FBtr0161896	Tmp	15	25	0	0.881847	-0.1814	0.0443	0.00387053
FBtr0162541	Tmp	15	25	0	0.845279	-0.2425	0.05924	0.00388249
FBtr0173905	Tmp	25	35	0	0.76716	-0.3824	0.09343	0.00389379
FBtr0173949	Tmp	15	35	0	0.816146	-0.2931	0.07162	0.00389993
FBtr0164244	Tmp	15	35	0	0.869465	-0.2018	0.04933	0.00391372
FBtr0167570	Tmp	15	35	0	0.861666	-0.2148	0.05253	0.00391909
FBtr0174778	Tmp	25	35	0	0.837581	-0.2557	0.06252	0.00393166
FBtr0167943	Tmp	15	35	0	0.849449	-0.2354	0.05761	0.00395474
FBtr0173353	Tmp	25	35	0	0.787472	-0.3447	0.08435	0.0039611
FBtr0173668	Tmp	15	35	0	0.862622	-0.2132	0.0522	0.00399159
FBtr0169913	Tmp	15	35	0	0.842355	-0.2475	0.06063	0.00400156
FBtr0165918	Tmp	25	35	0	0.737953	-0.4384	0.1075	0.00404611
FBtr0167746	Tmp	25	35	0	0.817845	-0.2901	0.07116	0.00405863
FBtr0171743	Tmp	15	35	0	0.89094	-0.1666	0.04089	0.0040864
FBtr0169952	Tmp	15	35	0	0.874421	-0.1936	0.04755	0.0041166
FBtr0163348	Tmp	25	35	0	0.872544	-0.1967	0.04833	0.00412501
FBtr0165175	Tmp	25	35	0	0.797082	-0.3272	0.08041	0.00414178
FBtr0167001	Tmp	15	35	0	0.853759	-0.2281	0.05606	0.0041442
FBtr0174767	Tmp	15	35	0	0.867599	-0.2049	0.05037	0.00415001
FBtr0174362	Tmp	25	35	0	0.867479	-0.2051	0.05044	0.00416552
FBtr0171521	Tmp	25	35	0	0.75891	-0.398	0.09787	0.00416748
FBtr0172450	Tmp	15	35	0	0.842296	-0.2476	0.06089	0.00416975
FBtr0164096	Tmp	15	25	0	0.929032	-0.1062	0.02612	0.00417019
FBtr0165097	Tmp	25	35	0	0.880991	-0.1828	0.04497	0.00417745
FBtr0174854	Tmp	25	35	0	0.807705	-0.3081	0.07578	0.00417913
FBtr0162600	Tmp	25	35	0	0.913135	-0.1311	0.03225	0.00418345
FBtr0168778	Tmp	25	35	0	0.75205	-0.4111	0.1011	0.00418477
FBtr0174419	Tmp	25	35	0	0.787581	-0.3445	0.08477	0.00419851
FBtr0167490	Tmp	15	35	0	0.922423	-0.1165	0.02867	0.00421359
FBtr0171002	Tmp	15	35	0	0.918849	-0.1221	0.03007	0.0042232
FBtr0168319	Tmp	15	35	0	0.876606	-0.19	0.04678	0.00422683
FBtr0165075	Tmp	25	35	0	0.889767	-0.1685	0.0415	0.00423966
FBtr0161891	Tmp	25	35	0	0.820059	-0.2862	0.07049	0.00424655
FBtr0168346	Tmp	25	35	0	0.801014	-0.3201	0.07899	0.00432937
FBtr0167073	Tmp	15	25	0	0.91904	-0.1218	0.03005	0.00432952
FBtr0173738	Tmp	25	35	0	0.786108	-0.3472	0.08573	0.00435797
FBtr0160873	Tmp	15	25	0	0.849803	-0.2348	0.058	0.00437808
FBtr0165764	Tmp	25	35	0	0.85293	-0.2295	0.05669	0.00438246
FBtr0169523	Tmp	15	25	0	0.887242	-0.1726	0.04265	0.00439574
FBtr0171150	Tmp	15	35	0	0.825935	-0.2759	0.06818	0.00439617
FBtr0175528	Tmp	25	35	0	0.85518	-0.2257	0.05581	0.00442161
FBtr0162209	Tmp	15	35	0	0.885522	-0.1754	0.04337	0.00442514
FBtr0167081	Tmp	15	25	0	0.783932	-0.3512	0.08689	0.00446084
FBtr0174893	Tmp	15	35	0	0.877274	-0.1889	0.04674	0.00446303
FBtr0167456	Tmp	15	25	0	0.866097	-0.2074	0.05136	0.00449525
FBtr0175563	Tmp	15	25	0	0.875695	-0.1915	0.04743	0.00450189
FBtr0161922	Tmp	15	35	0	0.858268	-0.2205	0.05465	0.00454476
FBtr0163857	Tmp	25	35	0	0.873391	-0.1953	0.04841	0.00454579
FBtr0167902	Tmp	15	25	0	0.769184	-0.3786	0.09385	0.00454739
FBtr0173765	Tmp	15	35	0	0.931224	-0.1028	0.02552	0.00459964
FBtr0173215	Tmp	15	35	0	0.805245	-0.3125	0.07755	0.00460108
FBtr0161096	Tmp	15	35	0	0.884847	-0.1765	0.04381	0.00460279
FBtr0166362	Tmp	15	35	0	0.925753	-0.1113	0.02763	0.00460515
FBtr0169533	Tmp	15	35	0	0.753772	-0.4078	0.1012	0.00463111
FBtr0173549	Tmp	15	25	0	0.862323	-0.2137	0.05313	0.00470764
FBtr0167305	Tmp	25	35	0	0.83318	-0.2633	0.06549	0.00472545
FBtr0164706	Tmp	15	25	0	0.893352	-0.1627	0.04047	0.00473047
FBtr0168315	Tmp	25	35	0	0.783986	-0.3511	0.08738	0.00474395
FBtr0172078	Tmp	15	25	0	0.892052	-0.1648	0.04104	0.00476099
FBtr0162676	Tmp	25	35	0	0.857376	-0.222	0.05528	0.00476702
FBtr0171344	Tmp	25	35	0	0.821197	-0.2842	0.07076	0.00477145
FBtr0163603	Tmp	15	25	0	0.912882	-0.1315	0.03274	0.00477627
FBtr0162025	Tmp	25	35	0	0.848861	-0.2364	0.05886	0.00478307
FBtr0164036	Tmp	15	25	0	0.928517	-0.107	0.02665	0.00479043
FBtr0161370	Tmp	25	35	0	0.840838	-0.2501	0.0623	0.00480343
FBtr0171229	Tmp	25	35	0	0.75912	-0.3976	0.09912	0.00483182
FBtr0164238	Tmp	25	35	0	0.893847	-0.1619	0.04037	0.00483801
FBtr0166250	Tmp	25	35	0	0.858387	-0.2203	0.05497	0.00487288
FBtr0166101	Tmp	25	35	0	0.826565	-0.2748	0.06856	0.00488119
FBtr0171790	Tmp	25	35	0	0.823591	-0.28	0.06987	0.00488283
FBtr0166400	Tmp	15	25	0	0.836942	-0.2568	0.06409	0.00488986
FBtr0160862	Tmp	15	35	0	0.893166	-0.163	0.04069	0.0048935
FBtr0166966	Tmp	25	35	0	0.843231	-0.246	0.06142	0.00490632
FBtr0170284	Tmp	25	35	0	0.861128	-0.2157	0.05394	0.00498996
FBtr0175582	Tmp	25	35	0	0.854291	-0.2272	0.05682	0.00499258
FBtr0163874	Tmp	15	35	0	0.81881	-0.2884	0.07212	0.0049935
FBtr0171016	Tmp	25	35	0	0.775339	-0.3671	0.09182	0.00500913
FBtr0174900	Tmp	15	35	0	0.864178	-0.2106	0.05269	0.00502414
FBtr0169295	Tmp	15	25	0	0.882214	-0.1808	0.04524	0.00503066
FBtr0163881	Tmp	15	35	0	0.883989	-0.1779	0.04454	0.00504162
FBtr0167526	Tmp	15	35	0	0.920953	-0.1188	0.02975	0.00505867
FBtr0174805	Tmp	25	35	0	0.813661	-0.2975	0.07451	0.00507535
FBtr0167018	Tmp	15	35	0	0.882091	-0.181	0.04532	0.0050783
FBtr0162138	Tmp	15	35	0	0.900002	-0.152	0.03808	0.0050817
FBtr0172305	Tmp	15	25	0	0.856723	-0.2231	0.0559	0.00509962
FBtr0169687	Tmp	15	35	0	0.857317	-0.2221	0.05567	0.00511236
FBtr0164270	Tmp	25	35	0	0.7325	-0.4491	0.1126	0.00513326
FBtr0165882	Tmp	15	25	0	0.865437	-0.2085	0.05227	0.0051376
FBtr0173360	Tmp	25	35	0	0.908085	-0.1391	0.03491	0.00516985
FBtr0167781	Tmp	25	35	0	0.882458	-0.1804	0.04527	0.0051797
FBtr0167922	Tmp	25	35	0	0.896702	-0.1573	0.0395	0.00521458
FBtr0174727	Tmp	15	35	0	0.921145	-0.1185	0.02977	0.00522293
FBtr0164304	Tmp	15	35	0	0.874057	-0.1942	0.04879	0.00523868
FBtr0168741	Tmp	15	35	0	0.840489	-0.2507	0.06298	0.0052433
FBtr0164099	Tmp	25	35	0	0.88454	-0.177	0.04449	0.00525807
FBtr0171925	Tmp	25	35	0	0.79863	-0.3244	0.08152	0.00526069
FBtr0167198	Tmp	25	35	0	0.789439	-0.3411	0.08573	0.0052663
FBtr0163959	Tmp	25	35	0	0.877335	-0.1888	0.04748	0.00529389
FBtr0172592	Tmp	15	25	0	0.828745	-0.271	0.06815	0.00529652
FBtr0171974	Tmp	15	35	0	0.836536	-0.2575	0.06477	0.00530484
FBtr0169246	Tmp	15	35	0	0.84839	-0.2372	0.05968	0.00533091
FBtr0174191	Tmp	15	35	0	0.871637	-0.1982	0.04994	0.00540463
FBtr0173049	Tmp	25	35	0	0.877214	-0.189	0.04765	0.00542648
FBtr0171622	Tmp	15	25	0	0.77148	-0.3743	0.09439	0.00544837
FBtr0174785	Tmp	25	35	0	0.927938	-0.1079	0.02722	0.00546504
FBtr0167879	Tmp	15	25	0	0.779489	-0.3594	0.09066	0.00546975
FBtr0164523	Tmp	25	35	0	0.842063	-0.248	0.06257	0.005479
FBtr0174136	Tmp	15	35	0	0.782466	-0.3539	0.08929	0.0054804
FBtr0165367	Tmp	25	35	0	0.830643	-0.2677	0.06762	0.00554688
FBtr0174139	Tmp	25	35	0	0.842238	-0.2477	0.06259	0.00557068
FBtr0162169	Tmp	15	35	0	0.87037	-0.2003	0.05065	0.00560226
FBtr0168267	Tmp	25	35	0	0.892423	-0.1642	0.04154	0.0056545
FBtr0174574	Tmp	25	35	0	0.864597	-0.2099	0.05312	0.00565611
FBtr0162564	Tmp	15	25	0	0.885338	-0.1757	0.04448	0.00568495
FBtr0163722	Tmp	15	35	0	0.896391	-0.1578	0.03999	0.00571535
FBtr0171191	Tmp	15	25	0	0.904881	-0.1442	0.03656	0.00577602
FBtr0175341	Tmp	15	35	0	0.865857	-0.2078	0.05272	0.00579939
FBtr0174985	Tmp	15	35	0	0.911112	-0.1343	0.03407	0.00580146
FBtr0162968	Tmp	25	35	0	0.810902	-0.3024	0.07675	0.00582121
FBtr0166767	Tmp	15	35	0	0.890261	-0.1677	0.04258	0.00584728
FBtr0165592	Tmp	25	35	0	0.780841	-0.3569	0.09063	0.00586021
FBtr0161198	Tmp	15	35	0	0.814903	-0.2953	0.07502	0.00587761
FBtr0167780	Tmp	25	35	0	0.892609	-0.1639	0.04166	0.00589391
FBtr0166612	Tmp	25	35	0	0.872726	-0.1964	0.04991	0.00589928
FBtr0163806	Tmp	15	35	0	0.872665	-0.1965	0.04994	0.00591101
FBtr0174487	Tmp	25	35	0	0.852339	-0.2305	0.0586	0.00592963
FBtr0173672	Tmp	25	35	0	0.852812	-0.2297	0.05841	0.00593864
FBtr0162304	Tmp	15	25	0	0.866998	-0.2059	0.05237	0.00594092
FBtr0168778	Tmp	15	35	0	0.75912	-0.3976	0.1011	0.00594127
FBtr0167000	Tmp	15	35	0	0.85803	-0.2209	0.0562	0.00594973
FBtr0162024	Tmp	25	35	0	0.846159	-0.241	0.06133	0.00596983
FBtr0170984	Tmp	25	35	0	0.869706	-0.2014	0.05128	0.00600282
FBtr0161676	Tmp	25	35	0	0.856129	-0.2241	0.05706	0.00600555
FBtr0175040	Tmp	25	35	0	0.928259	-0.1074	0.02735	0.00601223
FBtr0161404	Tmp	15	35	0	0.881175	-0.1825	0.04648	0.00603989
FBtr0175113	Tmp	15	35	0	0.875573	-0.1917	0.04882	0.00604518
FBtr0166401	Tmp	25	35	0	0.854647	-0.2266	0.05774	0.00605494
FBtr0173838	Tmp	15	35	0	0.79482	-0.3313	0.08448	0.0060975
FBtr0168136	Tmp	15	35	0	0.88032	-0.1839	0.04689	0.00610967
FBtr0174875	Tmp	25	35	0	0.886996	-0.173	0.04412	0.00612321
FBtr0162906	Tmp	15	25	0	0.878674	-0.1866	0.04759	0.00612429
FBtr0162787	Tmp	15	35	0	0.795426	-0.3302	0.08425	0.00614589
FBtr0167729	Tmp	25	35	0	0.862263	-0.2138	0.05459	0.00618526
FBtr0162008	Tmp	15	35	0	0.878857	-0.1863	0.04758	0.00619785
FBtr0163438	Tmp	25	35	0	0.84569	-0.2418	0.06174	0.00619916
FBtr0167040	Tmp	15	35	0	0.813887	-0.2971	0.07589	0.00621115
FBtr0175506	Tmp	15	25	0	0.846335	-0.2407	0.06148	0.00621274
FBtr0160919	Tmp	25	35	0	0.883866	-0.1781	0.04551	0.00624929
FBtr0163181	Tmp	15	35	0	0.855595	-0.225	0.05753	0.00626103
FBtr0169131	Tmp	25	35	0	0.824048	-0.2792	0.07138	0.0062657
FBtr0163667	Tmp	25	35	0	0.852044	-0.231	0.05908	0.00628119
FBtr0173246	Tmp	15	35	0	0.910986	-0.1345	0.03441	0.00630737
FBtr0174850	Tmp	25	35	0	0.762971	-0.3903	0.09995	0.00636599
FBtr0174366	Tmp	15	35	0	0.901438	-0.1497	0.03835	0.00638377
FBtr0169313	Tmp	15	35	0	0.918467	-0.1227	0.03143	0.00639339
FBtr0163723	Tmp	25	35	0	0.908652	-0.1382	0.03542	0.00642709
FBtr0171695	Tmp	15	35	0	0.898381	-0.1546	0.03962	0.00644208
FBtr0172819	Tmp	15	35	0	0.801292	-0.3196	0.08201	0.00649188
FBtr0167197	Tmp	15	35	0	0.884479	-0.1771	0.04544	0.00650206
FBtr0169471	Tmp	15	35	0	0.880137	-0.1842	0.04728	0.00650681
FBtr0173642	Tmp	15	25	0	0.900376	-0.1514	0.03886	0.00650889
FBtr0174990	Tmp	15	35	0	0.844694	-0.2435	0.0625	0.00651585
FBtr0161667	Tmp	15	35	0	0.788837	-0.3422	0.08783	0.00651999
FBtr0171163	Tmp	25	35	0	0.85922	-0.2189	0.0562	0.0065386
FBtr0174336	Tmp	25	35	0	0.878552	-0.1868	0.04795	0.00654056
FBtr0161806	Tmp	15	35	0	0.89695	-0.1569	0.04028	0.00655393
FBtr0172989	Tmp	15	35	0	0.898008	-0.1552	0.03987	0.00659038
FBtr0168331	Tmp	15	35	0	0.858089	-0.2208	0.05677	0.00663489
FBtr0174016	Tmp	15	35	0	0.842121	-0.2479	0.06376	0.00664598
FBtr0169898	Tmp	15	25	0	0.888288	-0.1709	0.04395	0.00665468
FBtr0163775	Tmp	15	35	0	0.900876	-0.1506	0.03875	0.00669607
FBtr0169424	Tmp	15	25	0	0.744426	-0.4258	0.1096	0.00670876
FBtr0164685	Tmp	25	35	0	0.81915	-0.2878	0.07409	0.00671307
FBtr0164759	Tmp	15	35	0	0.793444	-0.3338	0.08595	0.00671919
FBtr0168706	Tmp	25	35	0	0.919104	-0.1217	0.03133	0.00671956
FBtr0175243	Tmp	15	35	0	0.827712	-0.2728	0.07024	0.00672311
FBtr0167563	Tmp	15	25	0	0.882887	-0.1797	0.04628	0.00672534
FBtr0162675	Tmp	15	25	0	0.823991	-0.2793	0.07201	0.00682275
FBtr0161983	Tmp	25	35	0	0.853226	-0.229	0.05907	0.00684203
FBtr0174670	Tmp	15	35	0	0.812027	-0.3004	0.07749	0.00684419
FBtr0161244	Tmp	25	35	0	0.919741	-0.1207	0.03114	0.00684484
FBtr0165786	Tmp	25	35	0	0.779003	-0.3603	0.09295	0.0068534
FBtr0170547	Tmp	15	35	0	0.891187	-0.1662	0.04291	0.00691405
FBtr0174933	Tmp	15	35	0	0.886812	-0.1733	0.04475	0.0069272
FBtr0171323	Tmp	15	35	0	0.803238	-0.3161	0.08163	0.00692993
FBtr0162883	Tmp	25	35	0	0.852339	-0.2305	0.05955	0.00694383
FBtr0169090	Tmp	25	35	0	0.936331	-0.09491	0.02452	0.00695755
FBtr0169888	Tmp	15	25	0	0.931224	-0.1028	0.02658	0.00698585
FBtr0168810	Tmp	25	35	0	0.89751	-0.156	0.04033	0.00699105
FBtr0170775	Tmp	25	35	0	0.808377	-0.3069	0.0794	0.00704571
FBtr0163920	Tmp	25	35	0	0.849096	-0.236	0.06105	0.00704909
FBtr0174582	Tmp	15	35	0	0.882581	-0.1802	0.04663	0.00707264
FBtr0162780	Tmp	15	35	0	0.866998	-0.2059	0.05328	0.00708267
FBtr0168741	Tmp	25	35	0	0.844928	-0.2431	0.06298	0.00714139
FBtr0162454	Tmp	15	35	0	0.872363	-0.197	0.05107	0.00718168
FBtr0171888	Tmp	15	35	0	0.879283	-0.1856	0.04813	0.00721313
FBtr0161904	Tmp	15	35	0	0.874785	-0.193	0.05004	0.00721676
FBtr0174877	Tmp	15	35	0	0.85601	-0.2243	0.05817	0.00723791
FBtr0167751	Tmp	25	35	0	0.691739	-0.5317	0.1379	0.0072513
FBtr0168783	Tmp	15	35	0	0.837929	-0.2551	0.06622	0.00727889
FBtr0171153	Tmp	25	35	0	0.87971	-0.1849	0.04799	0.00729413
FBtr0165098	Tmp	25	35	0	0.827826	-0.2726	0.07082	0.00733631
FBtr0163906	Tmp	25	35	0	0.923254	-0.1152	0.02993	0.0073664
FBtr0172243	Tmp	25	35	0	0.774963	-0.3678	0.09561	0.00738682
FBtr0173449	Tmp	15	35	0	0.93324	-0.09968	0.02593	0.00743215
FBtr0169702	Tmp	15	25	0	0.86322	-0.2122	0.05524	0.00748893
FBtr0175487	Tmp	25	35	0	0.858387	-0.2203	0.05734	0.00749407
FBtr0171918	Tmp	15	35	0	0.867238	-0.2055	0.0535	0.00749506
FBtr0163372	Tmp	15	35	0	0.877883	-0.1879	0.04893	0.00750827
FBtr0173118	Tmp	15	25	0	0.843933	-0.2448	0.06375	0.00751465
FBtr0167541	Tmp	15	35	0	0.881419	-0.1821	0.04745	0.00755445
FBtr0170752	Tmp	15	25	0	0.911112	-0.1343	0.03499	0.00755523
FBtr0172450	Tmp	25	35	0	0.850451	-0.2337	0.06089	0.00756191
FBtr0162437	Tmp	25	35	0	0.887427	-0.1723	0.04491	0.00758232
FBtr0169510	Tmp	15	25	0	0.796254	-0.3287	0.08571	0.00761273
FBtr0173107	Tmp	15	25	0	0.855239	-0.2256	0.05885	0.00762669
FBtr0166170	Tmp	25	35	0	0.853995	-0.2277	0.05938	0.00762872
FBtr0175080	Tmp	15	35	0	0.864058	-0.2108	0.055	0.00765924
FBtr0167155	Tmp	25	35	0	0.828687	-0.2711	0.07075	0.00768254
FBtr0174900	Tmp	25	35	0	0.869405	-0.2019	0.05269	0.00768319
FBtr0169228	Tmp	15	35	0	0.890137	-0.1679	0.04384	0.00771237
FBtr0161525	Tmp	15	35	0	0.913895	-0.1299	0.03393	0.00775736
FBtr0166139	Tmp	15	35	0	0.847156	-0.2393	0.06253	0.00777538
FBtr0166204	Tmp	25	35	0	0.858387	-0.2203	0.0576	0.00780948
FBtr0162169	Tmp	15	25	0	0.873633	-0.1949	0.05097	0.00781717
FBtr0161545	Tmp	25	35	0	0.823877	-0.2795	0.07308	0.00782895
FBtr0161979	Tmp	15	35	0	0.871819	-0.1979	0.05179	0.00786765
FBtr0174218	Tmp	15	35	0	0.895149	-0.1598	0.04181	0.00787147
FBtr0161521	Tmp	25	35	0	0.753876	-0.4076	0.1067	0.00789262
FBtr0161790	Tmp	25	35	0	0.789111	-0.3417	0.08947	0.00791733
FBtr0169208	Tmp	15	35	0	0.89199	-0.1649	0.04319	0.00794271
FBtr0161623	Tmp	15	35	0	0.95182	-0.07124	0.01866	0.00794503
FBtr0170224	Tmp	25	35	0	0.748825	-0.4173	0.1093	0.00796459
FBtr0163508	Tmp	15	35	0	0.860591	-0.2166	0.05678	0.00799792
FBtr0163509	Tmp	25	35	0	0.755236	-0.405	0.1062	0.00803759
FBtr0173175	Tmp	25	35	0	0.839557	-0.2523	0.06616	0.00804718
FBtr0164083	Tmp	15	25	0	0.887242	-0.1726	0.04527	0.00805491
FBtr0172787	Tmp	15	25	0	0.885829	-0.1749	0.04589	0.00805777
FBtr0172664	Tmp	25	35	0	0.843933	-0.2448	0.06422	0.00806499
FBtr0173208	Tmp	15	35	0	0.78589	-0.3476	0.09119	0.00806731
FBtr0162662	Tmp	25	35	0	0.875027	-0.1926	0.05052	0.00808066
FBtr0165912	Tmp	25	35	0	0.847039	-0.2395	0.06284	0.00808806
FBtr0163413	Tmp	25	35	0	0.825763	-0.2762	0.07249	0.00811414
FBtr0174174	Tmp	15	25	0	0.876849	-0.1896	0.04979	0.0081397
FBtr0171425	Tmp	15	35	0	0.892485	-0.1641	0.0431	0.00814847
FBtr0166891	Tmp	25	35	0	0.854706	-0.2265	0.0595	0.00816444
FBtr0164839	Tmp	25	35	0	0.857376	-0.222	0.05833	0.00817896
FBtr0168692	Tmp	15	35	0	0.862024	-0.2142	0.05628	0.00820049
FBtr0166081	Tmp	25	35	0	0.866517	-0.2067	0.05432	0.00820077
FBtr0169754	Tmp	25	35	0	0.856544	-0.2234	0.05872	0.00820467
FBtr0171081	Tmp	15	35	0	0.882091	-0.181	0.04758	0.00821608
FBtr0173570	Tmp	15	25	0	0.875755	-0.1914	0.05033	0.00824039
FBtr0166203	Tmp	25	35	0	0.74701	-0.4208	0.1106	0.00824354
FBtr0169304	Tmp	25	35	0	0.896018	-0.1584	0.04166	0.00824601
FBtr0164403	Tmp	25	35	0	0.788619	-0.3426	0.09008	0.00825139
FBtr0171677	Tmp	25	35	0	0.880442	-0.1837	0.04831	0.00827272
FBtr0173263	Tmp	25	35	0	0.880808	-0.1831	0.04818	0.00829672
FBtr0170957	Tmp	15	25	0	0.936052	-0.09534	0.02509	0.0083113
FBtr0169088	Tmp	15	35	0	0.916432	-0.1259	0.03315	0.00831641
FBtr0164458	Tmp	25	35	0	0.827884	-0.2725	0.07173	0.00832743
FBtr0170336	Tmp	25	35	0	0.862921	-0.2127	0.05598	0.00833622
FBtr0161496	Tmp	15	35	0	0.901625	-0.1494	0.03933	0.00835727
FBtr0171975	Tmp	15	35	0	0.814	-0.2969	0.07818	0.00836406
FBtr0173817	Tmp	25	35	0	0.866577	-0.2066	0.05442	0.00837106
FBtr0162577	Tmp	25	35	0	0.900314	-0.1515	0.03992	0.00840987
FBtr0166629	Tmp	15	35	0	0.879405	-0.1854	0.04884	0.00841255
FBtr0168300	Tmp	25	35	0	0.921273	-0.1183	0.03121	0.00847481
FBtr0169174	Tmp	25	35	0	0.735552	-0.4431	0.1169	0.00851469
FBtr0173427	Tmp	25	35	0	0.847567	-0.2386	0.06298	0.00854239
FBtr0170181	Tmp	15	35	0	0.923318	-0.1151	0.03039	0.00855448
FBtr0173049	Tmp	15	35	0	0.882397	-0.1805	0.04765	0.00855745
FBtr0170124	Tmp	15	35	0	0.899565	-0.1527	0.04032	0.00856613
FBtr0161663	Tmp	15	35	0	0.879771	-0.1848	0.04879	0.00857748
FBtr0173894	Tmp	15	25	0	0.850982	-0.2328	0.06147	0.00857768
FBtr0170571	Tmp	25	35	0	0.901063	-0.1503	0.03968	0.00857962
FBtr0171793	Tmp	25	35	0	0.862921	-0.2127	0.05618	0.00860116
FBtr0172860	Tmp	25	35	0	0.870128	-0.2007	0.05301	0.00860408
FBtr0162319	Tmp	15	35	0	0.874724	-0.1931	0.05101	0.00861078
FBtr0161345	Tmp	25	35	0	0.868321	-0.2037	0.0538	0.0086232
FBtr0167294	Tmp	25	35	0	0.868562	-0.2033	0.05373	0.00863182
FBtr0170057	Tmp	15	35	0	0.904379	-0.145	0.03832	0.00865698
FBtr0170497	Tmp	15	25	0	0.928002	-0.1078	0.0285	0.00866616
FBtr0161663	Tmp	25	35	0	0.879893	-0.1846	0.04879	0.00866925
FBtr0171231	Tmp	15	35	0	0.818186	-0.2895	0.07654	0.00869533
FBtr0162924	Tmp	15	25	0	0.877822	-0.188	0.04973	0.00871936
FBtr0170885	Tmp	25	35	0	0.857673	-0.2215	0.05859	0.00873165
FBtr0169885	Tmp	15	35	0	0.902939	-0.1473	0.039	0.00877607
FBtr0173360	Tmp	15	35	0	0.912629	-0.1319	0.03491	0.0087929
FBtr0164714	Tmp	15	25	0	0.882397	-0.1805	0.0478	0.00881816
FBtr0166435	Tmp	25	35	0	0.915099	-0.128	0.03389	0.00881981
FBtr0170213	Tmp	15	35	0	0.861546	-0.215	0.05693	0.00882648
FBtr0172430	Tmp	15	35	0	0.894901	-0.1602	0.04243	0.00885008
FBtr0165913	Tmp	25	35	0	0.898257	-0.1548	0.04101	0.00885013
FBtr0164113	Tmp	25	35	0	0.855714	-0.2248	0.05957	0.00888497
FBtr0172278	Tmp	25	35	0	0.881725	-0.1816	0.04813	0.00889079
FBtr0169702	Tmp	15	35	0	0.866277	-0.2071	0.05489	0.00889959
FBtr0164719	Tmp	15	25	0	0.833815	-0.2622	0.0695	0.00890152
FBtr0165799	Tmp	25	35	0	0.868501	-0.2034	0.05392	0.00891443
FBtr0173138	Tmp	25	35	0	0.865737	-0.208	0.05518	0.00895422
FBtr0171135	Tmp	25	35	0	0.896205	-0.1581	0.04195	0.00896719
FBtr0161885	Tmp	15	25	0	0.942308	-0.08573	0.02275	0.008983
FBtr0166163	Tmp	25	35	0	0.850628	-0.2334	0.06194	0.00900131
FBtr0162968	Tmp	15	25	0	0.817335	-0.291	0.07723	0.00900727
FBtr0168810	Tmp	15	35	0	0.900064	-0.1519	0.04033	0.00902835
FBtr0174071	Tmp	25	35	0	0.888104	-0.1712	0.04544	0.00903561
FBtr0163549	Tmp	15	35	0	0.852635	-0.23	0.06109	0.00905639
FBtr0174657	Tmp	25	35	0	0.80057	-0.3209	0.08523	0.0090599
FBtr0161787	Tmp	15	35	0	0.852103	-0.2309	0.06133	0.00908379
FBtr0169639	Tmp	15	35	0	0.866998	-0.2059	0.05473	0.00912011
FBtr0174740	Tmp	25	35	0	0.8682	-0.2039	0.0542	0.00915609
FBtr0174543	Tmp	25	35	0	0.823306	-0.2805	0.07458	0.00916504
FBtr0162172	Tmp	25	35	0	0.859697	-0.2181	0.05802	0.00918442
FBtr0163762	Tmp	25	35	0	0.875209	-0.1923	0.05115	0.00918871
FBtr0171297	Tmp	15	35	0	0.881541	-0.1819	0.04838	0.00919908
FBtr0163256	Tmp	15	35	0	0.869947	-0.201	0.05348	0.00920018
FBtr0172679	Tmp	25	35	0	0.8307	-0.2676	0.0712	0.00923039
FBtr0164000	Tmp	15	35	0	0.821425	-0.2838	0.07553	0.00923044
FBtr0168690	Tmp	15	35	0	0.886075	-0.1745	0.04645	0.00927123
FBtr0171014	Tmp	15	35	0	0.769077	-0.3788	0.1009	0.00929593
FBtr0163044	Tmp	15	35	0	0.812421	-0.2997	0.07982	0.00930433
FBtr0161840	Tmp	25	35	0	0.871033	-0.1992	0.05307	0.00932692
FBtr0165353	Tmp	25	35	0	0.851218	-0.2324	0.06191	0.00933341
[truncated: 23 more rows]

## Sheet: Down
ID	Effect	Tmp	_Tmp	If Then	Fold Change	Estimate	StdErr	fdr_p
FBtr0173650	Tmp	15	35	0	1.16667	0.2224	0.02071	0
FBtr0167790	Tmp	25	35	0	1.19947	0.2624	0.0187	0
FBtr0167790	Tmp	15	35	0	1.20005	0.2631	0.0187	0
FBtr0174864	Tmp	15	35	0	1.20723	0.2717	0.02421	0
FBtr0164210	Tmp	15	35	0	1.22893	0.2974	0.02631	0
FBtr0169653	Tmp	15	35	0	1.25345	0.3259	0.02915	0
FBtr0162802	Tmp	25	35	0	1.27015	0.345	0.03077	0
FBtr0163490	Tmp	15	35	0	1.27766	0.3535	0.03108	0
FBtr0168636	Tmp	15	35	0	1.29343	0.3712	0.02975	0
FBtr0167439	Tmp	15	35	0	1.32235	0.4031	0.03758	0
FBtr0169553	Tmp	25	35	0	1.33923	0.4214	0.03865	0
FBtr0164860	Tmp	15	35	0	1.34518	0.4278	0.03709	0
FBtr0165124	Tmp	15	35	0	1.37173	0.456	0.03453	0
FBtr0168550	Tmp	15	35	0	1.37411	0.4585	0.04274	0
FBtr0163742	Tmp	15	25	0	1.37659	0.4611	0.04264	0
FBtr0167432	Tmp	15	35	0	1.40347	0.489	0.04452	0
FBtr0167966	Tmp	15	35	0	1.42346	0.5094	0.0462	0
FBtr0166299	Tmp	15	35	0	1.43704	0.5231	0.04126	0
FBtr0164621	Tmp	15	35	0	1.44864	0.5347	0.04413	0
FBtr0162802	Tmp	15	35	0	1.45771	0.5437	0.03077	0
FBtr0174732	Tmp	15	35	0	1.46196	0.5479	0.05033	0
FBtr0171106	Tmp	15	35	0	1.46673	0.5526	0.0338	0
FBtr0164613	Tmp	15	35	0	1.47039	0.5562	0.05062	0
FBtr0169143	Tmp	15	35	0	1.48555	0.571	0.0436	0
FBtr0175229	Tmp	15	35	0	1.49102	0.5763	0.0385	0
FBtr0172861	Tmp	15	25	0	1.49412	0.5793	0.05136	0
FBtr0174790	Tmp	15	35	0	1.49589	0.581	0.05424	0
FBtr0167966	Tmp	25	35	0	1.49796	0.583	0.0462	0
FBtr0161948	Tmp	15	35	1	1.50139	0.5863	0.05268	0
FBtr0174474	Tmp	15	25	1	1.52615	0.6099	0.05572	0
FBtr0171690	Tmp	15	35	1	1.52615	0.6099	0.05574	0
FBtr0174035	Tmp	15	35	1	1.52689	0.6106	0.05138	0
FBtr0173141	Tmp	15	35	1	1.53602	0.6192	0.05778	0
FBtr0163949	Tmp	15	25	1	1.54136	0.6242	0.05305	0
FBtr0172861	Tmp	15	35	1	1.54275	0.6255	0.05103	0
FBtr0168228	Tmp	25	35	1	1.55671	0.6385	0.0576	0
FBtr0168269	Tmp	15	35	1	1.55876	0.6404	0.05598	0
FBtr0174715	Tmp	15	35	1	1.56266	0.644	0.05423	0
FBtr0168234	Tmp	15	25	1	1.57363	0.6541	0.05577	0
FBtr0163742	Tmp	15	35	1	1.57418	0.6546	0.04237	0
FBtr0173871	Tmp	15	35	1	1.57757	0.6577	0.05788	0
FBtr0167489	Tmp	15	25	1	1.58041	0.6603	0.05738	0
FBtr0174340	Tmp	15	35	1	1.58645	0.6658	0.04628	0
FBtr0173951	Tmp	15	35	1	1.5903	0.6693	0.06197	0
FBtr0172405	Tmp	15	35	1	1.59185	0.6707	0.06274	0
FBtr0166473	Tmp	15	35	1	1.59715	0.6755	0.05905	0
FBtr0163727	Tmp	15	35	1	1.59793	0.6762	0.0523	0
FBtr0172188	Tmp	15	35	1	1.60136	0.6793	0.05866	0
FBtr0172954	Tmp	15	35	1	1.60236	0.6802	0.04686	0
FBtr0166999	Tmp	15	35	1	1.6067	0.6841	0.0596	0
FBtr0169545	Tmp	15	35	1	1.60726	0.6846	0.05118	0
FBtr0174729	Tmp	15	35	1	1.62225	0.698	0.0616	0
FBtr0172700	Tmp	15	35	1	1.62439	0.6999	0.05917	0
FBtr0167896	Tmp	15	35	1	1.62744	0.7026	0.06265	0
FBtr0169544	Tmp	25	35	1	1.63875	0.7126	0.05839	0
FBtr0162438	Tmp	15	35	1	1.64035	0.714	0.05854	0
FBtr0174652	Tmp	15	35	1	1.64126	0.7148	0.06159	0
FBtr0168228	Tmp	15	35	1	1.64148	0.715	0.0576	0
FBtr0169730	Tmp	15	35	1	1.64217	0.7156	0.05475	0
FBtr0169017	Tmp	15	35	1	1.64947	0.722	0.06222	0
FBtr0172954	Tmp	25	35	1	1.65623	0.7279	0.04686	0
FBtr0162439	Tmp	15	25	1	1.65967	0.7309	0.06762	0
FBtr0161189	Tmp	15	35	1	1.66059	0.7317	0.04348	0
FBtr0168268	Tmp	15	35	1	1.66832	0.7384	0.0676	0
FBtr0167620	Tmp	15	35	1	1.6711	0.7408	0.0644	0
FBtr0172410	Tmp	15	35	1	1.67865	0.7473	0.06101	0
FBtr0164738	Tmp	15	35	1	1.68016	0.7486	0.06066	0
FBtr0163010	Tmp	15	35	1	1.6989	0.7646	0.05241	0
FBtr0169795	Tmp	15	35	1	1.7035	0.7685	0.05965	0
FBtr0175025	Tmp	15	35	1	1.70681	0.7713	0.06034	0
FBtr0165588	Tmp	15	35	1	1.7163	0.7793	0.05299	0
FBtr0174557	Tmp	15	35	1	1.72047	0.7828	0.04978	0
FBtr0162495	Tmp	15	35	1	1.72238	0.7844	0.07039	0
FBtr0169386	Tmp	15	35	1	1.72369	0.7855	0.06988	0
FBtr0165042	Tmp	25	35	1	1.72883	0.7898	0.07099	0
FBtr0165610	Tmp	15	35	1	1.72931	0.7902	0.06765	0
FBtr0169567	Tmp	25	35	1	1.72955	0.7904	0.05192	0
FBtr0162067	Tmp	15	35	1	1.73363	0.7938	0.06393	0
FBtr0173229	Tmp	15	35	1	1.75723	0.8133	0.05925	0
FBtr0168171	Tmp	15	35	1	1.76137	0.8167	0.06486	0
FBtr0173372	Tmp	15	25	1	1.77006	0.8238	0.05316	0
FBtr0168541	Tmp	15	35	1	1.77031	0.824	0.06492	0
FBtr0165621	Tmp	15	25	1	1.77178	0.8252	0.07561	0
FBtr0165610	Tmp	25	35	1	1.78423	0.8353	0.06765	0
FBtr0168422	Tmp	15	35	1	1.78485	0.8358	0.07345	0
FBtr0171417	Tmp	15	35	1	1.79378	0.843	0.06628	0
FBtr0175368	Tmp	15	25	1	1.79564	0.8445	0.07457	0
FBtr0161432	Tmp	15	35	1	1.79751	0.846	0.06447	0
FBtr0164251	Tmp	15	35	1	1.802	0.8496	0.04903	0
FBtr0169217	Tmp	15	35	1	1.80763	0.8541	0.07866	0
FBtr0167578	Tmp	25	35	1	1.80813	0.8545	0.0702	0
FBtr0172176	Tmp	15	35	1	1.81014	0.8561	0.0595	0
FBtr0167188	Tmp	15	35	1	1.81365	0.8589	0.06546	0
FBtr0164309	Tmp	15	25	1	1.81491	0.8599	0.07365	0
FBtr0170093	Tmp	25	35	1	1.82425	0.8673	0.07023	0
FBtr0162391	Tmp	15	35	1	1.82969	0.8716	0.07039	0
FBtr0166935	Tmp	15	35	1	1.83274	0.874	0.068	0
FBtr0174517	Tmp	15	35	1	1.83414	0.8751	0.06886	0
FBtr0174512	Tmp	15	35	1	1.84459	0.8833	0.07384	0
FBtr0162168	Tmp	15	25	1	1.85228	0.8893	0.07392	0
FBtr0161611	Tmp	15	35	1	1.85356	0.8903	0.0804	0
FBtr0167426	Tmp	15	35	1	1.8542	0.8908	0.07236	0
FBtr0168107	Tmp	15	35	1	1.86374	0.8982	0.0735	0
FBtr0174768	Tmp	15	35	1	1.87566	0.9074	0.05353	0
FBtr0174517	Tmp	25	35	1	1.87839	0.9095	0.06886	0
FBtr0167814	Tmp	15	25	1	1.88792	0.9168	0.08496	0
FBtr0173389	Tmp	15	35	1	1.88818	0.917	0.06764	0
FBtr0160828	Tmp	15	35	1	1.89343	0.921	0.086	0
FBtr0168213	Tmp	15	35	1	1.89369	0.9212	0.07285	0
FBtr0163012	Tmp	15	35	1	1.89435	0.9217	0.07053	0
FBtr0169307	Tmp	25	35	1	1.89671	0.9235	0.07092	0
FBtr0161296	Tmp	15	35	1	1.90409	0.9291	0.06656	0
FBtr0161610	Tmp	15	35	1	1.91335	0.9361	0.0857	0
FBtr0162168	Tmp	15	35	1	1.91733	0.9391	0.07345	0
FBtr0167578	Tmp	15	35	1	1.91866	0.9401	0.0702	0
FBtr0169217	Tmp	15	25	1	1.93415	0.9517	0.07916	0
FBtr0163949	Tmp	15	35	1	1.95058	0.9639	0.05272	0
FBtr0161432	Tmp	15	25	1	1.95437	0.9667	0.06488	0
FBtr0169567	Tmp	15	35	1	1.96115	0.9717	0.05192	0
FBtr0164042	Tmp	15	25	1	1.9655	0.9749	0.0827	0
FBtr0173695	Tmp	15	35	1	1.97575	0.9824	0.07724	0
FBtr0174507	Tmp	15	35	1	1.98357	0.9881	0.07105	0
FBtr0169116	Tmp	15	35	1	1.98729	0.9908	0.08601	0
FBtr0161611	Tmp	15	25	1	1.99322	0.9951	0.08091	0
FBtr0161377	Tmp	15	35	1	1.99529	0.9966	0.08836	0
FBtr0173372	Tmp	15	35	1	2.00555	1.004	0.05282	0
FBtr0172921	Tmp	15	35	1	2.00778	1.0056	0.06327	0
FBtr0171070	Tmp	25	35	1	2.01098	1.0079	0.06634	0
FBtr0167726	Tmp	15	35	1	2.02497	1.0179	0.06918	0
FBtr0164659	Tmp	15	35	1	2.02708	1.0194	0.09533	0
FBtr0174602	Tmp	15	35	1	2.04401	1.0314	0.09084	0
FBtr0166513	Tmp	15	35	1	2.05224	1.0372	0.09621	0
FBtr0171062	Tmp	15	35	1	2.10147	1.0714	0.0783	0
FBtr0162439	Tmp	15	35	1	2.10804	1.0759	0.06719	0
FBtr0173986	Tmp	15	35	1	2.11301	1.0793	0.07174	0
FBtr0171070	Tmp	15	35	1	2.1158	1.0812	0.06634	0
FBtr0173017	Tmp	15	35	1	2.12786	1.0894	0.08339	0
FBtr0166513	Tmp	15	25	1	2.13421	1.0937	0.09682	0
FBtr0166272	Tmp	25	35	1	2.13732	1.0958	0.09121	0
FBtr0165621	Tmp	15	35	1	2.14058	1.098	0.07513	0
FBtr0166272	Tmp	15	35	1	2.14682	1.1022	0.09121	0
FBtr0169544	Tmp	15	35	1	2.15502	1.1077	0.05839	0
FBtr0165557	Tmp	25	35	1	2.15636	1.1086	0.09675	0
FBtr0169307	Tmp	15	35	1	2.1792	1.1238	0.07092	0
FBtr0168944	Tmp	15	35	1	2.18389	1.1269	0.1035	0
FBtr0161431	Tmp	15	25	1	2.19056	1.1313	0.08019	0
FBtr0172724	Tmp	15	35	1	2.20717	1.1422	0.08197	0
FBtr0170007	Tmp	15	35	1	2.23985	1.1634	0.08978	0
FBtr0161910	Tmp	25	35	1	2.26279	1.1781	0.1105	0
FBtr0174510	Tmp	15	35	1	2.28469	1.192	0.08859	0
FBtr0164042	Tmp	15	35	1	2.28691	1.1934	0.08218	0
FBtr0172616	Tmp	15	35	1	2.2904	1.1956	0.113	0
FBtr0160828	Tmp	25	35	1	2.29772	1.2002	0.086	0
FBtr0164250	Tmp	15	35	1	2.3017	1.2027	0.07675	0
FBtr0168486	Tmp	15	35	1	2.30585	1.2053	0.08447	0
FBtr0173744	Tmp	15	35	1	2.33141	1.2212	0.06847	0
FBtr0169789	Tmp	15	25	1	2.33286	1.2221	0.0956	0
FBtr0161431	Tmp	15	35	1	2.38882	1.2563	0.07968	0
FBtr0175433	Tmp	15	35	1	2.39811	1.2619	0.111	0
FBtr0167814	Tmp	15	35	1	2.41212	1.2703	0.08443	0
FBtr0168910	Tmp	15	35	1	2.41312	1.2709	0.07676	0
FBtr0169534	Tmp	15	35	1	2.41312	1.2709	0.08997	0
FBtr0161209	Tmp	25	35	1	2.43024	1.2811	0.06462	0
FBtr0165557	Tmp	15	35	1	2.46007	1.2987	0.09675	0
FBtr0169789	Tmp	15	35	1	2.47976	1.3102	0.095	0
FBtr0174612	Tmp	15	35	1	2.48751	1.3147	0.06978	0
FBtr0168022	Tmp	15	35	1	2.49857	1.3211	0.07926	0
FBtr0167910	Tmp	15	25	1	2.53749	1.3434	0.0633	0
FBtr0172351	Tmp	25	35	1	2.54312	1.3466	0.09754	0
FBtr0161209	Tmp	15	35	1	2.54947	1.3502	0.06462	0
FBtr0168479	Tmp	15	35	1	2.60539	1.3815	0.0905	0
FBtr0166005	Tmp	25	35	1	2.66586	1.4146	0.1284	0
FBtr0163080	Tmp	15	35	1	2.70382	1.435	0.1028	0
FBtr0161362	Tmp	15	35	1	2.71867	1.4429	0.1022	0
FBtr0166603	Tmp	15	35	1	2.72905	1.4484	0.1307	0
FBtr0167910	Tmp	15	35	1	2.74328	1.4559	0.06291	0
FBtr0164019	Tmp	25	35	1	2.81123	1.4912	0.09312	0
FBtr0170596	Tmp	15	25	1	2.82529	1.4984	0.1402	0
FBtr0168952	Tmp	25	35	1	2.88006	1.5261	0.116	0
FBtr0163080	Tmp	15	25	1	2.96206	1.5666	0.1034	0
FBtr0166498	Tmp	15	35	1	2.97358	1.5722	0.1103	0
FBtr0161362	Tmp	15	25	1	2.98101	1.5758	0.1029	0
FBtr0162044	Tmp	15	35	1	3.01571	1.5925	0.126	0
FBtr0163617	Tmp	15	35	1	3.02702	1.5979	0.08215	0
FBtr0166005	Tmp	15	35	1	3.08079	1.6233	0.1284	0
FBtr0171968	Tmp	15	35	1	3.08827	1.6268	0.1176	0
FBtr0166868	Tmp	15	35	1	3.13073	1.6465	0.1488	0
FBtr0169175	Tmp	15	25	1	3.14334	1.6523	0.1151	0
FBtr0172351	Tmp	15	35	1	3.16126	1.6605	0.09754	0
FBtr0170596	Tmp	15	35	1	3.20162	1.6788	0.1394	0
FBtr0168951	Tmp	15	25	1	3.21674	1.6856	0.1554	0
FBtr0163095	Tmp	15	25	1	3.24518	1.6983	0.1284	0
FBtr0169853	Tmp	15	35	1	3.26278	1.7061	0.09285	0
FBtr0166996	Tmp	15	25	1	3.26708	1.708	0.1212	0
FBtr0166965	Tmp	15	25	1	3.31521	1.7291	0.09493	0
FBtr0163650	Tmp	15	25	1	3.38604	1.7596	0.1645	0
FBtr0166996	Tmp	15	35	1	3.46487	1.7928	0.1204	0
FBtr0166498	Tmp	15	25	1	3.481	1.7995	0.111	0
FBtr0167057	Tmp	15	35	1	3.56277	1.833	0.1605	0
FBtr0166965	Tmp	15	35	1	3.63536	1.8621	0.09434	0
FBtr0163649	Tmp	25	35	1	3.64344	1.8653	0.1429	0
FBtr0167009	Tmp	15	35	1	3.68586	1.882	0.1604	0
FBtr0163954	Tmp	15	35	1	3.70301	1.8887	0.1041	0
FBtr0163954	Tmp	15	25	1	3.96797	1.9884	0.1048	0
FBtr0164019	Tmp	15	35	1	4.03369	2.0121	0.09312	0
FBtr0167057	Tmp	15	25	1	4.08348	2.0298	0.1615	0
FBtr0163617	Tmp	15	25	1	4.17536	2.0619	0.08267	0
FBtr0166496	Tmp	15	35	1	4.27108	2.0946	0.0911	0
FBtr0161008	Tmp	15	25	1	4.58906	2.1982	0.1048	0
FBtr0163650	Tmp	25	35	1	4.60372	2.2028	0.1635	0
FBtr0166496	Tmp	15	25	1	4.6499	2.2172	0.09168	0
FBtr0166870	Tmp	15	25	1	4.83093	2.2723	0.1341	0
FBtr0165289	Tmp	15	35	1	4.84367	2.2761	0.1882	0
FBtr0166870	Tmp	15	35	1	5.02318	2.3286	0.1333	0
FBtr0161008	Tmp	15	35	1	5.02561	2.3293	0.1042	0
FBtr0168111	Tmp	15	35	1	5.65803	2.5003	0.1095	0
FBtr0175017	Tmp	15	35	1	5.67335	2.5042	0.09872	0
FBtr0168111	Tmp	15	25	1	5.73065	2.5187	0.1102	0
FBtr0175017	Tmp	15	25	1	5.81347	2.5394	0.09934	0
FBtr0168951	Tmp	15	35	1	6.07338	2.6025	0.1544	0
FBtr0166945	Tmp	15	35	1	6.81257	2.7682	0.1534	0
FBtr0166945	Tmp	15	25	1	6.90241	2.7871	0.1544	0
FBtr0163651	Tmp	15	35	1	7.85385	2.9734	0.2559	0
FBtr0172291	Tmp	15	35	1	9.1141	3.1881	0.147	0
FBtr0175110	Tmp	15	25	1	9.14511	3.193	0.1288	0
FBtr0175110	Tmp	15	35	1	9.43616	3.2382	0.128	0
FBtr0172291	Tmp	15	25	1	9.66922	3.2734	0.148	0
FBtr0166867	Tmp	15	35	1	10.164	3.3454	0.1175	0
FBtr0166867	Tmp	15	25	1	10.2305	3.3548	0.1183	0
FBtr0163948	Tmp	15	25	1	10.8913	3.4451	0.1181	0
FBtr0163948	Tmp	15	35	1	11.0387	3.4645	0.1174	0
FBtr0167129	Tmp	15	35	1	11.4106	3.5123	0.1327	0
FBtr0167129	Tmp	15	25	1	11.924	3.5758	0.1335	0
FBtr0163650	Tmp	15	35	1	15.5884	3.9624	0.1635	0
FBtr0163894	Tmp	15	35	1	18.1437	4.1814	0.1138	0
FBtr0175027	Tmp	15	25	1	20.0024	4.3221	0.1229	0
FBtr0175027	Tmp	15	35	1	20.4142	4.3515	0.1221	0
FBtr0166499	Tmp	15	35	1	21.0522	4.3959	0.2136	0
FBtr0163894	Tmp	15	25	1	21.1004	4.3992	0.1145	0
FBtr0166500	Tmp	15	25	1	23.6407	4.5632	0.2548	0
FBtr0174470	Tmp	15	35	1	23.9093	4.5795	0.1655	0
FBtr0166499	Tmp	15	25	1	24.1274	4.5926	0.2149	0
FBtr0166500	Tmp	15	35	1	24.6446	4.6232	0.2532	0
FBtr0174470	Tmp	15	25	1	26.877	4.7483	0.1666	0
FBtr0162871	Tmp	15	35	1	29.886	4.9014	0.1391	0
FBtr0162871	Tmp	15	25	1	34.3872	5.1038	0.14	0
FBtr0164408	Tmp	15	35	0	1.33663	0.4186	0.03965	4.69e-13
FBtr0162729	Tmp	15	35	0	1.43475	0.5208	0.04991	4.69e-13
FBtr0171221	Tmp	15	35	0	1.44744	0.5335	0.0508	4.69e-13
FBtr0174463	Tmp	25	35	1	1.52626	0.61	0.05807	4.69e-13
FBtr0168115	Tmp	15	35	1	1.55014	0.6324	0.06073	4.69e-13
FBtr0162067	Tmp	25	35	1	1.59383	0.6725	0.06393	4.69e-13
FBtr0168171	Tmp	15	25	1	1.60514	0.6827	0.06527	4.69e-13
FBtr0161296	Tmp	25	35	1	1.61384	0.6905	0.06656	4.69e-13
FBtr0171592	Tmp	15	35	1	1.66613	0.7365	0.07096	4.69e-13
FBtr0173986	Tmp	25	35	1	1.67412	0.7434	0.07174	4.69e-13
FBtr0167290	Tmp	15	35	1	1.69631	0.7624	0.07305	4.69e-13
FBtr0167067	Tmp	15	35	1	1.70835	0.7726	0.07331	4.69e-13
FBtr0164309	Tmp	15	35	1	1.70894	0.7731	0.07319	4.69e-13
FBtr0163680	Tmp	15	35	1	1.72524	0.7868	0.07477	4.69e-13
FBtr0171062	Tmp	15	25	1	1.76149	0.8168	0.07879	4.69e-13
FBtr0163584	Tmp	25	35	1	1.80964	0.8557	0.08148	4.69e-13
FBtr0168944	Tmp	15	25	1	2.11374	1.0798	0.1042	4.69e-13
FBtr0172960	Tmp	15	35	1	2.13835	1.0965	0.1058	4.69e-13
FBtr0166868	Tmp	15	25	1	2.98742	1.5789	0.1497	4.69e-13
FBtr0166497	Tmp	15	25	1	4.22192	2.0779	0.1966	4.69e-13
FBtr0167927	Tmp	15	35	0	1.39658	0.4819	0.04714	8.97e-13
FBtr0169302	Tmp	15	35	0	1.45468	0.5407	0.05287	8.97e-13
FBtr0172854	Tmp	15	35	1	1.62102	0.6969	0.06767	8.97e-13
FBtr0168022	Tmp	15	25	1	1.76786	0.822	0.07976	8.97e-13
FBtr0174409	Tmp	15	35	1	2.36002	1.2388	0.121	8.97e-13
FBtr0172054	Tmp	15	35	0	1.23029	0.299	0.02953	1.3e-12
FBtr0165152	Tmp	15	35	0	1.45417	0.5402	0.05317	1.3e-12
FBtr0162438	Tmp	25	35	1	1.51047	0.595	0.05854	1.3e-12
FBtr0162628	Tmp	25	35	1	1.60158	0.6795	0.06674	1.3e-12
FBtr0170947	Tmp	15	35	1	1.67853	0.7472	0.07353	1.3e-12
FBtr0167466	Tmp	15	35	1	1.68144	0.7497	0.07386	1.3e-12
FBtr0167265	Tmp	15	35	1	1.74509	0.8033	0.079	1.3e-12
FBtr0173987	Tmp	25	35	1	1.79602	0.8448	0.08293	1.3e-12
FBtr0168020	Tmp	15	35	1	2.28295	1.1909	0.1174	1.3e-12
FBtr0174313	Tmp	15	35	0	1.36613	0.4501	0.04458	1.7e-12
FBtr0170324	Tmp	15	35	1	1.56634	0.6474	0.06404	1.7e-12
FBtr0174612	Tmp	25	35	1	1.62868	0.7037	0.06978	1.7e-12
FBtr0163584	Tmp	15	35	1	1.76541	0.82	0.08148	1.7e-12
FBtr0163218	Tmp	15	35	1	1.88858	0.9173	0.09078	1.7e-12
FBtr0174009	Tmp	25	35	1	2.15457	1.1074	0.1101	1.7e-12
FBtr0175229	Tmp	15	25	0	1.30867	0.3881	0.03874	2.09e-12
FBtr0162343	Tmp	15	25	0	1.35238	0.4355	0.04331	2.09e-12
FBtr0161578	Tmp	15	35	1	1.51971	0.6038	0.0601	2.09e-12
FBtr0166903	Tmp	15	25	1	1.76835	0.8224	0.08195	2.09e-12
FBtr0170392	Tmp	15	35	1	1.80225	0.8498	0.0848	2.09e-12
FBtr0168910	Tmp	15	25	1	1.70835	0.7726	0.07724	2.47e-12
FBtr0168184	Tmp	15	35	1	1.80125	0.849	0.08508	2.47e-12
FBtr0161610	Tmp	15	25	1	1.81693	0.8615	0.08625	2.47e-12
FBtr0161969	Tmp	15	35	1	1.9172	0.939	0.094	2.47e-12
FBtr0161032	Tmp	15	35	0	1.42405	0.51	0.05118	2.85e-12
FBtr0169312	Tmp	15	35	1	1.64524	0.7183	0.07214	2.85e-12
FBtr0170849	Tmp	15	25	1	1.65279	0.7249	0.07278	2.85e-12
FBtr0168283	Tmp	15	35	1	2.24233	1.165	0.1171	2.85e-12
FBtr0164621	Tmp	25	35	0	1.35482	0.4381	0.04413	3.23e-12
FBtr0174962	Tmp	15	35	1	1.51225	0.5967	0.06015	3.23e-12
FBtr0175383	Tmp	15	35	1	1.54104	0.6239	0.0629	3.23e-12
FBtr0166492	Tmp	15	35	1	1.78522	0.8361	0.08432	3.23e-12
FBtr0170467	Tmp	15	35	0	1.19516	0.2572	0.02602	3.6e-12
FBtr0172296	Tmp	15	35	0	1.23902	0.3092	0.03122	3.6e-12
FBtr0167806	Tmp	15	35	0	1.27227	0.3474	0.03515	3.6e-12
FBtr0170640	Tmp	15	35	1	1.5088	0.5934	0.06011	3.97e-12
FBtr0168484	Tmp	15	35	1	1.79851	0.8468	0.08583	3.97e-12
FBtr0169853	Tmp	25	35	1	1.88426	0.914	0.09285	4.33e-12
FBtr0174768	Tmp	25	35	0	1.43943	0.5255	0.05353	4.69e-12
FBtr0162459	Tmp	15	35	1	1.50056	0.5855	0.05971	5.05e-12
FBtr0168107	Tmp	15	25	1	1.65416	0.7261	0.07397	5.05e-12
FBtr0172176	Tmp	25	35	0	1.49786	0.5829	0.0595	5.41e-12
FBtr0164146	Tmp	15	35	0	1.17129	0.2281	0.02332	5.75e-12
FBtr0162459	Tmp	25	35	0	1.49869	0.5837	0.05971	5.75e-12
FBtr0163973	Tmp	15	35	1	1.80175	0.8494	0.08689	5.75e-12
FBtr0175112	Tmp	15	35	1	1.68074	0.7491	0.07676	6.11e-12
FBtr0168615	Tmp	15	35	0	1.23251	0.3016	0.03094	6.45e-12
FBtr0163010	Tmp	15	25	0	1.42791	0.5139	0.05274	6.45e-12
FBtr0168865	Tmp	15	35	0	1.45771	0.5437	0.05581	6.45e-12
FBtr0171603	Tmp	15	25	1	1.66002	0.7312	0.07503	6.45e-12
FBtr0162918	Tmp	15	35	0	1.31713	0.3974	0.04082	6.8e-12
FBtr0167443	Tmp	15	35	0	1.41225	0.498	0.05117	6.8e-12
FBtr0171417	Tmp	25	35	1	1.56168	0.6431	0.06628	7.49e-12
FBtr0161498	Tmp	15	35	1	1.74473	0.803	0.08283	7.83e-12
FBtr0161256	Tmp	15	35	0	1.47202	0.5578	0.05758	8.17e-12
FBtr0167426	Tmp	25	35	1	1.62552	0.7009	0.07236	8.17e-12
FBtr0162044	Tmp	15	25	1	2.34307	1.2284	0.1268	8.17e-12
FBtr0161383	Tmp	15	35	0	1.47478	0.5605	0.05791	8.51e-12
FBtr0163716	Tmp	25	35	0	1.49599	0.5811	0.0601	8.85e-12
FBtr0174871	Tmp	15	35	0	1.19276	0.2543	0.02633	9.19e-12
FBtr0172410	Tmp	25	35	1	1.50452	0.5893	0.06101	9.19e-12
FBtr0175025	Tmp	25	35	0	1.49547	0.5806	0.06034	1.05e-11
FBtr0166603	Tmp	25	35	1	2.38915	1.2565	0.1307	1.09e-11
FBtr0174652	Tmp	25	35	1	1.50702	0.5917	0.06159	1.12e-11
FBtr0170429	Tmp	15	35	1	1.5848	0.6643	0.06926	1.18e-11
FBtr0172616	Tmp	25	35	1	2.12005	1.0841	0.113	1.18e-11
FBtr0170115	Tmp	15	35	1	1.66832	0.7384	0.07705	1.22e-11
FBtr0167637	Tmp	25	35	1	1.75443	0.811	0.0846	1.22e-11
FBtr0175517	Tmp	15	35	1	1.62935	0.7043	0.07359	1.28e-11
FBtr0171326	Tmp	15	35	1	1.80901	0.8552	0.0894	1.31e-11
FBtr0167601	Tmp	15	35	1	1.53039	0.6139	0.06439	1.48e-11
FBtr0170682	Tmp	15	35	0	1.24281	0.3136	0.03292	1.51e-11
FBtr0165814	Tmp	15	25	1	1.80826	0.8546	0.08967	1.51e-11
FBtr0175548	Tmp	15	35	0	1.25946	0.3328	0.03495	1.54e-11
FBtr0167783	Tmp	15	35	1	1.88818	0.917	0.0964	1.61e-11
FBtr0172248	Tmp	15	35	0	1.27659	0.3523	0.03707	1.67e-11
FBtr0168486	Tmp	25	35	1	1.744	0.8024	0.08447	1.7e-11
FBtr0160909	Tmp	15	35	0	1.49371	0.5789	0.06096	1.73e-11
FBtr0174830	Tmp	15	35	1	1.53826	0.6213	0.06547	1.76e-11
FBtr0166348	Tmp	15	35	1	1.8719	0.9045	0.09535	1.8e-11
FBtr0174507	Tmp	25	35	1	1.59383	0.6725	0.07105	1.92e-11
FBtr0173987	Tmp	15	35	1	1.72309	0.785	0.08293	1.92e-11
FBtr0170392	Tmp	25	35	1	1.74424	0.8026	0.0848	1.95e-11
FBtr0170483	Tmp	15	35	1	1.55876	0.6404	0.06779	2.08e-11
FBtr0161500	Tmp	15	35	0	1.48865	0.574	0.06084	2.17e-11
FBtr0162495	Tmp	15	25	1	1.58942	0.6685	0.07083	2.17e-11
FBtr0162730	Tmp	15	35	1	1.70728	0.7717	0.08176	2.17e-11
FBtr0173871	Tmp	25	35	0	1.45973	0.5457	0.05788	2.23e-11
FBtr0172295	Tmp	15	35	0	1.22791	0.2962	0.03144	2.32e-11
FBtr0169017	Tmp	25	35	1	1.50098	0.5859	0.06222	2.32e-11
FBtr0169746	Tmp	15	25	0	1.47816	0.5638	0.05991	2.38e-11
FBtr0175368	Tmp	15	35	1	1.6218	0.6976	0.07411	2.38e-11
FBtr0171196	Tmp	15	35	0	1.44403	0.5301	0.05637	2.44e-11
FBtr0167489	Tmp	15	35	0	1.45015	0.5362	0.05702	2.47e-11
FBtr0171919	Tmp	25	35	0	1.43734	0.5234	0.05572	2.56e-11
FBtr0164408	Tmp	25	35	0	1.2945	0.3724	0.03965	2.59e-11
FBtr0166704	Tmp	25	35	1	1.52014	0.6042	0.06445	2.77e-11
FBtr0169143	Tmp	25	35	0	1.32685	0.408	0.0436	2.95e-11
FBtr0168512	Tmp	15	35	1	1.66717	0.7374	0.0789	3.1e-11
FBtr0175112	Tmp	25	35	1	1.64376	0.717	0.07676	3.16e-11
FBtr0161181	Tmp	15	35	0	1.26505	0.3392	0.03639	3.37e-11
FBtr0174323	Tmp	15	35	0	1.49475	0.5799	0.06225	3.48e-11
FBtr0165722	Tmp	15	35	1	1.93791	0.9545	0.1025	3.48e-11
FBtr0170470	Tmp	15	35	1	1.5251	0.6089	0.06552	3.77e-11
FBtr0175101	Tmp	15	25	0	1.45649	0.5425	0.05841	3.88e-11
FBtr0167020	Tmp	15	35	1	1.64867	0.7213	0.0777	3.94e-11
FBtr0168802	Tmp	15	35	0	1.28227	0.3587	0.03868	4.09e-11
FBtr0169545	Tmp	25	35	0	1.38953	0.4746	0.05118	4.09e-11
FBtr0167009	Tmp	15	25	1	2.81942	1.4954	0.1614	4.23e-11
FBtr0163933	Tmp	15	35	0	1.32097	0.4016	0.04339	4.37e-11
FBtr0169241	Tmp	15	35	1	1.6689	0.7389	0.07985	4.43e-11
FBtr0162269	Tmp	15	25	1	1.52256	0.6065	0.06563	4.63e-11
FBtr0166206	Tmp	15	35	0	1.32427	0.4052	0.04388	4.77e-11
FBtr0170553	Tmp	15	35	1	1.83286	0.8741	0.09467	4.77e-11
FBtr0173229	Tmp	15	25	0	1.46439	0.5503	0.05962	4.85e-11
FBtr0172921	Tmp	15	25	1	1.50222	0.5871	0.06367	5e-11
FBtr0164738	Tmp	25	35	0	1.47294	0.5587	0.06066	5.22e-11
FBtr0175158	Tmp	15	35	0	1.33895	0.4211	0.04572	5.25e-11
FBtr0169932	Tmp	15	35	1	1.78361	0.8348	0.09065	5.25e-11
FBtr0161334	Tmp	25	35	0	1.20297	0.2666	0.02898	5.44e-11
FBtr0174510	Tmp	15	25	1	1.76479	0.8195	0.08915	5.6e-11
FBtr0168234	Tmp	15	35	0	1.42277	0.5087	0.05542	5.88e-11
FBtr0167443	Tmp	15	25	0	1.38684	0.4718	0.05149	6.26e-11
FBtr0171414	Tmp	15	35	0	1.41333	0.4991	0.05451	6.49e-11
FBtr0164251	Tmp	15	25	0	1.36737	0.4514	0.04934	6.63e-11
FBtr0169536	Tmp	15	35	0	1.4798	0.5654	0.06184	6.76e-11
FBtr0170334	Tmp	25	35	0	1.47233	0.5581	0.06108	6.95e-11
FBtr0164176	Tmp	15	35	1	1.63014	0.705	0.07718	7.03e-11
FBtr0174682	Tmp	15	35	0	1.44463	0.5307	0.05813	7.17e-11
FBtr0170668	Tmp	25	35	0	1.29603	0.3741	0.04102	7.42e-11
FBtr0166348	Tmp	15	25	1	1.83414	0.8751	0.09596	7.44e-11
FBtr0161503	Tmp	15	35	1	1.61463	0.6912	0.0758	7.5e-11
FBtr0175366	Tmp	15	35	0	1.29495	0.3729	0.0409	7.52e-11
FBtr0173792	Tmp	25	35	0	1.45176	0.5378	0.05901	7.6e-11
FBtr0162019	Tmp	15	35	0	1.29065	0.3681	0.04039	7.68e-11
FBtr0168550	Tmp	25	35	0	1.30967	0.3892	0.04274	7.84e-11
FBtr0174340	Tmp	25	35	0	1.33932	0.4215	0.04628	7.84e-11
FBtr0163651	Tmp	15	25	1	5.0704	2.3421	0.2575	8.14e-11
FBtr0169033	Tmp	15	35	1	1.71987	0.7823	0.08604	8.29e-11
FBtr0170198	Tmp	15	35	0	1.45872	0.5447	0.06	8.72e-11
FBtr0167188	Tmp	25	35	1	1.50911	0.5937	0.06546	9.01e-11
FBtr0173575	Tmp	15	35	1	1.56428	0.6455	0.07126	9.49e-11
FBtr0164358	Tmp	15	35	0	1.41971	0.5056	0.05583	9.54e-11
FBtr0174268	Tmp	25	35	1	1.52573	0.6095	0.06734	9.73e-11
FBtr0173744	Tmp	15	25	1	1.54061	0.6235	0.0689	9.83e-11
FBtr0170362	Tmp	15	35	0	1.47376	0.5595	0.06195	1.05e-10
FBtr0162142	Tmp	15	35	0	1.49858	0.5836	0.06461	1.05e-10
FBtr0163928	Tmp	15	35	0	1.3143	0.3943	0.04372	1.1e-10
FBtr0168512	Tmp	25	35	1	1.63762	0.7116	0.0789	1.1e-10
FBtr0168409	Tmp	15	35	0	1.22468	0.2924	0.03243	1.12e-10
FBtr0165588	Tmp	15	25	0	1.39445	0.4797	0.05333	1.21e-10
FBtr0162011	Tmp	15	35	1	1.54424	0.6269	0.06968	1.21e-10
FBtr0166140	Tmp	15	35	0	1.45983	0.5458	0.06069	1.22e-10
FBtr0163015	Tmp	15	35	0	1.25223	0.3245	0.03609	1.23e-10
FBtr0165289	Tmp	15	25	1	3.25216	1.7014	0.1894	1.26e-10
FBtr0162770	Tmp	15	35	0	1.48195	0.5675	0.06321	1.3e-10
FBtr0168481	Tmp	15	35	1	1.71	0.774	0.0864	1.4e-10
FBtr0170640	Tmp	25	35	0	1.45186	0.5379	0.06011	1.46e-10
FBtr0168490	Tmp	15	25	1	1.78225	0.8337	0.09321	1.48e-10
FBtr0161701	Tmp	15	35	1	1.50692	0.5916	0.06617	1.5e-10
FBtr0164828	Tmp	25	35	1	1.67365	0.743	0.08326	1.6e-10
FBtr0171407	Tmp	15	35	0	1.37697	0.4615	0.05173	1.61e-10
FBtr0164690	Tmp	25	35	0	1.18026	0.2391	0.02684	1.72e-10
FBtr0163281	Tmp	15	35	0	1.49547	0.5806	0.06523	1.75e-10
FBtr0173461	Tmp	25	35	0	1.17577	0.2336	0.02626	1.79e-10
FBtr0166497	Tmp	15	35	1	3.33572	1.738	0.1954	1.79e-10
FBtr0165875	Tmp	25	35	1	1.75479	0.8113	0.09128	1.84e-10
FBtr0173588	Tmp	15	35	1	1.7106	0.7745	0.08715	1.85e-10
FBtr0175101	Tmp	15	35	0	1.42959	0.5156	0.05805	1.88e-10
FBtr0171730	Tmp	15	35	0	1.20064	0.2638	0.02976	2.02e-10
FBtr0173650	Tmp	25	35	0	1.13556	0.1834	0.02071	2.1e-10
FBtr0161111	Tmp	15	35	1	1.57527	0.6556	0.07407	2.12e-10
FBtr0168636	Tmp	25	35	0	1.20005	0.2631	0.02975	2.19e-10
FBtr0161072	Tmp	15	35	0	1.22731	0.2955	0.03344	2.26e-10
FBtr0170429	Tmp	15	25	1	1.53177	0.6152	0.0697	2.34e-10
FBtr0171950	Tmp	25	35	1	1.56699	0.648	0.07348	2.41e-10
FBtr0166299	Tmp	25	35	0	1.28681	0.3638	0.04126	2.45e-10
FBtr0161033	Tmp	15	35	0	1.49817	0.5832	0.06621	2.52e-10
FBtr0174009	Tmp	15	35	1	1.95667	0.9684	0.1101	2.6e-10
FBtr0163973	Tmp	15	25	1	1.70244	0.7676	0.08744	2.83e-10
FBtr0161185	Tmp	15	35	1	1.74002	0.7991	0.09128	3.11e-10
FBtr0168490	Tmp	15	35	1	1.75406	0.8107	0.09263	3.14e-10
FBtr0174830	Tmp	15	25	0	1.49123	0.5765	0.06588	3.15e-10
FBtr0174236	Tmp	15	35	0	1.44724	0.5333	0.06098	3.23e-10
FBtr0173744	Tmp	25	35	1	1.5133	0.5977	0.06847	3.43e-10
FBtr0162835	Tmp	15	35	1	1.59826	0.6765	0.07757	3.55e-10
FBtr0166392	Tmp	15	35	1	1.71214	0.7758	0.0891	3.75e-10
FBtr0174612	Tmp	15	25	1	1.52732	0.611	0.07022	3.83e-10
FBtr0166617	Tmp	25	35	0	1.47754	0.5632	0.06474	3.87e-10
FBtr0167498	Tmp	15	35	1	1.56374	0.645	0.07418	3.93e-10
FBtr0164217	Tmp	15	35	1	1.9526	0.9654	0.1111	4.03e-10
FBtr0166999	Tmp	15	25	0	1.43465	0.5207	0.05997	4.15e-10
FBtr0162797	Tmp	15	25	1	1.58579	0.6652	0.07664	4.19e-10
FBtr0175505	Tmp	15	35	0	1.41706	0.5029	0.05801	4.36e-10
FBtr0171968	Tmp	25	35	1	2.02651	1.019	0.1176	4.41e-10
FBtr0162269	Tmp	15	35	0	1.47652	0.5622	0.06522	5.26e-10
FBtr0169846	Tmp	15	25	0	1.35332	0.4365	0.05071	5.5e-10
FBtr0170082	Tmp	15	35	0	1.40308	0.4886	0.05678	5.57e-10
FBtr0166168	Tmp	15	35	0	1.43227	0.5183	0.06034	5.97e-10
FBtr0173763	Tmp	15	35	1	1.72776	0.7889	0.09193	6.12e-10
FBtr0171690	Tmp	25	35	0	1.39262	0.4778	0.05574	6.39e-10
FBtr0167901	Tmp	15	35	0	1.47939	0.565	0.06595	6.48e-10
FBtr0170505	Tmp	15	35	0	1.23371	0.303	0.03539	6.6e-10
FBtr0162936	Tmp	15	35	1	1.66682	0.7371	0.08617	6.82e-10
FBtr0168358	Tmp	15	35	0	1.17952	0.2382	0.02794	7.67e-10
FBtr0168454	Tmp	15	35	0	1.28994	0.3673	0.0431	7.69e-10
FBtr0174184	Tmp	15	35	0	1.2633	0.3372	0.03956	7.72e-10
FBtr0171106	Tmp	25	35	0	1.22044	0.2874	0.0338	8.37e-10
FBtr0161189	Tmp	25	35	0	1.29199	0.3696	0.04348	8.4e-10
FBtr0174183	Tmp	15	35	0	1.40318	0.4887	0.05762	9.04e-10
FBtr0172473	Tmp	15	35	1	1.59604	0.6745	0.07954	9.08e-10
FBtr0169853	Tmp	15	25	1	1.73159	0.7921	0.09344	9.17e-10
FBtr0169534	Tmp	25	35	1	1.69596	0.7621	0.08997	9.44e-10
FBtr0161728	Tmp	15	35	1	1.63694	0.711	0.08399	9.61e-10
FBtr0167784	Tmp	15	35	1	1.5041	0.5889	0.06975	1.05e-09
FBtr0174312	Tmp	15	35	0	1.17349	0.2308	0.02734	1.06e-09
FBtr0161556	Tmp	15	35	0	1.26655	0.3409	0.04043	1.1e-09
FBtr0170947	Tmp	25	35	1	1.53666	0.6198	0.07353	1.1e-09
FBtr0172377	Tmp	15	35	0	1.4282	0.5142	0.06102	1.12e-09
FBtr0164811	Tmp	15	35	0	1.36907	0.4532	0.05386	1.17e-09
FBtr0163174	Tmp	15	35	0	1.39678	0.4821	0.0573	1.18e-09
FBtr0168615	Tmp	25	35	0	1.19731	0.2598	0.03094	1.25e-09
FBtr0175058	Tmp	25	35	0	1.1814	0.2405	0.02864	1.26e-09
FBtr0175535	Tmp	15	35	0	1.3492	0.4321	0.05146	1.26e-09
FBtr0164514	Tmp	15	25	1	1.53326	0.6166	0.07346	1.27e-09
FBtr0166544	Tmp	15	35	1	1.7213	0.7835	0.09353	1.35e-09
FBtr0172377	Tmp	25	35	0	1.42514	0.5111	0.06102	1.36e-09
FBtr0173833	Tmp	15	35	0	1.3027	0.3815	0.0456	1.41e-09
FBtr0171407	Tmp	25	35	0	1.34985	0.4328	0.05173	1.41e-09
FBtr0170483	Tmp	25	35	0	1.48113	0.5667	0.06779	1.45e-09
FBtr0167968	Tmp	15	35	0	1.44965	0.5357	0.06424	1.57e-09
FBtr0166167	Tmp	25	35	0	1.44003	0.5261	0.0631	1.59e-09
FBtr0174474	Tmp	15	35	0	1.37678	0.4613	0.05537	1.62e-09
FBtr0164333	Tmp	25	35	0	1.27978	0.3559	0.04272	1.63e-09
FBtr0169764	Tmp	15	35	0	1.43804	0.5241	0.06298	1.67e-09
FBtr0165870	Tmp	15	35	0	1.24824	0.3199	0.03847	1.71e-09
FBtr0174206	Tmp	15	35	0	1.45005	0.5361	0.06446	1.71e-09
FBtr0175438	Tmp	15	35	0	1.40717	0.4928	0.05928	1.73e-09
FBtr0161711	Tmp	15	25	0	1.46338	0.5493	0.06615	1.8e-09
FBtr0168479	Tmp	15	25	1	1.68904	0.7562	0.09107	1.8e-09
FBtr0166786	Tmp	15	35	0	1.4872	0.5726	0.06901	1.85e-09
FBtr0167265	Tmp	25	35	1	1.57516	0.6555	0.079	1.85e-09
FBtr0172702	Tmp	15	35	1	1.56939	0.6502	0.07844	1.9e-09
FBtr0170337	Tmp	15	35	1	1.61284	0.6896	0.08319	1.91e-09
FBtr0170535	Tmp	15	35	0	1.2373	0.3072	0.03708	1.93e-09
FBtr0173069	Tmp	15	35	1	1.83096	0.8726	0.1053	1.94e-09
FBtr0174205	Tmp	15	35	1	1.87449	0.9065	0.1095	1.96e-09
FBtr0161007	Tmp	15	35	0	1.49443	0.5796	0.07003	2.01e-09
FBtr0161189	Tmp	15	25	0	1.28521	0.362	0.04376	2.02e-09
FBtr0164690	Tmp	15	35	0	1.16643	0.2221	0.02684	2.03e-09
FBtr0164250	Tmp	25	35	1	1.55132	0.6335	0.07675	2.18e-09
FBtr0172179	Tmp	15	35	0	1.4282	0.5142	0.06233	2.22e-09
FBtr0169730	Tmp	15	25	0	1.36983	0.454	0.0551	2.31e-09
FBtr0165758	Tmp	15	35	1	1.66244	0.7333	0.08904	2.35e-09
FBtr0167756	Tmp	15	35	0	1.22332	0.2908	0.03535	2.45e-09
FBtr0170470	Tmp	25	35	0	1.45125	0.5373	0.06552	2.7e-09
FBtr0161297	Tmp	25	35	1	1.74098	0.7999	0.09772	2.85e-09
FBtr0167963	Tmp	15	35	0	1.21285	0.2784	0.03402	2.88e-09
FBtr0175171	Tmp	15	35	1	1.5153	0.5996	0.07331	2.92e-09
FBtr0168857	Tmp	15	35	0	1.33478	0.4166	0.05101	3.06e-09
FBtr0175465	Tmp	15	35	1	1.60392	0.6816	0.08347	3.08e-09
FBtr0174512	Tmp	15	25	1	1.52246	0.6064	0.0743	3.13e-09
FBtr0174953	Tmp	25	35	0	1.22586	0.2938	0.03601	3.16e-09
FBtr0171372	Tmp	15	25	1	2.07815	1.0553	0.1294	3.17e-09
FBtr0173289	Tmp	15	35	0	1.46125	0.5472	0.06708	3.19e-09
FBtr0170845	Tmp	15	35	1	1.75042	0.8077	0.09903	3.2e-09
FBtr0174123	Tmp	25	35	0	1.24048	0.3109	0.03822	3.48e-09
FBtr0164251	Tmp	25	35	0	1.31786	0.3982	0.04903	3.66e-09
FBtr0174232	Tmp	15	35	0	1.25919	0.3325	0.04096	3.69e-09
FBtr0174463	Tmp	15	35	0	1.38597	0.4709	0.05807	3.84e-09
FBtr0174253	Tmp	15	25	0	1.46581	0.5517	0.06806	3.87e-09
FBtr0175366	Tmp	25	35	0	1.25832	0.3315	0.0409	3.89e-09
FBtr0163479	Tmp	15	35	1	1.67888	0.7475	0.09227	3.94e-09
FBtr0163061	Tmp	15	25	0	1.25336	0.3258	0.04023	3.98e-09
FBtr0163034	Tmp	15	35	0	1.38194	0.4667	0.05765	4.05e-09
FBtr0161334	Tmp	15	35	0	1.1765	0.2345	0.02898	4.11e-09
FBtr0172295	Tmp	25	35	0	1.19267	0.2542	0.03144	4.22e-09
FBtr0175441	Tmp	15	35	0	1.38051	0.4652	0.05761	4.38e-09
FBtr0163357	Tmp	15	35	0	1.30577	0.3849	0.04768	4.39e-09
FBtr0166943	Tmp	15	25	1	1.77203	0.8254	0.1023	4.44e-09
FBtr0161910	Tmp	15	35	1	1.8551	0.8915	0.1105	4.52e-09
FBtr0166472	Tmp	15	35	1	1.6227	0.6984	0.08666	4.66e-09
FBtr0174557	Tmp	25	35	0	1.32024	0.4008	0.04978	4.8e-09
FBtr0168484	Tmp	15	25	1	1.61855	0.6947	0.08637	4.94e-09
FBtr0171107	Tmp	15	35	0	1.31121	0.3909	0.04861	4.97e-09
FBtr0172403	Tmp	15	35	1	1.68401	0.7519	0.0935	4.98e-09
FBtr0174347	Tmp	15	35	1	1.55725	0.639	0.07956	5.16e-09
FBtr0172473	Tmp	15	25	1	1.56146	0.6429	0.08004	5.17e-09
FBtr0174075	Tmp	15	25	1	1.71321	0.7767	0.09672	5.19e-09
FBtr0164917	Tmp	15	35	0	1.25501	0.3277	0.04087	5.41e-09
FBtr0173913	Tmp	25	35	1	1.76479	0.8195	0.1022	5.44e-09
FBtr0172125	Tmp	15	35	0	1.30523	0.3843	0.04794	5.51e-09
FBtr0166704	Tmp	15	35	0	1.43048	0.5165	0.06445	5.53e-09
FBtr0175215	Tmp	15	35	0	1.19201	0.2534	0.03162	5.58e-09
FBtr0175180	Tmp	15	35	1	1.51204	0.5965	0.07449	5.67e-09
FBtr0173951	Tmp	25	35	0	1.4101	0.4958	0.06197	5.82e-09
FBtr0169243	Tmp	15	35	0	1.19507	0.2571	0.03216	5.95e-09
FBtr0167071	Tmp	15	35	0	1.36708	0.4511	0.05642	5.95e-09
FBtr0170959	Tmp	15	35	0	1.43575	0.5218	0.06527	5.97e-09
FBtr0173069	Tmp	15	25	1	1.79813	0.8465	0.106	6.15e-09
FBtr0173742	Tmp	15	35	0	1.32042	0.401	0.05021	6.2e-09
FBtr0173840	Tmp	15	35	0	1.34229	0.4247	0.05319	6.2e-09
FBtr0169781	Tmp	25	35	0	1.4798	0.5654	0.07081	6.22e-09
FBtr0173150	Tmp	15	35	1	1.57396	0.6544	0.0821	6.55e-09
FBtr0170182	Tmp	15	35	0	1.22425	0.2919	0.03664	6.61e-09
FBtr0170934	Tmp	15	35	1	1.52531	0.6091	0.07645	6.64e-09
FBtr0168511	Tmp	15	35	1	1.59815	0.6764	0.08494	6.74e-09
FBtr0169386	Tmp	15	25	0	1.47335	0.5591	0.07032	7.1e-09
FBtr0168213	Tmp	15	25	0	1.49672	0.5818	0.07331	7.47e-09
FBtr0169474	Tmp	15	35	0	1.47366	0.5594	0.07049	7.49e-09
FBtr0167782	Tmp	15	35	1	1.52161	0.6056	0.07635	7.58e-09
FBtr0175072	Tmp	15	35	0	1.20439	0.2683	0.03384	7.72e-09
FBtr0173461	Tmp	15	35	0	1.15525	0.2082	0.02626	7.73e-09
FBtr0174986	Tmp	15	25	1	3.55488	1.8298	0.2308	7.76e-09
FBtr0163716	Tmp	15	35	0	1.39059	0.4757	0.0601	8.14e-09
FBtr0163081	Tmp	15	35	0	1.31622	0.3964	0.05009	8.16e-09
FBtr0166096	Tmp	15	35	1	1.6576	0.7291	0.09215	8.2e-09
FBtr0174707	Tmp	15	35	0	1.43684	0.5229	0.0661	8.27e-09
FBtr0169717	Tmp	15	35	1	1.57735	0.6575	0.08315	8.37e-09
FBtr0160889	Tmp	15	35	0	1.44393	0.53	0.06703	8.38e-09
FBtr0173833	Tmp	25	35	0	1.2836	0.3602	0.0456	8.61e-09
FBtr0170512	Tmp	25	35	0	1.36576	0.4497	0.05703	9.11e-09
FBtr0162784	Tmp	25	35	0	1.2308	0.2996	0.038	9.13e-09
FBtr0166738	Tmp	15	35	0	1.41108	0.4968	0.06308	9.46e-09
FBtr0166943	Tmp	15	35	1	1.74134	0.8002	0.1016	9.53e-09
FBtr0162391	Tmp	25	35	0	1.46774	0.5536	0.07039	9.89e-09
FBtr0167725	Tmp	15	35	0	1.21092	0.2761	0.03516	1.03e-08
FBtr0169312	Tmp	15	25	0	1.48432	0.5698	0.0726	1.05e-08
FBtr0163493	Tmp	15	35	0	1.17283	0.23	0.02931	1.06e-08
FBtr0173792	Tmp	15	35	0	1.37812	0.4627	0.05901	1.08e-08
FBtr0167875	Tmp	15	35	0	1.43316	0.5192	0.06623	1.08e-08
FBtr0166903	Tmp	15	35	1	1.55682	0.6386	0.08143	1.08e-08
FBtr0173974	Tmp	15	35	1	1.62473	0.7002	0.08947	1.14e-08
FBtr0165907	Tmp	15	35	0	1.17658	0.2346	0.02998	1.15e-08
FBtr0174965	Tmp	15	35	0	1.35707	0.4405	0.0563	1.15e-08
FBtr0174963	Tmp	15	35	0	1.41157	0.4973	0.06357	1.15e-08
FBtr0161575	Tmp	15	25	0	1.40981	0.4955	0.06338	1.18e-08
FBtr0171106	Tmp	15	25	0	1.2018	0.2652	0.03402	1.28e-08
FBtr0169739	Tmp	15	35	0	1.21613	0.2823	0.03621	1.28e-08
FBtr0168949	Tmp	25	35	0	1.36936	0.4535	0.05818	1.29e-08
FBtr0174892	Tmp	15	35	1	1.50974	0.5943	0.07623	1.29e-08
FBtr0173913	Tmp	15	35	1	1.73712	0.7967	0.1022	1.29e-08
FBtr0174729	Tmp	25	35	0	1.39445	0.4797	0.0616	1.33e-08
FBtr0161098	Tmp	15	35	0	1.26936	0.3441	0.04419	1.34e-08
FBtr0162142	Tmp	25	35	0	1.41726	0.5031	0.06461	1.34e-08
FBtr0170197	Tmp	15	35	1	1.51656	0.6008	0.07722	1.36e-08
FBtr0163475	Tmp	15	35	0	1.35397	0.4372	0.05621	1.38e-08
FBtr0166946	Tmp	15	35	0	1.37059	0.4548	0.05848	1.39e-08
FBtr0164659	Tmp	15	25	1	1.67702	0.7459	0.09594	1.39e-08
FBtr0171044	Tmp	15	35	1	1.51677	0.601	0.07734	1.41e-08
FBtr0174346	Tmp	15	35	1	2.00389	1.0028	0.1293	1.5e-08
FBtr0162840	Tmp	15	35	0	1.28369	0.3603	0.04648	1.53e-08
FBtr0168269	Tmp	15	25	0	1.3535	0.4367	0.05634	1.53e-08
FBtr0166323	Tmp	15	35	0	1.15445	0.2072	0.02675	1.56e-08
FBtr0165448	Tmp	25	35	0	1.35322	0.4364	0.05635	1.57e-08
FBtr0172915	Tmp	15	35	0	1.29029	0.3677	0.04749	1.58e-08
FBtr0170334	Tmp	15	35	0	1.38703	0.472	0.06108	1.67e-08
FBtr0172125	Tmp	25	35	0	1.29271	0.3704	0.04794	1.68e-08
FBtr0167726	Tmp	25	35	0	1.44794	0.534	0.06918	1.72e-08
FBtr0173389	Tmp	25	35	0	1.43584	0.5219	0.06764	1.75e-08
FBtr0168513	Tmp	15	35	0	1.46805	0.5539	0.07179	1.75e-08
FBtr0172355	Tmp	15	35	0	1.34239	0.4248	0.05507	1.76e-08
FBtr0175453	Tmp	15	35	0	1.194	0.2558	0.03316	1.77e-08
FBtr0173745	Tmp	15	25	0	1.40396	0.4895	0.06347	1.77e-08
FBtr0169903	Tmp	15	35	0	1.28458	0.3613	0.04689	1.83e-08
FBtr0174232	Tmp	25	35	0	1.24436	0.3154	0.04096	1.85e-08
FBtr0171472	Tmp	15	35	0	1.3599	0.4435	0.05767	1.93e-08
FBtr0164735	Tmp	15	35	0	1.22663	0.2947	0.03836	1.98e-08
FBtr0170842	Tmp	15	35	1	1.93174	0.9499	0.1237	2.02e-08
FBtr0169553	Tmp	15	35	0	1.22799	0.2963	0.03865	2.13e-08
FBtr0162343	Tmp	15	35	0	1.25693	0.3299	0.04304	2.13e-08
FBtr0174867	Tmp	25	35	0	1.17259	0.2297	0.03002	2.22e-08
FBtr0172360	Tmp	15	35	0	1.15637	0.2096	0.02743	2.31e-08
FBtr0163688	Tmp	25	35	0	1.25223	0.3245	0.04247	2.32e-08
FBtr0174962	Tmp	25	35	0	1.37507	0.4595	0.06015	2.35e-08
FBtr0170095	Tmp	15	35	1	1.64217	0.7156	0.09375	2.4e-08
FBtr0172307	Tmp	15	35	0	1.20907	0.2739	0.0359	2.45e-08
FBtr0174557	Tmp	15	25	0	1.30324	0.3821	0.05009	2.46e-08
FBtr0174683	Tmp	15	35	0	1.31896	0.3994	0.05239	2.5e-08
FBtr0160817	Tmp	15	35	0	1.3567	0.4401	0.05776	2.53e-08
FBtr0171672	Tmp	15	35	0	1.27271	0.3479	0.04568	2.57e-08
FBtr0173017	Tmp	25	35	1	1.55294	0.635	0.08339	2.57e-08
FBtr0175450	Tmp	25	35	0	1.48319	0.5687	0.07478	2.67e-08
FBtr0174963	Tmp	25	35	0	1.39794	0.4833	0.06357	2.7e-08
FBtr0170505	Tmp	25	35	0	1.20489	0.2689	0.03539	2.75e-08
FBtr0174155	Tmp	25	35	0	1.13887	0.1876	0.02471	2.82e-08
FBtr0174987	Tmp	25	35	0	1.2735	0.3488	0.04595	2.83e-08
FBtr0162033	Tmp	25	35	1	1.65829	0.7297	0.09616	2.85e-08
FBtr0169810	Tmp	25	35	0	1.29882	0.3772	0.04972	2.86e-08
FBtr0169852	Tmp	15	35	1	1.67656	0.7455	0.09833	2.93e-08
FBtr0168021	Tmp	15	35	0	1.4568	0.5428	0.07166	3e-08
FBtr0162659	Tmp	15	35	0	1.31476	0.3948	0.05214	3.04e-08
FBtr0164956	Tmp	15	35	0	1.38924	0.4743	0.06267	3.07e-08
FBtr0169061	Tmp	25	35	0	1.24522	0.3164	0.04181	3.09e-08
FBtr0166617	Tmp	15	35	0	1.40415	0.4897	0.06474	3.13e-08
FBtr0171061	Tmp	15	35	0	1.39629	0.4816	0.06369	3.15e-08
FBtr0166231	Tmp	25	35	0	1.14464	0.1949	0.0258	3.27e-08
FBtr0172771	Tmp	15	35	0	1.15998	0.2141	0.02835	3.28e-08
FBtr0170545	Tmp	15	35	0	1.39871	0.4841	0.06411	3.28e-08
FBtr0174449	Tmp	15	35	0	1.2705	0.3454	0.04574	3.31e-08
FBtr0165482	Tmp	15	35	0	1.26103	0.3346	0.04432	3.32e-08
FBtr0166467	Tmp	15	25	0	1.27987	0.356	0.04722	3.44e-08
FBtr0161437	Tmp	15	35	0	1.28726	0.3643	0.04834	3.46e-08
FBtr0170668	Tmp	15	35	0	1.23876	0.3089	0.04102	3.56e-08
FBtr0168853	Tmp	15	25	1	1.51215	0.5966	0.07929	3.64e-08
FBtr0168013	Tmp	15	35	0	1.25145	0.3236	0.04306	3.77e-08
FBtr0165385	Tmp	15	35	1	1.53688	0.62	0.0825	3.78e-08
FBtr0174714	Tmp	25	35	1	1.53453	0.6178	0.08228	3.87e-08
FBtr0169243	Tmp	25	35	0	1.18214	0.2414	0.03216	3.89e-08
FBtr0166168	Tmp	15	25	0	1.37154	0.4558	0.06073	3.93e-08
FBtr0173923	Tmp	25	35	0	1.36368	0.4475	0.05966	3.98e-08
FBtr0168013	Tmp	25	35	0	1.25084	0.3229	0.04306	4.01e-08
FBtr0169625	Tmp	15	25	1	2.01824	1.0131	0.1351	4.04e-08
FBtr0171096	Tmp	15	35	1	1.55498	0.6369	0.08498	4.08e-08
FBtr0169682	Tmp	15	35	0	1.1395	0.1884	0.02515	4.14e-08
FBtr0171672	Tmp	15	25	0	1.26953	0.3443	0.04597	4.15e-08
FBtr0162820	Tmp	15	35	0	1.33913	0.4213	0.05629	4.22e-08
FBtr0175307	Tmp	15	35	1	1.64376	0.717	0.09584	4.29e-08
FBtr0164811	Tmp	15	25	0	1.32455	0.4055	0.0542	4.3e-08
FBtr0174696	Tmp	25	35	0	1.37669	0.4612	0.06169	4.38e-08
FBtr0165152	Tmp	25	35	0	1.31713	0.3974	0.05317	4.39e-08
FBtr0169682	Tmp	25	35	0	1.13918	0.188	0.02515	4.41e-08
FBtr0167329	Tmp	15	35	0	1.17446	0.232	0.03105	4.45e-08
FBtr0169183	Tmp	25	35	0	1.37316	0.4575	0.06123	4.47e-08
FBtr0163475	Tmp	15	25	0	1.34016	0.4224	0.05656	4.52e-08
FBtr0163727	Tmp	25	35	0	1.31085	0.3905	0.0523	4.54e-08
FBtr0172020	Tmp	15	35	0	1.19483	0.2568	0.03441	4.64e-08
FBtr0167175	Tmp	15	35	0	1.17056	0.2272	0.0305	4.88e-08
FBtr0162770	Tmp	15	25	0	1.38867	0.4737	0.06361	4.91e-08
FBtr0174790	Tmp	15	25	0	1.32528	0.4063	0.05459	4.95e-08
FBtr0175509	Tmp	25	35	0	1.46297	0.5489	0.07377	5.01e-08
FBtr0169846	Tmp	15	35	0	1.29621	0.3743	0.05039	5.25e-08
FBtr0175494	Tmp	15	25	0	1.20656	0.2709	0.03651	5.38e-08
FBtr0162374	Tmp	15	35	0	1.18657	0.2468	0.03328	5.52e-08
FBtr0171061	Tmp	15	25	0	1.38973	0.4748	0.06409	5.67e-08
FBtr0163952	Tmp	15	35	0	1.25518	0.3279	0.04427	5.71e-08
FBtr0161486	Tmp	15	25	1	1.58667	0.666	0.08994	5.75e-08
FBtr0174939	Tmp	15	35	0	1.27695	0.3527	0.04764	5.77e-08
FBtr0165124	Tmp	25	35	0	1.19334	0.255	0.03453	6.17e-08
FBtr0175535	Tmp	25	35	0	1.30134	0.38	0.05146	6.21e-08
FBtr0167787	Tmp	25	35	0	1.15894	0.2128	0.02885	6.41e-08
FBtr0168201	Tmp	15	25	0	1.22451	0.2922	0.03965	6.52e-08
FBtr0164250	Tmp	15	25	0	1.4837	0.5692	0.07723	6.55e-08
FBtr0174205	Tmp	15	25	1	1.75504	0.8115	0.1101	6.61e-08
FBtr0174732	Tmp	25	35	0	1.29289	0.3706	0.05033	6.68e-08
FBtr0162218	Tmp	15	35	0	1.39484	0.4801	0.06525	6.86e-08
FBtr0161968	Tmp	15	35	0	1.2585	0.3317	0.0451	6.95e-08
FBtr0172188	Tmp	25	35	0	1.34817	0.431	0.05866	7.16e-08
FBtr0167329	Tmp	15	25	0	1.17243	0.2295	0.03125	7.24e-08
FBtr0172854	Tmp	15	25	0	1.41402	0.4998	0.06809	7.33e-08
FBtr0170814	Tmp	25	35	0	1.39407	0.4793	0.06536	7.54e-08
FBtr0170312	Tmp	15	35	0	1.27438	0.3498	0.04771	7.55e-08
FBtr0170295	Tmp	15	35	0	1.44985	0.5359	0.07309	7.56e-08
FBtr0167424	Tmp	25	35	0	1.16498	0.2203	0.03007	7.7e-08
FBtr0172742	Tmp	15	35	0	1.38722	0.4722	0.06446	7.77e-08
FBtr0172915	Tmp	25	35	0	1.27262	0.3478	0.04749	7.83e-08
FBtr0168481	Tmp	15	25	1	1.55348	0.6355	0.08695	8.27e-08
FBtr0168020	Tmp	25	35	1	1.81026	0.8562	0.1174	8.71e-08
FBtr0161556	Tmp	15	25	0	1.22842	0.2968	0.04069	8.75e-08
FBtr0170916	Tmp	15	35	0	1.2441	0.3151	0.04325	8.99e-08
FBtr0167439	Tmp	25	35	0	1.2089	0.2737	0.03758	9.1e-08
FBtr0170082	Tmp	25	35	0	1.33154	0.4131	0.05678	9.36e-08
FBtr0169220	Tmp	15	35	1	1.58766	0.6669	0.09169	9.44e-08
FBtr0168360	Tmp	25	35	0	1.13966	0.1886	0.02594	9.47e-08
FBtr0171950	Tmp	15	35	0	1.44824	0.5343	0.07348	9.48e-08
FBtr0174861	Tmp	15	35	0	1.24393	0.3149	0.04331	9.52e-08
FBtr0166698	Tmp	15	25	1	1.679	0.7476	0.1029	9.61e-08
FBtr0169168	Tmp	15	35	0	1.31276	0.3926	0.05403	9.64e-08
FBtr0170240	Tmp	15	35	0	1.18863	0.2493	0.03431	9.69e-08
FBtr0172296	Tmp	25	35	0	1.17024	0.2268	0.03122	9.73e-08
FBtr0161022	Tmp	15	35	0	1.241	0.3115	0.04292	1e-07
FBtr0169400	Tmp	15	35	0	1.21672	0.283	0.039	1.01e-07
FBtr0175171	Tmp	15	25	0	1.44914	0.5352	0.07377	1.01e-07
FBtr0165936	Tmp	15	35	0	1.23533	0.3049	0.04204	1.02e-07
FBtr0168541	Tmp	25	35	0	1.3854	0.4703	0.06492	1.05e-07
FBtr0175494	Tmp	15	35	0	1.19972	0.2627	0.03628	1.06e-07
FBtr0170953	Tmp	25	35	0	1.43933	0.5254	0.0726	1.08e-07
FBtr0169061	Tmp	15	35	0	1.23328	0.3025	0.04181	1.09e-07
FBtr0174759	Tmp	15	35	1	1.50347	0.5883	0.0813	1.09e-07
FBtr0164320	Tmp	25	35	1	1.54714	0.6296	0.08704	1.1e-07
FBtr0161969	Tmp	15	25	1	1.6057	0.6832	0.09459	1.14e-07
FBtr0160918	Tmp	15	35	0	1.18987	0.2508	0.03474	1.16e-07
FBtr0170007	Tmp	15	25	1	1.57156	0.6522	0.09035	1.16e-07
FBtr0166231	Tmp	15	35	0	1.13776	0.1862	0.0258	1.17e-07
FBtr0163377	Tmp	15	35	1	1.6969	0.7629	0.1058	1.18e-07
FBtr0175509	Tmp	15	35	0	1.44593	0.532	0.07377	1.19e-07
FBtr0171405	Tmp	25	35	0	1.14528	0.1957	0.02714	1.2e-07
FBtr0170185	Tmp	15	35	0	1.32924	0.4106	0.05697	1.21e-07
FBtr0161256	Tmp	25	35	0	1.3333	0.415	0.05758	1.21e-07
FBtr0165199	Tmp	15	35	0	1.33682	0.4188	0.05814	1.23e-07
FBtr0175433	Tmp	15	25	1	1.74654	0.8045	0.1117	1.25e-07
FBtr0172702	Tmp	25	35	0	1.47898	0.5646	0.07844	1.26e-07
FBtr0164210	Tmp	25	35	0	1.14013	0.1892	0.02631	1.28e-07
FBtr0168513	Tmp	25	35	0	1.43008	0.5161	0.07179	1.3e-07
FBtr0167432	Tmp	15	25	0	1.24998	0.3219	0.0448	1.31e-07
FBtr0166551	Tmp	15	35	0	1.34378	0.4263	0.05933	1.31e-07
FBtr0165448	Tmp	15	35	0	1.32381	0.4047	0.05635	1.33e-07
FBtr0173855	Tmp	15	35	0	1.34667	0.4294	0.05978	1.33e-07
FBtr0169432	Tmp	15	35	0	1.35981	0.4434	0.06177	1.36e-07
FBtr0161101	Tmp	15	35	0	1.23277	0.3019	0.04208	1.37e-07
FBtr0170441	Tmp	15	35	0	1.24574	0.317	0.04421	1.39e-07
FBtr0174312	Tmp	25	35	0	1.14544	0.1959	0.02734	1.41e-07
FBtr0171603	Tmp	15	35	0	1.44834	0.5344	0.07456	1.41e-07
FBtr0173366	Tmp	25	35	0	1.44774	0.5338	0.07457	1.45e-07
FBtr0175505	Tmp	25	35	0	1.33348	0.4152	0.05801	1.46e-07
FBtr0173478	Tmp	15	35	0	1.41255	0.4983	0.06962	1.46e-07
FBtr0167314	Tmp	15	35	0	1.36812	0.4522	0.06322	1.49e-07
FBtr0170916	Tmp	25	35	0	1.23902	0.3092	0.04325	1.5e-07
FBtr0165637	Tmp	15	35	0	1.44934	0.5354	0.07486	1.5e-07
FBtr0174156	Tmp	15	35	0	1.45327	0.5393	0.07543	1.51e-07
FBtr0174987	Tmp	15	35	0	1.25553	0.3283	0.04595	1.53e-07
FBtr0174736	Tmp	15	35	0	1.30803	0.3874	0.05432	1.61e-07
FBtr0171152	Tmp	15	35	0	1.1935	0.2552	0.03582	1.65e-07
FBtr0167496	Tmp	15	35	0	1.28449	0.3612	0.05072	1.68e-07
FBtr0162628	Tmp	15	35	0	1.39021	0.4753	0.06674	1.68e-07
FBtr0165902	Tmp	15	25	0	1.37383	0.4582	0.06437	1.69e-07
FBtr0164438	Tmp	15	25	0	1.28325	0.3598	0.05055	1.7e-07
FBtr0162729	Tmp	15	25	0	1.28112	0.3574	0.05023	1.71e-07
FBtr0167312	Tmp	15	35	0	1.43157	0.5176	0.07278	1.73e-07
FBtr0163567	Tmp	15	35	0	1.37392	0.4583	0.06444	1.74e-07
FBtr0165935	Tmp	15	35	0	1.28254	0.359	0.05049	1.75e-07
FBtr0170527	Tmp	15	35	0	1.21411	0.2799	0.0394	1.79e-07
FBtr0175041	Tmp	15	35	0	1.3807	0.4654	0.06562	1.86e-07
FBtr0165758	Tmp	15	25	1	1.55348	0.6355	0.0896	1.86e-07
FBtr0174768	Tmp	15	25	0	1.30306	0.3819	0.05386	1.89e-07
FBtr0160909	Tmp	25	35	0	1.34892	0.4318	0.06096	1.93e-07
FBtr0165551	Tmp	15	35	0	1.37802	0.4626	0.06531	1.94e-07
FBtr0168667	Tmp	15	35	0	1.34779	0.4306	0.06084	1.96e-07
FBtr0166086	Tmp	25	35	1	1.5132	0.5976	0.08441	1.96e-07
FBtr0175307	Tmp	25	35	1	1.60025	0.6783	0.09584	1.97e-07
FBtr0163493	Tmp	25	35	0	1.15461	0.2074	0.02931	1.98e-07
FBtr0164613	Tmp	25	35	0	1.28183	0.3582	0.05062	1.98e-07
FBtr0166086	Tmp	15	35	1	1.51278	0.5972	0.08441	1.99e-07
FBtr0164514	Tmp	15	35	0	1.43038	0.5164	0.073	2e-07
FBtr0164240	Tmp	15	35	0	1.31759	0.3979	0.05627	2.01e-07
FBtr0163012	Tmp	25	35	0	1.41304	0.4988	0.07053	2.01e-07
FBtr0162144	Tmp	15	35	0	1.46774	0.5536	0.07843	2.11e-07
FBtr0162601	Tmp	25	35	0	1.30387	0.3828	0.05425	2.13e-07
FBtr0174864	Tmp	15	25	0	1.12646	0.1718	0.02436	2.16e-07
FBtr0164488	Tmp	25	35	0	1.12101	0.1648	0.02338	2.19e-07
FBtr0174892	Tmp	15	25	0	1.45458	0.5406	0.07671	2.21e-07
FBtr0174392	Tmp	15	35	0	1.30958	0.3891	0.05523	2.22e-07
FBtr0161072	Tmp	25	35	0	1.17731	0.2355	0.03344	2.25e-07
FBtr0163520	Tmp	25	35	0	1.4287	0.5147	0.0731	2.25e-07
FBtr0174383	Tmp	25	35	0	1.20991	0.2749	0.03904	2.27e-07
FBtr0161758	Tmp	15	25	0	1.39146	0.4766	0.06771	2.27e-07
FBtr0163490	Tmp	25	35	0	1.16368	0.2187	0.03108	2.28e-07
FBtr0167909	Tmp	25	35	0	1.19657	0.2589	0.03685	2.39e-07
FBtr0171073	Tmp	15	35	0	1.33524	0.4171	0.05939	2.41e-07
FBtr0165385	Tmp	25	35	0	1.49381	0.579	0.0825	2.46e-07
FBtr0169364	Tmp	15	35	1	1.5791	0.6591	0.09397	2.49e-07
FBtr0167405	Tmp	15	35	0	1.26103	0.3346	0.04777	2.59e-07
FBtr0172650	Tmp	15	35	0	1.37088	0.4551	0.065	2.62e-07
FBtr0171480	Tmp	15	35	0	1.36879	0.4529	0.06474	2.66e-07
FBtr0170093	Tmp	15	35	0	1.40581	0.4914	0.07023	2.66e-07
FBtr0172724	Tmp	25	35	0	1.48803	0.5734	0.08197	2.68e-07
FBtr0166178	Tmp	15	35	0	1.27695	0.3527	0.05043	2.69e-07
FBtr0174268	Tmp	15	35	0	1.38588	0.4708	0.06734	2.72e-07
FBtr0162052	Tmp	15	35	0	1.28645	0.3634	0.05207	2.83e-07
FBtr0174035	Tmp	25	35	0	1.28218	0.3586	0.05138	2.84e-07
FBtr0161032	Tmp	25	35	0	1.28085	0.3571	0.05118	2.86e-07
FBtr0166681	Tmp	15	35	0	1.35444	0.4377	0.06273	2.86e-07
FBtr0174714	Tmp	15	35	0	1.48834	0.5737	0.08228	2.9e-07
FBtr0167756	Tmp	25	35	0	1.18633	0.2465	0.03535	2.91e-07
FBtr0163947	Tmp	15	35	1	1.56157	0.643	0.09233	3e-07
FBtr0166392	Tmp	25	35	1	1.53719	0.6203	0.0891	3.04e-07
FBtr0171747	Tmp	15	35	0	1.25928	0.3326	0.04779	3.06e-07
FBtr0167441	Tmp	25	35	0	1.21285	0.2784	0.04004	3.14e-07
FBtr0167726	Tmp	15	25	0	1.39852	0.4839	0.06962	3.16e-07
FBtr0173738	Tmp	15	25	1	1.51509	0.5994	0.08627	3.19e-07
FBtr0173613	Tmp	15	35	0	1.22103	0.2881	0.04149	3.24e-07
FBtr0165886	Tmp	15	35	0	1.37402	0.4584	0.06605	3.3e-07
FBtr0173588	Tmp	15	25	1	1.52436	0.6082	0.0877	3.36e-07
FBtr0172417	Tmp	15	35	1	1.54446	0.6271	0.09044	3.37e-07
FBtr0170691	Tmp	15	35	1	1.51383	0.5982	0.08635	3.45e-07
FBtr0167314	Tmp	25	35	0	1.35435	0.4376	0.06322	3.52e-07
FBtr0166979	Tmp	25	35	1	1.51624	0.6005	0.08676	3.53e-07
FBtr0175548	Tmp	25	35	0	1.18247	0.2418	0.03495	3.56e-07
FBtr0163794	Tmp	15	35	0	1.46978	0.5556	0.08034	3.6e-07
FBtr0166754	Tmp	15	35	0	1.43913	0.5252	0.07595	3.61e-07
FBtr0168479	Tmp	25	35	1	1.54253	0.6253	0.0905	3.68e-07
FBtr0172258	Tmp	15	35	0	1.38607	0.471	0.06821	3.75e-07
FBtr0166883	Tmp	15	35	0	1.43933	0.5254	0.07612	3.78e-07
FBtr0170256	Tmp	25	35	0	1.18091	0.2399	0.03476	3.82e-07
FBtr0168952	Tmp	15	35	1	1.74158	0.8004	0.116	3.85e-07
FBtr0172724	Tmp	15	25	0	1.48329	0.5688	0.08249	3.87e-07
FBtr0172112	Tmp	15	35	1	1.58623	0.6656	0.09652	3.87e-07
FBtr0163796	Tmp	25	35	0	1.41098	0.4967	0.07209	3.95e-07
FBtr0174382	Tmp	15	35	0	1.18329	0.2428	0.03524	3.98e-07
FBtr0163325	Tmp	25	35	0	1.18255	0.2419	0.03513	4.03e-07
FBtr0172855	Tmp	15	35	1	1.8173	0.8618	0.1253	4.12e-07
FBtr0174254	Tmp	15	35	1	1.51803	0.6022	0.08757	4.15e-07
FBtr0166935	Tmp	15	25	0	1.38549	0.4704	0.06843	4.19e-07
FBtr0166847	Tmp	25	35	0	1.41991	0.5058	0.07363	4.28e-07
FBtr0166164	Tmp	15	35	0	1.48401	0.5695	0.08293	4.31e-07
FBtr0162840	Tmp	25	35	0	1.24755	0.3191	0.04648	4.33e-07
FBtr0170128	Tmp	25	35	0	1.20941	0.2743	0.03996	4.35e-07
FBtr0166166	Tmp	15	35	0	1.22935	0.2979	0.04341	4.37e-07
FBtr0161501	Tmp	15	35	0	1.42435	0.5103	0.07436	4.39e-07
FBtr0163862	Tmp	15	35	0	1.46317	0.5491	0.08005	4.43e-07
FBtr0170955	Tmp	15	35	0	1.33127	0.4128	0.0602	4.48e-07
FBtr0164860	Tmp	25	35	0	1.19276	0.2543	0.03709	4.5e-07
FBtr0167067	Tmp	15	25	0	1.41952	0.5054	0.07377	4.59e-07
FBtr0174591	Tmp	15	35	0	1.35698	0.4404	0.06434	4.68e-07
FBtr0166883	Tmp	25	35	0	1.43495	0.521	0.07612	4.68e-07
FBtr0164257	Tmp	25	35	0	1.15661	0.2099	0.03069	4.79e-07
FBtr0165153	Tmp	15	35	1	1.51519	0.5995	0.08767	4.8e-07
FBtr0167699	Tmp	15	35	0	1.22137	0.2885	0.04219	4.82e-07
FBtr0168736	Tmp	15	35	0	1.22315	0.2906	0.04252	4.87e-07
FBtr0165333	Tmp	25	35	0	1.40678	0.4924	0.07208	4.92e-07
FBtr0173888	Tmp	15	35	0	1.21319	0.2788	0.04081	4.95e-07
FBtr0173397	Tmp	15	35	0	1.23979	0.3101	0.04541	4.97e-07
FBtr0166895	Tmp	15	25	0	1.35858	0.4421	0.06479	5.06e-07
FBtr0166529	Tmp	15	35	0	1.37097	0.4552	0.06671	5.06e-07
FBtr0174277	Tmp	15	25	1	1.51498	0.5993	0.08782	5.06e-07
FBtr0165980	Tmp	15	25	1	1.50754	0.5922	0.08683	5.14e-07
FBtr0173888	Tmp	25	35	0	1.21268	0.2782	0.04081	5.22e-07
FBtr0175378	Tmp	15	35	0	1.34826	0.4311	0.06327	5.26e-07
FBtr0167288	Tmp	15	35	0	1.3535	0.4367	0.06412	5.31e-07
FBtr0169418	Tmp	25	35	0	1.36047	0.4441	0.06524	5.37e-07
FBtr0175402	Tmp	15	35	0	1.34705	0.4298	0.06316	5.42e-07
FBtr0166669	Tmp	15	25	1	1.61004	0.6871	0.101	5.51e-07
FBtr0164871	Tmp	15	25	0	1.26822	0.3428	0.05045	5.65e-07
FBtr0170232	Tmp	15	35	0	1.38819	0.4732	0.06966	5.67e-07
FBtr0163636	Tmp	15	35	0	1.18067	0.2396	0.03531	5.84e-07
FBtr0162820	Tmp	25	35	0	1.30306	0.3819	0.05629	5.85e-07
FBtr0173840	Tmp	25	35	0	1.28405	0.3607	0.05319	5.91e-07
FBtr0168672	Tmp	15	35	0	1.45407	0.5401	0.07965	5.91e-07
FBtr0170847	Tmp	15	35	0	1.33598	0.4179	0.0617	6.12e-07
FBtr0165353	Tmp	15	25	0	1.3396	0.4218	0.0623	6.15e-07
FBtr0168803	Tmp	15	25	0	1.39175	0.4769	0.07046	6.21e-07
FBtr0166698	Tmp	15	35	1	1.61507	0.6916	0.1022	6.25e-07
FBtr0162041	Tmp	25	35	1	1.54307	0.6258	0.0925	6.26e-07
FBtr0173294	Tmp	25	35	0	1.31613	0.3963	0.05858	6.27e-07
FBtr0173695	Tmp	25	35	0	1.43644	0.5225	0.07724	6.28e-07
FBtr0175016	Tmp	15	35	1	1.56602	0.6471	0.09565	6.29e-07
FBtr0160975	Tmp	25	35	0	1.15926	0.2132	0.03153	6.35e-07
FBtr0170738	Tmp	25	35	0	1.33247	0.4141	0.06125	6.36e-07
FBtr0167035	Tmp	15	35	0	1.21462	0.2805	0.04151	6.41e-07
FBtr0164735	Tmp	25	35	0	1.19681	0.2592	0.03836	6.48e-07
FBtr0162874	Tmp	15	35	0	1.21268	0.2782	0.04119	6.51e-07
FBtr0162217	Tmp	15	35	0	1.31887	0.3993	0.05914	6.6e-07
FBtr0168753	Tmp	25	35	0	1.18001	0.2388	0.03538	6.65e-07
FBtr0169032	Tmp	25	35	0	1.45417	0.5402	0.08005	6.66e-07
FBtr0171248	Tmp	15	25	0	1.30794	0.3873	0.0574	6.72e-07
FBtr0164158	Tmp	25	35	0	1.24298	0.3138	0.04652	6.74e-07
FBtr0175185	Tmp	15	35	0	1.33672	0.4187	0.06207	6.74e-07
FBtr0163642	Tmp	15	35	0	1.28387	0.3605	0.0535	6.92e-07
FBtr0170324	Tmp	15	25	0	1.35126	0.4343	0.06445	6.92e-07
FBtr0163281	Tmp	15	25	0	1.35867	0.4422	0.06564	6.96e-07
FBtr0169781	Tmp	15	35	0	1.39165	0.4768	0.07081	7.04e-07
FBtr0171919	Tmp	15	35	0	1.29693	0.3751	0.05572	7.1e-07
FBtr0169536	Tmp	15	25	0	1.33691	0.4189	0.06223	7.12e-07
FBtr0165239	Tmp	15	35	1	1.5111	0.5956	0.0885	7.15e-07
FBtr0172016	Tmp	15	35	0	1.2571	0.3301	0.04906	7.16e-07
FBtr0161743	Tmp	15	35	0	1.34854	0.4314	0.06414	7.28e-07
FBtr0174602	Tmp	25	35	1	1.52721	0.6109	0.09084	7.29e-07
FBtr0169544	Tmp	15	25	0	1.31503	0.3951	0.05875	7.3e-07
FBtr0161693	Tmp	15	25	0	1.33025	0.4117	0.06123	7.32e-07
FBtr0163627	Tmp	15	35	0	1.22349	0.291	0.04328	7.33e-07
FBtr0175605	Tmp	15	25	0	1.26646	0.3408	0.05072	7.47e-07
FBtr0160777	Tmp	15	35	0	1.17275	0.2299	0.03428	7.74e-07
FBtr0164871	Tmp	15	35	0	1.26251	0.3363	0.05014	7.77e-07
FBtr0163987	Tmp	15	35	0	1.32088	0.4015	0.05988	7.85e-07
FBtr0170312	Tmp	25	35	0	1.2479	0.3195	0.04771	8.07e-07
FBtr0170128	Tmp	15	35	0	1.20372	0.2675	0.03996	8.17e-07
FBtr0169503	Tmp	25	35	0	1.19507	0.2571	0.03845	8.35e-07
FBtr0169795	Tmp	25	35	0	1.3185	0.3989	0.05965	8.37e-07
FBtr0173589	Tmp	15	35	0	1.3491	0.432	0.0647	8.7e-07
FBtr0175543	Tmp	15	35	0	1.37812	0.4627	0.06935	8.87e-07
FBtr0161732	Tmp	25	35	0	1.35369	0.4369	0.06549	8.89e-07
FBtr0165058	Tmp	15	35	0	1.19358	0.2553	0.03829	9.02e-07
FBtr0169841	Tmp	15	35	0	1.21731	0.2837	0.04257	9.13e-07
FBtr0174667	Tmp	25	35	0	1.45518	0.5412	0.08124	9.2e-07
FBtr0167330	Tmp	15	35	0	1.35116	0.4342	0.0652	9.29e-07
FBtr0172001	Tmp	15	35	0	1.15277	0.2051	0.03081	9.3e-07
FBtr0174123	Tmp	15	35	0	1.19284	0.2544	0.03822	9.4e-07
FBtr0161584	Tmp	15	35	0	1.31276	0.3926	0.05904	9.62e-07
FBtr0167477	Tmp	25	35	0	1.40464	0.4902	0.07375	9.69e-07
FBtr0169746	Tmp	15	35	0	1.31494	0.395	0.05953	1.01e-06
FBtr0164302	Tmp	15	35	0	1.27863	0.3546	0.05349	1.03e-06
FBtr0167269	Tmp	25	35	0	1.19582	0.258	0.03894	1.04e-06
FBtr0168677	Tmp	15	35	0	1.26462	0.3387	0.0511	1.04e-06
FBtr0173318	Tmp	25	35	0	1.29397	0.3718	0.0561	1.04e-06
FBtr0168865	Tmp	15	25	0	1.29441	0.3723	0.05617	1.04e-06
FBtr0174397	Tmp	25	35	0	1.36301	0.4468	0.06747	1.06e-06
FBtr0169185	Tmp	15	35	0	1.2349	0.3044	0.04598	1.07e-06
FBtr0169903	Tmp	25	35	0	1.24014	0.3105	0.04689	1.07e-06
FBtr0166979	Tmp	15	35	0	1.48875	0.5741	0.08676	1.08e-06
FBtr0172921	Tmp	25	35	0	1.33654	0.4185	0.06327	1.09e-06
FBtr0161265	Tmp	15	35	1	1.98316	0.9878	0.1493	1.09e-06
FBtr0161449	Tmp	15	25	1	1.61832	0.6945	0.105	1.1e-06
FBtr0172659	Tmp	15	35	0	1.31951	0.4	0.06054	1.12e-06
FBtr0166492	Tmp	25	35	0	1.47141	0.5572	0.08432	1.12e-06
FBtr0171372	Tmp	15	35	1	1.80175	0.8494	0.1285	1.12e-06
FBtr0164257	Tmp	15	35	0	1.15085	0.2027	0.03069	1.13e-06
FBtr0172258	Tmp	25	35	0	1.36651	0.4505	0.06821	1.13e-06
FBtr0168066	Tmp	15	35	0	1.32804	0.4093	0.06203	1.15e-06
FBtr0169932	Tmp	25	35	1	1.51341	0.5978	0.09065	1.17e-06
FBtr0168199	Tmp	15	25	0	1.21883	0.2855	0.0433	1.18e-06
FBtr0173853	Tmp	15	35	0	1.26734	0.3418	0.05184	1.18e-06
FBtr0161558	Tmp	25	35	0	1.19358	0.2553	0.03873	1.19e-06
FBtr0164769	Tmp	15	35	0	1.22646	0.2945	0.0447	1.2e-06
FBtr0175401	Tmp	25	35	0	1.3829	0.4677	0.07098	1.2e-06
FBtr0161330	Tmp	25	35	0	1.15789	0.2115	0.03212	1.21e-06
FBtr0171097	Tmp	15	35	0	1.37745	0.462	0.07015	1.21e-06
FBtr0165479	Tmp	15	35	0	1.23123	0.3001	0.04558	1.22e-06
FBtr0163428	Tmp	15	35	0	1.25858	0.3318	0.05041	1.23e-06
FBtr0171195	Tmp	15	25	0	1.28547	0.3623	0.05508	1.25e-06
FBtr0174918	Tmp	15	35	0	1.43187	0.5179	0.07877	1.26e-06
FBtr0161675	Tmp	15	25	1	2.16625	1.1152	0.1697	1.28e-06
FBtr0164769	Tmp	25	35	0	1.22578	0.2937	0.0447	1.29e-06
FBtr0172700	Tmp	15	25	0	1.3113	0.391	0.05954	1.3e-06
FBtr0169449	Tmp	15	25	0	1.37507	0.4595	0.06997	1.3e-06
FBtr0168847	Tmp	15	25	0	1.2981	0.3764	0.05733	1.31e-06
FBtr0172405	Tmp	15	25	0	1.33284	0.4145	0.06314	1.31e-06
FBtr0168802	Tmp	25	35	0	1.19243	0.2539	0.03868	1.32e-06
FBtr0161449	Tmp	15	35	1	1.60792	0.6852	0.1044	1.32e-06
FBtr0164855	Tmp	25	35	0	1.20014	0.2632	0.04015	1.36e-06
FBtr0166473	Tmp	25	35	0	1.30767	0.387	0.05905	1.36e-06
FBtr0174920	Tmp	15	35	0	1.3435	0.426	0.06506	1.4e-06
FBtr0172403	Tmp	15	25	1	1.53262	0.616	0.09409	1.4e-06
FBtr0173072	Tmp	15	35	0	1.29029	0.3677	0.05622	1.44e-06
FBtr0162218	Tmp	25	35	0	1.34388	0.4264	0.06525	1.46e-06
FBtr0162010	Tmp	15	35	0	1.41333	0.4991	0.07641	1.47e-06
FBtr0162730	Tmp	15	25	0	1.45156	0.5376	0.08228	1.47e-06
FBtr0163167	Tmp	15	35	0	1.16829	0.2244	0.03437	1.48e-06
FBtr0166464	Tmp	15	35	0	1.22035	0.2873	0.04399	1.48e-06
FBtr0173003	Tmp	15	35	0	1.27341	0.3487	0.05341	1.49e-06
FBtr0173047	Tmp	15	35	0	1.19053	0.2516	0.03855	1.51e-06
FBtr0169850	Tmp	15	35	0	1.19574	0.2579	0.03955	1.54e-06
FBtr0163183	Tmp	15	35	0	1.22586	0.2938	0.04507	1.55e-06
FBtr0160889	Tmp	25	35	0	1.35388	0.4371	0.06703	1.55e-06
FBtr0174682	Tmp	15	25	0	1.30242	0.3812	0.0585	1.57e-06
FBtr0161265	Tmp	15	25	1	1.97028	0.9784	0.1503	1.59e-06
FBtr0168485	Tmp	15	35	1	1.61183	0.6887	0.1058	1.61e-06
FBtr0164146	Tmp	15	25	0	1.11165	0.1527	0.02347	1.62e-06
FBtr0167269	Tmp	15	35	0	1.19193	0.2533	0.03894	1.63e-06
FBtr0163563	Tmp	15	35	0	1.43664	0.5227	0.08045	1.67e-06
FBtr0173304	Tmp	15	35	0	1.16845	0.2246	0.03457	1.69e-06
FBtr0168910	Tmp	25	35	0	1.41255	0.4983	0.07676	1.7e-06
FBtr0174656	Tmp	15	35	0	1.15445	0.2072	0.03193	1.72e-06
FBtr0160817	Tmp	15	25	0	1.29882	0.3772	0.05812	1.72e-06
FBtr0170541	Tmp	15	25	0	1.28538	0.3622	0.05582	1.73e-06
FBtr0167250	Tmp	15	35	1	1.65324	0.7253	0.1118	1.74e-06
FBtr0175438	Tmp	15	25	0	1.30758	0.3869	0.05965	1.75e-06
FBtr0169707	Tmp	15	35	0	1.30505	0.3841	0.05924	1.76e-06
FBtr0169498	Tmp	15	35	0	1.17089	0.2276	0.03513	1.79e-06
FBtr0169118	Tmp	15	35	0	1.32657	0.4077	0.06298	1.83e-06
FBtr0173725	Tmp	15	35	0	1.18921	0.25	0.03865	1.86e-06
FBtr0175252	Tmp	15	35	0	1.42959	0.5156	0.07975	1.88e-06
FBtr0163439	Tmp	15	35	0	1.15445	0.2072	0.03205	1.89e-06
FBtr0170362	Tmp	25	35	0	1.31997	0.4005	0.06195	1.89e-06
FBtr0165875	Tmp	15	35	1	1.50483	0.5896	0.09128	1.93e-06
FBtr0172960	Tmp	15	25	1	1.61027	0.6873	0.1064	1.94e-06
FBtr0174686	Tmp	15	35	0	1.30053	0.3791	0.05872	1.95e-06
FBtr0169661	Tmp	15	35	1	1.68354	0.7515	0.1165	1.99e-06
FBtr0163949	Tmp	25	35	0	1.26549	0.3397	0.05272	2.03e-06
FBtr0169558	Tmp	25	35	0	1.21664	0.2829	0.0439	2.04e-06
FBtr0167787	Tmp	15	35	0	1.13737	0.1857	0.02885	2.09e-06
FBtr0165870	Tmp	25	35	0	1.18723	0.2476	0.03847	2.09e-06
FBtr0170340	Tmp	15	35	0	1.38501	0.4699	0.07301	2.09e-06
FBtr0162656	Tmp	15	35	0	1.11543	0.1576	0.02449	2.1e-06
FBtr0161503	Tmp	15	25	0	1.40513	0.4907	0.07628	2.11e-06
FBtr0168472	Tmp	25	35	0	1.35172	0.4348	0.06762	2.13e-06
FBtr0162851	Tmp	15	35	0	1.25084	0.3229	0.05022	2.14e-06
FBtr0168422	Tmp	25	35	0	1.38713	0.4721	0.07345	2.17e-06
FBtr0164733	Tmp	25	35	0	1.32042	0.401	0.06249	2.24e-06
FBtr0166816	Tmp	15	35	0	1.27562	0.3512	0.05474	2.25e-06
FBtr0170144	Tmp	15	35	0	1.14727	0.1982	0.0309	2.26e-06
FBtr0162802	Tmp	15	25	0	1.14758	0.1986	0.03096	2.26e-06
FBtr0160975	Tmp	15	35	0	1.15037	0.2021	0.03153	2.31e-06
FBtr0167471	Tmp	15	35	0	1.22901	0.2975	0.04643	2.32e-06
FBtr0169403	Tmp	25	35	0	1.26129	0.3349	0.05228	2.33e-06
FBtr0171236	Tmp	15	35	0	1.31914	0.3996	0.06237	2.33e-06
FBtr0161154	Tmp	15	35	0	1.31267	0.3925	0.06128	2.35e-06
FBtr0168853	Tmp	15	35	0	1.41863	0.5045	0.07879	2.36e-06
FBtr0161948	Tmp	25	35	0	1.26304	0.3369	0.05268	2.41e-06
FBtr0170233	Tmp	15	35	0	1.19077	0.2519	0.03939	2.43e-06
FBtr0162917	Tmp	15	35	0	1.39542	0.4807	0.07524	2.48e-06
FBtr0168199	Tmp	15	35	0	1.20983	0.2748	0.04302	2.49e-06
FBtr0175480	Tmp	15	35	0	1.22569	0.2936	0.04597	2.5e-06
FBtr0168601	Tmp	15	35	0	1.264	0.338	0.05293	2.51e-06
FBtr0172280	Tmp	15	35	0	1.46388	0.5498	0.08617	2.55e-06
FBtr0163259	Tmp	15	35	0	1.44113	0.5272	0.08263	2.56e-06
FBtr0161098	Tmp	25	35	0	1.21571	0.2818	0.04419	2.58e-06
FBtr0162830	Tmp	15	25	0	1.3763	0.4608	0.07225	2.58e-06
FBtr0172653	Tmp	15	35	0	1.13022	0.1766	0.02771	2.61e-06
FBtr0168667	Tmp	25	35	0	1.30831	0.3877	0.06084	2.63e-06
FBtr0173150	Tmp	15	25	0	1.44043	0.5265	0.08262	2.64e-06
FBtr0167825	Tmp	15	35	0	1.16772	0.2237	0.03518	2.77e-06
FBtr0168851	Tmp	15	35	0	1.27447	0.3499	0.05502	2.77e-06
FBtr0162032	Tmp	15	35	0	1.3686	0.4527	0.07119	2.77e-06
FBtr0169653	Tmp	25	35	0	1.13705	0.1853	0.02915	2.79e-06
FBtr0169168	Tmp	25	35	0	1.26848	0.3431	0.05403	2.85e-06
FBtr0166633	Tmp	15	35	0	1.09149	0.1263	0.01989	2.88e-06
FBtr0174853	Tmp	25	35	0	1.26549	0.3397	0.05353	2.89e-06
FBtr0170936	Tmp	25	35	0	1.46104	0.547	0.08621	2.9e-06
FBtr0175208	Tmp	15	35	0	1.11713	0.1598	0.0252	2.93e-06
FBtr0162631	Tmp	25	35	0	1.16046	0.2147	0.03384	2.93e-06
FBtr0173955	Tmp	15	35	0	1.37497	0.4594	0.07242	2.93e-06
FBtr0161697	Tmp	15	35	0	1.42969	0.5157	0.08134	2.97e-06
FBtr0169876	Tmp	25	35	0	1.10512	0.1442	0.02277	3.01e-06
FBtr0168553	Tmp	15	35	1	1.58381	0.6634	0.1047	3.02e-06
FBtr0167538	Tmp	15	35	0	1.14584	0.1964	0.03101	3.04e-06
FBtr0161804	Tmp	25	35	0	1.12584	0.171	0.02701	3.05e-06
FBtr0163805	Tmp	15	35	0	1.48504	0.5705	0.09013	3.07e-06
FBtr0162989	Tmp	15	35	1	1.60993	0.687	0.1086	3.09e-06
FBtr0166472	Tmp	25	35	0	1.46175	0.5477	0.08666	3.18e-06
FBtr0174953	Tmp	15	35	0	1.17072	0.2274	0.03601	3.24e-06
FBtr0171632	Tmp	25	35	0	1.46937	0.5552	0.08793	3.24e-06
FBtr0163081	Tmp	25	35	0	1.24513	0.3163	0.05009	3.25e-06
FBtr0161972	Tmp	15	35	0	1.24842	0.3201	0.05074	3.31e-06
FBtr0170094	Tmp	15	35	1	1.60603	0.6835	0.1083	3.31e-06
FBtr0170955	Tmp	25	35	0	1.30116	0.3798	0.0602	3.32e-06
FBtr0164646	Tmp	15	35	1	1.60003	0.6781	0.1075	3.36e-06
FBtr0166094	Tmp	15	35	0	1.49009	0.5754	0.09128	3.37e-06
FBtr0175400	Tmp	25	35	0	1.32758	0.4088	0.06489	3.42e-06
FBtr0174392	Tmp	15	25	0	1.27465	0.3501	0.05558	3.43e-06
FBtr0170046	Tmp	15	35	0	1.3582	0.4417	0.07011	3.43e-06
FBtr0172769	Tmp	15	35	0	1.1935	0.2552	0.04052	3.45e-06
FBtr0168022	Tmp	25	35	0	1.41333	0.4991	0.07926	3.45e-06
FBtr0174306	Tmp	15	25	0	1.30604	0.3852	0.06125	3.56e-06
FBtr0168204	Tmp	15	35	0	1.23294	0.3021	0.04805	3.58e-06
FBtr0174397	Tmp	15	35	0	1.34183	0.4242	0.06747	3.58e-06
FBtr0169070	Tmp	25	35	0	1.40279	0.4883	0.07767	3.59e-06
FBtr0175427	Tmp	15	35	0	1.31722	0.3975	0.06325	3.61e-06
FBtr0171152	Tmp	25	35	0	1.1687	0.2249	0.03582	3.7e-06
FBtr0162659	Tmp	25	35	0	1.25466	0.3273	0.05214	3.71e-06
FBtr0169432	Tmp	15	25	0	1.31048	0.3901	0.06216	3.73e-06
FBtr0168268	Tmp	15	25	0	1.34406	0.4266	0.06803	3.79e-06
FBtr0164087	Tmp	25	35	0	1.21276	0.2783	0.04442	3.85e-06
FBtr0161588	Tmp	15	35	0	1.38569	0.4706	0.0751	3.86e-06
FBtr0163655	Tmp	15	35	0	1.47161	0.5574	0.08895	3.86e-06
FBtr0175453	Tmp	25	35	0	1.15493	0.2078	0.03316	3.87e-06
FBtr0172546	Tmp	15	35	0	1.44965	0.5357	0.08552	3.89e-06
FBtr0166323	Tmp	15	25	0	1.12397	0.1686	0.02692	3.91e-06
FBtr0174363	Tmp	15	35	0	1.23063	0.2994	0.04781	3.91e-06
FBtr0167284	Tmp	15	35	0	1.35839	0.4419	0.07055	3.91e-06
FBtr0167401	Tmp	15	35	0	1.20656	0.2709	0.04327	3.93e-06
FBtr0175401	Tmp	15	35	0	1.36056	0.4442	0.07098	3.98e-06
FBtr0175394	Tmp	25	35	0	1.25884	0.3321	0.05307	3.99e-06
FBtr0165237	Tmp	15	35	1	1.53071	0.6142	0.09817	4e-06
FBtr0163131	Tmp	15	35	1	1.51446	0.5988	0.09571	4.01e-06
FBtr0165344	Tmp	25	35	0	1.33459	0.4164	0.06658	4.02e-06
FBtr0171221	Tmp	25	35	0	1.24634	0.3177	0.0508	4.03e-06
FBtr0168140	Tmp	15	35	0	1.34211	0.4245	0.06788	4.03e-06
FBtr0167556	Tmp	15	35	0	1.20364	0.2674	0.04277	4.08e-06
FBtr0174705	Tmp	25	35	0	1.24686	0.3183	0.05091	4.08e-06
FBtr0168389	Tmp	15	35	0	1.23294	0.3021	0.04834	4.1e-06
FBtr0167035	Tmp	25	35	0	1.1969	0.2593	0.04151	4.13e-06
FBtr0163492	Tmp	15	35	0	1.43147	0.5175	0.08289	4.19e-06
FBtr0168454	Tmp	25	35	0	1.20497	0.269	0.0431	4.2e-06
FBtr0160778	Tmp	15	35	1	1.56493	0.6461	0.1035	4.21e-06
FBtr0163636	Tmp	25	35	0	1.16498	0.2203	0.03531	4.23e-06
FBtr0173725	Tmp	25	35	0	1.18189	0.2411	0.03865	4.26e-06
FBtr0165125	Tmp	25	35	0	1.13619	0.1842	0.02955	4.3e-06
FBtr0165722	Tmp	25	35	1	1.55714	0.6389	0.1025	4.31e-06
FBtr0164240	Tmp	25	35	0	1.27509	0.3506	0.05627	4.39e-06
FBtr0175382	Tmp	25	35	0	1.22273	0.2901	0.04659	4.43e-06
FBtr0163520	Tmp	15	35	0	1.37069	0.4549	0.0731	4.51e-06
FBtr0174649	Tmp	25	35	0	1.19599	0.2582	0.04157	4.72e-06
FBtr0161728	Tmp	25	35	0	1.43545	0.5215	0.08399	4.73e-06
FBtr0172574	Tmp	25	35	0	1.09809	0.135	0.02176	4.81e-06
FBtr0174432	Tmp	15	35	0	1.24341	0.3143	0.05073	4.95e-06
FBtr0169260	Tmp	25	35	0	1.39339	0.4786	0.07724	4.95e-06
FBtr0173342	Tmp	15	35	0	1.33367	0.4154	0.06706	4.98e-06
FBtr0172703	Tmp	15	25	0	1.49081	0.5761	0.093	4.98e-06
FBtr0174715	Tmp	15	25	0	1.264	0.338	0.05457	5.02e-06
FBtr0167393	Tmp	15	35	0	1.24263	0.3134	0.05068	5.19e-06
FBtr0175211	Tmp	25	35	0	1.16465	0.2199	0.03557	5.21e-06
FBtr0170545	Tmp	15	25	0	1.31841	0.3988	0.06451	5.21e-06
FBtr0169739	Tmp	25	35	0	1.16772	0.2237	0.03621	5.27e-06
FBtr0164115	Tmp	15	35	0	1.20723	0.2717	0.04403	5.45e-06
FBtr0170263	Tmp	15	35	0	1.27483	0.3503	0.0568	5.5e-06
FBtr0170061	Tmp	15	35	0	1.14798	0.1991	0.03229	5.52e-06
FBtr0168360	Tmp	15	35	0	1.11721	0.1599	0.02594	5.58e-06
FBtr0173817	Tmp	15	25	0	1.26348	0.3374	0.05476	5.6e-06
FBtr0171969	Tmp	15	35	0	1.44623	0.5323	0.08638	5.6e-06
FBtr0173511	Tmp	15	35	0	1.16498	0.2203	0.03576	5.62e-06
FBtr0175209	Tmp	15	35	0	1.13179	0.1786	0.029	5.63e-06
FBtr0163928	Tmp	25	35	0	1.20514	0.2692	0.04372	5.69e-06
FBtr0169795	Tmp	15	25	0	1.29199	0.3696	0.06003	5.71e-06
FBtr0163424	Tmp	15	35	0	1.49443	0.5796	0.09415	5.71e-06
FBtr0171044	Tmp	15	25	0	1.39339	0.4786	0.07783	5.84e-06
FBtr0169097	Tmp	25	35	0	1.49216	0.5774	0.09395	5.94e-06
FBtr0167702	Tmp	15	35	0	1.25484	0.3275	0.0533	5.96e-06
FBtr0171502	Tmp	25	35	0	1.13367	0.181	0.02948	6.08e-06
FBtr0167313	Tmp	25	35	0	1.13548	0.1833	0.02986	6.08e-06
FBtr0170666	Tmp	15	35	0	1.27845	0.3544	0.05774	6.08e-06
FBtr0166847	Tmp	15	35	0	1.36784	0.4519	0.07363	6.12e-06
FBtr0166546	Tmp	15	35	0	1.26418	0.3382	0.05512	6.17e-06
FBtr0163045	Tmp	15	35	1	1.62327	0.6989	0.1139	6.18e-06
FBtr0170126	Tmp	15	35	0	1.45256	0.5386	0.08784	6.22e-06
FBtr0173560	Tmp	15	35	0	1.30197	0.3807	0.06209	6.23e-06
FBtr0171619	Tmp	25	35	0	1.37154	0.4558	0.07435	6.24e-06
FBtr0167948	Tmp	15	35	0	1.465	0.5509	0.08987	6.29e-06
FBtr0162144	Tmp	15	25	0	1.39823	0.4836	0.07892	6.33e-06
FBtr0168337	Tmp	15	35	1	1.84114	0.8806	0.1437	6.35e-06
FBtr0161731	Tmp	15	35	0	1.16409	0.2192	0.03577	6.37e-06
FBtr0171994	Tmp	15	25	0	1.35369	0.4369	0.07135	6.43e-06
FBtr0175173	Tmp	15	35	0	1.19574	0.2579	0.04213	6.46e-06
FBtr0173505	Tmp	15	35	0	1.33756	0.4196	0.06861	6.61e-06
FBtr0167927	Tmp	15	25	0	1.22273	0.2901	0.04744	6.62e-06
FBtr0168882	Tmp	15	35	0	1.27659	0.3523	0.05763	6.67e-06
FBtr0175517	Tmp	25	35	0	1.36585	0.4498	0.07359	6.67e-06
FBtr0166790	Tmp	15	35	0	1.14338	0.1933	0.03162	6.68e-06
FBtr0163680	Tmp	15	25	0	1.37516	0.4596	0.07524	6.75e-06
FBtr0173561	Tmp	15	35	0	1.12865	0.1746	0.02857	6.76e-06
FBtr0174997	Tmp	15	35	0	1.30541	0.3845	0.06296	6.81e-06
FBtr0169403	Tmp	15	35	0	1.24764	0.3192	0.05228	6.82e-06
FBtr0166551	Tmp	25	35	0	1.28547	0.3623	0.05933	6.82e-06
FBtr0166313	Tmp	15	25	0	1.415	0.5008	0.08202	6.83e-06
FBtr0170541	Tmp	15	35	0	1.26453	0.3386	0.05547	6.87e-06
FBtr0166164	Tmp	15	25	0	1.42346	0.5094	0.08346	6.88e-06
FBtr0172691	Tmp	25	35	0	1.12763	0.1733	0.02841	6.93e-06
FBtr0164227	Tmp	15	25	0	1.41893	0.5048	0.08274	6.94e-06
FBtr0168906	Tmp	15	35	0	1.39011	0.4752	0.07791	7e-06
FBtr0173272	Tmp	25	35	0	1.17952	0.2382	0.03906	7.01e-06
FBtr0169156	Tmp	15	35	0	1.33016	0.4116	0.06752	7.04e-06
FBtr0164612	Tmp	15	35	0	1.29621	0.3743	0.06139	7.05e-06
FBtr0173742	Tmp	25	35	0	1.23636	0.3061	0.05021	7.09e-06
FBtr0161575	Tmp	15	35	0	1.30477	0.3838	0.06299	7.15e-06
FBtr0163424	Tmp	25	35	0	1.48813	0.5735	0.09415	7.18e-06
FBtr0167896	Tmp	15	25	0	1.30495	0.384	0.06304	7.2e-06
FBtr0165335	Tmp	25	35	0	1.27191	0.347	0.05698	7.24e-06
FBtr0162636	Tmp	15	25	0	1.29003	0.3674	0.06034	7.24e-06
FBtr0171107	Tmp	25	35	0	1.22774	0.296	0.04861	7.25e-06
FBtr0165041	Tmp	15	35	0	1.3154	0.3955	0.06499	7.33e-06
FBtr0165333	Tmp	15	35	0	1.35529	0.4386	0.07208	7.36e-06
FBtr0168482	Tmp	15	35	0	1.47519	0.5609	0.09218	7.36e-06
FBtr0173469	Tmp	25	35	0	1.13729	0.1856	0.03052	7.39e-06
FBtr0169783	Tmp	15	35	0	1.45015	0.5362	0.08815	7.4e-06
FBtr0167466	Tmp	15	25	0	1.36803	0.4521	0.07433	7.41e-06
FBtr0167428	Tmp	15	35	1	1.60203	0.6799	0.1118	7.42e-06
FBtr0165035	Tmp	15	35	0	1.25884	0.3321	0.05466	7.61e-06
FBtr0160824	Tmp	15	35	0	1.25128	0.3234	0.05324	7.64e-06
FBtr0164050	Tmp	15	35	0	1.17609	0.234	0.03854	7.7e-06
FBtr0173111	Tmp	15	35	0	1.14179	0.1913	0.03158	8.08e-06
FBtr0172526	Tmp	25	35	1	1.78176	0.8333	0.1376	8.08e-06
FBtr0166790	Tmp	25	35	0	1.14195	0.1915	0.03162	8.09e-06
FBtr0169300	Tmp	15	35	0	1.14814	0.1993	0.0329	8.12e-06
FBtr0165892	Tmp	25	35	0	1.25841	0.3316	0.05476	8.16e-06
FBtr0164122	Tmp	15	35	1	1.59848	0.6767	0.1118	8.16e-06
FBtr0170037	Tmp	15	35	0	1.12288	0.1672	0.02763	8.24e-06
FBtr0163849	Tmp	15	35	0	1.34677	0.4295	0.07096	8.24e-06
FBtr0169876	Tmp	15	35	0	1.10023	0.1378	0.02277	8.28e-06
FBtr0173505	Tmp	25	35	0	1.33348	0.4152	0.06861	8.29e-06
FBtr0171592	Tmp	25	35	0	1.3463	0.429	0.07096	8.44e-06
FBtr0171986	Tmp	15	35	0	1.13179	0.1786	0.02955	8.49e-06
FBtr0168157	Tmp	15	25	0	1.18312	0.2426	0.04017	8.64e-06
FBtr0169349	Tmp	15	35	0	1.2828	0.3593	0.05951	8.67e-06
FBtr0169556	Tmp	15	35	0	1.22612	0.2941	0.04871	8.71e-06
FBtr0170921	Tmp	15	25	0	1.2713	0.3463	0.05737	8.73e-06
FBtr0175153	Tmp	15	35	0	1.31677	0.397	0.06578	8.74e-06
FBtr0164438	Tmp	15	35	0	1.23379	0.3031	0.05024	8.83e-06
FBtr0161588	Tmp	25	35	0	1.36888	0.453	0.0751	8.83e-06
FBtr0161639	Tmp	25	35	0	1.14132	0.1907	0.03163	8.97e-06
FBtr0168379	Tmp	25	35	0	1.20547	0.2696	0.04473	9e-06
FBtr0173560	Tmp	25	35	0	1.29603	0.3741	0.06209	9.06e-06
FBtr0168021	Tmp	15	25	0	1.35144	0.4345	0.07212	9.09e-06
FBtr0168723	Tmp	15	35	0	1.46297	0.5489	0.09113	9.11e-06
FBtr0164302	Tmp	15	25	0	1.25197	0.3242	0.05383	9.16e-06
FBtr0167598	Tmp	15	35	0	1.28806	0.3652	0.06067	9.26e-06
FBtr0169625	Tmp	15	35	1	1.75103	0.8082	0.1343	9.27e-06
FBtr0165103	Tmp	25	35	0	1.14687	0.1977	0.03289	9.51e-06
FBtr0169634	Tmp	25	35	0	1.30405	0.383	0.06373	9.55e-06
FBtr0168508	Tmp	15	35	0	1.38271	0.4675	0.07778	9.55e-06
FBtr0167404	Tmp	15	35	0	1.21605	0.2822	0.04697	9.59e-06
FBtr0163486	Tmp	25	35	0	1.14433	0.1945	0.03237	9.63e-06
FBtr0161486	Tmp	15	35	0	1.45095	0.537	0.08938	9.64e-06
FBtr0174399	Tmp	25	35	0	1.08817	0.1219	0.0203	9.8e-06
FBtr0162660	Tmp	15	35	1	1.61261	0.6894	0.1149	9.83e-06
FBtr0167498	Tmp	15	25	0	1.36377	0.4476	0.07465	1e-05
FBtr0171615	Tmp	15	35	0	1.36737	0.4514	0.0753	1.01e-05
FBtr0164158	Tmp	15	35	0	1.21319	0.2788	0.04652	1.02e-05
FBtr0172019	Tmp	15	35	0	1.21419	0.28	0.04673	1.02e-05
FBtr0163608	Tmp	15	35	0	1.264	0.338	0.05643	1.03e-05
FBtr0164776	Tmp	15	35	0	1.35519	0.4385	0.07325	1.0397e-05
FBtr0175465	Tmp	25	35	0	1.41382	0.4996	0.08347	1.04e-05
FBtr0164543	Tmp	15	35	0	1.29513	0.3731	0.06242	1.07e-05
FBtr0168478	Tmp	15	35	0	1.31731	0.3976	0.06654	1.08e-05
FBtr0174772	Tmp	15	35	0	1.28174	0.3581	0.05999	1.1e-05
FBtr0163567	Tmp	25	35	0	1.30559	0.3847	0.06444	1.1e-05
FBtr0170971	Tmp	15	35	0	1.33719	0.4192	0.0702	1.1e-05
FBtr0165174	Tmp	25	35	0	1.42593	0.5119	0.08578	1.11e-05
FBtr0169474	Tmp	25	35	0	1.33793	0.42	0.07049	1.14e-05
FBtr0163012	Tmp	15	25	0	1.34071	0.423	0.07097	1.14e-05
FBtr0169415	Tmp	15	35	0	1.38262	0.4674	0.07844	1.15e-05
FBtr0175414	Tmp	15	35	1	1.54114	0.624	0.1048	1.1671e-05
FBtr0162612	Tmp	15	35	0	1.25076	0.3228	0.05424	1.1732e-05
FBtr0174323	Tmp	25	35	0	1.29271	0.3704	0.06225	1.18e-05
FBtr0171414	Tmp	25	35	0	1.25206	0.3243	0.05451	1.1828e-05
FBtr0161294	Tmp	15	25	0	1.31321	0.3931	0.06609	1.1867e-05
FBtr0174363	Tmp	25	35	0	1.2179	0.2844	0.04781	1.19e-05
FBtr0162887	Tmp	15	25	0	1.28449	0.3612	0.06073	1.19e-05
FBtr0168986	Tmp	15	35	0	1.16506	0.2204	0.03706	1.1939e-05
FBtr0164213	Tmp	25	35	0	1.14377	0.1938	0.0326	1.2e-05
FBtr0170162	Tmp	15	35	0	1.19549	0.2576	0.04335	1.2e-05
FBtr0173478	Tmp	25	35	0	1.33237	0.414	0.06962	1.2e-05
FBtr0165720	Tmp	15	35	0	1.23046	0.2992	0.05034	1.21e-05
FBtr0168951	Tmp	25	35	1	1.88792	0.9168	0.1544	1.23e-05
FBtr0166935	Tmp	25	35	0	1.3228	0.4036	0.068	1.24e-05
FBtr0164002	Tmp	15	35	0	1.42989	0.5159	0.08692	1.24e-05
FBtr0167418	Tmp	15	35	0	1.42366	0.5096	0.0859	1.2557e-05
FBtr0174300	Tmp	15	35	0	1.33783	0.4199	0.07087	1.2902e-05
FBtr0173695	Tmp	15	25	0	1.37545	0.4599	0.07772	1.32e-05
FBtr0172355	Tmp	25	35	0	1.25319	0.3256	0.05507	1.345e-05
FBtr0163466	Tmp	15	35	0	1.31549	0.3956	0.06692	1.3485e-05
FBtr0168748	Tmp	15	35	0	1.30812	0.3875	0.06555	1.35e-05
FBtr0175394	Tmp	15	35	0	1.24272	0.3135	0.05307	1.36e-05
FBtr0161489	Tmp	25	35	0	1.30514	0.3842	0.0651	1.3959e-05
FBtr0161832	Tmp	15	35	0	1.28432	0.361	0.06121	1.41e-05
FBtr0173878	Tmp	15	25	0	1.35379	0.437	0.07414	1.43e-05
FBtr0169724	Tmp	15	35	0	1.40075	0.4862	0.08249	1.43e-05
FBtr0168873	Tmp	15	35	0	1.12842	0.1743	0.02958	1.45e-05
FBtr0171966	Tmp	15	35	0	1.33016	0.4116	0.06987	1.45e-05
FBtr0166946	Tmp	15	25	0	1.27147	0.3465	0.05885	1.46e-05
FBtr0169889	Tmp	15	25	0	1.26839	0.343	0.05826	1.4658e-05
FBtr0174867	Tmp	15	35	0	1.13022	0.1766	0.03002	1.49e-05
FBtr0162891	Tmp	15	35	0	1.30477	0.3838	0.06525	1.49e-05
FBtr0162918	Tmp	25	35	0	1.18099	0.24	0.04082	1.51e-05
FBtr0171669	Tmp	15	35	1	1.88805	0.9169	0.156	1.5148e-05
FBtr0172020	Tmp	15	25	0	1.15149	0.2035	0.03463	1.52e-05
FBtr0165886	Tmp	25	35	0	1.30876	0.3882	0.06605	1.52e-05
FBtr0170115	Tmp	25	35	0	1.3686	0.4527	0.07705	1.53e-05
FBtr0162019	Tmp	25	35	0	1.1787	0.2372	0.04039	1.55e-05
FBtr0167469	Tmp	15	35	0	1.18707	0.2474	0.04214	1.55e-05
FBtr0163563	Tmp	15	25	0	1.38982	0.4749	0.08095	1.57e-05
FBtr0172961	Tmp	25	35	0	1.48504	0.5705	0.09723	1.57e-05
FBtr0172112	Tmp	15	25	0	1.48411	0.5696	0.09713	1.59e-05
FBtr0169870	Tmp	15	35	0	1.16191	0.2165	0.03693	1.6e-05
FBtr0167620	Tmp	25	35	0	1.29918	0.3776	0.0644	1.6e-05
FBtr0171052	Tmp	25	35	0	1.40017	0.4856	0.08287	1.61e-05
FBtr0162206	Tmp	25	35	0	1.19623	0.2585	0.04417	1.66e-05
FBtr0173844	Tmp	15	35	0	1.11419	0.156	0.02667	1.68e-05
FBtr0175382	Tmp	15	35	0	1.20782	0.2724	0.04659	1.68e-05
FBtr0171776	Tmp	25	35	1	1.55057	0.6328	0.1082	1.68e-05
FBtr0169116	Tmp	25	35	0	1.41686	0.5027	0.08601	1.7e-05
FBtr0164764	Tmp	15	35	1	1.73472	0.7947	0.136	1.7e-05
FBtr0169572	Tmp	25	35	0	1.09642	0.1328	0.02273	1.7248e-05
FBtr0168705	Tmp	25	35	0	1.1395	0.1884	0.03227	1.74e-05
FBtr0161017	Tmp	15	35	0	1.24358	0.3145	0.05388	1.74e-05
FBtr0170823	Tmp	15	25	0	1.16248	0.2172	0.03722	1.75e-05
FBtr0161222	Tmp	15	35	0	1.47857	0.5642	0.09668	1.75e-05
FBtr0167442	Tmp	15	35	0	1.32335	0.4042	0.06932	1.78e-05
FBtr0171962	Tmp	15	35	0	1.28949	0.3668	0.06294	1.8e-05
FBtr0172477	Tmp	15	35	0	1.20723	0.2717	0.04663	1.8085e-05
FBtr0167520	Tmp	25	35	0	1.09931	0.1366	0.02345	1.81e-05
FBtr0162151	Tmp	25	35	0	1.35604	0.4394	0.07543	1.82e-05
FBtr0168049	Tmp	15	35	0	1.15477	0.2076	0.03566	1.84e-05
FBtr0170337	Tmp	15	25	0	1.40172	0.4872	0.08371	1.85e-05
FBtr0171324	Tmp	15	35	0	1.32657	0.4077	0.07006	1.8547e-05
FBtr0172381	Tmp	15	35	0	1.13895	0.1877	0.03229	1.89e-05
FBtr0161017	Tmp	15	25	0	1.24418	0.3152	0.05422	1.89e-05
FBtr0171195	Tmp	15	35	0	1.24677	0.3182	0.05474	1.89e-05
FBtr0172307	Tmp	25	35	0	1.15557	0.2086	0.0359	1.91e-05
FBtr0161437	Tmp	15	25	0	1.21647	0.2827	0.04864	1.91e-05
FBtr0172574	Tmp	15	35	0	1.09157	0.1264	0.02176	1.92e-05
FBtr0168347	Tmp	25	35	0	1.10535	0.1445	0.02488	1.93e-05
FBtr0169400	Tmp	25	35	0	1.16999	0.2265	0.039	1.93e-05
FBtr0166178	Tmp	25	35	0	1.22502	0.2928	0.05043	1.93e-05
FBtr0173389	Tmp	15	25	0	1.31503	0.3951	0.06807	1.95e-05
FBtr0175471	Tmp	15	35	0	1.15725	0.2107	0.03631	1.9631e-05
FBtr0162321	Tmp	15	35	0	1.48875	0.5741	0.09898	1.98e-05
FBtr0175189	Tmp	15	35	0	1.17462	0.2322	0.04004	1.99e-05
FBtr0174306	Tmp	15	35	0	1.27695	0.3527	0.06087	2.02e-05
FBtr0162798	Tmp	15	35	0	1.20957	0.2745	0.04743	2.0706e-05
FBtr0165124	Tmp	15	25	0	1.14949	0.201	0.03474	2.08e-05
FBtr0174313	Tmp	15	25	0	1.1969	0.2593	0.04486	2.13e-05
FBtr0162940	Tmp	25	35	0	1.12467	0.1695	0.02933	2.14e-05
FBtr0175471	Tmp	25	35	0	1.15645	0.2097	0.03631	2.15e-05
FBtr0170845	Tmp	25	35	0	1.48658	0.572	0.09903	2.16e-05
FBtr0167749	Tmp	25	35	1	1.52024	0.6043	0.1046	2.16e-05
FBtr0175427	Tmp	25	35	0	1.28806	0.3652	0.06325	2.17e-05
FBtr0161804	Tmp	15	35	0	1.11412	0.1559	0.02701	2.18e-05
FBtr0170877	Tmp	15	35	0	1.32694	0.4081	0.0707	2.18e-05
FBtr0161377	Tmp	15	25	0	1.42731	0.5133	0.08892	2.18e-05
FBtr0172878	Tmp	25	35	0	1.11057	0.1513	0.02623	2.22e-05
FBtr0165435	Tmp	15	35	0	1.21008	0.2751	0.0477	2.22e-05
FBtr0172016	Tmp	25	35	0	1.21664	0.2829	0.04906	2.22e-05
FBtr0173294	Tmp	15	35	0	1.26383	0.3378	0.05858	2.22e-05
FBtr0175267	Tmp	15	35	0	1.25145	0.3236	0.05614	2.24e-05
FBtr0161517	Tmp	15	35	0	1.13241	0.1794	0.03114	2.26e-05
FBtr0169418	Tmp	15	35	0	1.29765	0.3759	0.06524	2.26e-05
FBtr0173318	Tmp	15	35	0	1.2511	0.3232	0.0561	2.27e-05
FBtr0167284	Tmp	15	25	0	1.32777	0.409	0.071	2.27e-05
FBtr0170061	Tmp	25	35	0	1.13753	0.1859	0.03229	2.29e-05
FBtr0162985	Tmp	15	35	0	1.26611	0.3404	0.05913	2.3e-05
FBtr0174222	Tmp	15	25	0	1.29012	0.3675	0.06385	2.3e-05
FBtr0167888	Tmp	15	35	0	1.21968	0.2865	0.04977	2.31e-05
FBtr0169552	Tmp	25	35	0	1.35519	0.4385	0.07619	2.31e-05
FBtr0167471	Tmp	25	35	0	1.20339	0.2671	0.04643	2.3265e-05
FBtr0169253	Tmp	25	35	0	1.23593	0.3056	0.05314	2.36e-05
FBtr0161498	Tmp	15	25	0	1.39397	0.4792	0.08335	2.36e-05
FBtr0167184	Tmp	15	35	0	1.45156	0.5376	0.09351	2.36e-05
FBtr0171602	Tmp	25	35	0	1.1414	0.1908	0.03319	2.37e-05
FBtr0169281	Tmp	15	25	0	1.17862	0.2371	0.04125	2.37e-05
FBtr0174236	Tmp	25	35	0	1.27474	0.3502	0.06098	2.42e-05
FBtr0163547	Tmp	25	35	0	1.12327	0.1677	0.02922	2.45e-05
FBtr0166297	Tmp	15	35	0	1.45963	0.5456	0.0951	2.4642e-05
FBtr0174332	Tmp	15	35	0	1.3055	0.3846	0.06704	2.47e-05
FBtr0167290	Tmp	15	25	0	1.33941	0.4216	0.07351	2.48e-05
FBtr0166440	Tmp	15	35	0	1.34639	0.4291	0.07482	2.48e-05
FBtr0169556	Tmp	25	35	0	1.21361	0.2793	0.04871	2.49e-05
FBtr0174237	Tmp	25	35	0	1.13832	0.1869	0.03262	2.52e-05
FBtr0171283	Tmp	15	35	0	1.25998	0.3334	0.05818	2.52e-05
FBtr0170343	Tmp	15	35	0	1.26199	0.3357	0.05861	2.54e-05
FBtr0169984	Tmp	15	35	0	1.16111	0.2155	0.03762	2.55e-05
FBtr0168184	Tmp	25	35	0	1.40162	0.4871	0.08508	2.56e-05
FBtr0162032	Tmp	25	35	0	1.32639	0.4075	0.07119	2.57e-05
FBtr0162108	Tmp	15	35	1	1.60737	0.6847	0.1197	2.6e-05
FBtr0160918	Tmp	15	25	0	1.14846	0.1997	0.03496	2.68e-05
FBtr0163547	Tmp	15	35	0	1.12257	0.1668	0.02922	2.7e-05
FBtr0174705	Tmp	15	35	0	1.22323	0.2907	0.05091	2.7e-05
FBtr0165035	Tmp	25	35	0	1.24143	0.312	0.05466	2.71e-05
FBtr0171025	Tmp	15	35	0	1.30586	0.385	0.06749	2.75e-05
FBtr0165563	Tmp	25	35	0	1.49765	0.5827	0.1021	2.75e-05
FBtr0169707	Tmp	25	35	0	1.26383	0.3378	0.05924	2.77e-05
FBtr0170512	Tmp	15	35	0	1.25275	0.3251	0.05703	2.78e-05
FBtr0170343	Tmp	25	35	0	1.26068	0.3342	0.05861	2.78e-05
FBtr0173828	Tmp	15	35	0	1.29837	0.3767	0.06611	2.81e-05
FBtr0173923	Tmp	15	35	0	1.26558	0.3398	0.05966	2.83e-05
FBtr0170007	Tmp	25	35	0	1.42524	0.5112	0.08978	2.85e-05
FBtr0167302	Tmp	15	35	0	1.16054	0.2148	0.03774	2.88e-05
FBtr0175361	Tmp	15	35	0	1.08598	0.119	0.02093	2.93e-05
FBtr0160813	Tmp	15	35	0	1.26866	0.3433	0.06039	2.94e-05
FBtr0167095	Tmp	15	35	0	1.48906	0.5744	0.1011	2.95e-05
FBtr0166206	Tmp	15	25	0	1.18995	0.2509	0.04416	2.96e-05
FBtr0163933	Tmp	25	35	0	1.18633	0.2465	0.04339	2.97e-05
FBtr0168953	Tmp	25	35	0	1.10903	0.1493	0.02628	2.98e-05
FBtr0168661	Tmp	15	35	0	1.2598	0.3332	0.05868	3.02e-05
FBtr0173442	Tmp	25	35	0	1.27227	0.3474	0.06119	3.02e-05
FBtr0171082	Tmp	15	25	0	1.19541	0.2575	0.0454	3.06e-05
FBtr0169706	Tmp	15	25	0	1.18083	0.2398	0.04228	3.07e-05
FBtr0167909	Tmp	15	35	0	1.15581	0.2089	0.03685	3.09e-05
FBtr0162488	Tmp	15	35	0	1.33691	0.4189	0.07393	3.13e-05
FBtr0175058	Tmp	15	35	0	1.11899	0.1622	0.02864	3.16e-05
FBtr0174146	Tmp	15	35	0	1.27686	0.3526	0.06226	3.16e-05
FBtr0174667	Tmp	15	35	0	1.37554	0.46	0.08124	3.16e-05
FBtr0174853	Tmp	15	35	0	1.23379	0.3031	0.05353	3.18e-05
FBtr0164683	Tmp	15	35	0	1.23465	0.3041	0.05371	3.18e-05
FBtr0167020	Tmp	25	35	0	1.35623	0.4396	0.0777	3.2262e-05
FBtr0165588	Tmp	25	35	0	1.2308	0.2996	0.05299	3.26e-05
FBtr0161024	Tmp	15	35	0	1.12701	0.1725	0.0305	3.27e-05
FBtr0170682	Tmp	15	25	0	1.13863	0.1873	0.03313	3.2767e-05
FBtr0174478	Tmp	15	35	0	1.35905	0.4426	0.07831	3.28e-05
FBtr0163271	Tmp	15	35	0	1.23055	0.2993	0.05295	3.2858e-05
FBtr0164975	Tmp	15	35	0	1.28458	0.3613	0.06394	3.29e-05
FBtr0167911	Tmp	15	25	0	1.40649	0.4921	0.08709	3.3e-05
FBtr0172941	Tmp	15	35	0	1.12779	0.1735	0.03071	3.31e-05
FBtr0163794	Tmp	15	25	0	1.37221	0.4565	0.08085	3.35e-05
FBtr0174715	Tmp	25	35	0	1.23636	0.3061	0.05423	3.3779e-05
FBtr0164087	Tmp	15	35	0	1.1897	0.2506	0.04442	3.39e-05
FBtr0171196	Tmp	15	25	0	1.24842	0.3201	0.05673	3.39e-05
FBtr0168788	Tmp	15	35	0	1.28032	0.3565	0.06319	3.41e-05
FBtr0161500	Tmp	15	25	0	1.27042	0.3453	0.06122	3.42e-05
FBtr0172161	Tmp	15	35	0	1.34882	0.4317	0.07655	3.42e-05
FBtr0169112	Tmp	15	35	0	1.33025	0.4117	0.07301	3.43e-05
FBtr0169032	Tmp	15	35	0	1.36737	0.4514	0.08005	3.43e-05
FBtr0169116	Tmp	15	25	0	1.4026	0.4881	0.08655	3.43e-05
FBtr0171838	Tmp	15	35	1	1.51656	0.6008	0.1065	3.43e-05
FBtr0170474	Tmp	15	25	0	1.23072	0.2995	0.05312	3.44e-05
FBtr0171886	Tmp	15	25	0	1.15421	0.2069	0.03669	3.45e-05
FBtr0175350	Tmp	15	35	0	1.45508	0.5411	0.09599	3.46e-05
FBtr0175428	Tmp	15	35	0	1.46287	0.5488	0.09746	3.53e-05
FBtr0170847	Tmp	25	35	0	1.27227	0.3474	0.0617	3.54e-05
FBtr0168935	Tmp	15	35	0	1.26251	0.3363	0.05974	3.55e-05
FBtr0163271	Tmp	25	35	0	1.22944	0.298	0.05295	3.56e-05
FBtr0170587	Tmp	15	35	0	1.275	0.3505	0.06228	3.56e-05
FBtr0168121	Tmp	15	35	0	1.27633	0.352	0.06255	3.56e-05
FBtr0173193	Tmp	15	25	0	1.48308	0.5686	0.1011	3.57e-05
FBtr0168607	Tmp	15	35	0	1.41177	0.4975	0.08841	3.58e-05
FBtr0173498	Tmp	15	35	0	1.26103	0.3346	0.05947	3.59e-05
FBtr0165058	Tmp	25	35	0	1.16103	0.2154	0.03829	3.6e-05
FBtr0165907	Tmp	25	35	0	1.12397	0.1686	0.02998	3.63e-05
FBtr0163585	Tmp	15	35	0	1.20347	0.2672	0.04753	3.63e-05
FBtr0173366	Tmp	15	35	0	1.33728	0.4193	0.07457	3.63e-05
FBtr0170671	Tmp	15	35	0	1.3829	0.4677	0.0832	3.64e-05
FBtr0165030	Tmp	25	35	0	1.14727	0.1982	0.03526	3.65e-05
FBtr0169534	Tmp	15	25	0	1.42296	0.5089	0.09053	3.65e-05
FBtr0167895	Tmp	15	35	0	1.24367	0.3146	0.05599	3.66e-05
FBtr0162494	Tmp	15	35	0	1.17519	0.2329	0.04146	3.68e-05
FBtr0170467	Tmp	25	35	0	1.10665	0.1462	0.02602	3.69e-05
FBtr0175357	Tmp	15	35	0	1.15765	0.2112	0.0376	3.7e-05
FBtr0169375	Tmp	25	35	0	1.35275	0.4359	0.07761	3.71e-05
FBtr0174686	Tmp	25	35	0	1.25675	0.3297	0.05872	3.72e-05
FBtr0173589	Tmp	15	25	0	1.28842	0.3656	0.06511	3.72e-05
FBtr0165142	Tmp	15	35	0	1.21134	0.2766	0.04928	3.76e-05
FBtr0165703	Tmp	15	35	0	1.28842	0.3656	0.06515	3.76e-05
FBtr0171618	Tmp	25	35	0	1.44063	0.5267	0.0939	3.79e-05
FBtr0167806	Tmp	25	35	0	1.14647	0.1972	0.03515	3.81e-05
FBtr0168554	Tmp	25	35	0	1.49952	0.5845	0.1042	3.818e-05
FBtr0167620	Tmp	15	25	0	1.28628	0.3632	0.06481	3.85e-05
FBtr0163320	Tmp	15	35	0	1.2804	0.3566	0.06363	3.86e-05
FBtr0163627	Tmp	25	35	0	1.18304	0.2425	0.04328	3.8715e-05
FBtr0160824	Tmp	15	25	0	1.23123	0.3001	0.05357	3.89e-05
FBtr0165699	Tmp	25	35	0	1.24375	0.3147	0.05625	3.98e-05
FBtr0175098	Tmp	15	25	0	1.27961	0.3557	0.0636	4.01e-05
FBtr0162594	Tmp	15	35	0	1.3806	0.4653	0.0832	4.01e-05
FBtr0174969	Tmp	15	35	0	1.11304	0.1545	0.02763	4.0281e-05
FBtr0175235	Tmp	25	35	0	1.30369	0.3826	0.06843	4.03e-05
FBtr0172417	Tmp	15	25	0	1.42287	0.5088	0.09101	4.04e-05
FBtr0170840	Tmp	15	35	1	1.56266	0.644	0.1152	4.0511e-05
FBtr0164320	Tmp	15	35	0	1.40104	0.4865	0.08704	4.06e-05
FBtr0290161	Tmp	25	35	0	1.15085	0.2027	0.03628	4.09e-05
FBtr0170185	Tmp	25	35	0	1.24669	0.3181	0.05697	4.13e-05
FBtr0166191	Tmp	15	35	0	1.38434	0.4692	0.08404	4.15e-05
FBtr0174332	Tmp	25	35	0	1.29612	0.3742	0.06704	4.17e-05
FBtr0161222	Tmp	15	25	0	1.4566	0.5426	0.09729	4.23e-05
FBtr0171326	Tmp	25	35	0	1.41274	0.4985	0.0894	4.25e-05
FBtr0172248	Tmp	25	35	0	1.15405	0.2067	0.03707	4.27e-05
FBtr0174464	Tmp	15	35	0	1.30369	0.3826	0.06865	4.29e-05
FBtr0170161	Tmp	15	35	0	1.36765	0.4517	0.08107	4.3e-05
FBtr0172001	Tmp	25	35	0	1.12631	0.1716	0.03081	4.33e-05
FBtr0170037	Tmp	25	35	0	1.1125	0.1538	0.02763	4.36e-05
FBtr0172382	Tmp	25	35	0	1.19449	0.2564	0.04606	4.36e-05
FBtr0172168	Tmp	25	35	0	1.18904	0.2498	0.04486	4.37e-05
FBtr0168989	Tmp	15	35	0	1.15053	0.2023	0.03635	4.39e-05
FBtr0165482	Tmp	25	35	0	1.18649	0.2467	0.04432	4.39e-05
FBtr0172367	Tmp	15	35	0	1.24255	0.3133	0.05629	4.3982e-05
FBtr0167172	Tmp	15	35	0	1.14322	0.1931	0.03473	4.47e-05
FBtr0171668	Tmp	25	35	0	1.19325	0.2549	0.04586	4.49e-05
FBtr0172382	Tmp	15	35	0	1.19416	0.256	0.04606	4.51e-05
FBtr0164019	Tmp	15	25	0	1.43475	0.5208	0.09371	4.51e-05
FBtr0169939	Tmp	25	35	0	1.44013	0.5262	0.09468	4.51e-05
FBtr0165565	Tmp	15	35	0	1.41353	0.4993	0.08986	4.54e-05
FBtr0168259	Tmp	25	35	1	1.52077	0.6048	0.1089	4.56e-05
FBtr0168338	Tmp	25	35	0	1.28895	0.3662	0.06594	4.57e-05
FBtr0167963	Tmp	25	35	0	1.13989	0.1889	0.03402	4.5702e-05
FBtr0163207	Tmp	25	35	0	1.16902	0.2253	0.04057	4.58e-05
FBtr0170861	Tmp	15	25	0	1.45166	0.5377	0.09684	4.59e-05
FBtr0175361	Tmp	25	35	0	1.08388	0.1162	0.02093	4.6e-05
FBtr0167566	Tmp	15	35	0	1.31367	0.3936	0.07091	4.61e-05
FBtr0162143	Tmp	15	25	0	1.28289	0.3594	0.06476	4.62e-05
FBtr0175041	Tmp	15	25	0	1.28922	0.3665	0.06603	4.6305e-05
FBtr0175232	Tmp	15	35	0	1.11265	0.154	0.02775	4.65e-05
FBtr0162097	Tmp	15	35	0	1.34611	0.4288	0.07729	4.65e-05
FBtr0168711	Tmp	15	35	0	1.36699	0.451	0.08136	4.74e-05
FBtr0174184	Tmp	25	35	0	1.16417	0.2193	0.03956	4.75e-05
FBtr0174172	Tmp	15	35	0	1.28681	0.3638	0.06565	4.77e-05
FBtr0173501	Tmp	15	35	0	1.36245	0.4462	0.08054	4.79e-05
FBtr0162830	Tmp	15	35	0	1.31731	0.3976	0.07179	4.82e-05
FBtr0163167	Tmp	25	35	0	1.141	0.1903	0.03437	4.84e-05
FBtr0169012	Tmp	25	35	0	1.15453	0.2073	0.03746	4.87e-05
FBtr0166648	Tmp	15	25	0	1.43834	0.5244	0.09483	4.95e-05
FBtr0171043	Tmp	15	25	0	1.31668	0.3969	0.0718	4.97e-05
FBtr0164226	Tmp	15	25	0	1.28842	0.3656	0.06615	4.99e-05
FBtr0162228	Tmp	15	35	1	1.51877	0.6029	0.1092	5.06e-05
FBtr0166438	Tmp	15	35	0	1.264	0.338	0.06122	5.1e-05
FBtr0167312	Tmp	25	35	0	1.32116	0.4018	0.07278	5.1e-05
FBtr0170527	Tmp	25	35	0	1.16264	0.2174	0.0394	5.14e-05
FBtr0165581	Tmp	15	35	0	1.32326	0.4041	0.07325	5.18e-05
FBtr0162265	Tmp	15	35	0	1.47611	0.5618	0.1019	5.22e-05
FBtr0167911	Tmp	15	35	0	1.39204	0.4772	0.08654	5.2261e-05
FBtr0170095	Tmp	15	25	0	1.43396	0.52	0.09434	5.25e-05
FBtr0174861	Tmp	25	35	0	1.17985	0.2386	0.04331	5.32e-05
FBtr0170836	Tmp	15	35	0	1.19491	0.2569	0.04665	5.33e-05
FBtr0168258	Tmp	25	35	0	1.19466	0.2566	0.04659	5.34e-05
FBtr0162547	Tmp	15	35	0	1.25058	0.3226	0.05859	5.36e-05
FBtr0170799	Tmp	15	35	0	1.16708	0.2229	0.0405	5.38e-05
FBtr0173396	Tmp	15	35	0	1.27483	0.3503	0.06366	5.42e-05
FBtr0166546	Tmp	25	35	0	1.23388	0.3032	0.05512	5.46e-05
FBtr0170441	Tmp	25	35	0	1.18362	0.2432	0.04421	5.48e-05
FBtr0172753	Tmp	15	25	0	1.25206	0.3243	0.05898	5.5e-05
FBtr0161701	Tmp	25	35	0	1.28681	0.3638	0.06617	5.5e-05
FBtr0168316	Tmp	15	35	0	1.46358	0.5495	0.09998	5.54e-05
FBtr0167880	Tmp	25	35	0	1.20756	0.2721	0.04951	5.55e-05
FBtr0167105	Tmp	15	25	0	1.35783	0.4413	0.08029	5.55e-05
FBtr0175504	Tmp	15	35	0	1.19342	0.2551	0.04644	5.59e-05
FBtr0174237	Tmp	15	35	0	1.13226	0.1792	0.03262	5.6063e-05
FBtr0175328	Tmp	25	35	0	1.27872	0.3547	0.0647	5.79e-05
FBtr0163661	Tmp	15	35	0	1.29558	0.3736	0.06815	5.79e-05
FBtr0167729	Tmp	15	25	0	1.23208	0.3011	0.05493	5.84e-05
FBtr0173855	Tmp	25	35	0	1.25466	0.3273	0.05978	5.93e-05
FBtr0165637	Tmp	15	25	0	1.3309	0.4124	0.07534	5.96e-05
FBtr0167144	Tmp	15	35	0	1.33339	0.4151	0.07583	5.97e-05
FBtr0161033	Tmp	15	25	0	1.28761	0.3647	0.06662	5.9759e-05
FBtr0172888	Tmp	15	35	0	1.20974	0.2747	0.05022	6.0421e-05
FBtr0167203	Tmp	15	25	0	1.11558	0.1578	0.02886	6.05e-05
FBtr0161377	Tmp	25	35	0	1.39794	0.4833	0.08836	6.05e-05
FBtr0168962	Tmp	25	35	0	1.32731	0.4085	0.07469	6.07e-05
FBtr0162374	Tmp	15	25	0	1.13532	0.1831	0.03349	6.08e-05
FBtr0164646	Tmp	15	25	1	1.50713	0.5918	0.1082	6.08e-05
FBtr0163151	Tmp	25	35	0	1.17422	0.2317	0.04237	6.09e-05
FBtr0167313	Tmp	15	35	0	1.11977	0.1632	0.02986	6.11e-05
FBtr0164340	Tmp	15	25	0	1.29128	0.3688	0.06748	6.12e-05
FBtr0170814	Tmp	15	35	0	1.28085	0.3571	0.06536	6.16e-05
FBtr0167875	Tmp	25	35	0	1.28494	0.3617	0.06623	6.21e-05
FBtr0172952	Tmp	15	35	0	1.15869	0.2125	0.03892	6.24e-05
FBtr0173304	Tmp	25	35	0	1.13982	0.1888	0.03457	6.25e-05
FBtr0165976	Tmp	15	25	0	1.33274	0.4144	0.07591	6.25e-05
FBtr0169006	Tmp	25	35	0	1.24695	0.3184	0.05833	6.28e-05
FBtr0172528	Tmp	15	35	0	1.23713	0.307	0.05626	6.3158e-05
FBtr0163015	Tmp	25	35	0	1.14615	0.1968	0.03609	6.3668e-05
FBtr0166669	Tmp	15	35	0	1.46155	0.5475	0.1004	6.39e-05
FBtr0165980	Tmp	15	35	0	1.38549	0.4704	0.08629	6.44e-05
FBtr0162656	Tmp	25	35	0	1.09688	0.1334	0.02449	6.49e-05
FBtr0173830	Tmp	15	25	0	1.24401	0.315	0.05782	6.51e-05
FBtr0173512	Tmp	15	35	0	1.10826	0.1483	0.02722	6.55e-05
FBtr0169430	Tmp	15	25	0	1.21588	0.282	0.05179	6.57e-05
FBtr0164752	Tmp	15	35	0	1.2585	0.3317	0.06092	6.58e-05
FBtr0163325	Tmp	15	35	0	1.14155	0.191	0.03513	6.78e-05
FBtr0170233	Tmp	25	35	0	1.1599	0.214	0.03939	6.82e-05
FBtr0163727	Tmp	15	25	0	1.21909	0.2858	0.05263	6.89e-05
FBtr0173469	Tmp	15	35	0	1.12163	0.1656	0.03052	6.95e-05
FBtr0164208	Tmp	15	35	0	1.34649	0.4292	0.07907	6.95e-05
FBtr0173916	Tmp	15	35	0	1.15245	0.2047	0.03771	6.96e-05
FBtr0162352	Tmp	15	35	0	1.48257	0.5681	0.1047	6.9957e-05
FBtr0168078	Tmp	15	35	0	1.15789	0.2115	0.03899	7.01e-05
FBtr0172650	Tmp	25	35	0	1.27686	0.3526	0.065	7.01e-05
FBtr0167023	Tmp	15	35	0	1.18107	0.2401	0.04428	7.051e-05
FBtr0172164	Tmp	15	35	0	1.15805	0.2117	0.03907	7.13e-05
FBtr0171627	Tmp	15	25	0	1.27606	0.3517	0.06493	7.21e-05
FBtr0164486	Tmp	15	25	0	1.14599	0.1966	0.03631	7.22e-05
FBtr0169302	Tmp	25	35	0	1.21951	0.2863	0.05287	7.24e-05
FBtr0168541	Tmp	15	25	0	1.27783	0.3537	0.06533	7.26e-05
FBtr0173017	Tmp	15	25	0	1.37021	0.4544	0.08392	7.26e-05
FBtr0161328	Tmp	25	35	0	1.1674	0.2233	0.04124	7.28e-05
FBtr0173401	Tmp	15	35	0	1.24513	0.3163	0.05842	7.28e-05
FBtr0174300	Tmp	15	25	0	1.30686	0.3861	0.07132	7.28e-05
FBtr0161267	Tmp	25	35	0	1.28432	0.361	0.06669	7.29e-05
FBtr0169574	Tmp	15	35	0	1.16603	0.2216	0.04096	7.34e-05
FBtr0167023	Tmp	25	35	0	1.18058	0.2395	0.04428	7.38e-05
FBtr0165242	Tmp	25	35	0	1.13359	0.1809	0.03344	7.41e-05
FBtr0166681	Tmp	15	25	0	1.2669	0.3413	0.06312	7.4632e-05
FBtr0169498	Tmp	25	35	0	1.14068	0.1899	0.03513	7.5e-05
FBtr0170263	Tmp	15	25	0	1.23876	0.3089	0.05716	7.5e-05
FBtr0173141	Tmp	15	25	0	1.24332	0.3142	0.05814	7.51e-05
FBtr0175331	Tmp	25	35	0	1.14591	0.1965	0.03639	7.6e-05
FBtr0171834	Tmp	15	25	0	1.25414	0.3267	0.06052	7.68e-05
FBtr0172052	Tmp	25	35	0	1.10405	0.1428	0.02646	7.71e-05
FBtr0165435	Tmp	25	35	0	1.19532	0.2574	0.0477	7.7145e-05
FBtr0168661	Tmp	25	35	0	1.24539	0.3166	0.05868	7.73e-05
FBtr0168115	Tmp	15	25	0	1.25666	0.3296	0.06112	7.7834e-05
FBtr0175480	Tmp	25	35	0	1.18748	0.2479	0.04597	7.84e-05
FBtr0166467	Tmp	15	35	0	1.19143	0.2527	0.04692	7.9664e-05
FBtr0175441	Tmp	25	35	0	1.23988	0.3102	0.05761	8.01e-05
FBtr0166798	Tmp	25	35	0	1.11915	0.1624	0.03016	8.03e-05
FBtr0163320	Tmp	25	35	0	1.26769	0.3422	0.06363	8.17e-05
FBtr0163009	Tmp	15	35	0	1.40483	0.4904	0.09122	8.24e-05
FBtr0168283	Tmp	25	35	1	1.54671	0.6292	0.1171	8.26e-05
FBtr0173401	Tmp	25	35	0	1.24315	0.314	0.05842	8.296e-05
FBtr0165563	Tmp	15	35	0	1.46297	0.5489	0.1021	8.31e-05
FBtr0172771	Tmp	25	35	0	1.11126	0.1522	0.02835	8.38e-05
FBtr0169220	Tmp	15	25	0	1.40971	0.4954	0.09227	8.4401e-05
FBtr0161383	Tmp	25	35	0	1.2404	0.3108	0.05791	8.48e-05
FBtr0163486	Tmp	15	35	0	1.12787	0.1736	0.03237	8.62e-05
FBtr0164054	Tmp	15	35	0	1.14488	0.1952	0.03639	8.63e-05
FBtr0161899	Tmp	15	35	0	1.24065	0.3111	0.05802	8.65e-05
FBtr0166140	Tmp	15	25	0	1.25475	0.3274	0.06107	8.68e-05
FBtr0170791	Tmp	15	35	0	1.16304	0.2179	0.04065	8.73e-05
FBtr0162994	Tmp	25	35	0	1.09278	0.128	0.02388	8.757e-05
FBtr0175330	Tmp	15	35	0	1.20598	0.2702	0.05045	8.81e-05
FBtr0161510	Tmp	15	35	0	1.2404	0.3108	0.05806	8.8764e-05
FBtr0164333	Tmp	15	35	0	1.17178	0.2287	0.04272	8.89e-05
FBtr0174337	Tmp	25	35	0	1.27156	0.3466	0.06477	8.95e-05
FBtr0168367	Tmp	15	25	0	1.28574	0.3626	0.06779	9.03e-05
FBtr0163423	Tmp	15	35	0	1.23645	0.3062	0.05731	9.19e-05
FBtr0167424	Tmp	15	35	0	1.11775	0.1606	0.03007	9.22e-05
FBtr0169717	Tmp	25	35	0	1.36056	0.4442	0.08315	9.22e-05
FBtr0161101	Tmp	25	35	0	1.16862	0.2248	0.04208	9.2385e-05
FBtr0171173	Tmp	15	35	0	1.36075	0.4444	0.08322	9.26e-05
FBtr0164543	Tmp	15	25	0	1.26173	0.3354	0.06282	9.32e-05
FBtr0161639	Tmp	15	35	0	1.12412	0.1688	0.03163	9.41e-05
FBtr0171619	Tmp	15	35	0	1.3164	0.3966	0.07435	9.46e-05
FBtr0167803	Tmp	15	35	0	1.12155	0.1655	0.03105	9.52e-05
FBtr0170938	Tmp	25	35	0	1.1242	0.1689	0.03169	9.5431e-05
FBtr0167771	Tmp	15	35	0	1.27695	0.3527	0.06619	9.62e-05
FBtr0163293	Tmp	15	35	0	1.23311	0.3023	0.05677	9.74e-05
FBtr0169854	Tmp	15	35	0	1.25162	0.3238	0.06079	9.74e-05
FBtr0171537	Tmp	15	35	0	1.35004	0.433	0.08133	9.77e-05
FBtr0169225	Tmp	15	35	0	1.19491	0.2569	0.04826	9.79e-05
FBtr0163998	Tmp	15	35	0	1.19061	0.2517	0.04729	9.84e-05
FBtr0169889	Tmp	15	35	0	1.2379	0.3079	0.05789	9.95e-05
FBtr0161154	Tmp	25	35	0	1.25336	0.3258	0.06128	0.000100412
FBtr0170799	Tmp	25	35	0	1.1607	0.215	0.0405	0.000103032
FBtr0163218	Tmp	15	25	0	1.39939	0.4848	0.09136	0.00010339
FBtr0170113	Tmp	15	35	0	1.37411	0.4585	0.0864	0.000103509
FBtr0175154	Tmp	15	35	0	1.23379	0.3031	0.05712	0.000103771
FBtr0163034	Tmp	25	35	0	1.2361	0.3058	0.05765	0.000104178
FBtr0165608	Tmp	15	35	0	1.26953	0.3443	0.06492	0.00010461
FBtr0164971	Tmp	25	35	0	1.23739	0.3073	0.05798	0.000105747
FBtr0164868	Tmp	15	35	0	1.30152	0.3802	0.07175	0.000106313
FBtr0170666	Tmp	25	35	0	1.2361	0.3058	0.05774	0.000107279
FBtr0173763	Tmp	15	25	0	1.40425	0.4898	0.09251	0.000107885
FBtr0166717	Tmp	15	35	0	1.49661	0.5817	0.1099	0.000107927
FBtr0169226	Tmp	15	35	0	1.25266	0.325	0.06139	0.000108123
FBtr0172906	Tmp	15	35	0	1.24972	0.3216	0.06078	0.000108949
FBtr0167520	Tmp	15	35	0	1.08983	0.1241	0.02345	0.00010903
FBtr0169854	Tmp	25	35	0	1.24972	0.3216	0.06079	0.000109208
FBtr0174478	Tmp	15	25	0	1.33506	0.4169	0.07881	0.000109277
FBtr0171082	Tmp	15	35	0	1.17985	0.2386	0.04511	0.000109309
FBtr0173510	Tmp	15	35	0	1.26243	0.3362	0.06359	0.000110337
FBtr0163215	Tmp	15	35	0	1.19309	0.2547	0.04818	0.000110351
FBtr0170789	Tmp	15	35	0	1.25841	0.3316	0.06272	0.0001105
FBtr0168677	Tmp	25	35	0	1.20589	0.2701	0.0511	0.000110815
FBtr0171422	Tmp	25	35	0	1.15926	0.2132	0.04034	0.000111216
FBtr0165211	Tmp	15	35	0	1.48339	0.5689	0.1077	0.000112256
FBtr0166519	Tmp	15	35	0	1.42435	0.5103	0.09666	0.000113022
FBtr0171730	Tmp	15	25	0	1.11582	0.1581	0.02995	0.000113063
FBtr0173141	Tmp	25	35	0	1.23542	0.305	0.05778	0.000113731
FBtr0166386	Tmp	15	35	0	1.23174	0.3007	0.05699	0.000114194
FBtr0172470	Tmp	15	25	0	1.37316	0.4575	0.08672	0.00011445
FBtr0172708	Tmp	15	35	0	1.14061	0.1898	0.03598	0.000114509
FBtr0171110	Tmp	25	35	0	1.22995	0.2986	0.0566	0.000114857
FBtr0161111	Tmp	25	35	0	1.31103	0.3907	0.07407	0.000114953
FBtr0171997	Tmp	15	35	0	1.33635	0.4183	0.07933	0.000115664
FBtr0162599	Tmp	15	35	0	1.24418	0.3152	0.05978	0.000115997
FBtr0163453	Tmp	25	35	0	1.2911	0.3686	0.06993	0.000116174
FBtr0169554	Tmp	15	35	0	1.23106	0.2999	0.05691	0.000116691
FBtr0161755	Tmp	15	35	0	1.19856	0.2613	0.04959	0.000117009
FBtr0169241	Tmp	15	25	0	1.34108	0.4234	0.08036	0.000117208
FBtr0164050	Tmp	25	35	0	1.15109	0.203	0.03854	0.000117323
FBtr0164691	Tmp	25	35	0	1.19276	0.2543	0.0483	0.000118473
FBtr0165699	Tmp	15	35	0	1.22782	0.2961	0.05625	0.000118884
FBtr0163259	Tmp	15	25	0	1.35416	0.4374	0.08315	0.000120648
FBtr0166843	Tmp	25	35	0	1.21058	0.2757	0.05242	0.000120925
FBtr0174849	Tmp	15	35	0	1.25353	0.326	0.06199	0.000121282
FBtr0163087	Tmp	15	35	0	1.13108	0.1777	0.0338	0.000121755
FBtr0172654	Tmp	15	35	0	1.38444	0.4693	0.08928	0.000122033
FBtr0167454	Tmp	15	35	0	1.31942	0.3999	0.07609	0.000122139
FBtr0174409	Tmp	25	35	1	1.55401	0.636	0.121	0.000122883
FBtr0172525	Tmp	15	35	0	1.14203	0.1916	0.03647	0.000122909
FBtr0169430	Tmp	15	35	0	1.20614	0.2704	0.05146	0.000123034
FBtr0174146	Tmp	15	25	0	1.25623	0.3291	0.06265	0.000123157
FBtr0172433	Tmp	15	35	0	1.13887	0.1876	0.03571	0.000123383
FBtr0169811	Tmp	15	35	0	1.09627	0.1326	0.02526	0.00012377
FBtr0173917	Tmp	25	35	0	1.11358	0.1552	0.02955	0.000124011
FBtr0161936	Tmp	15	35	0	1.17202	0.229	0.04361	0.000124212
FBtr0170552	Tmp	15	35	0	1.18863	0.2493	0.04749	0.000124229
FBtr0175173	Tmp	25	35	0	1.1657	0.2212	0.04213	0.000124447
FBtr0165964	Tmp	15	35	0	1.25024	0.3222	0.06137	0.00012452
FBtr0166738	Tmp	15	25	0	1.2598	0.3332	0.06348	0.000125073
FBtr0175180	Tmp	15	25	0	1.31349	0.3934	0.07496	0.000125234
FBtr0169485	Tmp	15	35	0	1.33635	0.4183	0.07972	0.000125368
FBtr0170054	Tmp	15	25	0	1.29029	0.3677	0.0701	0.00012621
FBtr0171701	Tmp	15	35	0	1.11682	0.1594	0.03039	0.000126586
FBtr0174340	Tmp	15	25	0	1.18452	0.2443	0.04658	0.000126824
FBtr0162028	Tmp	15	35	1	1.55283	0.6349	0.1211	0.000126861
FBtr0162696	Tmp	15	35	0	1.14663	0.1974	0.03769	0.000130245
FBtr0163479	Tmp	15	25	0	1.40056	0.486	0.09285	0.000130794
FBtr0169878	Tmp	15	35	0	1.24669	0.3181	0.06079	0.000131493
FBtr0160846	Tmp	15	35	1	1.67853	0.7472	0.1428	0.000131995
FBtr0173894	Tmp	25	35	0	1.24798	0.3196	0.06108	0.000132108
FBtr0163009	Tmp	15	25	0	1.39445	0.4797	0.09179	0.00013436
FBtr0171920	Tmp	15	35	0	1.22476	0.2925	0.05599	0.000135534
FBtr0165535	Tmp	25	35	0	1.20122	0.2645	0.05066	0.000136319
FBtr0163302	Tmp	15	25	0	1.33923	0.4214	0.08073	0.000136777
FBtr0172700	Tmp	25	35	0	1.23876	0.3089	0.05917	0.000136966
FBtr0167725	Tmp	25	35	0	1.13564	0.1835	0.03516	0.000137586
FBtr0173883	Tmp	15	35	0	1.20572	0.2699	0.05174	0.000138346
FBtr0169764	Tmp	15	25	0	1.25754	0.3306	0.06337	0.000138451
FBtr0161850	Tmp	15	35	0	1.22961	0.2982	0.05717	0.000138469
FBtr0168701	Tmp	25	35	0	1.23705	0.3069	0.05885	0.000139398
FBtr0165153	Tmp	25	35	0	1.37278	0.4571	0.08767	0.000139505
FBtr0173934	Tmp	15	35	0	1.28851	0.3657	0.07015	0.000140027
FBtr0172691	Tmp	15	35	0	1.10803	0.148	0.02841	0.000141271
FBtr0175593	Tmp	15	35	0	1.10565	0.1449	0.02783	0.000141949
FBtr0169692	Tmp	15	35	0	1.24134	0.3119	0.05989	0.000142051
FBtr0167470	Tmp	25	35	0	1.21327	0.2789	0.05357	0.000142833
FBtr0171073	Tmp	25	35	0	1.23902	0.3092	0.05939	0.000143015
FBtr0168347	Tmp	15	35	0	1.09384	0.1294	0.02488	0.000144883
FBtr0166041	Tmp	15	35	0	1.31923	0.3997	0.07697	0.000149118
FBtr0166938	Tmp	15	35	0	1.22654	0.2946	0.05676	0.000150177
FBtr0167601	Tmp	25	35	0	1.26068	0.3342	0.06439	0.000150808
FBtr0165103	Tmp	15	35	0	1.1256	0.1707	0.03289	0.000151009
FBtr0173903	Tmp	15	25	0	1.31358	0.3935	0.07584	0.000151589
FBtr0167441	Tmp	15	35	0	1.15485	0.2077	0.04004	0.000152001
FBtr0161561	Tmp	25	35	0	1.21495	0.2809	0.05415	0.000152091
FBtr0164917	Tmp	25	35	0	1.15829	0.212	0.04087	0.000152176
FBtr0169626	Tmp	15	35	0	1.11899	0.1622	0.03127	0.000152338
FBtr0163824	Tmp	15	25	0	1.17389	0.2313	0.0446	0.000152516
FBtr0166349	Tmp	15	35	0	1.34611	0.4288	0.08269	0.000152787
FBtr0173638	Tmp	25	35	0	1.14163	0.1911	0.03686	0.000153808
FBtr0169783	Tmp	15	25	0	1.37497	0.4594	0.0887	0.000156414
FBtr0165146	Tmp	15	35	0	1.1964	0.2587	0.04998	0.000157654
FBtr0161972	Tmp	25	35	0	1.19964	0.2626	0.05074	0.000158039
FBtr0168157	Tmp	15	35	0	1.15397	0.2066	0.03992	0.000158243
FBtr0166634	Tmp	15	35	0	1.09179	0.1267	0.02449	0.000159216
FBtr0174178	Tmp	15	35	0	1.17283	0.23	0.04447	0.000159364
FBtr0163642	Tmp	25	35	0	1.21134	0.2766	0.0535	0.000160118
FBtr0168379	Tmp	15	35	0	1.17389	0.2313	0.04473	0.000160371
FBtr0170472	Tmp	15	35	0	1.17381	0.2312	0.04471	0.000160449
FBtr0162839	Tmp	25	35	0	1.23773	0.3077	0.05952	0.000161251
FBtr0161866	Tmp	15	35	0	1.22765	0.2959	0.05725	0.000161523
FBtr0168989	Tmp	25	35	0	1.13895	0.1877	0.03635	0.000163921
FBtr0169300	Tmp	25	35	0	1.1249	0.1698	0.0329	0.00016489
FBtr0164199	Tmp	25	35	0	1.2003	0.2634	0.05104	0.000165164
FBtr0174458	Tmp	15	35	0	1.25266	0.325	0.06303	0.000167891
FBtr0168409	Tmp	15	25	0	1.12373	0.1683	0.03264	0.000167965
FBtr0171834	Tmp	15	35	0	1.23962	0.3099	0.06014	0.000169322
FBtr0168258	Tmp	15	35	0	1.18107	0.2401	0.04659	0.000169662
FBtr0167402	Tmp	15	35	0	1.20756	0.2721	0.05281	0.000170121
FBtr0169364	Tmp	25	35	0	1.39871	0.4841	0.09397	0.000170673
FBtr0174296	Tmp	15	35	0	1.24151	0.3121	0.06059	0.000170855
FBtr0162217	Tmp	15	25	0	1.2367	0.3065	0.05951	0.000171534
FBtr0167496	Tmp	25	35	0	1.19823	0.2609	0.05072	0.000174722
FBtr0166096	Tmp	15	25	0	1.39185	0.477	0.09273	0.000174737
FBtr0161811	Tmp	15	25	0	1.23722	0.3071	0.05971	0.000175121
FBtr0164358	Tmp	15	25	0	1.22179	0.289	0.05618	0.000175183
FBtr0166022	Tmp	15	35	0	1.15141	0.2034	0.03956	0.000175328
FBtr0163061	Tmp	15	35	0	1.15317	0.2056	0.03997	0.000175649
FBtr0169886	Tmp	25	35	0	1.26129	0.3349	0.06513	0.000175754
FBtr0173720	Tmp	15	35	0	1.44033	0.5264	0.1024	0.000176741
FBtr0168078	Tmp	25	35	0	1.14902	0.2004	0.03899	0.000176909
FBtr0171968	Tmp	15	25	1	1.52393	0.6078	0.1183	0.000178916
FBtr0161075	Tmp	25	35	0	1.13974	0.1887	0.03674	0.000179108
FBtr0162439	Tmp	25	35	0	1.27015	0.345	0.06719	0.00017997
FBtr0174347	Tmp	25	35	0	1.32721	0.4084	0.07956	0.000180718
FBtr0173523	Tmp	15	35	0	1.16716	0.223	0.04347	0.000181866
FBtr0164216	Tmp	15	35	0	1.15541	0.2084	0.04061	0.000181871
FBtr0173319	Tmp	15	35	0	1.24911	0.3209	0.06256	0.000182576
FBtr0162043	Tmp	15	35	0	1.20907	0.2739	0.0534	0.00018317
FBtr0163407	Tmp	15	25	0	1.32813	0.4094	0.07984	0.000183857
FBtr0161759	Tmp	15	35	0	1.13446	0.182	0.0355	0.000183862
FBtr0166388	Tmp	15	35	0	1.15797	0.2116	0.04126	0.000184089
FBtr0161378	Tmp	15	25	0	1.2928	0.3705	0.07228	0.0001849
FBtr0169934	Tmp	15	25	0	1.33524	0.4171	0.08139	0.000185704
FBtr0171173	Tmp	25	35	0	1.34397	0.4265	0.08322	0.000185839
FBtr0164956	Tmp	25	35	0	1.24928	0.3211	0.06267	0.000186465
FBtr0172054	Tmp	15	25	0	1.11119	0.1521	0.02972	0.000188751
FBtr0161092	Tmp	25	35	0	1.25893	0.3322	0.06491	0.000190292
FBtr0166981	Tmp	15	35	0	1.31549	0.3956	0.07732	0.000190516
FBtr0171930	Tmp	25	35	0	1.08666	0.1199	0.02345	0.000193317
FBtr0168105	Tmp	15	35	0	1.22485	0.2926	0.05726	0.000194371
FBtr0173323	Tmp	15	35	0	1.13477	0.1824	0.03571	0.000195874
FBtr0175380	Tmp	15	35	0	1.21571	0.2818	0.05518	0.000196273
FBtr0174912	Tmp	15	35	0	1.35322	0.4364	0.08546	0.000196901
FBtr0167271	Tmp	15	35	0	1.24083	0.3113	0.06097	0.000197728
FBtr0167783	Tmp	25	35	0	1.40639	0.492	0.0964	0.000198416
FBtr0173123	Tmp	15	35	0	1.23089	0.2997	0.05871	0.000198476
FBtr0174624	Tmp	25	35	0	1.19193	0.2533	0.04966	0.000200563
FBtr0174707	Tmp	25	35	0	1.26321	0.3371	0.0661	0.000200613
FBtr0168607	Tmp	15	25	0	1.36955	0.4537	0.08897	0.000200838
FBtr0164493	Tmp	15	35	0	1.30432	0.3833	0.07518	0.000201551
FBtr0169675	Tmp	15	35	0	1.11767	0.1605	0.03148	0.000202262
FBtr0167405	Tmp	25	35	0	1.18386	0.2435	0.04777	0.000203046
FBtr0167842	Tmp	15	35	0	1.13705	0.1853	0.03636	0.000203462
FBtr0169554	Tmp	25	35	0	1.22264	0.29	0.05691	0.000203789
FBtr0171539	Tmp	15	35	0	1.14862	0.1999	0.03925	0.000204098
FBtr0175483	Tmp	15	35	0	1.27447	0.3499	0.06868	0.000204419
FBtr0170394	Tmp	15	35	0	1.1354	0.1832	0.03598	0.000206493
FBtr0167957	Tmp	25	35	0	1.18173	0.2409	0.04737	0.000210104
FBtr0167896	Tmp	25	35	0	1.24712	0.3186	0.06265	0.000210555
FBtr0165499	Tmp	15	35	0	1.26427	0.3383	0.06655	0.000211682
FBtr0171966	Tmp	25	35	0	1.27899	0.355	0.06987	0.000213639
FBtr0161522	Tmp	15	25	0	1.38636	0.4713	0.09281	0.000214989
FBtr0173338	Tmp	15	25	0	1.30514	0.3842	0.07567	0.000215454
FBtr0168638	Tmp	25	35	0	1.19848	0.2612	0.05144	0.00021557
FBtr0172659	Tmp	15	25	0	1.23911	0.3093	0.06092	0.000216337
FBtr0160778	Tmp	15	25	0	1.44253	0.5286	0.1042	0.00021718
FBtr0171827	Tmp	15	35	0	1.26567	0.3399	0.067	0.000218739
FBtr0165199	Tmp	25	35	0	1.2268	0.2949	0.05814	0.00021937
FBtr0160782	Tmp	15	35	0	1.07168	0.09987	0.01969	0.000219784
FBtr0166768	Tmp	15	35	0	1.21075	0.2759	0.05441	0.000220162
FBtr0163102	Tmp	15	35	0	1.13501	0.1827	0.03603	0.000220404
FBtr0174143	Tmp	25	35	0	1.15998	0.2141	0.04222	0.00022064
FBtr0169555	Tmp	15	35	0	1.13124	0.1779	0.03508	0.000221176
FBtr0167901	Tmp	25	35	0	1.26077	0.3343	0.06595	0.000221382
FBtr0174469	Tmp	15	35	0	1.11443	0.1563	0.03083	0.000221854
FBtr0161185	Tmp	15	25	0	1.38089	0.4656	0.09186	0.000221952
FBtr0167699	Tmp	25	35	0	1.15974	0.2138	0.04219	0.00022341
FBtr0168803	Tmp	15	35	0	1.27863	0.3546	0.07002	0.000225128
FBtr0169183	Tmp	15	35	0	1.23971	0.31	0.06123	0.000226542
FBtr0162555	Tmp	15	35	0	1.49257	0.5778	0.1141	0.000226644
FBtr0166529	Tmp	25	35	0	1.26365	0.3376	0.06671	0.000227545
FBtr0169568	Tmp	25	35	0	1.20999	0.275	0.05438	0.000229609
FBtr0163847	Tmp	15	35	0	1.14687	0.1977	0.03909	0.000230803
FBtr0169850	Tmp	25	35	0	1.14862	0.1999	0.03955	0.000230941
FBtr0164269	Tmp	15	35	0	1.21201	0.2774	0.05489	0.000232717
FBtr0167968	Tmp	15	25	0	1.25414	0.3267	0.06465	0.000233262
FBtr0163998	Tmp	15	25	0	1.18132	0.2404	0.04759	0.000234278
FBtr0166544	Tmp	25	35	0	1.38742	0.4724	0.09353	0.000234569
FBtr0174997	Tmp	25	35	0	1.2466	0.318	0.06296	0.000235028
FBtr0162504	Tmp	15	35	0	1.15181	0.2039	0.04038	0.000236801
FBtr0161441	Tmp	25	35	0	1.14544	0.1959	0.03881	0.00023771
FBtr0164699	Tmp	15	35	0	1.2828	0.3593	0.07122	0.000239189
FBtr0164733	Tmp	15	35	0	1.24418	0.3152	0.06249	0.000239921
FBtr0161578	Tmp	25	35	0	1.23371	0.303	0.0601	0.000241811
FBtr0170957	Tmp	25	35	0	1.09104	0.1257	0.02493	0.000241825
FBtr0161308	Tmp	15	35	0	1.08117	0.1126	0.02233	0.000242529
FBtr0172061	Tmp	15	35	0	1.1429	0.1927	0.03823	0.000242873
FBtr0175383	Tmp	25	35	0	1.24574	0.317	0.0629	0.000243129
FBtr0172855	Tmp	15	25	1	1.55326	0.6353	0.1261	0.000243541
FBtr0174465	Tmp	25	35	0	1.19177	0.2531	0.05022	0.000243608
FBtr0167203	Tmp	15	35	0	1.10535	0.1445	0.02868	0.000243621
FBtr0175296	Tmp	25	35	0	1.20255	0.2661	0.05285	0.000246998
FBtr0163102	Tmp	25	35	0	1.13398	0.1814	0.03603	0.000247959
FBtr0170232	Tmp	15	25	0	1.27695	0.3527	0.0701	0.000249527
FBtr0174292	Tmp	15	35	0	1.19947	0.2624	0.05215	0.00024986
FBtr0172889	Tmp	15	35	0	1.16368	0.2187	0.04346	0.000249926
FBtr0167374	Tmp	25	35	0	1.34723	0.43	0.08547	0.000250056
FBtr0174267	Tmp	15	25	0	1.29954	0.378	0.07515	0.000250356
FBtr0168066	Tmp	25	35	0	1.24143	0.312	0.06203	0.000250532
FBtr0164105	Tmp	15	35	0	1.25084	0.3229	0.06419	0.000250761
FBtr0175267	Tmp	25	35	0	1.21605	0.2822	0.05614	0.000253508
FBtr0174156	Tmp	15	25	0	1.3027	0.3815	0.07591	0.00025436
FBtr0174868	Tmp	15	35	0	1.141	0.1903	0.03786	0.000254882
FBtr0161145	Tmp	25	35	0	1.15829	0.212	0.04219	0.000255612
FBtr0162155	Tmp	15	25	0	1.47274	0.5585	0.1112	0.00025594
FBtr0169568	Tmp	15	35	0	1.2084	0.2731	0.05438	0.000257411
FBtr0167281	Tmp	15	35	0	1.1632	0.2181	0.04343	0.000258372
FBtr0175374	Tmp	25	35	0	1.24074	0.3112	0.06199	0.000259082
FBtr0163657	Tmp	15	35	0	1.23559	0.3052	0.06081	0.000259166
FBtr0163303	Tmp	15	25	0	1.20472	0.2687	0.05353	0.000259481
FBtr0171627	Tmp	15	35	0	1.25162	0.3238	0.06452	0.000259561
FBtr0164351	Tmp	15	25	0	1.25188	0.3241	0.0646	0.000261462
FBtr0175209	Tmp	25	35	0	1.10611	0.1455	0.029	0.000261481
FBtr0166432	Tmp	15	35	0	1.26892	0.3436	0.06853	0.000263377
FBtr0164249	Tmp	15	25	0	1.34276	0.4252	0.08483	0.000265028
FBtr0166438	Tmp	25	35	0	1.23688	0.3067	0.06122	0.000267524
FBtr0174107	Tmp	15	25	0	1.24972	0.3216	0.06425	0.000270891
FBtr0175235	Tmp	15	35	0	1.26795	0.3425	0.06843	0.000271383
FBtr0171422	Tmp	15	35	0	1.15021	0.2019	0.04034	0.000271408
FBtr0161328	Tmp	15	35	0	1.15373	0.2063	0.04124	0.000274271
FBtr0175003	Tmp	15	35	0	1.13855	0.1872	0.03745	0.00027576
FBtr0166791	Tmp	15	35	0	1.20464	0.2686	0.05373	0.00027626
FBtr0169449	Tmp	15	35	0	1.27235	0.3475	0.06953	0.000277672
FBtr0168293	Tmp	15	35	0	1.35613	0.4395	0.08798	0.000279169
FBtr0170054	Tmp	15	35	0	1.27279	0.348	0.06966	0.000279549
FBtr0173271	Tmp	15	35	0	1.26251	0.3363	0.06732	0.000279905
FBtr0175402	Tmp	15	25	0	1.24608	0.3174	0.06356	0.000281631
FBtr0172019	Tmp	25	35	0	1.17552	0.2333	0.04673	0.000282816
FBtr0166166	Tmp	25	35	0	1.16207	0.2167	0.04341	0.000283009
FBtr0170182	Tmp	15	25	0	1.13587	0.1838	0.03687	0.00028788
FBtr0171747	Tmp	15	25	0	1.18083	0.2398	0.04809	0.000288473
FBtr0168115	Tmp	25	35	0	1.23354	0.3028	0.06073	0.000289144
FBtr0162975	Tmp	15	35	0	1.09825	0.1352	0.02714	0.000290195
FBtr0167784	Tmp	25	35	0	1.27244	0.3476	0.06975	0.000290739
FBtr0168095	Tmp	15	35	0	1.25972	0.3331	0.06685	0.000290821
FBtr0174402	Tmp	15	35	0	1.16983	0.2263	0.04542	0.000291894
FBtr0169855	Tmp	25	35	0	1.12537	0.1704	0.0342	0.000292547
FBtr0172326	Tmp	15	35	0	1.13516	0.1829	0.03672	0.000293339
FBtr0167395	Tmp	15	35	0	1.13713	0.1854	0.03723	0.000293803
FBtr0173719	Tmp	25	35	0	1.09536	0.1314	0.0264	0.000295808
FBtr0164662	Tmp	15	35	0	1.22987	0.2985	0.05998	0.000296453
FBtr0161578	Tmp	15	25	0	1.23183	0.3008	0.06048	0.000299251
FBtr0169281	Tmp	15	35	0	1.15173	0.2038	0.04099	0.000299774
FBtr0172054	Tmp	25	35	0	1.10711	0.1468	0.02953	0.000300221
FBtr0163811	Tmp	25	35	0	1.27872	0.3547	0.07136	0.000302696
FBtr0174759	Tmp	25	35	0	1.32326	0.4041	0.0813	0.000302946
FBtr0162891	Tmp	15	25	0	1.25379	0.3263	0.06566	0.000302948
FBtr0167386	Tmp	15	35	0	1.35811	0.4416	0.08892	0.00030597
FBtr0169574	Tmp	25	35	0	1.15141	0.2034	0.04096	0.000306301
FBtr0170842	Tmp	15	25	1	1.53507	0.6183	0.1245	0.00030681
FBtr0170474	Tmp	15	35	0	1.19922	0.2621	0.05278	0.000306958
FBtr0166573	Tmp	25	35	0	1.33709	0.4191	0.08441	0.000307706
FBtr0162803	Tmp	15	25	0	1.19607	0.2583	0.05204	0.000309017
FBtr0173883	Tmp	25	35	0	1.19483	0.2568	0.05174	0.000309975
FBtr0168204	Tmp	15	25	0	1.18091	0.2399	0.04836	0.000311975
FBtr0173230	Tmp	15	35	0	1.23773	0.3077	0.06205	0.000313182
FBtr0162602	Tmp	15	35	0	1.28138	0.3577	0.07213	0.000313275
FBtr0174622	Tmp	15	35	0	1.13351	0.1808	0.03646	0.000313963
FBtr0166349	Tmp	25	35	0	1.32859	0.4099	0.08269	0.000315484
FBtr0174014	Tmp	15	35	0	1.28138	0.3577	0.07216	0.000315502
FBtr0166592	Tmp	15	35	0	1.31805	0.3984	0.08039	0.000315992
FBtr0164879	Tmp	15	25	0	1.19773	0.2603	0.05251	0.000316188
FBtr0161579	Tmp	25	35	0	1.16441	0.2196	0.04432	0.000318268
FBtr0165767	Tmp	15	35	0	1.27174	0.3468	0.07004	0.000320648
FBtr0170840	Tmp	15	25	0	1.48865	0.574	0.1159	0.000321659
FBtr0170921	Tmp	15	35	0	1.21605	0.2822	0.05701	0.000321693
FBtr0174409	Tmp	15	25	1	1.51877	0.6029	0.1218	0.000323033
FBtr0161968	Tmp	25	35	0	1.16732	0.2232	0.0451	0.000324193
FBtr0168230	Tmp	15	35	0	1.28467	0.3614	0.07303	0.00032436
FBtr0168070	Tmp	15	35	0	1.43555	0.5216	0.1054	0.000324727
FBtr0175252	Tmp	25	35	0	1.31449	0.3945	0.07975	0.000325252
FBtr0171530	Tmp	15	35	0	1.17895	0.2375	0.04804	0.00032848
FBtr0172028	Tmp	15	35	0	1.31878	0.3992	0.08074	0.000328609
FBtr0170775	Tmp	15	25	0	1.31494	0.395	0.0799	0.000328693
FBtr0175072	Tmp	25	35	0	1.12295	0.1673	0.03384	0.000329499
FBtr0161043	Tmp	15	35	0	1.27112	0.3461	0.07007	0.000333517
FBtr0162108	Tmp	25	35	1	1.50608	0.5908	0.1197	0.000336911
FBtr0170823	Tmp	15	35	0	1.13493	0.1826	0.03698	0.000336925
FBtr0175158	Tmp	25	35	0	1.16934	0.2257	0.04572	0.000337143
FBtr0169098	Tmp	15	25	0	1.26077	0.3343	0.06774	0.000337148
FBtr0163849	Tmp	15	25	0	1.27668	0.3524	0.0714	0.00033736
FBtr0167598	Tmp	25	35	0	1.23055	0.2993	0.06067	0.000340577
FBtr0165334	Tmp	25	35	0	1.14227	0.1919	0.03896	0.00034604
FBtr0173515	Tmp	15	35	0	1.18378	0.2434	0.04941	0.000346729
FBtr0174346	Tmp	25	35	1	1.5552	0.6371	0.1293	0.000346872
FBtr0172487	Tmp	15	25	0	1.27969	0.3558	0.07222	0.000347122
FBtr0161472	Tmp	15	35	0	1.24177	0.3124	0.06341	0.000347172
FBtr0161267	Tmp	15	35	0	1.25571	0.3285	0.06669	0.000348253
FBtr0174631	Tmp	15	35	0	1.37688	0.4614	0.0937	0.000349118
FBtr0164242	Tmp	15	35	0	1.08839	0.1222	0.02482	0.000350695
FBtr0171323	Tmp	15	25	0	1.32354	0.4044	0.08215	0.000350914
FBtr0173853	Tmp	25	35	0	1.1935	0.2552	0.05184	0.00035131
FBtr0168422	Tmp	15	25	0	1.28681	0.3638	0.07392	0.000352569
FBtr0163931	Tmp	15	35	0	1.14957	0.2011	0.04086	0.000352876
FBtr0174814	Tmp	15	35	0	1.16522	0.2206	0.04483	0.000354501
FBtr0161408	Tmp	25	35	0	1.12748	0.1731	0.03521	0.00035761
FBtr0164878	Tmp	15	35	0	1.25171	0.3239	0.06589	0.000359263
FBtr0162991	Tmp	15	35	0	1.22485	0.2926	0.05956	0.000361911
FBtr0168685	Tmp	25	35	0	1.18189	0.2411	0.04907	0.000362552
FBtr0173265	Tmp	15	35	0	1.36009	0.4437	0.09033	0.000363045
FBtr0172073	Tmp	25	35	0	1.12967	0.1759	0.03581	0.000363813
FBtr0161576	Tmp	15	35	0	1.36879	0.4529	0.09224	0.000365221
FBtr0167825	Tmp	25	35	0	1.12717	0.1727	0.03518	0.000366049
FBtr0173779	Tmp	15	35	0	1.25084	0.3229	0.06577	0.000366104
FBtr0174559	Tmp	25	35	0	1.07758	0.1078	0.02196	0.000369985
FBtr0170481	Tmp	15	35	0	1.30532	0.3844	0.07835	0.00037004
FBtr0172708	Tmp	25	35	0	1.13014	0.1765	0.03598	0.000370753
FBtr0170354	Tmp	15	35	0	1.14695	0.1978	0.04033	0.000371023
FBtr0168554	Tmp	15	35	0	1.42533	0.5113	0.1042	0.000371304
FBtr0165030	Tmp	15	35	0	1.12724	0.1728	0.03526	0.000374737
FBtr0161527	Tmp	15	35	0	1.16886	0.2251	0.04595	0.000377552
FBtr0167404	Tmp	25	35	0	1.17292	0.2301	0.04697	0.000377759
FBtr0172179	Tmp	25	35	0	1.23568	0.3053	0.06233	0.000377971
FBtr0173243	Tmp	15	25	0	1.2285	0.2969	0.06061	0.000379193
FBtr0162835	Tmp	25	35	0	1.30116	0.3798	0.07757	0.000380924
FBtr0174432	Tmp	15	25	0	1.18896	0.2497	0.05105	0.000386356
FBtr0170412	Tmp	15	25	0	1.24341	0.3143	0.06425	0.000386596
FBtr0169677	Tmp	15	35	0	1.16498	0.2203	0.04505	0.000386736
FBtr0165675	Tmp	15	35	0	1.32685	0.408	0.0834	0.00038704
FBtr0169572	Tmp	15	35	0	1.08013	0.1112	0.02273	0.000387716
FBtr0161330	Tmp	15	35	0	1.11497	0.157	0.03212	0.000389301
FBtr0164683	Tmp	25	35	0	1.19964	0.2626	0.05371	0.000389808
FBtr0175229	Tmp	25	35	0	1.13934	0.1882	0.0385	0.000390425
FBtr0167957	Tmp	15	35	0	1.17406	0.2315	0.04737	0.000392164
FBtr0162407	Tmp	15	35	0	1.17789	0.2362	0.04834	0.000392916
FBtr0173111	Tmp	25	35	0	1.11288	0.1543	0.03158	0.000395526
FBtr0174965	Tmp	25	35	0	1.20991	0.2749	0.0563	0.000397515
FBtr0166313	Tmp	15	35	0	1.31768	0.398	0.08151	0.000397536
FBtr0172769	Tmp	25	35	0	1.14695	0.1978	0.04052	0.000399155
FBtr0171282	Tmp	15	35	0	1.24126	0.3118	0.0639	0.000401351
FBtr0166022	Tmp	25	35	0	1.14314	0.193	0.03956	0.000403138
FBtr0175504	Tmp	25	35	0	1.16999	0.2265	0.04644	0.000403464
[truncated: 1,369 more rows]

## Sheet: Up&Down
Supplementary Table 4. Temperature effects on gene expression.
Up	Tmp	_Tmp	Estimate		Down	Tmp	_Tmp	Estimate		DownInUp	Tmp	_Tmp	Estimate		UpInDown	Tmp	_Tmp	Estimate		FB Dmoj transcript	FB Dmoj gene	FB Dmel gene	Dmel name	Effect	Tmp	_Tmp	Estimate	StdErr	DF	tValue	Probt	adjratio	raw_P	fdr_p	prev	qvalue	rank
FBtr0168945	15	25	-3.274		FBtr0167186	25	35	0.07451		FBtr0161241	15	25	-0.1415		FBtr0161294	15	25	0.3931		FBtr0161910	FBgn0133946	FBgn0004959	phantom(phm)	Tmp	15	35	0.8915	0.1105	73	8.07	<.0001	0.891463	1.05641e-11	4.52302e-09	4.52332e-09	4.52302e-09	16389
FBtr0168945	15	35	-3.2561		FBtr0160782	15	25	0.07684		FBtr0161297	15	25	-0.5173		FBtr0162636	15	25	0.3674		FBtr0164613	FBgn0136642	FBgn0000449	disembodied(dib)	Tmp	15	25	0.198	0.05094	73	3.89	0.0002	0.19802	0.000221175	0.00666582	0.00666585	0.00666582	232828
FBtr0172526	15	25	-2.2698		FBtr0165355	25	35	0.08065		FBtr0162033	15	25	-0.9088		FBtr0162797	15	25	0.6652		FBtr0160813	FBgn0132854	FBgn0003312	shadow(sad)	Tmp	15	35	0.3433	0.06039	73	5.68	<.0001	0.343286	2.53105e-07	2.93877e-05	2.93905e-05	2.93877e-05	60435
FBtr0162061	15	25	-2.1772		FBtr0170656	15	35	0.0834		FBtr0162041	15	25	-1.5814		FBtr0163049	15	25	0.1996		FBtr0162217	FBgn0134252	FBgn0003388	shade(shd)	Tmp	15	35	0.3993	0.05914	73	6.75	<.0001	0.399285	2.99955e-09	6.59975e-07	6.6e-07	6.59975e-07	31892
FBtr0173223	25	35	-2.1664		FBtr0174559	15	35	0.08377		FBtr0162051	15	25	-1.9356		FBtr0163302	15	25	0.4214
FBtr0173223	15	35	-2.0647		FBtr0175036	25	35	0.08411		FBtr0162061	15	25	-2.1772		FBtr0163303	15	25	0.2687
FBtr0163813	15	35	-2.063		FBtr0166633	25	35	0.08423		FBtr0162329	15	25	-0.2445		FBtr0163509	15	25	0.416
FBtr0163813	25	35	-1.9632		FBtr0165355	15	35	0.08478		FBtr0162541	15	25	-0.2425		FBtr0163899	15	25	0.1699
FBtr0160978	15	35	-1.9605		FBtr0163143	25	35	0.08925		FBtr0162564	15	25	-0.1757		FBtr0164123	15	25	0.2389
FBtr0170091	15	35	-1.9416		FBtr0174399	15	35	0.08984		FBtr0162601	15	25	-0.2526		FBtr0164123	15	25	0.2389
FBtr0163649	15	25	-1.9398		FBtr0167445	25	35	0.09057		FBtr0163151	15	25	-0.1759		FBtr0164226	15	25	0.3656
FBtr0173224	15	35	-1.9357		FBtr0168467	15	35	0.09143		FBtr0163649	15	25	-1.9398		FBtr0164227	15	25	0.5048
FBtr0162051	15	25	-1.9356		FBtr0171259	25	35	0.09607		FBtr0163840	15	25	-0.5265		FBtr0164879	15	25	0.2603
FBtr0164713	15	35	-1.8571		FBtr0171741	25	35	0.09752		FBtr0164537	15	25	-0.3246		FBtr0165353	15	25	0.4218
FBtr0160978	25	35	-1.8342		FBtr0170546	25	35	0.09823		FBtr0164828	15	25	-0.3532		FBtr0165814	15	25	0.8546
FBtr0173224	25	35	-1.8254		FBtr0161308	25	35	0.09904		FBtr0164828	15	25	-0.3532		FBtr0165902	15	25	0.4582
FBtr0170091	25	35	-1.822		FBtr0164242	25	35	0.0993		FBtr0164855	15	25	-0.3378		FBtr0166287	15	25	0.3486
FBtr0169476	15	35	-1.7906		FBtr0162740	15	35	0.09944		FBtr0165042	15	25	-0.6745		FBtr0166315	15	25	0.406
FBtr0164713	25	35	-1.7255		FBtr0161987	25	35	0.09947		FBtr0165174	15	25	-0.3759		FBtr0166648	15	25	0.5244
FBtr0171072	15	35	-1.7193		FBtr0161136	25	35	0.09968		FBtr0165334	15	25	-0.1908		FBtr0166895	15	25	0.4421
FBtr0169476	25	35	-1.6397		FBtr0160782	15	35	0.09987		FBtr0165335	15	25	-0.2977		FBtr0167729	15	25	0.3011
FBtr0168259	15	25	-1.625		FBtr0174864	25	35	0.09992		FBtr0165892	15	25	-0.705		FBtr0168201	15	25	0.2922
FBtr0162061	15	35	-1.5955		FBtr0174155	15	35	0.1004		FBtr0166098	15	25	-0.9512		FBtr0168367	15	25	0.3626
FBtr0162041	15	25	-1.5814		FBtr0163712	15	35	0.1027		FBtr0166167	15	25	-0.7357		FBtr0168368	15	25	0.2569
FBtr0171072	25	35	-1.5656		FBtr0164502	25	35	0.1029		FBtr0166798	15	25	-0.1362		FBtr0169098	15	25	0.3343
FBtr0167010	15	25	-1.532		FBtr0171945	25	35	0.1037		FBtr0167186	15	25	-0.0803		FBtr0169098	15	25	0.3343
FBtr0169175	25	35	-1.5057		FBtr0175208	25	35	0.1055		FBtr0167563	15	25	-0.1797		FBtr0169175	15	25	1.6523
FBtr0162969	15	35	-1.5035		FBtr0173844	25	35	0.1056		FBtr0167637	15	25	-0.5872		FBtr0170086	15	25	0.6048
FBtr0162969	25	35	-1.485		FBtr0167800	15	35	0.1062		FBtr0167705	15	25	-0.258		FBtr0170775	15	25	0.395
FBtr0175579	15	35	-1.4798		FBtr0169674	15	35	0.1069		FBtr0167732	15	25	-0.2143		FBtr0170855	15	25	0.198
FBtr0174888	25	35	-1.4677		FBtr0164488	15	35	0.1073		FBtr0168259	15	25	-1.625		FBtr0170875	15	25	0.6181
FBtr0175580	15	35	-1.4609		FBtr0174182	15	35	0.1074		FBtr0168509	15	25	-0.584		FBtr0171063	15	25	0.2958
FBtr0163932	15	25	-1.4535		FBtr0174559	25	35	0.1078		FBtr0168638	15	25	-0.2298		FBtr0171323	15	25	0.4044
FBtr0172526	15	35	-1.4364		FBtr0166159	15	35	0.1079		FBtr0168952	15	25	-0.7257		FBtr0171323	15	25	0.4044
FBtr0170252	25	35	-1.3924		FBtr0164210	15	25	0.1082		FBtr0168952	15	25	-0.7257		FBtr0171441	15	25	0.2213
FBtr0174888	15	35	-1.3692		FBtr0174496	15	35	0.1083		FBtr0169070	15	25	-0.9727		FBtr0171562	15	25	0.5868
FBtr0162978	15	35	-1.3624		FBtr0163793	15	35	0.1086		FBtr0169523	15	25	-0.1726		FBtr0171994	15	25	0.4369
FBtr0170252	15	35	-1.3411		FBtr0168358	15	25	0.109		FBtr0169810	15	25	-0.2178		FBtr0172490	15	25	0.3374
FBtr0168870	15	25	-1.2979		FBtr0171160	15	35	0.1091		FBtr0169888	15	25	-0.1028		FBtr0172792	15	25	0.3561
FBtr0172171	15	25	-1.2749		FBtr0172974	15	35	0.1102		FBtr0170093	15	25	-0.3759		FBtr0173738	15	25	0.5994
FBtr0175580	25	35	-1.273		FBtr0166228	25	35	0.1103		FBtr0170093	15	25	-0.3759		FBtr0173745	15	25	0.4895
FBtr0175295	15	35	-1.2694		FBtr0172306	15	35	0.1103		FBtr0170189	15	25	-0.2071		FBtr0173817	15	25	0.3374
FBtr0169215	25	35	-1.2303		FBtr0165587	15	35	0.1108		FBtr0170320	15	25	-0.334		FBtr0174075	15	25	0.7767
FBtr0163095	25	35	-1.2118		FBtr0169888	25	35	0.1109		FBtr0170936	15	25	-0.8401		FBtr0174267	15	25	0.378
FBtr0166224	15	35	-1.2113		FBtr0170467	15	25	0.1111		FBtr0170957	15	25	-0.09534		FBtr0175447	15	25	0.2947
FBtr0162051	15	35	-1.1872		FBtr0169572	15	35	0.1112		FBtr0171052	15	25	-0.709		FBtr0175491	15	25	0.1828
FBtr0168663	15	35	-1.1856		FBtr0162725	25	35	0.1113		FBtr0171259	15	25	-0.1622		FBtr0175605	15	25	0.3408
FBtr0172734	15	35	-1.179		FBtr0175066	25	35	0.1121		FBtr0171260	15	25	-0.1715		FBtr0163095	15	35	0.4865
FBtr0175295	15	25	-1.1759		FBtr0161308	15	35	0.1126		FBtr0172168	15	25	-0.2908		FBtr0163617	15	35	1.5979
FBtr0171829	15	35	-1.1703		FBtr0174182	25	35	0.1126		FBtr0172171	15	25	-1.2749		FBtr0164828	15	35	0.3897
FBtr0167010	15	35	-1.1431		FBtr0167518	25	35	0.1126		FBtr0172526	15	25	-2.2698		FBtr0168952	15	35	0.8004
FBtr0171210	25	35	-1.1172		FBtr0163712	25	35	0.1127		FBtr0173894	15	25	-0.2328		FBtr0170093	15	35	0.4914
FBtr0163810	15	35	-1.1158		FBtr0166159	25	35	0.1129		FBtr0174649	15	25	-0.3785		FBtr0170849	15	35	0.3013
FBtr0174088	15	35	-1.0978		FBtr0167420	15	35	0.1135		FBtr0175066	15	25	-0.1531		FBtr0174253	15	35	0.2577
FBtr0170970	25	35	-1.094		FBtr0175091	25	35	0.1136		FBtr0175563	15	25	-0.1915		FBtr0174986	15	35	1.0558
FBtr0168870	15	35	-1.0853		FBtr0167775	25	35	0.114		FBtr0161294	25	35	-0.2849		FBtr0161241	25	35	0.1329
FBtr0170970	15	35	-1.0816		FBtr0174423	25	35	0.1146		FBtr0162636	25	35	-0.5842		FBtr0161297	25	35	0.7999
FBtr0170613	15	35	-1.0734		FBtr0161153	15	35	0.1146		FBtr0162797	25	35	-0.4023		FBtr0162033	25	35	0.7297
FBtr0173825	15	35	-1.0685		FBtr0166731	15	25	0.1155		FBtr0163049	25	35	-0.2617		FBtr0162041	25	35	0.6258
FBtr0173343	15	35	-1.0549		FBtr0170144	25	35	0.1155		FBtr0163095	25	35	-1.2118		FBtr0162041	25	35	0.6258
FBtr0161226	25	35	-1.0534		FBtr0175361	25	35	0.1162		FBtr0163095	25	35	-1.2118		FBtr0162051	25	35	0.7484
FBtr0174283	15	35	-1.0424		FBtr0170490	15	35	0.1162		FBtr0163302	25	35	-0.5483		FBtr0162051	25	35	0.7484
FBtr0165986	15	35	-1.0348		FBtr0163800	15	35	0.1163		FBtr0163303	25	35	-0.4074		FBtr0162061	25	35	0.5817
FBtr0163810	25	35	-1.0321		FBtr0163792	15	35	0.1172		FBtr0163509	25	35	-0.405		FBtr0162061	25	35	0.5817
FBtr0168259	15	35	-1.0202		FBtr0160867	15	35	0.1172		FBtr0163617	25	35	-0.464		FBtr0162329	25	35	0.2648
FBtr0168763	15	35	-1.0151		FBtr0169811	25	35	0.1174		FBtr0163617	25	35	-0.464		FBtr0162541	25	35	0.2279
FBtr0170737	15	35	-1.0123		FBtr0167800	15	25	0.1175		FBtr0163899	25	35	-0.3649		FBtr0162564	25	35	0.1959
FBtr0171562	25	35	-1.0047		FBtr0165193	25	35	0.1182		FBtr0164123	25	35	-0.5597		FBtr0162601	25	35	0.3828
FBtr0168763	25	35	-1.0015		FBtr0173490	15	35	0.1182		FBtr0164226	25	35	-0.3108		FBtr0163151	25	35	0.2317
FBtr0164366	15	35	-0.9898		FBtr0168024	25	35	0.1183		FBtr0164227	25	35	-0.3794		FBtr0163649	25	35	1.8653
FBtr0163932	15	35	-0.9879		FBtr0175361	15	35	0.119		FBtr0164879	25	35	-0.5119		FBtr0163840	25	35	0.4117
FBtr0168663	25	35	-0.984		FBtr0164390	25	35	0.1196		FBtr0165353	25	35	-0.2324		FBtr0164537	25	35	0.2294
FBtr0171829	25	35	-0.9746		FBtr0174173	15	35	0.1198		FBtr0165814	25	35	-0.6561		FBtr0164855	25	35	0.2632
FBtr0169070	15	25	-0.9727		FBtr0171930	25	35	0.1199		FBtr0165902	25	35	-0.3991		FBtr0165042	25	35	0.7898
FBtr0171210	15	35	-0.9719		FBtr0161153	25	35	0.1201		FBtr0166287	25	35	-0.4592		FBtr0165174	25	35	0.5119
FBtr0166224	25	35	-0.9639		FBtr0168873	25	35	0.1205		FBtr0166315	25	35	-0.4198		FBtr0165334	25	35	0.1919
FBtr0162041	15	35	-0.9556		FBtr0163439	25	35	0.1214		FBtr0166648	25	35	-0.4007		FBtr0165335	25	35	0.347
FBtr0170737	25	35	-0.954		FBtr0173719	15	35	0.1218		FBtr0166895	25	35	-0.2659		FBtr0165892	25	35	0.3316
FBtr0166098	15	25	-0.9512		FBtr0174399	25	35	0.1219		FBtr0167729	25	35	-0.2138		FBtr0165892	25	35	0.3316
FBtr0162063	15	35	-0.9501		FBtr0173561	25	35	0.1221		FBtr0168201	25	35	-0.1858		FBtr0166098	25	35	0.5875
FBtr0174848	15	35	-0.9475		FBtr0164242	15	35	0.1222		FBtr0168367	25	35	-0.2984		FBtr0166167	25	35	0.5261
FBtr0171320	25	35	-0.9427		FBtr0170265	15	35	0.1223		FBtr0168368	25	35	-0.437		FBtr0166798	25	35	0.1624
FBtr0175579	25	35	-0.9399		FBtr0170018	25	35	0.1239		FBtr0169098	25	35	-0.8148		FBtr0167186	25	35	0.07451
FBtr0170303	25	35	-0.9363		FBtr0167520	15	35	0.1241		FBtr0169175	25	35	-1.5057		FBtr0167563	25	35	0.2188
FBtr0162318	15	35	-0.9362		FBtr0169674	25	35	0.1241		FBtr0170086	25	35	-0.8137		FBtr0167637	25	35	0.811
FBtr0166044	25	35	-0.9308		FBtr0168409	25	35	0.1241		FBtr0170775	25	35	-0.3069		FBtr0167705	25	35	0.1904
FBtr0162318	25	35	-0.9198		FBtr0163792	25	35	0.1245		FBtr0170849	25	35	-0.4237		FBtr0167732	25	35	0.1714
FBtr0171728	25	35	-0.9195		FBtr0172360	15	25	0.1247		FBtr0170849	25	35	-0.4237		FBtr0168259	25	35	0.6048
FBtr0161226	15	35	-0.9148		FBtr0166143	15	35	0.125		FBtr0170855	25	35	-0.2891		FBtr0168259	25	35	0.6048
FBtr0162033	15	25	-0.9088		FBtr0167930	25	35	0.1251		FBtr0170875	25	35	-0.8825		FBtr0168509	25	35	0.4218
FBtr0166713	15	35	-0.9085		FBtr0173512	25	35	0.1252		FBtr0171063	25	35	-0.3699		FBtr0168638	25	35	0.2612
FBtr0169420	25	35	-0.8947		FBtr0171246	25	35	0.1252		FBtr0171323	25	35	-0.7205		FBtr0169070	25	35	0.4883
FBtr0170875	25	35	-0.8825		FBtr0174173	25	35	0.1255		FBtr0171441	25	35	-0.3377		FBtr0169070	25	35	0.4883
FBtr0170085	25	35	-0.8772		FBtr0170957	25	35	0.1257		FBtr0171562	25	35	-1.0047		FBtr0169523	25	35	0.2042
FBtr0171728	15	35	-0.867		FBtr0165015	15	35	0.1257		FBtr0171994	25	35	-0.3071		FBtr0169810	25	35	0.3772
FBtr0165825	15	35	-0.863		FBtr0167907	25	35	0.126		FBtr0172490	25	35	-0.4841		FBtr0169888	25	35	0.1109
FBtr0164651	25	35	-0.8573		FBtr0170444	15	35	0.1261		FBtr0172792	25	35	-0.3514		FBtr0170189	25	35	0.2124
FBtr0170153	15	35	-0.8553		FBtr0166633	15	35	0.1263		FBtr0173738	25	35	-0.3472		FBtr0170320	25	35	0.2538
FBtr0172171	15	35	-0.8494		FBtr0172574	15	35	0.1264		FBtr0173745	25	35	-0.3489		FBtr0170936	25	35	0.547
FBtr0171552	25	35	-0.8435		FBtr0170682	25	35	0.1264		FBtr0173817	25	35	-0.2066		FBtr0170957	25	35	0.1257
FBtr0169215	15	35	-0.8429		FBtr0172479	15	35	0.1266		FBtr0174075	25	35	-0.4475		FBtr0171052	25	35	0.4856
FBtr0173343	25	35	-0.8415		FBtr0175610	25	35	0.1266		FBtr0174253	25	35	-0.294		FBtr0171259	25	35	0.09607
FBtr0170222	15	35	-0.8407		FBtr0166634	15	35	0.1267		FBtr0174253	25	35	-0.294		FBtr0171260	25	35	0.2
FBtr0170936	15	25	-0.8401		FBtr0174871	25	35	0.1268		FBtr0174267	25	35	-0.4097		FBtr0172168	25	35	0.2498
FBtr0174848	25	35	-0.8368		FBtr0161029	15	35	0.1272		FBtr0174986	25	35	-0.774		FBtr0172171	25	35	0.4256
FBtr0174698	15	35	-0.8327		FBtr0172797	15	35	0.1273		FBtr0174986	25	35	-0.774		FBtr0172171	25	35	0.4256
FBtr0171584	15	35	-0.8264		FBtr0174871	15	25	0.1274		FBtr0175447	25	35	-0.4557		FBtr0172526	25	35	0.8333
FBtr0162978	15	25	-0.8246		FBtr0167275	25	35	0.1275		FBtr0175491	25	35	-0.1537		FBtr0172526	25	35	0.8333
FBtr0164366	25	35	-0.8203		FBtr0162994	25	35	0.128		FBtr0175605	25	35	-0.2494		FBtr0173894	25	35	0.3196
FBtr0169098	25	35	-0.8148		FBtr0166827	15	35	0.1285							FBtr0174649	25	35	0.2582
FBtr0165986	25	35	-0.8146		FBtr0173682	15	35	0.1286							FBtr0175066	25	35	0.1121
FBtr0170086	25	35	-0.8137		FBtr0168358	25	35	0.1292							FBtr0175563	25	35	0.1796
FBtr0172233	15	35	-0.8061		FBtr0164498	25	35	0.1292
FBtr0164913	15	35	-0.8052		FBtr0168347	15	35	0.1294
FBtr0163672	25	35	-0.8043		FBtr0168649	15	35	0.1295
FBtr0170509	25	35	-0.8021		FBtr0162786	15	35	0.13
FBtr0173261	15	35	-0.7993		FBtr0167413	15	35	0.1302
FBtr0164651	15	35	-0.7935		FBtr0169583	15	35	0.1303
FBtr0166044	15	35	-0.7899		FBtr0167172	15	25	0.1309
FBtr0171320	15	35	-0.7765		FBtr0164389	25	35	0.1312
FBtr0166788	25	35	-0.7751		FBtr0171137	15	35	0.1312
FBtr0174986	25	35	-0.774		FBtr0162900	15	35	0.1312
FBtr0170153	25	35	-0.7681		FBtr0173719	25	35	0.1314
FBtr0174007	15	35	-0.7677		FBtr0163554	15	35	0.1314
FBtr0165988	15	35	-0.7666		FBtr0171405	15	35	0.1316
FBtr0175263	25	35	-0.7513		FBtr0172653	25	35	0.1322
FBtr0160986	25	35	-0.7512		FBtr0169811	15	35	0.1326
FBtr0166585	25	35	-0.7442		FBtr0171680	15	35	0.1327
FBtr0172649	15	35	-0.7432		FBtr0169572	25	35	0.1328
FBtr0167198	15	35	-0.7426		FBtr0165526	25	35	0.1329
FBtr0174959	15	35	-0.7387		FBtr0174469	25	35	0.1329
FBtr0166788	15	35	-0.7382		FBtr0161241	25	35	0.1329
FBtr0166167	15	25	-0.7357		FBtr0168257	15	35	0.1329
FBtr0167007	25	35	-0.7355		FBtr0164389	15	35	0.133
FBtr0161049	15	35	-0.735		FBtr0166465	15	35	0.133
FBtr0170141	25	35	-0.7346		FBtr0162656	25	35	0.1334
FBtr0164454	15	35	-0.7341		FBtr0165920	25	35	0.1334
FBtr0174193	15	35	-0.7328		FBtr0162405	15	35	0.1335
FBtr0162645	15	35	-0.7327		FBtr0172284	15	25	0.1336
FBtr0173261	25	35	-0.7325		FBtr0167775	15	35	0.1337
FBtr0160986	15	35	-0.73		FBtr0162841	15	35	0.1342
FBtr0170303	15	35	-0.7298		FBtr0170240	15	25	0.1342
FBtr0166077	15	35	-0.7284		FBtr0163490	15	25	0.1347
FBtr0168952	15	25	-0.7257		FBtr0173917	15	35	0.1348
FBtr0161050	15	35	-0.7247		FBtr0166088	15	35	0.1348
FBtr0171323	25	35	-0.7205		FBtr0169416	15	35	0.1349
FBtr0169533	25	35	-0.715		FBtr0172574	25	35	0.135
FBtr0165571	25	35	-0.7135		FBtr0162975	15	35	0.1352
FBtr0170800	25	35	-0.7093		FBtr0162589	15	35	0.1353
FBtr0171052	15	25	-0.709		FBtr0171986	15	25	0.1354
FBtr0162572	25	35	-0.7077		FBtr0164870	15	35	0.1356
FBtr0165892	15	25	-0.705		FBtr0169607	25	35	0.1363
FBtr0175569	15	35	-0.7007		FBtr0167520	25	35	0.1366
FBtr0173815	15	35	-0.694		FBtr0162522	15	35	0.1368
FBtr0168310	25	35	-0.6932		FBtr0170817	25	35	0.1368
FBtr0161106	25	35	-0.6914		FBtr0166726	25	35	0.1371
FBtr0173959	25	35	-0.691		FBtr0171217	25	35	0.1377
FBtr0167891	25	35	-0.6882		FBtr0175215	25	35	0.1377
FBtr0174085	25	35	-0.6869		FBtr0169876	15	35	0.1378
FBtr0172679	15	35	-0.6866		FBtr0167149	15	35	0.138
FBtr0167243	15	35	-0.6849		FBtr0170180	25	35	0.1381
FBtr0169420	15	35	-0.6815		FBtr0165920	15	35	0.1384
FBtr0163074	15	35	-0.6752		FBtr0166993	15	35	0.1385
FBtr0162063	15	25	-0.6747		FBtr0166088	25	35	0.1388
FBtr0165042	15	25	-0.6745		FBtr0171701	25	35	0.1389
FBtr0165988	25	35	-0.674		FBtr0163786	15	35	0.139
FBtr0174914	25	35	-0.6735		FBtr0170736	15	35	0.1395
FBtr0166077	25	35	-0.6697		FBtr0160965	15	35	0.1395
FBtr0168310	15	35	-0.6693		FBtr0163035	25	35	0.1397
FBtr0170643	15	35	-0.6691		FBtr0171404	15	35	0.14
FBtr0166609	15	35	-0.6663		FBtr0169653	15	25	0.1406
FBtr0172956	15	35	-0.6662		FBtr0171502	15	35	0.1406
FBtr0171527	25	35	-0.6653		FBtr0171932	15	35	0.1409
FBtr0170087	25	35	-0.6638		FBtr0169984	25	35	0.1411
FBtr0173159	25	35	-0.6577		FBtr0172381	25	35	0.1414
FBtr0163318	25	35	-0.6571		FBtr0175211	15	35	0.1414
FBtr0165814	25	35	-0.6561		FBtr0171330	25	35	0.1417
FBtr0173825	15	25	-0.6529		FBtr0173218	15	35	0.1417
FBtr0171527	15	35	-0.6495		FBtr0173682	15	25	0.1421
FBtr0175569	25	35	-0.6483		FBtr0167175	25	35	0.1422
FBtr0173861	15	35	-0.6463		FBtr0160777	25	35	0.1422
FBtr0167081	15	35	-0.6452		FBtr0170690	15	35	0.1424
FBtr0170509	15	35	-0.6444		FBtr0174108	25	35	0.1427
FBtr0161106	15	35	-0.6413		FBtr0172052	25	35	0.1428
FBtr0164913	25	35	-0.6401		FBtr0165526	15	35	0.143
FBtr0174412	25	35	-0.6378		FBtr0161024	25	35	0.143
FBtr0172579	15	35	-0.6376		FBtr0171336	15	35	0.1432
FBtr0174959	25	35	-0.6363		FBtr0174382	15	25	0.1433
FBtr0173507	25	35	-0.6357		FBtr0166827	25	35	0.1434
FBtr0167891	15	35	-0.635		FBtr0168499	15	35	0.1437
FBtr0172649	15	25	-0.6302		FBtr0169876	25	35	0.1442
FBtr0161839	25	35	-0.6271		FBtr0168347	25	35	0.1445
FBtr0168039	25	35	-0.6261		FBtr0167203	15	35	0.1445
FBtr0173507	15	35	-0.6238		FBtr0171600	15	35	0.1445
FBtr0171584	25	35	-0.6191		FBtr0175593	15	35	0.1449
FBtr0172624	15	35	-0.619		FBtr0172326	15	25	0.145
FBtr0172734	15	25	-0.616		FBtr0165883	15	35	0.1452
FBtr0166338	15	35	-0.6112		FBtr0161517	25	35	0.1454
FBtr0169502	15	35	-0.6099		FBtr0175209	25	35	0.1455
FBtr0173093	15	35	-0.6083		FBtr0171155	25	35	0.1455
FBtr0165885	25	35	-0.6069		FBtr0172248	15	25	0.1456
FBtr0165825	25	35	-0.6054		FBtr0161731	25	35	0.1457
FBtr0169255	15	35	-0.6049		FBtr0175573	15	35	0.1459
FBtr0162920	25	35	-0.6033		FBtr0168705	15	35	0.146
FBtr0163908	15	35	-0.603		FBtr0170467	25	35	0.1462
FBtr0175263	15	35	-0.6028		FBtr0169911	25	35	0.1465
FBtr0167243	15	25	-0.6014		FBtr0168691	25	35	0.1467
FBtr0174410	15	35	-0.6011		FBtr0172513	15	35	0.1467
FBtr0167007	15	35	-0.6008		FBtr0172054	25	35	0.1468
FBtr0172045	15	35	-0.5987		FBtr0172941	25	35	0.147
FBtr0171255	15	35	-0.5974		FBtr0171404	25	35	0.147
FBtr0174283	25	35	-0.5972		FBtr0171886	15	35	0.1471
FBtr0174088	25	35	-0.5969		FBtr0170730	25	35	0.1472
FBtr0164065	25	35	-0.5953		FBtr0161227	15	35	0.1472
FBtr0162968	15	35	-0.5934		FBtr0165887	25	35	0.1476
FBtr0164218	25	35	-0.5926		FBtr0167179	25	35	0.1476
FBtr0168357	15	35	-0.5921		FBtr0167739	25	35	0.1477
FBtr0170827	25	35	-0.5919		FBtr0172691	15	35	0.148
FBtr0170613	25	35	-0.5914		FBtr0174115	15	35	0.1481
FBtr0172233	15	25	-0.5906		FBtr0163083	15	35	0.1481
FBtr0161782	15	35	-0.5897		FBtr0173218	15	25	0.1482
FBtr0172598	15	35	-0.5883		FBtr0174622	25	35	0.1482
FBtr0167637	15	25	-0.5872		FBtr0173512	15	35	0.1483
FBtr0162636	25	35	-0.5842		FBtr0173157	25	35	0.1483
FBtr0171146	15	35	-0.584		FBtr0166100	25	35	0.1483
FBtr0168509	15	25	-0.584		FBtr0172284	15	35	0.1487
FBtr0166266	15	35	-0.5837		FBtr0170980	25	35	0.1488
FBtr0170090	25	35	-0.5822		FBtr0168953	25	35	0.1493
FBtr0171581	15	35	-0.5822		FBtr0162631	15	35	0.1493
FBtr0171293	15	35	-0.5821		FBtr0168753	15	35	0.1493
FBtr0173823	15	35	-0.581		FBtr0164213	15	35	0.1495
FBtr0174007	15	25	-0.5808		FBtr0172998	25	35	0.1497
FBtr0168800	25	35	-0.5785		FBtr0164395	25	35	0.1499
FBtr0166266	25	35	-0.5784		FBtr0165829	25	35	0.15
FBtr0174087	25	35	-0.5754		FBtr0162589	25	35	0.1501
FBtr0167715	15	35	-0.5752		FBtr0172879	25	35	0.1501
FBtr0166150	25	35	-0.5747		FBtr0167806	15	25	0.1503
FBtr0174655	25	35	-0.5745		FBtr0172433	25	35	0.1503
FBtr0168800	15	35	-0.5738		FBtr0165914	15	35	0.1504
FBtr0161050	15	25	-0.572		FBtr0173511	25	35	0.1509
FBtr0175081	15	35	-0.5711		FBtr0165419	25	35	0.1509
FBtr0163483	25	35	-0.5711		FBtr0172878	25	35	0.1513
FBtr0171125	25	35	-0.571		FBtr0162031	15	35	0.1513
FBtr0161658	15	35	-0.5697		FBtr0168986	25	35	0.1516
FBtr0169472	25	35	-0.5683		FBtr0166100	15	35	0.1518
FBtr0172447	25	35	-0.5676		FBtr0172054	15	25	0.1521
FBtr0172184	15	35	-0.5668		FBtr0168499	25	35	0.1521
FBtr0171581	25	35	-0.5656		FBtr0174656	25	35	0.1521
FBtr0172734	25	35	-0.5631		FBtr0172771	25	35	0.1522
FBtr0166585	15	35	-0.5604		FBtr0164146	15	25	0.1527
FBtr0164123	25	35	-0.5597		FBtr0161081	15	35	0.1527
FBtr0171657	15	35	-0.5578		FBtr0172879	15	35	0.1536
FBtr0161163	25	35	-0.557		FBtr0171389	15	35	0.1537
FBtr0173093	25	35	-0.556		FBtr0170037	25	35	0.1538
FBtr0174413	25	35	-0.556		FBtr0169855	15	35	0.1539
FBtr0166150	15	35	-0.5555		FBtr0175232	15	35	0.154
FBtr0162136	15	35	-0.5542		FBtr0161781	15	35	0.154
FBtr0161418	15	35	-0.5542		FBtr0173111	25	35	0.1543
FBtr0165715	25	35	-0.5538		FBtr0174108	15	35	0.1543
FBtr0166338	25	35	-0.5538		FBtr0174969	15	35	0.1545
FBtr0174655	15	35	-0.5536		FBtr0175003	15	25	0.1545
FBtr0170090	15	35	-0.5527		FBtr0173892	15	35	0.1546
FBtr0172598	25	35	-0.5523		FBtr0173917	25	35	0.1552
FBtr0167326	15	35	-0.552		FBtr0163746	25	35	0.1553
FBtr0174671	25	35	-0.5517		FBtr0162874	15	25	0.1553
FBtr0172184	25	35	-0.5504		FBtr0165785	15	35	0.1556
FBtr0173353	15	35	-0.5503		FBtr0161804	15	35	0.1559
FBtr0168502	15	25	-0.5499		FBtr0173844	15	35	0.156
FBtr0163302	25	35	-0.5483		FBtr0161417	15	35	0.156
FBtr0170222	15	25	-0.5469		FBtr0168324	15	35	0.1561
FBtr0167165	15	35	-0.5447		FBtr0174469	15	35	0.1563
FBtr0171288	15	35	-0.5429		FBtr0169012	15	35	0.1565
FBtr0169769	15	35	-0.5403		FBtr0161330	15	35	0.157
FBtr0174513	25	35	-0.5403		FBtr0161227	25	35	0.1571
FBtr0168531	15	35	-0.5402		FBtr0162652	25	35	0.1571
FBtr0169472	15	35	-0.54		FBtr0163087	25	35	0.1574
FBtr0175579	15	25	-0.5399		FBtr0162918	15	25	0.1574
FBtr0162645	25	35	-0.5393		FBtr0162656	15	35	0.1576
FBtr0168811	25	35	-0.5386		FBtr0167203	15	25	0.1578
FBtr0167777	15	35	-0.5385		FBtr0171831	25	35	0.1579
FBtr0162978	25	35	-0.5378		FBtr0171730	15	25	0.1581
FBtr0168128	25	35	-0.5373		FBtr0170690	25	35	0.1582
FBtr0161110	15	35	-0.5366		FBtr0168458	25	35	0.1582
FBtr0171146	25	35	-0.5351		FBtr0169180	15	35	0.1584
FBtr0175370	15	35	-0.5347		FBtr0173781	15	35	0.1586
FBtr0171594	15	35	-0.5344		FBtr0164506	15	35	0.1587
FBtr0173159	15	35	-0.5339		FBtr0168997	15	35	0.1588
FBtr0174913	25	35	-0.5338		FBtr0170308	15	35	0.1591
FBtr0169423	15	35	-0.5327		FBtr0170365	25	35	0.1593
FBtr0175199	25	35	-0.5325		FBtr0166299	15	25	0.1593
FBtr0167751	25	35	-0.5317		FBtr0171701	15	35	0.1594
FBtr0162210	25	35	-0.5314		FBtr0170884	25	35	0.1596
FBtr0172624	25	35	-0.528		FBtr0165138	15	35	0.1597
FBtr0164099	15	35	-0.5273		FBtr0160832	25	35	0.1597
FBtr0164972	15	35	-0.5268		FBtr0175208	15	35	0.1598
FBtr0167239	25	35	-0.5267		FBtr0168360	15	35	0.1599
FBtr0166713	25	35	-0.5265		FBtr0163331	25	35	0.16
FBtr0163840	15	25	-0.5265		FBtr0166144	25	35	0.1601
FBtr0163953	15	25	-0.5256		FBtr0170471	25	35	0.1603
FBtr0173966	15	35	-0.5239		FBtr0166257	15	35	0.1603
FBtr0171125	15	35	-0.5237		FBtr0169675	15	35	0.1605
FBtr0173815	25	35	-0.5235		FBtr0167424	15	35	0.1606
FBtr0164039	25	35	-0.5223		FBtr0173333	25	35	0.1606
FBtr0175013	15	35	-0.5215		FBtr0162808	25	35	0.1608
FBtr0170800	15	35	-0.5214		FBtr0167302	15	25	0.1609
FBtr0174513	15	35	-0.5209		FBtr0163537	15	25	0.1614
FBtr0161839	15	35	-0.5204		FBtr0162101	15	35	0.1616
FBtr0175081	25	35	-0.5203		FBtr0170354	25	35	0.1616
FBtr0164696	15	25	-0.5201		FBtr0168305	15	35	0.162
FBtr0163672	15	35	-0.5182		FBtr0162784	15	35	0.1621
FBtr0164272	25	35	-0.5182		FBtr0169726	15	35	0.1621
FBtr0174564	15	35	-0.5178		FBtr0175058	15	35	0.1622
FBtr0174914	15	35	-0.5178		FBtr0169626	15	35	0.1622
FBtr0173208	25	35	-0.5174		FBtr0164622	15	25	0.1623
FBtr0161297	15	25	-0.5173		FBtr0166798	25	35	0.1624
FBtr0162769	25	35	-0.5172		FBtr0160783	15	35	0.1627
FBtr0163953	15	35	-0.5168		FBtr0173125	15	35	0.1627
FBtr0165192	15	35	-0.5157		FBtr0167313	15	35	0.1632
FBtr0171626	15	35	-0.5156		FBtr0161075	15	35	0.1633
FBtr0174193	15	25	-0.5123		FBtr0172998	15	35	0.1635
FBtr0164879	25	35	-0.5119		FBtr0166532	25	35	0.1635
FBtr0173181	15	35	-0.5118		FBtr0162617	25	35	0.1637
FBtr0167456	15	35	-0.5106		FBtr0166144	15	35	0.1637
FBtr0163908	25	35	-0.5105		FBtr0166654	15	35	0.1637
FBtr0170585	15	35	-0.5101		FBtr0174383	15	35	0.1639
FBtr0174410	25	35	-0.5086		FBtr0169911	15	35	0.164
FBtr0167027	25	35	-0.5085		FBtr0160965	25	35	0.1642
FBtr0175546	15	35	-0.5061		FBtr0164998	25	35	0.1643
FBtr0172733	15	35	-0.505		FBtr0167434	25	35	0.1645
FBtr0174671	15	35	-0.5039		FBtr0164488	25	35	0.1648
FBtr0174993	15	35	-0.5031		FBtr0175037	25	35	0.1648
FBtr0161994	15	35	-0.5024		FBtr0175554	15	35	0.1651
FBtr0161049	15	25	-0.5018		FBtr0167803	15	35	0.1655
FBtr0165602	25	35	-0.5015		FBtr0173469	15	35	0.1656
FBtr0168357	25	35	-0.5015		FBtr0160905	15	35	0.1657
FBtr0173290	15	35	-0.5014		FBtr0173991	15	25	0.1658
FBtr0170803	15	35	-0.5014		FBtr0173891	25	35	0.1659
FBtr0174088	15	25	-0.501		FBtr0161181	15	25	0.1659
FBtr0171431	15	35	-0.4999		FBtr0173891	15	35	0.1661
FBtr0175055	15	35	-0.4997		FBtr0165883	25	35	0.1664
FBtr0175055	25	35	-0.4997		FBtr0168736	25	35	0.1665
FBtr0173286	15	25	-0.4979		FBtr0163547	15	35	0.1668
FBtr0167715	25	35	-0.4978		FBtr0167432	25	35	0.167
FBtr0161149	15	35	-0.4971		FBtr0170037	15	35	0.1672
FBtr0161107	25	35	-0.4963		FBtr0175072	25	35	0.1673
FBtr0168419	15	25	-0.4944		FBtr0170798	15	25	0.1674
FBtr0169103	25	35	-0.4928		FBtr0163547	25	35	0.1677
FBtr0168755	15	35	-0.4924		FBtr0168324	25	35	0.1679
FBtr0170684	25	35	-0.4924		FBtr0163070	25	35	0.1679
FBtr0170278	15	35	-0.492		FBtr0170884	15	35	0.168
FBtr0166225	25	35	-0.4919		FBtr0168409	15	25	0.1683
FBtr0161627	15	35	-0.4886		FBtr0167506	25	35	0.1683
FBtr0175546	25	35	-0.4873		FBtr0166323	15	25	0.1686
FBtr0161288	15	35	-0.4872		FBtr0165907	25	35	0.1686
FBtr0161116	15	35	-0.4851		FBtr0161639	15	35	0.1688
FBtr0166817	15	35	-0.4846		FBtr0170938	25	35	0.1689
FBtr0169070	15	35	-0.4845		FBtr0162030	15	35	0.1692
FBtr0162971	25	35	-0.4842		FBtr0174473	25	35	0.1692
FBtr0172490	25	35	-0.4841		FBtr0174489	25	35	0.1693
FBtr0170432	15	35	-0.484		FBtr0175554	25	35	0.1694
FBtr0165796	25	35	-0.4836		FBtr0162940	25	35	0.1695
FBtr0163391	15	35	-0.4834		FBtr0173258	15	35	0.1696
FBtr0168755	15	25	-0.4833		FBtr0161483	15	35	0.1697
FBtr0171064	15	35	-0.4829		FBtr0169300	25	35	0.1698
FBtr0170613	15	25	-0.482		FBtr0163899	15	25	0.1699
FBtr0161418	25	35	-0.4811		FBtr0169855	25	35	0.1704
FBtr0169098	15	35	-0.4804		FBtr0170328	15	35	0.1706
FBtr0162675	15	35	-0.4799		FBtr0165103	15	35	0.1707
FBtr0164107	15	35	-0.4784		FBtr0175549	25	35	0.1707
FBtr0165715	15	35	-0.4775		FBtr0173047	25	35	0.1709
FBtr0169202	15	25	-0.4767		FBtr0172164	25	35	0.1709
FBtr0169423	25	35	-0.4759		FBtr0161804	25	35	0.171
FBtr0165322	15	35	-0.4741		FBtr0161928	15	35	0.1713
FBtr0173090	15	35	-0.474		FBtr0167147	25	35	0.1713
FBtr0171657	25	35	-0.4739		FBtr0167732	25	35	0.1714
FBtr0174087	15	35	-0.4728		FBtr0172001	25	35	0.1716
FBtr0162769	15	35	-0.4713		FBtr0174864	15	25	0.1718
FBtr0168751	15	35	-0.4707		FBtr0175331	15	35	0.1718
FBtr0174778	15	35	-0.4702		FBtr0175216	25	35	0.1719
FBtr0174777	15	35	-0.4699		FBtr0161528	15	35	0.172
FBtr0171431	25	35	-0.4693		FBtr0162101	25	35	0.1722
FBtr0167326	15	25	-0.4693		FBtr0161527	25	35	0.1722
FBtr0162927	15	35	-0.4675		FBtr0161024	15	35	0.1725
FBtr0163483	15	35	-0.4674		FBtr0167825	25	35	0.1727
FBtr0174305	25	35	-0.4669		FBtr0165030	15	35	0.1728
FBtr0163273	25	35	-0.4669		FBtr0167401	25	35	0.1729
FBtr0175199	15	35	-0.4665		FBtr0161408	25	35	0.1731
FBtr0172945	15	35	-0.465		FBtr0168305	25	35	0.1732
FBtr0165267	25	35	-0.4643		FBtr0172691	25	35	0.1733
FBtr0163617	25	35	-0.464		FBtr0161181	25	35	0.1733
FBtr0171288	25	35	-0.4631		FBtr0167385	15	35	0.1733
FBtr0174085	15	35	-0.4621		FBtr0173127	15	35	0.1734
FBtr0172733	25	35	-0.4616		FBtr0172941	15	35	0.1735
FBtr0165278	15	35	-0.4607		FBtr0164860	15	25	0.1735
FBtr0168968	15	35	-0.4604		FBtr0163486	15	35	0.1736
FBtr0171064	15	25	-0.4603		FBtr0173845	15	35	0.1737
FBtr0172579	25	35	-0.4597		FBtr0166330	15	35	0.1737
FBtr0171944	15	35	-0.4595		FBtr0173327	15	35	0.1739
FBtr0166287	25	35	-0.4592		FBtr0168873	15	35	0.1743
FBtr0172819	25	35	-0.4586		FBtr0175421	25	35	0.1743
FBtr0162713	15	35	-0.4581		FBtr0173561	15	35	0.1746
FBtr0174672	15	35	-0.4576		FBtr0172500	25	35	0.1746
FBtr0174651	15	35	-0.4559		FBtr0163952	25	35	0.1746
FBtr0175447	25	35	-0.4557		FBtr0170471	15	35	0.1748
FBtr0162451	15	35	-0.4556		FBtr0172440	15	35	0.1757
FBtr0161595	15	35	-0.4556		FBtr0166505	15	35	0.1758
FBtr0173462	25	35	-0.4547		FBtr0172073	25	35	0.1759
FBtr0174698	25	35	-0.4541		FBtr0165419	15	35	0.1761
FBtr0170995	25	35	-0.454		FBtr0165479	15	25	0.1761
FBtr0174412	15	35	-0.4531		FBtr0162016	15	35	0.1764
FBtr0164056	15	35	-0.452		FBtr0172708	25	35	0.1765
FBtr0166501	25	35	-0.452		FBtr0172653	15	35	0.1766
FBtr0168828	15	35	-0.4506		FBtr0174867	15	35	0.1766
FBtr0167239	15	35	-0.4494		FBtr0162494	25	35	0.1767
FBtr0164327	15	35	-0.4492		FBtr0174388	15	35	0.1768
FBtr0167272	15	35	-0.4492		FBtr0173397	15	25	0.1768
FBtr0164270	25	35	-0.4491		FBtr0175430	15	35	0.1771
FBtr0170711	25	35	-0.449		FBtr0165319	15	35	0.1771
FBtr0175370	25	35	-0.4487		FBtr0163087	15	35	0.1777
FBtr0170920	15	35	-0.448		FBtr0169555	15	35	0.1779
FBtr0174075	25	35	-0.4475		FBtr0169706	15	35	0.1779
FBtr0166837	25	35	-0.4469		FBtr0175209	15	35	0.1786
FBtr0169502	15	25	-0.4464		FBtr0171986	15	35	0.1786
FBtr0168279	15	35	-0.4461		FBtr0169503	15	35	0.1787
FBtr0174024	25	35	-0.446		FBtr0167539	25	35	0.1787
FBtr0170920	25	35	-0.4455		FBtr0163931	25	35	0.1789
FBtr0174283	15	25	-0.4453		FBtr0170578	15	25	0.1789
FBtr0168918	25	35	-0.4452		FBtr0170552	15	25	0.1789
FBtr0175264	25	35	-0.4449		FBtr0163537	15	35	0.1791
FBtr0169510	15	35	-0.4447		FBtr0174237	15	35	0.1792
FBtr0174972	25	35	-0.4443		FBtr0174551	25	35	0.1792
FBtr0171944	15	25	-0.4441		FBtr0174898	15	35	0.1793
FBtr0161345	15	35	-0.4437		FBtr0161517	15	35	0.1794
FBtr0167289	15	35	-0.4434		FBtr0164412	15	35	0.1794
FBtr0169174	25	35	-0.4431		FBtr0175563	25	35	0.1796
FBtr0174000	15	35	-0.443		FBtr0163915	25	35	0.1803
FBtr0171583	25	35	-0.4428		FBtr0170535	25	35	0.1807
FBtr0174294	25	35	-0.4426		FBtr0174799	25	35	0.1807
FBtr0167616	15	35	-0.4425		FBtr0174622	15	35	0.1808
FBtr0167898	15	35	-0.4417		FBtr0165242	25	35	0.1809
FBtr0161595	25	35	-0.4392		FBtr0161441	15	35	0.1809
FBtr0168346	15	35	-0.4388		FBtr0167368	15	25	0.1809
FBtr0166574	15	35	-0.4386		FBtr0171502	25	35	0.181
FBtr0165918	25	35	-0.4384		FBtr0167395	25	35	0.1811
FBtr0161107	15	35	-0.4381		FBtr0173216	25	35	0.1811
FBtr0165891	15	25	-0.4378		FBtr0169928	25	35	0.1811
FBtr0168368	25	35	-0.437		FBtr0163102	25	35	0.1814
FBtr0161840	15	35	-0.4369		FBtr0169841	25	35	0.1818
FBtr0174629	15	35	-0.4369		FBtr0161759	15	35	0.182
FBtr0163031	25	35	-0.4364		FBtr0161022	15	25	0.182
FBtr0169295	15	35	-0.4349		FBtr0169091	25	35	0.1821
FBtr0164454	25	35	-0.4343		FBtr0168998	25	35	0.1822
FBtr0163816	25	35	-0.4338		FBtr0173323	15	35	0.1824
FBtr0163027	25	35	-0.4334		FBtr0170823	15	35	0.1826
FBtr0165721	15	35	-0.4331		FBtr0167281	25	35	0.1826
FBtr0163447	15	35	-0.4324		FBtr0163102	15	35	0.1827
FBtr0163031	15	35	-0.4321		FBtr0175491	15	25	0.1828
FBtr0173067	25	35	-0.4315		FBtr0172326	15	35	0.1829
FBtr0173823	25	35	-0.4315		FBtr0173916	25	35	0.183
FBtr0169255	25	35	-0.4313		FBtr0162374	15	25	0.1831
FBtr0171255	25	35	-0.4307		FBtr0169726	25	35	0.1831
FBtr0161635	25	35	-0.4307		FBtr0173194	15	35	0.1831
FBtr0173310	15	35	-0.4297		FBtr0170394	15	35	0.1832
FBtr0163278	15	35	-0.4295		FBtr0167313	25	35	0.1833
FBtr0164308	15	35	-0.4289		FBtr0173650	25	35	0.1834
FBtr0169202	15	35	-0.4288		FBtr0167725	25	35	0.1835
FBtr0169140	15	35	-0.4286		FBtr0166395	25	35	0.1835
FBtr0166047	25	35	-0.4282		FBtr0170182	15	25	0.1838
FBtr0162952	15	35	-0.4281		FBtr0165125	25	35	0.1842
FBtr0160912	15	35	-0.4278		FBtr0169454	15	25	0.1844
FBtr0173521	25	35	-0.4278		FBtr0171448	25	35	0.1846
FBtr0170593	15	35	-0.4276		FBtr0168978	15	35	0.1849
FBtr0167543	15	35	-0.4271		FBtr0169653	25	35	0.1853
FBtr0171580	15	35	-0.427		FBtr0167842	15	35	0.1853
FBtr0166609	15	25	-0.4267		FBtr0170249	25	35	0.1853
FBtr0175015	15	35	-0.4267		FBtr0167395	15	35	0.1854
FBtr0169424	15	25	-0.4258		FBtr0163133	15	25	0.1854
FBtr0164218	15	35	-0.4252		FBtr0173469	25	35	0.1856
FBtr0163878	15	35	-0.425		FBtr0167787	15	35	0.1857
FBtr0167898	15	25	-0.4245		FBtr0170061	25	35	0.1859
FBtr0170849	25	35	-0.4237		FBtr0165142	15	25	0.186
FBtr0173865	15	35	-0.4232		FBtr0164347	15	25	0.1861
FBtr0171875	25	35	-0.4228		FBtr0166231	15	35	0.1862
FBtr0166107	15	35	-0.4214		FBtr0174894	15	35	0.1863
FBtr0170711	15	35	-0.4211		FBtr0161089	25	35	0.1864
FBtr0166203	25	35	-0.4208		FBtr0174237	25	35	0.1869
FBtr0168134	15	35	-0.4205		FBtr0162406	15	35	0.1869
FBtr0173959	15	35	-0.4203		FBtr0163207	15	35	0.187
FBtr0166315	25	35	-0.4198		FBtr0162059	25	35	0.1871
FBtr0173105	15	35	-0.4193		FBtr0167589	15	35	0.1871
FBtr0175415	15	35	-0.4192		FBtr0175003	15	35	0.1872
FBtr0174909	25	35	-0.4191		FBtr0170682	15	25	0.1873
FBtr0172679	15	25	-0.419		FBtr0168443	15	35	0.1874
FBtr0171594	25	35	-0.4189		FBtr0168002	15	35	0.1874
FBtr0163581	15	35	-0.4189		FBtr0170751	25	35	0.1875
FBtr0174024	15	35	-0.4188		FBtr0163215	15	25	0.1875
FBtr0163074	25	35	-0.4187		FBtr0174155	25	35	0.1876
FBtr0174294	15	35	-0.4187		FBtr0172433	15	35	0.1876
FBtr0170224	25	35	-0.4173		FBtr0175549	15	35	0.1876
FBtr0173952	25	35	-0.4172		FBtr0161936	25	35	0.1876
FBtr0165192	25	35	-0.4172		FBtr0172381	15	35	0.1877
FBtr0169121	15	25	-0.4172		FBtr0168989	25	35	0.1877
FBtr0168918	15	35	-0.417		FBtr0170194	25	35	0.1878
FBtr0161782	25	35	-0.4166		FBtr0163911	15	25	0.1878
FBtr0171402	15	35	-0.4164		FBtr0163441	15	35	0.1878
FBtr0169963	15	35	-0.4161		FBtr0169682	25	35	0.188
FBtr0173825	25	35	-0.4156		FBtr0175229	25	35	0.1882
FBtr0173822	15	35	-0.4155		FBtr0161928	25	35	0.1882
FBtr0169797	15	35	-0.4154		FBtr0170365	15	35	0.1883
FBtr0172527	15	35	-0.4148		FBtr0169682	15	35	0.1884
FBtr0172305	15	35	-0.4142		FBtr0168705	25	35	0.1884
FBtr0162690	25	35	-0.4137		FBtr0168360	25	35	0.1886
FBtr0164308	25	35	-0.4131		FBtr0161075	25	35	0.1887
FBtr0174629	25	35	-0.4121		FBtr0173679	15	35	0.1887
FBtr0164005	15	35	-0.4118		FBtr0173304	25	35	0.1888
FBtr0166015	15	35	-0.4118		FBtr0167963	25	35	0.1889
FBtr0173462	15	35	-0.4115		FBtr0164210	25	35	0.1892
FBtr0173067	15	35	-0.4113		FBtr0173392	15	25	0.1892
FBtr0168778	25	35	-0.4111		FBtr0168447	25	35	0.1896
FBtr0168811	15	35	-0.4108		FBtr0172708	15	35	0.1898
FBtr0166051	15	35	-0.4107		FBtr0162206	15	35	0.1898
FBtr0175013	25	35	-0.4102		FBtr0169498	25	35	0.1899
FBtr0174267	25	35	-0.4097		FBtr0163688	15	35	0.1899
FBtr0174305	15	35	-0.4093		FBtr0163167	25	35	0.1903
FBtr0165602	15	35	-0.409		FBtr0174868	15	35	0.1903
FBtr0171293	25	35	-0.4086		FBtr0167705	25	35	0.1904
FBtr0175014	15	35	-0.4085		FBtr0161639	25	35	0.1907
FBtr0169533	15	35	-0.4078		FBtr0171602	25	35	0.1908
FBtr0166966	15	35	-0.4077		FBtr0174313	25	35	0.1908
FBtr0175220	15	35	-0.4076		FBtr0163325	15	35	0.191
FBtr0161521	25	35	-0.4076		FBtr0173055	15	35	0.191
FBtr0163303	25	35	-0.4074		FBtr0173638	25	35	0.1911
FBtr0164327	25	35	-0.4065		FBtr0173111	15	35	0.1913
FBtr0164271	25	35	-0.4065		FBtr0162597	25	35	0.1914
FBtr0173706	15	35	-0.4062		FBtr0166790	25	35	0.1915
FBtr0170803	25	35	-0.4058		FBtr0164053	25	35	0.1915
FBtr0163509	25	35	-0.405		FBtr0172525	15	35	0.1916
FBtr0170643	15	25	-0.4046		FBtr0167927	25	35	0.1918
FBtr0170494	25	35	-0.4044		FBtr0165334	25	35	0.1919
FBtr0164972	25	35	-0.4043		FBtr0169851	15	35	0.1919
FBtr0161288	25	35	-0.4038		FBtr0166563	15	35	0.1919
FBtr0171626	25	35	-0.4033		FBtr0170496	15	35	0.1923
FBtr0162600	15	35	-0.4026		FBtr0163357	25	35	0.1924
FBtr0162952	25	35	-0.4023		FBtr0161834	25	35	0.1925
FBtr0162797	25	35	-0.4023		FBtr0163357	15	25	0.1925
FBtr0164183	15	35	-0.4022		FBtr0165436	25	35	0.1925
FBtr0167198	15	25	-0.4015		FBtr0166752	25	35	0.1926
FBtr0172447	15	35	-0.4013		FBtr0174716	25	35	0.1926
FBtr0171402	15	25	-0.4012		FBtr0172061	15	35	0.1927
FBtr0166648	25	35	-0.4007		FBtr0172637	15	35	0.1927
FBtr0164526	15	35	-0.4006		FBtr0161433	25	35	0.1927
FBtr0170422	15	35	-0.4002		FBtr0166022	25	35	0.193
FBtr0170684	15	35	-0.3999		FBtr0167172	15	35	0.1931
FBtr0170032	15	35	-0.3998		FBtr0164246	15	35	0.1931
FBtr0164632	15	35	-0.3996		FBtr0167536	15	35	0.1931
FBtr0165902	25	35	-0.3991		FBtr0166790	15	35	0.1933
FBtr0174413	15	35	-0.3988		FBtr0163742	25	35	0.1936
FBtr0169860	15	35	-0.3983		FBtr0165069	15	35	0.1937
FBtr0171521	25	35	-0.398		FBtr0164213	25	35	0.1938
FBtr0168751	25	35	-0.3976		FBtr0161145	15	35	0.1943
FBtr0171229	25	35	-0.3976		FBtr0163486	25	35	0.1945
FBtr0168778	15	35	-0.3976		FBtr0167556	15	25	0.1948
FBtr0168521	25	35	-0.3967		FBtr0174114	25	35	0.1948
FBtr0174020	25	35	-0.3966		FBtr0166231	25	35	0.1949
FBtr0169884	15	35	-0.3963		FBtr0173613	25	35	0.1949
FBtr0172687	25	35	-0.3958		FBtr0164054	15	35	0.1952
FBtr0170747	25	35	-0.3951		FBtr0165347	15	35	0.1953
FBtr0170409	15	35	-0.3948		FBtr0175158	15	25	0.1954
FBtr0165987	15	35	-0.3947		FBtr0174449	25	35	0.1956
FBtr0172185	15	35	-0.3947		FBtr0171405	25	35	0.1957
FBtr0165754	25	35	-0.3946		FBtr0166185	15	35	0.1958
FBtr0173614	15	35	-0.3945		FBtr0174312	25	35	0.1959
FBtr0170042	15	35	-0.3944		FBtr0161441	25	35	0.1959
FBtr0168521	15	35	-0.3941		FBtr0162493	15	35	0.1959
FBtr0174564	25	35	-0.3937		FBtr0162564	25	35	0.1959
FBtr0171622	15	35	-0.3937		FBtr0170854	15	35	0.196
FBtr0165891	15	35	-0.3936		FBtr0163070	15	35	0.1962
FBtr0163859	15	35	-0.3931		FBtr0173276	15	35	0.1962
FBtr0175545	25	35	-0.3927		FBtr0168471	25	35	0.1963
FBtr0163118	15	35	-0.3922		FBtr0167538	15	35	0.1964
FBtr0172262	15	35	-0.3917		FBtr0175331	25	35	0.1965
FBtr0167027	15	35	-0.3914		FBtr0164486	15	25	0.1966
FBtr0161324	15	35	-0.391		FBtr0173580	25	35	0.1966
FBtr0174850	25	35	-0.3903		FBtr0163015	25	35	0.1968
FBtr0165754	15	35	-0.39		FBtr0162712	25	35	0.1968
FBtr0162689	15	35	-0.3885		FBtr0167262	25	35	0.197
FBtr0166641	15	35	-0.3876		FBtr0169677	25	35	0.1971
FBtr0164631	15	35	-0.3875		FBtr0167806	25	35	0.1972
FBtr0163181	25	35	-0.3868		FBtr0162696	15	35	0.1974
FBtr0163413	15	35	-0.3867		FBtr0168245	15	25	0.1974
FBtr0165433	25	35	-0.3864		FBtr0173106	15	35	0.1975
FBtr0169205	25	35	-0.3863		FBtr0165103	25	35	0.1977
FBtr0174909	15	35	-0.3858		FBtr0163847	15	35	0.1977
FBtr0164696	15	35	-0.3853		FBtr0173872	15	35	0.1977
FBtr0171948	15	25	-0.3846		FBtr0168389	15	25	0.1977
FBtr0170747	15	35	-0.3846		FBtr0170354	15	35	0.1978
FBtr0162690	15	35	-0.3843		FBtr0172769	25	35	0.1978
FBtr0172956	25	35	-0.3842		FBtr0161483	25	35	0.1978
FBtr0171678	15	35	-0.3832		FBtr0160806	25	35	0.1978
FBtr0173905	25	35	-0.3824		FBtr0168732	25	35	0.1979
FBtr0165433	15	35	-0.3821		FBtr0164613	15	25	0.198
FBtr0166713	15	25	-0.382		FBtr0170855	15	25	0.198
FBtr0162768	25	35	-0.3819		FBtr0170144	15	35	0.1982
FBtr0161994	25	35	-0.3811		FBtr0165030	25	35	0.1982
FBtr0169775	15	35	-0.381		FBtr0161051	25	35	0.1982
FBtr0171475	15	35	-0.3809		FBtr0163018	15	35	0.1983
FBtr0165592	15	35	-0.3809		FBtr0168997	25	35	0.1984
FBtr0172413	15	35	-0.3808		FBtr0168648	25	35	0.1984
FBtr0165668	15	35	-0.3806		FBtr0162802	15	25	0.1986
FBtr0173085	25	35	-0.3805		FBtr0165936	25	35	0.1987
FBtr0165952	25	35	-0.3805		FBtr0170061	15	35	0.1991
FBtr0172071	15	35	-0.3802		FBtr0161338	25	35	0.1991
FBtr0174788	15	35	-0.3799		FBtr0162798	25	35	0.1992
FBtr0167632	15	35	-0.3794		FBtr0169300	15	35	0.1993
FBtr0164227	25	35	-0.3794		FBtr0168974	15	35	0.1994
FBtr0165761	15	35	-0.3791		FBtr0163049	15	25	0.1996
FBtr0171014	15	35	-0.3788		FBtr0160918	15	25	0.1997
FBtr0171085	15	25	-0.3787		FBtr0173690	15	35	0.1997
FBtr0174698	15	25	-0.3786		FBtr0171539	15	35	0.1999
FBtr0167902	15	25	-0.3786		FBtr0169850	25	35	0.1999
FBtr0174649	15	25	-0.3785		FBtr0171260	25	35	0.2
FBtr0169246	25	35	-0.3784		FBtr0168078	25	35	0.2004
FBtr0165582	25	35	-0.3784		FBtr0172279	15	35	0.2005
FBtr0171258	25	35	-0.3783		FBtr0165124	15	25	0.201
FBtr0161163	15	35	-0.3782		FBtr0168857	25	35	0.201
FBtr0162738	15	35	-0.3781		FBtr0171416	25	35	0.201
FBtr0169592	25	35	-0.3775		FBtr0163931	15	35	0.2011
FBtr0169166	15	35	-0.3773		FBtr0174322	15	35	0.2011
FBtr0174791	15	25	-0.3772		FBtr0170060	15	35	0.2011
FBtr0166101	15	35	-0.3759		FBtr0164025	15	35	0.2013
FBtr0170093	15	25	-0.3759		FBtr0167654	25	35	0.2015
FBtr0165174	15	25	-0.3759		FBtr0162406	25	35	0.2016
FBtr0169728	25	35	-0.3758		FBtr0163212	15	35	0.2018
FBtr0161001	15	35	-0.3758		FBtr0171422	15	35	0.2019
FBtr0167299	15	35	-0.3753		FBtr0160975	15	35	0.2021
FBtr0167865	25	35	-0.3749		FBtr0165925	15	35	0.2021
FBtr0171622	15	25	-0.3743		FBtr0168989	15	35	0.2023
FBtr0173281	25	35	-0.3737		FBtr0167434	15	35	0.2025
FBtr0168531	25	35	-0.3735		FBtr0170965	15	35	0.2026
FBtr0165725	15	35	-0.3735		FBtr0164257	15	35	0.2027
FBtr0165892	15	35	-0.3734		FBtr0290161	25	35	0.2027
FBtr0161110	25	35	-0.3732		FBtr0164050	25	35	0.203
FBtr0167682	25	35	-0.3723		FBtr0166022	15	35	0.2034
FBtr0168631	25	35	-0.3722		FBtr0169574	25	35	0.2034
FBtr0173352	15	35	-0.3708		FBtr0172020	15	25	0.2035
FBtr0163294	15	35	-0.3708		FBtr0166916	25	35	0.2037
FBtr0162954	15	35	-0.3707		FBtr0169281	15	35	0.2038
FBtr0163391	25	35	-0.3707		FBtr0161838	15	35	0.2038
FBtr0173471	15	35	-0.3702		FBtr0162504	15	35	0.2039
FBtr0165987	25	35	-0.3701		FBtr0169774	25	35	0.204
FBtr0171063	25	35	-0.3699		FBtr0162756	25	35	0.2041
FBtr0166952	25	35	-0.3698		FBtr0169523	25	35	0.2042
FBtr0162210	15	35	-0.3697		FBtr0172888	25	35	0.2042
FBtr0167543	15	25	-0.3695		FBtr0170162	25	35	0.2043
FBtr0161791	25	35	-0.3691		FBtr0168369	15	35	0.2043
FBtr0174138	15	35	-0.3688		FBtr0174814	25	35	0.2044
FBtr0173085	15	35	-0.3686		FBtr0171378	15	35	0.2045
FBtr0172374	25	35	-0.3681		FBtr0161089	15	35	0.2046
FBtr0173181	25	35	-0.3679		FBtr0160955	15	25	0.2046
FBtr0172243	25	35	-0.3678		FBtr0173916	15	35	0.2047
FBtr0171016	25	35	-0.3671		FBtr0163267	15	35	0.2049
FBtr0171198	15	35	-0.367		FBtr0172001	15	35	0.2051
FBtr0165127	15	35	-0.3669		FBtr0163061	15	35	0.2056
FBtr0164039	15	35	-0.3668		FBtr0165436	15	35	0.2056
FBtr0161636	15	35	-0.3667		FBtr0165429	15	35	0.2059
FBtr0170815	25	35	-0.3667		FBtr0161328	15	35	0.2063
FBtr0170585	15	25	-0.3653		FBtr0168157	15	35	0.2066
FBtr0163899	25	35	-0.3649		FBtr0166230	15	35	0.2066
FBtr0174913	15	35	-0.3649		FBtr0174654	15	35	0.2066
FBtr0166113	25	35	-0.3648		FBtr0172248	25	35	0.2067
FBtr0168331	25	35	-0.3644		FBtr0163240	25	35	0.2068
FBtr0170231	25	35	-0.3643		FBtr0171886	15	25	0.2069
FBtr0164306	25	35	-0.3641		FBtr0166464	25	35	0.2071
FBtr0161234	15	35	-0.3633		FBtr0166323	15	35	0.2072
FBtr0175220	15	25	-0.3632		FBtr0174656	15	35	0.2072
FBtr0174670	25	35	-0.363		FBtr0163439	15	35	0.2072
FBtr0162766	25	35	-0.3629		FBtr0169012	25	35	0.2073
FBtr0161304	15	35	-0.3625		FBtr0163493	25	35	0.2074
FBtr0165657	15	35	-0.3624		FBtr0172862	15	35	0.2075
FBtr0175332	15	35	-0.3621		FBtr0168049	15	35	0.2076
FBtr0161304	25	35	-0.3617		FBtr0167441	15	35	0.2077
FBtr0169694	15	35	-0.3617		FBtr0175453	25	35	0.2078
FBtr0168746	25	35	-0.3612		FBtr0173461	15	35	0.2082
FBtr0172262	25	35	-0.361		FBtr0161245	25	35	0.2083
FBtr0172876	15	35	-0.361		FBtr0164216	15	35	0.2084
FBtr0173634	15	35	-0.3607		FBtr0165935	25	35	0.2085
FBtr0173373	15	35	-0.3605		FBtr0172307	25	35	0.2086
FBtr0165786	25	35	-0.3603		FBtr0164269	25	35	0.2087
FBtr0167970	15	25	-0.36		FBtr0164347	15	35	0.2088
FBtr0172783	15	35	-0.3599		FBtr0167909	15	35	0.2089
FBtr0165224	15	25	-0.3598		FBtr0169837	15	35	0.2091
FBtr0164102	15	35	-0.3594		FBtr0173489	15	35	0.2092
FBtr0167879	15	25	-0.3594		FBtr0171321	15	25	0.2095
FBtr0172265	15	35	-0.3592		FBtr0172360	15	35	0.2096
FBtr0175264	15	35	-0.3591		FBtr0175471	25	35	0.2097
FBtr0172071	25	35	-0.359		FBtr0164257	25	35	0.2099
FBtr0167667	25	35	-0.3585		FBtr0169545	15	25	0.21
FBtr0165764	15	35	-0.3582		FBtr0162568	25	35	0.2101
FBtr0170356	15	35	-0.3582		FBtr0171196	25	35	0.2101
FBtr0163772	25	35	-0.358		FBtr0171668	15	35	0.2102
FBtr0165278	25	35	-0.3579		FBtr0175471	15	35	0.2107
FBtr0161116	25	35	-0.3576		FBtr0166914	15	35	0.2109
FBtr0173814	25	35	-0.3574		FBtr0175357	15	35	0.2112
FBtr0166574	15	25	-0.3572		FBtr0170614	15	35	0.2112
FBtr0172534	15	35	-0.3572		FBtr0161330	25	35	0.2115
FBtr0165592	25	35	-0.3569		FBtr0168078	15	35	0.2115
FBtr0160959	25	35	-0.3568		FBtr0166388	15	35	0.2116
FBtr0169820	15	35	-0.3566		FBtr0172164	15	35	0.2117
FBtr0174651	25	35	-0.3562		FBtr0168220	25	35	0.2117
FBtr0169700	25	35	-0.3562		FBtr0164917	25	35	0.212
FBtr0170170	25	35	-0.3561		FBtr0161145	25	35	0.212
FBtr0173918	15	35	-0.3556		FBtr0174939	15	25	0.2123
FBtr0172175	25	35	-0.3554		FBtr0170189	25	35	0.2124
FBtr0166584	15	35	-0.3549		FBtr0171604	15	35	0.2124
FBtr0164056	25	35	-0.3548		FBtr0172952	15	35	0.2125
FBtr0174728	15	35	-0.3547		FBtr0167412	15	35	0.2126
FBtr0174697	15	35	-0.354		FBtr0169612	15	35	0.2127
FBtr0174136	15	35	-0.3539		FBtr0167787	25	35	0.2128
FBtr0171883	25	35	-0.3538		FBtr0160975	25	35	0.2132
FBtr0168968	25	35	-0.3536		FBtr0171422	25	35	0.2132
FBtr0164828	15	25	-0.3532		FBtr0166246	25	35	0.2137
FBtr0172674	15	35	-0.3528		FBtr0167699	25	35	0.2138
FBtr0168502	15	35	-0.3528		FBtr0170233	25	35	0.214
FBtr0166181	25	35	-0.3524		FBtr0172771	15	35	0.2141
FBtr0173918	25	35	-0.3514		FBtr0174143	25	35	0.2141
FBtr0172792	25	35	-0.3514		FBtr0163171	15	25	0.2144
FBtr0165706	25	35	-0.3513		FBtr0161485	15	35	0.2146
FBtr0167081	15	25	-0.3512		FBtr0162631	25	35	0.2147
FBtr0165156	25	35	-0.3511		FBtr0167302	15	35	0.2148
FBtr0168315	25	35	-0.3511		FBtr0162851	15	25	0.2149
FBtr0171544	15	35	-0.3507		FBtr0170799	25	35	0.215
FBtr0163118	15	25	-0.3506		FBtr0165058	25	35	0.2154
FBtr0164099	15	25	-0.3503		FBtr0169984	15	35	0.2155
FBtr0175276	15	35	-0.3494		FBtr0164810	15	35	0.2155
FBtr0164341	15	35	-0.3491		FBtr0168857	15	25	0.2156
FBtr0175014	25	35	-0.3491		FBtr0161570	15	35	0.2156
FBtr0173745	25	35	-0.3489		FBtr0174757	15	35	0.2157
FBtr0160872	15	35	-0.3489		FBtr0171221	15	25	0.2158
FBtr0166584	25	35	-0.3489		FBtr0174683	15	25	0.2158
FBtr0173386	15	35	-0.3486		FBtr0175422	25	35	0.2159
FBtr0162832	25	35	-0.3483		FBtr0169870	15	35	0.2165
FBtr0172534	25	35	-0.3481		FBtr0173106	25	35	0.2165
FBtr0173208	15	35	-0.3476		FBtr0165763	15	35	0.2166
FBtr0162249	25	35	-0.3475		FBtr0169477	15	25	0.2166
FBtr0173738	25	35	-0.3472		FBtr0166166	25	35	0.2167
FBtr0160873	15	35	-0.347		FBtr0164358	25	35	0.2167
FBtr0164818	25	35	-0.3468		FBtr0166411	15	35	0.217
FBtr0173721	15	35	-0.3465		FBtr0170823	15	25	0.2172
FBtr0162140	25	35	-0.3464		FBtr0170527	25	35	0.2174
FBtr0174000	25	35	-0.3464		FBtr0171927	15	35	0.2174
FBtr0168740	25	35	-0.3462		FBtr0163950	25	35	0.2176
FBtr0169309	15	35	-0.3462		FBtr0170791	15	35	0.2179
FBtr0172913	15	25	-0.346		FBtr0167281	15	35	0.2181
FBtr0171979	15	35	-0.3457		FBtr0167536	25	35	0.2182
FBtr0161658	25	35	-0.3455		FBtr0169589	15	35	0.2183
FBtr0167667	15	35	-0.3454		FBtr0164847	15	35	0.2184
FBtr0164529	15	35	-0.3451		FBtr0163490	25	35	0.2187
FBtr0166817	25	35	-0.3451		FBtr0172889	15	35	0.2187
FBtr0161627	25	35	-0.345		FBtr0167563	25	35	0.2188
FBtr0172689	25	35	-0.3447		FBtr0173191	15	35	0.2188
FBtr0173353	25	35	-0.3447		FBtr0173046	15	25	0.2191
FBtr0174419	25	35	-0.3445		FBtr0161731	15	35	0.2192
FBtr0172582	15	35	-0.3444		FBtr0174184	25	35	0.2193
FBtr0169714	15	25	-0.3444		FBtr0172209	15	35	0.2193
FBtr0169297	25	35	-0.3443		FBtr0167849	25	35	0.2195
FBtr0166641	25	35	-0.3442		FBtr0162393	15	35	0.2195
FBtr0166877	25	35	-0.344		FBtr0161579	25	35	0.2196
FBtr0162920	15	35	-0.3434		FBtr0175211	25	35	0.2199
FBtr0171258	15	35	-0.3428		FBtr0173743	15	35	0.2199
FBtr0164403	25	35	-0.3426		FBtr0161338	15	35	0.22
FBtr0170280	15	35	-0.3425		FBtr0163830	15	25	0.2201
FBtr0173090	25	35	-0.3423		FBtr0167424	25	35	0.2203
FBtr0172366	25	35	-0.3423		FBtr0163636	25	35	0.2203
FBtr0168180	15	35	-0.3423		FBtr0173511	15	35	0.2203
FBtr0161667	15	35	-0.3422		FBtr0169677	15	35	0.2203
FBtr0166181	15	35	-0.3421		FBtr0168986	15	35	0.2204
FBtr0161790	25	35	-0.3417		FBtr0173087	15	35	0.2205
FBtr0168787	15	35	-0.3414		FBtr0174814	15	35	0.2206
FBtr0171617	25	35	-0.3413		FBtr0172813	15	35	0.2206
FBtr0167198	25	35	-0.3411		FBtr0169414	15	35	0.221
FBtr0174993	25	35	-0.3408		FBtr0164300	25	35	0.2211
FBtr0166836	25	35	-0.3405		FBtr0163060	25	35	0.2211
FBtr0169963	15	25	-0.3401		FBtr0175173	25	35	0.2212
FBtr0164445	15	35	-0.3401		FBtr0162052	15	25	0.2213
FBtr0174628	15	35	-0.3398		FBtr0171441	15	25	0.2213
FBtr0173677	25	35	-0.3393		FBtr0163402	15	25	0.2213
FBtr0165036	15	35	-0.339		FBtr0166072	15	35	0.2215
FBtr0166877	15	35	-0.339		FBtr0169574	15	35	0.2216
FBtr0174152	25	35	-0.3389		FBtr0171710	15	35	0.2216
FBtr0161797	25	35	-0.3386		FBtr0164690	15	35	0.2221
FBtr0169592	15	35	-0.3381		FBtr0161666	15	35	0.2221
FBtr0164855	15	25	-0.3378		FBtr0166600	25	35	0.2222
FBtr0168279	25	35	-0.3378		FBtr0173650	15	35	0.2224
FBtr0162024	15	35	-0.3378		FBtr0170194	15	35	0.2227
FBtr0167864	25	35	-0.3378		FBtr0170799	15	35	0.2229
FBtr0171441	25	35	-0.3377		FBtr0173523	15	35	0.223
FBtr0174131	15	35	-0.3374		FBtr0163428	15	25	0.2231
FBtr0167616	25	35	-0.3369		FBtr0175191	25	35	0.2231
FBtr0175566	25	35	-0.3362		FBtr0161968	25	35	0.2232
FBtr0170432	25	35	-0.3361		FBtr0161328	25	35	0.2233
FBtr0166940	15	35	-0.3361		FBtr0171530	25	35	0.2233
FBtr0167549	25	35	-0.336		FBtr0167825	15	35	0.2237
FBtr0169937	15	35	-0.3355		FBtr0169739	25	35	0.2237
FBtr0170808	25	35	-0.3353		FBtr0170854	25	35	0.2238
FBtr0172945	25	35	-0.3353		FBtr0167956	25	35	0.2239
FBtr0164211	15	35	-0.3351		FBtr0163167	15	35	0.2244
FBtr0167099	25	35	-0.3345		FBtr0166072	25	35	0.2245
FBtr0171975	25	35	-0.3341		FBtr0173304	15	35	0.2246
FBtr0170320	15	25	-0.334		FBtr0161101	25	35	0.2248
FBtr0170042	25	35	-0.3339		FBtr0164141	15	35	0.2248
FBtr0164759	15	35	-0.3338		FBtr0171152	25	35	0.2249
FBtr0174360	15	35	-0.3329		FBtr0161527	15	35	0.2251
FBtr0168567	15	35	-0.3327		FBtr0164976	15	35	0.2251
FBtr0168323	15	35	-0.3326		FBtr0170249	15	35	0.2252
FBtr0166952	15	35	-0.3319		FBtr0163207	25	35	0.2253
FBtr0164456	15	35	-0.3317		FBtr0162612	25	35	0.2253
FBtr0171013	15	35	-0.3314		FBtr0161755	25	35	0.2255
FBtr0173838	15	35	-0.3313		FBtr0168031	15	35	0.2255
FBtr0172045	25	35	-0.3311		FBtr0172477	15	25	0.2256
FBtr0172687	15	35	-0.3308		FBtr0175158	25	35	0.2257
FBtr0162926	15	35	-0.3308		FBtr0163117	15	35	0.2257
FBtr0168919	25	35	-0.3307		FBtr0174624	15	35	0.2258
FBtr0170617	15	35	-0.3306		FBtr0161666	25	35	0.2258
FBtr0174152	15	35	-0.3306		FBtr0162407	25	35	0.226
FBtr0166818	25	35	-0.3305		FBtr0164844	25	35	0.2261
FBtr0162787	15	35	-0.3302		FBtr0174402	15	35	0.2263
FBtr0171959	15	35	-0.3297		FBtr0169400	25	35	0.2265
FBtr0168533	25	35	-0.3296		FBtr0175504	25	35	0.2265
FBtr0161636	25	35	-0.3294		FBtr0172296	25	35	0.2268
FBtr0167463	15	35	-0.3294		FBtr0172279	25	35	0.2268
FBtr0163841	15	35	-0.3293		FBtr0164847	25	35	0.227
FBtr0163568	15	35	-0.329		FBtr0169867	15	35	0.2271
FBtr0169510	15	25	-0.3287		FBtr0167175	15	35	0.2272
FBtr0162257	15	35	-0.3285		FBtr0175065	15	35	0.2272
FBtr0167099	15	35	-0.3284		FBtr0175607	25	35	0.2273
FBtr0161565	15	35	-0.328		FBtr0164989	15	35	0.2273
FBtr0166534	25	35	-0.3276		FBtr0174953	15	35	0.2274
FBtr0171875	15	35	-0.3275		FBtr0163322	15	35	0.2274
FBtr0165175	25	35	-0.3272		FBtr0175192	15	35	0.2275
FBtr0167299	25	35	-0.3268		FBtr0169498	15	35	0.2276
FBtr0172265	25	35	-0.3258		FBtr0174393	15	35	0.2277
FBtr0175406	15	35	-0.3257		FBtr0169212	15	25	0.2278
FBtr0173001	15	35	-0.3256		FBtr0167028	15	35	0.2278
FBtr0163273	15	35	-0.3255		FBtr0162541	25	35	0.2279
FBtr0165187	15	25	-0.3253		FBtr0169944	15	25	0.228
FBtr0169065	15	35	-0.3251		FBtr0164146	15	35	0.2281
FBtr0166576	15	35	-0.325		FBtr0164333	15	35	0.2287
FBtr0167472	15	35	-0.3249		FBtr0171300	15	35	0.2288
FBtr0161045	15	25	-0.3249		FBtr0161500	25	35	0.2288
FBtr0161566	15	35	-0.3247		FBtr0169815	15	35	0.2289
FBtr0164537	15	25	-0.3246		FBtr0161936	15	35	0.229
FBtr0162451	25	35	-0.3244		FBtr0165347	15	25	0.229
FBtr0171925	25	35	-0.3244		FBtr0172817	25	35	0.229
FBtr0163846	15	35	-0.3239		FBtr0168601	25	35	0.2291
FBtr0167530	15	35	-0.3239		FBtr0174183	15	25	0.2292
FBtr0166621	15	35	-0.3238		FBtr0168302	15	35	0.2293
FBtr0166225	15	35	-0.3238		FBtr0164537	25	35	0.2294
FBtr0169884	25	35	-0.3237		FBtr0167329	15	25	0.2295
FBtr0173351	15	35	-0.3235		FBtr0174867	25	35	0.2297
FBtr0173120	15	35	-0.3233		FBtr0171321	15	35	0.2297
FBtr0170460	15	35	-0.3233		FBtr0163889	15	35	0.2297
FBtr0172913	15	35	-0.3228		FBtr0160777	15	35	0.2299
FBtr0169700	15	35	-0.3225		FBtr0163987	15	25	0.2299
FBtr0161149	15	25	-0.3224		FBtr0163493	15	35	0.23
FBtr0173173	25	35	-0.3223		FBtr0174178	15	35	0.23
FBtr0175292	15	35	-0.3219		FBtr0165720	25	35	0.23
FBtr0169297	15	35	-0.3219		FBtr0170614	25	35	0.23
FBtr0161105	15	35	-0.3218		FBtr0167404	25	35	0.2301
FBtr0166030	25	35	-0.3218		FBtr0172169	25	35	0.2301
FBtr0169769	25	35	-0.3217		FBtr0173550	25	35	0.2302
FBtr0164866	25	35	-0.321		FBtr0164126	15	35	0.2306
FBtr0174657	25	35	-0.3209		FBtr0162043	25	35	0.2307
FBtr0169898	15	35	-0.3208		FBtr0167026	15	35	0.2307
FBtr0164123	15	35	-0.3207		FBtr0174312	15	35	0.2308
FBtr0168346	25	35	-0.3201		FBtr0170472	15	35	0.2312
FBtr0172783	25	35	-0.3197		FBtr0163824	15	25	0.2313
FBtr0161439	25	35	-0.3197		FBtr0168379	15	35	0.2313
FBtr0174336	15	35	-0.3196		FBtr0172852	15	35	0.2314
FBtr0172819	15	35	-0.3196		FBtr0171110	15	35	0.2314
FBtr0168787	25	35	-0.3194		FBtr0167957	15	35	0.2315
FBtr0168791	15	35	-0.3193		FBtr0163151	25	35	0.2317
FBtr0167865	15	35	-0.3193		FBtr0167888	25	35	0.2318
FBtr0164721	15	35	-0.3193		FBtr0167695	25	35	0.2318
FBtr0173268	15	35	-0.3191		FBtr0160985	25	35	0.2318
FBtr0173369	15	35	-0.319		FBtr0167329	15	35	0.232
FBtr0166836	15	35	-0.319		FBtr0169349	25	35	0.2321
FBtr0168567	25	35	-0.3189		FBtr0175189	15	35	0.2322
FBtr0171567	15	35	-0.3187		FBtr0173450	15	35	0.2322
FBtr0174866	15	35	-0.3186		FBtr0175442	25	35	0.2325
FBtr0162789	15	35	-0.3185		FBtr0172753	15	35	0.2326
FBtr0164456	25	35	-0.3179		FBtr0175161	15	35	0.2327
FBtr0160883	25	35	-0.3177		FBtr0162494	15	35	0.2329
FBtr0161439	15	35	-0.3176		FBtr0170739	25	35	0.233
FBtr0175033	15	35	-0.3173		FBtr0171377	15	35	0.2331
FBtr0169140	25	35	-0.3171		FBtr0172019	25	35	0.2333
FBtr0171566	25	35	-0.3169		FBtr0169477	15	35	0.2334
FBtr0173373	25	35	-0.3169		FBtr0170408	15	25	0.2335
FBtr0173001	25	35	-0.3165		FBtr0162732	15	35	0.2335
FBtr0171323	15	35	-0.3161		FBtr0173461	25	35	0.2336
FBtr0162249	15	35	-0.316		FBtr0161515	15	35	0.2336
FBtr0164837	15	35	-0.3158		FBtr0172474	15	35	0.2337
FBtr0169792	15	35	-0.3152		FBtr0164895	15	35	0.2338
FBtr0169462	15	35	-0.3149		FBtr0164050	15	35	0.234
FBtr0162948	15	35	-0.3147		FBtr0164073	15	35	0.234
FBtr0172582	25	35	-0.3147		FBtr0161334	15	35	0.2345
FBtr0172151	25	35	-0.3147		FBtr0169774	15	35	0.2345
FBtr0162404	15	35	-0.3142		FBtr0161866	25	35	0.2345
FBtr0170284	15	35	-0.3142		FBtr0165907	15	35	0.2346
FBtr0160959	15	35	-0.3141		FBtr0170982	15	35	0.2346
FBtr0170488	15	35	-0.3139		FBtr0171504	15	35	0.2348
FBtr0165181	25	35	-0.3136		FBtr0175161	15	25	0.2348
FBtr0161234	25	35	-0.3134		FBtr0163618	15	35	0.2354
FBtr0167307	15	35	-0.3127		FBtr0165820	15	35	0.2354
FBtr0173215	15	35	-0.3125		FBtr0161072	25	35	0.2355
FBtr0163732	15	35	-0.3121		FBtr0169813	25	35	0.2355
FBtr0174788	15	25	-0.3118		FBtr0170361	15	35	0.2359
FBtr0173677	15	35	-0.3117		FBtr0162407	15	35	0.2362
FBtr0162524	25	35	-0.3115		FBtr0168344	25	35	0.2365
FBtr0165882	15	35	-0.3115		FBtr0167692	15	35	0.237
FBtr0171591	25	35	-0.311		FBtr0169281	15	25	0.2371
FBtr0172527	25	35	-0.311		FBtr0162019	25	35	0.2372
FBtr0164226	25	35	-0.3108		FBtr0163084	15	35	0.2372
FBtr0173558	25	35	-0.3102		FBtr0174465	15	35	0.2373
FBtr0162738	25	35	-0.3102		FBtr0164055	25	35	0.2373
FBtr0174207	15	35	-0.3101		FBtr0171530	15	35	0.2375
FBtr0165796	15	35	-0.3096		FBtr0167654	15	35	0.2381
FBtr0168919	15	35	-0.3091		FBtr0168358	15	35	0.2382
FBtr0170289	15	35	-0.3091		FBtr0173272	25	35	0.2382
FBtr0165721	15	25	-0.309		FBtr0163174	15	25	0.2384
FBtr0163644	15	35	-0.3083		FBtr0174861	25	35	0.2386
FBtr0168025	15	35	-0.3082		FBtr0171082	15	35	0.2386
FBtr0170719	15	35	-0.3082		FBtr0168753	25	35	0.2388
FBtr0174854	25	35	-0.3081		FBtr0164123	15	25	0.2389
FBtr0170984	15	35	-0.3078		FBtr0166898	15	35	0.239
FBtr0167678	15	35	-0.3078		FBtr0164690	25	35	0.2391
FBtr0163772	15	35	-0.3074		FBtr0172074	15	35	0.2392
FBtr0174422	15	35	-0.3073		FBtr0171593	15	35	0.2394
FBtr0172097	15	35	-0.3071		FBtr0167023	25	35	0.2395
FBtr0171994	25	35	-0.3071		FBtr0161561	15	35	0.2395
FBtr0170775	25	35	-0.3069		FBtr0171722	15	35	0.2395
FBtr0175015	25	35	-0.3064		FBtr0161376	15	25	0.2395
FBtr0173032	15	35	-0.3063		FBtr0163636	15	35	0.2396
FBtr0175221	15	35	-0.306		FBtr0174114	15	35	0.2396
FBtr0175506	15	35	-0.3058		FBtr0174747	15	35	0.2397
FBtr0167472	25	35	-0.3052		FBtr0169706	15	25	0.2398
FBtr0171042	15	25	-0.3051		FBtr0171747	15	25	0.2398
FBtr0172905	25	35	-0.3049		FBtr0168710	15	35	0.2398
FBtr0174422	25	35	-0.3048		FBtr0170256	25	35	0.2399
FBtr0161904	25	35	-0.3047		FBtr0168204	15	25	0.2399
FBtr0171787	25	35	-0.3044		FBtr0170060	25	35	0.2399
FBtr0166152	15	35	-0.304		FBtr0171418	15	35	0.2399
FBtr0168895	15	35	-0.3039		FBtr0162918	25	35	0.24
FBtr0171567	25	35	-0.3038		FBtr0167023	15	35	0.2401
FBtr0162689	25	35	-0.3037		FBtr0168258	15	35	0.2401
FBtr0166630	25	35	-0.3036		FBtr0171548	15	35	0.2402
FBtr0167289	25	35	-0.3035		FBtr0168801	25	35	0.2402
FBtr0172674	25	35	-0.3034		FBtr0166843	15	35	0.2403
FBtr0166051	25	35	-0.3032		FBtr0163998	15	25	0.2404
FBtr0167456	25	35	-0.3032		FBtr0175058	25	35	0.2405
FBtr0165204	25	35	-0.3032		FBtr0170811	25	35	0.2405
FBtr0170409	25	35	-0.3031		FBtr0163340	15	35	0.2406
FBtr0173138	15	35	-0.3029		FBtr0161515	25	35	0.2406
FBtr0165446	15	35	-0.3028		FBtr0169634	15	35	0.2406
FBtr0171880	25	35	-0.3025		FBtr0167957	25	35	0.2409
FBtr0162968	25	35	-0.3024		FBtr0173725	25	35	0.2411
FBtr0173952	15	35	-0.3023		FBtr0168685	25	35	0.2411
FBtr0171306	25	35	-0.3022		FBtr0169243	25	35	0.2414
FBtr0172185	25	35	-0.3022		FBtr0172742	25	35	0.2414
FBtr0169923	15	35	-0.3019		FBtr0169815	25	35	0.2415
FBtr0170540	15	35	-0.3019		FBtr0170792	25	35	0.2415
FBtr0167029	25	35	-0.3018		FBtr0173836	15	35	0.2416
FBtr0171057	15	35	-0.3018		FBtr0168878	15	35	0.2416
FBtr0167148	15	35	-0.3015		FBtr0173690	25	35	0.2417
FBtr0169462	25	35	-0.3015		FBtr0174979	15	25	0.2417
FBtr0169227	25	35	-0.3013		FBtr0175548	25	35	0.2418
FBtr0170422	25	35	-0.3012		FBtr0163325	25	35	0.2419
FBtr0169740	25	35	-0.3009		FBtr0169656	15	35	0.2422
FBtr0174750	25	35	-0.3008		FBtr0160955	15	35	0.2422
FBtr0174670	15	35	-0.3004		FBtr0164595	15	35	0.2423
FBtr0164454	15	25	-0.2998		FBtr0172549	15	35	0.2424
FBtr0163044	15	35	-0.2997		FBtr0163627	25	35	0.2425
FBtr0173281	15	35	-0.2996		FBtr0168157	15	25	0.2426
FBtr0165127	15	25	-0.2994		FBtr0168582	15	35	0.2427
FBtr0162317	15	35	-0.2993		FBtr0174382	15	35	0.2428
FBtr0161351	25	35	-0.2992		FBtr0167028	25	35	0.2428
FBtr0161555	15	35	-0.2989		FBtr0172238	15	25	0.2428
FBtr0170231	15	35	-0.2988		FBtr0161354	15	35	0.2429
FBtr0164466	25	35	-0.2988		FBtr0172904	15	35	0.2429
FBtr0165156	15	35	-0.2987		FBtr0171512	25	35	0.243
FBtr0167305	15	35	-0.2986		FBtr0164675	25	35	0.2431
FBtr0163579	15	35	-0.2984		FBtr0170441	25	35	0.2432
FBtr0168367	25	35	-0.2984		FBtr0174772	25	35	0.2433
FBtr0173966	25	35	-0.2982		FBtr0162302	15	25	0.2433
FBtr0167621	15	25	-0.2981		FBtr0173515	15	35	0.2434
FBtr0166501	15	35	-0.2981		FBtr0174901	15	35	0.2434
FBtr0163859	25	35	-0.298		FBtr0167405	25	35	0.2435
FBtr0166420	15	35	-0.2979		FBtr0163174	25	35	0.2437
FBtr0165335	15	25	-0.2977		FBtr0168935	15	25	0.2439
FBtr0174805	25	35	-0.2975		FBtr0164908	25	35	0.244
FBtr0164341	15	25	-0.2974		FBtr0164976	25	35	0.2442
FBtr0167040	15	35	-0.2971		FBtr0174340	15	25	0.2443
FBtr0171273	15	35	-0.297		FBtr0173489	25	35	0.2443
FBtr0172210	25	35	-0.297		FBtr0168909	25	35	0.2443
FBtr0171975	15	35	-0.2969		FBtr0167411	15	35	0.2444
FBtr0171144	15	35	-0.2968		FBtr0165740	25	35	0.2445
FBtr0161867	15	35	-0.2968		FBtr0170330	15	35	0.2446
FBtr0167110	15	35	-0.2967		FBtr0162464	25	35	0.2449
FBtr0166300	15	35	-0.2966		FBtr0173296	15	35	0.245
[truncated: 2,366 more rows]

## Sheet: UpThenDown
DownInUp	Tmp	_Tmp	Estimate		DownInUp
[truncated: 104 more rows]

[truncated: 6 more sheets: DownThenUp, 15Up25, 15Down25, 25Up35, 25Down35, Sheet1]
