# Supplementary material for: Effects of temperature on transcriptome and cuticular hydrocarbon expression in ecologically differentiated populations of desert Drosophila
Source: Ecol Evol. 2016 Dec 20;7(2):619–37. doi: 10.1002/ece3.2653 (PMC5243788; doi:10.1002/ece3.2653)
Supplement: Supplementary file 6 [file ECE3-7-619-s006.xlsx]

## Sheet: 15Down25 Cluster
Supplementary Table 5. Temperature effects on gene expression from 15 to 25 C, down-regulated.
Annotation Cluster 1	Enrichment Score: 6.351453704144528
Category	Term	Count	%	PValue	Genes	List Total	Pop Hits	Pop Total	Fold Enrichment	Bonferroni	Benjamini	FDR
GOTERM_MF_FAT	GO:0004866~endopeptidase inhibitor activity	15	3.17125	1.98228e-07	FBGN0140495, FBGN0146602, FBGN0146612, FBGN0140335, FBGN0142786, FBGN0138258, FBGN0142158, FBGN0133422, FBGN0146862, FBGN0133648, FBGN0140500, FBGN0139641, FBGN0140506, FBGN0135334, FBGN0143336	205	71	5552	5.72175	5.19343e-05	5.19343e-05	0.000259415		Cluster	Number of Genes	Pathways
GOTERM_MF_FAT	GO:0004867~serine-type endopeptidase inhibitor activity	13	2.74841	3.86254e-07	FBGN0140495, FBGN0146602, FBGN0146612, FBGN0140335, FBGN0142786, FBGN0142158, FBGN0146862, FBGN0133648, FBGN0140500, FBGN0139641, FBGN0140506, FBGN0135334, FBGN0143336	205	54	5552	6.51996	0.000101193	5.0598e-05	0.000505479		1	13	5 serpins
GOTERM_MF_FAT	GO:0030414~peptidase inhibitor activity	15	3.17125	4.05331e-07	FBGN0140495, FBGN0146602, FBGN0146612, FBGN0140335, FBGN0142786, FBGN0138258, FBGN0142158, FBGN0133422, FBGN0146862, FBGN0133648, FBGN0140500, FBGN0139641, FBGN0140506, FBGN0135334, FBGN0143336	205	75	5552	5.41659	0.000106191	3.53983e-05	0.000530445		2	51	mannosidases
GOTERM_MF_FAT	GO:0004857~enzyme inhibitor activity	15	3.17125	1.26572e-06	FBGN0140495, FBGN0146602, FBGN0146612, FBGN0140335, FBGN0142786, FBGN0138258, FBGN0142158, FBGN0133422, FBGN0146862, FBGN0133648, FBGN0140500, FBGN0139641, FBGN0140506, FBGN0135334, FBGN0143336	205	82	5552	4.95419	0.000331564	8.29014e-05	0.0016564				Adh
														3	6	PGRP
Annotation Cluster 2	Enrichment Score: 2.376136309478105													4
Category	Term	Count	%	PValue	Genes	List Total	Pop Hits	Pop Total	Fold Enrichment	Bonferroni	Benjamini	FDR
GOTERM_MF_FAT	GO:0005506~iron ion binding	19	4.01691	0.000711788	FBGN0133401, FBGN0140177, FBGN0140302, FBGN0143681, FBGN0135434, FBGN0136642, FBGN0134252, FBGN0141047, FBGN0136889, FBGN0146077, FBGN0135759, FBGN0146470, FBGN0145072, FBGN0142932, FBGN0141444, FBGN0145993, FBGN0135165, FBGN0134378, FBGN0135439	205	212	5552	2.42724	0.170187	0.0366235	0.927503
GOTERM_MF_FAT	GO:0020037~heme binding	14	2.95983	0.000716378	FBGN0140177, FBGN0140302, FBGN0136642, FBGN0135434, FBGN0134252, FBGN0141047, FBGN0136889, FBGN0146077, FBGN0135759, FBGN0146470, FBGN0145072, FBGN0142932, FBGN0141444, FBGN0135165	205	127	5552	2.98552	0.171185	0.0308085	0.933457
GOTERM_MF_FAT	GO:0046906~tetrapyrrole binding	14	2.95983	0.000716378	FBGN0140177, FBGN0140302, FBGN0136642, FBGN0135434, FBGN0134252, FBGN0141047, FBGN0136889, FBGN0146077, FBGN0135759, FBGN0146470, FBGN0145072, FBGN0142932, FBGN0141444, FBGN0135165	205	127	5552	2.98552	0.171185	0.0308085	0.933457
GOTERM_BP_FAT	GO:0055114~oxidation reduction	22	4.65116	0.00270538	FBGN0133401, FBGN0140177, FBGN0146788, FBGN0135826, FBGN0136642, FBGN0146787, FBGN0135979, FBGN0134252, FBGN0146314, FBGN0135522, FBGN0141047, FBGN0139094, FBGN0146077, FBGN0135759, FBGN0139325, FBGN0142932, FBGN0012567, FBGN0141444, FBGN0146301, FBGN0145934, FBGN0134378, FBGN0135439	148	308	4116	1.98649	0.506909	0.506909	3.48111
GOTERM_MF_FAT	GO:0009055~electron carrier activity	15	3.17125	0.00613436	FBGN0139966, FBGN0140177, FBGN0140302, FBGN0136642, FBGN0146314, FBGN0134252, FBGN0141047, FBGN0146077, FBGN0135759, FBGN0137839, FBGN0139325, FBGN0142932, FBGN0141444, FBGN0145905, FBGN0139930	205	180	5552	2.25691	0.800542	0.164001	7.73691
GOTERM_MF_FAT	GO:0046914~transition metal ion binding	37	7.82241	0.913165	FBGN0133401, FBGN0136207, FBGN0141231, FBGN0143681, FBGN0135434, FBGN0141047, FBGN0135206, FBGN0136889, FBGN0142866, FBGN0146077, FBGN0135759, FBGN0142932, FBGN0145072, FBGN0146745, FBGN0135165, FBGN0138004, FBGN0135439, FBGN0142275, FBGN0132823, FBGN0140177, FBGN0140302, FBGN0136642, FBGN0134252, FBGN0136388, FBGN0136544, FBGN0142855, FBGN0139094, FBGN0145832, FBGN0144478, FBGN0147158, FBGN01464…	205	1176	5552	0.852099	1	0.999987	100
Annotation Cluster 3	Enrichment Score: 1.8226768826034632
Category	Term	Count	%	PValue	Genes	List Total	Pop Hits	Pop Total	Fold Enrichment	Bonferroni	Benjamini	FDR
GOTERM_MF_FAT	GO:0016811~hydrolase activity, acting on carbon-nitrogen (but not peptide) bonds, in linear amides	8	1.69133	0.000736059	FBGN0145747, FBGN0145746, FBGN0138919, FBGN0143505, FBGN0141548, FBGN0138922, FBGN0140868, FBGN0134693	205	42	5552	5.15865	0.175451	0.0271835	0.958988
GOTERM_MF_FAT	GO:0004046~aminoacylase activity	3	0.634249	0.0124853	FBGN0145747, FBGN0145746, FBGN0140868	205	5	5552	16.2498	0.962811	0.280482	15.1615
GOTERM_MF_FAT	GO:0046983~protein dimerization activity	3	0.634249	0.370389	FBGN0145747, FBGN0145746, FBGN0140868	205	35	5552	2.32139	1	0.979963	99.7653
Annotation Cluster 4	Enrichment Score: 1.6278282977820855
Category	Term	Count	%	PValue	Genes	List Total	Pop Hits	Pop Total	Fold Enrichment	Bonferroni	Benjamini	FDR
GOTERM_MF_FAT	GO:0008237~metallopeptidase activity	15	3.17125	0.00186914	FBGN0133228, FBGN0142855, FBGN0142866, FBGN0147158, FBGN0145095, FBGN0145747, FBGN0145746, FBGN0140249, FBGN0146557, FBGN0146745, FBGN0133541, FBGN0147039, FBGN0138004, FBGN0140868, FBGN0142275	205	158	5552	2.57116	0.387479	0.0594322	2.41865
GOTERM_MF_FAT	GO:0070011~peptidase activity, acting on L-amino acid peptides	27	5.70825	0.0213153	FBGN0137315, FBGN0138339, FBGN0143232, FBGN0142866, FBGN0145095, FBGN0145747, FBGN0145746, FBGN0137475, FBGN0140249, FBGN0133616, FBGN0146557, FBGN0139453, FBGN0146745, FBGN0133541, FBGN0138004, FBGN0137318, FBGN0143973, FBGN0142275, FBGN0141778, FBGN0133228, FBGN0141326, FBGN0142855, FBGN0147158, FBGN0141546, FBGN0147039, FBGN0140868, FBGN0144663	205	469	5552	1.55915	0.996465	0.401411	24.5699
GOTERM_MF_FAT	GO:0008233~peptidase activity	27	5.70825	0.0353065	FBGN0137315, FBGN0138339, FBGN0143232, FBGN0142866, FBGN0145095, FBGN0145747, FBGN0145746, FBGN0137475, FBGN0140249, FBGN0133616, FBGN0146557, FBGN0139453, FBGN0146745, FBGN0133541, FBGN0138004, FBGN0137318, FBGN0143973, FBGN0142275, FBGN0141778, FBGN0133228, FBGN0141326, FBGN0142855, FBGN0147158, FBGN0141546, FBGN0147039, FBGN0140868, FBGN0144663	205	491	5552	1.48929	0.999919	0.543787	37.5248
GOTERM_MF_FAT	GO:0004175~endopeptidase activity	19	4.01691	0.0641316	FBGN0137315, FBGN0141778, FBGN0141326, FBGN0138339, FBGN0143232, FBGN0145095, FBGN0140249, FBGN0137475, FBGN0133616, FBGN0146557, FBGN0141546, FBGN0139453, FBGN0146745, FBGN0147039, FBGN0133541, FBGN0143973, FBGN0137318, FBGN0144663, FBGN0142275	205	334	5552	1.54065	1	0.685791	57.9955
GOTERM_BP_FAT	GO:0006508~proteolysis	27	5.70825	0.0804635	FBGN0137315, FBGN0138339, FBGN0143232, FBGN0142866, FBGN0145095, FBGN0145747, FBGN0145746, FBGN0137475, FBGN0140249, FBGN0133616, FBGN0146557, FBGN0139453, FBGN0146745, FBGN0133541, FBGN0138004, FBGN0137318, FBGN0143973, FBGN0142275, FBGN0141778, FBGN0133228, FBGN0141326, FBGN0142855, FBGN0147158, FBGN0141546, FBGN0147039, FBGN0140868, FBGN0144663	148	552	4116	1.36031	1	0.838703	66.6173
Submitted GO IDs	Submitted values	Significance	GO terms	GO-Module IDs
GO:0000270	0.0870836	F	peptidoglycan metabolic process
GO:0004175	0.0641316	F	endopeptidase activity
GO:0005996	0.0448141	F	monosaccharide metabolic process
GO:0008233	0.0353065	F	peptidase activity
GO:0009123	0.061236	F	nucleoside monophosphate metabolic process
GO:0016684	0.080325	F	oxidoreductase activity, acting on peroxide as acceptor
GO:0022610	0.0292549	F	biological adhesion
GO:0030312	3.5e-05	F	external encapsulating structure
GO:0030414	4.05e-07	F	peptidase inhibitor activity
GO:0031224	0.00561231	F	intrinsic component of membrane
GO:0046906	0.000716	F	tetrapyrrole binding
GO:0070011	0.0213153	F	peptidase activity, acting on L-amino acid peptides
GO:0003993	0.0696047	K	acid phosphatase activity	5
GO:0004601	0.080325	K	peroxidase activity	21
GO:0004866	1.98e-07	K	endopeptidase inhibitor activity	24
GO:0005506	0.000712	K	iron ion binding	10
GO:0005576	0.0377683	K	extracellular region	6
GO:0005976	0.0305419	K	polysaccharide metabolic process	2
GO:0006022	0.0229433	K	aminoglycan metabolic process	17
GO:0006508	0.0804635	K	proteolysis	14
GO:0006979	0.0763804	K	response to oxidative stress	19
GO:0007155	0.0292549	K	cell adhesion	11
GO:0008237	0.00186914	K	metallopeptidase activity	8
GO:0008483	0.0915151	K	transaminase activity	25
GO:0009055	0.00613436	K	electron carrier activity	13
GO:0009072	0.0472349	K	aromatic amino acid family metabolic process	15
GO:0009124	0.0569202	K	nucleoside monophosphate biosynthetic process	22
GO:0009253	0.0870836	K	peptidoglycan catabolic process	26
GO:0016021	0.00401355	K	integral component of membrane	12
GO:0016052	0.0167333	K	carbohydrate catabolic process	1
GO:0016634	0.0696047	K	oxidoreductase activity, acting on the CH-CH group of donors, oxygen as acceptor	7
GO:0016811	0.000736	K	hydrolase activity, acting on carbon-nitrogen (but not peptide) bonds, in linear amides	16
GO:0019318	0.0332679	K	hexose metabolic process	3
GO:0019842	0.0479399	K	vitamin binding	23
GO:0020037	0.000716	K	heme binding	20
GO:0030246	0.0510009	K	carbohydrate binding	4
GO:0042600	3.5e-05	K	chorion	9
GO:0055114	0.00270538	K	oxidation-reduction process	18
GO:0000272	0.0969754	T	polysaccharide catabolic process	1;2
GO:0004046	0.0124853	T	aminoacylase activity	16
GO:0004222	0.0693172	T	metalloendopeptidase activity	8
GO:0004867	3.86e-07	T	serine-type endopeptidase inhibitor activity	24
GO:0006026	0.0969754	T	aminoglycan catabolic process	17
GO:0006027	0.0870836	T	glycosaminoglycan catabolic process	17
GO:0008745	0.0915151	T	N-acetylmuramoyl-L-alanine amidase activity	16
46 Submitted GOid (1); 46 Retained GOid (2); 26 Key Module(s) (3)
6 Key Module(s) have more than 2 GOid (4); 20 Key Module(s) have only one GOid (5)
(4)/(2) = 13.04%; (5)/(2) = 43.48%; (3)/(2) = 56.52%
