# Supplementary material for: Effects of temperature on transcriptome and cuticular hydrocarbon expression in ecologically differentiated populations of desert Drosophila
Source: Ecol Evol. 2016 Dec 20;7(2):619–37. doi: 10.1002/ece3.2653 (PMC5243788; doi:10.1002/ece3.2653)
Supplement: Supplementary file 7 [file ECE3-7-619-s007.xlsx]

## Sheet: Region
Supplementary Table 6. Regional differences, Baja vs mainland, on gene expression.
ID	Effect	Reg	_Reg	Estimate	StdErr	DF	tValue	Probt	adjratio	raw_P	fdr_p		FBgn	ID
FBtr0169038	Reg	BC	SO	-1.6124	0.07392	73	-21.81	<.0001	-1.61239	1.05026e-33	0		FBgn0084394	FBtr0168867
FBtr0168456	Reg	BC	SO	-1.6008	0.06848	73	-23.38	<.0001	-1.60079	1.25417e-35	0		FBgn0132812	FBtr0160771
FBtr0172679	Reg	BC	SO	-1.5651	0.05826	73	-26.87	<.0001	-1.56507	1.38613e-39	0		FBgn0132849	FBtr0160808
FBtr0164865	Reg	BC	SO	-1.5093	0.1089	73	-13.86	<.0001	-1.50928	3.99025e-22	0		FBgn0132850	FBtr0160809
FBtr0172428	Reg	BC	SO	-1.4675	0.1219	73	-12.04	<.0001	-1.46751	5.19195e-19	0		FBgn0132869	FBtr0160828
FBtr0167365	Reg	BC	SO	-1.4565	0.09184	73	-15.86	<.0001	-1.4565	2.36387e-25	0		FBgn0132886	FBtr0160845
FBtr0169031	Reg	BC	SO	-1.3209	0.1275	73	-10.36	<.0001	-1.32095	5.56681e-16	4.6874e-13		FBgn0132892	FBtr0160851
FBtr0174650	Reg	BC	SO	-1.2025	0.07933	73	-15.16	<.0001	-1.20249	3.01057e-24	0		FBgn0132900	FBtr0160859
FBtr0172324	Reg	BC	SO	-1.1135	0.1218	73	-9.14	<.0001	-1.11348	1.01383e-13	6.84348e-11		FBgn0132911	FBtr0160870
FBtr0172624	Reg	BC	SO	-1.0821	0.05856	73	-18.48	<.0001	-1.08212	3.04384e-29	0		FBgn0132917	FBtr0160876
FBtr0165000	Reg	BC	SO	-1.0638	0.07364	73	-14.45	<.0001	-1.06383	4.22201e-23	0		FBgn0132974	FBtr0160933
FBtr0162021	Reg	BC	SO	-1.0403	0.07359	73	-14.14	<.0001	-1.04032	1.36159e-22	0		FBgn0132985	FBtr0160945
FBtr0172140	Reg	BC	SO	-1.0402	0.1125	73	-9.25	<.0001	-1.0402	6.39644e-14	4.51666e-11		FBgn0132987	FBtr0160947
FBtr0175016	Reg	BC	SO	-1.0105	0.07826	73	-12.91	<.0001	-1.01047	1.58115e-20	0		FBgn0132990	FBtr0160950
FBtr0170480	Reg	BC	SO	-0.9878	0.06293	73	-15.7	<.0001	-0.987829	4.24114e-25	0		FBgn0132996	FBtr0160956
FBtr0164929	Reg	BC	SO	-0.9792	0.06093	73	-16.07	<.0001	-0.979166	1.10841e-25	0		FBgn0133013	FBtr0160973
FBtr0172631	Reg	BC	SO	-0.9741	0.1021	73	-9.54	<.0001	-0.97407	1.85389e-14	1.47603e-11		FBgn0133042	FBtr0161002
FBtr0168778	Reg	BC	SO	-0.9711	0.08274	73	-11.74	<.0001	-0.971113	1.78303e-18	0		FBgn0133049	FBtr0161009
FBtr0168346	Reg	BC	SO	-0.9501	0.06463	73	-14.7	<.0001	-0.950098	1.62912e-23	0		FBgn0133052	FBtr0161012
FBtr0167783	Reg	BC	SO	-0.9398	0.07888	73	-11.92	<.0001	-0.939829	8.60828e-19	0		FBgn0133064	FBtr0161024
FBtr0173355	Reg	BC	SO	-0.9201	0.08007	73	-11.49	<.0001	-0.920119	4.89439e-18	0		FBgn0133069	FBtr0161029
FBtr0169533	Reg	BC	SO	-0.9146	0.08284	73	-11.04	<.0001	-0.914625	3.17213e-17	0		FBgn0133116	FBtr0161077
FBtr0173351	Reg	BC	SO	-0.9141	0.04718	73	-19.38	<.0001	-0.914104	1.70297e-30	0		FBgn0133127	FBtr0161088
FBtr0168501	Reg	BC	SO	-0.9109	0.1422	73	-6.4	<.0001	-0.910867	1.294e-08	2.34196e-06		FBgn0133128	FBtr0161089
FBtr0165313	Reg	BC	SO	-0.8922	0.08093	73	-11.02	<.0001	-0.892209	3.38717e-17	0		FBgn0133129	FBtr0161090
FBtr0161961	Reg	BC	SO	-0.8804	0.1235	73	-7.13	<.0001	-0.880361	6.05549e-10	1.64009e-07		FBgn0133145	FBtr0161106
FBtr0167238	Reg	BC	SO	-0.8746	0.07182	73	-12.18	<.0001	-0.874617	2.96525e-19	0		FBgn0133157	FBtr0161118
FBtr0163979	Reg	BC	SO	-0.8665	0.07275	73	-11.91	<.0001	-0.866461	8.8006e-19	0		FBgn0133175	FBtr0161136
FBtr0168357	Reg	BC	SO	-0.8618	0.05505	73	-15.65	<.0001	-0.86176	4.95713e-25	0		FBgn0133184	FBtr0161145
FBtr0165218	Reg	BC	SO	-0.8587	0.122	73	-7.04	<.0001	-0.858713	8.80412e-10	2.26969e-07		FBgn0133191	FBtr0161152
FBtr0164801	Reg	BC	SO	-0.8478	0.1273	73	-6.66	<.0001	-0.847782	4.39412e-09	9.20438e-07		FBgn0133203	FBtr0161164
FBtr0162884	Reg	BC	SO	-0.8228	0.07489	73	-10.99	<.0001	-0.822803	3.97448e-17	0		FBgn0133204	FBtr0161165
FBtr0165278	Reg	BC	SO	-0.8226	0.05914	73	-13.91	<.0001	-0.822627	3.24868e-22	0		FBgn0133232	FBtr0161193
FBtr0174521	Reg	BC	SO	-0.7957	0.1024	73	-7.77	<.0001	-0.795656	3.83633e-11	1.43e-08		FBgn0133237	FBtr0161198
FBtr0175198	Reg	BC	SO	-0.7643	0.117	73	-6.54	<.0001	-0.764338	7.48115e-09	1.45962e-06		FBgn0133241	FBtr0161202
FBtr0162560	Reg	BC	SO	-0.753	0.1221	73	-6.17	<.0001	-0.753047	3.46803e-08	5.46748e-06		FBgn0133286	FBtr0161247
FBtr0170923	Reg	BC	SO	-0.7429	0.05756	73	-12.91	<.0001	-0.742872	1.60957e-20	0		FBgn0133298	FBtr0161259
FBtr0169601	Reg	BC	SO	-0.7396	0.05084	73	-14.55	<.0001	-0.73964	2.88708e-23	0		FBgn0133334	FBtr0161295
FBtr0164986	Reg	BC	SO	-0.7091	0.1026	73	-6.91	<.0001	-0.709138	1.52937e-09	3.6771e-07		FBgn0133336	FBtr0161297
FBtr0175340	Reg	BC	SO	-0.6943	0.09629	73	-7.21	<.0001	-0.694289	4.23651e-10	1.19677e-07		FBgn0133347	FBtr0161308
FBtr0171069	Reg	BC	SO	-0.687	0.06273	73	-10.95	<.0001	-0.686965	4.596e-17	0		FBgn0133363	FBtr0161324
FBtr0161958	Reg	BC	SO	-0.6798	0.068	73	-10	<.0001	-0.679753	2.58887e-15	2.47088e-12		FBgn0133372	FBtr0161333
FBtr0162155	Reg	BC	SO	-0.674	0.09041	73	-7.46	<.0001	-0.674031	1.47641e-10	4.73447e-08		FBgn0133381	FBtr0161342
FBtr0173905	Reg	BC	SO	-0.6605	0.07645	73	-8.64	<.0001	-0.660513	8.83276e-13	4.87501e-10		FBgn0133417	FBtr0161378
FBtr0173075	Reg	BC	SO	-0.6584	0.1027	73	-6.41	<.0001	-0.658391	1.26383e-08	2.29429e-06		FBgn0133423	FBtr0161384
FBtr0173167	Reg	BC	SO	-0.6522	0.04033	73	-16.17	<.0001	-0.652191	7.80759e-26	0		FBgn0133428	FBtr0161389
FBtr0162003	Reg	BC	SO	-0.6505	0.1058	73	-6.15	<.0001	-0.650507	3.77896e-08	5.88248e-06		FBgn0133467	FBtr0161428
FBtr0164709	Reg	BC	SO	-0.6392	0.05721	73	-11.17	<.0001	-0.639206	1.82763e-17	0		FBgn0133513	FBtr0161475
FBtr0161959	Reg	BC	SO	-0.6387	0.08759	73	-7.29	<.0001	-0.638683	2.99256e-10	8.81714e-08		FBgn0133528	FBtr0161490
FBtr0174013	Reg	BC	SO	-0.6377	0.08605	73	-7.41	<.0001	-0.637651	1.7972e-10	5.63066e-08		FBgn0133554	FBtr0161516
FBtr0172065	Reg	BC	SO	-0.6324	0.0641	73	-9.87	<.0001	-0.632364	4.52806e-15	3.96663e-12		FBgn0133560	FBtr0161522
FBtr0162000	Reg	BC	SO	-0.6305	0.07895	73	-7.99	<.0001	-0.630465	1.49986e-11	6.18367e-09		FBgn0133565	FBtr0161527
FBtr0175366	Reg	BC	SO	-0.6246	0.03347	73	-18.66	<.0001	-0.624641	1.6611e-29	0		FBgn0133580	FBtr0161542
FBtr0161963	Reg	BC	SO	-0.6236	0.07927	73	-7.87	<.0001	-0.623578	2.50582e-11	9.80778e-09		FBgn0133604	FBtr0161566
FBtr0172118	Reg	BC	SO	-0.6223	0.07186	73	-8.66	<.0001	-0.622286	8.1107e-13	4.51743e-10		FBgn0133616	FBtr0161578
FBtr0167366	Reg	BC	SO	-0.6211	0.05601	73	-11.09	<.0001	-0.621146	2.58776e-17	0		FBgn0133638	FBtr0161600
FBtr0166086	Reg	BC	SO	-0.6205	0.06907	73	-8.98	<.0001	-0.620494	1.99806e-13	1.26663e-10		FBgn0133657	FBtr0161619
FBtr0169625	Reg	BC	SO	-0.6114	0.1099	73	-5.56	<.0001	-0.611378	4.1108e-07	4.40875e-05		FBgn0133694	FBtr0161656
FBtr0162889	Reg	BC	SO	-0.6075	0.07098	73	-8.56	<.0001	-0.607517	1.24996e-12	6.67483e-10		FBgn0133704	FBtr0161666
FBtr0171700	Reg	BC	SO	-0.5983	0.0489	73	-12.23	<.0001	-0.598314	2.36221e-19	0		FBgn0133739	FBtr0161701
FBtr0169048	Reg	BC	SO	-0.5911	0.111	73	-5.32	<.0001	-0.591104	1.07877e-06	9.82105e-05		FBgn0133747	FBtr0161709
FBtr0174001	Reg	BC	SO	-0.584	0.0672	73	-8.69	<.0001	-0.583976	7.09373e-13	4.00463e-10		FBgn0133774	FBtr0161736
FBtr0164882	Reg	BC	SO	-0.5776	0.08933	73	-6.47	<.0001	-0.577629	1.00001e-08	1.87398e-06		FBgn0133784	FBtr0161746
FBtr0164924	Reg	BC	SO	-0.5688	0.0971	73	-5.86	<.0001	-0.568843	1.24723e-07	1.61984e-05		FBgn0133815	FBtr0161777
FBtr0171372	Reg	BC	SO	-0.5681	0.1052	73	-5.4	<.0001	-0.568075	7.91231e-07	7.5929e-05		FBgn0133847	FBtr0161810
FBtr0173457	Reg	BC	SO	-0.5639	0.1043	73	-5.41	<.0001	-0.563892	7.69846e-07	7.4232e-05		FBgn0133856	FBtr0161819
FBtr0164793	Reg	BC	SO	-0.563	0.07804	73	-7.21	<.0001	-0.562983	4.16182e-10	1.17866e-07		FBgn0133861	FBtr0161824
FBtr0174268	Reg	BC	SO	-0.5622	0.0551	73	-10.2	<.0001	-0.562171	1.07624e-15	8.96873e-13		FBgn0133868	FBtr0161831
FBtr0173352	Reg	BC	SO	-0.558	0.04549	73	-12.27	<.0001	-0.55799	2.07373e-19	0		FBgn0133887	FBtr0161851
FBtr0164930	Reg	BC	SO	-0.554	0.09508	73	-5.83	<.0001	-0.554029	1.42032e-07	1.80898e-05		FBgn0133888	FBtr0161852
FBtr0164750	Reg	BC	SO	-0.5536	0.1217	73	-4.55	<.0001	-0.55357	2.10993e-05	0.0010884		FBgn0133903	FBtr0161867
FBtr0174519	Reg	BC	SO	-0.5516	0.1072	73	-5.15	<.0001	-0.551628	2.16941e-06	0.000174075		FBgn0133931	FBtr0161895
FBtr0168223	Reg	BC	SO	-0.5502	0.09129	73	-6.03	<.0001	-0.550188	6.24525e-08	9.0184e-06		FBgn0133946	FBtr0161910
FBtr0167751	Reg	BC	SO	-0.5501	0.1129	73	-4.87	<.0001	-0.550141	6.17784e-06	0.000407567		FBgn0133955	FBtr0161919
FBtr0164676	Reg	BC	SO	-0.5497	0.1071	73	-5.13	<.0001	-0.549688	2.28727e-06	0.000181734		FBgn0133973	FBtr0161937
FBtr0161247	Reg	BC	SO	-0.5467	0.0649	73	-8.42	<.0001	-0.546716	2.2437e-12	1.1282e-09		FBgn0133984	FBtr0161948
FBtr0164960	Reg	BC	SO	-0.5455	0.1054	73	-5.18	<.0001	-0.545469	1.92495e-06	0.000157773		FBgn0134055	FBtr0162019
FBtr0165898	Reg	BC	SO	-0.5439	0.07095	73	-7.67	<.0001	-0.543887	5.96713e-11	2.11654e-08		FBgn0134088	FBtr0162052
FBtr0172117	Reg	BC	SO	-0.5413	0.07057	73	-7.67	<.0001	-0.541312	5.84038e-11	2.07494e-08		FBgn0134097	FBtr0162061
FBtr0166055	Reg	BC	SO	-0.5253	0.07762	73	-6.77	<.0001	-0.525271	2.805e-09	6.22439e-07		FBgn0134133	FBtr0162097
FBtr0170858	Reg	BC	SO	-0.522	0.07013	73	-7.44	<.0001	-0.522009	1.55888e-10	4.96695e-08		FBgn0134186	FBtr0162150
FBtr0172076	Reg	BC	SO	-0.5215	0.09955	73	-5.24	<.0001	-0.52148	1.50533e-06	0.00012924		FBgn0134191	FBtr0162155
FBtr0169044	Reg	BC	SO	-0.5201	0.1116	73	-4.66	<.0001	-0.520091	1.37988e-05	0.000776707		FBgn0134196	FBtr0162160
FBtr0174266	Reg	BC	SO	-0.5132	0.06722	73	-7.63	<.0001	-0.513181	6.82845e-11	2.38682e-08		FBgn0134291	FBtr0162256
FBtr0160851	Reg	BC	SO	-0.5095	0.09898	73	-5.15	<.0001	-0.509496	2.15015e-06	0.000172784		FBgn0134297	FBtr0162262
FBtr0161652	Reg	BC	SO	-0.5059	0.07035	73	-7.19	<.0001	-0.505902	4.60492e-10	1.28783e-07		FBgn0134302	FBtr0162267
FBtr0164526	Reg	BC	SO	-0.5029	0.04759	73	-10.57	<.0001	-0.502869	2.30103e-16	4.6874e-13		FBgn0134304	FBtr0162269
FBtr0171740	Reg	BC	SO	-0.5022	0.1268	73	-3.96	0.0002	-0.502167	0.000172537	0.00553144		FBgn0134331	FBtr0162296
FBtr0162670	Reg	BC	SO	-0.495	0.09463	73	-5.23	<.0001	-0.495011	1.55011e-06	0.000132358		FBgn0134334	FBtr0162299
FBtr0167714	Reg	BC	SO	-0.4948	0.06287	73	-7.87	<.0001	-0.494792	2.46539e-11	9.66416e-09		FBgn0134412	FBtr0162377
FBtr0165875	Reg	BC	SO	-0.4882	0.07469	73	-6.54	<.0001	-0.488198	7.45256e-09	1.45477e-06		FBgn0134424	FBtr0162390
FBtr0166272	Reg	BC	SO	-0.486	0.07463	73	-6.51	<.0001	-0.486047	8.2333e-09	1.58565e-06		FBgn0134427	FBtr0162393
FBtr0161586	Reg	BC	SO	-0.4833	0.1107	73	-4.36	<.0001	-0.483342	4.11959e-05	0.00184166		FBgn0134435	FBtr0162401
FBtr0169220	Reg	BC	SO	-0.4826	0.07503	73	-6.43	<.0001	-0.482559	1.15588e-08	2.1247e-06		FBgn0134481	FBtr0162447
FBtr0174570	Reg	BC	SO	-0.4817	0.08597	73	-5.6	<.0001	-0.481652	3.53072e-07	3.87991e-05		FBgn0134501	FBtr0162467
FBtr0161428	Reg	BC	SO	-0.4812	0.04197	73	-11.46	<.0001	-0.481156	5.47637e-18	0		FBgn0134514	FBtr0162480
FBtr0173338	Reg	BC	SO	-0.4809	0.06152	73	-7.82	<.0001	-0.480872	3.11867e-11	1.19037e-08		FBgn0134529	FBtr0162495
FBtr0166417	Reg	BC	SO	-0.4795	0.0965	73	-4.97	<.0001	-0.479504	4.30159e-06	0.000304078		FBgn0134550	FBtr0162516
FBtr0168118	Reg	BC	SO	-0.4766	0.1094	73	-4.36	<.0001	-0.476626	4.21529e-05	0.00187458		FBgn0134561	FBtr0162527
FBtr0173353	Reg	BC	SO	-0.4764	0.06902	73	-6.9	<.0001	-0.476432	1.57698e-09	3.77785e-07		FBgn0134573	FBtr0162539
FBtr0171396	Reg	BC	SO	-0.4757	0.09152	73	-5.2	<.0001	-0.475723	1.76524e-06	0.000146973		FBgn0134578	FBtr0162544
FBtr0174820	Reg	BC	SO	-0.4701	0.04791	73	-9.81	<.0001	-0.470054	5.72446e-15	5.04865e-12		FBgn0134611	FBtr0162578
FBtr0168337	Reg	BC	SO	-0.4692	0.1176	73	-3.99	0.0002	-0.469159	0.00015588	0.0051225		FBgn0134633	FBtr0162600
FBtr0168165	Reg	BC	SO	-0.4689	0.1182	73	-3.97	0.0002	-0.468888	0.000167626	0.00541136		FBgn0134634	FBtr0162601
FBtr0174033	Reg	BC	SO	-0.4665	0.1095	73	-4.26	<.0001	-0.466465	6.04606e-05	0.00247972		FBgn0134673	FBtr0162640
FBtr0165147	Reg	BC	SO	-0.4656	0.09556	73	-4.87	<.0001	-0.465554	6.23843e-06	0.0004108		FBgn0134678	FBtr0162645
FBtr0165550	Reg	BC	SO	-0.4606	0.06921	73	-6.66	<.0001	-0.46065	4.5033e-09	9.40301e-07		FBgn0134692	FBtr0162659
FBtr0164947	Reg	BC	SO	-0.4604	0.1172	73	-3.93	0.0002	-0.460377	0.000192416	0.00600542		FBgn0134701	FBtr0162668
FBtr0170848	Reg	BC	SO	-0.4584	0.04887	73	-9.38	<.0001	-0.458434	3.62186e-14	2.71376e-11		FBgn0134725	FBtr0162693
FBtr0173808	Reg	BC	SO	-0.457	0.06293	73	-7.26	<.0001	-0.457	3.38885e-10	9.83483e-08		FBgn0134729	FBtr0162697
FBtr0171015	Reg	BC	SO	-0.4543	0.06935	73	-6.55	<.0001	-0.454291	7.02446e-09	1.38209e-06		FBgn0134735	FBtr0162703
FBtr0169033	Reg	BC	SO	-0.4529	0.0704	73	-6.43	<.0001	-0.452889	1.1491e-08	2.11384e-06		FBgn0134743	FBtr0162711
FBtr0165203	Reg	BC	SO	-0.4518	0.06464	73	-6.99	<.0001	-0.45183	1.0874e-09	2.72871e-07		FBgn0134745	FBtr0162713
FBtr0168483	Reg	BC	SO	-0.4511	0.07651	73	-5.9	<.0001	-0.451056	1.07346e-07	1.42651e-05		FBgn0134768	FBtr0162736
FBtr0171619	Reg	BC	SO	-0.4461	0.06083	73	-7.33	<.0001	-0.446064	2.50429e-10	7.54161e-08		FBgn0134772	FBtr0162740
FBtr0166252	Reg	BC	SO	-0.4449	0.04818	73	-9.23	<.0001	-0.444867	6.78103e-14	4.76872e-11		FBgn0134778	FBtr0162746
FBtr0162467	Reg	BC	SO	-0.4439	0.04803	73	-9.24	<.0001	-0.443916	6.56468e-14	4.62862e-11		FBgn0134820	FBtr0162788
FBtr0172871	Reg	BC	SO	-0.4424	0.08703	73	-5.08	<.0001	-0.442387	2.76667e-06	0.000212111		FBgn0134831	FBtr0162799
FBtr0165924	Reg	BC	SO	-0.4394	0.06428	73	-6.84	<.0001	-0.439416	2.0907e-09	4.83377e-07		FBgn0134863	FBtr0162831
FBtr0173213	Reg	BC	SO	-0.4336	0.09908	73	-4.38	<.0001	-0.433642	3.94852e-05	0.00178209		FBgn0134883	FBtr0162851
FBtr0167896	Reg	BC	SO	-0.4309	0.05126	73	-8.41	<.0001	-0.430882	2.43302e-12	1.21434e-09		FBgn0134898	FBtr0162866
FBtr0175450	Reg	BC	SO	-0.4278	0.06119	73	-6.99	<.0001	-0.427825	1.07753e-09	2.70735e-07		FBgn0134905	FBtr0162873
FBtr0169215	Reg	BC	SO	-0.4263	0.1069	73	-3.99	0.0002	-0.426303	0.000157408	0.00515991		FBgn0134906	FBtr0162874
FBtr0174267	Reg	BC	SO	-0.4257	0.0611	73	-6.97	<.0001	-0.42571	1.19812e-09	2.9696e-07		FBgn0134908	FBtr0162876
FBtr0170303	Reg	BC	SO	-0.425	0.05543	73	-7.67	<.0001	-0.424979	5.95295e-11	2.11193e-08		FBgn0134929	FBtr0162897
FBtr0164301	Reg	BC	SO	-0.4201	0.05175	73	-8.12	<.0001	-0.420131	8.44654e-12	3.70298e-09		FBgn0134945	FBtr0162913
FBtr0173706	Reg	BC	SO	-0.4154	0.08066	73	-5.15	<.0001	-0.415351	2.13648e-06	0.000171878		FBgn0134986	FBtr0162954
FBtr0173190	Reg	BC	SO	-0.4142	0.04787	73	-8.65	<.0001	-0.414169	8.35223e-13	4.6417e-10		FBgn0135009	FBtr0162977
FBtr0166743	Reg	BC	SO	-0.4132	0.07402	73	-5.58	<.0001	-0.413239	3.81783e-07	4.14434e-05		FBgn0135010	FBtr0162978
FBtr0173188	Reg	BC	SO	-0.4118	0.06757	73	-6.09	<.0001	-0.411818	4.72008e-08	7.10566e-06		FBgn0135042	FBtr0163010
FBtr0174636	Reg	BC	SO	-0.4028	0.06073	73	-6.63	<.0001	-0.402768	4.96173e-09	1.02281e-06		FBgn0135048	FBtr0163016
FBtr0170847	Reg	BC	SO	-0.4027	0.05049	73	-7.98	<.0001	-0.402668	1.56411e-11	6.42594e-09		FBgn0135056	FBtr0163024
FBtr0163120	Reg	BC	SO	-0.4015	0.08216	73	-4.89	<.0001	-0.401502	5.89264e-06	0.000392359		FBgn0135059	FBtr0163027
FBtr0169534	Reg	BC	SO	-0.4006	0.07361	73	-5.44	<.0001	-0.40062	6.71089e-07	6.62257e-05		FBgn0135060	FBtr0163028
FBtr0165324	Reg	BC	SO	-0.3968	0.06799	73	-5.84	<.0001	-0.396839	1.36566e-07	1.7508e-05		FBgn0135090	FBtr0163058
FBtr0161872	Reg	BC	SO	-0.3934	0.05889	73	-6.68	<.0001	-0.393363	4.07269e-09	8.62035e-07		FBgn0135100	FBtr0163068
FBtr0172350	Reg	BC	SO	-0.3931	0.06869	73	-5.72	<.0001	-0.393101	2.16884e-07	2.58423e-05		FBgn0135110	FBtr0163078
FBtr0165002	Reg	BC	SO	-0.392	0.05491	73	-7.14	<.0001	-0.392045	5.72327e-10	1.56041e-07		FBgn0135119	FBtr0163087
FBtr0169270	Reg	BC	SO	-0.3897	0.06433	73	-6.06	<.0001	-0.389693	5.48888e-08	8.08082e-06		FBgn0135150	FBtr0163118
FBtr0173843	Reg	BC	SO	-0.3894	0.05068	73	-7.68	<.0001	-0.389369	5.54432e-11	1.98119e-08		FBgn0135183	FBtr0163151
FBtr0168963	Reg	BC	SO	-0.3891	0.08385	73	-4.64	<.0001	-0.389107	1.49304e-05	0.00082681		FBgn0135185	FBtr0163153
FBtr0174685	Reg	BC	SO	-0.3885	0.0453	73	-8.58	<.0001	-0.388523	1.15758e-12	6.22521e-10		FBgn0135198	FBtr0163166
FBtr0173790	Reg	BC	SO	-0.3857	0.03004	73	-12.84	<.0001	-0.385669	2.10105e-20	0		FBgn0135212	FBtr0163180
FBtr0165205	Reg	BC	SO	-0.3838	0.08727	73	-4.4	<.0001	-0.383794	3.65613e-05	0.00167841		FBgn0135213	FBtr0163181
FBtr0168183	Reg	BC	SO	-0.3819	0.05645	73	-6.77	<.0001	-0.381901	2.82802e-09	6.26728e-07		FBgn0135241	FBtr0163209
FBtr0165928	Reg	BC	SO	-0.3794	0.05365	73	-7.07	<.0001	-0.37942	7.63945e-10	2.00645e-07		FBgn0135252	FBtr0163220
FBtr0169307	Reg	BC	SO	-0.3794	0.05803	73	-6.54	<.0001	-0.379374	7.41839e-09	1.44899e-06		FBgn0135277	FBtr0163245
FBtr0174659	Reg	BC	SO	-0.3789	0.05356	73	-7.07	<.0001	-0.378887	7.58955e-10	1.99581e-07		FBgn0135281	FBtr0163249
FBtr0169446	Reg	BC	SO	-0.376	0.06604	73	-5.69	<.0001	-0.375969	2.44761e-07	2.85835e-05		FBgn0135293	FBtr0163261
FBtr0165236	Reg	BC	SO	-0.3752	0.05112	73	-7.34	<.0001	-0.375244	2.42567e-10	7.33158e-08		FBgn0135307	FBtr0163275
FBtr0160859	Reg	BC	SO	-0.3729	0.06587	73	-5.66	<.0001	-0.372886	2.79135e-07	3.18897e-05		FBgn0135314	FBtr0163282
FBtr0166014	Reg	BC	SO	-0.3728	0.03924	73	-9.5	<.0001	-0.372772	2.16824e-14	1.69999e-11		FBgn0135327	FBtr0163295
FBtr0170834	Reg	BC	SO	-0.3727	0.05943	73	-6.27	<.0001	-0.372745	2.25268e-08	3.77709e-06		FBgn0135331	FBtr0163299
FBtr0166095	Reg	BC	SO	-0.3723	0.07639	73	-4.87	<.0001	-0.372323	6.19174e-06	0.00040833		FBgn0135337	FBtr0163305
FBtr0161746	Reg	BC	SO	-0.3704	0.06802	73	-5.45	<.0001	-0.37038	6.62798e-07	6.55449e-05		FBgn0135364	FBtr0163332
FBtr0161129	Reg	BC	SO	-0.3687	0.07798	73	-4.73	<.0001	-0.36866	1.07694e-05	0.000637547		FBgn0135392	FBtr0163360
FBtr0168283	Reg	BC	SO	-0.3664	0.09578	73	-3.83	0.0003	-0.36638	0.000272871	0.00780049		FBgn0135404	FBtr0163372
FBtr0162401	Reg	BC	SO	-0.3661	0.04886	73	-7.49	<.0001	-0.366068	1.25791e-10	4.11276e-08		FBgn0135408	FBtr0163376
FBtr0175434	Reg	BC	SO	-0.366	0.0594	73	-6.16	<.0001	-0.365968	3.58753e-08	5.62819e-06		FBgn0135409	FBtr0163377
FBtr0172316	Reg	BC	SO	-0.3659	0.06088	73	-6.01	<.0001	-0.365859	6.69692e-08	9.56784e-06		FBgn0135434	FBtr0163402
FBtr0174254	Reg	BC	SO	-0.3655	0.07165	73	-5.1	<.0001	-0.365453	2.58198e-06	0.000200414		FBgn0135443	FBtr0163411
FBtr0165070	Reg	BC	SO	-0.3651	0.05498	73	-6.64	<.0001	-0.365126	4.77857e-09	9.89971e-07		FBgn0135447	FBtr0163415
FBtr0164991	Reg	BC	SO	-0.3634	0.0855	73	-4.25	<.0001	-0.363445	6.21378e-05	0.00253179		FBgn0135456	FBtr0163424
FBtr0175171	Reg	BC	SO	-0.3621	0.05998	73	-6.04	<.0001	-0.362118	5.98323e-08	8.70054e-06		FBgn0135460	FBtr0163428
FBtr0175231	Reg	BC	SO	-0.3611	0.03974	73	-9.09	<.0001	-0.361114	1.28525e-13	8.48081e-11		FBgn0135485	FBtr0163453
FBtr0169175	Reg	BC	SO	-0.3607	0.09358	73	-3.85	0.0002	-0.360652	0.00024764	0.00725672		FBgn0135492	FBtr0163460
FBtr0174637	Reg	BC	SO	-0.3593	0.05861	73	-6.13	<.0001	-0.359264	4.08125e-08	6.28234e-06		FBgn0135508	FBtr0163476
FBtr0174737	Reg	BC	SO	-0.3588	0.0661	73	-5.43	<.0001	-0.358783	7.10152e-07	6.93945e-05		FBgn0135522	FBtr0163490
FBtr0160870	Reg	BC	SO	-0.3583	0.04811	73	-7.45	<.0001	-0.358251	1.53534e-10	4.89839e-08		FBgn0135528	FBtr0163496
FBtr0166897	Reg	BC	SO	-0.3571	0.0674	73	-5.3	<.0001	-0.357112	1.18997e-06	0.000106543		FBgn0135550	FBtr0163518
FBtr0162299	Reg	BC	SO	-0.3522	0.07574	73	-4.65	<.0001	-0.352222	1.43887e-05	0.000802999		FBgn0135554	FBtr0163522
FBtr0163282	Reg	BC	SO	-0.3486	0.06652	73	-5.24	<.0001	-0.348606	1.491e-06	0.000128212		FBgn0135570	FBtr0163538
FBtr0162544	Reg	BC	SO	-0.3482	0.04962	73	-7.02	<.0001	-0.348228	9.64028e-10	2.45736e-07		FBgn0135607	FBtr0163575
FBtr0172929	Reg	BC	SO	-0.3472	0.049	73	-7.09	<.0001	-0.34719	7.23955e-10	1.91626e-07		FBgn0135611	FBtr0163579
FBtr0172490	Reg	BC	SO	-0.3447	0.05854	73	-5.89	<.0001	-0.344658	1.10874e-07	1.46575e-05		FBgn0135624	FBtr0163592
FBtr0164942	Reg	BC	SO	-0.3436	0.0564	73	-6.09	<.0001	-0.343589	4.76719e-08	7.16675e-06		FBgn0135627	FBtr0163595
FBtr0161991	Reg	BC	SO	-0.343	0.04878	73	-7.03	<.0001	-0.34298	9.13399e-10	2.34448e-07		FBgn0135659	FBtr0163627
FBtr0163837	Reg	BC	SO	-0.3428	0.04955	73	-6.92	<.0001	-0.342799	1.4806e-09	3.57626e-07		FBgn0135687	FBtr0163655
FBtr0168867	Reg	BC	SO	-0.342	0.08091	73	-4.23	<.0001	-0.342009	6.7658e-05	0.002703		FBgn0135692	FBtr0163660
FBtr0173918	Reg	BC	SO	-0.3405	0.0456	73	-7.47	<.0001	-0.340467	1.40662e-10	4.53537e-08		FBgn0135756	FBtr0163724
FBtr0163261	Reg	BC	SO	-0.339	0.05701	73	-5.95	<.0001	-0.338962	8.72883e-08	1.19747e-05		FBgn0135805	FBtr0163773
FBtr0174511	Reg	BC	SO	-0.339	0.06166	73	-5.5	<.0001	-0.339042	5.36132e-07	5.49437e-05		FBgn0135824	FBtr0163792
FBtr0162527	Reg	BC	SO	-0.3383	0.04474	73	-7.56	<.0001	-0.338314	9.34253e-11	3.15632e-08		FBgn0135869	FBtr0163837
FBtr0166314	Reg	BC	SO	-0.3374	0.04987	73	-6.77	<.0001	-0.337405	2.82935e-09	6.2693e-07		FBgn0135888	FBtr0163856
FBtr0161947	Reg	BC	SO	-0.3369	0.06113	73	-5.51	<.0001	-0.336919	5.08261e-07	5.25867e-05		FBgn0135928	FBtr0163896
FBtr0174255	Reg	BC	SO	-0.3365	0.03635	73	-9.26	<.0001	-0.336524	6.14501e-14	4.34421e-11		FBgn0135936	FBtr0163904
FBtr0173724	Reg	BC	SO	-0.3354	0.06435	73	-5.21	<.0001	-0.335356	1.67399e-06	0.00014083		FBgn0135940	FBtr0163908
FBtr0164673	Reg	BC	SO	-0.3351	0.08739	73	-3.83	0.0003	-0.335064	0.000264897	0.00763069		FBgn0135951	FBtr0163919
FBtr0168121	Reg	BC	SO	-0.3344	0.05118	73	-6.53	<.0001	-0.334383	7.522e-09	1.46629e-06		FBgn0136007	FBtr0163975
FBtr0161324	Reg	BC	SO	-0.3317	0.05107	73	-6.5	<.0001	-0.331722	8.83461e-09	1.68358e-06		FBgn0136011	FBtr0163979
FBtr0165917	Reg	BC	SO	-0.3311	0.06476	73	-5.11	<.0001	-0.331052	2.47172e-06	0.00019348		FBgn0136024	FBtr0163992
FBtr0167716	Reg	BC	SO	-0.3308	0.05946	73	-5.56	<.0001	-0.330802	4.12613e-07	4.42249e-05		FBgn0136032	FBtr0164000
FBtr0164975	Reg	BC	SO	-0.3297	0.05231	73	-6.3	<.0001	-0.329678	1.99204e-08	3.39705e-06		FBgn0136068	FBtr0164036
FBtr0175586	Reg	BC	SO	-0.3297	0.07206	73	-4.58	<.0001	-0.329677	1.9066e-05	0.00100449		FBgn0136071	FBtr0164039
FBtr0167987	Reg	BC	SO	-0.3278	0.07313	73	-4.48	<.0001	-0.327786	2.68644e-05	0.00131671		FBgn0136090	FBtr0164058
FBtr0164574	Reg	BC	SO	-0.3274	0.05984	73	-5.47	<.0001	-0.327364	5.9874e-07	6.02563e-05		FBgn0136115	FBtr0164083
FBtr0169296	Reg	BC	SO	-0.3269	0.07342	73	-4.45	<.0001	-0.32687	2.99746e-05	0.00143613		FBgn0136117	FBtr0164085
FBtr0161895	Reg	BC	SO	-0.3246	0.06212	73	-5.22	<.0001	-0.324583	1.58934e-06	0.000135078		FBgn0136123	FBtr0164091
FBtr0167204	Reg	BC	SO	-0.3233	0.06193	73	-5.22	<.0001	-0.323308	1.61726e-06	0.000136948		FBgn0136128	FBtr0164096
FBtr0162636	Reg	BC	SO	-0.3231	0.04906	73	-6.58	<.0001	-0.323069	6.07094e-09	1.21648e-06		FBgn0136136	FBtr0164104
FBtr0160808	Reg	BC	SO	-0.3207	0.06737	73	-4.76	<.0001	-0.320682	9.53998e-06	0.000578665		FBgn0136154	FBtr0164122
FBtr0172481	Reg	BC	SO	-0.3198	0.07698	73	-4.15	<.0001	-0.319838	8.74317e-05	0.00329432		FBgn0136169	FBtr0164138
FBtr0171429	Reg	BC	SO	-0.3195	0.04679	73	-6.83	<.0001	-0.319544	2.15463e-09	4.9626e-07		FBgn0136222	FBtr0164191
FBtr0165497	Reg	BC	SO	-0.3179	0.07385	73	-4.3	<.0001	-0.317914	5.11996e-05	0.00218098		FBgn0136261	FBtr0164231
FBtr0174281	Reg	BC	SO	-0.3173	0.05706	73	-5.56	<.0001	-0.31734	4.15923e-07	4.45164e-05		FBgn0136272	FBtr0164242
FBtr0170397	Reg	BC	SO	-0.3163	0.04047	73	-7.81	<.0001	-0.316271	3.14708e-11	1.19971e-08		FBgn0136280	FBtr0164250
FBtr0174262	Reg	BC	SO	-0.3162	0.07563	73	-4.18	<.0001	-0.316162	7.98253e-05	0.00307234		FBgn0136331	FBtr0164301
FBtr0173203	Reg	BC	SO	-0.315	0.04733	73	-6.66	<.0001	-0.314968	4.50882e-09	9.41229e-07		FBgn0136364	FBtr0164334
FBtr0162084	Reg	BC	SO	-0.315	0.0779	73	-4.04	0.0001	-0.314959	0.000129276	0.00444152		FBgn0136401	FBtr0164371
FBtr0161009	Reg	BC	SO	-0.3145	0.06978	73	-4.51	<.0001	-0.314519	2.44604e-05	0.00122316		FBgn0136404	FBtr0164374
FBtr0164573	Reg	BC	SO	-0.314	0.07017	73	-4.48	<.0001	-0.314046	2.75473e-05	0.00134328		FBgn0136423	FBtr0164393
FBtr0174100	Reg	BC	SO	-0.3127	0.06864	73	-4.56	<.0001	-0.312738	2.0455e-05	0.00106209		FBgn0136465	FBtr0164435
FBtr0168575	Reg	BC	SO	-0.3113	0.06014	73	-5.18	<.0001	-0.311327	1.91712e-06	0.000157263		FBgn0136484	FBtr0164454
FBtr0164104	Reg	BC	SO	-0.3098	0.07568	73	-4.09	0.0001	-0.30978	0.000108602	0.00388854		FBgn0136509	FBtr0164479
FBtr0173264	Reg	BC	SO	-0.3087	0.04533	73	-6.81	<.0001	-0.308655	2.35237e-09	5.35304e-07		FBgn0136537	FBtr0164507
FBtr0167201	Reg	BC	SO	-0.3086	0.07936	73	-3.89	0.0002	-0.308594	0.000220456	0.00664974		FBgn0136556	FBtr0164526
FBtr0174220	Reg	BC	SO	-0.3082	0.06978	73	-4.42	<.0001	-0.30817	3.41494e-05	0.00159062		FBgn0136559	FBtr0164530
FBtr0173597	Reg	BC	SO	-0.3077	0.06664	73	-4.62	<.0001	-0.307682	1.62952e-05	0.000886471		FBgn0136602	FBtr0164573
FBtr0175487	Reg	BC	SO	-0.3048	0.04692	73	-6.5	<.0001	-0.304825	8.79152e-09	1.67659e-06		FBgn0136661	FBtr0164632
FBtr0160878	Reg	BC	SO	-0.3037	0.0725	73	-4.19	<.0001	-0.303731	7.72726e-05	0.00299551		FBgn0136664	FBtr0164635
FBtr0163518	Reg	BC	SO	-0.303	0.04746	73	-6.38	<.0001	-0.303	1.41444e-08	2.52786e-06		FBgn0136670	FBtr0164641
FBtr0169461	Reg	BC	SO	-0.3029	0.03666	73	-8.26	<.0001	-0.302885	4.54774e-12	2.12752e-09		FBgn0136685	FBtr0164656
FBtr0169419	Reg	BC	SO	-0.3025	0.07013	73	-4.31	<.0001	-0.30249	4.96152e-05	0.00212849		FBgn0136805	FBtr0164776
FBtr0161678	Reg	BC	SO	-0.3017	0.05608	73	-5.38	<.0001	-0.301747	8.57032e-07	8.11099e-05		FBgn0136875	FBtr0164846
FBtr0162495	Reg	BC	SO	-0.3014	0.05759	73	-5.23	<.0001	-0.301374	1.53923e-06	0.000131622		FBgn0136888	FBtr0164859
FBtr0175419	Reg	BC	SO	-0.3013	0.05496	73	-5.48	<.0001	-0.301297	5.72208e-07	5.80365e-05		FBgn0136941	FBtr0164913
FBtr0173455	Reg	BC	SO	-0.3008	0.07372	73	-4.08	0.0001	-0.300842	0.000113451	0.00402044		FBgn0136978	FBtr0164950
FBtr0170427	Reg	BC	SO	-0.3007	0.07673	73	-3.92	0.0002	-0.300708	0.000198402	0.00614449		FBgn0137030	FBtr0165002
FBtr0166724	Reg	BC	SO	-0.2991	0.06093	73	-4.91	<.0001	-0.299149	5.3907e-06	0.000365203		FBgn0137052	FBtr0165024
FBtr0172016	Reg	BC	SO	-0.2982	0.04014	73	-7.43	<.0001	-0.298197	1.65589e-10	5.24012e-08		FBgn0137053	FBtr0165025
FBtr0167785	Reg	BC	SO	-0.2981	0.06463	73	-4.61	<.0001	-0.298073	1.66374e-05	0.000901038		FBgn0137055	FBtr0165027
FBtr0175264	Reg	BC	SO	-0.2977	0.0374	73	-7.96	<.0001	-0.297662	1.67977e-11	6.84432e-09		FBgn0137056	FBtr0165028
FBtr0165362	Reg	BC	SO	-0.2975	0.05433	73	-5.48	<.0001	-0.29755	5.84487e-07	5.90608e-05		FBgn0137060	FBtr0165032
FBtr0171293	Reg	BC	SO	-0.2972	0.05862	73	-5.07	<.0001	-0.297211	2.91002e-06	0.000221081		FBgn0137074	FBtr0165046
FBtr0167391	Reg	BC	SO	-0.297	0.07214	73	-4.12	<.0001	-0.297044	9.96226e-05	0.00363983		FBgn0137084	FBtr0165056
FBtr0174635	Reg	BC	SO	-0.2964	0.06737	73	-4.4	<.0001	-0.29638	3.63421e-05	0.00167039		FBgn0137089	FBtr0165061
FBtr0166922	Reg	BC	SO	-0.294	0.05977	73	-4.92	<.0001	-0.294032	5.20643e-06	0.000355021		FBgn0137090	FBtr0165062
FBtr0169878	Reg	BC	SO	-0.2935	0.04974	73	-5.9	<.0001	-0.293477	1.0519e-07	1.40279e-05		FBgn0137104	FBtr0165076
FBtr0170312	Reg	BC	SO	-0.2934	0.03904	73	-7.52	<.0001	-0.293399	1.14004e-10	3.77094e-08		FBgn0137116	FBtr0165089
FBtr0163376	Reg	BC	SO	-0.293	0.06207	73	-4.72	<.0001	-0.292973	1.11064e-05	0.000653449		FBgn0137118	FBtr0165091
FBtr0174016	Reg	BC	SO	-0.2926	0.05217	73	-5.61	<.0001	-0.292575	3.44578e-07	3.80348e-05		FBgn0137126	FBtr0165099
FBtr0173834	Reg	BC	SO	-0.291	0.05542	73	-5.25	<.0001	-0.290971	1.43673e-06	0.000124374		FBgn0137131	FBtr0165104
FBtr0168677	Reg	BC	SO	-0.2906	0.04181	73	-6.95	<.0001	-0.290607	1.28333e-09	3.15373e-07		FBgn0137138	FBtr0165111
FBtr0166638	Reg	BC	SO	-0.2904	0.04383	73	-6.63	<.0001	-0.29043	5.10836e-09	1.04876e-06		FBgn0137166	FBtr0165139
FBtr0173196	Reg	BC	SO	-0.2902	0.07219	73	-4.02	0.0001	-0.290159	0.000140387	0.0047305		FBgn0137183	FBtr0165156
FBtr0168132	Reg	BC	SO	-0.2896	0.04434	73	-6.53	<.0001	-0.289609	7.61282e-09	1.48136e-06		FBgn0137194	FBtr0165167
FBtr0170868	Reg	BC	SO	-0.289	0.04949	73	-5.84	<.0001	-0.288992	1.35071e-07	1.73484e-05		FBgn0137202	FBtr0165175
FBtr0167610	Reg	BC	SO	-0.289	0.07717	73	-3.75	0.0004	-0.289048	0.000356721	0.00951369		FBgn0137204	FBtr0165177
FBtr0172333	Reg	BC	SO	-0.2887	0.06649	73	-4.34	<.0001	-0.288676	4.48506e-05	0.00196817		FBgn0137209	FBtr0165182
FBtr0164754	Reg	BC	SO	-0.2883	0.06753	73	-4.27	<.0001	-0.288266	5.82467e-05	0.0024096		FBgn0137247	FBtr0165220
FBtr0171860	Reg	BC	SO	-0.288	0.05827	73	-4.94	<.0001	-0.288006	4.75585e-06	0.000329899		FBgn0137256	FBtr0165229
FBtr0170321	Reg	BC	SO	-0.2876	0.02818	73	-10.21	<.0001	-0.287639	1.06304e-15	8.96873e-13		FBgn0137263	FBtr0165236
FBtr0161671	Reg	BC	SO	-0.2876	0.0613	73	-4.69	<.0001	-0.287567	1.23713e-05	0.000711922		FBgn0137264	FBtr0165237
FBtr0163803	Reg	BC	SO	-0.2871	0.04933	73	-5.82	<.0001	-0.287071	1.46061e-07	1.85293e-05		FBgn0137271	FBtr0165244
FBtr0160913	Reg	BC	SO	-0.2866	0.05015	73	-5.71	<.0001	-0.286569	2.24106e-07	2.65563e-05		FBgn0137279	FBtr0165252
FBtr0171497	Reg	BC	SO	-0.2854	0.05151	73	-5.54	<.0001	-0.28544	4.50565e-07	4.75726e-05		FBgn0137318	FBtr0165292
FBtr0173169	Reg	BC	SO	-0.2841	0.06357	73	-4.47	<.0001	-0.284126	2.8161e-05	0.00136685		FBgn0137360	FBtr0165334
FBtr0173696	Reg	BC	SO	-0.2835	0.06575	73	-4.31	<.0001	-0.283468	4.99516e-05	0.00213961		FBgn0137372	FBtr0165346
FBtr0172051	Reg	BC	SO	-0.2823	0.06671	73	-4.23	<.0001	-0.282285	6.65771e-05	0.00267029		FBgn0137381	FBtr0165355
FBtr0175112	Reg	BC	SO	-0.2817	0.06281	73	-4.49	<.0001	-0.281705	2.65614e-05	0.00130488		FBgn0137388	FBtr0165362
FBtr0169937	Reg	BC	SO	-0.2816	0.06163	73	-4.57	<.0001	-0.281571	1.95418e-05	0.00102424		FBgn0137404	FBtr0165378
FBtr0169456	Reg	BC	SO	-0.281	0.07353	73	-3.82	0.0003	-0.28098	0.000276521	0.00787869		FBgn0137423	FBtr0165397
FBtr0161615	Reg	BC	SO	-0.2801	0.06467	73	-4.33	<.0001	-0.280091	4.65625e-05	0.00202557		FBgn0137444	FBtr0165418
FBtr0167784	Reg	BC	SO	-0.2794	0.05707	73	-4.9	<.0001	-0.279399	5.69724e-06	0.000381886		FBgn0137460	FBtr0165434
FBtr0174200	Reg	BC	SO	-0.2787	0.05902	73	-4.72	<.0001	-0.278714	1.09914e-05	0.000648079		FBgn0137463	FBtr0165437
FBtr0174234	Reg	BC	SO	-0.2779	0.07266	73	-3.82	0.0003	-0.277893	0.000273796	0.00782013		FBgn0137464	FBtr0165438
FBtr0165244	Reg	BC	SO	-0.2776	0.06596	73	-4.21	<.0001	-0.277561	7.23054e-05	0.00284498		FBgn0137468	FBtr0165442
FBtr0162897	Reg	BC	SO	-0.2775	0.06733	73	-4.12	<.0001	-0.277543	9.79671e-05	0.00359386		FBgn0137499	FBtr0165473
FBtr0174103	Reg	BC	SO	-0.2768	0.04087	73	-6.77	<.0001	-0.276777	2.7567e-09	6.13297e-07		FBgn0137523	FBtr0165497
FBtr0162601	Reg	BC	SO	-0.2767	0.04439	73	-6.23	<.0001	-0.276701	2.64442e-08	4.32863e-06		FBgn0137557	FBtr0165531
FBtr0169865	Reg	BC	SO	-0.2759	0.03262	73	-8.46	<.0001	-0.275864	1.95895e-12	9.98873e-10		FBgn0137576	FBtr0165550
FBtr0175104	Reg	BC	SO	-0.2757	0.0554	73	-4.98	<.0001	-0.275685	4.18561e-06	0.000297417		FBgn0137609	FBtr0165583
FBtr0164231	Reg	BC	SO	-0.2754	0.05256	73	-5.24	<.0001	-0.275355	1.50053e-06	0.000128891		FBgn0137613	FBtr0165587
FBtr0162716	Reg	BC	SO	-0.2745	0.05914	73	-4.64	<.0001	-0.274508	1.48583e-05	0.000823624		FBgn0137657	FBtr0165631
FBtr0168010	Reg	BC	SO	-0.2739	0.03269	73	-8.38	<.0001	-0.273873	2.74196e-12	1.35136e-09		FBgn0137721	FBtr0165695
FBtr0170624	Reg	BC	SO	-0.2737	0.05526	73	-4.95	<.0001	-0.273689	4.57357e-06	0.000319602		FBgn0137747	FBtr0165721
FBtr0164085	Reg	BC	SO	-0.2732	0.05929	73	-4.61	<.0001	-0.273235	1.68265e-05	0.00090924		FBgn0137757	FBtr0165732
FBtr0161378	Reg	BC	SO	-0.273	0.05877	73	-4.65	<.0001	-0.273005	1.46696e-05	0.000815581		FBgn0137772	FBtr0165747
FBtr0163249	Reg	BC	SO	-0.2706	0.04948	73	-5.47	<.0001	-0.270633	6.02381e-07	6.05619e-05		FBgn0137831	FBtr0165806
FBtr0169980	Reg	BC	SO	-0.2703	0.06967	73	-3.88	0.0002	-0.270294	0.000227106	0.00679928		FBgn0137854	FBtr0165829
FBtr0171122	Reg	BC	SO	-0.2701	0.04928	73	-5.48	<.0001	-0.270149	5.73892e-07	5.81804e-05		FBgn0137886	FBtr0165861
FBtr0168935	Reg	BC	SO	-0.2699	0.04888	73	-5.52	<.0001	-0.269869	4.89175e-07	5.0938e-05		FBgn0137900	FBtr0165875
FBtr0167727	Reg	BC	SO	-0.2695	0.04612	73	-5.84	<.0001	-0.269475	1.32613e-07	1.7073e-05		FBgn0137906	FBtr0165881
FBtr0166340	Reg	BC	SO	-0.2692	0.05791	73	-4.65	<.0001	-0.26922	1.44732e-05	0.000806821		FBgn0137940	FBtr0165916
FBtr0174528	Reg	BC	SO	-0.2691	0.06432	73	-4.18	<.0001	-0.26912	7.88149e-05	0.0030414		FBgn0137941	FBtr0165917
FBtr0171926	Reg	BC	SO	-0.2687	0.06652	73	-4.04	0.0001	-0.268689	0.000131074	0.00448904		FBgn0137948	FBtr0165924
FBtr0174772	Reg	BC	SO	-0.2685	0.04909	73	-5.47	<.0001	-0.268506	6.00572e-07	6.04208e-05		FBgn0137979	FBtr0165955
FBtr0169065	Reg	BC	SO	-0.2685	0.05641	73	-4.76	<.0001	-0.268542	9.53374e-06	0.000578356		FBgn0138008	FBtr0165984
FBtr0169448	Reg	BC	SO	-0.2684	0.05672	73	-4.73	<.0001	-0.268363	1.06334e-05	0.000631107		FBgn0138017	FBtr0165993
FBtr0168129	Reg	BC	SO	-0.2682	0.06622	73	-4.05	0.0001	-0.268233	0.00012593	0.00435294		FBgn0138103	FBtr0166079
FBtr0169603	Reg	BC	SO	-0.2673	0.06816	73	-3.92	0.0002	-0.267321	0.000196364	0.00609787		FBgn0138110	FBtr0166086
FBtr0167121	Reg	BC	SO	-0.2665	0.05095	73	-5.23	<.0001	-0.266491	1.55125e-06	0.000132436		FBgn0138134	FBtr0166110
FBtr0171031	Reg	BC	SO	-0.2665	0.05614	73	-4.75	<.0001	-0.266504	1.00203e-05	0.000601878		FBgn0138136	FBtr0166112
FBtr0170537	Reg	BC	SO	-0.2635	0.05643	73	-4.67	<.0001	-0.263544	1.33508e-05	0.000756537		FBgn0138138	FBtr0166114
FBtr0170441	Reg	BC	SO	-0.262	0.03618	73	-7.24	<.0001	-0.262004	3.68881e-10	1.05962e-07		FBgn0138148	FBtr0166124
FBtr0174040	Reg	BC	SO	-0.2616	0.06739	73	-3.88	0.0002	-0.261643	0.000224798	0.00674857		FBgn0138154	FBtr0166130
FBtr0174154	Reg	BC	SO	-0.2599	0.03366	73	-7.72	<.0001	-0.259851	4.71406e-11	1.71605e-08		FBgn0138168	FBtr0166144
FBtr0162882	Reg	BC	SO	-0.2599	0.06788	73	-3.83	0.0003	-0.259906	0.000269914	0.00773772		FBgn0138185	FBtr0166161
FBtr0162713	Reg	BC	SO	-0.2594	0.04895	73	-5.3	<.0001	-0.259371	1.18582e-06	0.000106232		FBgn0138198	FBtr0166174
FBtr0165922	Reg	BC	SO	-0.2594	0.05162	73	-5.03	<.0001	-0.259414	3.4559e-06	0.000254285		FBgn0138203	FBtr0166179
FBtr0161198	Reg	BC	SO	-0.2593	0.06138	73	-4.22	<.0001	-0.259297	6.82444e-05	0.00272113		FBgn0138223	FBtr0166199
FBtr0165182	Reg	BC	SO	-0.2592	0.04942	73	-5.25	<.0001	-0.259239	1.46472e-06	0.000126363		FBgn0138248	FBtr0166224
FBtr0172423	Reg	BC	SO	-0.2591	0.06081	73	-4.26	<.0001	-0.259102	5.99967e-05	0.00246502		FBgn0138263	FBtr0166239
FBtr0161777	Reg	BC	SO	-0.2589	0.04574	73	-5.66	<.0001	-0.258893	2.79085e-07	3.18845e-05		FBgn0138276	FBtr0166252
FBtr0175341	Reg	BC	SO	-0.2584	0.04314	73	-5.99	<.0001	-0.258436	7.24653e-08	1.02316e-05		FBgn0138288	FBtr0166264
FBtr0162659	Reg	BC	SO	-0.2575	0.04266	73	-6.04	<.0001	-0.257531	5.99823e-08	8.71855e-06		FBgn0138296	FBtr0166272
FBtr0165252	Reg	BC	SO	-0.2575	0.06205	73	-4.15	<.0001	-0.25749	8.8932e-05	0.00333719		FBgn0138297	FBtr0166273
FBtr0169355	Reg	BC	SO	-0.2567	0.06518	73	-3.94	0.0002	-0.256688	0.00018582	0.00585055		FBgn0138323	FBtr0166299
FBtr0164738	Reg	BC	SO	-0.256	0.04963	73	-5.16	<.0001	-0.256005	2.06563e-06	0.000167163		FBgn0138335	FBtr0166311
FBtr0171819	Reg	BC	SO	-0.2545	0.05639	73	-4.51	<.0001	-0.254474	2.40245e-05	0.00120588		FBgn0138337	FBtr0166313
FBtr0170689	Reg	BC	SO	-0.2533	0.04301	73	-5.89	<.0001	-0.25331	1.09668e-07	1.45252e-05		FBgn0138338	FBtr0166314
FBtr0168213	Reg	BC	SO	-0.2533	0.05961	73	-4.25	<.0001	-0.253277	6.2522e-05	0.00254419		FBgn0138355	FBtr0166331
FBtr0166848	Reg	BC	SO	-0.2531	0.02984	73	-8.48	<.0001	-0.253104	1.74808e-12	9.02723e-10		FBgn0138360	FBtr0166336
FBtr0172185	Reg	BC	SO	-0.2526	0.05814	73	-4.34	<.0001	-0.252617	4.42836e-05	0.00194907		FBgn0138364	FBtr0166340
FBtr0175151	Reg	BC	SO	-0.2522	0.0538	73	-4.69	<.0001	-0.252235	1.24816e-05	0.000717007		FBgn0138373	FBtr0166349
FBtr0161077	Reg	BC	SO	-0.2513	0.06038	73	-4.16	<.0001	-0.251257	8.54755e-05	0.00323737		FBgn0138451	FBtr0166427
FBtr0165937	Reg	BC	SO	-0.2509	0.0558	73	-4.5	<.0001	-0.250912	2.54424e-05	0.00126166		FBgn0138463	FBtr0166439
FBtr0165276	Reg	BC	SO	-0.2499	0.05832	73	-4.28	<.0001	-0.249857	5.50727e-05	0.00230845		FBgn0138496	FBtr0166472
FBtr0165028	Reg	BC	SO	-0.249	0.02684	73	-9.27	<.0001	-0.248954	5.69436e-14	4.05894e-11		FBgn0138497	FBtr0166473
FBtr0163522	Reg	BC	SO	-0.2486	0.06569	73	-3.79	0.0003	-0.248648	0.000312458	0.00862391		FBgn0138526	FBtr0166502
FBtr0174782	Reg	BC	SO	-0.2482	0.04741	73	-5.24	<.0001	-0.248196	1.52529e-06	0.000130619		FBgn0138538	FBtr0166514
FBtr0166195	Reg	BC	SO	-0.2481	0.0569	73	-4.36	<.0001	-0.248051	4.20161e-05	0.00186982		FBgn0138562	FBtr0166538
FBtr0168189	Reg	BC	SO	-0.2473	0.04855	73	-5.09	<.0001	-0.2473	2.65464e-06	0.000204997		FBgn0138622	FBtr0166598
FBtr0174962	Reg	BC	SO	-0.2467	0.04922	73	-5.01	<.0001	-0.246658	3.64859e-06	0.000265777		FBgn0138625	FBtr0166601
FBtr0166427	Reg	BC	SO	-0.246	0.05018	73	-4.9	<.0001	-0.24601	5.54316e-06	0.00037348		FBgn0138630	FBtr0166606
FBtr0169989	Reg	BC	SO	-0.2458	0.05239	73	-4.69	<.0001	-0.245837	1.23197e-05	0.000709619		FBgn0138640	FBtr0166616
FBtr0171359	Reg	BC	SO	-0.2456	0.05372	73	-4.57	<.0001	-0.245582	1.92998e-05	0.00101408		FBgn0138658	FBtr0166634
FBtr0171068	Reg	BC	SO	-0.245	0.06168	73	-3.97	0.0002	-0.245026	0.000165098	0.00534976		FBgn0138662	FBtr0166638
FBtr0164000	Reg	BC	SO	-0.2448	0.0618	73	-3.96	0.0002	-0.244801	0.000171693	0.00551071		FBgn0138717	FBtr0166693
FBtr0174087	Reg	BC	SO	-0.2444	0.04173	73	-5.86	<.0001	-0.244423	1.25468e-07	1.62816e-05		FBgn0138720	FBtr0166696
FBtr0173906	Reg	BC	SO	-0.2439	0.05658	73	-4.31	<.0001	-0.243859	5.03113e-05	0.00215157		FBgn0138748	FBtr0166724
FBtr0161389	Reg	BC	SO	-0.2436	0.05326	73	-4.57	<.0001	-0.243609	1.91159e-05	0.00100647		FBgn0138767	FBtr0166743
FBtr0167731	Reg	BC	SO	-0.2426	0.0629	73	-3.86	0.0002	-0.242621	0.000244923	0.00719699		FBgn0138831	FBtr0166807
FBtr0172957	Reg	BC	SO	-0.2421	0.05068	73	-4.78	<.0001	-0.242113	8.94435e-06	0.000549541		FBgn0138853	FBtr0166829
FBtr0171328	Reg	BC	SO	-0.2421	0.05919	73	-4.09	0.0001	-0.242097	0.000109627	0.00391623		FBgn0138856	FBtr0166832
FBtr0171883	Reg	BC	SO	-0.2418	0.05652	73	-4.28	<.0001	-0.241815	5.62455e-05	0.00234635		FBgn0138858	FBtr0166834
FBtr0161896	Reg	BC	SO	-0.2413	0.03602	73	-6.7	<.0001	-0.2413	3.73797e-09	7.99849e-07		FBgn0138859	FBtr0166835
FBtr0173919	Reg	BC	SO	-0.2411	0.05492	73	-4.39	<.0001	-0.241087	3.76269e-05	0.00171602		FBgn0138907	FBtr0166883
FBtr0169470	Reg	BC	SO	-0.2411	0.05618	73	-4.29	<.0001	-0.241091	5.37531e-05	0.0022652		FBgn0138920	FBtr0166896
FBtr0162640	Reg	BC	SO	-0.2408	0.05385	73	-4.47	<.0001	-0.240793	2.79119e-05	0.00135712		FBgn0138938	FBtr0166914
FBtr0160845	Reg	BC	SO	-0.2396	0.03357	73	-7.14	<.0001	-0.239609	5.78149e-10	1.5747e-07		FBgn0138946	FBtr0166922
FBtr0170196	Reg	BC	SO	-0.2392	0.05355	73	-4.47	<.0001	-0.239202	2.84339e-05	0.00137713		FBgn0138964	FBtr0166940
FBtr0162269	Reg	BC	SO	-0.2389	0.05336	73	-4.48	<.0001	-0.238925	2.73232e-05	0.00133453		FBgn0138985	FBtr0166961
FBtr0171061	Reg	BC	SO	-0.2387	0.05211	73	-4.58	<.0001	-0.238692	1.86966e-05	0.000989051		FBgn0138990	FBtr0166966
FBtr0167802	Reg	BC	SO	-0.2384	0.06083	73	-3.92	0.0002	-0.23842	0.000198127	0.00613771		FBgn0138998	FBtr0166974
FBtr0165505	Reg	BC	SO	-0.2383	0.04431	73	-5.38	<.0001	-0.238292	8.66603e-07	8.18722e-05		FBgn0139055	FBtr0167032
FBtr0165089	Reg	BC	SO	-0.2358	0.03764	73	-6.27	<.0001	-0.235813	2.32055e-08	3.87359e-06		FBgn0139136	FBtr0167113
FBtr0166883	Reg	BC	SO	-0.2356	0.06228	73	-3.78	0.0003	-0.235585	0.000315043	0.00867763		FBgn0139146	FBtr0167123
FBtr0169723	Reg	BC	SO	-0.2354	0.03293	73	-7.15	<.0001	-0.235356	5.55152e-10	1.51836e-07		FBgn0139163	FBtr0167140
FBtr0167782	Reg	BC	SO	-0.2346	0.06247	73	-3.76	0.0003	-0.234587	0.000345267	0.00928785		FBgn0139171	FBtr0167148
FBtr0174590	Reg	BC	SO	-0.2345	0.0548	73	-4.28	<.0001	-0.234549	5.59476e-05	0.00233672		FBgn0139172	FBtr0167149
FBtr0162711	Reg	BC	SO	-0.2345	0.06083	73	-3.85	0.0002	-0.234467	0.000247144	0.00724584		FBgn0139221	FBtr0167198
FBtr0174572	Reg	BC	SO	-0.2341	0.03786	73	-6.18	<.0001	-0.234098	3.27013e-08	5.19564e-06		FBgn0139240	FBtr0167217
FBtr0169427	Reg	BC	SO	-0.2339	0.05231	73	-4.47	<.0001	-0.233907	2.79457e-05	0.00135841		FBgn0139262	FBtr0167239
FBtr0162010	Reg	BC	SO	-0.2339	0.06252	73	-3.74	0.0004	-0.233913	0.000361569	0.00960856		FBgn0139273	FBtr0167250
FBtr0163411	Reg	BC	SO	-0.2333	0.0515	73	-4.53	<.0001	-0.233286	2.25227e-05	0.00114612		FBgn0139332	FBtr0167309
FBtr0161852	Reg	BC	SO	-0.2328	0.03684	73	-6.32	<.0001	-0.232846	1.83802e-08	3.16929e-06		FBgn0139337	FBtr0167314
FBtr0165841	Reg	BC	SO	-0.2326	0.05701	73	-4.08	0.0001	-0.232627	0.000113447	0.00402033		FBgn0139371	FBtr0167348
FBtr0172611	Reg	BC	SO	-0.2324	0.06237	73	-3.73	0.0004	-0.23244	0.000379503	0.00995739		FBgn0139375	FBtr0167352
FBtr0163155	Reg	BC	SO	-0.2319	0.02973	73	-7.8	<.0001	-0.231934	3.32838e-11	1.26094e-08		FBgn0139389	FBtr0167366
FBtr0172528	Reg	BC	SO	-0.2307	0.04603	73	-5.01	<.0001	-0.230719	3.63919e-06	0.000265262		FBgn0139414	FBtr0167391
FBtr0168397	Reg	BC	SO	-0.2303	0.05852	73	-3.94	0.0002	-0.230303	0.000187598	0.00589254		FBgn0139428	FBtr0167405
FBtr0174394	Reg	BC	SO	-0.2299	0.04353	73	-5.28	<.0001	-0.229899	1.27278e-06	0.000112585		FBgn0139451	FBtr0167428
FBtr0169694	Reg	BC	SO	-0.2298	0.04368	73	-5.26	<.0001	-0.229836	1.37584e-06	0.000120065		FBgn0139455	FBtr0167432
FBtr0167830	Reg	BC	SO	-0.2294	0.05914	73	-3.88	0.0002	-0.229368	0.000227802	0.00681493		FBgn0139539	FBtr0167517
FBtr0169132	Reg	BC	SO	-0.2282	0.05666	73	-4.03	0.0001	-0.228226	0.000136125	0.00462168		FBgn0139543	FBtr0167521
FBtr0166300	Reg	BC	SO	-0.2281	0.04048	73	-5.63	<.0001	-0.228053	3.11281e-07	3.49583e-05		FBgn0139588	FBtr0167566
FBtr0168242	Reg	BC	SO	-0.2275	0.05903	73	-3.85	0.0002	-0.2275	0.00024796	0.00726369		FBgn0139609	FBtr0167588
FBtr0172427	Reg	BC	SO	-0.2273	0.05348	73	-4.25	<.0001	-0.227312	6.22795e-05	0.00253646		FBgn0139616	FBtr0167595
FBtr0171715	Reg	BC	SO	-0.2272	0.05968	73	-3.81	0.0003	-0.22724	0.000289857	0.00815929		FBgn0139631	FBtr0167610
FBtr0172304	Reg	BC	SO	-0.2269	0.05641	73	-4.02	0.0001	-0.226858	0.000139299	0.00470265		FBgn0139669	FBtr0167648
FBtr0166273	Reg	BC	SO	-0.2266	0.05644	73	-4.01	0.0001	-0.226592	0.000142723	0.00478932		FBgn0139674	FBtr0167653
FBtr0161202	Reg	BC	SO	-0.2261	0.05495	73	-4.11	0.0001	-0.226088	0.000100813	0.00367291		FBgn0139691	FBtr0167670
FBtr0169972	Reg	BC	SO	-0.2259	0.0397	73	-5.69	<.0001	-0.225898	2.47522e-07	2.88559e-05		FBgn0139735	FBtr0167714
FBtr0173388	Reg	BC	SO	-0.2243	0.04305	73	-5.21	<.0001	-0.22433	1.6783e-06	0.000141118		FBgn0139737	FBtr0167716
FBtr0167348	Reg	BC	SO	-0.2237	0.04605	73	-4.86	<.0001	-0.223738	6.57423e-06	0.000428724		FBgn0139741	FBtr0167720
FBtr0165583	Reg	BC	SO	-0.2229	0.05049	73	-4.41	<.0001	-0.222872	3.43974e-05	0.00159973		FBgn0139748	FBtr0167727
FBtr0171639	Reg	BC	SO	-0.2228	0.05751	73	-3.87	0.0002	-0.222834	0.000230805	0.00688285		FBgn0139749	FBtr0167728
FBtr0174791	Reg	BC	SO	-0.2226	0.04042	73	-5.51	<.0001	-0.222592	5.18026e-07	5.34143e-05		FBgn0139751	FBtr0167731
FBtr0169006	Reg	BC	SO	-0.2226	0.04773	73	-4.66	<.0001	-0.222632	1.36488e-05	0.000770005		FBgn0139757	FBtr0167737
FBtr0174202	Reg	BC	SO	-0.2225	0.05865	73	-3.79	0.0003	-0.222548	0.000302773	0.00842651		FBgn0139768	FBtr0167748
FBtr0163919	Reg	BC	SO	-0.2223	0.05363	73	-4.15	<.0001	-0.222297	9.03641e-05	0.00337886		FBgn0139769	FBtr0167749
FBtr0174048	Reg	BC	SO	-0.2222	0.04546	73	-4.89	<.0001	-0.22222	5.87076e-06	0.000391147		FBgn0139771	FBtr0167751
FBtr0175427	Reg	BC	SO	-0.2207	0.05175	73	-4.26	<.0001	-0.220693	5.91277e-05	0.00243803		FBgn0139777	FBtr0167757
FBtr0161516	Reg	BC	SO	-0.2204	0.04981	73	-4.43	<.0001	-0.220435	3.30969e-05	0.00155181		FBgn0139791	FBtr0167771
FBtr0174928	Reg	BC	SO	-0.2197	0.05444	73	-4.04	0.0001	-0.219747	0.000132326	0.00452185		FBgn0139799	FBtr0167779
FBtr0173567	Reg	BC	SO	-0.2195	0.05511	73	-3.98	0.0002	-0.219542	0.000158702	0.00519213		FBgn0139803	FBtr0167783
FBtr0162325	Reg	BC	SO	-0.2194	0.05266	73	-4.17	<.0001	-0.219368	8.41176e-05	0.00319805		FBgn0139804	FBtr0167784
FBtr0173238	Reg	BC	SO	-0.2185	0.05074	73	-4.31	<.0001	-0.218483	5.10174e-05	0.00217506		FBgn0139805	FBtr0167785
FBtr0161701	Reg	BC	SO	-0.2184	0.05414	73	-4.03	0.0001	-0.218407	0.000133528	0.00455371		FBgn0139812	FBtr0167792
FBtr0175066	Reg	BC	SO	-0.2174	0.0205	73	-10.6	<.0001	-0.217361	1.98606e-16	0		FBgn0139814	FBtr0167794
FBtr0175149	Reg	BC	SO	-0.2172	0.02613	73	-8.31	<.0001	-0.217162	3.68528e-12	1.75951e-09		FBgn0139819	FBtr0167799
FBtr0173359	Reg	BC	SO	-0.217	0.0538	73	-4.03	0.0001	-0.217043	0.000133421	0.00455107		FBgn0139822	FBtr0167802
FBtr0171568	Reg	BC	SO	-0.2169	0.0466	73	-4.65	<.0001	-0.216917	1.41613e-05	0.000792824		FBgn0139849	FBtr0167830
FBtr0175115	Reg	BC	SO	-0.2168	0.04936	73	-4.39	<.0001	-0.216786	3.73699e-05	0.00170706		FBgn0139850	FBtr0167831
FBtr0167517	Reg	BC	SO	-0.2162	0.0458	73	-4.72	<.0001	-0.216167	1.11053e-05	0.000653402		FBgn0139865	FBtr0167846
FBtr0167475	Reg	BC	SO	-0.2158	0.04818	73	-4.48	<.0001	-0.215756	2.72912e-05	0.00133328		FBgn0139882	FBtr0167863
FBtr0174389	Reg	BC	SO	-0.2152	0.04307	73	-5	<.0001	-0.215241	3.85772e-06	0.000278237		FBgn0139911	FBtr0167892
FBtr0166616	Reg	BC	SO	-0.2149	0.0491	73	-4.38	<.0001	-0.214852	3.95685e-05	0.00178506		FBgn0139915	FBtr0167896
FBtr0175002	Reg	BC	SO	-0.2145	0.0512	73	-4.19	<.0001	-0.214507	7.73652e-05	0.00299836		FBgn0139920	FBtr0167901
FBtr0169739	Reg	BC	SO	-0.214	0.02962	73	-7.22	<.0001	-0.213976	4.0112e-10	1.14079e-07		FBgn0139938	FBtr0167919
FBtr0169425	Reg	BC	SO	-0.2138	0.03517	73	-6.08	<.0001	-0.213753	5.06591e-08	7.5479e-06		FBgn0140006	FBtr0167987
FBtr0173516	Reg	BC	SO	-0.2136	0.04134	73	-5.17	<.0001	-0.21364	1.98368e-06	0.000161678		FBgn0140025	FBtr0168006
FBtr0161475	Reg	BC	SO	-0.2136	0.05217	73	-4.09	0.0001	-0.213588	0.000108281	0.00387959		FBgn0140027	FBtr0168008
FBtr0167892	Reg	BC	SO	-0.2133	0.0465	73	-4.59	<.0001	-0.213262	1.82824e-05	0.000971484		FBgn0140029	FBtr0168010
FBtr0163295	Reg	BC	SO	-0.2131	0.05238	73	-4.07	0.0001	-0.213094	0.000118417	0.00415404		FBgn0140049	FBtr0168030
FBtr0174987	Reg	BC	SO	-0.2128	0.03759	73	-5.66	<.0001	-0.212785	2.79581e-07	3.19323e-05		FBgn0140088	FBtr0168069
FBtr0162296	Reg	BC	SO	-0.2127	0.05333	73	-3.99	0.0002	-0.212708	0.000156251	0.00513158		FBgn0140096	FBtr0168077
FBtr0166835	Reg	BC	SO	-0.2127	0.05343	73	-3.98	0.0002	-0.2127	0.00016062	0.00523994		FBgn0140115	FBtr0168096
FBtr0172549	Reg	BC	SO	-0.2123	0.04703	73	-4.51	<.0001	-0.212323	2.38641e-05	0.00119964		FBgn0140137	FBtr0168118
FBtr0164023	Reg	BC	SO	-0.212	0.05342	73	-3.97	0.0002	-0.211993	0.000167667	0.00541247		FBgn0140140	FBtr0168121
FBtr0163575	Reg	BC	SO	-0.2108	0.04491	73	-4.69	<.0001	-0.210817	1.22236e-05	0.000705171		FBgn0140147	FBtr0168128
FBtr0174739	Reg	BC	SO	-0.2106	0.05343	73	-3.94	0.0002	-0.210589	0.00018388	0.005805		FBgn0140148	FBtr0168129
FBtr0174535	Reg	BC	SO	-0.2101	0.05591	73	-3.76	0.0003	-0.210105	0.000342023	0.00922364		FBgn0140151	FBtr0168132
FBtr0163992	Reg	BC	SO	-0.2095	0.05116	73	-4.1	0.0001	-0.209521	0.000107579	0.00386015		FBgn0140156	FBtr0168137
FBtr0170212	Reg	BC	SO	-0.209	0.05517	73	-3.79	0.0003	-0.209	0.000309341	0.00856033		FBgn0140157	FBtr0168138
FBtr0173289	Reg	BC	SO	-0.2085	0.05489	73	-3.8	0.0003	-0.208531	0.000298204	0.00833328		FBgn0140169	FBtr0168150
FBtr0175147	Reg	BC	SO	-0.208	0.05143	73	-4.04	0.0001	-0.207994	0.000128903	0.00443147		FBgn0140189	FBtr0168170
FBtr0171143	Reg	BC	SO	-0.2078	0.02314	73	-8.98	<.0001	-0.207816	2.0093e-13	1.2718e-10		FBgn0140201	FBtr0168182
FBtr0175490	Reg	BC	SO	-0.2074	0.02803	73	-7.4	<.0001	-0.207383	1.88907e-10	5.88198e-08		FBgn0140219	FBtr0168200
FBtr0169609	Reg	BC	SO	-0.2071	0.04016	73	-5.16	<.0001	-0.207111	2.07581e-06	0.000167832		FBgn0140232	FBtr0168213
FBtr0168618	Reg	BC	SO	-0.2071	0.05329	73	-3.89	0.0002	-0.207091	0.00022187	0.00668198		FBgn0140249	FBtr0168230
FBtr0165099	Reg	BC	SO	-0.2069	0.05245	73	-3.95	0.0002	-0.206929	0.00018134	0.00574301		FBgn0140252	FBtr0168233
FBtr0164734	Reg	BC	SO	-0.2066	0.04966	73	-4.16	<.0001	-0.206636	8.5607e-05	0.00324119		FBgn0140253	FBtr0168234
FBtr0165993	Reg	BC	SO	-0.2062	0.04545	73	-4.54	<.0001	-0.206226	2.19523e-05	0.00112309		FBgn0140261	FBtr0168242
FBtr0170890	Reg	BC	SO	-0.2057	0.03782	73	-5.44	<.0001	-0.205724	6.79616e-07	6.69063e-05		FBgn0140265	FBtr0168246
FBtr0163428	Reg	BC	SO	-0.2054	0.04125	73	-4.98	<.0001	-0.205376	4.13072e-06	0.000294265		FBgn0140267	FBtr0168248
FBtr0173840	Reg	BC	SO	-0.2054	0.04352	73	-4.72	<.0001	-0.205364	1.11497e-05	0.000655443		FBgn0140276	FBtr0168257
FBtr0171734	Reg	BC	SO	-0.2044	0.03988	73	-5.12	<.0001	-0.204367	2.35456e-06	0.000186059		FBgn0140278	FBtr0168259
FBtr0173320	Reg	BC	SO	-0.2029	0.0536	73	-3.79	0.0003	-0.202934	0.000311871	0.00861218		FBgn0140302	FBtr0168283
FBtr0174314	Reg	BC	SO	-0.202	0.03849	73	-5.25	<.0001	-0.20198	1.45557e-06	0.000125696		FBgn0140314	FBtr0168295
FBtr0163126	Reg	BC	SO	-0.2018	0.04733	73	-4.26	<.0001	-0.201824	5.91762e-05	0.00243951		FBgn0140319	FBtr0168300
FBtr0169579	Reg	BC	SO	-0.2015	0.053	73	-3.8	0.0003	-0.201504	0.000295369	0.00827397		FBgn0140347	FBtr0168328
FBtr0164083	Reg	BC	SO	-0.2007	0.03681	73	-5.45	<.0001	-0.20066	6.46121e-07	6.41924e-05		FBgn0140351	FBtr0168332
FBtr0161810	Reg	BC	SO	-0.2006	0.03884	73	-5.16	<.0001	-0.200616	2.01076e-06	0.000163496		FBgn0140356	FBtr0168337
FBtr0165806	Reg	BC	SO	-0.2003	0.05033	73	-3.98	0.0002	-0.200311	0.000160857	0.00524567		FBgn0140357	FBtr0168338
FBtr0168008	Reg	BC	SO	-0.2001	0.0424	73	-4.72	<.0001	-0.200112	1.1112e-05	0.00065367		FBgn0140366	FBtr0168347
FBtr0162736	Reg	BC	SO	-0.1999	0.02848	73	-7.02	<.0001	-0.199866	9.6113e-10	2.45112e-07		FBgn0140374	FBtr0168355
FBtr0174203	Reg	BC	SO	-0.1997	0.05051	73	-3.95	0.0002	-0.199655	0.000176842	0.00563591		FBgn0140431	FBtr0168415
FBtr0173902	Reg	BC	SO	-0.1993	0.04698	73	-4.24	<.0001	-0.199308	6.40385e-05	0.00259146		FBgn0140438	FBtr0168422
FBtr0167113	Reg	BC	SO	-0.1988	0.0516	73	-3.85	0.0002	-0.198777	0.000249148	0.00728823		FBgn0140439	FBtr0168423
FBtr0170240	Reg	BC	SO	-0.1987	0.02807	73	-7.08	<.0001	-0.198651	7.53338e-10	1.98326e-07		FBgn0140499	FBtr0168483
FBtr0163256	Reg	BC	SO	-0.1987	0.04376	73	-4.54	<.0001	-0.198697	2.16311e-05	0.00111001		FBgn0140517	FBtr0168501
FBtr0173664	Reg	BC	SO	-0.1978	0.04547	73	-4.35	<.0001	-0.197778	4.35202e-05	0.00192246		FBgn0140560	FBtr0168544
FBtr0162476	Reg	BC	SO	-0.1977	0.03681	73	-5.37	<.0001	-0.197704	8.90595e-07	8.37442e-05		FBgn0140568	FBtr0168552
FBtr0165740	Reg	BC	SO	-0.1974	0.05172	73	-3.82	0.0003	-0.19742	0.000280941	0.00797187		FBgn0140569	FBtr0168553
FBtr0161259	Reg	BC	SO	-0.1971	0.04355	73	-4.53	<.0001	-0.197144	2.27642e-05	0.0011558		FBgn0140585	FBtr0168569
FBtr0166179	Reg	BC	SO	-0.197	0.02904	73	-6.78	<.0001	-0.196983	2.63091e-09	5.89154e-07		FBgn0140591	FBtr0168575
FBtr0174829	Reg	BC	SO	-0.197	0.04994	73	-3.94	0.0002	-0.196966	0.000182155	0.00576251		FBgn0140596	FBtr0168580
FBtr0170530	Reg	BC	SO	-0.1968	0.04007	73	-4.91	<.0001	-0.196806	5.36278e-06	0.00036367		FBgn0140598	FBtr0168582
FBtr0168233	Reg	BC	SO	-0.1964	0.04302	73	-4.56	<.0001	-0.196369	1.98469e-05	0.00103687		FBgn0140622	FBtr0168606
FBtr0167352	Reg	BC	SO	-0.1963	0.04039	73	-4.86	<.0001	-0.196298	6.52956e-06	0.000426379		FBgn0140634	FBtr0168618
FBtr0174577	Reg	BC	SO	-0.196	0.04117	73	-4.76	<.0001	-0.195997	9.51481e-06	0.000577433		FBgn0140652	FBtr0168636
FBtr0169553	Reg	BC	SO	-0.1946	0.03163	73	-6.15	<.0001	-0.194613	3.69562e-08	5.76987e-06		FBgn0140653	FBtr0168637
FBtr0163660	Reg	BC	SO	-0.1946	0.0446	73	-4.36	<.0001	-0.194564	4.15963e-05	0.00185541		FBgn0140654	FBtr0168638
FBtr0174682	Reg	BC	SO	-0.1923	0.04757	73	-4.04	0.0001	-0.19234	0.000129081	0.00443625		FBgn0140657	FBtr0168641
FBtr0163299	Reg	BC	SO	-0.191	0.05078	73	-3.76	0.0003	-0.191044	0.000337456	0.00913381		FBgn0140670	FBtr0168654
FBtr0165104	Reg	BC	SO	-0.1908	0.02916	73	-6.54	<.0001	-0.1908	7.23528e-09	1.41824e-06		FBgn0140678	FBtr0168663
FBtr0163402	Reg	BC	SO	-0.1905	0.04564	73	-4.17	<.0001	-0.190463	8.19968e-05	0.00313658		FBgn0140692	FBtr0168677
FBtr0171861	Reg	BC	SO	-0.1904	0.04584	73	-4.15	<.0001	-0.190403	8.78255e-05	0.00330568		FBgn0140714	FBtr0168699
FBtr0173890	Reg	BC	SO	-0.1901	0.0401	73	-4.74	<.0001	-0.190051	1.03136e-05	0.000615909		FBgn0140720	FBtr0168705
FBtr0169094	Reg	BC	SO	-0.1901	0.04379	73	-4.34	<.0001	-0.190052	4.50833e-05	0.00197582		FBgn0140752	FBtr0168737
FBtr0167239	Reg	BC	SO	-0.1897	0.05026	73	-3.77	0.0003	-0.189742	0.000323395	0.00884892		FBgn0140846	FBtr0168831
FBtr0175422	Reg	BC	SO	-0.1894	0.03928	73	-4.82	<.0001	-0.189401	7.55937e-06	0.000480129		FBgn0140847	FBtr0168832
FBtr0173673	Reg	BC	SO	-0.1888	0.04796	73	-3.94	0.0002	-0.188848	0.000186244	0.00586032		FBgn0140848	FBtr0168833
FBtr0164741	Reg	BC	SO	-0.1882	0.04567	73	-4.12	<.0001	-0.188222	9.8211e-05	0.00360064		FBgn0140866	FBtr0168851
FBtr0163564	Reg	BC	SO	-0.188	0.04944	73	-3.8	0.0003	-0.187981	0.000295374	0.00827406		FBgn0140889	FBtr0168875
FBtr0173631	Reg	BC	SO	-0.1878	0.03504	73	-5.36	<.0001	-0.187847	9.27591e-07	8.66228e-05		FBgn0140909	FBtr0168895
FBtr0167248	Reg	BC	SO	-0.1877	0.05008	73	-3.75	0.0004	-0.1877	0.00035379	0.00945667		FBgn0140916	FBtr0168902
FBtr0174697	Reg	BC	SO	-0.1874	0.04535	73	-4.13	<.0001	-0.187356	9.48391e-05	0.00350665		FBgn0140918	FBtr0168904
FBtr0162954	Reg	BC	SO	-0.1871	0.03976	73	-4.71	<.0001	-0.187135	1.16857e-05	0.000680193		FBgn0140930	FBtr0168916
FBtr0163476	Reg	BC	SO	-0.187	0.03568	73	-5.24	<.0001	-0.186989	1.49536e-06	0.000128516		FBgn0140949	FBtr0168935
FBtr0168916	Reg	BC	SO	-0.1858	0.04403	73	-4.22	<.0001	-0.185846	6.91547e-05	0.00274912		FBgn0140967	FBtr0168953
FBtr0163220	Reg	BC	SO	-0.1856	0.04961	73	-3.74	0.0004	-0.185585	0.000362661	0.00962985		FBgn0141045	FBtr0169031
FBtr0175050	Reg	BC	SO	-0.1852	0.04827	73	-3.84	0.0003	-0.185151	0.000263848	0.00760785		FBgn0141046	FBtr0169032
FBtr0175430	Reg	BC	SO	-0.1846	0.03217	73	-5.74	<.0001	-0.184578	2.04374e-07	2.4577e-05		FBgn0141047	FBtr0169033
FBtr0171309	Reg	BC	SO	-0.1846	0.0417	73	-4.43	<.0001	-0.184626	3.27904e-05	0.00154041		FBgn0141054	FBtr0169040
FBtr0163332	Reg	BC	SO	-0.1842	0.045	73	-4.09	0.0001	-0.184207	0.000108483	0.00388521		FBgn0141108	FBtr0169094
FBtr0175382	Reg	BC	SO	-0.1826	0.03812	73	-4.79	<.0001	-0.182558	8.5392e-06	0.000529589		FBgn0141154	FBtr0169140
FBtr0168902	Reg	BC	SO	-0.1826	0.04758	73	-3.84	0.0003	-0.182644	0.000261136	0.00754824		FBgn0141155	FBtr0169141
FBtr0173432	Reg	BC	SO	-0.1825	0.0423	73	-4.31	<.0001	-0.182489	4.9547e-05	0.00212625		FBgn0141157	FBtr0169143
FBtr0174809	Reg	BC	SO	-0.1822	0.04544	73	-4.01	0.0001	-0.182214	0.000145007	0.00484706		FBgn0141160	FBtr0169146
FBtr0173079	Reg	BC	SO	-0.1817	0.03392	73	-5.36	<.0001	-0.181652	9.48947e-07	8.82824e-05		FBgn0141180	FBtr0169166
FBtr0175211	Reg	BC	SO	-0.1814	0.0291	73	-6.23	<.0001	-0.181447	2.63686e-08	4.31787e-06		FBgn0141181	FBtr0169167
FBtr0166174	Reg	BC	SO	-0.1812	0.03669	73	-4.94	<.0001	-0.181157	4.8552e-06	0.000335561		FBgn0141188	FBtr0169174
FBtr0161527	Reg	BC	SO	-0.1802	0.0376	73	-4.79	<.0001	-0.180239	8.39892e-06	0.000522505		FBgn0141190	FBtr0169176
FBtr0171678	Reg	BC	SO	-0.1801	0.04632	73	-3.89	0.0002	-0.180095	0.000220879	0.00665954		FBgn0141229	FBtr0169215
FBtr0173384	Reg	BC	SO	-0.1798	0.04692	73	-3.83	0.0003	-0.179766	0.000267618	0.00768912		FBgn0141234	FBtr0169220
FBtr0164530	Reg	BC	SO	-0.1781	0.03778	73	-4.71	<.0001	-0.178117	1.13307e-05	0.000663838		FBgn0141255	FBtr0169241
FBtr0169301	Reg	BC	SO	-0.1771	0.04157	73	-4.26	<.0001	-0.17708	6.02678e-05	0.00247359		FBgn0141310	FBtr0169296
FBtr0174790	Reg	BC	SO	-0.1769	0.04438	73	-3.99	0.0002	-0.176947	0.000157212	0.0051551		FBgn0141314	FBtr0169300
FBtr0165069	Reg	BC	SO	-0.1764	0.03908	73	-4.51	<.0001	-0.176441	2.38585e-05	0.00119945		FBgn0141315	FBtr0169301
FBtr0169430	Reg	BC	SO	-0.1764	0.04211	73	-4.19	<.0001	-0.176362	7.76255e-05	0.00300584		FBgn0141316	FBtr0169302
FBtr0173246	Reg	BC	SO	-0.1761	0.02815	73	-6.26	<.0001	-0.176104	2.41624e-08	4.00994e-06		FBgn0141334	FBtr0169320
FBtr0164138	Reg	BC	SO	-0.1758	0.04089	73	-4.3	<.0001	-0.175771	5.24213e-05	0.00222132		FBgn0141369	FBtr0169355
FBtr0168745	Reg	BC	SO	-0.1752	0.04388	73	-3.99	0.0002	-0.175151	0.000154794	0.00509508		FBgn0141378	FBtr0169364
FBtr0165156	Reg	BC	SO	-0.1749	0.04612	73	-3.79	0.0003	-0.174944	0.000303747	0.00844638		FBgn0141384	FBtr0169370
FBtr0168851	Reg	BC	SO	-0.1729	0.04502	73	-3.84	0.0003	-0.17289	0.000259216	0.00750666		FBgn0141387	FBtr0169373
FBtr0173659	Reg	BC	SO	-0.1718	0.03969	73	-4.33	<.0001	-0.171757	4.7215e-05	0.00204788		FBgn0141389	FBtr0169375
FBtr0168875	Reg	BC	SO	-0.1716	0.0341	73	-5.03	<.0001	-0.171578	3.37803e-06	0.000249715		FBgn0141406	FBtr0169392
FBtr0174760	Reg	BC	SO	-0.1713	0.03488	73	-4.91	<.0001	-0.171276	5.38948e-06	0.000365135		FBgn0141412	FBtr0169398
FBtr0162876	Reg	BC	SO	-0.1708	0.045	73	-3.8	0.0003	-0.170782	0.000301742	0.00840597		FBgn0141430	FBtr0169416
FBtr0165747	Reg	BC	SO	-0.1699	0.02895	73	-5.87	<.0001	-0.169886	1.19889e-07	1.56628e-05		FBgn0141433	FBtr0169419
FBtr0168096	Reg	BC	SO	-0.1696	0.03562	73	-4.76	<.0001	-0.169644	9.42927e-06	0.000573184		FBgn0141439	FBtr0169425
FBtr0167309	Reg	BC	SO	-0.169	0.03581	73	-4.72	<.0001	-0.16904	1.10972e-05	0.000652999		FBgn0141444	FBtr0169430
FBtr0173035	Reg	BC	SO	-0.169	0.04126	73	-4.09	0.0001	-0.168964	0.000107984	0.00387125		FBgn0141460	FBtr0169446
FBtr0161090	Reg	BC	SO	-0.1688	0.04493	73	-3.76	0.0003	-0.168827	0.000343086	0.00924414		FBgn0141470	FBtr0169456
FBtr0163896	Reg	BC	SO	-0.1686	0.04495	73	-3.75	0.0004	-0.168556	0.000351776	0.00941697		FBgn0141475	FBtr0169461
FBtr0166331	Reg	BC	SO	-0.1678	0.02216	73	-7.57	<.0001	-0.167815	8.94945e-11	3.03698e-08		FBgn0141484	FBtr0169470
FBtr0173219	Reg	BC	SO	-0.1676	0.02773	73	-6.04	<.0001	-0.167588	5.82197e-08	8.50107e-06		FBgn0141488	FBtr0169474
FBtr0174864	Reg	BC	SO	-0.1674	0.0198	73	-8.45	<.0001	-0.167404	1.98559e-12	1.0115e-09		FBgn0141547	FBtr0169533
FBtr0161870	Reg	BC	SO	-0.1673	0.03261	73	-5.13	<.0001	-0.167307	2.29487e-06	0.000182225		FBgn0141548	FBtr0169534
FBtr0171487	Reg	BC	SO	-0.1673	0.04482	73	-3.73	0.0004	-0.167301	0.000372657	0.00982455		FBgn0141567	FBtr0169553
FBtr0166807	Reg	BC	SO	-0.1665	0.03077	73	-5.41	<.0001	-0.166545	7.57089e-07	7.32225e-05		FBgn0141574	FBtr0169560
FBtr0173787	Reg	BC	SO	-0.1661	0.04134	73	-4.02	0.0001	-0.16615	0.000140436	0.00473178		FBgn0141615	FBtr0169601
FBtr0172437	Reg	BC	SO	-0.1649	0.04368	73	-3.77	0.0003	-0.164861	0.000323977	0.00886114		FBgn0141623	FBtr0169609
FBtr0173962	Reg	BC	SO	-0.1644	0.03807	73	-4.32	<.0001	-0.164393	4.87651e-05	0.0020999		FBgn0141629	FBtr0169615
FBtr0163209	Reg	BC	SO	-0.164	0.04051	73	-4.05	0.0001	-0.164031	0.000126456	0.00436677		FBgn0141667	FBtr0169653
FBtr0175348	Reg	BC	SO	-0.1628	0.03943	73	-4.13	<.0001	-0.1628	9.57622e-05	0.00353213		FBgn0141676	FBtr0169662
FBtr0175376	Reg	BC	SO	-0.1611	0.02653	73	-6.07	<.0001	-0.161054	5.22498e-08	7.74872e-06		FBgn0141708	FBtr0169694
FBtr0170444	Reg	BC	SO	-0.1605	0.02571	73	-6.24	<.0001	-0.160533	2.52941e-08	4.17073e-06		FBgn0141716	FBtr0169702
FBtr0168328	Reg	BC	SO	-0.1605	0.03831	73	-4.19	<.0001	-0.160544	7.70367e-05	0.00298823		FBgn0141727	FBtr0169713
FBtr0170678	Reg	BC	SO	-0.1601	0.03571	73	-4.48	<.0001	-0.160128	2.66152e-05	0.00130696		FBgn0141737	FBtr0169723
FBtr0166144	Reg	BC	SO	-0.1599	0.03169	73	-5.05	<.0001	-0.159945	3.17403e-06	0.00023736		FBgn0141742	FBtr0169728
FBtr0170538	Reg	BC	SO	-0.1596	0.03176	73	-5.02	<.0001	-0.159601	3.46464e-06	0.000254799		FBgn0141753	FBtr0169739
FBtr0170731	Reg	BC	SO	-0.1595	0.03379	73	-4.72	<.0001	-0.159514	1.10657e-05	0.000651499		FBgn0141754	FBtr0169740
FBtr0161819	Reg	BC	SO	-0.1592	0.03059	73	-5.2	<.0001	-0.159171	1.72265e-06	0.000144107		FBgn0141784	FBtr0169770
FBtr0175508	Reg	BC	SO	-0.1592	0.03832	73	-4.15	<.0001	-0.159164	8.76587e-05	0.00330099		FBgn0141789	FBtr0169775
FBtr0168740	Reg	BC	SO	-0.1592	0.03929	73	-4.05	0.0001	-0.159187	0.000125732	0.00434782		FBgn0141795	FBtr0169781
FBtr0174582	Reg	BC	SO	-0.1587	0.03815	73	-4.16	<.0001	-0.158745	8.56359e-05	0.00324201		FBgn0141825	FBtr0169811
FBtr0174862	Reg	BC	SO	-0.1586	0.03455	73	-4.59	<.0001	-0.158571	1.80391e-05	0.000961415		FBgn0141832	FBtr0169818
FBtr0174560	Reg	BC	SO	-0.1586	0.04241	73	-3.74	0.0004	-0.158575	0.000364934	0.00967411		FBgn0141853	FBtr0169839
FBtr0165418	Reg	BC	SO	-0.1585	0.03732	73	-4.25	<.0001	-0.15845	6.3395e-05	0.0025716		FBgn0141861	FBtr0169847
FBtr0174649	Reg	BC	SO	-0.1578	0.03401	73	-4.64	<.0001	-0.157823	1.49682e-05	0.000828478		FBgn0141890	FBtr0169876
FBtr0170635	Reg	BC	SO	-0.1578	0.03616	73	-4.36	<.0001	-0.157813	4.13667e-05	0.00184773		FBgn0141892	FBtr0169878
FBtr0174646	Reg	BC	SO	-0.1569	0.03225	73	-4.86	<.0001	-0.15685	6.45234e-06	0.000422262		FBgn0141911	FBtr0169897
FBtr0160798	Reg	BC	SO	-0.1563	0.03188	73	-4.9	<.0001	-0.15626	5.57526e-06	0.000375251		FBgn0141944	FBtr0169930
FBtr0169560	Reg	BC	SO	-0.156	0.03615	73	-4.32	<.0001	-0.156048	4.90933e-05	0.00211089		FBgn0141947	FBtr0169933
FBtr0161089	Reg	BC	SO	-0.1557	0.03467	73	-4.49	<.0001	-0.155732	2.59247e-05	0.00128037		FBgn0141948	FBtr0169934
FBtr0166199	Reg	BC	SO	-0.1556	0.03739	73	-4.16	<.0001	-0.155601	8.54368e-05	0.00323613		FBgn0141951	FBtr0169937
FBtr0166914	Reg	BC	SO	-0.155	0.04139	73	-3.74	0.0004	-0.154959	0.000359053	0.00956004		FBgn0141976	FBtr0169962
FBtr0164479	Reg	BC	SO	-0.1517	0.03867	73	-3.92	0.0002	-0.151709	0.000195476	0.00607732		FBgn0141986	FBtr0169972
FBtr0174059	Reg	BC	SO	-0.1514	0.03243	73	-4.67	<.0001	-0.151368	1.3486e-05	0.000762561		FBgn0141994	FBtr0169980
FBtr0168006	Reg	BC	SO	-0.1509	0.0372	73	-4.06	0.0001	-0.150892	0.000123598	0.00429181		FBgn0142003	FBtr0169989
FBtr0174197	Reg	BC	SO	-0.1508	0.03033	73	-4.97	<.0001	-0.150756	4.2638e-06	0.000301897		FBgn0142015	FBtr0170001
FBtr0170432	Reg	BC	SO	-0.1508	0.03461	73	-4.36	<.0001	-0.150765	4.24718e-05	0.00188583		FBgn0142019	FBtr0170005
FBtr0163496	Reg	BC	SO	-0.1501	0.03621	73	-4.14	<.0001	-0.150059	9.06266e-05	0.00338653		FBgn0142023	FBtr0170009
FBtr0170884	Reg	BC	SO	-0.1498	0.02843	73	-5.27	<.0001	-0.149849	1.32805e-06	0.0001166		FBgn0142032	FBtr0170018
FBtr0161919	Reg	BC	SO	-0.1485	0.03629	73	-4.09	0.0001	-0.148526	0.000108622	0.00388905		FBgn0142046	FBtr0170033
FBtr0170338	Reg	BC	SO	-0.1481	0.03303	73	-4.48	<.0001	-0.148122	2.66517e-05	0.00130836		FBgn0142047	FBtr0170034
FBtr0163275	Reg	BC	SO	-0.1477	0.03491	73	-4.23	<.0001	-0.147745	6.62959e-05	0.00266155		FBgn0142069	FBtr0170056
FBtr0163857	Reg	BC	SO	-0.1477	0.03961	73	-3.73	0.0004	-0.147667	0.000378129	0.0099305		FBgn0142083	FBtr0170070
FBtr0169143	Reg	BC	SO	-0.1473	0.03568	73	-4.13	<.0001	-0.147298	9.57811e-05	0.0035326		FBgn0142090	FBtr0170077
FBtr0164950	Reg	BC	SO	-0.1468	0.02694	73	-5.45	<.0001	-0.146751	6.56351e-07	6.50237e-05		FBgn0142094	FBtr0170081
FBtr0166834	Reg	BC	SO	-0.1467	0.03388	73	-4.33	<.0001	-0.146715	4.66106e-05	0.00202712		FBgn0142101	FBtr0170088
FBtr0163738	Reg	BC	SO	-0.1464	0.03071	73	-4.77	<.0001	-0.146357	9.30892e-06	0.000567435		FBgn0142102	FBtr0170089
FBtr0173130	Reg	BC	SO	-0.1463	0.03108	73	-4.71	<.0001	-0.146307	1.16395e-05	0.000678087		FBgn0142118	FBtr0170105
FBtr0167728	Reg	BC	SO	-0.1457	0.03579	73	-4.07	0.0001	-0.145721	0.000117	0.00411606		FBgn0142153	FBtr0170140
FBtr0160876	Reg	BC	SO	-0.1453	0.0308	73	-4.72	<.0001	-0.145335	1.11525e-05	0.000655551		FBgn0142164	FBtr0170151
FBtr0171712	Reg	BC	SO	-0.145	0.03854	73	-3.76	0.0003	-0.144952	0.000338975	0.00916245		FBgn0142166	FBtr0170153
FBtr0162799	Reg	BC	SO	-0.1444	0.02723	73	-5.3	<.0001	-0.144426	1.16489e-06	0.000104663		FBgn0142188	FBtr0170175
FBtr0164435	Reg	BC	SO	-0.1435	0.03291	73	-4.36	<.0001	-0.143531	4.16919e-05	0.00185891		FBgn0142209	FBtr0170196
FBtr0169839	Reg	BC	SO	-0.1435	0.03754	73	-3.82	0.0003	-0.143488	0.000275329	0.00785304		FBgn0142246	FBtr0170233
FBtr0175043	Reg	BC	SO	-0.1431	0.02534	73	-5.65	<.0001	-0.143058	2.95416e-07	3.34502e-05		FBgn0142253	FBtr0170240
FBtr0174639	Reg	BC	SO	-0.1429	0.02747	73	-5.2	<.0001	-0.142871	1.74486e-06	0.000145596		FBgn0142256	FBtr0170243
FBtr0163087	Reg	BC	SO	-0.1429	0.02766	73	-5.17	<.0001	-0.142937	1.98264e-06	0.000161605		FBgn0142269	FBtr0170256
FBtr0166514	Reg	BC	SO	-0.1428	0.0328	73	-4.36	<.0001	-0.142848	4.26648e-05	0.00189269		FBgn0142286	FBtr0170274
FBtr0161871	Reg	BC	SO	-0.1426	0.03045	73	-4.68	<.0001	-0.142632	1.2689e-05	0.000726697		FBgn0142303	FBtr0170291
FBtr0167936	Reg	BC	SO	-0.1424	0.03651	73	-3.9	0.0002	-0.142378	0.000212354	0.00646581		FBgn0142304	FBtr0170292
FBtr0162703	Reg	BC	SO	-0.142	0.03339	73	-4.25	<.0001	-0.141995	6.17001e-05	0.00251828		FBgn0142315	FBtr0170303
FBtr0161251	Reg	BC	SO	-0.1407	0.03601	73	-3.91	0.0002	-0.140674	0.000207246	0.00634904		FBgn0142322	FBtr0170310
FBtr0170102	Reg	BC	SO	-0.1406	0.03169	73	-4.44	<.0001	-0.140593	3.16852e-05	0.00149999		FBgn0142324	FBtr0170312
FBtr0162857	Reg	BC	SO	-0.1404	0.02056	73	-6.83	<.0001	-0.140367	2.18967e-09	5.03044e-07		FBgn0142350	FBtr0170338
FBtr0169930	Reg	BC	SO	-0.1392	0.03687	73	-3.78	0.0003	-0.139229	0.000321529	0.0088111		FBgn0142377	FBtr0170365
FBtr0165032	Reg	BC	SO	-0.1382	0.0274	73	-5.05	<.0001	-0.138225	3.2002e-06	0.000238929		FBgn0142400	FBtr0170388
FBtr0170440	Reg	BC	SO	-0.1381	0.0358	73	-3.86	0.0002	-0.138068	0.000245336	0.00720626		FBgn0142404	FBtr0170392
FBtr0164553	Reg	BC	SO	-0.1373	0.0348	73	-3.95	0.0002	-0.137315	0.000181093	0.00573708		FBgn0142409	FBtr0170397
FBtr0173183	Reg	BC	SO	-0.1371	0.03644	73	-3.76	0.0003	-0.137087	0.000338046	0.00914472		FBgn0142434	FBtr0170422
FBtr0168606	Reg	BC	SO	-0.136	0.03084	73	-4.41	<.0001	-0.13599	3.49495e-05	0.00161968		FBgn0142439	FBtr0170427
FBtr0169299	Reg	BC	SO	-0.1359	0.02302	73	-5.9	<.0001	-0.13589	1.03975e-07	1.38894e-05		FBgn0142444	FBtr0170432
FBtr0168550	Reg	BC	SO	-0.1359	0.03497	73	-3.89	0.0002	-0.135946	0.000221297	0.00666829		FBgn0142453	FBtr0170441
FBtr0170365	Reg	BC	SO	-0.1348	0.03376	73	-3.99	0.0002	-0.134838	0.000153292	0.00505645		FBgn0142455	FBtr0170443
FBtr0173892	Reg	BC	SO	-0.1347	0.0296	73	-4.55	<.0001	-0.134715	2.08285e-05	0.00107732		FBgn0142456	FBtr0170444
FBtr0168295	Reg	BC	SO	-0.1343	0.0291	73	-4.61	<.0001	-0.134292	1.64513e-05	0.000892895		FBgn0142480	FBtr0170468
FBtr0171149	Reg	BC	SO	-0.1342	0.03545	73	-3.78	0.0003	-0.134176	0.000312692	0.00862864		FBgn0142482	FBtr0170470
FBtr0170175	Reg	BC	SO	-0.1339	0.02874	73	-4.66	<.0001	-0.133885	1.39599e-05	0.000783936		FBgn0142492	FBtr0170480
FBtr0162600	Reg	BC	SO	-0.1338	0.02639	73	-5.07	<.0001	-0.133801	2.90366e-06	0.000220727		FBgn0142498	FBtr0170486
FBtr0174326	Reg	BC	SO	-0.1333	0.02832	73	-4.71	<.0001	-0.133345	1.16044e-05	0.000676396		FBgn0142502	FBtr0170490
FBtr0160809	Reg	BC	SO	-0.133	0.02669	73	-4.99	<.0001	-0.133047	4.03801e-06	0.000288883		FBgn0142542	FBtr0170530
FBtr0173272	Reg	BC	SO	-0.1328	0.03196	73	-4.16	<.0001	-0.132834	8.68959e-05	0.00327894		FBgn0142549	FBtr0170537
FBtr0163068	Reg	BC	SO	-0.1326	0.0292	73	-4.54	<.0001	-0.132559	2.17369e-05	0.0011143		FBgn0142550	FBtr0170538
FBtr0163856	Reg	BC	SO	-0.1323	0.02886	73	-4.58	<.0001	-0.132266	1.85286e-05	0.000981917		FBgn0142558	FBtr0170546
FBtr0163058	Reg	BC	SO	-0.1317	0.03408	73	-3.87	0.0002	-0.131723	0.000238578	0.0070563		FBgn0142569	FBtr0170557
FBtr0161088	Reg	BC	SO	-0.1314	0.03459	73	-3.8	0.0003	-0.131425	0.000297629	0.00832134		FBgn0142605	FBtr0170593
FBtr0167149	Reg	BC	SO	-0.131	0.0294	73	-4.45	<.0001	-0.130977	2.97385e-05	0.00142709		FBgn0142625	FBtr0170613
FBtr0164058	Reg	BC	SO	-0.1307	0.02545	73	-5.13	<.0001	-0.130673	2.2674e-06	0.000180425		FBgn0142666	FBtr0170654
FBtr0174860	Reg	BC	SO	-0.1307	0.02991	73	-4.37	<.0001	-0.130691	4.04194e-05	0.00181437		FBgn0142674	FBtr0170662
FBtr0166336	Reg	BC	SO	-0.1306	0.02308	73	-5.66	<.0001	-0.130579	2.81766e-07	3.21411e-05		FBgn0142690	FBtr0170678
FBtr0174444	Reg	BC	SO	-0.1299	0.03074	73	-4.23	<.0001	-0.129912	6.77572e-05	0.00270599		FBgn0142700	FBtr0170688
FBtr0166112	Reg	BC	SO	-0.1298	0.03174	73	-4.09	0.0001	-0.129806	0.000109774	0.00392035		FBgn0142701	FBtr0170689
FBtr0175221	Reg	BC	SO	-0.1297	0.02745	73	-4.73	<.0001	-0.129704	1.08573e-05	0.000641793		FBgn0142702	FBtr0170690
FBtr0174359	Reg	BC	SO	-0.1289	0.027	73	-4.77	<.0001	-0.128853	9.07919e-06	0.000556283		FBgn0142712	FBtr0170700
FBtr0167123	Reg	BC	SO	-0.1288	0.02453	73	-5.25	<.0001	-0.12879	1.43589e-06	0.000124325		FBgn0142742	FBtr0170731
FBtr0166829	Reg	BC	SO	-0.1285	0.02712	73	-4.74	<.0001	-0.128513	1.03446e-05	0.00061745		FBgn0142821	FBtr0170810
FBtr0174953	Reg	BC	SO	-0.1285	0.02946	73	-4.36	<.0001	-0.128518	4.16078e-05	0.00185585		FBgn0142845	FBtr0170834
FBtr0173998	Reg	BC	SO	-0.1284	0.02899	73	-4.43	<.0001	-0.128405	3.26029e-05	0.00153355		FBgn0142847	FBtr0170836
FBtr0166601	Reg	BC	SO	-0.128	0.03289	73	-3.89	0.0002	-0.128016	0.000217725	0.00658762		FBgn0142858	FBtr0170847
FBtr0167148	Reg	BC	SO	-0.1266	0.02963	73	-4.27	<.0001	-0.126586	5.76055e-05	0.00238953		FBgn0142859	FBtr0170848
FBtr0164635	Reg	BC	SO	-0.1261	0.02939	73	-4.29	<.0001	-0.126059	5.41529e-05	0.00227801		FBgn0142866	FBtr0170855
FBtr0171019	Reg	BC	SO	-0.126	0.0266	73	-4.74	<.0001	-0.125966	1.04731e-05	0.000623576		FBgn0142869	FBtr0170858
FBtr0162651	Reg	BC	SO	-0.1259	0.03104	73	-4.06	0.0001	-0.125922	0.000123148	0.00427992		FBgn0142879	FBtr0170868
FBtr0164507	Reg	BC	SO	-0.1258	0.02899	73	-4.34	<.0001	-0.125809	4.51314e-05	0.00197739		FBgn0142889	FBtr0170878
FBtr0165139	Reg	BC	SO	-0.1251	0.03086	73	-4.05	0.0001	-0.125064	0.000124957	0.00432728		FBgn0142895	FBtr0170884
FBtr0160933	Reg	BC	SO	-0.1251	0.03128	73	-4	0.0001	-0.125143	0.000149557	0.00496295		FBgn0142901	FBtr0170890
FBtr0170233	Reg	BC	SO	-0.1245	0.03223	73	-3.86	0.0002	-0.124526	0.00023949	0.00707638		FBgn0142932	FBtr0170921
FBtr0170878	Reg	BC	SO	-0.1242	0.03056	73	-4.06	0.0001	-0.124189	0.000120375	0.0042062		FBgn0142934	FBtr0170923
FBtr0162668	Reg	BC	SO	-0.1226	0.03211	73	-3.82	0.0003	-0.12262	0.000278632	0.00792348		FBgn0142968	FBtr0170957
FBtr0163724	Reg	BC	SO	-0.1225	0.03189	73	-3.84	0.0003	-0.122491	0.000258528	0.00749233		FBgn0142981	FBtr0170970
FBtr0170468	Reg	BC	SO	-0.1223	0.02781	73	-4.4	<.0001	-0.122306	3.65436e-05	0.00167774		FBgn0142982	FBtr0170971
FBtr0170486	Reg	BC	SO	-0.1218	0.03185	73	-3.82	0.0003	-0.121754	0.000275018	0.00784613		FBgn0142998	FBtr0170987
FBtr0163016	Reg	BC	SO	-0.1211	0.02858	73	-4.24	<.0001	-0.121086	6.5468e-05	0.00263615		FBgn0143026	FBtr0171015
FBtr0169166	Reg	BC	SO	-0.1205	0.03186	73	-3.78	0.0003	-0.120509	0.00031499	0.00867654		FBgn0143030	FBtr0171019
FBtr0172408	Reg	BC	SO	-0.1204	0.02541	73	-4.74	<.0001	-0.120382	1.03769e-05	0.000618973		FBgn0143036	FBtr0171025
FBtr0175224	Reg	BC	SO	-0.1198	0.02416	73	-4.96	<.0001	-0.119815	4.46228e-06	0.000313182		FBgn0143039	FBtr0171028
FBtr0165531	Reg	BC	SO	-0.1197	0.03039	73	-3.94	0.0002	-0.119685	0.000186153	0.00585808		FBgn0143042	FBtr0171031
FBtr0175470	Reg	BC	SO	-0.1195	0.03139	73	-3.81	0.0003	-0.119515	0.000290465	0.00817159		FBgn0143048	FBtr0171037
FBtr0169811	Reg	BC	SO	-0.1191	0.02067	73	-5.77	<.0001	-0.119147	1.82236e-07	2.23336e-05		FBgn0143054	FBtr0171043
FBtr0164096	Reg	BC	SO	-0.1186	0.02124	73	-5.58	<.0001	-0.118556	3.81844e-07	4.14486e-05		FBgn0143068	FBtr0171057
FBtr0168959	Reg	BC	SO	-0.1186	0.02692	73	-4.4	<.0001	-0.118562	3.57103e-05	0.00164726		FBgn0143072	FBtr0171061
FBtr0169146	Reg	BC	SO	-0.118	0.02571	73	-4.59	<.0001	-0.117998	1.81215e-05	0.000964833		FBgn0143077	FBtr0171066
FBtr0167792	Reg	BC	SO	-0.1175	0.03076	73	-3.82	0.0003	-0.117455	0.000278817	0.00792723		FBgn0143078	FBtr0171067
FBtr0162977	Reg	BC	SO	-0.1169	0.02846	73	-4.11	0.0001	-0.11693	0.000102846	0.00373065		FBgn0143080	FBtr0171069
FBtr0170274	Reg	BC	SO	-0.1165	0.02673	73	-4.36	<.0001	-0.116476	4.22628e-05	0.00187838		FBgn0143081	FBtr0171070
FBtr0172513	Reg	BC	SO	-0.116	0.02875	73	-4.03	0.0001	-0.115999	0.000133135	0.00454388		FBgn0143133	FBtr0171122
FBtr0161566	Reg	BC	SO	-0.1159	0.02899	73	-4	0.0002	-0.1159	0.000151618	0.00501487		FBgn0143153	FBtr0171142
FBtr0174867	Reg	BC	SO	-0.1154	0.02456	73	-4.7	<.0001	-0.115414	1.19996e-05	0.000694853		FBgn0143154	FBtr0171143
FBtr0168544	Reg	BC	SO	-0.1141	0.02729	73	-4.18	<.0001	-0.114094	7.95508e-05	0.00306419		FBgn0143160	FBtr0171149
FBtr0167794	Reg	BC	SO	-0.1134	0.02806	73	-4.04	0.0001	-0.113398	0.000130065	0.00446248		FBgn0143163	FBtr0171152
FBtr0165702	Reg	BC	SO	-0.1132	0.02442	73	-4.64	<.0001	-0.113248	1.51545e-05	0.000836574		FBgn0143190	FBtr0171179
FBtr0174335	Reg	BC	SO	-0.113	0.02503	73	-4.52	<.0001	-0.113027	2.37028e-05	0.00119336		FBgn0143200	FBtr0171189
FBtr0162328	Reg	BC	SO	-0.1129	0.02836	73	-3.98	0.0002	-0.112931	0.000160179	0.00522951		FBgn0143259	FBtr0171248
FBtr0162788	Reg	BC	SO	-0.1121	0.02816	73	-3.98	0.0002	-0.112084	0.000160648	0.00524065		FBgn0143276	FBtr0171265
FBtr0168705	Reg	BC	SO	-0.1116	0.0264	73	-4.23	<.0001	-0.111587	6.78012e-05	0.0027072		FBgn0143304	FBtr0171293
FBtr0169416	Reg	BC	SO	-0.1111	0.02655	73	-4.18	<.0001	-0.111094	7.85575e-05	0.00303377		FBgn0143319	FBtr0171309
FBtr0174585	Reg	BC	SO	-0.1099	0.02843	73	-3.86	0.0002	-0.109857	0.000239823	0.00708323		FBgn0143382	FBtr0171372
FBtr0174142	Reg	BC	SO	-0.1098	0.02699	73	-4.07	0.0001	-0.109837	0.000117739	0.00413608		FBgn0143403	FBtr0171393
FBtr0168077	Reg	BC	SO	-0.1095	0.02628	73	-4.16	<.0001	-0.109465	8.43548e-05	0.00320495		FBgn0143427	FBtr0171417
FBtr0163245	Reg	BC	SO	-0.1088	0.02692	73	-4.04	0.0001	-0.108797	0.000129992	0.00446052		FBgn0143497	FBtr0171487
FBtr0168953	Reg	BC	SO	-0.1075	0.02151	73	-5	<.0001	-0.107459	3.86303e-06	0.000278534		FBgn0143507	FBtr0171497
FBtr0168423	Reg	BC	SO	-0.1053	0.02753	73	-3.83	0.0003	-0.105331	0.000272707	0.007797		FBgn0143527	FBtr0171517
FBtr0163773	Reg	BC	SO	-0.1053	0.02814	73	-3.74	0.0004	-0.105267	0.000362507	0.00962682		FBgn0143554	FBtr0171544
FBtr0162913	Reg	BC	SO	-0.1042	0.02422	73	-4.3	<.0001	-0.104233	5.15179e-05	0.00219168		FBgn0143576	FBtr0171567
FBtr0171602	Reg	BC	SO	-0.1038	0.02716	73	-3.82	0.0003	-0.103754	0.000277516	0.00789946		FBgn0143577	FBtr0171568
FBtr0169167	Reg	BC	SO	-0.1029	0.02493	73	-4.13	<.0001	-0.102893	9.65345e-05	0.00355363		FBgn0143584	FBtr0171575
FBtr0170690	Reg	BC	SO	-0.1016	0.02653	73	-3.83	0.0003	-0.101598	0.000269241	0.00772345		FBgn0143593	FBtr0171584
FBtr0174817	Reg	BC	SO	-0.1015	0.02486	73	-4.08	0.0001	-0.101505	0.000112656	0.00399889		FBgn0143609	FBtr0171600
FBtr0167175	Reg	BC	SO	-0.1014	0.02496	73	-4.06	0.0001	-0.10138	0.000120859	0.00421932		FBgn0143611	FBtr0171602
FBtr0162693	Reg	BC	SO	-0.1011	0.02138	73	-4.73	<.0001	-0.10113	1.06919e-05	0.000633848		FBgn0143612	FBtr0171603
FBtr0172944	Reg	BC	SO	-0.1003	0.02523	73	-3.98	0.0002	-0.100334	0.000162491	0.00528614		FBgn0143627	FBtr0171618
FBtr0161841	Reg	BC	SO	-0.09898	0.02154	73	-4.6	<.0001	-0.0989753	1.76928e-05	0.00094653		FBgn0143628	FBtr0171619
FBtr0168637	Reg	BC	SO	-0.09881	0.0261	73	-3.79	0.0003	-0.0988137	0.000311502	0.00860463		FBgn0143631	FBtr0171622
FBtr0162377	Reg	BC	SO	-0.09762	0.02507	73	-3.89	0.0002	-0.0976239	0.000216235	0.00655364		FBgn0143666	FBtr0171657
FBtr0168300	Reg	BC	SO	-0.09734	0.02553	73	-3.81	0.0003	-0.0973414	0.000285091	0.00805981		FBgn0143687	FBtr0171678
FBtr0173171	Reg	BC	SO	-0.09658	0.02245	73	-4.3	<.0001	-0.0965775	5.17621e-05	0.00219957		FBgn0143721	FBtr0171712
FBtr0168200	Reg	BC	SO	-0.09582	0.02497	73	-3.84	0.0003	-0.0958154	0.000262261	0.00757295		FBgn0143723	FBtr0171715
FBtr0171786	Reg	BC	SO	-0.09571	0.01959	73	-4.89	<.0001	-0.0957088	5.92065e-06	0.000393888		FBgn0143741	FBtr0171734
FBtr0169876	Reg	BC	SO	-0.09402	0.01863	73	-5.05	<.0001	-0.0940198	3.17603e-06	0.000237482		FBgn0143793	FBtr0171786
FBtr0163792	Reg	BC	SO	-0.0937	0.02291	73	-4.09	0.0001	-0.0936992	0.000109537	0.00391378		FBgn0143833	FBtr0171826
FBtr0161024	Reg	BC	SO	-0.09358	0.02496	73	-3.75	0.0004	-0.0935817	0.00035229	0.00942776		FBgn0143867	FBtr0171860
FBtr0173129	Reg	BC	SO	-0.09334	0.02318	73	-4.03	0.0001	-0.093343	0.000137083	0.00464634		FBgn0143886	FBtr0171880
FBtr0161029	Reg	BC	SO	-0.09325	0.02306	73	-4.04	0.0001	-0.0932481	0.000129075	0.00443608		FBgn0143889	FBtr0171883
FBtr0167737	Reg	BC	SO	-0.09295	0.02458	73	-3.78	0.0003	-0.0929529	0.000315854	0.00869326		FBgn0143892	FBtr0171886
FBtr0170310	Reg	BC	SO	-0.09287	0.02378	73	-3.91	0.0002	-0.0928684	0.000207618	0.00635775		FBgn0143931	FBtr0171926
FBtr0174688	Reg	BC	SO	-0.09146	0.02138	73	-4.28	<.0001	-0.0914605	5.64743e-05	0.00235338		FBgn0143956	FBtr0171951
FBtr0168347	Reg	BC	SO	-0.09012	0.02036	73	-4.43	<.0001	-0.0901186	3.29044e-05	0.00154474		FBgn0143963	FBtr0171958
FBtr0174934	Reg	BC	SO	-0.08956	0.02201	73	-4.07	0.0001	-0.0895605	0.000117996	0.00414313		FBgn0143973	FBtr0171968
FBtr0172306	Reg	BC	SO	-0.08887	0.0233	73	-3.81	0.0003	-0.0888699	0.000283298	0.00802168		FBgn0144033	FBtr0172028
FBtr0169141	Reg	BC	SO	-0.08837	0.02083	73	-4.24	<.0001	-0.0883695	6.40624e-05	0.00259216		FBgn0144042	FBtr0172037
FBtr0164036	Reg	BC	SO	-0.08837	0.02167	73	-4.08	0.0001	-0.0883707	0.000114513	0.00404904		FBgn0144059	FBtr0172054
FBtr0173018	Reg	BC	SO	-0.08802	0.01964	73	-4.48	<.0001	-0.0880152	2.69596e-05	0.00132037		FBgn0144060	FBtr0172055
FBtr0171393	Reg	BC	SO	-0.08631	0.02297	73	-3.76	0.0003	-0.0863053	0.000342422	0.00923111		FBgn0144145	FBtr0172140
FBtr0164242	Reg	BC	SO	-0.08438	0.02031	73	-4.16	<.0001	-0.0843763	8.72276e-05	0.00328857		FBgn0144164	FBtr0172159
FBtr0175175	Reg	BC	SO	-0.08327	0.02233	73	-3.73	0.0004	-0.0832699	0.00037691	0.00990649		FBgn0144190	FBtr0172185
FBtr0165587	Reg	BC	SO	-0.08283	0.02156	73	-3.84	0.0003	-0.0828327	0.000258342	0.00748839		FBgn0144193	FBtr0172188
FBtr0161308	Reg	BC	SO	-0.08183	0.01827	73	-4.48	<.0001	-0.0818253	2.72618e-05	0.00133215		FBgn0144206	FBtr0172201
FBtr0166239	Reg	BC	SO	-0.07639	0.01998	73	-3.82	0.0003	-0.0763935	0.000274579	0.00783649		FBgn0144243	FBtr0172238
FBtr0168030	Reg	BC	SO	-0.07596	0.01987	73	-3.82	0.0003	-0.0759573	0.000276204	0.00787217		FBgn0144300	FBtr0172295
FBtr0173650	Reg	BC	SO	0.0644	0.01695	73	3.8	0.0003	0.0643974	0.000297874	0.00832644		FBgn0144309	FBtr0172304
FBtr0171067	Reg	BC	SO	0.06913	0.01761	73	3.93	0.0002	0.0691335	0.000193743	0.0060367		FBgn0144311	FBtr0172306
FBtr0166634	Reg	BC	SO	0.07878	0.02004	73	3.93	0.0002	0.0787848	0.000190068	0.0059488		FBgn0144312	FBtr0172307
FBtr0173513	Reg	BC	SO	0.08072	0.01652	73	4.89	<.0001	0.0807188	5.92751e-06	0.000394273		FBgn0144338	FBtr0172333
FBtr0161136	Reg	BC	SO	0.08179	0.0212	73	3.86	0.0002	0.0817874	0.000244916	0.00719683		FBgn0144355	FBtr0172350
FBtr0175056	Reg	BC	SO	0.0829	0.02167	73	3.82	0.0003	0.0828995	0.000273469	0.00781314		FBgn0144377	FBtr0172372
FBtr0162740	Reg	BC	SO	0.09093	0.01712	73	5.31	<.0001	0.0909279	1.1275e-06	0.000101865		FBgn0144413	FBtr0172408
FBtr0175210	Reg	BC	SO	0.09164	0.02281	73	4.02	0.0001	0.091635	0.00014102	0.00474654		FBgn0144428	FBtr0172423
FBtr0165355	Reg	BC	SO	0.09542	0.01725	73	5.53	<.0001	0.095425	4.67656e-07	4.90582e-05		FBgn0144433	FBtr0172428
FBtr0174630	Reg	BC	SO	0.09777	0.02129	73	4.59	<.0001	0.0977673	1.79301e-05	0.000956785		FBgn0144438	FBtr0172433
FBtr0161333	Reg	BC	SO	0.09856	0.02582	73	3.82	0.0003	0.0985575	0.000280218	0.00795695		FBgn0144486	FBtr0172481
FBtr0168332	Reg	BC	SO	0.09902	0.02492	73	3.97	0.0002	0.0990237	0.000164412	0.00533331		FBgn0144518	FBtr0172513
FBtr0170018	Reg	BC	SO	0.0998	0.02414	73	4.13	<.0001	0.0998022	9.40379e-05	0.00348332		FBgn0144533	FBtr0172528
FBtr0169063	Reg	BC	SO	0.1011	0.0193	73	5.24	<.0001	0.101064	1.5254e-06	0.000130625		FBgn0144582	FBtr0172578
FBtr0174312	Reg	BC	SO	0.1034	0.02237	73	4.62	<.0001	0.103354	1.61315e-05	0.000879498		FBgn0144607	FBtr0172603
FBtr0170546	Reg	BC	SO	0.1057	0.02018	73	5.24	<.0001	0.105718	1.49893e-06	0.000128778		FBgn0144620	FBtr0172616
FBtr0174469	Reg	BC	SO	0.1063	0.02523	73	4.21	<.0001	0.106293	7.0922e-05	0.002803		FBgn0144683	FBtr0172679
FBtr0164545	Reg	BC	SO	0.107	0.02714	73	3.94	0.0002	0.107032	0.000182004	0.00575904		FBgn0144728	FBtr0172724
FBtr0171265	Reg	BC	SO	0.1074	0.01945	73	5.52	<.0001	0.107353	4.92008e-07	5.11798e-05		FBgn0144738	FBtr0172734
FBtr0162516	Reg	BC	SO	0.1091	0.01477	73	7.39	<.0001	0.109096	1.99422e-10	6.17107e-08		FBgn0144774	FBtr0172770
FBtr0172307	Reg	BC	SO	0.1095	0.02938	73	3.73	0.0004	0.109473	0.000379975	0.00996683		FBgn0144876	FBtr0172872
FBtr0174656	Reg	BC	SO	0.1098	0.02613	73	4.2	<.0001	0.109821	7.35212e-05	0.00288153		FBgn0144889	FBtr0172885
FBtr0165442	Reg	BC	SO	0.11	0.02878	73	3.82	0.0003	0.110029	0.00027548	0.00785621		FBgn0144891	FBtr0172887
FBtr0169180	Reg	BC	SO	0.1103	0.02781	73	3.97	0.0002	0.110304	0.000168668	0.00543778		FBgn0144893	FBtr0172889
FBtr0170256	Reg	BC	SO	0.1104	0.02844	73	3.88	0.0002	0.110396	0.000225931	0.00677311		FBgn0144896	FBtr0172892
FBtr0169300	Reg	BC	SO	0.111	0.02692	73	4.12	<.0001	0.111013	9.75846e-05	0.003583		FBgn0144913	FBtr0172909
FBtr0166525	Reg	BC	SO	0.1117	0.02774	73	4.03	0.0001	0.111657	0.000137596	0.00465976		FBgn0144930	FBtr0172926
FBtr0161214	Reg	BC	SO	0.1126	0.02532	73	4.45	<.0001	0.112569	3.07381e-05	0.00146488		FBgn0144933	FBtr0172929
FBtr0165785	Reg	BC	SO	0.1128	0.02752	73	4.1	0.0001	0.112839	0.000105726	0.00380981		FBgn0144942	FBtr0172938
FBtr0175389	Reg	BC	SO	0.1164	0.03042	73	3.83	0.0003	0.116381	0.000272411	0.00779067		FBgn0144948	FBtr0172944
FBtr0163166	Reg	BC	SO	0.1169	0.02285	73	5.11	<.0001	0.116875	2.45044e-06	0.000192119		FBgn0144959	FBtr0172956
FBtr0169653	Reg	BC	SO	0.1176	0.02385	73	4.93	<.0001	0.11764	4.95567e-06	0.00034114		FBgn0144960	FBtr0172957
FBtr0162578	Reg	BC	SO	0.1183	0.02841	73	4.17	<.0001	0.118338	8.40383e-05	0.00319579		FBgn0144990	FBtr0172987
FBtr0172054	Reg	BC	SO	0.1197	0.02416	73	4.95	<.0001	0.119687	4.56143e-06	0.00031891		FBgn0145021	FBtr0173018
FBtr0174610	Reg	BC	SO	0.1219	0.01622	73	7.52	<.0001	0.121941	1.12837e-10	3.73622e-08		FBgn0145072	FBtr0173069
FBtr0168636	Reg	BC	SO	0.1219	0.02434	73	5.01	<.0001	0.121875	3.71559e-06	0.000269803		FBgn0145078	FBtr0173075
FBtr0170810	Reg	BC	SO	0.1221	0.0288	73	4.24	<.0001	0.122098	6.45234e-05	0.00260625		FBgn0145080	FBtr0173077
FBtr0174396	Reg	BC	SO	0.1223	0.03166	73	3.86	0.0002	0.12232	0.000239855	0.00708403		FBgn0145082	FBtr0173079
FBtr0171886	Reg	BC	SO	0.1228	0.02983	73	4.12	<.0001	0.122841	9.96132e-05	0.00363962		FBgn0145092	FBtr0173089
FBtr0172433	Reg	BC	SO	0.1249	0.02922	73	4.27	<.0001	0.124892	5.71113e-05	0.00237387		FBgn0145109	FBtr0173106
FBtr0171101	Reg	BC	SO	0.1254	0.03318	73	3.78	0.0003	0.125445	0.000317469	0.00872653		FBgn0145132	FBtr0173129
FBtr0171600	Reg	BC	SO	0.126	0.03049	73	4.13	<.0001	0.125995	9.44032e-05	0.00349396		FBgn0145133	FBtr0173130
FBtr0173574	Reg	BC	SO	0.127	0.03258	73	3.9	0.0002	0.127008	0.000213209	0.00648503		FBgn0145170	FBtr0173167
FBtr0171066	Reg	BC	SO	0.1272	0.03299	73	3.86	0.0002	0.127247	0.000245064	0.00720002		FBgn0145174	FBtr0173171
FBtr0173644	Reg	BC	SO	0.1274	0.02407	73	5.29	<.0001	0.127403	1.21486e-06	0.000108372		FBgn0145183	FBtr0173180
FBtr0174625	Reg	BC	SO	0.1306	0.03197	73	4.08	0.0001	0.130584	0.000111807	0.00397587		FBgn0145184	FBtr0173181
FBtr0174694	Reg	BC	SO	0.1307	0.03455	73	3.78	0.0003	0.130715	0.000314395	0.00866396		FBgn0145186	FBtr0173183
FBtr0173195	Reg	BC	SO	0.1321	0.0234	73	5.65	<.0001	0.132104	2.95964e-07	3.35052e-05		FBgn0145187	FBtr0173184
FBtr0166124	Reg	BC	SO	0.1323	0.03234	73	4.09	0.0001	0.132294	0.000109739	0.00391939		FBgn0145191	FBtr0173188
FBtr0163490	Reg	BC	SO	0.1338	0.02543	73	5.26	<.0001	0.133796	1.37744e-06	0.000120179		FBgn0145193	FBtr0173190
FBtr0165167	Reg	BC	SO	0.1343	0.02715	73	4.95	<.0001	0.134267	4.69237e-06	0.000326311		FBgn0145198	FBtr0173195
FBtr0165334	Reg	BC	SO	0.1345	0.03187	73	4.22	<.0001	0.13447	6.96524e-05	0.00276481		FBgn0145204	FBtr0173201
FBtr0164261	Reg	BC	SO	0.1356	0.03276	73	4.14	<.0001	0.135646	9.19194e-05	0.00342292		FBgn0145206	FBtr0173203
FBtr0167432	Reg	BC	SO	0.136	0.03642	73	3.73	0.0004	0.135961	0.000372249	0.00981678		FBgn0145216	FBtr0173213
FBtr0174936	Reg	BC	SO	0.1366	0.02542	73	5.37	<.0001	0.136599	8.79945e-07	8.29083e-05		FBgn0145222	FBtr0173219
FBtr0171174	Reg	BC	SO	0.1368	0.02697	73	5.07	<.0001	0.13677	2.9009e-06	0.000220543		FBgn0145241	FBtr0173238
FBtr0165829	Reg	BC	SO	0.137	0.0324	73	4.23	<.0001	0.136964	6.75751e-05	0.00270042		FBgn0145247	FBtr0173244
FBtr0173682	Reg	BC	SO	0.1377	0.02562	73	5.37	<.0001	0.137677	8.80451e-07	8.29515e-05		FBgn0145249	FBtr0173246
FBtr0163721	Reg	BC	SO	0.1394	0.03481	73	4.01	0.0001	0.139445	0.000146872	0.00489506		FBgn0145266	FBtr0173263
FBtr0165437	Reg	BC	SO	0.1394	0.03618	73	3.85	0.0002	0.139377	0.00024914	0.00728809		FBgn0145267	FBtr0173264
FBtr0163933	Reg	BC	SO	0.1412	0.0355	73	3.98	0.0002	0.141222	0.000162174	0.00527803		FBgn0145271	FBtr0173268
FBtr0166961	Reg	BC	SO	0.1414	0.03119	73	4.53	<.0001	0.141415	2.22154e-05	0.00113355		FBgn0145275	FBtr0173272
FBtr0170490	Reg	BC	SO	0.1433	0.02298	73	6.24	<.0001	0.143276	2.62769e-08	4.30545e-06		FBgn0145292	FBtr0173289
FBtr0172295	Reg	BC	SO	0.1442	0.02572	73	5.61	<.0001	0.144223	3.47399e-07	3.82872e-05		FBgn0145313	FBtr0173310
FBtr0175446	Reg	BC	SO	0.1444	0.03674	73	3.93	0.0002	0.144355	0.000191915	0.00599327		FBgn0145324	FBtr0173321
FBtr0171142	Reg	BC	SO	0.1469	0.03539	73	4.15	<.0001	0.14686	8.89903e-05	0.00333879		FBgn0145341	FBtr0173338
FBtr0161193	Reg	BC	SO	0.1473	0.03562	73	4.13	<.0001	0.147263	9.39872e-05	0.00348195		FBgn0145343	FBtr0173340
FBtr0166299	Reg	BC	SO	0.1479	0.03376	73	4.38	<.0001	0.147912	3.88732e-05	0.00176054		FBgn0145346	FBtr0173343
FBtr0162262	Reg	BC	SO	0.1481	0.03959	73	3.74	0.0004	0.148088	0.000363123	0.00963843		FBgn0145353	FBtr0173350
FBtr0161747	Reg	BC	SO	0.149	0.03927	73	3.8	0.0003	0.149014	0.00030229	0.00841718		FBgn0145354	FBtr0173351
FBtr0166130	Reg	BC	SO	0.1506	0.0347	73	4.34	<.0001	0.150649	4.4749e-05	0.00196498		FBgn0145355	FBtr0173352
FBtr0175292	Reg	BC	SO	0.1506	0.04021	73	3.75	0.0004	0.150626	0.000356391	0.00950754		FBgn0145356	FBtr0173353
FBtr0165027	Reg	BC	SO	0.1518	0.03172	73	4.78	<.0001	0.151774	8.71018e-06	0.000538008		FBgn0145358	FBtr0173355
FBtr0174561	Reg	BC	SO	0.152	0.03639	73	4.18	<.0001	0.152004	8.06846e-05	0.00309753		FBgn0145362	FBtr0173359
FBtr0162256	Reg	BC	SO	0.1521	0.03434	73	4.43	<.0001	0.152145	3.24876e-05	0.00152944		FBgn0145387	FBtr0173384
FBtr0171747	Reg	BC	SO	0.1527	0.0391	73	3.91	0.0002	0.152693	0.000208102	0.00636866		FBgn0145391	FBtr0173388
FBtr0167385	Reg	BC	SO	0.1541	0.03547	73	4.34	<.0001	0.154095	4.43928e-05	0.00195283		FBgn0145404	FBtr0173401
FBtr0162851	Reg	BC	SO	0.1542	0.04109	73	3.75	0.0003	0.15422	0.00034822	0.00934677		FBgn0145414	FBtr0173411
FBtr0165091	Reg	BC	SO	0.1555	0.03341	73	4.65	<.0001	0.155464	1.42246e-05	0.000795661		FBgn0145457	FBtr0173455
FBtr0174802	Reg	BC	SO	0.1556	0.03326	73	4.68	<.0001	0.155614	1.2969e-05	0.000739429		FBgn0145469	FBtr0173467
FBtr0165996	Reg	BC	SO	0.1559	0.03544	73	4.4	<.0001	0.155942	3.63055e-05	0.00166893		FBgn0145501	FBtr0173499
FBtr0174600	Reg	BC	SO	0.1565	0.03725	73	4.2	<.0001	0.156455	7.43507e-05	0.0029068		FBgn0145515	FBtr0173513
FBtr0173106	Reg	BC	SO	0.1566	0.03757	73	4.17	<.0001	0.1566	8.32179e-05	0.00317213		FBgn0145576	FBtr0173574
FBtr0164861	Reg	BC	SO	0.1566	0.04141	73	3.78	0.0003	0.156616	0.000315407	0.00868495		FBgn0145633	FBtr0173631
FBtr0163024	Reg	BC	SO	0.1572	0.03937	73	3.99	0.0002	0.157208	0.000153814	0.00506948		FBgn0145637	FBtr0173635
FBtr0163971	Reg	BC	SO	0.1577	0.03845	73	4.1	0.0001	0.157658	0.00010572	0.00380967		FBgn0145646	FBtr0173644
FBtr0169662	Reg	BC	SO	0.1583	0.03746	73	4.23	<.0001	0.158324	6.76971e-05	0.00270416		FBgn0145652	FBtr0173650
FBtr0164191	Reg	BC	SO	0.1586	0.04209	73	3.77	0.0003	0.158574	0.000331708	0.00901725		FBgn0145661	FBtr0173659
FBtr0166832	Reg	BC	SO	0.1603	0.0422	73	3.8	0.0003	0.160291	0.000299139	0.00835262		FBgn0145666	FBtr0173664
FBtr0163592	Reg	BC	SO	0.1613	0.04091	73	3.94	0.0002	0.161341	0.000182153	0.00576246		FBgn0145675	FBtr0173673
FBtr0164393	Reg	BC	SO	0.1624	0.03745	73	4.34	<.0001	0.162395	4.56508e-05	0.00199476		FBgn0145679	FBtr0173677
FBtr0167931	Reg	BC	SO	0.1634	0.03756	73	4.35	<.0001	0.163354	4.36341e-05	0.00192632		FBgn0145684	FBtr0173682
FBtr0174159	Reg	BC	SO	0.1637	0.03944	73	4.15	<.0001	0.163675	8.87434e-05	0.00333193		FBgn0145692	FBtr0173690
FBtr0170070	Reg	BC	SO	0.1644	0.02649	73	6.21	<.0001	0.164424	2.94527e-08	4.75289e-06		FBgn0145698	FBtr0173696
FBtr0173184	Reg	BC	SO	0.1649	0.02211	73	7.46	<.0001	0.164906	1.45741e-10	4.68062e-08		FBgn0145701	FBtr0173699
FBtr0166114	Reg	BC	SO	0.1653	0.03783	73	4.37	<.0001	0.16531	4.04271e-05	0.00181464		FBgn0145708	FBtr0173706
FBtr0173467	Reg	BC	SO	0.1655	0.03833	73	4.32	<.0001	0.165466	4.89988e-05	0.00210766		FBgn0145718	FBtr0173716
FBtr0171951	Reg	BC	SO	0.1656	0.03977	73	4.16	<.0001	0.165563	8.4825e-05	0.00321829		FBgn0145722	FBtr0173720
FBtr0166200	Reg	BC	SO	0.1656	0.0439	73	3.77	0.0003	0.165556	0.000327765	0.00893847		FBgn0145746	FBtr0173744
FBtr0168257	Reg	BC	SO	0.166	0.02852	73	5.82	<.0001	0.165996	1.45448e-07	1.84609e-05		FBgn0145747	FBtr0173745
FBtr0163504	Reg	BC	SO	0.1664	0.03944	73	4.22	<.0001	0.166438	6.93838e-05	0.00275642		FBgn0145789	FBtr0173787
FBtr0161666	Reg	BC	SO	0.167	0.04116	73	4.06	0.0001	0.167011	0.000123071	0.00427786		FBgn0145792	FBtr0173790
FBtr0170154	Reg	BC	SO	0.167	0.04136	73	4.04	0.0001	0.16699	0.000132065	0.00451536		FBgn0145794	FBtr0173792
FBtr0170081	Reg	BC	SO	0.1672	0.04416	73	3.79	0.0003	0.16717	0.000312444	0.0086236		FBgn0145795	FBtr0173793
FBtr0163038	Reg	BC	SO	0.1675	0.03873	73	4.33	<.0001	0.167523	4.7558e-05	0.00205982		FBgn0145810	FBtr0173808
FBtr0165397	Reg	BC	SO	0.1679	0.03388	73	4.96	<.0001	0.167928	4.50117e-06	0.000315403		FBgn0145816	FBtr0173814
FBtr0174311	Reg	BC	SO	0.1683	0.04518	73	3.73	0.0004	0.168331	0.000381216	0.00999142		FBgn0145839	FBtr0173837
FBtr0168138	Reg	BC	SO	0.1686	0.03757	73	4.49	<.0001	0.16864	2.62742e-05	0.00129389		FBgn0145842	FBtr0173840
FBtr0164913	Reg	BC	SO	0.1686	0.04187	73	4.03	0.0001	0.168597	0.000136773	0.00463876		FBgn0145894	FBtr0173892
FBtr0164656	Reg	BC	SO	0.1701	0.0274	73	6.21	<.0001	0.170133	2.91883e-08	4.71598e-06		FBgn0145907	FBtr0173905
FBtr0174443	Reg	BC	SO	0.1711	0.03148	73	5.43	<.0001	0.171065	6.92919e-07	6.79946e-05		FBgn0145908	FBtr0173906
FBtr0164165	Reg	BC	SO	0.1714	0.04564	73	3.76	0.0003	0.171402	0.000345409	0.00929082		FBgn0145920	FBtr0173918
FBtr0164454	Reg	BC	SO	0.1728	0.04293	73	4.02	0.0001	0.172787	0.000137847	0.00466587		FBgn0145921	FBtr0173919
FBtr0173590	Reg	BC	SO	0.1732	0.04558	73	3.8	0.0003	0.173226	0.000297062	0.00831012		FBgn0145949	FBtr0173947
FBtr0169356	Reg	BC	SO	0.1739	0.04524	73	3.84	0.0003	0.173911	0.00025646	0.00744731		FBgn0145964	FBtr0173962
FBtr0167032	Reg	BC	SO	0.1743	0.03749	73	4.65	<.0001	0.174312	1.44329e-05	0.000804984		FBgn0146000	FBtr0173998
FBtr0169847	Reg	BC	SO	0.1749	0.0419	73	4.17	<.0001	0.174912	8.1563e-05	0.00312322		FBgn0146002	FBtr0174000
FBtr0166209	Reg	BC	SO	0.175	0.04346	73	4.03	0.0001	0.174979	0.000137333	0.00465303		FBgn0146018	FBtr0174016
FBtr0170443	Reg	BC	SO	0.1751	0.04159	73	4.21	<.0001	0.175076	7.19985e-05	0.0028356		FBgn0146035	FBtr0174033
FBtr0162645	Reg	BC	SO	0.1752	0.04657	73	3.76	0.0003	0.175207	0.000337528	0.00913509		FBgn0146042	FBtr0174040
FBtr0165657	Reg	BC	SO	0.1755	0.03258	73	5.39	<.0001	0.175519	8.34486e-07	7.93529e-05		FBgn0146050	FBtr0174048
FBtr0169176	Reg	BC	SO	0.1755	0.04703	73	3.73	0.0004	0.17551	0.000373458	0.00984024		FBgn0146077	FBtr0174075
FBtr0165025	Reg	BC	SO	0.1761	0.04537	73	3.88	0.0002	0.176098	0.000225442	0.00676259		FBgn0146078	FBtr0174076
FBtr0170957	Reg	BC	SO	0.1763	0.0204	73	8.64	<.0001	0.17629	8.74111e-13	4.83038e-10		FBgn0146088	FBtr0174087
FBtr0172892	Reg	BC	SO	0.1766	0.04643	73	3.8	0.0003	0.176617	0.000293228	0.00822846		FBgn0146093	FBtr0174092
FBtr0165576	Reg	BC	SO	0.1767	0.04278	73	4.13	<.0001	0.176678	9.5284e-05	0.00351908		FBgn0146101	FBtr0174100
FBtr0172578	Reg	BC	SO	0.1769	0.04509	73	3.92	0.0002	0.176858	0.000196368	0.00609792		FBgn0146104	FBtr0174103
FBtr0173922	Reg	BC	SO	0.1772	0.0408	73	4.34	<.0001	0.177172	4.46046e-05	0.00195984		FBgn0146120	FBtr0174119
FBtr0174768	Reg	BC	SO	0.1772	0.0438	73	4.05	0.0001	0.177177	0.000128254	0.00441428		FBgn0146141	FBtr0174140
FBtr0172037	Reg	BC	SO	0.1773	0.03054	73	5.81	<.0001	0.177331	1.5408e-07	1.93764e-05		FBgn0146143	FBtr0174142
FBtr0172266	Reg	BC	SO	0.1775	0.04047	73	4.39	<.0001	0.177517	3.81773e-05	0.00173566		FBgn0146155	FBtr0174154
FBtr0162918	Reg	BC	SO	0.1776	0.0334	73	5.32	<.0001	0.177575	1.10802e-06	0.000100408		FBgn0146187	FBtr0174186
FBtr0166817	Reg	BC	SO	0.1785	0.0343	73	5.2	<.0001	0.178509	1.72547e-06	0.000144278		FBgn0146198	FBtr0174197
FBtr0160998	Reg	BC	SO	0.1785	0.04376	73	4.08	0.0001	0.178535	0.000113604	0.00402479		FBgn0146203	FBtr0174202
FBtr0167632	Reg	BC	SO	0.1786	0.04115	73	4.34	<.0001	0.178609	4.50302e-05	0.00197409		FBgn0146204	FBtr0174203
FBtr0170654	Reg	BC	SO	0.1787	0.04372	73	4.09	0.0001	0.1787	0.000110764	0.00394754		FBgn0146221	FBtr0174220
FBtr0172909	Reg	BC	SO	0.1796	0.04777	73	3.76	0.0003	0.179573	0.000341072	0.00920458		FBgn0146235	FBtr0174234
FBtr0162721	Reg	BC	SO	0.1798	0.03611	73	4.98	<.0001	0.17985	4.11526e-06	0.000293353		FBgn0146244	FBtr0174243
FBtr0172159	Reg	BC	SO	0.1805	0.03762	73	4.8	<.0001	0.180473	8.29873e-06	0.000517571		FBgn0146267	FBtr0174266
FBtr0165892	Reg	BC	SO	0.1806	0.04481	73	4.03	0.0001	0.180616	0.000134888	0.00458905		FBgn0146269	FBtr0174268
FBtr0172926	Reg	BC	SO	0.1808	0.03927	73	4.6	<.0001	0.180805	1.7083e-05	0.000920333		FBgn0146282	FBtr0174281
FBtr0166693	Reg	BC	SO	0.181	0.04214	73	4.29	<.0001	0.180989	5.31008e-05	0.0022437		FBgn0146305	FBtr0174304
FBtr0162052	Reg	BC	SO	0.181	0.04261	73	4.25	<.0001	0.180989	6.27453e-05	0.00255127		FBgn0146312	FBtr0174311
FBtr0173965	Reg	BC	SO	0.1813	0.04115	73	4.41	<.0001	0.181342	3.53941e-05	0.00163581		FBgn0146313	FBtr0174312
FBtr0174243	Reg	BC	SO	0.1813	0.04741	73	3.82	0.0003	0.181328	0.000273378	0.00781103		FBgn0146315	FBtr0174314
FBtr0166901	Reg	BC	SO	0.1814	0.04613	73	3.93	0.0002	0.181445	0.000188946	0.00592348		FBgn0146327	FBtr0174326
FBtr0172603	Reg	BC	SO	0.1814	0.04862	73	3.73	0.0004	0.181425	0.00037406	0.0098515		FBgn0146336	FBtr0174335
FBtr0161937	Reg	BC	SO	0.1815	0.04748	73	3.82	0.0003	0.181451	0.000276264	0.00787343		FBgn0146341	FBtr0174340
FBtr0166696	Reg	BC	SO	0.1819	0.04577	73	3.97	0.0002	0.181905	0.000163926	0.00532102		FBgn0146390	FBtr0174389
FBtr0165955	Reg	BC	SO	0.1821	0.03943	73	4.62	<.0001	0.182073	1.63093e-05	0.000887048		FBgn0146395	FBtr0174394
FBtr0163354	Reg	BC	SO	0.1825	0.03886	73	4.7	<.0001	0.182525	1.20988e-05	0.000699334		FBgn0146397	FBtr0174396
FBtr0169770	Reg	BC	SO	0.1829	0.04039	73	4.53	<.0001	0.182863	2.27627e-05	0.00115574		FBgn0146416	FBtr0174415
FBtr0171152	Reg	BC	SO	0.1831	0.02931	73	6.25	<.0001	0.183133	2.48449e-08	4.1062e-06		FBgn0146417	FBtr0174416
FBtr0167140	Reg	BC	SO	0.1831	0.04247	73	4.31	<.0001	0.183064	5.02134e-05	0.00214836		FBgn0146419	FBtr0174418
FBtr0173837	Reg	BC	SO	0.1831	0.04345	73	4.21	<.0001	0.183134	7.05944e-05	0.00279299		FBgn0146443	FBtr0174443
FBtr0164016	Reg	BC	SO	0.1832	0.04719	73	3.88	0.0002	0.183222	0.00022461	0.00674429		FBgn0146448	FBtr0174448
FBtr0169728	Reg	BC	SO	0.1834	0.03847	73	4.77	<.0001	0.183412	9.28352e-06	0.000566173		FBgn0146469	FBtr0174469
FBtr0167863	Reg	BC	SO	0.184	0.03725	73	4.94	<.0001	0.183977	4.82778e-06	0.000334017		FBgn0146529	FBtr0174529
FBtr0168699	Reg	BC	SO	0.184	0.03759	73	4.9	<.0001	0.184021	5.69247e-06	0.000381646		FBgn0146558	FBtr0174558
FBtr0168638	Reg	BC	SO	0.184	0.04209	73	4.37	<.0001	0.183992	4.02476e-05	0.00180849		FBgn0146560	FBtr0174560
FBtr0161118	Reg	BC	SO	0.1852	0.0495	73	3.74	0.0004	0.185233	0.000360513	0.00958797		FBgn0146572	FBtr0174572
FBtr0173263	Reg	BC	SO	0.1858	0.03942	73	4.71	<.0001	0.185783	1.13836e-05	0.000666249		FBgn0146577	FBtr0174577
FBtr0174092	Reg	BC	SO	0.1863	0.04965	73	3.75	0.0003	0.186329	0.000348373	0.00934984		FBgn0146580	FBtr0174580
FBtr0172055	Reg	BC	SO	0.1865	0.04179	73	4.46	<.0001	0.18651	2.88145e-05	0.00139179		FBgn0146582	FBtr0174582
FBtr0172238	Reg	BC	SO	0.1867	0.04405	73	4.24	<.0001	0.186738	6.48609e-05	0.00261696		FBgn0146585	FBtr0174585
FBtr0163401	Reg	BC	SO	0.1869	0.04572	73	4.09	0.0001	0.186906	0.000110592	0.00394289		FBgn0146590	FBtr0174590
FBtr0162845	Reg	BC	SO	0.1873	0.04687	73	4	0.0002	0.187298	0.00015231	0.00503237		FBgn0146605	FBtr0174605
FBtr0175506	Reg	BC	SO	0.1873	0.04999	73	3.75	0.0004	0.187273	0.000355921	0.0094988		FBgn0146610	FBtr0174610
FBtr0167720	Reg	BC	SO	0.1886	0.03921	73	4.81	<.0001	0.188551	7.91367e-06	0.000498224		FBgn0146625	FBtr0174625
FBtr0164082	Reg	BC	SO	0.189	0.03823	73	4.94	<.0001	0.189022	4.72814e-06	0.000328353		FBgn0146630	FBtr0174630
FBtr0164632	Reg	BC	SO	0.1891	0.04704	73	4.02	0.0001	0.189066	0.000140509	0.00473375		FBgn0146637	FBtr0174637
FBtr0163579	Reg	BC	SO	0.1891	0.04958	73	3.81	0.0003	0.189094	0.000283983	0.00803649		FBgn0146639	FBtr0174639
FBtr0171057	Reg	BC	SO	0.1895	0.03905	73	4.85	<.0001	0.189502	6.72303e-06	0.000436537		FBgn0146646	FBtr0174646
FBtr0167110	Reg	BC	SO	0.1896	0.03305	73	5.74	<.0001	0.189611	2.04363e-07	2.45766e-05		FBgn0146649	FBtr0174649
FBtr0173573	Reg	BC	SO	0.1898	0.0447	73	4.25	<.0001	0.189756	6.33628e-05	0.00257056		FBgn0146650	FBtr0174650
FBtr0163523	Reg	BC	SO	0.19	0.04415	73	4.3	<.0001	0.190006	5.13118e-05	0.00218466		FBgn0146651	FBtr0174651
FBtr0167503	Reg	BC	SO	0.1901	0.04835	73	3.93	0.0002	0.190061	0.000190503	0.00595922		FBgn0146653	FBtr0174653
FBtr0174227	Reg	BC	SO	0.1904	0.04594	73	4.14	<.0001	0.190374	9.07141e-05	0.00338888		FBgn0146656	FBtr0174656
FBtr0173209	Reg	BC	SO	0.1904	0.04797	73	3.97	0.0002	0.190422	0.000166717	0.00538928		FBgn0146659	FBtr0174659
FBtr0164622	Reg	BC	SO	0.1912	0.03507	73	5.45	<.0001	0.19115	6.50812e-07	6.45771e-05		FBgn0146681	FBtr0174682
FBtr0171248	Reg	BC	SO	0.1912	0.04667	73	4.1	0.0001	0.191168	0.000107432	0.00385618		FBgn0146684	FBtr0174685
FBtr0174294	Reg	BC	SO	0.1912	0.04853	73	3.94	0.0002	0.191189	0.000185122	0.00583402		FBgn0146693	FBtr0174694
FBtr0161272	Reg	BC	SO	0.1914	0.04778	73	4.01	0.0001	0.191411	0.000146999	0.0048984		FBgn0146708	FBtr0174709
FBtr0174747	Reg	BC	SO	0.1917	0.0465	73	4.12	<.0001	0.191709	9.79908e-05	0.00359453		FBgn0146735	FBtr0174737
FBtr0165631	Reg	BC	SO	0.1919	0.03553	73	5.4	<.0001	0.191935	7.89319e-07	7.57788e-05		FBgn0146739	FBtr0174741
FBtr0167405	Reg	BC	SO	0.1927	0.03909	73	4.93	<.0001	0.192693	4.99213e-06	0.000343158		FBgn0146745	FBtr0174747
FBtr0174940	Reg	BC	SO	0.1928	0.04867	73	3.96	0.0002	0.192785	0.000171861	0.00551506		FBgn0146746	FBtr0174748
FBtr0166473	Reg	BC	SO	0.1932	0.04831	73	4	0.0002	0.193211	0.000150656	0.00499062		FBgn0146752	FBtr0174754
FBtr0168737	Reg	BC	SO	0.1934	0.03499	73	5.53	<.0001	0.19344	4.75376e-07	4.97291e-05		FBgn0146766	FBtr0174768
FBtr0161510	Reg	BC	SO	0.1935	0.04751	73	4.07	0.0001	0.19347	0.000116724	0.00410842		FBgn0146780	FBtr0174782
FBtr0161342	Reg	BC	SO	0.1939	0.0468	73	4.14	<.0001	0.193925	9.08975e-05	0.00339391		FBgn0146788	FBtr0174790
FBtr0172889	Reg	BC	SO	0.1941	0.03556	73	5.46	<.0001	0.194102	6.29955e-07	6.28497e-05		FBgn0146789	FBtr0174791
FBtr0161233	Reg	BC	SO	0.1946	0.03733	73	5.21	<.0001	0.194644	1.66016e-06	0.000139884		FBgn0146800	FBtr0174802
FBtr0160956	Reg	BC	SO	0.1946	0.05136	73	3.79	0.0003	0.194553	0.000309292	0.00855941		FBgn0146807	FBtr0174809
FBtr0170855	Reg	BC	SO	0.1949	0.04285	73	4.55	<.0001	0.194904	2.10595e-05	0.00108677		FBgn0146815	FBtr0174817
FBtr0173401	Reg	BC	SO	0.195	0.0478	73	4.08	0.0001	0.194966	0.000114161	0.00403994		FBgn0146846	FBtr0174848
FBtr0169320	Reg	BC	SO	0.1954	0.04898	73	3.99	0.0002	0.195397	0.000155938	0.00512385		FBgn0146847	FBtr0174849
FBtr0166439	Reg	BC	SO	0.1958	0.03435	73	5.7	<.0001	0.195791	2.38105e-07	2.79448e-05		FBgn0146858	FBtr0174860
FBtr0174939	Reg	BC	SO	0.1959	0.03898	73	5.03	<.0001	0.19595	3.44322e-06	0.000253541		FBgn0146860	FBtr0174862
FBtr0162150	Reg	BC	SO	0.1959	0.04911	73	3.99	0.0002	0.195876	0.000156265	0.0051318		FBgn0146862	FBtr0174864
FBtr0172372	Reg	BC	SO	0.1962	0.04467	73	4.39	<.0001	0.196235	3.71566e-05	0.00169967		FBgn0146865	FBtr0174867
FBtr0168518	Reg	BC	SO	0.1968	0.05162	73	3.81	0.0003	0.19677	0.000285648	0.00807187		FBgn0146890	FBtr0174892
FBtr0170388	Reg	BC	SO	0.1972	0.04339	73	4.55	<.0001	0.197246	2.12328e-05	0.00109393		FBgn0146926	FBtr0174928
FBtr0171964	Reg	BC	SO	0.1973	0.046	73	4.29	<.0001	0.197321	5.39804e-05	0.00227249		FBgn0146932	FBtr0174934
FBtr0168582	Reg	BC	SO	0.1974	0.0428	73	4.61	<.0001	0.197364	1.66327e-05	0.000900849		FBgn0146934	FBtr0174936
FBtr0166598	Reg	BC	SO	0.1974	0.04329	73	4.56	<.0001	0.197434	2.01012e-05	0.00104726		FBgn0146938	FBtr0174940
FBtr0163372	Reg	BC	SO	0.1981	0.04003	73	4.95	<.0001	0.198145	4.63634e-06	0.000323117		FBgn0146960	FBtr0174962
FBtr0163415	Reg	BC	SO	0.1981	0.04489	73	4.41	<.0001	0.198056	3.47431e-05	0.00161237		FBgn0146982	FBtr0174984
FBtr0170034	Reg	BC	SO	0.1981	0.05195	73	3.81	0.0003	0.198065	0.000285045	0.00805869		FBgn0146985	FBtr0174987
FBtr0172887	Reg	BC	SO	0.1982	0.03161	73	6.27	<.0001	0.198167	2.28109e-08	3.81778e-06		FBgn0147000	FBtr0175002
FBtr0172987	Reg	BC	SO	0.1983	0.03473	73	5.71	<.0001	0.198269	2.29682e-07	2.71095e-05		FBgn0147009	FBtr0175011
FBtr0173173	Reg	BC	SO	0.1984	0.04714	73	4.21	<.0001	0.198401	7.22286e-05	0.00284247		FBgn0147011	FBtr0175013
FBtr0165271	Reg	BC	SO	0.1986	0.04487	73	4.43	<.0001	0.198599	3.30203e-05	0.00154889		FBgn0147031	FBtr0175033
FBtr0161632	Reg	BC	SO	0.1987	0.04108	73	4.84	<.0001	0.198738	7.10996e-06	0.000456732		FBgn0147041	FBtr0175043
FBtr0160771	Reg	BC	SO	0.1994	0.04501	73	4.43	<.0001	0.199396	3.25588e-05	0.00153194		FBgn0147048	FBtr0175050
FBtr0172770	Reg	BC	SO	0.1995	0.04506	73	4.43	<.0001	0.199452	3.29601e-05	0.00154671		FBgn0147064	FBtr0175066
FBtr0163761	Reg	BC	SO	0.1995	0.05092	73	3.92	0.0002	0.199488	0.000199521	0.00617046		FBgn0147096	FBtr0175098
FBtr0168895	Reg	BC	SO	0.1998	0.03615	73	5.53	<.0001	0.199811	4.78496e-07	5.0004e-05		FBgn0147102	FBtr0175104
FBtr0168062	Reg	BC	SO	0.1998	0.03819	73	5.23	<.0001	0.199798	1.54918e-06	0.000132293		FBgn0147113	FBtr0175115
FBtr0162235	Reg	BC	SO	0.2002	0.0429	73	4.67	<.0001	0.200212	1.35607e-05	0.000766021		FBgn0147138	FBtr0175140
FBtr0162831	Reg	BC	SO	0.2006	0.0418	73	4.8	<.0001	0.200602	8.23658e-06	0.000514454		FBgn0147145	FBtr0175147
FBtr0170921	Reg	BC	SO	0.2011	0.04664	73	4.31	<.0001	0.201051	5.01711e-05	0.00214695		FBgn0147147	FBtr0175149
FBtr0172419	Reg	BC	SO	0.2014	0.04893	73	4.12	<.0001	0.201447	9.98675e-05	0.00364685		FBgn0147148	FBtr0175150
FBtr0170982	Reg	BC	SO	0.2026	0.04341	73	4.67	<.0001	0.202623	1.3513e-05	0.000763855		FBgn0147149	FBtr0175151
FBtr0167757	Reg	BC	SO	0.2028	0.03525	73	5.75	<.0001	0.202802	1.91871e-07	2.3308e-05		FBgn0147164	FBtr0175167
FBtr0173293	Reg	BC	SO	0.203	0.04961	73	4.09	0.0001	0.203018	0.000108766	0.00389293		FBgn0147168	FBtr0175171
FBtr0166974	Reg	BC	SO	0.2031	0.03558	73	5.71	<.0001	0.203124	2.29173e-07	2.70558e-05		FBgn0147172	FBtr0175175
FBtr0172177	Reg	BC	SO	0.2031	0.04102	73	4.95	<.0001	0.203077	4.61137e-06	0.00032169		FBgn0147182	FBtr0175185
FBtr0165695	Reg	BC	SO	0.2033	0.04158	73	4.89	<.0001	0.203303	5.83336e-06	0.000389195		FBgn0147189	FBtr0175192
FBtr0165434	Reg	BC	SO	0.2035	0.04977	73	4.09	0.0001	0.203504	0.00011023	0.00393291		FBgn0147195	FBtr0175198
FBtr0170151	Reg	BC	SO	0.2036	0.04429	73	4.6	<.0001	0.203555	1.76129e-05	0.000943077		FBgn0147207	FBtr0175210
FBtr0175267	Reg	BC	SO	0.2036	0.04594	73	4.43	<.0001	0.203615	3.22174e-05	0.00151926		FBgn0147208	FBtr0175211
FBtr0170470	Reg	BC	SO	0.2037	0.05361	73	3.8	0.0003	0.203705	0.000297569	0.00831996		FBgn0147217	FBtr0175220
FBtr0169599	Reg	BC	SO	0.2041	0.04301	73	4.75	<.0001	0.204139	1.00547e-05	0.000603591		FBgn0147218	FBtr0175221
FBtr0171560	Reg	BC	SO	0.2042	0.05434	73	3.76	0.0003	0.204246	0.000341481	0.0092124		FBgn0147221	FBtr0175224
FBtr0174404	Reg	BC	SO	0.2043	0.04597	73	4.44	<.0001	0.204335	3.08018e-05	0.00146711		FBgn0147228	FBtr0175231
FBtr0173044	Reg	BC	SO	0.2044	0.05387	73	3.79	0.0003	0.204413	0.000302464	0.00842081		FBgn0147261	FBtr0175264
FBtr0167217	Reg	BC	SO	0.2045	0.05053	73	4.05	0.0001	0.204542	0.000127091	0.00438387		FBgn0147264	FBtr0175267
FBtr0161867	Reg	BC	SO	0.2047	0.02841	73	7.21	<.0001	0.204735	4.30579e-10	1.2138e-07		FBgn0147273	FBtr0175276
FBtr0173745	Reg	BC	SO	0.2054	0.05161	73	3.98	0.0002	0.20537	0.000161167	0.00525332		FBgn0147278	FBtr0175281
FBtr0163772	Reg	BC	SO	0.2057	0.04834	73	4.26	<.0001	0.205693	6.11179e-05	0.00250005		FBgn0147289	FBtr0175292
FBtr0172872	Reg	BC	SO	0.207	0.03274	73	6.32	<.0001	0.206976	1.83977e-08	3.17192e-06		FBgn0147345	FBtr0175348
FBtr0172397	Reg	BC	SO	0.2071	0.03794	73	5.46	<.0001	0.207106	6.2676e-07	6.25917e-05		FBgn0147350	FBtr0175353
FBtr0173180	Reg	BC	SO	0.2077	0.04485	73	4.63	<.0001	0.207696	1.54904e-05	0.000851431		FBgn0147363	FBtr0175366
FBtr0163910	Reg	BC	SO	0.2078	0.03882	73	5.35	<.0001	0.207784	9.58869e-07	8.90493e-05		FBgn0147373	FBtr0175376
FBtr0168061	Reg	BC	SO	0.208	0.03085	73	6.74	<.0001	0.207992	3.11647e-09	6.82214e-07		FBgn0147379	FBtr0175382
FBtr0162393	Reg	BC	SO	0.2081	0.04736	73	4.39	<.0001	0.208082	3.71424e-05	0.00169917		FBgn0147398	FBtr0175401
FBtr0174607	Reg	BC	SO	0.2081	0.0504	73	4.13	<.0001	0.208057	9.59827e-05	0.00353799		FBgn0147419	FBtr0175422
FBtr0169818	Reg	BC	SO	0.2082	0.04309	73	4.83	<.0001	0.208212	7.26612e-06	0.00046493		FBgn0147422	FBtr0175425
FBtr0161012	Reg	BC	SO	0.2082	0.04406	73	4.73	<.0001	0.208194	1.08743e-05	0.000642611		FBgn0147424	FBtr0175427
FBtr0160973	Reg	BC	SO	0.2082	0.04869	73	4.28	<.0001	0.208157	5.69696e-05	0.00236946		FBgn0147427	FBtr0175430
FBtr0171098	Reg	BC	SO	0.2087	0.0453	73	4.61	<.0001	0.208705	1.69062e-05	0.000912696		FBgn0147431	FBtr0175434
FBtr0174073	Reg	BC	SO	0.2089	0.04362	73	4.79	<.0001	0.208861	8.56709e-06	0.00053099		FBgn0147443	FBtr0175446
FBtr0169392	Reg	BC	SO	0.2089	0.05208	73	4.01	0.0001	0.208882	0.000144691	0.00483912		FBgn0147445	FBtr0175448
FBtr0175098	Reg	BC	SO	0.21	0.05171	73	4.06	0.0001	0.209973	0.00012168	0.00424083		FBgn0147447	FBtr0175450
FBtr0161143	Reg	BC	SO	0.2104	0.04252	73	4.95	<.0001	0.210448	4.64414e-06	0.000323602		FBgn0147448	FBtr0175451
FBtr0175140	Reg	BC	SO	0.2105	0.04679	73	4.5	<.0001	0.210513	2.52235e-05	0.00125297		FBgn0147484	FBtr0175487
FBtr0175220	Reg	BC	SO	0.2106	0.03838	73	5.49	<.0001	0.210627	5.60488e-07	5.70259e-05		FBgn0147487	FBtr0175490
FBtr0175526	Reg	BC	SO	0.2107	0.05178	73	4.07	0.0001	0.210717	0.000117891	0.00414041		FBgn0147503	FBtr0175506
FBtr0173271	Reg	BC	SO	0.2109	0.05508	73	3.83	0.0003	0.21094	0.000269246	0.00772352		FBgn0147505	FBtr0175508
FBtr0164846	Reg	BC	SO	0.2111	0.05627	73	3.75	0.0004	0.211099	0.00035009	0.00938422		FBgn0147506	FBtr0175509
FBtr0165916	Reg	BC	SO	0.2117	0.03037	73	6.97	<.0001	0.211683	1.17944e-09	2.92796e-07		FBgn0147508	FBtr0175511
FBtr0168552	Reg	BC	SO	0.2121	0.05187	73	4.09	0.0001	0.212082	0.000110263	0.0039337		FBgn0147523	FBtr0175526
FBtr0175521	Reg	BC	SO	0.2128	0.04992	73	4.26	<.0001	0.212756	5.97124e-05	0.0024563		FBgn0147525	FBtr0175528
FBtr0165861	Reg	BC	SO	0.2131	0.0405	73	5.26	<.0001	0.213106	1.37464e-06	0.000119981		FBgn0147574	FBtr0175579
FBtr0163460	Reg	BC	SO	0.2132	0.0426	73	5.01	<.0001	0.21325	3.7324e-06	0.000270802		FBgn0147581	FBtr0175586
FBtr0167906	Reg	BC	SO	0.2137	0.0221	73	9.67	<.0001	0.213656	1.0456e-14	8.8507e-12		FBgn0147601	FBtr0175606
FBtr0166502	Reg	BC	SO	0.2138	0.03854	73	5.55	<.0001	0.213788	4.4133e-07	4.67629e-05		#N/A	FBtr0174739
FBtr0163627	Reg	BC	SO	0.2147	0.03541	73	6.06	<.0001	0.214713	5.36792e-08	7.93237e-06		#N/A	FBtr0167216
FBtr0162459	Reg	BC	SO	0.215	0.04885	73	4.4	<.0001	0.214955	3.62743e-05	0.00166781		#N/A	FBtr0175389
FBtr0166163	Reg	BC	SO	0.2151	0.05068	73	4.24	<.0001	0.215054	6.38611e-05	0.00258604		#N/A	FBtr0161233
FBtr0168415	Reg	BC	SO	0.2151	0.05341	73	4.03	0.0001	0.215073	0.000137	0.00464455		#N/A	FBtr0167202
FBtr0164595	Reg	BC	SO	0.2152	0.05055	73	4.26	<.0001	0.215224	6.06504e-05	0.00248558		#N/A	FBtr0173196
FBtr0161146	Reg	BC	SO	0.2153	0.05774	73	3.73	0.0004	0.215253	0.000378667	0.00994079		#N/A	FBtr0169356
FBtr0170243	Reg	BC	SO	0.2162	0.03983	73	5.43	<.0001	0.21623	7.08223e-07	6.92436e-05		#N/A	FBtr0171747
FBtr0174927	Reg	BC	SO	0.2166	0.04585	73	4.73	<.0001	0.216644	1.08739e-05	0.000642598		#N/A	FBtr0170321
FBtr0172201	Reg	BC	SO	0.2166	0.05056	73	4.28	<.0001	0.216644	5.49859e-05	0.0023057		#N/A	FBtr0166163
FBtr0174119	Reg	BC	SO	0.2173	0.04106	73	5.29	<.0001	0.217325	1.21367e-06	0.00010829		#N/A	FBtr0169175
FBtr0164780	Reg	BC	SO	0.2173	0.04752	73	4.57	<.0001	0.217321	1.91749e-05	0.00100903		#N/A	FBtr0164269
FBtr0166980	Reg	BC	SO	0.2177	0.05796	73	3.76	0.0003	0.217678	0.000344703	0.00927707		#N/A	FBtr0173421
FBtr0173716	Reg	BC	SO	0.2187	0.05434	73	4.03	0.0001	0.218738	0.000137423	0.00465554		#N/A	FBtr0174979
FBtr0167588	Reg	BC	SO	0.2192	0.04583	73	4.78	<.0001	0.219168	8.77366e-06	0.000541188		#N/A	FBtr0163278
FBtr0166079	Reg	BC	SO	0.2197	0.04405	73	4.99	<.0001	0.219698	3.99564e-06	0.000286327		#N/A	FBtr0163155
FBtr0174430	Reg	BC	SO	0.2198	0.04828	73	4.55	<.0001	0.219804	2.06999e-05	0.00107203		#N/A	FBtr0167175
FBtr0175281	Reg	BC	SO	0.2201	0.03675	73	5.99	<.0001	0.220115	7.26356e-08	1.02528e-05		#N/A	FBtr0174688
FBtr0166924	Reg	BC	SO	0.2201	0.04919	73	4.47	<.0001	0.220066	2.77103e-05	0.00134942		#N/A	FBtr0162651
FBtr0162697	Reg	BC	SO	0.2202	0.03747	73	5.88	<.0001	0.220153	1.16303e-07	1.52633e-05		#N/A	FBtr0168745
FBtr0167219	Reg	BC	SO	0.2202	0.05462	73	4.03	0.0001	0.220172	0.000134851	0.00458813		#N/A	FBtr0174607
FBtr0167568	Reg	BC	SO	0.2203	0.03584	73	6.15	<.0001	0.220315	3.78185e-08	5.88617e-06		#N/A	FBtr0168518
FBtr0172416	Reg	BC	SO	0.2205	0.05579	73	3.95	0.0002	0.220527	0.000176638	0.00563117		#N/A	FBtr0163564
FBtr0169140	Reg	BC	SO	0.221	0.05725	73	3.86	0.0002	0.220963	0.000243282	0.00716041		#N/A	FBtr0169599
FBtr0175228	Reg	BC	SO	0.2215	0.04808	73	4.61	<.0001	0.221541	1.68854e-05	0.000911762		#N/A	FBtr0164595
FBtr0163305	Reg	BC	SO	0.2215	0.05678	73	3.9	0.0002	0.221532	0.000210444	0.00642228		#N/A	FBtr0173044
FBtr0171722	Reg	BC	SO	0.2223	0.04901	73	4.54	<.0001	0.222309	2.20386e-05	0.00112646		#N/A	FBtr0174561
FBtr0170088	Reg	BC	SO	0.2227	0.04894	73	4.55	<.0001	0.222695	2.08605e-05	0.00107856		#N/A	FBtr0162991
FBtr0161460	Reg	BC	SO	0.2228	0.04962	73	4.49	<.0001	0.222834	2.59872e-05	0.00128267		#N/A	FBtr0166200
FBtr0171994	Reg	BC	SO	0.223	0.05801	73	3.84	0.0003	0.222993	0.000256312	0.00744423		#N/A	FBtr0162918
FBtr0169740	Reg	BC	SO	0.2231	0.0405	73	5.51	<.0001	0.223051	5.17195e-07	5.33482e-05		#N/A	FBtr0164766
FBtr0173268	Reg	BC	SO	0.2231	0.05545	73	4.02	0.0001	0.22306	0.000138809	0.00469027		#N/A	FBtr0169299
FBtr0169398	Reg	BC	SO	0.2233	0.05417	73	4.12	<.0001	0.223301	9.8129e-05	0.00359841		#N/A	FBtr0164545
FBtr0162846	Reg	BC	SO	0.2235	0.05198	73	4.3	<.0001	0.223503	5.21251e-05	0.00221152		#N/A	FBtr0169303
FBtr0174978	Reg	BC	SO	0.224	0.05469	73	4.09	0.0001	0.223955	0.000107979	0.00387115		#N/A	FBtr0170212
FBtr0174709	Reg	BC	SO	0.2242	0.05886	73	3.81	0.0003	0.224194	0.000288165	0.0081245		#N/A	FBtr0165702
FBtr0174140	Reg	BC	SO	0.2243	0.05616	73	3.99	0.0002	0.224291	0.000153351	0.00505783		#N/A	FBtr0164822
FBtr0169615	Reg	BC	SO	0.225	0.05778	73	3.89	0.0002	0.225041	0.000215733	0.00654181		#N/A	FBtr0170635
FBtr0164776	Reg	BC	SO	0.225	0.05994	73	3.75	0.0003	0.22496	0.000347751	0.00933763		#N/A	FBtr0175470
FBtr0162447	Reg	BC	SO	0.2255	0.0371	73	6.08	<.0001	0.225513	5.04013e-08	7.51652e-06		#N/A	FBtr0168959
FBtr0168002	Reg	BC	SO	0.2265	0.04052	73	5.59	<.0001	0.226547	3.68842e-07	4.02584e-05		#N/A	FBtr0169842
FBtr0170987	Reg	BC	SO	0.2271	0.053	73	4.29	<.0001	0.227111	5.48907e-05	0.00230273		#N/A	FBtr0168021
FBtr0160938	Reg	BC	SO	0.2272	0.0505	73	4.5	<.0001	0.227204	2.52413e-05	0.00125363		#N/A	FBtr0164016
FBtr0169897	Reg	BC	SO	0.2275	0.05413	73	4.2	<.0001	0.227482	7.37468e-05	0.00288838		#N/A	FBtr0166138
FBtr0161619	Reg	BC	SO	0.228	0.04542	73	5.02	<.0001	0.228019	3.52382e-06	0.000258372		#N/A	FBtr0161803
FBtr0173077	Reg	BC	SO	0.2281	0.06118	73	3.73	0.0004	0.228066	0.000378797	0.00994329		#N/A	FBtr0172397
FBtr0167870	Reg	BC	SO	0.2284	0.04568	73	5	<.0001	0.228405	3.8144e-06	0.000275734		#N/A	FBtr0166014
FBtr0165438	Reg	BC	SO	0.2291	0.05609	73	4.09	0.0001	0.229117	0.000111691	0.00397267		#N/A	FBtr0166300
FBtr0175448	Reg	BC	SO	0.2296	0.04726	73	4.86	<.0001	0.229568	6.58247e-06	0.000429193		#N/A	FBtr0166715
FBtr0168521	Reg	BC	SO	0.2299	0.04857	73	4.73	<.0001	0.229929	1.05283e-05	0.000626145		#N/A	FBtr0166848
FBtr0165207	Reg	BC	SO	0.2301	0.05201	73	4.42	<.0001	0.230061	3.33116e-05	0.00155972		#N/A	FBtr0166980
FBtr0169040	Reg	BC	SO	0.2307	0.05827	73	3.96	0.0002	0.230651	0.000173633	0.00555909		#N/A	FBtr0166525
FBtr0169962	Reg	BC	SO	0.2315	0.05012	73	4.62	<.0001	0.231538	1.6144e-05	0.000880057		#N/A	FBtr0166055
FBtr0161778	Reg	BC	SO	0.2318	0.05769	73	4.02	0.0001	0.231792	0.000141059	0.00474752		#N/A	FBtr0161872
FBtr0166161	Reg	BC	SO	0.2319	0.05164	73	4.49	<.0001	0.231868	2.61216e-05	0.00128786		#N/A	FBtr0161871
FBtr0163538	Reg	BC	SO	0.232	0.03495	73	6.64	<.0001	0.231981	4.84674e-09	1.00217e-06		#N/A	FBtr0172490
FBtr0175531	Reg	BC	SO	0.2322	0.05348	73	4.34	<.0001	0.232228	4.46951e-05	0.00196306		#N/A	FBtr0166635
FBtr0168513	Reg	BC	SO	0.2322	0.05874	73	3.95	0.0002	0.232171	0.000176931	0.00563808		#N/A	FBtr0172416
FBtr0172742	Reg	BC	SO	0.2326	0.05275	73	4.41	<.0001	0.232558	3.50935e-05	0.00162473		#N/A	FBtr0172419
FBtr0166138	Reg	BC	SO	0.2332	0.05381	73	4.33	<.0001	0.233243	4.59907e-05	0.00200642		#N/A	FBtr0165662
FBtr0174741	Reg	BC	SO	0.2337	0.03614	73	6.47	<.0001	0.233653	1.00187e-08	1.87695e-06		#N/A	FBtr0166189
FBtr0173350	Reg	BC	SO	0.2353	0.0437	73	5.38	<.0001	0.235317	8.44725e-07	8.01637e-05		#N/A	FBtr0166195
FBtr0173677	Reg	BC	SO	0.2353	0.05256	73	4.48	<.0001	0.235273	2.74282e-05	0.00133859		#N/A	FBtr0165803
FBtr0165803	Reg	BC	SO	0.2358	0.04723	73	4.99	<.0001	0.235778	3.9324e-06	0.000282584		#N/A	FBtr0161841
FBtr0171043	Reg	BC	SO	0.2359	0.05838	73	4.04	0.0001	0.235918	0.000130106	0.00446343		#N/A	FBtr0161747
FBtr0164859	Reg	BC	SO	0.2361	0.0588	73	4.02	0.0001	0.236144	0.000142174	0.00477546		#N/A	FBtr0167632
FBtr0170593	Reg	BC	SO	0.2363	0.04857	73	4.87	<.0001	0.236303	6.40125e-06	0.000419588		#N/A	FBtr0166438
FBtr0173822	Reg	BC	SO	0.2365	0.06217	73	3.8	0.0003	0.236529	0.000292673	0.00821713		#N/A	FBtr0164082
FBtr0162390	Reg	BC	SO	0.2367	0.06236	73	3.8	0.0003	0.236704	0.000301382	0.00839857		#N/A	FBtr0174359
FBtr0170688	Reg	BC	SO	0.2375	0.05257	73	4.52	<.0001	0.23746	2.35949e-05	0.0011891		#N/A	FBtr0168925
FBtr0173421	Reg	BC	SO	0.2378	0.06036	73	3.94	0.0002	0.237821	0.000184816	0.00582684		#N/A	FBtr0174294
FBtr0170700	Reg	BC	SO	0.2381	0.0592	73	4.02	0.0001	0.238091	0.000139317	0.00470317		#N/A	FBtr0167906
FBtr0169375	Reg	BC	SO	0.2381	0.0635	73	3.75	0.0004	0.238067	0.000352682	0.00943568		#N/A	FBtr0165557
FBtr0173015	Reg	BC	SO	0.2385	0.05097	73	4.68	<.0001	0.23849	1.2958e-05	0.000739005		#N/A	FBtr0167931
FBtr0163453	Reg	BC	SO	0.2396	0.05721	73	4.19	<.0001	0.239606	7.77356e-05	0.00300907		#N/A	FBtr0173015
FBtr0161709	Reg	BC	SO	0.2403	0.04025	73	5.97	<.0001	0.240259	7.90093e-08	1.10162e-05		#N/A	FBtr0160938
FBtr0175011	Reg	BC	SO	0.2403	0.05075	73	4.73	<.0001	0.240314	1.04898e-05	0.000624366		#N/A	FBtr0173890
FBtr0163151	Reg	BC	SO	0.241	0.03467	73	6.95	<.0001	0.240989	1.28385e-09	3.15445e-07		#N/A	FBtr0173976
FBtr0163595	Reg	BC	SO	0.241	0.05103	73	4.72	<.0001	0.240981	1.10062e-05	0.000648773		#N/A	FBtr0171174
FBtr0169230	Reg	BC	SO	0.2412	0.04668	73	5.17	<.0001	0.241167	1.99769e-06	0.000162591		#N/A	FBtr0171101
FBtr0161542	Reg	BC	SO	0.2418	0.05007	73	4.83	<.0001	0.241802	7.33887e-06	0.00046873		#N/A	FBtr0170154
FBtr0174304	Reg	BC	SO	0.2419	0.03819	73	6.33	<.0001	0.241936	1.73517e-08	3.017e-06		#N/A	FBtr0171994
FBtr0168069	Reg	BC	SO	0.2419	0.05889	73	4.11	0.0001	0.241879	0.000103299	0.00374279		#N/A	FBtr0169063
FBtr0173793	Reg	BC	SO	0.2421	0.05457	73	4.44	<.0001	0.242125	3.16783e-05	0.00149973		#N/A	FBtr0169212
FBtr0173814	Reg	BC	SO	0.2422	0.03116	73	7.77	<.0001	0.242201	3.77219e-11	1.4081e-08		#N/A	FBtr0171700
FBtr0167595	Reg	BC	SO	0.2423	0.02362	73	10.25	<.0001	0.242258	8.63528e-16	8.96873e-13		#N/A	FBtr0171328
FBtr0168170	Reg	BC	SO	0.2425	0.0533	73	4.55	<.0001	0.24254	2.08584e-05	0.00107849		#N/A	FBtr0169427
FBtr0174306	Reg	BC	SO	0.2426	0.0498	73	4.87	<.0001	0.24256	6.27372e-06	0.000412705		#N/A	FBtr0169428
FBtr0161384	Reg	BC	SO	0.2426	0.06064	73	4	0.0001	0.242605	0.000149727	0.00496706		#N/A	FBtr0169865
FBtr0172938	Reg	BC	SO	0.2427	0.05137	73	4.73	<.0001	0.242726	1.08751e-05	0.000642647		#N/A	FBtr0175112
FBtr0169862	Reg	BC	SO	0.2436	0.03902	73	6.24	<.0001	0.243639	2.53233e-08	4.17525e-06		#N/A	FBtr0171861
FBtr0165260	Reg	BC	SO	0.2436	0.05756	73	4.23	<.0001	0.243632	6.62552e-05	0.00266042		#N/A	FBtr0163256
FBtr0161792	Reg	BC	SO	0.2438	0.05134	73	4.75	<.0001	0.243761	9.9729e-06	0.00059955		#N/A	FBtr0167385
FBtr0174340	Reg	BC	SO	0.2439	0.03787	73	6.44	<.0001	0.243938	1.1113e-08	2.05412e-06		#N/A	FBtr0163504
FBtr0174979	Reg	BC	SO	0.2445	0.04715	73	5.19	<.0001	0.244522	1.84738e-06	0.000152518		#N/A	FBtr0162846
FBtr0161461	Reg	BC	SO	0.2454	0.05329	73	4.61	<.0001	0.245428	1.70457e-05	0.000918631		#N/A	FBtr0162845
FBtr0174418	Reg	BC	SO	0.2455	0.04723	73	5.2	<.0001	0.245508	1.76666e-06	0.000147064		#N/A	FBtr0164622
FBtr0161165	Reg	BC	SO	0.2455	0.05848	73	4.2	<.0001	0.24549	7.50295e-05	0.00292722		#N/A	FBtr0163721
FBtr0165473	Reg	BC	SO	0.2462	0.06228	73	3.95	0.0002	0.246182	0.000176592	0.00563012		#N/A	FBtr0163910
FBtr0166940	Reg	BC	SO	0.2463	0.05903	73	4.17	<.0001	0.246278	8.21743e-05	0.00314179		#N/A	FBtr0164023
FBtr0173340	Reg	BC	SO	0.2467	0.03745	73	6.59	<.0001	0.246731	5.97782e-09	1.20053e-06		#N/A	FBtr0162179
FBtr0162991	Reg	BC	SO	0.247	0.04874	73	5.07	<.0001	0.246992	2.93279e-06	0.000222471		#N/A	FBtr0162721
FBtr0170422	Reg	BC	SO	0.2472	0.03969	73	6.23	<.0001	0.247151	2.72998e-08	4.45092e-06		#N/A	FBtr0163126
FBtr0169373	Reg	BC	SO	0.2474	0.04585	73	5.4	<.0001	0.247387	8.08207e-07	7.72612e-05		#N/A	FBtr0164553
FBtr0166635	Reg	BC	SO	0.2474	0.06525	73	3.79	0.0003	0.247414	0.000305753	0.00848732		#N/A	FBtr0163738
FBtr0171028	Reg	BC	SO	0.2482	0.06575	73	3.78	0.0003	0.248246	0.000322755	0.00883628		#N/A	FBtr0162476
FBtr0166127	Reg	BC	SO	0.2484	0.0622	73	3.99	0.0002	0.24845	0.00015308	0.00505125		#N/A	FBtr0163401
FBtr0173499	Reg	BC	SO	0.2488	0.06515	73	3.82	0.0003	0.248767	0.000279239	0.00793612		#N/A	FBtr0162636
FBtr0175192	Reg	BC	SO	0.2489	0.04156	73	5.99	<.0001	0.248905	7.30114e-08	1.02959e-05		#N/A	FBtr0167568
FBtr0160945	Reg	BC	SO	0.2492	0.06256	73	3.98	0.0002	0.249158	0.00015933	0.00520745		#N/A	FBtr0164165
FBtr0167771	Reg	BC	SO	0.2503	0.05415	73	4.62	<.0001	0.250298	1.6013e-05	0.000874318		#N/A	FBtr0161214
FBtr0163180	Reg	BC	SO	0.2506	0.06063	73	4.13	<.0001	0.250598	9.43569e-05	0.00349265		#N/A	FBtr0173271
FBtr0168641	Reg	BC	SO	0.2514	0.05712	73	4.4	<.0001	0.251361	3.6155e-05	0.00166352		#N/A	FBtr0173209
FBtr0169370	Reg	BC	SO	0.2518	0.05884	73	4.28	<.0001	0.251759	5.6186e-05	0.00234446		#N/A	FBtr0174829
FBtr0165948	Reg	BC	SO	0.2524	0.04371	73	5.78	<.0001	0.252424	1.74944e-07	2.15805e-05		#N/A	FBtr0173865
FBtr0174558	Reg	BC	SO	0.2524	0.05851	73	4.31	<.0001	0.252375	4.95973e-05	0.00212788		#N/A	FBtr0174306
FBtr0173244	Reg	BC	SO	0.2532	0.05428	73	4.66	<.0001	0.253182	1.36617e-05	0.000770553		#N/A	FBtr0174772
FBtr0162480	Reg	BC	SO	0.2533	0.05295	73	4.78	<.0001	0.253258	8.75953e-06	0.000540477		#N/A	FBtr0173173
FBtr0161979	Reg	BC	SO	0.2538	0.04238	73	5.99	<.0001	0.253781	7.30579e-08	1.03014e-05		#N/A	FBtr0174953
FBtr0175303	Reg	BC	SO	0.2539	0.06273	73	4.05	0.0001	0.253939	0.000127217	0.0043871		#N/A	FBtr0174655
FBtr0169474	Reg	BC	SO	0.2549	0.05768	73	4.42	<.0001	0.25495	3.36816e-05	0.0015736		#N/A	FBtr0173373
FBtr0165721	Reg	BC	SO	0.2549	0.05847	73	4.36	<.0001	0.254906	4.19628e-05	0.00186808		#N/A	FBtr0167121
FBtr0167404	Reg	BC	SO	0.2551	0.03843	73	6.64	<.0001	0.255056	4.87246e-09	1.00666e-06		#N/A	FBtr0174358
FBtr0171187	Reg	BC	SO	0.2556	0.05273	73	4.85	<.0001	0.255622	6.84891e-06	0.000443058		#N/A	FBtr0174600
FBtr0166438	Reg	BC	SO	0.2558	0.05009	73	5.11	<.0001	0.255786	2.52716e-06	0.000197017		#N/A	FBtr0172954
FBtr0174448	Reg	BC	SO	0.2566	0.0537	73	4.78	<.0001	0.256618	8.89622e-06	0.000547187		#N/A	FBtr0173035
FBtr0165109	Reg	BC	SO	0.2574	0.0559	73	4.6	<.0001	0.257375	1.7128e-05	0.000922285		#N/A	FBtr0161491
FBtr0171417	Reg	BC	SO	0.2589	0.05423	73	4.77	<.0001	0.25891	9.043e-06	0.000554453		#N/A	FBtr0160798
FBtr0161152	Reg	BC	SO	0.2592	0.06822	73	3.8	0.0003	0.259152	0.000298744	0.00834432		#N/A	FBtr0172742
FBtr0175528	Reg	BC	SO	0.2593	0.04567	73	5.68	<.0001	0.259265	2.60653e-07	3.01305e-05		#N/A	FBtr0161251
FBtr0169713	Reg	BC	SO	0.26	0.0664	73	3.92	0.0002	0.260039	0.000200475	0.00619294		#N/A	FBtr0173067
FBtr0165209	Reg	BC	SO	0.2602	0.05913	73	4.4	<.0001	0.260151	3.62785e-05	0.00166797		#N/A	FBtr0161143
FBtr0174984	Reg	BC	SO	0.2611	0.05118	73	5.1	<.0001	0.261067	2.57489e-06	0.000199985		#N/A	FBtr0173849
FBtr0169702	Reg	BC	SO	0.2612	0.04491	73	5.82	<.0001	0.261205	1.48379e-07	1.87738e-05		#N/A	FBtr0164780
FBtr0166329	Reg	BC	SO	0.2614	0.05842	73	4.47	<.0001	0.26142	2.75919e-05	0.00134498		#N/A	FBtr0174697
FBtr0173067	Reg	BC	SO	0.2623	0.06084	73	4.31	<.0001	0.262344	4.98606e-05	0.00213655		#N/A	FBtr0162857
FBtr0167566	Reg	BC	SO	0.2632	0.05802	73	4.54	<.0001	0.263189	2.20009e-05	0.00112499		#N/A	FBtr0167782
FBtr0174000	Reg	BC	SO	0.2637	0.06535	73	4.03	0.0001	0.263674	0.000133083	0.00454249		#N/A	FBtr0166817
FBtr0163360	Reg	BC	SO	0.2645	0.07081	73	3.74	0.0004	0.264508	0.00036899	0.00975356		#N/A	FBtr0163887
FBtr0174754	Reg	BC	SO	0.2646	0.05549	73	4.77	<.0001	0.264603	9.24422e-06	0.000564256		#N/A	FBtr0161632
FBtr0170135	Reg	BC	SO	0.2648	0.06978	73	3.79	0.0003	0.26477	0.000302729	0.00842578		#N/A	FBtr0174927
FBtr0172956	Reg	BC	SO	0.2655	0.06683	73	3.97	0.0002	0.265546	0.000164456	0.0053342		#N/A	FBtr0163761
FBtr0172043	Reg	BC	SO	0.2657	0.04677	73	5.68	<.0001	0.265738	2.56566e-07	2.97221e-05		#N/A	FBtr0170440
FBtr0161145	Reg	BC	SO	0.2659	0.03452	73	7.7	<.0001	0.265868	5.12198e-11	1.84626e-08		#N/A	FBtr0173293
FBtr0170291	Reg	BC	SO	0.2662	0.03908	73	6.81	<.0001	0.266192	2.32968e-09	5.30727e-07		#N/A	FBtr0160910
FBtr0167502	Reg	BC	SO	0.2667	0.02755	73	9.68	<.0001	0.266719	9.98391e-15	8.16532e-12		#N/A	FBtr0160987
FBtr0169781	Reg	BC	SO	0.2671	0.05794	73	4.61	<.0001	0.267149	1.66913e-05	0.00090337		#N/A	FBtr0160998
FBtr0170005	Reg	BC	SO	0.2674	0.06022	73	4.44	<.0001	0.267371	3.13409e-05	0.00148731		#N/A	FBtr0168002
FBtr0163759	Reg	BC	SO	0.2675	0.06149	73	4.35	<.0001	0.267457	4.35311e-05	0.00192278		#N/A	FBtr0174073
FBtr0167846	Reg	BC	SO	0.2681	0.05262	73	5.09	<.0001	0.26806	2.64687e-06	0.000204493		#N/A	FBtr0171560
FBtr0174415	Reg	BC	SO	0.2687	0.05481	73	4.9	<.0001	0.268709	5.55188e-06	0.000373939		#N/A	FBtr0161896
FBtr0165111	Reg	BC	SO	0.2688	0.04457	73	6.03	<.0001	0.268786	6.15921e-08	8.91211e-06		#N/A	FBtr0163120
FBtr0160828	Reg	BC	SO	0.269	0.07036	73	3.82	0.0003	0.268968	0.000275496	0.00785656		#N/A	FBtr0163772
FBtr0169241	Reg	BC	SO	0.2697	0.06534	73	4.13	<.0001	0.269658	9.63426e-05	0.00354839		#N/A	FBtr0163933
FBtr0163908	Reg	BC	SO	0.2702	0.04385	73	6.16	<.0001	0.270223	3.55444e-08	5.58394e-06		#N/A	FBtr0175056
FBtr0161578	Reg	BC	SO	0.2702	0.04918	73	5.5	<.0001	0.270247	5.42679e-07	5.55082e-05		#N/A	FBtr0172468
FBtr0174608	Reg	BC	SO	0.2708	0.05106	73	5.3	<.0001	0.270832	1.15997e-06	0.000104286		#N/A	FBtr0161792
FBtr0170056	Reg	BC	SO	0.2715	0.03595	73	7.55	<.0001	0.271458	9.83191e-11	3.30384e-08		#N/A	FBtr0167110
FBtr0173976	Reg	BC	SO	0.2717	0.07034	73	3.86	0.0002	0.27173	0.000240037	0.00708796		#N/A	FBtr0165195
FBtr0163118	Reg	BC	SO	0.2721	0.05673	73	4.8	<.0001	0.272059	8.33511e-06	0.000519346		#N/A	FBtr0166329
FBtr0171179	Reg	BC	SO	0.2723	0.04492	73	6.06	<.0001	0.272284	5.40816e-08	7.98016e-06		#N/A	FBtr0174159
FBtr0175451	Reg	BC	SO	0.2724	0.05129	73	5.31	<.0001	0.272377	1.13145e-06	0.000102148		#N/A	FBtr0167870
FBtr0165153	Reg	BC	SO	0.2725	0.07173	73	3.8	0.0003	0.272486	0.000298491	0.00833929		#N/A	FBtr0173567
FBtr0167216	Reg	BC	SO	0.2729	0.05587	73	4.88	<.0001	0.272887	5.94297e-06	0.000395103		#N/A	FBtr0174608
FBtr0165727	Reg	BC	SO	0.2729	0.06328	73	4.31	<.0001	0.27288	4.98629e-05	0.00213661		#N/A	FBtr0174978
FBtr0162019	Reg	BC	SO	0.2738	0.03305	73	8.28	<.0001	0.273767	4.13199e-12	1.95068e-09		#N/A	FBtr0172624
FBtr0164766	Reg	BC	SO	0.2738	0.05222	73	5.24	<.0001	0.273829	1.47262e-06	0.000126923		#N/A	FBtr0163971
FBtr0162873	Reg	BC	SO	0.2748	0.06437	73	4.27	<.0001	0.27484	5.80903e-05	0.00240511		#N/A	FBtr0170135
FBtr0170662	Reg	BC	SO	0.2753	0.05131	73	5.37	<.0001	0.275342	9.0825e-07	8.51203e-05		#N/A	FBtr0172526
FBtr0161164	Reg	BC	SO	0.2754	0.06657	73	4.14	<.0001	0.275393	9.31458e-05	0.00345761		#N/A	FBtr0173573
FBtr0164822	Reg	BC	SO	0.2758	0.05086	73	5.42	<.0001	0.275751	7.27091e-07	7.07719e-05		#N/A	FBtr0161460
FBtr0169775	Reg	BC	SO	0.2761	0.04464	73	6.19	<.0001	0.27614	3.23704e-08	5.15066e-06		#N/A	FBtr0173922
FBtr0171567	Reg	BC	SO	0.2762	0.0359	73	7.69	<.0001	0.276219	5.28018e-11	1.89656e-08		#N/A	FBtr0170590
FBtr0169934	Reg	BC	SO	0.2764	0.06617	73	4.18	<.0001	0.276416	8.07634e-05	0.00309967		#N/A	FBtr0163803
FBtr0165062	Reg	BC	SO	0.2765	0.04551	73	6.08	<.0001	0.276499	5.10699e-08	7.60136e-06		#N/A	FBtr0164524
FBtr0165346	Reg	BC	SO	0.2769	0.04804	73	5.76	<.0001	0.276857	1.84127e-07	2.25209e-05		#N/A	FBtr0161146
FBtr0174416	Reg	BC	SO	0.2771	0.03143	73	8.81	<.0001	0.27708	4.14391e-13	2.45267e-10		#N/A	FBtr0161615
FBtr0175276	Reg	BC	SO	0.2771	0.03585	73	7.73	<.0001	0.27713	4.51836e-11	1.65338e-08		#N/A	FBtr0173965
FBtr0163010	Reg	BC	SO	0.2771	0.04288	73	6.46	<.0001	0.277061	1.02174e-08	1.90964e-06		#N/A	FBtr0166209
FBtr0169842	Reg	BC	SO	0.2784	0.06408	73	4.34	<.0001	0.278405	4.43819e-05	0.00195247		#N/A	FBtr0168061
FBtr0165076	Reg	BC	SO	0.2787	0.04115	73	6.77	<.0001	0.27867	2.74872e-09	6.1175e-07		#N/A	FBtr0170102
FBtr0168338	Reg	BC	SO	0.2799	0.05395	73	5.19	<.0001	0.279909	1.83526e-06	0.000151717		#N/A	FBtr0167503
FBtr0165350	Reg	BC	SO	0.2802	0.05165	73	5.43	<.0001	0.280246	7.17892e-07	7.0027e-05		#N/A	FBtr0166127
FBtr0167198	Reg	BC	SO	0.2804	0.07015	73	4	0.0002	0.28041	0.00015152	0.0050122		#N/A	FBtr0163523
FBtr0168234	Reg	BC	SO	0.2806	0.04534	73	6.19	<.0001	0.280566	3.20741e-08	5.11058e-06		#N/A	FBtr0163354
FBtr0167748	Reg	BC	SO	0.2812	0.0742	73	3.79	0.0003	0.281245	0.000307274	0.008519		#N/A	FBtr0173169
FBtr0165220	Reg	BC	SO	0.2813	0.03595	73	7.83	<.0001	0.281332	2.9905e-11	1.14694e-08		#N/A	FBtr0175228
FBtr0166110	Reg	BC	SO	0.2813	0.04538	73	6.2	<.0001	0.281274	3.07098e-08	4.92405e-06		#N/A	FBtr0173320
FBtr0161491	Reg	BC	SO	0.2814	0.05501	73	5.12	<.0001	0.281377	2.43888e-06	0.000191389		#N/A	FBtr0164933
FBtr0171826	Reg	BC	SO	0.2815	0.05743	73	4.9	<.0001	0.281483	5.5717e-06	0.000375061		#N/A	FBtr0175546
FBtr0171880	Reg	BC	SO	0.2819	0.06019	73	4.68	<.0001	0.281851	1.27656e-05	0.000730155		#N/A	FBtr0161951
FBtr0174892	Reg	BC	SO	0.2822	0.06237	73	4.52	<.0001	0.282182	2.30141e-05	0.00116591		#N/A	FBtr0167649
FBtr0166189	Reg	BC	SO	0.2829	0.06431	73	4.4	<.0001	0.282944	3.63023e-05	0.0016688		#N/A	FBtr0166736
FBtr0170591	Reg	BC	SO	0.2836	0.05414	73	5.24	<.0001	0.283641	1.49949e-06	0.000128818		#N/A	FBtr0165463
FBtr0172123	Reg	BC	SO	0.2839	0.05915	73	4.8	<.0001	0.283911	8.2138e-06	0.000513222		#N/A	FBtr0168456
FBtr0168663	Reg	BC	SO	0.2842	0.06938	73	4.1	0.0001	0.284218	0.000107385	0.00385489		#N/A	FBtr0169038
FBtr0173744	Reg	BC	SO	0.2848	0.05602	73	5.08	<.0001	0.284848	2.74856e-06	0.000210943		#N/A	FBtr0174835
FBtr0171189	Reg	BC	SO	0.2851	0.03163	73	9.01	<.0001	0.285053	1.77092e-13	1.1359e-10		#N/A	FBtr0165281
FBtr0169771	Reg	BC	SO	0.2859	0.06242	73	4.58	<.0001	0.285854	1.87734e-05	0.000992365		#N/A	FBtr0164919
FBtr0174653	Reg	BC	SO	0.286	0.05978	73	4.78	<.0001	0.286025	8.68031e-06	0.000536552		#N/A	FBtr0164929
FBtr0174358	Reg	BC	SO	0.2871	0.04683	73	6.13	<.0001	0.287133	4.04602e-08	6.23636e-06		#N/A	FBtr0167365
FBtr0170009	Reg	BC	SO	0.2873	0.04757	73	6.04	<.0001	0.287275	5.94703e-08	8.65724e-06		#N/A	FBtr0168357
FBtr0169731	Reg	BC	SO	0.2879	0.05958	73	4.83	<.0001	0.287851	7.27544e-06	0.000465412		#N/A	FBtr0167935
FBtr0163027	Reg	BC	SO	0.2887	0.06428	73	4.49	<.0001	0.288714	2.59849e-05	0.00128261		#N/A	FBtr0161657
FBtr0167314	Reg	BC	SO	0.289	0.05173	73	5.59	<.0001	0.289004	3.75575e-07	4.08611e-05		#N/A	FBtr0164927
FBtr0166748	Reg	BC	SO	0.2891	0.0427	73	6.77	<.0001	0.289141	2.76117e-09	6.14189e-07		#N/A	FBtr0168346
FBtr0166665	Reg	BC	SO	0.2899	0.0545	73	5.32	<.0001	0.289882	1.09506e-06	9.94332e-05		#N/A	FBtr0165000
FBtr0165662	Reg	BC	SO	0.2908	0.03923	73	7.41	<.0001	0.290768	1.78779e-10	5.60569e-08		#N/A	FBtr0162021
FBtr0166896	Reg	BC	SO	0.2912	0.05163	73	5.64	<.0001	0.291191	3.03559e-07	3.42187e-05		#N/A	FBtr0165278
FBtr0164918	Reg	BC	SO	0.2915	0.04955	73	5.88	<.0001	0.29145	1.13275e-07	1.49271e-05		#N/A	FBtr0164865
FBtr0170033	Reg	BC	SO	0.2918	0.05463	73	5.34	<.0001	0.291844	9.99026e-07	9.2123e-05		#N/A	FBtr0172132
FBtr0168355	Reg	BC	SO	0.2947	0.04929	73	5.98	<.0001	0.294745	7.58834e-08	1.06391e-05		#N/A	FBtr0175016
FBtr0172954	Reg	BC	SO	0.2951	0.03834	73	7.7	<.0001	0.295119	5.22506e-11	1.87868e-08		#N/A	FBtr0165201
FBtr0171037	Reg	BC	SO	0.2951	0.04253	73	6.94	<.0001	0.295073	1.35279e-09	3.3028e-07		#N/A	FBtr0167616
FBtr0161106	Reg	BC	SO	0.2953	0.06893	73	4.28	<.0001	0.295275	5.5231e-05	0.00231356		#N/A	FBtr0167238
FBtr0169212	Reg	BC	SO	0.2965	0.04172	73	7.11	<.0001	0.296481	6.61848e-10	1.77206e-07		#N/A	FBtr0161603
FBtr0174605	Reg	BC	SO	0.2967	0.03856	73	7.69	<.0001	0.296728	5.27645e-11	1.89551e-08		#N/A	FBtr0168778
FBtr0173690	Reg	BC	SO	0.2972	0.04381	73	6.78	<.0001	0.297227	2.60609e-09	5.84416e-07		#N/A	FBtr0164709
FBtr0164524	Reg	BC	SO	0.2983	0.05722	73	5.21	<.0001	0.298346	1.65729e-06	0.000139682		#N/A	FBtr0166843
FBtr0173986	Reg	BC	SO	0.2989	0.0587	73	5.09	<.0001	0.298855	2.68056e-06	0.000206637		#N/A	FBtr0165313
FBtr0166224	Reg	BC	SO	0.299	0.078	73	3.83	0.0003	0.298955	0.000266256	0.00765987		#N/A	FBtr0162884
FBtr0163078	Reg	BC	SO	0.3014	0.05443	73	5.54	<.0001	0.301388	4.59388e-07	4.83315e-05		#N/A	FBtr0174509
FBtr0168833	Reg	BC	SO	0.3017	0.04764	73	6.33	<.0001	0.301663	1.75932e-08	3.05188e-06		#N/A	FBtr0164135
FBtr0165732	Reg	BC	SO	0.302	0.0571	73	5.29	<.0001	0.301953	1.23979e-06	0.000110203		#N/A	FBtr0165043
FBtr0173849	Reg	BC	SO	0.305	0.05763	73	5.29	<.0001	0.30503	1.21639e-06	0.000108478		#N/A	FBtr0165181
FBtr0166966	Reg	BC	SO	0.3052	0.05025	73	6.07	<.0001	0.305217	5.14915e-08	7.65437e-06		#N/A	FBtr0164792
FBtr0171095	Reg	BC	SO	0.3054	0.05832	73	5.24	<.0001	0.305446	1.51255e-06	0.000129713		#N/A	FBtr0169361
FBtr0161067	Reg	BC	SO	0.3073	0.07942	73	3.87	0.0002	0.307338	0.000234903	0.00697585		#N/A	FBtr0161958
FBtr0168021	Reg	BC	SO	0.309	0.05864	73	5.27	<.0001	0.308957	1.33468e-06	0.000117069		#N/A	FBtr0172065
FBtr0162097	Reg	BC	SO	0.309	0.06324	73	4.89	<.0001	0.309026	5.89729e-06	0.000392595		#N/A	FBtr0174820
FBtr0171544	Reg	BC	SO	0.3092	0.03652	73	8.47	<.0001	0.309215	1.86393e-12	9.55132e-10		#N/A	FBtr0167502
FBtr0168182	Reg	BC	SO	0.3095	0.05529	73	5.6	<.0001	0.309533	3.58921e-07	3.93463e-05		#N/A	FBtr0168051
FBtr0172028	Reg	BC	SO	0.3107	0.06606	73	4.7	<.0001	0.310672	1.18277e-05	0.000686857		#N/A	FBtr0172631
FBtr0162539	Reg	BC	SO	0.311	0.05904	73	5.27	<.0001	0.310971	1.34716e-06	0.000117989		#N/A	FBtr0165118
FBtr0167919	Reg	BC	SO	0.3113	0.07136	73	4.36	<.0001	0.311251	4.16575e-05	0.00185768		#N/A	FBtr0173825
FBtr0175033	Reg	BC	SO	0.3131	0.03192	73	9.81	<.0001	0.313082	5.75369e-15	5.04865e-12		#N/A	FBtr0161183
FBtr0174076	Reg	BC	SO	0.3151	0.04818	73	6.54	<.0001	0.315065	7.36909e-09	1.44052e-06		#N/A	FBtr0174255
FBtr0171603	Reg	BC	SO	0.3153	0.06101	73	5.17	<.0001	0.315346	1.9771e-06	0.00016122		#N/A	FBtr0172324
FBtr0169428	Reg	BC	SO	0.3156	0.04109	73	7.68	<.0001	0.315565	5.60096e-11	1.99939e-08		#N/A	FBtr0161909
FBtr0164269	Reg	BC	SO	0.3157	0.04491	73	7.03	<.0001	0.315733	9.17791e-10	2.35403e-07		#N/A	FBtr0168050
FBtr0171622	Reg	BC	SO	0.3162	0.07674	73	4.12	<.0001	0.316238	9.8578e-05	0.00361055		#N/A	FBtr0161670
FBtr0162866	Reg	BC	SO	0.319	0.04842	73	6.59	<.0001	0.31901	5.98645e-09	1.20192e-06		#N/A	FBtr0174001
FBtr0175207	Reg	BC	SO	0.319	0.06361	73	5.02	<.0001	0.319041	3.58731e-06	0.000262101		#N/A	FBtr0172118
FBtr0166313	Reg	BC	SO	0.3215	0.06669	73	4.82	<.0001	0.32153	7.56728e-06	0.000480541		#N/A	FBtr0165152
FBtr0161656	Reg	BC	SO	0.3215	0.07718	73	4.17	<.0001	0.321515	8.4002e-05	0.00319478		#N/A	FBtr0173290
FBtr0165201	Reg	BC	SO	0.3217	0.02549	73	12.62	<.0001	0.321731	5.02353e-20	0		#N/A	FBtr0162889
FBtr0165061	Reg	BC	SO	0.3218	0.04324	73	7.44	<.0001	0.321804	1.56528e-10	4.98441e-08		#N/A	FBtr0172628
FBtr0161948	Reg	BC	SO	0.3223	0.0431	73	7.48	<.0001	0.322343	1.33649e-10	4.33532e-08		#N/A	FBtr0166704
FBtr0175511	Reg	BC	SO	0.3232	0.0694	73	4.66	<.0001	0.323237	1.4026e-05	0.000786869		#N/A	FBtr0166852
FBtr0173915	Reg	BC	SO	0.3234	0.04927	73	6.56	<.0001	0.323417	6.63601e-09	1.31543e-06		#N/A	FBtr0162820
FBtr0162009	Reg	BC	SO	0.3243	0.08416	73	3.85	0.0002	0.324338	0.000247759	0.00725921		#N/A	FBtr0162000
FBtr0167749	Reg	BC	SO	0.3268	0.08562	73	3.82	0.0003	0.326819	0.000280558	0.00796403		#N/A	FBtr0161963
FBtr0162978	Reg	BC	SO	0.3275	0.07924	73	4.13	<.0001	0.327467	9.45162e-05	0.00349738		#N/A	FBtr0175595
FBtr0165881	Reg	BC	SO	0.3285	0.05441	73	6.04	<.0001	0.32846	6.00271e-08	8.72381e-06		#N/A	FBtr0174521
FBtr0168553	Reg	BC	SO	0.3291	0.08569	73	3.84	0.0003	0.329141	0.000258908	0.00750003		#N/A	FBtr0166486
FBtr0162746	Reg	BC	SO	0.3303	0.04242	73	7.78	<.0001	0.330259	3.57205e-11	1.34354e-08		#N/A	FBtr0173843
FBtr0175606	Reg	BC	SO	0.3303	0.04634	73	7.13	<.0001	0.330328	6.03007e-10	1.63403e-07		#N/A	FBtr0172117
FBtr0163975	Reg	BC	SO	0.3307	0.07069	73	4.68	<.0001	0.330651	1.30238e-05	0.000741979		#N/A	FBtr0165898
FBtr0168925	Reg	BC	SO	0.331	0.08229	73	4.02	0.0001	0.33102	0.000138919	0.00469301		#N/A	FBtr0165216
FBtr0167586	Reg	BC	SO	0.3312	0.05192	73	6.38	<.0001	0.331193	1.44103e-08	2.5695e-06		#N/A	FBtr0166196
FBtr0163153	Reg	BC	SO	0.3312	0.05731	73	5.78	<.0001	0.331158	1.73221e-07	2.14011e-05		#N/A	FBtr0172016
FBtr0161999	Reg	BC	SO	0.3313	0.05214	73	6.35	<.0001	0.331293	1.60617e-08	2.82215e-06		#N/A	FBtr0174013
FBtr0173373	Reg	BC	SO	0.3317	0.04832	73	6.87	<.0001	0.331713	1.85178e-09	4.34218e-07		#N/A	FBtr0167019
FBtr0169116	Reg	BC	SO	0.3321	0.07038	73	4.72	<.0001	0.332129	1.1119e-05	0.000653997		#N/A	FBtr0162095
FBtr0175386	Reg	BC	SO	0.3326	0.07423	73	4.48	<.0001	0.332606	2.70159e-05	0.00132269		#N/A	FBtr0161959
FBtr0162898	Reg	BC	SO	0.3339	0.05094	73	6.56	<.0001	0.33392	6.874e-09	1.35628e-06		#N/A	FBtr0164793
FBtr0164126	Reg	BC	SO	0.3348	0.04807	73	6.97	<.0001	0.334828	1.2066e-09	2.98852e-07		#N/A	FBtr0175340
FBtr0170836	Reg	BC	SO	0.3355	0.03817	73	8.79	<.0001	0.335497	4.62235e-13	2.70961e-10		#N/A	FBtr0161652
FBtr0175364	Reg	BC	SO	0.3364	0.06094	73	5.52	<.0001	0.336383	4.91649e-07	5.11545e-05		#N/A	FBtr0161961
FBtr0162179	Reg	BC	SO	0.3368	0.05823	73	5.78	<.0001	0.33678	1.69506e-07	2.10061e-05		#N/A	FBtr0165928
FBtr0175401	Reg	BC	SO	0.3375	0.05808	73	5.81	<.0001	0.337508	1.51191e-07	1.90743e-05		#N/A	FBtr0165218
FBtr0170376	Reg	BC	SO	0.3375	0.08867	73	3.81	0.0003	0.337488	0.00029116	0.00818623		#N/A	FBtr0161991
FBtr0167779	Reg	BC	SO	0.3378	0.05857	73	5.77	<.0001	0.337838	1.8058e-07	2.21608e-05		#N/A	FBtr0165203
FBtr0162365	Reg	BC	SO	0.3386	0.07591	73	4.46	<.0001	0.338623	2.9047e-05	0.00140059		#N/A	FBtr0174267
FBtr0169302	Reg	BC	SO	0.3387	0.04326	73	7.83	<.0001	0.338696	2.93613e-11	1.12856e-08		#N/A	FBtr0164126
FBtr0161831	Reg	BC	SO	0.3395	0.06592	73	5.15	<.0001	0.339493	2.12843e-06	0.000171315		#N/A	FBtr0164986
FBtr0170379	Reg	BC	SO	0.3409	0.0594	73	5.74	<.0001	0.340907	2.02819e-07	2.44177e-05		#N/A	FBtr0171429
FBtr0171517	Reg	BC	SO	0.3412	0.06582	73	5.18	<.0001	0.341232	1.86179e-06	0.000153516		#N/A	FBtr0160865
FBtr0164091	Reg	BC	SO	0.3417	0.05773	73	5.92	<.0001	0.341686	9.74459e-08	1.31492e-05		#N/A	FBtr0166748
FBtr0167428	Reg	BC	SO	0.3431	0.09147	73	3.75	0.0004	0.343088	0.000350399	0.00938964		#N/A	FBtr0168183
FBtr0164641	Reg	BC	SO	0.3434	0.08002	73	4.29	<.0001	0.343429	5.36443e-05	0.00226172		#N/A	FBtr0165648
FBtr0171958	Reg	BC	SO	0.3435	0.04435	73	7.74	<.0001	0.343461	4.24604e-11	1.56451e-08		#N/A	FBtr0166733
FBtr0170153	Reg	BC	SO	0.3438	0.06622	73	5.19	<.0001	0.343765	1.81205e-06	0.000150104		#N/A	FBtr0164801
FBtr0172724	Reg	BC	SO	0.3442	0.06707	73	5.13	<.0001	0.344178	2.29002e-06	0.000181922		#N/A	FBtr0165070
FBtr0173201	Reg	BC	SO	0.3442	0.08606	73	4	0.0002	0.344167	0.000150588	0.004989		#N/A	FBtr0167404
FBtr0173411	Reg	BC	SO	0.3449	0.04241	73	8.13	<.0001	0.34486	7.98238e-12	3.52175e-09		#N/A	FBtr0174636
FBtr0168904	Reg	BC	SO	0.3453	0.04238	73	8.15	<.0001	0.345317	7.39534e-12	3.28733e-09		#N/A	FBtr0173915
FBtr0166733	Reg	BC	SO	0.3454	0.0517	73	6.68	<.0001	0.345372	4.05645e-09	8.59141e-07		#N/A	FBtr0162898
FBtr0175579	Reg	BC	SO	0.3454	0.06973	73	4.95	<.0001	0.345439	4.55254e-06	0.000318399		#N/A	FBtr0169307
FBtr0173310	Reg	BC	SO	0.3467	0.0608	73	5.7	<.0001	0.346651	2.36187e-07	2.77545e-05		#N/A	FBtr0164882
FBtr0166715	Reg	BC	SO	0.3506	0.0708	73	4.95	<.0001	0.350565	4.60396e-06	0.000321284		#N/A	FBtr0170589
FBtr0168230	Reg	BC	SO	0.3508	0.05976	73	5.87	<.0001	0.35075	1.19193e-07	1.55838e-05		#N/A	FBtr0167586
FBtr0168246	Reg	BC	SO	0.3521	0.08864	73	3.97	0.0002	0.352053	0.000165721	0.00536493		#N/A	FBtr0161999
FBtr0164334	Reg	BC	SO	0.353	0.04495	73	7.85	<.0001	0.352964	2.66945e-11	1.03708e-08		#N/A	FBtr0164975
FBtr0168248	Reg	BC	SO	0.3545	0.05757	73	6.16	<.0001	0.35451	3.62669e-08	5.68035e-06		#N/A	FBtr0169862
FBtr0172734	Reg	BC	SO	0.3546	0.08113	73	4.37	<.0001	0.354563	4.04387e-05	0.00181503		#N/A	FBtr0162560
FBtr0173865	Reg	BC	SO	0.3556	0.07151	73	4.97	<.0001	0.355623	4.23635e-06	0.000300371		#N/A	FBtr0162003
FBtr0169933	Reg	BC	SO	0.3578	0.07496	73	4.77	<.0001	0.357827	9.06987e-06	0.000555809		#N/A	FBtr0164942
FBtr0173699	Reg	BC	SO	0.3592	0.04801	73	7.48	<.0001	0.359172	1.32236e-10	4.29565e-08		#N/A	FBtr0169270
FBtr0168569	Reg	BC	SO	0.3597	0.05822	73	6.18	<.0001	0.359747	3.319e-08	5.26233e-06		#N/A	FBtr0168223
FBtr0161803	Reg	BC	SO	0.36	0.05345	73	6.74	<.0001	0.360013	3.21566e-09	7.01389e-07		#N/A	FBtr0172316
FBtr0173635	Reg	BC	SO	0.3607	0.06482	73	5.56	<.0001	0.360702	4.11192e-07	4.40975e-05		#N/A	FBtr0175341
FBtr0161670	Reg	BC	SO	0.3628	0.04138	73	8.77	<.0001	0.362774	5.10592e-13	2.96976e-10		#N/A	FBtr0161979
FBtr0170131	Reg	BC	SO	0.3632	0.08764	73	4.14	<.0001	0.363153	9.09127e-05	0.00339421		#N/A	FBtr0168086
FBtr0175185	Reg	BC	SO	0.3637	0.05079	73	7.16	<.0001	0.36374	5.21759e-10	1.437e-07		#N/A	FBtr0162057
FBtr0160910	Reg	BC	SO	0.364	0.05316	73	6.85	<.0001	0.363958	2.00223e-09	4.65345e-07		#N/A	FBtr0164918
FBtr0161295	Reg	BC	SO	0.3653	0.04451	73	8.21	<.0001	0.365333	5.72882e-12	2.61728e-09		#N/A	FBtr0164924
FBtr0161490	Reg	BC	SO	0.3659	0.04806	73	7.61	<.0001	0.365861	7.50467e-11	2.59684e-08		#N/A	FBtr0165324
FBtr0165175	Reg	BC	SO	0.3667	0.06579	73	5.57	<.0001	0.366688	3.96478e-07	4.27837e-05		#N/A	FBtr0164930
FBtr0168654	Reg	BC	SO	0.3671	0.04813	73	7.63	<.0001	0.367085	7.05226e-11	2.45675e-08		#N/A	FBtr0165948
FBtr0170613	Reg	BC	SO	0.3675	0.08003	73	4.59	<.0001	0.367452	1.79408e-05	0.000957206		#N/A	FBtr0170379
FBtr0162160	Reg	BC	SO	0.3677	0.03589	73	10.24	<.0001	0.367677	9.03505e-16	8.96873e-13		#N/A	FBtr0160913
FBtr0163887	Reg	BC	SO	0.3679	0.03479	73	10.57	<.0001	0.367858	2.2339e-16	4.6874e-13		#N/A	FBtr0172043
FBtr0173792	Reg	BC	SO	0.3697	0.04828	73	7.66	<.0001	0.36968	6.20762e-11	2.19247e-08		#N/A	FBtr0174570
FBtr0165056	Reg	BC	SO	0.3699	0.06053	73	6.11	<.0001	0.369886	4.42096e-08	6.72417e-06		#N/A	FBtr0169625
FBtr0162820	Reg	BC	SO	0.3701	0.04605	73	8.04	<.0001	0.370118	1.20252e-11	5.07855e-09		#N/A	FBtr0175364
FBtr0165229	Reg	BC	SO	0.3703	0.04418	73	8.38	<.0001	0.370289	2.69668e-12	1.33109e-09		#N/A	FBtr0161947
FBtr0170105	Reg	BC	SO	0.3705	0.07248	73	5.11	<.0001	0.370473	2.47891e-06	0.000193932		#N/A	FBtr0174511
FBtr0163655	Reg	BC	SO	0.3709	0.07278	73	5.1	<.0001	0.370907	2.62537e-06	0.000203143		#N/A	FBtr0175419
FBtr0170971	Reg	BC	SO	0.3726	0.05744	73	6.49	<.0001	0.372571	9.19932e-09	1.74267e-06		#N/A	FBtr0164574
FBtr0162874	Reg	BC	SO	0.3744	0.0337	73	11.11	<.0001	0.374443	2.3636e-17	0		#N/A	FBtr0165350
FBtr0165152	Reg	BC	SO	0.3746	0.0435	73	8.61	<.0001	0.374634	9.97777e-13	5.44823e-10		#N/A	FBtr0173457
FBtr0170089	Reg	BC	SO	0.3754	0.0549	73	6.84	<.0001	0.375372	2.08616e-09	4.82422e-07		#N/A	FBtr0165825
FBtr0170292	Reg	BC	SO	0.3758	0.07036	73	5.34	<.0001	0.375811	1.00196e-06	9.23619e-05		#N/A	FBtr0165657
FBtr0162095	Reg	BC	SO	0.3767	0.05127	73	7.35	<.0001	0.376685	2.35658e-10	7.15015e-08		#N/A	FBtr0161678
FBtr0163181	Reg	BC	SO	0.3781	0.04707	73	8.03	<.0001	0.378112	1.22213e-11	5.154e-09		#N/A	FBtr0165505
FBtr0173321	Reg	BC	SO	0.3786	0.04362	73	8.68	<.0001	0.378645	7.37569e-13	4.15008e-10		#N/A	FBtr0169048
FBtr0161297	Reg	BC	SO	0.3788	0.07995	73	4.74	<.0001	0.378832	1.03569e-05	0.000618061		#N/A	FBtr0166665
FBtr0168259	Reg	BC	SO	0.3792	0.08909	73	4.26	<.0001	0.379173	6.09855e-05	0.00249581		#N/A	FBtr0166897
FBtr0172885	Reg	BC	SO	0.3794	0.05546	73	6.84	<.0001	0.379446	2.04669e-09	4.74478e-07		#N/A	FBtr0174162
FBtr0175167	Reg	BC	SO	0.3797	0.0493	73	7.7	<.0001	0.379679	5.12998e-11	1.84867e-08		#N/A	FBtr0173834
FBtr0166311	Reg	BC	SO	0.3803	0.07293	73	5.21	<.0001	0.380323	1.65241e-06	0.000139349		#N/A	FBtr0170591
FBtr0167799	Reg	BC	SO	0.3828	0.0643	73	5.95	<.0001	0.382753	8.47805e-08	1.16882e-05		#N/A	FBtr0172076
FBtr0170557	Reg	BC	SO	0.3829	0.07027	73	5.45	<.0001	0.382944	6.51283e-07	6.46126e-05		#N/A	FBtr0171095
FBtr0167521	Reg	BC	SO	0.383	0.06996	73	5.47	<.0001	0.382956	5.92183e-07	5.97129e-05		#N/A	FBtr0168062
FBtr0166196	Reg	BC	SO	0.3841	0.05125	73	7.49	<.0001	0.384097	1.25103e-10	4.09235e-08		#N/A	FBtr0162670
FBtr0160768	Reg	BC	SO	0.3852	0.08762	73	4.4	<.0001	0.385179	3.67846e-05	0.00168644		#N/A	FBtr0166367
FBtr0171657	Reg	BC	SO	0.3863	0.08722	73	4.43	<.0001	0.386287	3.26196e-05	0.00153417		#N/A	FBtr0167204
FBtr0165825	Reg	BC	SO	0.3875	0.07187	73	5.39	<.0001	0.387541	8.19181e-07	7.81453e-05		#N/A	FBtr0173724
FBtr0170589	Reg	BC	SO	0.3938	0.06146	73	6.41	<.0001	0.393791	1.28246e-08	2.32372e-06		#N/A	FBtr0171396
FBtr0163278	Reg	BC	SO	0.3948	0.04017	73	9.83	<.0001	0.394784	5.32013e-15	4.69128e-12		#N/A	FBtr0164960
FBtr0175013	Reg	BC	SO	0.3956	0.06322	73	6.26	<.0001	0.395593	2.39523e-08	3.98063e-06		#N/A	FBtr0173516
FBtr0165648	Reg	BC	SO	0.3962	0.05914	73	6.7	<.0001	0.396152	3.75956e-09	8.03634e-07		#N/A	FBtr0161812
FBtr0166611	Reg	BC	SO	0.3963	0.08223	73	4.82	<.0001	0.396333	7.60456e-06	0.000482445		#N/A	FBtr0169230
FBtr0168150	Reg	BC	SO	0.397	0.08492	73	4.68	<.0001	0.397007	1.31321e-05	0.000746803		#N/A	FBtr0164738
FBtr0174848	Reg	BC	SO	0.3986	0.04705	73	8.47	<.0001	0.398626	1.82075e-12	9.3634e-10		#N/A	FBtr0174519
FBtr0173069	Reg	BC	SO	0.3986	0.08618	73	4.63	<.0001	0.398581	1.5832e-05	0.000866474		#N/A	FBtr0164676
FBtr0161851	Reg	BC	SO	0.399	0.05012	73	7.96	<.0001	0.398997	1.66321e-11	6.78452e-09		#N/A	FBtr0161870
FBtr0173947	Reg	BC	SO	0.3993	0.0981	73	4.07	0.0001	0.399293	0.000117703	0.00413497		#N/A	FBtr0174254
FBtr0167670	Reg	BC	SO	0.4017	0.06279	73	6.4	<.0001	0.401669	1.33947e-08	2.41206e-06		#N/A	FBtr0168189
FBtr0173343	Reg	BC	SO	0.4029	0.06364	73	6.33	<.0001	0.40287	1.76747e-08	3.06368e-06		#N/A	FBtr0173986
FBtr0174655	Reg	BC	SO	0.4042	0.05701	73	7.09	<.0001	0.404233	7.07112e-10	1.87663e-07		#N/A	FBtr0172871
FBtr0165177	Reg	BC	SO	0.4045	0.03871	73	10.45	<.0001	0.404509	3.79334e-16	4.6874e-13		#N/A	FBtr0174939
FBtr0169046	Reg	BC	SO	0.4051	0.08067	73	5.02	<.0001	0.405122	3.50609e-06	0.000257325		#N/A	FBtr0165922
FBtr0175509	Reg	BC	SO	0.4057	0.06036	73	6.72	<.0001	0.405717	3.4051e-09	7.37642e-07		#N/A	FBtr0169046
FBtr0167202	Reg	BC	SO	0.4065	0.05726	73	7.1	<.0001	0.406494	6.80943e-10	1.81682e-07		#N/A	FBtr0175207
FBtr0170970	Reg	BC	SO	0.4068	0.05659	73	7.19	<.0001	0.406818	4.6483e-10	1.29874e-07		#N/A	FBtr0166417
FBtr0171618	Reg	BC	SO	0.4068	0.07683	73	5.29	<.0001	0.406773	1.20647e-06	0.000107768		#N/A	FBtr0166278
FBtr0169303	Reg	BC	SO	0.4073	0.0578	73	7.05	<.0001	0.407303	8.52302e-10	2.20565e-07		#N/A	FBtr0170624
FBtr0166264	Reg	BC	SO	0.4084	0.05791	73	7.05	<.0001	0.40837	8.36309e-10	2.16906e-07		#N/A	FBtr0172177
FBtr0168137	Reg	BC	SO	0.409	0.05244	73	7.8	<.0001	0.40899	3.35318e-11	1.26973e-08		#N/A	FBtr0174760
FBtr0173089	Reg	BC	SO	0.4114	0.08567	73	4.8	<.0001	0.41142	8.11913e-06	0.000508493		#N/A	FBtr0166095
FBtr0172188	Reg	BC	SO	0.4123	0.048	73	8.59	<.0001	0.412346	1.08992e-12	5.89691e-10		#N/A	FBtr0165147
FBtr0174162	Reg	BC	SO	0.4123	0.07847	73	5.25	<.0001	0.412293	1.41567e-06	0.000122879		#N/A	FBtr0171187
FBtr0168128	Reg	BC	SO	0.4124	0.1005	73	4.1	0.0001	0.412389	0.000104683	0.00378061		#N/A	FBtr0169731
FBtr0160987	Reg	BC	SO	0.4154	0.04963	73	8.37	<.0001	0.415378	2.85551e-12	1.40061e-09		#N/A	FBtr0166611
FBtr0164039	Reg	BC	SO	0.421	0.05683	73	7.41	<.0001	0.420973	1.81433e-10	5.67725e-08		#N/A	FBtr0172123
FBtr0166278	Reg	BC	SO	0.4211	0.08475	73	4.97	<.0001	0.421124	4.30254e-06	0.000304127		#N/A	FBtr0169065
FBtr0160865	Reg	BC	SO	0.4222	0.06207	73	6.8	<.0001	0.422186	2.42448e-09	5.49321e-07		#N/A	FBtr0168521
FBtr0168832	Reg	BC	SO	0.4225	0.1051	73	4.02	0.0001	0.422487	0.000140278	0.0047277		#N/A	FBtr0169448
FBtr0169032	Reg	BC	SO	0.4249	0.0655	73	6.49	<.0001	0.424928	9.13451e-09	1.73232e-06		#N/A	FBtr0161129
FBtr0161812	Reg	BC	SO	0.4275	0.08274	73	5.17	<.0001	0.427544	1.99159e-06	0.000162199		#N/A	FBtr0174200
FBtr0170590	Reg	BC	SO	0.4292	0.07691	73	5.58	<.0001	0.429239	3.84388e-07	4.16797e-05		#N/A	FBtr0169116
FBtr0165378	Reg	BC	SO	0.4313	0.05486	73	7.86	<.0001	0.431289	2.55682e-11	9.98282e-09		#N/A	FBtr0161671
FBtr0166704	Reg	BC	SO	0.4335	0.05273	73	8.22	<.0001	0.433537	5.40209e-12	2.48396e-09		#N/A	FBtr0174059
FBtr0171575	Reg	BC	SO	0.4351	0.1143	73	3.81	0.0003	0.435134	0.000290754	0.00817763		#N/A	FBtr0170982
FBtr0170392	Reg	BC	SO	0.4374	0.06939	73	6.3	<.0001	0.437413	1.97427e-08	3.37151e-06		#N/A	FBtr0162235
FBtr0163904	Reg	BC	SO	0.4396	0.08441	73	5.21	<.0001	0.439609	1.69558e-06	0.000142272		#N/A	FBtr0169006
FBtr0161788	Reg	BC	SO	0.4427	0.1124	73	3.94	0.0002	0.442713	0.000184949	0.00583016		#N/A	FBtr0169044
FBtr0174580	Reg	BC	SO	0.4442	0.07012	73	6.34	<.0001	0.444247	1.73329e-08	3.01403e-06		#N/A	FBtr0162716
FBtr0173181	Reg	BC	SO	0.4491	0.04916	73	9.13	<.0001	0.44909	1.04258e-13	7.03191e-11		#N/A	FBtr0168963
FBtr0173290	Reg	BC	SO	0.4496	0.05241	73	8.58	<.0001	0.449572	1.15174e-12	6.19605e-10		#N/A	FBtr0173597
FBtr0161910	Reg	BC	SO	0.4506	0.09043	73	4.98	<.0001	0.45057	4.07619e-06	0.000291113		#N/A	FBtr0171098
FBtr0174849	Reg	BC	SO	0.4509	0.05072	73	8.89	<.0001	0.450939	2.98801e-13	1.82111e-10		#N/A	FBtr0161461
FBtr0174288	Reg	BC	SO	0.4516	0.1132	73	3.99	0.0002	0.451633	0.000154801	0.00509526		#N/A	FBtr0165109
FBtr0163028	Reg	BC	SO	0.4526	0.0658	73	6.88	<.0001	0.452633	1.74656e-09	4.12552e-07		#N/A	FBtr0169771
FBtr0160947	Reg	BC	SO	0.4536	0.08322	73	5.45	<.0001	0.45364	6.4805e-07	6.4354e-05		#N/A	FBtr0171359
FBtr0172526	Reg	BC	SO	0.4573	0.1126	73	4.06	0.0001	0.457251	0.00012082	0.00421833		#N/A	FBtr0174430
FBtr0175595	Reg	BC	SO	0.4621	0.05894	73	7.84	<.0001	0.462127	2.79913e-11	1.082e-08		#N/A	FBtr0164750
FBtr0172468	Reg	BC	SO	0.466	0.1018	73	4.58	<.0001	0.466017	1.89643e-05	0.00100022		#N/A	FBtr0171722
FBtr0164250	Reg	BC	SO	0.4664	0.06279	73	7.43	<.0001	0.466436	1.66318e-10	5.25961e-08		#N/A	FBtr0165069
FBtr0166367	Reg	BC	SO	0.4713	0.09027	73	5.22	<.0001	0.471281	1.61479e-06	0.000136777		#N/A	FBtr0172549
FBtr0168831	Reg	BC	SO	0.472	0.1057	73	4.46	<.0001	0.471979	2.86428e-05	0.00138514		#N/A	FBtr0171819
FBtr0166843	Reg	BC	SO	0.4748	0.04289	73	11.07	<.0001	0.474816	2.80588e-17	0		#N/A	FBtr0165937
FBtr0163424	Reg	BC	SO	0.4791	0.07704	73	6.22	<.0001	0.479096	2.81354e-08	4.57059e-06		#N/A	FBtr0175386
FBtr0166852	Reg	BC	SO	0.4875	0.06045	73	8.06	<.0001	0.487491	1.0656e-11	4.55737e-09		#N/A	FBtr0167475
FBtr0169364	Reg	BC	SO	0.4889	0.07688	73	6.36	<.0001	0.488877	1.57183e-08	2.77077e-06		#N/A	FBtr0166924
FBtr0166486	Reg	BC	SO	0.4923	0.06376	73	7.72	<.0001	0.492255	4.72056e-11	1.71789e-08		#N/A	FBtr0162365
FBtr0166538	Reg	BC	SO	0.4925	0.04296	73	11.46	<.0001	0.492526	5.47855e-18	0		#N/A	FBtr0174404
FBtr0161736	Reg	BC	SO	0.4927	0.06731	73	7.32	<.0001	0.492666	2.65836e-10	7.95166e-08		#N/A	FBtr0165271
FBtr0166606	Reg	BC	SO	0.4929	0.09428	73	5.23	<.0001	0.492859	1.57243e-06	0.000133876		#N/A	FBtr0165207
FBtr0168580	Reg	BC	SO	0.4932	0.1053	73	4.68	<.0001	0.493169	1.26732e-05	0.000725981		#N/A	FBtr0162459
FBtr0175150	Reg	BC	SO	0.4944	0.06226	73	7.94	<.0001	0.494424	1.8106e-11	7.31518e-09		#N/A	FBtr0165209
FBtr0174651	Reg	BC	SO	0.5034	0.05269	73	9.55	<.0001	0.503368	1.71568e-14	1.379e-11		#N/A	FBtr0165996
FBtr0172628	Reg	BC	SO	0.5072	0.06006	73	8.44	<.0001	0.50715	2.06324e-12	1.04684e-09		#N/A	FBtr0174635
FBtr0174186	Reg	BC	SO	0.509	0.0484	73	10.52	<.0001	0.508975	2.84901e-16	4.6874e-13		#N/A	FBtr0165205
FBtr0161522	Reg	BC	SO	0.5119	0.07546	73	6.78	<.0001	0.511908	2.61444e-09	5.86027e-07		#N/A	FBtr0160768
FBtr0162057	Reg	BC	SO	0.5141	0.08731	73	5.89	<.0001	0.514064	1.10512e-07	1.46166e-05		#N/A	FBtr0172266
FBtr0165024	Reg	BC	SO	0.5143	0.05112	73	10.06	<.0001	0.514251	1.97039e-15	1.70005e-12		#N/A	FBtr0161586
FBtr0161824	Reg	BC	SO	0.518	0.05155	73	10.05	<.0001	0.518013	2.07489e-15	2.09028e-12		#N/A	FBtr0163759
FBtr0165195	Reg	BC	SO	0.5188	0.04571	73	11.35	<.0001	0.518823	8.76765e-18	0		#N/A	FBtr0175531
FBtr0174748	Reg	BC	SO	0.5197	0.03433	73	15.14	<.0001	0.519657	3.25138e-24	0		#N/A	FBtr0163038
FBtr0165118	Reg	BC	SO	0.5206	0.05579	73	9.33	<.0001	0.520589	4.4782e-14	3.27746e-11		#N/A	FBtr0173432
FBtr0175425	Reg	BC	SO	0.5212	0.05589	73	9.33	<.0001	0.521234	4.57077e-14	3.33576e-11		#N/A	FBtr0165727
FBtr0165046	Reg	BC	SO	0.5245	0.07514	73	6.98	<.0001	0.524485	1.13373e-09	2.8292e-07		#N/A	FBtr0171964
FBtr0171584	Reg	BC	SO	0.5251	0.1079	73	4.86	<.0001	0.525056	6.40737e-06	0.000419875		#N/A	FBtr0165276
FBtr0166349	Reg	BC	SO	0.5278	0.06766	73	7.8	<.0001	0.527832	3.31981e-11	1.25805e-08		#N/A	FBtr0164754
FBtr0165984	Reg	BC	SO	0.5326	0.07891	73	6.75	<.0001	0.532587	3.0325e-09	6.66263e-07		#N/A	FBtr0175521
FBtr0164371	Reg	BC	SO	0.541	0.05298	73	10.21	<.0001	0.540998	1.03924e-15	8.96873e-13		#N/A	FBtr0164991
FBtr0165181	Reg	BC	SO	0.5464	0.05182	73	10.54	<.0001	0.546408	2.54028e-16	4.6874e-13		#N/A	FBtr0172427
FBtr0172616	Reg	BC	SO	0.5493	0.09246	73	5.94	<.0001	0.549308	8.89946e-08	1.21742e-05		#N/A	FBtr0173902
FBtr0168086	Reg	BC	SO	0.559	0.09399	73	5.95	<.0001	0.558959	8.68135e-08	1.19228e-05		#N/A	FBtr0165260
FBtr0171025	Reg	BC	SO	0.574	0.05522	73	10.4	<.0001	0.574038	4.7609e-16	4.6874e-13		#N/A	FBtr0172051
FBtr0167019	Reg	BC	SO	0.5759	0.07778	73	7.4	<.0001	0.575936	1.83783e-10	5.74214e-08		#N/A	FBtr0174444
FBtr0170140	Reg	BC	SO	0.5808	0.04257	73	13.64	<.0001	0.580793	9.01163e-22	0		#N/A	FBtr0160878
FBtr0161909	Reg	BC	SO	0.5812	0.06446	73	9.02	<.0001	0.581163	1.73482e-13	1.11506e-10		#N/A	FBtr0174528
FBtr0164122	Reg	BC	SO	0.5945	0.09144	73	6.5	<.0001	0.594452	8.64661e-09	1.65278e-06		#N/A	FBtr0174262
FBtr0164374	Reg	BC	SO	0.5974	0.06354	73	9.4	<.0001	0.597411	3.30167e-14	2.47263e-11		#N/A	FBtr0162325
FBtr0161002	Reg	BC	SO	0.6096	0.06868	73	8.88	<.0001	0.609609	3.18142e-13	1.92826e-10		#N/A	FBtr0164734
FBtr0161183	Reg	BC	SO	0.61	0.06577	73	9.28	<.0001	0.610023	5.67338e-14	4.05894e-11		#N/A	FBtr0174227
FBtr0170077	Reg	BC	SO	0.6173	0.07648	73	8.07	<.0001	0.617297	1.03407e-11	4.43713e-09		#N/A	FBtr0170131
FBtr0165292	Reg	BC	SO	0.6523	0.06677	73	9.77	<.0001	0.652251	6.8629e-15	5.75437e-12		#N/A	FBtr0164261
FBtr0171968	Reg	BC	SO	0.6573	0.09621	73	6.83	<.0001	0.657298	2.13173e-09	4.91584e-07		#N/A	FBtr0165576
FBtr0173720	Reg	BC	SO	0.6631	0.08379	73	7.91	<.0001	0.663099	2.04123e-11	8.14514e-09		#N/A	FBtr0164741
FBtr0167616	Reg	BC	SO	0.6695	0.05376	73	12.45	<.0001	0.669458	9.80187e-20	0		#N/A	FBtr0165785
FBtr0173825	Reg	BC	SO	0.672	0.07218	73	9.31	<.0001	0.671984	4.89254e-14	3.53893e-11		#N/A	FBtr0165841
FBtr0165237	Reg	BC	SO	0.6775	0.08032	73	8.44	<.0001	0.677538	2.14033e-12	1.0812e-09		#N/A	FBtr0161510
FBtr0169174	Reg	BC	SO	0.6816	0.09565	73	7.13	<.0001	0.681586	6.09017e-10	1.64834e-07		#N/A	FBtr0168740
FBtr0165043	Reg	BC	SO	0.6914	0.06487	73	10.66	<.0001	0.691443	1.56515e-16	0		#N/A	FBtr0175303
FBtr0165216	Reg	BC	SO	0.6914	0.09048	73	7.64	<.0001	0.691364	6.63121e-11	2.3262e-08		#N/A	FBtr0162084
FBtr0164135	Reg	BC	SO	0.7018	0.06541	73	10.73	<.0001	0.701754	1.17225e-16	0		#N/A	FBtr0167219
FBtr0162061	Reg	BC	SO	0.7077	0.1265	73	5.59	<.0001	0.707716	3.66571e-07	4.00541e-05		#N/A	FBtr0165892
FBtr0171070	Reg	BC	SO	0.7169	0.05428	73	13.21	<.0001	0.716884	4.92964e-21	0		#N/A	FBtr0169132
FBtr0170001	Reg	BC	SO	0.7236	0.06158	73	11.75	<.0001	0.723637	1.67999e-18	0		#N/A	FBtr0161778
FBtr0168051	Reg	BC	SO	0.7405	0.07715	73	9.6	<.0001	0.740462	1.42002e-14	1.15201e-11		#N/A	FBtr0161272
FBtr0175353	Reg	BC	SO	0.7574	0.087	73	8.71	<.0001	0.757381	6.6471e-13	3.77238e-10		#N/A	FBtr0174288
FBtr0161603	Reg	BC	SO	0.7596	0.06358	73	11.95	<.0001	0.759586	7.59031e-19	0		#N/A	FBtr0162328
FBtr0161600	Reg	BC	SO	0.7907	0.05713	73	13.84	<.0001	0.790742	4.21918e-22	0		#N/A	FBtr0171068
FBtr0165557	Reg	BC	SO	0.8049	0.07916	73	10.17	<.0001	0.804892	1.24708e-15	1.30439e-12		#N/A	FBtr0168165
FBtr0163377	Reg	BC	SO	0.805	0.08653	73	9.3	<.0001	0.805049	5.02729e-14	3.62646e-11		#N/A	FBtr0169180
FBtr0167935	Reg	BC	SO	0.8141	0.05337	73	15.25	<.0001	0.814061	2.12225e-24	0		#N/A	FBtr0171740
FBtr0167250	Reg	BC	SO	0.8288	0.0915	73	9.06	<.0001	0.82883	1.44551e-13	9.45881e-11		#N/A	FBtr0168513
FBtr0169361	Reg	BC	SO	0.8372	0.0809	73	10.35	<.0001	0.8372	5.79013e-16	4.6874e-13		#N/A	FBtr0161788
FBtr0168050	Reg	BC	SO	0.8457	0.09438	73	8.96	<.0001	0.845731	2.20606e-13	1.3854e-10		#N/A	FBtr0168397
FBtr0162267	Reg	BC	SO	0.8541	0.07532	73	11.34	<.0001	0.854147	9.13655e-18	0		#N/A	FBtr0166901
FBtr0174509	Reg	BC	SO	0.8855	0.082	73	10.8	<.0001	0.885483	8.729e-17	0		#N/A	FBtr0164947
FBtr0167901	Reg	BC	SO	0.9074	0.05396	73	16.82	<.0001	0.90738	8.13532e-27	0		#N/A	FBtr0169603
FBtr0161657	Reg	BC	SO	0.9287	0.06092	73	15.24	<.0001	0.928657	2.18998e-24	0		#N/A	FBtr0167936
FBtr0164927	Reg	BC	SO	0.9351	0.06341	73	14.75	<.0001	0.935074	1.37108e-23	0		#N/A	FBtr0167201
FBtr0164792	Reg	BC	SO	0.9726	0.0938	73	10.37	<.0001	0.972612	5.32766e-16	4.6874e-13		#N/A	FBtr0168550
FBtr0160950	Reg	BC	SO	1.0059	0.06034	73	16.67	<.0001	1.00591	1.34776e-26	0		#N/A	FBtr0171639
FBtr0166472	Reg	BC	SO	1.0085	0.07091	73	14.22	<.0001	1.00854	9.79971e-23	0		#N/A	FBtr0161067
FBtr0174075	Reg	BC	SO	1.0136	0.07864	73	12.89	<.0001	1.01363	1.7216e-20	0		#N/A	FBtr0162009
FBtr0172132	Reg	BC	SO	1.0659	0.07996	73	13.33	<.0001	1.06585	3.05522e-21	0		#N/A	FBtr0164673
FBtr0168422	Reg	BC	SO	1.1205	0.0601	73	18.64	<.0001	1.12054	1.77384e-29	0		#N/A	FBtr0162882
FBtr0174529	Reg	BC	SO	1.3525	0.1403	73	9.64	<.0001	1.3525	1.17944e-14	9.85211e-12		#N/A	FBtr0165740
FBtr0174835	Reg	BC	SO	1.527	0.07869	73	19.41	<.0001	1.52699	1.54771e-30	0		#N/A	FBtr0170376
FBtr0167653	Reg	BC	SO	1.5965	0.08429	73	18.94	<.0001	1.59654	6.80036e-30	0		#N/A	FBtr0173822
FBtr0165281	Reg	BC	SO	1.6271	0.08559	73	19.01	<.0001	1.62714	5.42485e-30	0		#N/A	FBtr0169579
FBtr0164919	Reg	BC	SO	1.6361	0.08637	73	18.94	<.0001	1.63614	6.73729e-30	0		#N/A	FBtr0173590
FBtr0167649	Reg	BC	SO	1.8428	0.06832	73	26.97	<.0001	1.84278	1.06018e-39	0		#N/A	FBtr0165153
FBtr0166736	Reg	BC	SO	1.8651	0.07657	73	24.36	<.0001	1.86513	8.70552e-37	0		#N/A	FBtr0164861
FBtr0165463	Reg	BC	SO	1.9192	0.07937	73	24.18	<.0001	1.91923	1.4021e-36	0		#N/A	FBtr0172437
FBtr0161951	Reg	BC	SO	1.9796	0.06546	73	30.24	<.0001	1.97963	4.93548e-43	0		#N/A	FBtr0174535
FBtr0167831	Reg	BC	SO	2.2096	0.06862	73	32.2	<.0001	2.20963	6.93766e-45	0		#N/A	FBtr0167248
FBtr0175546	Reg	BC	SO	2.3385	0.0625	73	37.41	<.0001	2.33848	2.2576e-49	0		#N/A	FBtr0162010
FBtr0167648	Reg	BC	SO	2.7535	0.09792	73	28.12	<.0001	2.75351	6.62836e-41	0		#N/A	FBtr0163857
FBtr0164933	Reg	BC	SO	3.5828	0.06106	73	58.67	<.0001	3.58282	3.59399e-63	0		#N/A	FBtr0172611

## Sheet: Region_cluster
Annotation Cluster 1	Enrichment Score: 6.840479479564268									Cluster	Number of Genes	Pathways
Category	Term		PValue	Genes	Fold Enrichment	Bonferroni	Benjamini	FDR		1	72	29 CYP genes
GOTERM_BP_FAT	GO:0055114	oxidation reduction	4.18385e-09	FBGN0137609, FBGN0133973, FBGN0146078, FBGN0146077, FBGN0142315, FBGN0133528, FBGN0140319, FBGN0146282, FBGN0141433, FBGN0145193, FBGN0133127, FBGN0141439, FBGN0137499, FBGN0138831, FBGN0134611, FBGN0146788, FBGN0141615, FBGN0143077, FBGN0140847, FBGN0140846, FBGN0135213, FBGN0147581, FBGN0147447, FBGN0141444, FBGN0133946, FBGN0139920, FBGN0139735, FBGN0136978, FBGN0142968, FBGN0135010, FBGN01452…	2.32221	1.92875e-06	1.92875e-06	5.9561e-06				Secondary metabolites biosynthesis, transport, and catabolism
GOTERM_MF_FAT	GO:0009055	electron carrier activity	4.67436e-08	FBGN0141046, FBGN0141045, FBGN0144533, FBGN0141047, FBGN0146078, FBGN0146077, FBGN0143627, FBGN0143628, FBGN0141470, FBGN0146282, FBGN0142932, FBGN0141433, FBGN0141853, FBGN0135624, FBGN0140029, FBGN0145193, FBGN0142377, FBGN0141439, FBGN0145078, FBGN0137499, FBGN0134611, FBGN0140302, FBGN0142069, FBGN0141389, FBGN0136423, FBGN0134291, FBGN0135213, FBGN0145353, FBGN0135150, FBGN0141444, FBGN01474…	2.74173	1.82298e-05	1.82298e-05	6.49579e-05		2	60	35 CG out of 50 D mel orthologues
GOTERM_MF_FAT	GO:0005506	iron ion binding	3.51774e-07	FBGN0146625, FBGN0141046, FBGN0135434, FBGN0141045, FBGN0144533, FBGN0141047, FBGN0132850, FBGN0145515, FBGN0146078, FBGN0146077, FBGN0143627, FBGN0142315, FBGN0143628, FBGN0147363, FBGN0147041, FBGN0146282, FBGN0142932, FBGN0141433, FBGN0145072, FBGN0135624, FBGN0147048, FBGN0141439, FBGN0145078, FBGN0137499, FBGN0140302, FBGN0141389, FBGN0136423, FBGN0134291, FBGN0135213, FBGN0147581, FBGN01414…	2.45721	0.000137183	6.85937e-05	0.000488848				5 Jonah genes
GOTERM_MF_FAT	GO:0020037	heme binding	9.55037e-07	FBGN0141046, FBGN0135434, FBGN0141045, FBGN0141047, FBGN0146078, FBGN0146077, FBGN0143627, FBGN0143628, FBGN0147363, FBGN0146282, FBGN0141433, FBGN0145072, FBGN0142932, FBGN0135624, FBGN0141439, FBGN0145078, FBGN0137499, FBGN0140302, FBGN0141389, FBGN0136423, FBGN0135213, FBGN0141444, FBGN0133946, FBGN0147447, FBGN0144683, FBGN0139735, FBGN0133694	2.91444	0.000372395	0.000124147	0.00132717		3	20	tRNA synthase
GOTERM_MF_FAT	GO:0046906	tetrapyrrole binding	9.55037e-07	FBGN0141046, FBGN0135434, FBGN0141045, FBGN0141047, FBGN0146078, FBGN0146077, FBGN0143627, FBGN0143628, FBGN0147363, FBGN0146282, FBGN0141433, FBGN0145072, FBGN0142932, FBGN0135624, FBGN0141439, FBGN0145078, FBGN0137499, FBGN0140302, FBGN0141389, FBGN0136423, FBGN0135213, FBGN0141444, FBGN0133946, FBGN0147447, FBGN0144683, FBGN0139735, FBGN0133694	2.91444	0.000372395	0.000124147	0.00132717		4	23	tRNA synthase
Annotation Cluster 2	Enrichment Score: 2.850269364821362
Category	Term		PValue	Genes	Fold Enrichment	Bonferroni	Benjamini	FDR
GOTERM_MF_FAT	GO:0008233	peptidase activity	0.00019129	FBGN0133565, FBGN0141784, FBGN0145324, FBGN0147261, FBGN0141789, FBGN0138562, FBGN0147264, FBGN0142350, FBGN0142866, FBGN0139262, FBGN0147431, FBGN0145747, FBGN0133638, FBGN0143584, FBGN0145746, FBGN0140249, FBGN0139451, FBGN0147164, FBGN0137126, FBGN0146745, FBGN0144889, FBGN0135060, FBGN0140598, FBGN0146746, FBGN0140596, FBGN0145191, FBGN0136011, FBGN0145313, FBGN0133887, FBGN0142046, FBGN01466…	1.61935	0.0718949	0.0184797	0.265502
GOTERM_MF_FAT	GO:0070011	peptidase activity, acting on L-amino acid peptides	0.000191545	FBGN0133565, FBGN0145324, FBGN0147261, FBGN0138562, FBGN0147264, FBGN0142350, FBGN0142866, FBGN0139262, FBGN0147431, FBGN0145747, FBGN0133638, FBGN0145746, FBGN0143584, FBGN0140249, FBGN0139451, FBGN0147164, FBGN0137126, FBGN0146745, FBGN0144889, FBGN0135060, FBGN0140598, FBGN0146746, FBGN0140596, FBGN0145191, FBGN0136011, FBGN0145313, FBGN0133887, FBGN0142046, FBGN0146684, FBGN0138630, FBGN01352…	1.63685	0.0719873	0.0148309	0.265855
GOTERM_MF_FAT	GO:0008237	metallopeptidase activity	0.000399764	FBGN0145324, FBGN0145346, FBGN0138562, FBGN0142866, FBGN0142350, FBGN0133145, FBGN0147009, FBGN0139262, FBGN0142166, FBGN0133638, FBGN0145747, FBGN0145746, FBGN0140249, FBGN0146745, FBGN0146746, FBGN0145343, FBGN0145313, FBGN0142046, FBGN0135212, FBGN0134334, FBGN0135404, FBGN0147011, FBGN0146313, FBGN0135611, FBGN0144896	2.16909	0.144389	0.025655	0.554108
GOTERM_BP_FAT	GO:0006508	proteolysis	0.00247271	FBGN0133565, FBGN0141784, FBGN0145324, FBGN0147261, FBGN0141789, FBGN0138562, FBGN0147264, FBGN0142350, FBGN0142866, FBGN0139262, FBGN0147431, FBGN0145747, FBGN0133638, FBGN0143584, FBGN0145746, FBGN0140249, FBGN0143956, FBGN0139451, FBGN0147164, FBGN0146745, FBGN0144889, FBGN0135060, FBGN0140598, FBGN0146746, FBGN0140596, FBGN0145191, FBGN0136011, FBGN0145313, FBGN0133887, FBGN0142046, FBGN01466…	1.44241	0.680607	0.248236	3.4631
GOTERM_MF_FAT	GO:0004175	endopeptidase activity	0.00337288	FBGN0133565, FBGN0145324, FBGN0147261, FBGN0145346, FBGN0138562, FBGN0147264, FBGN0133145, FBGN0147431, FBGN0138103, FBGN0133638, FBGN0143584, FBGN0139428, FBGN0140249, FBGN0133616, FBGN0139451, FBGN0147164, FBGN0137126, FBGN0146745, FBGN0145795, FBGN0144889, FBGN0146746, FBGN0140598, FBGN0137318, FBGN0143973, FBGN0140596, FBGN0145191, FBGN0133049, FBGN0136011, FBGN0145313, FBGN0133887, FBGN01403…	1.60071	0.732236	0.17158	4.58659
GOTERM_MF_FAT	GO:0017171	serine hydrolase activity	0.00401666	FBGN0133565, FBGN0147261, FBGN0147264, FBGN0147431, FBGN0138103, FBGN0139428, FBGN0139451, FBGN0133616, FBGN0147164, FBGN0137126, FBGN0145795, FBGN0140598, FBGN0135060, FBGN0144889, FBGN0147195, FBGN0143973, FBGN0145191, FBGN0140596, FBGN0133049, FBGN0136011, FBGN0140366, FBGN0138630, FBGN0146684, FBGN0135059, FBGN0141154, FBGN0146529, FBGN0140517	1.78808	0.791883	0.178158	5.43953
GOTERM_MF_FAT	GO:0008236	serine-type peptidase activity	0.00401666	FBGN0133565, FBGN0147261, FBGN0147264, FBGN0147431, FBGN0138103, FBGN0139428, FBGN0139451, FBGN0133616, FBGN0147164, FBGN0137126, FBGN0145795, FBGN0140598, FBGN0135060, FBGN0144889, FBGN0147195, FBGN0143973, FBGN0145191, FBGN0140596, FBGN0133049, FBGN0136011, FBGN0140366, FBGN0138630, FBGN0146684, FBGN0135059, FBGN0141154, FBGN0146529, FBGN0140517	1.78808	0.791883	0.178158	5.43953
GOTERM_MF_FAT	GO:0004252	serine-type endopeptidase activity	0.00800152	FBGN0136011, FBGN0133565, FBGN0147261, FBGN0140366, FBGN0147264, FBGN0146684, FBGN0138630, FBGN0147431, FBGN0138103, FBGN0141154, FBGN0139428, FBGN0133616, FBGN0139451, FBGN0147164, FBGN0146529, FBGN0137126, FBGN0140517, FBGN0145795, FBGN0144889, FBGN0140598, FBGN0143973, FBGN0145191, FBGN0133049, FBGN0140596	1.76886	0.956419	0.293991	10.5635
Annotation Cluster 3	Enrichment Score: 1.9003982674666233
Category	Term		PValue	Genes	Fold Enrichment	Bonferroni	Benjamini	FDR
GOTERM_BP_FAT	GO:0006399	tRNA metabolic process	0.000214106	FBGN0137772, FBGN0145414, FBGN0135508, FBGN0146934, FBGN0135928, FBGN0137854, FBGN0138360, FBGN0147487, FBGN0136559, FBGN0147138, FBGN0141574, FBGN0138858, FBGN0140151, FBGN0146143, FBGN0146155, FBGN0136685	2.95783	0.0939978	0.0481585	0.304368
GOTERM_BP_FAT	GO:0034660	ncRNA metabolic process	0.0015308	FBGN0137772, FBGN0145414, FBGN0135508, FBGN0146934, FBGN0135928, FBGN0147207, FBGN0137854, FBGN0138360, FBGN0147487, FBGN0136559, FBGN0147138, FBGN0141574, FBGN0138858, FBGN0140151, FBGN0146143, FBGN0146155, FBGN0136685	2.38975	0.506504	0.209756	2.1573
GOTERM_BP_FAT	GO:0008033	tRNA processing	0.00897358	FBGN0145414, FBGN0136559, FBGN0147138, FBGN0146934, FBGN0135928, FBGN0137854, FBGN0138858, FBGN0138360	3.27154	0.984322	0.56443	12.0431
GOTERM_BP_FAT	GO:0034470	ncRNA processing	0.0512658	FBGN0145414, FBGN0136559, FBGN0147207, FBGN0147138, FBGN0146934, FBGN0135928, FBGN0137854, FBGN0138858, FBGN0138360	2.16885	1	0.95181	52.725
GOTERM_MF_FAT	GO:0004540	ribonuclease activity	0.10391	FBGN0147221, FBGN0136559, FBGN0146934, FBGN0135928, FBGN0137854	2.74173	1	0.844386	78.2306
GOTERM_BP_FAT	GO:0006396	RNA processing	0.252703	FBGN0147221, FBGN0145414, FBGN0137131, FBGN0138625, FBGN0136559, FBGN0147207, FBGN0147138, FBGN0146934, FBGN0135928, FBGN0137854, FBGN0138858, FBGN0138360	1.37238	1	0.999148	98.4185
Annotation Cluster 4	Enrichment Score: 1.7037964820854998
Category	Term		PValue	Genes	Fold Enrichment	Bonferroni	Benjamini	FDR
GOTERM_BP_FAT	GO:0006399	tRNA metabolic process	0.000214106	FBGN0137772, FBGN0145414, FBGN0135508, FBGN0146934, FBGN0135928, FBGN0137854, FBGN0138360, FBGN0147487, FBGN0136559, FBGN0147138, FBGN0141574, FBGN0138858, FBGN0140151, FBGN0146143, FBGN0146155, FBGN0136685	2.95783	0.0939978	0.0481585	0.304368
GOTERM_BP_FAT	GO:0034660	ncRNA metabolic process	0.0015308	FBGN0137772, FBGN0145414, FBGN0135508, FBGN0146934, FBGN0135928, FBGN0147207, FBGN0137854, FBGN0138360, FBGN0147487, FBGN0136559, FBGN0147138, FBGN0141574, FBGN0138858, FBGN0140151, FBGN0146143, FBGN0146155, FBGN0136685	2.38975	0.506504	0.209756	2.1573
GOTERM_BP_FAT	GO:0006418	tRNA aminoacylation for protein translation	0.0251536	FBGN0137772, FBGN0147487, FBGN0135508, FBGN0141574, FBGN0140151, FBGN0146143, FBGN0146155, FBGN0136685	2.69902	0.999992	0.858769	30.4181
GOTERM_MF_FAT	GO:0004812	aminoacyl-tRNA ligase activity	0.0266784	FBGN0137772, FBGN0147487, FBGN0135508, FBGN0141574, FBGN0140151, FBGN0146143, FBGN0146155, FBGN0136685	2.67486	0.999974	0.555685	31.3244
GOTERM_BP_FAT	GO:0043038	amino acid activation	0.0284837	FBGN0137772, FBGN0147487, FBGN0135508, FBGN0141574, FBGN0140151, FBGN0146143, FBGN0146155, FBGN0136685	2.63319	0.999998	0.850893	33.7264
GOTERM_BP_FAT	GO:0043039	tRNA aminoacylation	0.0284837	FBGN0137772, FBGN0147487, FBGN0135508, FBGN0141574, FBGN0140151, FBGN0146143, FBGN0146155, FBGN0136685	2.63319	0.999998	0.850893	33.7264
GOTERM_MF_FAT	GO:0016875	ligase activity, forming carbon-oxygen bonds	0.0300865	FBGN0137772, FBGN0147487, FBGN0135508, FBGN0141574, FBGN0140151, FBGN0146143, FBGN0146155, FBGN0136685	2.61117	0.999993	0.573009	34.5917
GOTERM_MF_FAT	GO:0016876	ligase activity, forming aminoacyl-tRNA and related compounds	0.0300865	FBGN0137772, FBGN0147487, FBGN0135508, FBGN0141574, FBGN0140151, FBGN0146143, FBGN0146155, FBGN0136685	2.61117	0.999993	0.573009	34.5917
KEGG_PATHWAY	dmo00970:Aminoacyl-tRNA biosynthesis		0.0649456	FBGN0137772, FBGN0147487, FBGN0135508, FBGN0141574, FBGN0146143, FBGN0146155, FBGN0136685	2.37385	0.989603	0.898034	49.8838
GOTERM_BP_FAT	GO:0006412	translation	0.87345	FBGN0137772, FBGN0144960, FBGN0146625, FBGN0135508, FBGN0143741, FBGN0133175, FBGN0145722, FBGN0147487, FBGN0138451, FBGN0141574, FBGN0140151, FBGN0146143, FBGN0146155, FBGN0136685	0.828645	1	0.999992	100
Annotation cluster 1 genes								Annotation cluster 2 genes								Annotation cluster 3 genes
GI14225	Dmoj\GI14225	D. mojavensis	FBgn0065035	AlkB	D. melanogaster	orthologue		GI12647	Dmoj\GI12647	D. mojavensis	FBgn0032536	Ance-3	D. melanogaster	orthologue		GI12751	Dmoj\GI12751	FBgn0027085	Aats-leu	D. melanogaster	orthologue
GI16104	Dmoj\GI16104	D. mojavensis	FBgn0031068	Alr	D. melanogaster	orthologue		GI19428	Dmoj\GI19428	D. mojavensis	FBgn0033366	Ance-4	D. melanogaster	orthologue		GI13171	Dmoj\GI13171	FBgn0036696	CG14057	D. melanogaster	orthologue
GI12765	Dmoj\GI12765	D. mojavensis	FBgn0027552	CG10863	D. melanogaster	orthologue		GI10284	Dmoj\GI10284	D. mojavensis	FBgn0038014	CG10041	D. melanogaster	orthologue		GI13805	Dmoj\GI13805	FBgn0053260	CG33260	D. melanogaster	orthologue
GI10765	Dmoj\GI10765	D. mojavensis	FBgn0039040	CG13833	D. melanogaster	orthologue		GI19045	Dmoj\GI19045	D. mojavensis	FBgn0034439	CG10062	D. melanogaster	orthologue		GI13931	Dmoj\GI13931	FBgn0027088	Aats-gly	D. melanogaster	orthologue
GI16584	Dmoj\GI16584	D. mojavensis	FBgn0035515	CG14997	D. melanogaster	orthologue		GI23960	Dmoj\GI23960	D. mojavensis	FBgn0039272	CG11836	D. melanogaster	orthologue		GI14379	Dmoj\GI14379	FBgn0040235	c12.1	D. melanogaster	orthologue
GI20341	Dmoj\GI20341	D. mojavensis	FBgn0034390	CG15093	D. melanogaster	orthologue		GI17855	Dmoj\GI17855	D. mojavensis	FBgn0031249	CG11911	D. melanogaster	orthologue		GI15022	Dmoj\GI15022	FBgn0027087	Aats-his	D. melanogaster	orthologue
GI16082	Dmoj\GI16082	D. mojavensis	FBgn0031630	CG15629	D. melanogaster	orthologue		GI17857	Dmoj\GI17857	D. mojavensis	FBgn0031248	CG11912	D. melanogaster	orthologue		GI15104	Dmoj\GI15104	FBgn0022246	Rpp30	D. melanogaster	orthologue
GI16236	Dmoj\GI16236	D. mojavensis	FBgn0023537	CG17896	D. melanogaster	orthologue		GI19308	Dmoj\GI19308	D. mojavensis	FBgn0033774	CG12374	D. melanogaster	orthologue		GI15611	Dmoj\GI15611	FBgn0040337	CG3021	D. melanogaster	orthologue
GI24065	Dmoj\GI24065	D. mojavensis	FBgn0037973	CG18547	D. melanogaster	orthologue		GI23068	Dmoj\GI23068	D. mojavensis	FBgn0037627	CG13318	D. melanogaster	orthologue		GI15876	Dmoj\GI15876	FBgn0004856	Bx42	D. melanogaster	orthologue
GI18998	Dmoj\GI18998	D. mojavensis	FBgn0033190	CG2137	D. melanogaster	orthologue		GI23587	Dmoj\GI23587	D. mojavensis	FBgn0039219	CG13630	D. melanogaster	orthologue		GI16109	Dmoj\GI16109	FBgn0029857	wuho	D. melanogaster	orthologue
GI23900	Dmoj\GI23900	D. mojavensis	FBgn0051278	CG31278	D. melanogaster	orthologue		GI10381	Dmoj\GI10381	D. mojavensis	FBgn0039612	CG14523	D. melanogaster	orthologue		GI17407	Dmoj\GI17407	FBgn0004407	DNApol-gamma35	D. melanogaster	orthologue
GI22521	Dmoj\GI22521	D. mojavensis	FBgn0051548	CG31548	D. melanogaster	orthologue		GI22585	Dmoj\GI22585	D. mojavensis	FBgn0028949	CG15254	D. melanogaster	orthologue		GI18835	Dmoj\GI18835	FBgn0027091	Aats-cys	D. melanogaster	orthologue
GI15259	Dmoj\GI15259	D. mojavensis	FBgn0038878	CG3301	D. melanogaster	orthologue		GI22618	Dmoj\GI22618	D. mojavensis	FBgn0028950	CG15255	D. melanogaster	orthologue		GI22686	Dmoj\GI22686	FBgn0039189	CG18528	D. melanogaster	orthologue
GI21803	Dmoj\GI21803	D. mojavensis	FBgn0025628	CG4199	D. melanogaster	orthologue		GI19613	Dmoj\GI19613	D. mojavensis	FBgn0259979	CG17337	D. melanogaster	orthologue		GI23417	Dmoj\GI23417	FBgn0039175	beta-PheRS	D. melanogaster	orthologue
GI22465	Dmoj\GI22465	D. mojavensis	FBgn0037999	CG4860	D. melanogaster	orthologue		GI22463	Dmoj\GI22463	D. mojavensis	FBgn0038001	CG17404	D. melanogaster	orthologue		GI23429	Dmoj\GI23429	FBgn0051133	Slimp	D. melanogaster	orthologue
GI19114	Dmoj\GI19114	D. mojavensis	FBgn0027572	CG5009	D. melanogaster	orthologue		GI10802	Dmoj\GI10802	D. mojavensis	FBgn0032753	CG17572	D. melanogaster	orthologue		GI24211	Dmoj\GI24211	FBgn0085346	CG34317	D. melanogaster	orthologue
GI12677	Dmoj\GI12677	D. mojavensis	FBgn0036575	CG5157	D. melanogaster	orthologue		GI20130	Dmoj\GI20130	D. mojavensis	FBgn0032144	CG17633	D. melanogaster	orthologue		GI24415	Dmoj\GI24415	FBgn0037435	CG18048	D. melanogaster	orthologue
GI19578	Dmoj\GI19578	D. mojavensis	FBgn0034364	CG5493	D. melanogaster	orthologue		GI19050	Dmoj\GI19050	D. mojavensis	FBgn0050047	CG30047	D. melanogaster	orthologue		GI24485	Dmoj\GI24485	FBgn0038597	CG8064	D. melanogaster	orthologue
GI11853	Dmoj\GI11853	D. mojavensis	FBgn0036211	CG5946	D. melanogaster	orthologue		GI13254	Dmoj\GI13254	D. mojavensis	FBgn0036015	CG3088	D. melanogaster	orthologue		GI24499	Dmoj\GI24499	FBgn0037330	mRpL44	D. melanogaster	orthologue
GI17176	Dmoj\GI17176	D. mojavensis	FBgn0032615	CG6012	D. melanogaster	orthologue		GI22160	Dmoj\GI22160	D. mojavensis	FBgn0051199	CG31199	D. melanogaster	orthologue		GI24765	Dmoj\GI24765	FBgn0037526	CG10092	D. melanogaster	orthologue
GI12393	Dmoj\GI12393	D. mojavensis	FBgn0036750	CG6034	D. melanogaster	orthologue		GI24288	Dmoj\GI24288	D. mojavensis	FBgn0051233	CG31233	D. melanogaster	orthologue
GI16197	Dmoj\GI16197	D. mojavensis	FBgn0030876	CG6762	D. melanogaster	orthologue		GI12854	Dmoj\GI12854	D. mojavensis	FBgn0052379	CG32379	D. melanogaster	orthologue
GI22344	Dmoj\GI22344	D. mojavensis	FBgn0032652	CG6870	D. melanogaster	orthologue		GI12302	Dmoj\GI12302	D. mojavensis	FBgn0052483	CG32483	D. melanogaster	orthologue
GI12393	Dmoj\GI12393	D. mojavensis	FBgn0036749	CG7460	D. melanogaster	orthologue		GI14567	Dmoj\GI14567	D. mojavensis	FBgn0053128	CG33128	D. melanogaster	orthologue
GI20290	Dmoj\GI20290	D. mojavensis	FBgn0034105	CG7755	D. melanogaster	orthologue		GI12303	Dmoj\GI12303	D. mojavensis	FBgn0035154	CG3344	D. melanogaster	orthologue
GI12253	Dmoj\GI12253	D. mojavensis	FBgn0032945	CG8665	D. melanogaster	orthologue		GI24442	Dmoj\GI24442	D. mojavensis	FBgn0038485	CG5255	D. melanogaster	orthologue
GI15259	Dmoj\GI15259	D. mojavensis	FBgn0030332	CG9360	D. melanogaster	orthologue		GI17622	Dmoj\GI17622	D. mojavensis	FBgn0032242	CG5355	D. melanogaster	orthologue
GI20232	Dmoj\GI20232	D. mojavensis	FBgn0033101	CG9436	D. melanogaster	orthologue		GI24286	Dmoj\GI24286	D. mojavensis	FBgn0038897	CG5849	D. melanogaster	orthologue
GI17285	Dmoj\GI17285	D. mojavensis	FBgn0031824	CG9547	D. melanogaster	orthologue		GI24781	Dmoj\GI24781	D. mojavensis	FBgn0038506	CG5860	D. melanogaster	orthologue
GI24325	Dmoj\GI24325	D. mojavensis	FBgn0039754	CG9747	D. melanogaster	orthologue		GI22615	Dmoj\GI22615	D. mojavensis	FBgn0039420	CG6154	D. melanogaster	orthologue
GI11531	Dmoj\GI11531	D. mojavensis	FBgn0015623	Cpr	D. melanogaster	orthologue		GI16514	Dmoj\GI16514	D. mojavensis	FBgn0031930	CG7025	D. melanogaster	orthologue
GI23556	Dmoj\GI23556	D. mojavensis	FBgn0038681	Cyp12a4	D. melanogaster	orthologue		GI11085	Dmoj\GI11085	D. mojavensis	FBgn0030863	CG8188	D. melanogaster	orthologue
GI23556	Dmoj\GI23556	D. mojavensis	FBgn0038680	Cyp12a5	D. melanogaster	orthologue		GI12455	Dmoj\GI12455	D. mojavensis	FBgn0035791	CG8539	D. melanogaster	orthologue
GI10931	Dmoj\GI10931	D. mojavensis	FBgn0010383	Cyp18a1	D. melanogaster	orthologue		GI17505	Dmoj\GI17505	D. mojavensis	FBgn0031805	CG9505	D. melanogaster	orthologue
GI17558	Dmoj\GI17558	D. mojavensis	FBgn0028940	Cyp28a5	D. melanogaster	orthologue		GI11574	Dmoj\GI11574	D. mojavensis	FBgn0031808	CG9507	D. melanogaster	orthologue
GI23350	Dmoj\GI23350	D. mojavensis	FBgn0038095	Cyp304a1	D. melanogaster	orthologue		GI24542	Dmoj\GI24542	D. mojavensis	FBgn0038211	CG9649	D. melanogaster	orthologue
GI23351	Dmoj\GI23351	D. mojavensis	FBgn0038095	Cyp304a1	D. melanogaster	orthologue		GI21226	Dmoj\GI21226	D. mojavensis	FBgn0032467	CG9934	D. melanogaster	orthologue
GI13668	Dmoj\GI13668	D. mojavensis	FBgn0036910	Cyp305a1	D. melanogaster	orthologue		GI21243	Dmoj\GI21243	D. mojavensis	FBgn0010425	epsilonTry	D. melanogaster	orthologue
GI16989	Dmoj\GI16989	D. mojavensis	FBgn0041337	Cyp309a2	D. melanogaster	orthologue		GI18415	Dmoj\GI18415	D. mojavensis	FBgn0015001	iotaTry	D. melanogaster	orthologue
GI12867	Dmoj\GI12867	D. mojavensis	FBgn0035790	Cyp316a1	D. melanogaster	orthologue		GI16703	Dmoj\GI16703	D. mojavensis	FBgn0020906	Jon25Bi	D. melanogaster	orthologue
GI18705	Dmoj\GI18705	D. mojavensis	FBgn0033982	Cyp317a1	D. melanogaster	orthologue		GI16680	Dmoj\GI16680	D. mojavensis	FBgn0031653	Jon25Biii	D. melanogaster	orthologue
GI20196	Dmoj\GI20196	D. mojavensis	FBgn0033524	Cyp49a1	D. melanogaster	orthologue		GI16680	Dmoj\GI16680	D. mojavensis	FBgn0035886	Jon66Ci	D. melanogaster	orthologue
GI12456	Dmoj\GI12456	D. mojavensis	FBgn0015033	Cyp4d8	D. melanogaster	orthologue		GI16680	Dmoj\GI16680	D. mojavensis	FBgn0035887	Jon66Cii	D. melanogaster	orthologue
GI18694	Dmoj\GI18694	D. mojavensis	FBgn0015034	Cyp4e1	D. melanogaster	orthologue		GI24709	Dmoj\GI24709	D. mojavensis	FBgn0051217	modSP	D. melanogaster	orthologue
GI18694	Dmoj\GI18694	D. mojavensis	FBgn0014469	Cyp4e2	D. melanogaster	orthologue		GI10853	Dmoj\GI10853	D. mojavensis	FBgn0027930	MP1	D. melanogaster	orthologue
GI18694	Dmoj\GI18694	D. mojavensis	FBgn0015035	Cyp4e3	D. melanogaster	orthologue		GI15813	Dmoj\GI15813	D. mojavensis	FBgn0031081	Nep3	D. melanogaster	orthologue
GI14748	Dmoj\GI14748	D. mojavensis	FBgn0030304	Cyp4g15	D. melanogaster	orthologue		GI22167	Dmoj\GI22167	D. mojavensis	FBgn0038818	Nep4	D. melanogaster	orthologue
GI18650	Dmoj\GI18650	D. mojavensis	FBgn0015037	Cyp4p1	D. melanogaster	orthologue		GI14374	Dmoj\GI14374	D. mojavensis	FBgn0030318	rho-4	D. melanogaster	orthologue
GI18650	Dmoj\GI18650	D. mojavensis	FBgn0033395	Cyp4p2	D. melanogaster	orthologue		GI24539	Dmoj\GI24539	D. mojavensis	FBgn0053329	Sp212	D. melanogaster	orthologue
GI18650	Dmoj\GI18650	D. mojavensis	FBgn0033397	Cyp4p3	D. melanogaster	orthologue		GI15354	Dmoj\GI15354	D. mojavensis	FBgn0030051	spirit	D. melanogaster	orthologue
GI18700	Dmoj\GI18700	D. mojavensis	FBgn0033302	Cyp6a14	D. melanogaster	orthologue		GI24023	Dmoj\GI24023	D. mojavensis	FBgn0003719	tld	D. melanogaster	orthologue
GI18306	Dmoj\GI18306	D. mojavensis	FBgn0033981	Cyp6a21	D. melanogaster	orthologue		GI24022	Dmoj\GI24022	D. mojavensis	FBgn0004885	tok	D. melanogaster	orthologue
GI18307	Dmoj\GI18307	D. mojavensis	FBgn0033981	Cyp6a21	D. melanogaster	orthologue
GI18308	Dmoj\GI18308	D. mojavensis	FBgn0033981	Cyp6a21	D. melanogaster	orthologue
GI20893	Dmoj\GI20893	D. mojavensis	FBgn0033981	Cyp6a21	D. melanogaster	orthologue
GI18306	Dmoj\GI18306	D. mojavensis	FBgn0013771	Cyp6a9	D. melanogaster	orthologue
GI18307	Dmoj\GI18307	D. mojavensis	FBgn0013771	Cyp6a9	D. melanogaster	orthologue
GI18308	Dmoj\GI18308	D. mojavensis	FBgn0013771	Cyp6a9	D. melanogaster	orthologue
GI20893	Dmoj\GI20893	D. mojavensis	FBgn0013771	Cyp6a9	D. melanogaster	orthologue
GI24725	Dmoj\GI24725	D. mojavensis	FBgn0038037	Cyp9f2	D. melanogaster	orthologue
GI22350	Dmoj\GI22350	D. mojavensis	FBgn0039651	Cyt-c1L	D. melanogaster	orthologue
GI19640	Dmoj\GI19640	D. mojavensis	FBgn0015582	dare	D. melanogaster	orthologue
GI24318	Dmoj\GI24318	D. mojavensis	FBgn0015222	Fer1HCH	D. melanogaster	orthologue
GI24641	Dmoj\GI24641	D. mojavensis	FBgn0027657	glob1	D. melanogaster	orthologue
GI17532	Dmoj\GI17532	D. mojavensis	FBgn0001128	Gpdh	D. melanogaster	orthologue
GI18731	Dmoj\GI18731	D. mojavensis	FBgn0034658	Grx-1	D. melanogaster	orthologue
GI10363	Dmoj\GI10363	D. mojavensis	FBgn0263782	Hmgcr	D. melanogaster	orthologue
GI18876	Dmoj\GI18876	D. mojavensis	FBgn0259247	laccase2	D. melanogaster	orthologue
GI17575	Dmoj\GI17575	D. mojavensis	FBgn0028479	Mtpalpha	D. melanogaster	orthologue
GI14709	Dmoj\GI14709	D. mojavensis	FBgn0017566	ND-75	D. melanogaster	orthologue
GI24861	Dmoj\GI24861	D. mojavensis	FBgn0039779	PH4alphaSG2	D. melanogaster	orthologue
GI11185	Dmoj\GI11185	D. mojavensis	FBgn0004959	phm	D. melanogaster	orthologue
GI10084	Dmoj\GI10084	D. mojavensis	FBgn0003134	Pp1alpha-96A	D. melanogaster	orthologue
GI22625	Dmoj\GI22625	D. mojavensis	FBgn0037873	SdhC	D. melanogaster	orthologue
GI22934	Dmoj\GI22934	D. mojavensis	FBgn0024289	Sodh-1	D. melanogaster	orthologue
GI22934	Dmoj\GI22934	D. mojavensis	FBgn0022359	Sodh-2	D. melanogaster	orthologue
GI14858	Dmoj\GI14858	D. mojavensis	FBgn0014032	Sptr	D. melanogaster	orthologue
GI11212	Dmoj\GI11212	D. mojavensis	FBgn0030733	UQCR-14	D. melanogaster	orthologue
GI11212	Dmoj\GI11212	D. mojavensis	FBgn0039576	UQCR-14L	D. melanogaster	orthologue

## Sheet: Baja>Sonora
ID	Effect	Reg	_Reg	Estimate	StdErr	DF	tValue	Probt	adjratio	raw_P	fdr_p		FBgn	ID
FBtr0173650	Reg	BC	SO	0.0644	0.01695	73	3.8	0.0003	0.0643974	0.000297874	0.00832644		FBgn0132812	FBtr0160771		FBgn0132812	name=Dmoj\GI10046	adrenoceptor activity. B.P= G protein coupled receptor protein signaling pathway	FBgn0038980	name=oa2	G-protein coupled receptor protein signaling pathway ; GO:0007186 | inferred from sequence or structural similarity <newline> G-protein signaling, coupled to cAMP nucleotide second messenger ; GO:0007188 | inferred from direct assay <newline> elevation of cytosolic calcium ion concentration during G-protein signaling, coupled to IP3 second messenger (phospholipase C activating) ; GO:0051482 | NOT…	integral to membrane ; GO:0016021 | inferred from sequence or structural similarity <newline> integral to plasma membrane ; GO:0005887 | inferred by curator from GO:0004989 <newline> integral to membrane ; GO:0016021 | inferred from electronic annotation with InterPro:IPR000276, InterPro:IPR002233	G-protein coupled amine receptor activity ; GO:0008227 | inferred from sequence or structural similarity <newline> octopamine receptor activity ; GO:0004989 | inferred from direct assay <newline> adrenoceptor activity ; GO:0004935 | inferred from electronic annotation with InterPro:IPR002233	FBtr0160771
FBtr0171067	Reg	BC	SO	0.06913	0.01761	73	3.93	0.0002	0.0691335	0.000193743	0.0060367		FBgn0132869	FBtr0160828		FBgn0135485	name=Dmoj\GI12728	-	FBgn0000038	name=nAcRbeta-64B	ion transport ; GO:0006811 | inferred from electronic annotation with InterPro:IPR002394, InterPro:IPR006029, InterPro:IPR006201, InterPro:IPR018000	nicotinic acetylcholine-gated receptor-channel complex ; GO:0005892 | inferred from sequence or structural similarity with EMBL:AF096880 <newline> integral to plasma membrane ; GO:0005887 | non-traceable author statement <newline> nicotinic acetylcholine-gated receptor-channel complex ; GO:0005892 | inferred from sequence or structural similarity <newline> postsynaptic membrane ; GO:0045211 | inf…	nicotinic acetylcholine-activated cation-selective channel activity ; GO:0004889 | inferred from sequence or structural similarity with EMBL:AF096880 <newline> nicotinic acetylcholine-activated cation-selective channel activity ; GO:0004889 | inferred from sequence or structural similarity	FBtr0163453
FBtr0166634	Reg	BC	SO	0.07878	0.02004	73	3.93	0.0002	0.0787848	0.000190068	0.0059488		FBgn0132985	FBtr0160945		FBgn0145949	name=Dmoj\GI23222	-	FBgn0000047	name=Act88F	cytoskeleton organization ; GO:0007010 | inferred from sequence or structural similarity <newline> phagocytosis, engulfment ; GO:0006911 | inferred from mutant phenotype <newline> skeletal myofibril assembly ; GO:0014866 | inferred from mutant phenotype	actin filament ; GO:0005884 | inferred from sequence or structural similarity	structural constituent of cytoskeleton ; GO:0005200 | inferred from sequence or structural similarity <newline> ATP binding ; GO:0005524 | inferred from electronic annotation with InterPro:IPR004001 <newline> protein binding ; GO:0005515 | inferred from electronic annotation with InterPro:IPR004000	FBtr0173947
FBtr0173513	Reg	BC	SO	0.08072	0.01652	73	4.89	<.0001	0.0807188	5.92751e-06	0.000394273		FBgn0132987	FBtr0160947		FBgn0139239	name=Dmoj\GI16491	protein binding; zinc ion binding	FBgn0000210	name=br	progression of morphogenetic furrow during compound eye morphogenesis ; GO:0007458 | inferred from mutant phenotype <newline> salivary gland cell autophagic cell death ; GO:0035071 | non-traceable author statement <newline> salivary gland histolysis ; GO:0035070 | inferred from mutant phenotype <newline> ecdysone-mediated induction of salivary gland cell autophagic cell death ; GO:0035072 | non-t…	nucleus ; GO:0005634 | non-traceable author statement <newline> intracellular ; GO:0005622 | inferred from electronic annotation with InterPro:IPR007087, InterPro:IPR015880	DNA binding ; GO:0003677 | inferred from direct assay <newline> transcription factor activity ; GO:0003700 | traceable author statement <newline> specific RNA polymerase II transcription factor activity ; GO:0003704 | non-traceable author statement <newline> specific transcriptional repressor activity ; GO:0016566 | inferred from mutant phenotype <newline> protein binding ; GO:0005515 | inferred …	FBtr0167216
FBtr0161136	Reg	BC	SO	0.08179	0.0212	73	3.86	0.0002	0.0817874	0.000244916	0.00719683		FBgn0132990	FBtr0160950		FBgn0144774	name=Dmoj\GI22045	-	FBgn0000247	name=ca	ommochrome biosynthetic process ; GO:0006727 | inferred from mutant phenotype <newline> eye pigment granule organization ; GO:0008057 | inferred from mutant phenotype <newline> eye pigment precursor transport ; GO:0006856 | traceable author statement	-	-	FBtr0172770
FBtr0175056	Reg	BC	SO	0.0829	0.02167	73	3.82	0.0003	0.0828995	0.000273469	0.00781314		FBgn0132996	FBtr0160956		FBgn0147386	name=Dmoj\GI24664	-	FBgn0000283	name=Cp190	microtubule-based process ; GO:0007017 | inferred from sequence or structural similarity <newline> nuclear axial expansion ; GO:0035191 | inferred from mutant phenotype	centrosome ; GO:0005813 | inferred from direct assay <newline> centrosome ; GO:0005813 | non-traceable author statement <newline> microtubule associated complex ; GO:0005875 | inferred from sequence or structural similarity <newline> nucleus ; GO:0005634 | inferred from direct assay	microtubule binding ; GO:0008017 | inferred from sequence or structural similarity <newline> microtubule binding ; GO:0008017 | inferred from direct assay <newline> chromatin insulator sequence binding ; GO:0043035 | inferred from direct assay <newline> zinc ion binding ; GO:0008270 | inferred from electronic annotation with InterPro:IPR007087, InterPro:IPR015880	FBtr0175389
FBtr0162740	Reg	BC	SO	0.09093	0.01712	73	5.31	<.0001	0.0909279	1.1275e-06	0.000101865		FBgn0133013	FBtr0160973		FBgn0142269	name=Dmoj\GI19531	-	FBgn0000326	name=clt	-	-	carboxylesterase activity ; GO:0004091 | non-traceable author statement <newline> carboxylesterase activity ; GO:0004091 | inferred from sequence or structural similarity with EMBL:AF064523	FBtr0170256
FBtr0175210	Reg	BC	SO	0.09164	0.02281	73	4.02	0.0001	0.091635	0.00014102	0.00474654		FBgn0133042	FBtr0161002		FBgn0133272	name=Dmoj\GI10508	-	FBgn0000338	name=cnc	blastoderm segmentation ; GO:0007350 | inferred from mutant phenotype <newline> bicoid mRNA localization ; GO:0045450 | inferred from mutant phenotype <newline> pole plasm oskar mRNA localization ; GO:0045451 | inferred from mutant phenotype <newline> maintenance of oocyte nucleus location involved in oocyte dorsal/ventral axis specification ; GO:0042070 | inferred from mutant phenotype <newline>…	nucleus ; GO:0005634 | inferred from direct assay <newline> nucleus ; GO:0005634 | non-traceable author statement	DNA binding ; GO:0003677 | inferred from mutant phenotype <newline> transcription activator activity ; GO:0016563 | traceable author statement <newline> RNA polymerase II transcription factor activity ; GO:0003702 | non-traceable author statement <newline> transcription factor activity ; GO:0003700 | traceable author statement <newline> protein heterodimerization activity ; GO:0046982 | inferred …	FBtr0161233
FBtr0165355	Reg	BC	SO	0.09542	0.01725	73	5.53	<.0001	0.095425	4.67656e-07	4.90582e-05		FBgn0133052	FBtr0161012		FBgn0139225	name=Dmoj\GI16477	-	FBgn0000542	name=ec	compound eye retinal cell programmed cell death ; GO:0046667 | traceable author statement <newline> retinal cell programmed cell death ; GO:0046666 | traceable author statement <newline> compound eye morphogenesis ; GO:0001745 | inferred from mutant phenotype <newline> protein deubiquitination ; GO:0016579 | NOT inferred from direct assay <newline> ubiquitin-dependent protein catabolic process ; …	-	ubiquitin thiolesterase activity ; GO:0004221 | non-traceable author statement <newline> ubiquitin-specific protease activity ; GO:0004843 | NOT inferred from direct assay <newline> ubiquitin thiolesterase activity ; GO:0004221 | inferred from electronic annotation with InterPro:IPR001394	FBtr0167202
FBtr0174630	Reg	BC	SO	0.09777	0.02129	73	4.59	<.0001	0.0977673	1.79301e-05	0.000956785		FBgn0133145	FBtr0161106		FBgn0141370	name=Dmoj\GI18631	-	FBgn0000633	name=fas	Malpighian tubule morphogenesis ; GO:0007443 | inferred from mutant phenotype <newline> dorsal closure ; GO:0007391 | inferred from mutant phenotype <newline> foregut morphogenesis ; GO:0007440 | inferred from mutant phenotype <newline> head involution ; GO:0008258 | inferred from mutant phenotype <newline> morphogenesis of an epithelium ; GO:0002009 | inferred from mutant phenotype <newline> sal…	-	-	FBtr0169356
FBtr0161333	Reg	BC	SO	0.09856	0.02582	73	3.82	0.0003	0.0985575	0.000280218	0.00795695		FBgn0133157	FBtr0161118		FBgn0144193	name=Dmoj\GI21463	-	FBgn0001114	name=Glt	-	basement membrane ; GO:0005604 | inferred from direct assay <newline> basement membrane ; GO:0005604 | non-traceable author statement	calcium ion binding ; GO:0005509 | non-traceable author statement	FBtr0172188
FBtr0168332	Reg	BC	SO	0.09902	0.02492	73	3.97	0.0002	0.0990237	0.000164412	0.00533331		FBgn0133175	FBtr0161136		FBgn0140276	name=Dmoj\GI17532	-	FBgn0001128	name=Gpdh	glycerol-3-phosphate metabolic process ; GO:0006072 | inferred from sequence or structural similarity with MGD:Gpd1; MGI:MGI:95679 <newline> flight behavior ; GO:0007629 | inferred from mutant phenotype <newline> triglyceride metabolic process ; GO:0006641 | inferred from mutant phenotype <newline> glycerophosphate shuttle ; GO:0006127 | non-traceable author statement <newline> oxidation reductio…	lipid particle ; GO:0005811 | inferred from direct assay <newline> cytoplasm ; GO:0005737 | non-traceable author statement <newline> glycerol-3-phosphate dehydrogenase complex ; GO:0009331 | inferred from electronic annotation with InterPro:IPR006168	glycerol-3-phosphate dehydrogenase (NAD+) activity ; GO:0004367 | inferred from sequence or structural similarity with UniProtKB:P21695 <newline> glycerol-3-phosphate dehydrogenase (NAD+) activity ; GO:0004367 | non-traceable author statement <newline> NAD or NADH binding ; GO:0051287 | inferred from electronic annotation with InterPro:IPR011128, InterPro:IPR017751 <newline> protein homodimerizat…	FBtr0168257
FBtr0170018	Reg	BC	SO	0.0998	0.02414	73	4.13	<.0001	0.0998022	9.40379e-05	0.00348332		FBgn0133184	FBtr0161145		FBgn0137468	name=Dmoj\GI14717	-	FBgn0001218	name=Hsc70-3	sleep ; GO:0030431 | traceable author statement <newline> response to heat ; GO:0009408 | inferred from sequence or structural similarity with UniProtKB:Q90593 <newline> response to heat ; GO:0009408 | non-traceable author statement <newline> RNA interference ; GO:0016246 | inferred from mutant phenotype	lipid particle ; GO:0005811 | inferred from direct assay <newline> endoplasmic reticulum ; GO:0005783 | non-traceable author statement <newline> endoplasmic reticulum ; GO:0005783 | inferred from direct assay	ATPase activity ; GO:0016887 | non-traceable author statement <newline> ATP binding ; GO:0005524 | inferred from electronic annotation with InterPro:IPR001023	FBtr0165442
FBtr0169063	Reg	BC	SO	0.1011	0.0193	73	5.24	<.0001	0.101064	1.5254e-06	0.000130625		FBgn0133191	FBtr0161152		FBgn0145646	name=Dmoj\GI22919	-	FBgn0001219	name=Hsc70-4	embryonic development via the syncytial blastoderm ; GO:0001700 | inferred from mutant phenotype <newline> axon guidance ; GO:0007411 | inferred from mutant phenotype <newline> axonal fasciculation ; GO:0007413 | inferred from mutant phenotype <newline> nervous system development ; GO:0007399 | inferred from mutant phenotype <newline> neurotransmitter secretion ; GO:0007269 | inferred from geneti…	lipid particle ; GO:0005811 | inferred from direct assay <newline> nucleus ; GO:0005634 | non-traceable author statement <newline> mitochondrion ; GO:0005739 | inferred from sequence or structural similarity with UniProtKB:P38646	ATPase activity ; GO:0016887 | non-traceable author statement <newline> unfolded protein binding ; GO:0051082 | non-traceable author statement <newline> unfolded protein binding ; GO:0051082 | inferred from sequence or structural similarity with UniProtKB:P38646 <newline> chaperone binding ; GO:0051087 | inferred from direct assay <newline> ATP binding ; GO:0005524 | inferred from electronic anno…	FBtr0173644
FBtr0174312	Reg	BC	SO	0.1034	0.02237	73	4.62	<.0001	0.103354	1.61315e-05	0.000879498		FBgn0133203	FBtr0161164		FBgn0143754	name=Dmoj\GI21022	-	FBgn0001319	name=kn	embryonic development via the syncytial blastoderm ; GO:0001700 | inferred from mutant phenotype <newline> head segmentation ; GO:0035287 | inferred from mutant phenotype <newline> regulation of transcription, DNA-dependent ; GO:0006355 | inferred from mutant phenotype <newline> specification of segmental identity, intercalary segment ; GO:0035291 | inferred from mutant phenotype <newline> patter…	nucleus ; GO:0005634 | non-traceable author statement <newline> nucleus ; GO:0005634 | inferred from electronic annotation with InterPro:IPR003523	specific RNA polymerase II transcription factor activity ; GO:0003704 | non-traceable author statement <newline> transcription regulator activity ; GO:0030528 | traceable author statement <newline> DNA binding ; GO:0003677 | inferred from electronic annotation with InterPro:IPR003523 <newline> transcription regulator activity ; GO:0030528 | inferred from electronic annotation with InterPro:IPR001…	FBtr0171747
FBtr0170546	Reg	BC	SO	0.1057	0.02018	73	5.24	<.0001	0.105718	1.49893e-06	0.000128778		FBgn0133204	FBtr0161165		FBgn0144300	name=Dmoj\GI21570	-	FBgn0001341	name=l(1)1Bi	transcription ; GO:0006350 | inferred from electronic annotation with InterPro:IPR007015	nucleolus ; GO:0005730 | non-traceable author statement	DNA binding ; GO:0003677 | inferred from electronic annotation with InterPro:IPR007015 <newline> DNA-directed DNA polymerase activity ; GO:0003887 | inferred from electronic annotation with InterPro:IPR007015	FBtr0172295
FBtr0174469	Reg	BC	SO	0.1063	0.02523	73	4.21	<.0001	0.106293	7.0922e-05	0.002803		FBgn0133232	FBtr0161193		FBgn0144438	name=Dmoj\GI21708	-	FBgn0001565	name=Hlc	-	-	ATP-dependent RNA helicase activity ; GO:0004004 | inferred from sequence or structural similarity with SGD_LOCUS:DBP9; SGD:S0004266 <newline> ATP binding ; GO:0005524 | inferred from electronic annotation with InterPro:IPR001650, InterPro:IPR011545 <newline> nucleic acid binding ; GO:0003676 | inferred from electronic annotation with InterPro:IPR001650, InterPro:IPR011545	FBtr0172433
FBtr0164545	Reg	BC	SO	0.107	0.02714	73	3.94	0.0002	0.107032	0.000182004	0.00575904		FBgn0133334	FBtr0161295		FBgn0145637	name=Dmoj\GI22910	-	FBgn0002733	name=HLHmbeta	negative regulation of transcription from RNA polymerase II promoter ; GO:0000122 | inferred from sequence or structural similarity with MGD:Hes1; MGI:MGI:104853 <newline> Notch signaling pathway ; GO:0007219 | non-traceable author statement <newline> negative regulation of transcription ; GO:0016481 | non-traceable author statement <newline> nervous system development ; GO:0007399 | non-traceabl…	nucleus ; GO:0005634 | inferred by curator from GO:0003677 <newline> nucleus ; GO:0005634 | non-traceable author statement <newline> nucleus ; GO:0005634 | inferred from electronic annotation with InterPro:IPR011598	transcription factor activity ; GO:0003700 | traceable author statement <newline> DNA binding ; GO:0003677 | inferred from sequence or structural similarity with MGD:Hes1; MGI:MGI:104853 <newline> transcription repressor activity ; GO:0016564 | inferred from sequence or structural similarity with MGD:Hes1; MGI:MGI:104853 <newline> DNA binding ; GO:0003677 | non-traceable author statement <newline…	FBtr0173635
FBtr0171265	Reg	BC	SO	0.1074	0.01945	73	5.52	<.0001	0.107353	4.92008e-07	5.11798e-05		FBgn0133336	FBtr0161297		FBgn0138187	name=Dmoj\GI15438	-	FBgn0002873	name=mud	spindle assembly involved in female meiosis II ; GO:0007058 | inferred from mutant phenotype <newline> mushroom body development ; GO:0016319 | traceable author statement <newline> mushroom body development ; GO:0016319 | inferred from mutant phenotype <newline> oxidation reduction ; GO:0055114 | inferred from electronic annotation with InterPro:IPR001189 <newline> superoxide metabolic process ; …	spindle midzone ; GO:0051233 | inferred from direct assay <newline> apical cortex ; GO:0045179 | inferred from direct assay <newline> basal cortex ; GO:0045180 | inferred from direct assay <newline> centrosome ; GO:0005813 | inferred from direct assay <newline> nucleus ; GO:0005634 | inferred from electronic annotation with InterPro:IPR008946	protein binding ; GO:0005515 | inferred from physical interaction with raps <newline> steroid hormone receptor activity ; GO:0003707 | inferred from electronic annotation with InterPro:IPR008946 <newline> superoxide dismutase activity ; GO:0004784 | inferred from electronic annotation with InterPro:IPR001189 <newline> transcription factor activity ; GO:0003700 | inferred from electronic annotatio…	FBtr0166163
FBtr0162516	Reg	BC	SO	0.1091	0.01477	73	7.39	<.0001	0.109096	1.99422e-10	6.17107e-08		FBgn0133372	FBtr0161333		FBgn0140678	name=Dmoj\GI17938	-	FBgn0002939	name=ninaD	rhodopsin biosynthetic process ; GO:0016063 | inferred from mutant phenotype <newline> defense response ; GO:0006952 | non-traceable author statement <newline> carotenoid transport ; GO:0046867 | inferred from mutant phenotype AND inferred from sequence or structural similarity <newline> carotenoid transport ; GO:0046867 | non-traceable author statement <newline> phototransduction, UV ; GO:000760…	integral to plasma membrane ; GO:0005887 | non-traceable author statement <newline> membrane ; GO:0016020 | inferred from electronic annotation with InterPro:IPR002159	scavenger receptor activity ; GO:0005044 | non-traceable author statement <newline> scavenger receptor activity ; GO:0005044 | inferred from mutant phenotype AND inferred from sequence or structural similarity	FBtr0168663
FBtr0172307	Reg	BC	SO	0.1095	0.02938	73	3.73	0.0004	0.109473	0.000379975	0.00996683		FBgn0133381	FBtr0161342		FBgn0136299	name=Dmoj\GI13544	-	FBgn0003089	name=pip	Toll signaling pathway ; GO:0008063 | traceable author statement <newline> maternal specification of dorsal/ventral axis, oocyte, soma encoded ; GO:0007313 | traceable author statement <newline> protein processing ; GO:0016485 | inferred from genetic interaction with ea <newline> embryonic pattern specification ; GO:0009880 | inferred from mutant phenotype <newline> regulation of multicellular or…	Golgi apparatus ; GO:0005794 | inferred from direct assay <newline> chromosome ; GO:0005694 | inferred from direct assay <newline> nucleus ; GO:0005634 | inferred from direct assay <newline> integral to membrane ; GO:0016021 | inferred from electronic annotation with InterPro:IPR005331	sulfotransferase activity ; GO:0008146 | inferred from mutant phenotype <newline> heparan sulfate 2-O-sulfotransferase activity ; GO:0004394 | inferred from sequence or structural similarity with EMBL:AF060178 <newline> heparan sulfate 2-O-sulfotransferase activity ; GO:0004394 | non-traceable author statement <newline> heparan sulfate sulfotransferase activity ; GO:0034483 | NOT inferred from di…	FBtr0164269
FBtr0174656	Reg	BC	SO	0.1098	0.02613	73	4.2	<.0001	0.109821	7.35212e-05	0.00288153		FBgn0133423	FBtr0161384		FBgn0137979	name=Dmoj\GI15230	-	FBgn0003189	name=r	'de novo' pyrimidine base biosynthetic process ; GO:0006207 | non-traceable author statement <newline> 'de novo' pyrimidine base biosynthetic process ; GO:0006207 | inferred from mutant phenotype <newline> glutamine metabolic process ; GO:0006541 | inferred by curator from GO:0004088 <newline> glutamine metabolic process ; GO:0006541 | inferred from mutant phenotype	cytoplasm ; GO:0005737 | non-traceable author statement	aspartate carbamoyltransferase activity ; GO:0004070 | inferred from sequence or structural similarity with NCBI_gi:4757896 <newline> carbamoyl-phosphate synthase (ammonia) activity ; GO:0004087 | inferred from sequence or structural similarity with NCBI_gi:4757896 <newline> dihydroorotase activity ; GO:0004151 | inferred from sequence or structural similarity with NCBI_gi:4757896 <newline> dihyd…	FBtr0165955
FBtr0165442	Reg	BC	SO	0.11	0.02878	73	3.82	0.0003	0.110029	0.00027548	0.00785621		FBgn0133528	FBtr0161490		FBgn0142047	name=Dmoj\GI19309	-	FBgn0003326	name=sca	bristle morphogenesis ; GO:0008407 | inferred from mutant phenotype <newline> nervous system development ; GO:0007399 | inferred from genetic interaction with N <newline> female meiosis chromosome segregation ; GO:0016321 | inferred from mutant phenotype <newline> ommatidial rotation ; GO:0016318 | inferred from mutant phenotype <newline> nervous system development ; GO:0007399 | non-traceable au…	fibrinogen complex ; GO:0005577 | inferred from sequence or structural similarity with NCBI_gi:4758348 <newline> extracellular region ; GO:0005576 | non-traceable author statement	signal transducer activity ; GO:0004871 | traceable author statement <newline> receptor binding ; GO:0005102 | inferred from electronic annotation with InterPro:IPR002181, InterPro:IPR014716	FBtr0170034
FBtr0169180	Reg	BC	SO	0.1103	0.02781	73	3.97	0.0002	0.110304	0.000168668	0.00543778		FBgn0133560	FBtr0161522		FBgn0144876	name=Dmoj\GI22147	-	FBgn0003717	name=Tl	positive regulation of antifungal peptide biosynthetic process ; GO:0006967 | inferred from mutant phenotype <newline> cytokinesis ; GO:0000910 | inferred from mutant phenotype <newline> positive regulation of antibacterial peptide biosynthetic process ; GO:0006963 | inferred from mutant phenotype <newline> Toll signaling pathway ; GO:0008063 | non-traceable author statement <newline> defense res…	integral to plasma membrane ; GO:0005887 | non-traceable author statement <newline> integral to membrane ; GO:0016021 | non-traceable author statement <newline> protein complex ; GO:0043234 | inferred from physical interaction with spz <newline> intrinsic to membrane ; GO:0031224 | inferred from electronic annotation with InterPro:IPR000157, InterPro:IPR004075	transmembrane receptor activity ; GO:0004888 | non-traceable author statement <newline> cytokine binding ; GO:0019955 | traceable author statement <newline> protein binding ; GO:0005515 | inferred from physical interaction with wek <newline> protein binding ; GO:0005515 | inferred from physical interaction with spz <newline> transmembrane receptor activity ; GO:0004888 | inferred from electronic …	FBtr0172872
FBtr0170256	Reg	BC	SO	0.1104	0.02844	73	3.88	0.0002	0.110396	0.000225931	0.00677311		FBgn0133580	FBtr0161542		FBgn0146746	name=Dmoj\GI24023	-	FBgn0003719	name=tld	terminal region determination ; GO:0007362 | inferred from genetic interaction with tor <newline> torso signaling pathway ; GO:0008293 | inferred from genetic interaction with tor <newline> positive regulation of BMP signaling pathway ; GO:0030513 | traceable author statement <newline> imaginal disc-derived wing vein morphogenesis ; GO:0008586 | inferred from mutant phenotype <newline> embryonic …	extracellular region ; GO:0005576 | non-traceable author statement	metalloendopeptidase activity ; GO:0004222 | non-traceable author statement <newline> specific transcriptional repressor activity ; GO:0016566 | inferred from mutant phenotype <newline> metalloendopeptidase activity ; GO:0004222 | inferred from sequence or structural similarity with UniProtKB:P98063 <newline> calcium ion binding ; GO:0005509 | inferred from electronic annotation with InterPro:IPR…	FBtr0174748
FBtr0169300	Reg	BC	SO	0.111	0.02692	73	4.12	<.0001	0.111013	9.75846e-05	0.003583		FBgn0133616	FBtr0161578		FBgn0137204	name=Dmoj\GI14452	-	FBgn0003950	name=unc	locomotory behavior ; GO:0007626 | inferred from mutant phenotype <newline> sensory cilium assembly ; GO:0035058 | inferred from mutant phenotype <newline> spermatogenesis ; GO:0007283 | inferred from mutant phenotype <newline> sensory perception of sound ; GO:0007605 | inferred from mutant phenotype	microtubule basal body ; GO:0005932 | inferred from direct assay <newline> centriole ; GO:0005814 | inferred from direct assay	-	FBtr0165177
FBtr0166525	Reg	BC	SO	0.1117	0.02774	73	4.03	0.0001	0.111657	0.000137596	0.00465976		FBgn0133638	FBtr0161600		FBgn0134097	name=Dmoj\GI11336	-	FBgn0003979	name=Vm26Aa	vitelline membrane formation in chorion-containing eggshell ; GO:0007305 | non-traceable author statement <newline> oogenesis ; GO:0048477 | inferred from mutant phenotype	vitelline envelope ; GO:0060388 | inferred from direct assay	structural constituent of vitelline membrane ; GO:0008316 | non-traceable author statement	FBtr0162061
FBtr0161214	Reg	BC	SO	0.1126	0.02532	73	4.45	<.0001	0.112569	3.07381e-05	0.00146488		FBgn0133657	FBtr0161619		FBgn0140278	name=Dmoj\GI17534	-	FBgn0003980	name=Vm26Ab	vitelline membrane formation in chorion-containing eggshell ; GO:0007305 | non-traceable author statement <newline> chorion-containing eggshell formation ; GO:0007304 | inferred from mutant phenotype <newline> egg activation ; GO:0007343 | inferred from mutant phenotype	vitelline envelope ; GO:0060388 | inferred from direct assay	structural constituent of vitelline membrane ; GO:0008316 | non-traceable author statement	FBtr0168259
FBtr0165785	Reg	BC	SO	0.1128	0.02752	73	4.1	0.0001	0.112839	0.000105726	0.00380981		FBgn0133694	FBtr0161656		FBgn0135570	name=Dmoj\GI12813	-	FBgn0004002	name=wb	0	0	0	FBtr0163538
FBtr0175389	Reg	BC	SO	0.1164	0.03042	73	3.83	0.0003	0.116381	0.000272411	0.00779067		FBgn0133704	FBtr0161666		FBgn0145404	name=Dmoj\GI22676	-	FBgn0004118	name=nAcRbeta-96A	ion transport ; GO:0006811 | inferred from electronic annotation with InterPro:IPR002394, InterPro:IPR006029, InterPro:IPR006201, InterPro:IPR018000	nicotinic acetylcholine-gated receptor-channel complex ; GO:0005892 | inferred from sequence or structural similarity with EMBL:AF096879 <newline> integral to plasma membrane ; GO:0005887 | non-traceable author statement <newline> nicotinic acetylcholine-gated receptor-channel complex ; GO:0005892 | inferred from sequence or structural similarity <newline> postsynaptic membrane ; GO:0045211 | inf…	nicotinic acetylcholine-activated cation-selective channel activity ; GO:0004889 | inferred from sequence or structural similarity with EMBL:AF096879 <newline> nicotinic acetylcholine-activated cation-selective channel activity ; GO:0004889 | inferred from sequence or structural similarity	FBtr0173401
FBtr0163166	Reg	BC	SO	0.1169	0.02285	73	5.11	<.0001	0.116875	2.45044e-06	0.000192119		FBgn0133747	FBtr0161709		FBgn0145423	name=Dmoj\GI22696	transcription regulator activity. B.P=multicellular organismal development	FBgn0004595	name=pros	R7 cell fate commitment ; GO:0007465 | inferred from mutant phenotype <newline> sensory perception of taste ; GO:0050909 | inferred from mutant phenotype <newline> central nervous system development ; GO:0007417 | inferred from mutant phenotype <newline> peripheral nervous system development ; GO:0007422 | inferred from mutant phenotype <newline> regulation of neuron differentiation ; GO:0045664 …	nucleus ; GO:0005634 | inferred from direct assay <newline> apical cortex ; GO:0045179 | inferred from direct assay <newline> basal cortex ; GO:0045180 | inferred from direct assay <newline> cell cortex ; GO:0005938 | inferred from direct assay <newline> cell cortex ; GO:0005938 | traceable author statement <newline> nucleus ; GO:0005634 | inferred from sequence or structural similarity with MGD:…	DNA binding ; GO:0003677 | inferred from direct assay <newline> specific transcriptional repressor activity ; GO:0016566 | inferred from mutant phenotype <newline> transcription factor activity ; GO:0003700 | non-traceable author statement <newline> transcription factor activity ; GO:0003700 | inferred from mutant phenotype AND traceable author statement <newline> transcription regulator activity…	FBtr0173421
FBtr0169653	Reg	BC	SO	0.1176	0.02385	73	4.93	<.0001	0.11764	4.95567e-06	0.00034114		FBgn0133774	FBtr0161736		FBgn0134863	name=Dmoj\GI12106	-	FBgn0004619	name=Glu-RI	-	plasma membrane ; GO:0005886 | inferred from sequence or structural similarity <newline> integral to membrane ; GO:0016021 | non-traceable author statement <newline> membrane ; GO:0016020 | inferred from electronic annotation with InterPro:IPR001320	alpha-amino-3-hydroxy-5-methyl-4-isoxazole propionate selective glutamate receptor activity ; GO:0004971 | inferred from direct assay <newline> extracellular-glutamate-gated ion channel activity ; GO:0005234 | non-traceable author statement <newline> extracellular-glutamate-gated ion channel activity ; GO:0005234 | inferred from electronic annotation with InterPro:IPR001320	FBtr0162831
FBtr0162578	Reg	BC	SO	0.1183	0.02841	73	4.17	<.0001	0.118338	8.40383e-05	0.00319579		FBgn0133861	FBtr0161824		FBgn0144312	name=Dmoj\GI21582	-	FBgn0004646	name=ogre	phototransduction ; GO:0007602 | inferred from mutant phenotype <newline> visual behavior ; GO:0007632 | inferred from sequence or structural similarity <newline> nervous system development ; GO:0007399 | non-traceable author statement	gap junction ; GO:0005921 | non-traceable author statement <newline> integral to membrane ; GO:0016021 | non-traceable author statement <newline> gap junction ; GO:0005921 | inferred from electronic annotation with InterPro:IPR000990	-	FBtr0172307
FBtr0172054	Reg	BC	SO	0.1197	0.02416	73	4.95	<.0001	0.119687	4.56143e-06	0.00031891		FBgn0133868	FBtr0161831		FBgn0146977	name=Dmoj\GI24254	DNA binding; zinc ion binding	FBgn0004652	name=fru	male courtship behavior, veined wing vibration ; GO:0016545 | inferred from mutant phenotype <newline> male courtship behavior ; GO:0008049 | inferred from mutant phenotype <newline> mating ; GO:0007618 | inferred from mutant phenotype <newline> multicellular organismal development ; GO:0007275 | inferred from mutant phenotype <newline> male courtship behavior, veined wing generated song producti…	nucleus ; GO:0005634 | non-traceable author statement <newline> intracellular ; GO:0005622 | inferred from electronic annotation with InterPro:IPR007087, InterPro:IPR015880	transcription factor activity ; GO:0003700 | non-traceable author statement <newline> RNA polymerase II transcription factor activity ; GO:0003702 | non-traceable author statement <newline> transcription factor activity ; GO:0003700 | traceable author statement <newline> protein binding ; GO:0005515 | inferred from electronic annotation with InterPro:IPR000210, InterPro:IPR011333, InterPro:IPR013…	FBtr0174979
FBtr0174610	Reg	BC	SO	0.1219	0.01622	73	7.52	<.0001	0.121941	1.12837e-10	3.73622e-08		FBgn0133887	FBtr0161851		FBgn0146745	name=Dmoj\GI24022	-	FBgn0004885	name=tok	imaginal disc-derived wing vein morphogenesis ; GO:0008586 | inferred from mutant phenotype <newline> protein maturation by peptide bond cleavage ; GO:0051605 | inferred from direct assay <newline> axon guidance ; GO:0007411 | inferred from mutant phenotype <newline> motor axon guidance ; GO:0008045 | inferred from mutant phenotype <newline> defasciculation of motor neuron axon ; GO:0007415 | inf…	-	metalloendopeptidase activity ; GO:0004222 | inferred from sequence or structural similarity with UniProtKB:P13497 <newline> calcium ion binding ; GO:0005509 | inferred from electronic annotation with InterPro:IPR001881, InterPro:IPR018097	FBtr0174747
FBtr0168636	Reg	BC	SO	0.1219	0.02434	73	5.01	<.0001	0.121875	3.71559e-06	0.000269803		FBgn0133903	FBtr0161867		FBgn0135310	name=Dmoj\GI12553	-	FBgn0004895	name=fd64A	regulation of transcription, DNA-dependent ; GO:0006355 | inferred from sequence or structural similarity with MGD:Foxl1; MGI:MGI:1347469 <newline> embryonic development ; GO:0009790 | non-traceable author statement	nucleus ; GO:0005634 | inferred by curator from GO:0003700 <newline> nucleus ; GO:0005634 | non-traceable author statement <newline> nucleus ; GO:0005634 | inferred from electronic annotation with InterPro:IPR001766	transcription factor activity ; GO:0003700 | inferred from sequence or structural similarity with MGD:Foxl1; MGI:MGI:1347469 <newline> sequence-specific DNA binding ; GO:0043565 | inferred from electronic annotation with InterPro:IPR001766, InterPro:IPR018122	FBtr0163278
FBtr0170810	Reg	BC	SO	0.1221	0.0288	73	4.24	<.0001	0.122098	6.45234e-05	0.00260625		FBgn0133946	FBtr0161910		FBgn0133946	name=Dmoj\GI11185	-	FBgn0004959	name=phm	ecdysone biosynthetic process ; GO:0006697 | inferred from direct assay <newline> embryonic development via the syncytial blastoderm ; GO:0001700 | inferred from mutant phenotype <newline> insecticide metabolic process ; GO:0017143 | non-traceable author statement <newline> oogenesis ; GO:0048477 | inferred from mutant phenotype <newline> oxidation reduction ; GO:0055114 | inferred from electroni…	endoplasmic reticulum ; GO:0005783 | inferred from direct assay <newline> microsome ; GO:0005792 | non-traceable author statement <newline> membrane ; GO:0016020 | non-traceable author statement	electron carrier activity ; GO:0009055 | non-traceable author statement <newline> ecdysteroid 25-hydroxylase activity ; GO:0035302 | inferred from direct assay <newline> electron carrier activity ; GO:0009055 | inferred from sequence or structural similarity <newline> electron carrier activity ; GO:0009055 | inferred from electronic annotation with InterPro:IPR001128 <newline> heme binding ; GO:0…	FBtr0161910
FBtr0174396	Reg	BC	SO	0.1223	0.03166	73	3.86	0.0002	0.12232	0.000239855	0.00708403		FBgn0133973	FBtr0161937		FBgn0133694	name=Dmoj\GI10931	-	FBgn0010383	name=Cyp18a1	steroid biosynthetic process ; GO:0006694 | non-traceable author statement <newline> oxidation reduction ; GO:0055114 | inferred from electronic annotation with InterPro:IPR002401	microsome ; GO:0005792 | non-traceable author statement <newline> membrane ; GO:0016020 | non-traceable author statement	electron carrier activity ; GO:0009055 | non-traceable author statement <newline> electron carrier activity ; GO:0009055 | inferred from sequence or structural similarity <newline> electron carrier activity ; GO:0009055 | inferred from electronic annotation with InterPro:IPR001128 <newline> heme binding ; GO:0020037 | inferred from electronic annotation with InterPro:IPR001128, InterPro:IPR002401…	FBtr0161656
FBtr0171886	Reg	BC	SO	0.1228	0.02983	73	4.12	<.0001	0.122841	9.96132e-05	0.00363962		FBgn0133984	FBtr0161948		FBgn0146607	name=Dmoj\GI23882	-	FBgn0010389	name=htl	muscle fiber development ; GO:0048747 | inferred from mutant phenotype <newline> central nervous system development ; GO:0007417 | inferred from expression pattern <newline> endodermal cell fate determination ; GO:0007493 | inferred from expression pattern <newline> heart development ; GO:0007507 | inferred from expression pattern <newline> mesodermal cell fate determination ; GO:0007500 | inferr…	plasma membrane ; GO:0005886 | inferred from sequence or structural similarity <newline> integral to membrane ; GO:0016021 | inferred from sequence or structural similarity with UniProtKB:P11362 <newline> integral to membrane ; GO:0016021 | non-traceable author statement	fibroblast growth factor receptor activity ; GO:0005007 | inferred from sequence or structural similarity <newline> fibroblast growth factor receptor activity ; GO:0005007 | inferred from sequence or structural similarity with UniProtKB:P11362 <newline> protein tyrosine kinase activity ; GO:0004713 | inferred from sequence or structural similarity with UniProtKB:P11362 <newline> fibroblast growth…	FBtr0174607
FBtr0172433	Reg	BC	SO	0.1249	0.02922	73	4.27	<.0001	0.124892	5.71113e-05	0.00237387		FBgn0134055	FBtr0162019		FBgn0146397	name=Dmoj\GI23671	-	FBgn0010421	name=TfIIFbeta	transcription initiation from RNA polymerase II promoter ; GO:0006367 | inferred from sequence or structural similarity with HGNC_gene:GTF2F2; HGNC:4653; OMIM:189969 AND inferred from sequence or structural similarity with SGD_LOCUS:TFG2; SGD:S0003237 <newline> transcription from RNA polymerase II promoter ; GO:0006366 | non-traceable author statement	transcription factor TFIIF complex ; GO:0005674 | inferred from sequence or structural similarity with HGNC_gene:GTF2F2; HGNC:4653; OMIM:189969 AND inferred from sequence or structural similarity with SGD_LOCUS:TFG2; SGD:S0003237 <newline> nucleus ; GO:0005634 | non-traceable author statement	general RNA polymerase II transcription factor activity ; GO:0016251 | inferred from sequence or structural similarity with HGNC_gene:GTF2F2; HGNC:4653; OMIM:189969 AND inferred from sequence or structural similarity with SGD_LOCUS:TFG2; SGD:S0003237 <newline> ATP-dependent DNA helicase activity ; GO:0004003 | non-traceable author statement <newline> transcription initiation factor activity ; GO:…	FBtr0174396
FBtr0171101	Reg	BC	SO	0.1254	0.03318	73	3.78	0.0003	0.125445	0.000317469	0.00872653		FBgn0134088	FBtr0162052		FBgn0143973	name=Dmoj\GI21243	-	FBgn0010425	name=epsilonTry	proteolysis ; GO:0006508 | non-traceable author statement <newline> proteolysis ; GO:0006508 | inferred from electronic annotation with InterPro:IPR001254, InterPro:IPR001314, InterPro:IPR018114	extracellular region ; GO:0005576 | non-traceable author statement	serine-type endopeptidase activity ; GO:0004252 | non-traceable author statement <newline> serine-type endopeptidase activity ; GO:0004252 | inferred from electronic annotation with InterPro:IPR001254, InterPro:IPR001314, InterPro:IPR018114	FBtr0171968
FBtr0171600	Reg	BC	SO	0.126	0.03049	73	4.13	<.0001	0.125995	9.44032e-05	0.00349396		FBgn0134097	FBtr0162061		FBgn0146693	name=Dmoj\GI23969	-	FBgn0010426	name=Vha14	proton transport ; GO:0015992 | non-traceable author statement <newline> ATP synthesis coupled proton transport ; GO:0015986 | inferred from electronic annotation with InterPro:IPR005772, InterPro:IPR008218	vacuolar proton-transporting V-type ATPase, V1 domain ; GO:0000221 | inferred from sequence or structural similarity with UniProtKB:P31478 <newline> vacuolar proton-transporting V-type ATPase, V1 domain ; GO:0000221 | inferred from sequence or structural similarity with SGD_LOCUS:VMA7; SGD:S0003252 <newline> vacuolar proton-transporting V-type ATPase, V1 domain ; GO:0000221 | non-traceable author…	hydrogen-exporting ATPase activity, phosphorylative mechanism ; GO:0008553 | inferred from sequence or structural similarity with UniProtKB:P31478 <newline> hydrogen-exporting ATPase activity, phosphorylative mechanism ; GO:0008553 | inferred from sequence or structural similarity with SGD_LOCUS:VMA7; SGD:S0003252 <newline> hydrogen-exporting ATPase activity, phosphorylative mechanism ; GO:000855…	FBtr0174694
FBtr0173574	Reg	BC	SO	0.127	0.03258	73	3.9	0.0002	0.127008	0.000213209	0.00648503		FBgn0134133	FBtr0162097		FBgn0140534	name=Dmoj\GI17793	-	FBgn0010453	name=Wnt4	Wnt receptor signaling pathway ; GO:0016055 | non-traceable author statement <newline> Wnt receptor signaling pathway, calcium modulating pathway ; GO:0007223 | inferred from sequence or structural similarity with EMBL:AF070988 <newline> cell migration ; GO:0016477 | inferred from mutant phenotype <newline> cellular component movement ; GO:0006928 | inferred from mutant phenotype <newline> female…	extracellular region ; GO:0005576 | non-traceable author statement <newline> extracellular region ; GO:0005576 | inferred from electronic annotation with InterPro:IPR005816, InterPro:IPR005817	signal transducer activity ; GO:0004871 | non-traceable author statement <newline> signal transducer activity ; GO:0004871 | inferred from sequence or structural similarity with EMBL:AF070988 <newline> receptor binding ; GO:0005102 | inferred from sequence or structural similarity with EMBL:AF469004; protein_id:AAL82385 <newline> receptor binding ; GO:0005102 | non-traceable author statement	FBtr0168518
FBtr0171066	Reg	BC	SO	0.1272	0.03299	73	3.86	0.0002	0.127247	0.000245064	0.00720002		FBgn0134186	FBtr0162150		FBgn0141861	name=Dmoj\GI19122	-	FBgn0011592	name=fra	motor axon guidance ; GO:0008045 | inferred from mutant phenotype <newline> axon midline choice point recognition ; GO:0016199 | inferred from mutant phenotype <newline> salivary gland boundary specification ; GO:0007432 | inferred from mutant phenotype <newline> axon guidance ; GO:0007411 | non-traceable author statement <newline> axon guidance ; GO:0007411 | traceable author statement <newline>…	plasma membrane ; GO:0005886 | inferred from sequence or structural similarity with HGNC_gene:DCC; HGNC:2701; OMIM:120470 <newline> axon ; GO:0030424 | inferred from direct assay <newline> dendrite ; GO:0030425 | inferred from direct assay <newline> cell soma ; GO:0043025 | inferred from direct assay <newline> integral to membrane ; GO:0016021 | inferred from electronic annotation with InterPro:I…	netrin receptor activity ; GO:0005042 | traceable author statement <newline> netrin receptor activity ; GO:0005042 | non-traceable author statement	FBtr0169847
FBtr0173644	Reg	BC	SO	0.1274	0.02407	73	5.29	<.0001	0.127403	1.21486e-06	0.000108372		FBgn0134196	FBtr0162160		FBgn0141613	name=Dmoj\GI18874	-	FBgn0013348	name=TpnC41C	-	-	calcium ion binding ; GO:0005509 | inferred from sequence or structural similarity with UniProtKB:P15159 <newline> calcium ion binding ; GO:0005509 | non-traceable author statement	FBtr0169599
FBtr0174625	Reg	BC	SO	0.1306	0.03197	73	4.08	0.0001	0.130584	0.000111807	0.00397587		FBgn0134291	FBtr0162256		FBgn0136624	name=Dmoj\GI13870	-	FBgn0013469	name=klu	positive regulation of compound eye retinal cell programmed cell death ; GO:0046672 | inferred from mutant phenotype <newline> negative regulation of Ras protein signal transduction ; GO:0046580 | non-traceable author statement <newline> larval feeding behavior ; GO:0030536 | inferred from mutant phenotype	nucleus ; GO:0005634 | inferred from sequence or structural similarity with InterPro:IPR007087	nucleic acid binding ; GO:0003676 | inferred from sequence or structural similarity with InterPro:IPR007087 <newline> zinc ion binding ; GO:0008270 | inferred from electronic annotation with InterPro:IPR007087, InterPro:IPR015880	FBtr0164595
FBtr0174694	Reg	BC	SO	0.1307	0.03455	73	3.78	0.0003	0.130715	0.000314395	0.00866396		FBgn0134297	FBtr0162262		FBgn0145047	name=Dmoj\GI22319	-	FBgn0013973	name=Gycbeta100B	cGMP biosynthetic process ; GO:0006182 | traceable author statement <newline> cGMP biosynthetic process ; GO:0006182 | inferred from electronic annotation with InterPro:IPR011644 <newline> intracellular signaling cascade ; GO:0007242 | inferred from electronic annotation with InterPro:IPR001054, InterPro:IPR018297	guanylate cyclase complex, soluble ; GO:0008074 | inferred from direct assay	guanylate cyclase activity ; GO:0004383 | inferred from direct assay <newline> guanylate cyclase activity ; GO:0004383 | non-traceable author statement <newline> heme binding ; GO:0020037 | inferred from electronic annotation with InterPro:IPR011644	FBtr0173044
FBtr0173195	Reg	BC	SO	0.1321	0.0234	73	5.65	<.0001	0.132104	2.95964e-07	3.35052e-05		FBgn0134302	FBtr0162267		FBgn0146561	name=Dmoj\GI23836	-	FBgn0013984	name=InR	embryonic development via the syncytial blastoderm ; GO:0001700 | inferred from expression pattern <newline> insulin receptor signaling pathway ; GO:0008286 | inferred from sequence or structural similarity <newline> insulin receptor signaling pathway ; GO:0008286 | inferred from direct assay <newline> imaginal disc growth ; GO:0007446 | inferred from mutant phenotype <newline> regulation of mult…	insulin receptor complex ; GO:0005899 | inferred from direct assay <newline> plasma membrane ; GO:0005886 | inferred from sequence or structural similarity <newline> cell-cell junction ; GO:0005911 | inferred from direct assay <newline> plasma membrane ; GO:0005886 | inferred from sequence or structural similarity with HGNC_gene:IGF1R; HGNC:5465; OMIM:147370 AND inferred from sequence or structur…	insulin receptor activity ; GO:0005009 | inferred from direct assay <newline> insulin receptor activity ; GO:0005009 | inferred from direct assay AND inferred from sequence or structural similarity <newline> ATP binding ; GO:0005524 | inferred by curator from GO:0004713 <newline> protein tyrosine kinase activity ; GO:0004713 | non-traceable author statement <newline> insulin receptor activity ; G…	FBtr0174561
FBtr0166124	Reg	BC	SO	0.1323	0.03234	73	4.09	0.0001	0.132294	0.000109739	0.00391939		FBgn0134424	FBtr0162390		FBgn0135023	name=Dmoj\GI12266	-	FBgn0014343	name=mirr	embryonic development via the syncytial blastoderm ; GO:0001700 | inferred from expression pattern AND inferred from mutant phenotype <newline> equator specification ; GO:0045317 | inferred from mutant phenotype <newline> positive regulation of transcription ; GO:0045941 | inferred from sequence or structural similarity with caup AND inferred from sequence or structural similarity with exd <newli…	nucleus ; GO:0005634 | inferred from sequence or structural similarity with InterPro:IPR001356	protein binding ; GO:0005515 | inferred from sequence or structural similarity with caup <newline> transcription activator activity ; GO:0016563 | inferred from sequence or structural similarity with caup AND inferred from sequence or structural similarity with exd <newline> transcription factor activity ; GO:0003700 | inferred from sequence or structural similarity with InterPro:IPR001356 <newli…	FBtr0162991
FBtr0163490	Reg	BC	SO	0.1338	0.02543	73	5.26	<.0001	0.133796	1.37744e-06	0.000120179		FBgn0134427	FBtr0162393		FBgn0138224	name=Dmoj\GI15475	-	FBgn0014467	name=CrebB-17A	regulation of transcription, DNA-dependent ; GO:0006355 | inferred from mutant phenotype <newline> rhythmic behavior ; GO:0007622 | traceable author statement <newline> circadian rhythm ; GO:0007623 | traceable author statement <newline> regulation of circadian sleep/wake cycle, sleep ; GO:0045187 | traceable author statement <newline> long-term memory ; GO:0007616 | traceable author statement <n…	nucleus ; GO:0005634 | inferred from mutant phenotype <newline> nucleus ; GO:0005634 | non-traceable author statement	DNA binding ; GO:0003677 | inferred from mutant phenotype <newline> RNA polymerase II transcription factor activity ; GO:0003702 | inferred from mutant phenotype <newline> DNA binding ; GO:0003677 | non-traceable author statement <newline> RNA polymerase II transcription factor activity ; GO:0003702 | non-traceable author statement <newline> protein dimerization activity ; GO:0046983 | inferred f…	FBtr0166200
FBtr0165167	Reg	BC	SO	0.1343	0.02715	73	4.95	<.0001	0.134267	4.69237e-06	0.000326311		FBgn0134481	FBtr0162447		FBgn0141154	name=Dmoj\GI18415	-	FBgn0015001	name=iotaTry	proteolysis ; GO:0006508 | non-traceable author statement <newline> proteolysis ; GO:0006508 | inferred from electronic annotation with InterPro:IPR001254, InterPro:IPR001314, InterPro:IPR018114	extracellular region ; GO:0005576 | non-traceable author statement	serine-type endopeptidase activity ; GO:0004252 | non-traceable author statement <newline> serine-type endopeptidase activity ; GO:0004252 | inferred from sequence or structural similarity with EMBL:AE000664	FBtr0169140
FBtr0165334	Reg	BC	SO	0.1345	0.03187	73	4.22	<.0001	0.13447	6.96524e-05	0.00276481		FBgn0134514	FBtr0162480		FBgn0135213	name=Dmoj\GI12456	-	FBgn0015033	name=Cyp4d8	oxidation reduction ; GO:0055114 | inferred from electronic annotation with InterPro:IPR002401	microsome ; GO:0005792 | non-traceable author statement <newline> membrane ; GO:0016020 | non-traceable author statement	electron carrier activity ; GO:0009055 | non-traceable author statement <newline> electron carrier activity ; GO:0009055 | inferred from sequence or structural similarity <newline> electron carrier activity ; GO:0009055 | inferred from electronic annotation with InterPro:IPR001128 <newline> heme binding ; GO:0020037 | inferred from electronic annotation with InterPro:IPR001128, InterPro:IPR002401…	FBtr0163181
FBtr0164261	Reg	BC	SO	0.1356	0.03276	73	4.14	<.0001	0.135646	9.19194e-05	0.00342292		FBgn0134550	FBtr0162516		FBgn0146846	name=Dmoj\GI24123	-	FBgn0015568	name=alpha-Est1	-	-	carboxylesterase activity ; GO:0004091 | non-traceable author statement <newline> carboxylesterase activity ; GO:0004091 | inferred from sequence or structural similarity with EMBL:AF064523	FBtr0174848
FBtr0167432	Reg	BC	SO	0.136	0.03642	73	3.73	0.0004	0.135961	0.000372249	0.00981678		FBgn0134573	FBtr0162539		FBgn0146312	name=Dmoj\GI23586	-	FBgn0015591	name=Ast	neuropeptide signaling pathway ; GO:0007218 | non-traceable author statement <newline> neuropeptide signaling pathway ; GO:0007218 | traceable author statement	cellular_component ; GO:0005575 | no biological data available	hormone activity ; GO:0005179 | non-traceable author statement <newline> neuropeptide hormone activity ; GO:0005184 | non-traceable author statement <newline> hormone activity ; GO:0005179 | traceable author statement <newline> hormone activity ; GO:0005179 | inferred from sequence or structural similarity with UniProtKB:P42559 <newline> neuropeptide hormone activity ; GO:0005184 | inferred from …	FBtr0174311
FBtr0174936	Reg	BC	SO	0.1366	0.02542	73	5.37	<.0001	0.136599	8.79945e-07	8.29083e-05		FBgn0134611	FBtr0162578		FBgn0134291	name=Dmoj\GI11531	-	FBgn0015623	name=Cpr	oxidation reduction ; GO:0055114 | inferred from electronic annotation with InterPro:IPR001094, InterPro:IPR001433, InterPro:IPR001709, InterPro:IPR003097, InterPro:IPR017927	lipid particle ; GO:0005811 | inferred from direct assay <newline> endoplasmic reticulum ; GO:0005783 | non-traceable author statement	NADPH-hemoprotein reductase activity ; GO:0003958 | inferred from sequence or structural similarity with UniProtKB:Q07994 <newline> NADPH-hemoprotein reductase activity ; GO:0003958 | non-traceable author statement <newline> FMN binding ; GO:0010181 | inferred from electronic annotation with InterPro:IPR001094, InterPro:IPR008254 <newline> iron ion binding ; GO:0005506 | inferred from electronic …	FBtr0162256
FBtr0171174	Reg	BC	SO	0.1368	0.02697	73	5.07	<.0001	0.13677	2.9009e-06	0.000220543		FBgn0134678	FBtr0162645		FBgn0134481	name=Dmoj\GI11722	-	FBgn0015946	name=grim	apoptosis ; GO:0006915 | inferred from expression pattern AND inferred from mutant phenotype <newline> induction of apoptosis by ionic changes ; GO:0008627 | traceable author statement <newline> induction of apoptosis ; GO:0006917 | inferred from genetic interaction with Dcp-1 AND inferred from genetic interaction with th <newline> apoptosis ; GO:0006915 | traceable author statement <newline> ind…	cytoplasm ; GO:0005737 | inferred from direct assay <newline> mitochondrion ; GO:0005739 | inferred from direct assay	-	FBtr0162447
FBtr0165829	Reg	BC	SO	0.137	0.0324	73	4.23	<.0001	0.136964	6.75751e-05	0.00270042		FBgn0134729	FBtr0162697		FBgn0147289	name=Dmoj\GI24567	-	FBgn0016061	name=side	motor axon guidance ; GO:0008045 | inferred from mutant phenotype	-	-	FBtr0175292
FBtr0173682	Reg	BC	SO	0.1377	0.02562	73	5.37	<.0001	0.137677	8.80451e-07	8.29515e-05		FBgn0134772	FBtr0162740		FBgn0134950	name=Dmoj\GI12193	-	FBgn0016694	name=Pdp1	transcription ; GO:0006350 | traceable author statement <newline> circadian rhythm ; GO:0007623 | inferred from direct assay AND inferred from genetic interaction with vri AND inferred from mutant phenotype <newline> circadian rhythm ; GO:0007623 | traceable author statement <newline> growth ; GO:0040007 | inferred from mutant phenotype <newline> DNA endoreduplication ; GO:0042023 | inferred from…	nucleus ; GO:0005634 | inferred from direct assay	DNA binding ; GO:0003677 | inferred from physical interaction with Tm1 <newline> transcription factor activity ; GO:0003700 | traceable author statement <newline> protein homodimerization activity ; GO:0042803 | inferred from sequence or structural similarity <newline> sequence-specific DNA binding ; GO:0043565 | inferred from electronic annotation with InterPro:IPR004827, InterPro:IPR011700 <new…	FBtr0162918
FBtr0163721	Reg	BC	SO	0.1394	0.03481	73	4.01	0.0001	0.139445	0.000146872	0.00489506		FBgn0134778	FBtr0162746		FBgn0140157	name=Dmoj\GI17413	-	FBgn0016919	name=nompB	flagellum assembly ; GO:0009296 | NOT inferred from mutant phenotype <newline> sensory cilium assembly ; GO:0035058 | inferred from mutant phenotype <newline> sensory perception of sound ; GO:0007605 | inferred from mutant phenotype <newline> intraflagellar transport ; GO:0042073 | non-traceable author statement <newline> cilium assembly ; GO:0042384 | inferred from sequence model	-	binding ; GO:0005488 | inferred from electronic annotation with InterPro:IPR011990	FBtr0168138
FBtr0165437	Reg	BC	SO	0.1394	0.03618	73	3.85	0.0002	0.139377	0.00024914	0.00728809		FBgn0134863	FBtr0162831		FBgn0137460	name=Dmoj\GI14709	-	FBgn0017566	name=ND75	ATP synthesis coupled electron transport ; GO:0042773 | inferred from electronic annotation with InterPro:IPR000283	mitochondrial respiratory chain complex I ; GO:0005747 | inferred from sequence or structural similarity with UniProtKB:P15690 <newline> mitochondrial respiratory chain complex I ; GO:0005747 | inferred from sequence or structural similarity with UniProtKB:P28331 <newline> mitochondrion ; GO:0005739 | inferred from sequence or structural similarity with HGNC_gene:NDUFS1; HGNC:7707	NADH dehydrogenase (ubiquinone) activity ; GO:0008137 | inferred from sequence or structural similarity with UniProtKB:P15690 <newline> NADH dehydrogenase activity ; GO:0003954 | inferred from sequence or structural similarity with UniProtKB:P28331 <newline> NADH dehydrogenase (ubiquinone) activity ; GO:0008137 | contributes_to inferred from sequence or structural similarity with HGNC_gene:NDUFS1…	FBtr0165434
FBtr0163933	Reg	BC	SO	0.1412	0.0355	73	3.98	0.0002	0.141222	0.000162174	0.00527803		FBgn0134883	FBtr0162851		FBgn0143609	name=Dmoj\GI20875	-	FBgn0019938	name=RpI1	transcription from RNA polymerase I promoter ; GO:0006360 | inferred from sequence or structural similarity with UniProtKB:O54889 <newline> transcription from RNA polymerase I promoter ; GO:0006360 | non-traceable author statement	DNA-directed RNA polymerase I complex ; GO:0005736 | inferred from sequence or structural similarity with UniProtKB:O54889 <newline> nucleus ; GO:0005634 | non-traceable author statement	DNA-directed RNA polymerase activity ; GO:0003899 | non-traceable author statement <newline> DNA-directed RNA polymerase activity ; GO:0003899 | inferred from sequence or structural similarity with UniProtKB:O54889 <newline> DNA binding ; GO:0003677 | inferred from electronic annotation with InterPro:IPR000722, InterPro:IPR000910, InterPro:IPR006592, InterPro:IPR007066, InterPro:IPR007080, InterP…	FBtr0171600
FBtr0166961	Reg	BC	SO	0.1414	0.03119	73	4.53	<.0001	0.141415	2.22154e-05	0.00113355		FBgn0134898	FBtr0162866		FBgn0136795	name=Dmoj\GI14041	-	FBgn0019985	name=mGluRA	regulation of synaptic transmission, glutamatergic ; GO:0051966 | inferred from mutant phenotype <newline> neuromuscular junction development ; GO:0007528 | inferred from mutant phenotype <newline> metabotropic glutamate receptor signaling pathway ; GO:0007216 | inferred from sequence or structural similarity <newline> G-protein coupled receptor protein signaling pathway ; GO:0007186 | inferred f…	plasma membrane ; GO:0005886 | non-traceable author statement <newline> integral to plasma membrane ; GO:0005887 | non-traceable author statement <newline> integral to membrane ; GO:0016021 | inferred from sequence or structural similarity <newline> plasma membrane ; GO:0005886 | inferred from direct assay <newline> membrane raft ; GO:0045121 | inferred from direct assay <newline> integral to mem…	G-protein coupled receptor activity ; GO:0004930 | inferred from sequence or structural similarity <newline> glutamate binding ; GO:0016595 | inferred from direct assay <newline> cholesterol binding ; GO:0015485 | inferred from direct assay <newline> glutamate receptor activity ; GO:0008066 | non-traceable author statement <newline> glutamate receptor activity ; GO:0008066 | inferred from sequenc…	FBtr0164766
FBtr0170490	Reg	BC	SO	0.1433	0.02298	73	6.24	<.0001	0.143276	2.62769e-08	4.30545e-06		FBgn0134905	FBtr0162873		FBgn0143153	name=Dmoj\GI20417	-	FBgn0020236	name=ATPCL	acetyl-CoA biosynthetic process ; GO:0006085 | inferred from sequence or structural similarity with UniProtKB:P16638 <newline> citrate metabolic process ; GO:0006101 | inferred from sequence or structural similarity with UniProtKB:P16638 <newline> cellular carbohydrate metabolic process ; GO:0044262 | inferred from electronic annotation with InterPro:IPR002020, InterPro:IPR014608, InterPro:IPR016…	cytoplasm ; GO:0005737 | inferred from sequence or structural similarity with UniProtKB:P16638 <newline> lipid particle ; GO:0005811 | inferred from direct assay	ATP citrate synthase activity ; GO:0003878 | inferred from sequence or structural similarity <newline> ATP citrate synthase activity ; GO:0003878 | non-traceable author statement <newline> ATP citrate synthase activity ; GO:0003878 | inferred from sequence or structural similarity with UniProtKB:P16638 <newline> succinate-CoA ligase (ADP-forming) activity ; GO:0004775 | inferred from electronic a…	FBtr0171142
FBtr0172295	Reg	BC	SO	0.1442	0.02572	73	5.61	<.0001	0.144223	3.47399e-07	3.82872e-05		FBgn0134906	FBtr0162874		FBgn0142666	name=Dmoj\GI19929	-	FBgn0020307	name=dve	midgut development ; GO:0007494 | inferred from mutant phenotype <newline> regulation of transcription, DNA-dependent ; GO:0006355 | inferred from sequence or structural similarity with vvl <newline> imaginal disc-derived wing morphogenesis ; GO:0007476 | inferred from mutant phenotype <newline> regulation of transcription ; GO:0045449 | traceable author statement	nucleus ; GO:0005634 | non-traceable author statement	transcription factor activity ; GO:0003700 | inferred from sequence or structural similarity with vvl <newline> AT DNA binding ; GO:0003680 | inferred from sequence or structural similarity with UniProtKB:Q60611 <newline> transcription factor activity ; GO:0003700 | non-traceable author statement <newline> transcription factor activity ; GO:0003700 | traceable author statement	FBtr0170654
FBtr0175446	Reg	BC	SO	0.1444	0.03674	73	3.93	0.0002	0.144355	0.000191915	0.00599327		FBgn0135010	FBtr0162978		FBgn0138496	name=Dmoj\GI15747	-	FBgn0020508	name=Ag5r2	-	extracellular region ; GO:0005576 | inferred from sequence or structural similarity <newline> extracellular region ; GO:0005576 | inferred from electronic annotation with InterPro:IPR001283	-	FBtr0166472
FBtr0171142	Reg	BC	SO	0.1469	0.03539	73	4.15	<.0001	0.14686	8.89903e-05	0.00333879		FBgn0135042	FBtr0163010		FBgn0144582	name=Dmoj\GI21853	-	FBgn0020545	name=kraken	digestion ; GO:0007586 | inferred from expression pattern <newline> response to toxin ; GO:0009636 | inferred from expression pattern	cellular_component ; GO:0005575 | no biological data available	serine hydrolase activity ; GO:0017171 | non-traceable author statement	FBtr0172578
FBtr0161193	Reg	BC	SO	0.1473	0.03562	73	4.13	<.0001	0.147263	9.39872e-05	0.00348195		FBgn0135056	FBtr0163024		FBgn0139451	name=Dmoj\GI16703	-	FBgn0020906	name=Jon25Bi	proteolysis ; GO:0006508 | non-traceable author statement <newline> proteolysis ; GO:0006508 | inferred from electronic annotation with InterPro:IPR001254, InterPro:IPR001314, InterPro:IPR018114	-	endopeptidase activity ; GO:0004175 | non-traceable author statement <newline> serine-type endopeptidase activity ; GO:0004252 | non-traceable author statement <newline> serine-type endopeptidase activity ; GO:0004252 | inferred from electronic annotation with InterPro:IPR001254, InterPro:IPR001314, InterPro:IPR018114	FBtr0167428
FBtr0166299	Reg	BC	SO	0.1479	0.03376	73	4.38	<.0001	0.147912	3.88732e-05	0.00176054		FBgn0135059	FBtr0163027		FBgn0142502	name=Dmoj\GI19765	-	FBgn0020930	name=Dgkepsilon	phosphorylation ; GO:0016310 | non-traceable author statement <newline> phosphorylation ; GO:0016310 | inferred from direct assay <newline> activation of protein kinase C activity by G-protein coupled receptor protein signaling pathway ; GO:0007205 | inferred from electronic annotation with InterPro:IPR000756, InterPro:IPR001206 <newline> intracellular signaling cascade ; GO:0007242 | inferred fr…	-	diacylglycerol binding ; GO:0019992 | inferred from sequence or structural similarity with InterPro:IPR002219 <newline> diacylglycerol kinase activity ; GO:0004143 | inferred from sequence or structural similarity with UniProtKB:Q64398 <newline> diacylglycerol kinase activity ; GO:0004143 | non-traceable author statement <newline> diacylglycerol kinase activity ; GO:0004143 | inferred from direct…	FBtr0170490
FBtr0162262	Reg	BC	SO	0.1481	0.03959	73	3.74	0.0004	0.148088	0.000363123	0.00963843		FBgn0135060	FBtr0163028		FBgn0137747	name=Dmoj\GI14996	-	FBgn0022073	name=Thor	0	0	0	FBtr0165721
FBtr0161747	Reg	BC	SO	0.149	0.03927	73	3.8	0.0003	0.149014	0.00030229	0.00841718		FBgn0135110	FBtr0163078		FBgn0142821	name=Dmoj\GI20085	-	FBgn0022720	name=zf30C	neuron development ; GO:0048666 | inferred from mutant phenotype	nucleus ; GO:0005634 | inferred from sequence or structural similarity with EMBL:U27186	transcription factor activity ; GO:0003700 | inferred from sequence or structural similarity with EMBL:U27186 <newline> zinc ion binding ; GO:0008270 | inferred from electronic annotation with InterPro:IPR007087, InterPro:IPR015880	FBtr0170810
FBtr0166130	Reg	BC	SO	0.1506	0.0347	73	4.34	<.0001	0.150649	4.4749e-05	0.00196498		FBgn0135150	FBtr0163118		FBgn0145684	name=Dmoj\GI22957	-	FBgn0022787	name=Hel89B	antimicrobial humoral response ; GO:0019730 | inferred from mutant phenotype <newline> Toll signaling pathway ; GO:0008063 | inferred from mutant phenotype <newline> positive regulation of antibacterial peptide biosynthetic process ; GO:0006963 | inferred from mutant phenotype <newline> innate immune response ; GO:0045087 | inferred from mutant phenotype	-	helicase activity ; GO:0004386 | non-traceable author statement <newline> ATP-dependent DNA helicase activity ; GO:0004003 | inferred from sequence or structural similarity with SGD_LOCUS:MOT1; SGD:S0006003 <newline> ATP binding ; GO:0005524 | inferred from electronic annotation with InterPro:IPR000330, InterPro:IPR001650 <newline> DNA binding ; GO:0003677 | inferred from electronic annotation wi…	FBtr0173682
FBtr0175292	Reg	BC	SO	0.1506	0.04021	73	3.75	0.0004	0.150626	0.000356391	0.00950754		FBgn0135183	FBtr0163151		FBgn0134088	name=Dmoj\GI11327	-	FBgn0023417	name=AP-2	imaginal disc-derived leg morphogenesis ; GO:0007480 | inferred from mutant phenotype <newline> regulation of transcription, DNA-dependent ; GO:0006355 | inferred from sequence or structural similarity with MGD:Tcfap2a; MGI:MGI:104671 <newline> imaginal disc-derived leg joint morphogenesis ; GO:0016348 | inferred from mutant phenotype <newline> proboscis development ; GO:0048728 | inferred from m…	nucleus ; GO:0005634 | inferred by curator from GO:0003700 <newline> nucleus ; GO:0005634 | inferred from electronic annotation with InterPro:IPR004979	RNA polymerase II transcription factor activity ; GO:0003702 | non-traceable author statement <newline> transcription factor activity ; GO:0003700 | inferred from sequence or structural similarity with MGD:Tcfap2a; MGI:MGI:104671 <newline> specific RNA polymerase II transcription factor activity ; GO:0003704 | inferred from direct assay <newline> sequence-specific DNA binding ; GO:0043565 | infer…	FBtr0162052
FBtr0165027	Reg	BC	SO	0.1518	0.03172	73	4.78	<.0001	0.151774	8.71018e-06	0.000538008		FBgn0135185	FBtr0163153		FBgn0144377	name=Dmoj\GI21647	-	FBgn0023514	name=CG14805	-	-	-	FBtr0172372
FBtr0174561	Reg	BC	SO	0.152	0.03639	73	4.18	<.0001	0.152004	8.06846e-05	0.00309753		FBgn0135198	FBtr0163166		FBgn0138985	name=Dmoj\GI16236	-	FBgn0023537	name=CG17896	pyrimidine base metabolic process ; GO:0006206 | inferred from sequence or structural similarity with UniProtKB:Q02252 <newline> valine metabolic process ; GO:0006573 | inferred from sequence or structural similarity with UniProtKB:Q02252 <newline> oxidation reduction ; GO:0055114 | inferred from electronic annotation with InterPro:IPR010061, InterPro:IPR015590, InterPro:IPR016160, InterPro:IPR01…	mitochondrion ; GO:0005739 | inferred from sequence or structural similarity with UniProtKB:Q02252	methylmalonate-semialdehyde dehydrogenase (acylating) activity ; GO:0004491 | inferred from sequence or structural similarity <newline> methylmalonate-semialdehyde dehydrogenase (acylating) activity ; GO:0004491 | inferred from sequence or structural similarity with UniProtKB:Q02253 <newline> methylmalonate-semialdehyde dehydrogenase (acylating) activity ; GO:0004491 | inferred from sequence or s…	FBtr0166961
FBtr0162256	Reg	BC	SO	0.1521	0.03434	73	4.43	<.0001	0.152145	3.24876e-05	0.00152944		FBgn0135212	FBtr0163180		FBgn0136574	name=Dmoj\GI13820	-	FBgn0024150	name=Ac78C	intracellular signaling cascade ; GO:0007242 | inferred from electronic annotation with InterPro:IPR001054, InterPro:IPR018297 <newline> cyclic nucleotide biosynthetic process ; GO:0009190 | inferred from electronic annotation with InterPro:IPR001054, InterPro:IPR009398, InterPro:IPR018297	integral to membrane ; GO:0016021 | inferred from electronic annotation with InterPro:IPR009398	adenylate cyclase activity ; GO:0004016 | non-traceable author statement <newline> adenylate cyclase activity ; GO:0004016 | inferred from sequence or structural similarity with UniProtKB:P97490	FBtr0164545
FBtr0171747	Reg	BC	SO	0.1527	0.0391	73	3.91	0.0002	0.152693	0.000208102	0.00636866		FBgn0135213	FBtr0163181		FBgn0141317	name=Dmoj\GI18578	-	FBgn0024196	name=robl	microtubule-based movement ; GO:0007018 | inferred from sequence or structural similarity <newline> mushroom body development ; GO:0016319 | inferred from mutant phenotype <newline> dendrite morphogenesis ; GO:0048813 | traceable author statement	axonemal dynein complex ; GO:0005858 | non-traceable author statement <newline> dynein complex ; GO:0030286 | inferred from sequence or structural similarity <newline> microtubule associated complex ; GO:0005875 | inferred from sequence or structural similarity	ATPase activity, coupled ; GO:0042623 | inferred from sequence or structural similarity	FBtr0169303
FBtr0167385	Reg	BC	SO	0.1541	0.03547	73	4.34	<.0001	0.154095	4.43928e-05	0.00195283		FBgn0135337	FBtr0163305		FBgn0146558	name=Dmoj\GI23833	-	FBgn0024244	name=drm	foregut morphogenesis ; GO:0007440 | inferred from mutant phenotype <newline> hindgut morphogenesis ; GO:0007442 | inferred from mutant phenotype <newline> imaginal disc-derived leg joint morphogenesis ; GO:0016348 | inferred from mutant phenotype	intracellular ; GO:0005622 | inferred from electronic annotation with InterPro:IPR007087, InterPro:IPR015880	zinc ion binding ; GO:0008270 | inferred from electronic annotation with InterPro:IPR007087, InterPro:IPR015880	FBtr0174558
FBtr0162851	Reg	BC	SO	0.1542	0.04109	73	3.75	0.0003	0.15422	0.00034822	0.00934677		FBgn0135392	FBtr0163360		FBgn0136851	name=Dmoj\GI14097	-	FBgn0024913	name=Actbeta	cell growth ; GO:0016049 | non-traceable author statement <newline> dendrite morphogenesis ; GO:0048813 | non-traceable author statement	extracellular region ; GO:0005576 | non-traceable author statement <newline> extracellular region ; GO:0005576 | inferred from electronic annotation with InterPro:IPR002405	transforming growth factor beta receptor binding ; GO:0005160 | non-traceable author statement <newline> transforming growth factor beta receptor binding ; GO:0005160 | inferred from sequence or structural similarity with UniProtKB:P27093 <newline> growth factor activity ; GO:0008083 | inferred from electronic annotation with InterPro:IPR001839, InterPro:IPR017948	FBtr0164822
FBtr0165091	Reg	BC	SO	0.1555	0.03341	73	4.65	<.0001	0.155464	1.42246e-05	0.000795661		FBgn0135404	FBtr0163372		FBgn0137084	name=Dmoj\GI14331	-	FBgn0026758	name=Trf2	transcription initiation from RNA polymerase II promoter ; GO:0006367 | inferred from sequence or structural similarity with HGNC_gene:TBP; HGNC:11588; OMIM:600075 AND inferred from sequence or structural similarity with HGNC_gene:TBPL1; HGNC:11589; OMIM:605521 AND inferred from sequence or structural similarity with SGD_LOCUS:SPT15; SGD:S0000950 AND inferred from sequence or structural similarit…	transcription factor TFIID complex ; GO:0005669 | inferred from sequence or structural similarity with HGNC_gene:TBP; HGNC:11588; OMIM:600075 AND inferred from sequence or structural similarity with HGNC_gene:TBPL1; HGNC:11589; OMIM:605521 AND inferred from sequence or structural similarity with SGD_LOCUS:SPT15; SGD:S0000950 AND inferred from sequence or structural similarity with WB:tbp-1; WP:CE…	general RNA polymerase II transcription factor activity ; GO:0016251 | inferred from sequence or structural similarity with HGNC_gene:TBP; HGNC:11588; OMIM:600075 AND inferred from sequence or structural similarity with HGNC_gene:TBPL1; HGNC:11589; OMIM:605521 AND inferred from sequence or structural similarity with SGD_LOCUS:SPT15; SGD:S0000950 AND inferred from sequence or structural similarity…	FBtr0165056
FBtr0174802	Reg	BC	SO	0.1556	0.03326	73	4.68	<.0001	0.155614	1.2969e-05	0.000739429		FBgn0135409	FBtr0163377		FBgn0142605	name=Dmoj\GI19868	-	FBgn0026760	name=Tehao	positive regulation of antifungal peptide biosynthetic process ; GO:0006967 | non-traceable author statement <newline> signal transduction ; GO:0007165 | inferred from sequence or structural similarity <newline> Toll signaling pathway ; GO:0008063 | traceable author statement <newline> positive regulation of antifungal peptide biosynthetic process ; GO:0006967 | traceable author statement <newlin…	plasma membrane ; GO:0005886 | non-traceable author statement <newline> integral to membrane ; GO:0016021 | inferred from sequence or structural similarity <newline> intrinsic to membrane ; GO:0031224 | inferred from electronic annotation with InterPro:IPR000157, InterPro:IPR004075	transmembrane receptor activity ; GO:0004888 | non-traceable author statement <newline> transmembrane receptor activity ; GO:0004888 | inferred from sequence or structural similarity <newline> protein binding ; GO:0005515 | inferred from electronic annotation with InterPro:IPR001611 <newline> transmembrane receptor activity ; GO:0004888 | inferred from electronic annotation with InterPro:IPR00015…	FBtr0170593
FBtr0165996	Reg	BC	SO	0.1559	0.03544	73	4.4	<.0001	0.155942	3.63055e-05	0.00166893		FBgn0135447	FBtr0163415		FBgn0136685	name=Dmoj\GI13931	-	FBgn0027088	name=Aats-gly	glycyl-tRNA aminoacylation ; GO:0006426 | non-traceable author statement <newline> glycyl-tRNA aminoacylation ; GO:0006426 | inferred from electronic annotation with InterPro:IPR002315, InterPro:IPR018160	cytoplasm ; GO:0005737 | inferred from electronic annotation with InterPro:IPR002314, InterPro:IPR002315, InterPro:IPR006195, InterPro:IPR018160	glycine-tRNA ligase activity ; GO:0004820 | inferred from sequence or structural similarity with UniProtKB:P41250 AND non-traceable author statement <newline> ATP binding ; GO:0005524 | inferred from electronic annotation with InterPro:IPR000738, InterPro:IPR002314, InterPro:IPR002315, InterPro:IPR004154, InterPro:IPR006195, InterPro:IPR018160	FBtr0164656
FBtr0174600	Reg	BC	SO	0.1565	0.03725	73	4.2	<.0001	0.156455	7.43507e-05	0.0029068		FBgn0135456	FBtr0163424		FBgn0138323	name=Dmoj\GI15574	-	FBgn0027330	name=l(1)G0020	biological_process ; GO:0008150 | no biological data available	nucleus ; GO:0005634 | non-traceable author statement	N-acetyltransferase activity ; GO:0008080 | non-traceable author statement	FBtr0166299
FBtr0173106	Reg	BC	SO	0.1566	0.03757	73	4.17	<.0001	0.1566	8.32179e-05	0.00317213		FBgn0135485	FBtr0163453		FBgn0147096	name=Dmoj\GI24373	-	FBgn0027341	name=Gfat1	carbohydrate biosynthetic process ; GO:0016051 | inferred from electronic annotation with InterPro:IPR005855	cytoplasm ; GO:0005737 | inferred from electronic annotation with InterPro:IPR005855	glutamine-fructose-6-phosphate transaminase (isomerizing) activity ; GO:0004360 | inferred from sequence or structural similarity <newline> glutamine-fructose-6-phosphate transaminase (isomerizing) activity ; GO:0004360 | non-traceable author statement <newline> glutamine-fructose-6-phosphate transaminase (isomerizing) activity ; GO:0004360 | inferred from sequence or structural similarity with E…	FBtr0175098
FBtr0164861	Reg	BC	SO	0.1566	0.04141	73	3.78	0.0003	0.156616	0.000315407	0.00868495		FBgn0135492	FBtr0163460		FBgn0138463	name=Dmoj\GI15714	-	FBgn0027359	name=Tim8	protein transport ; GO:0015031 | inferred from sequence or structural similarity <newline> protein targeting to mitochondrion ; GO:0006626 | inferred from sequence or structural similarity with UniProtKB:O60220 AND inferred from sequence or structural similarity with UniProt:Q9Y5J9 <newline> protein import into mitochondrial inner membrane ; GO:0045039 | inferred from electronic annotation with I…	mitochondrial inner membrane presequence translocase complex ; GO:0005744 | non-traceable author statement <newline> mitochondrial inner membrane presequence translocase complex ; GO:0005744 | inferred from sequence or structural similarity <newline> mitochondrial inner membrane presequence translocase complex ; GO:0005744 | inferred from sequence or structural similarity with UniProtKB:O60220 AN…	P-P-bond-hydrolysis-driven protein transmembrane transporter activity ; GO:0015450 | inferred from sequence or structural similarity <newline> P-P-bond-hydrolysis-driven protein transmembrane transporter activity ; GO:0015450 | inferred from sequence or structural similarity with UniProtKB:O60220 AND inferred from sequence or structural similarity with UniProt:Q9Y5J9	FBtr0166439
FBtr0163024	Reg	BC	SO	0.1572	0.03937	73	3.99	0.0002	0.157208	0.000153814	0.00506948		FBgn0135522	FBtr0163490		FBgn0135522	name=Dmoj\GI12765	-	FBgn0027552	name=CG10863	oxidation reduction ; GO:0055114 | inferred from electronic annotation with InterPro:IPR001395, InterPro:IPR018170, InterPro:IPR020471	-	aldehyde reductase activity ; GO:0004032 | inferred from sequence or structural similarity with UniProtKB:P15122	FBtr0163490
FBtr0163971	Reg	BC	SO	0.1577	0.03845	73	4.1	0.0001	0.157658	0.00010572	0.00380967		FBgn0135570	FBtr0163538		FBgn0144913	name=Dmoj\GI22184	-	FBgn0027575	name=GABA-B-R2	G-protein coupled receptor protein signaling pathway ; GO:0007186 | inferred from sequence or structural similarity <newline> G-protein coupled receptor protein signaling pathway ; GO:0007186 | inferred from electronic annotation with InterPro:IPR002455, InterPro:IPR002456, InterPro:IPR017978, InterPro:IPR017979	integral to membrane ; GO:0016021 | inferred from sequence or structural similarity <newline> integral to membrane ; GO:0016021 | inferred from electronic annotation with InterPro:IPR002455, InterPro:IPR002456, InterPro:IPR017978, InterPro:IPR017979	GABA-B receptor activity ; GO:0004965 | inferred from sequence or structural similarity <newline> GABA-B receptor activity ; GO:0004965 | inferred from sequence or structural similarity with EMBL:AF074482 <newline> G-protein coupled receptor activity ; GO:0004930 | inferred from electronic annotation with InterPro:IPR017978, InterPro:IPR017979	FBtr0172909
FBtr0169662	Reg	BC	SO	0.1583	0.03746	73	4.23	<.0001	0.158324	6.76971e-05	0.00270416		FBgn0135611	FBtr0163579		FBgn0137423	name=Dmoj\GI14672	-	FBgn0027605	name=Vps4	intracellular protein transport ; GO:0006886 | inferred from sequence or structural similarity with UniProtKB:P46467 <newline> phagocytosis, engulfment ; GO:0006911 | inferred from mutant phenotype <newline> negative regulation of growth or development of symbiont in host (obsolete GO:0033667) ; GO:0033667 | inferred from mutant phenotype <newline> actin cytoskeleton organization ; GO:0030036 | i…	-	ATPase activity ; GO:0016887 | inferred from sequence or structural similarity with UniProtKB:P46467 <newline> ATP binding ; GO:0005524 | inferred from electronic annotation with InterPro:IPR003959, InterPro:IPR003960	FBtr0165397
FBtr0164191	Reg	BC	SO	0.1586	0.04209	73	3.77	0.0003	0.158574	0.000331708	0.00901725		FBgn0135624	FBtr0163592		FBgn0135183	name=Dmoj\GI12426	-	FBgn0027843	name=CAH2	-	-	carbonate dehydratase activity ; GO:0004089 | non-traceable author statement <newline> carbonate dehydratase activity ; GO:0004089 | inferred from sequence or structural similarity with EMBL:M81022	FBtr0163151
FBtr0166832	Reg	BC	SO	0.1603	0.0422	73	3.8	0.0003	0.160291	0.000299139	0.00835262		FBgn0135627	FBtr0163595		FBgn0137104	name=Dmoj\GI14351	-	FBgn0028342	name=l(1)G0230	proton transport ; GO:0015992 | inferred from sequence or structural similarity with UniProtKB:P30049 <newline> ATP synthesis coupled proton transport ; GO:0015986 | inferred from electronic annotation with InterPro:IPR001469, InterPro:IPR020546, InterPro:IPR020547	lipid particle ; GO:0005811 | inferred from direct assay <newline> mitochondrial proton-transporting ATP synthase complex, catalytic core F(1) ; GO:0000275 | inferred from sequence or structural similarity with UniProtKB:P30049	hydrogen-exporting ATPase activity, phosphorylative mechanism ; GO:0008553 | inferred from sequence or structural similarity with UniProtKB:P35434 <newline> hydrogen-exporting ATPase activity, phosphorylative mechanism ; GO:0008553 | inferred from sequence or structural similarity with UniProtKB:P30049 <newline> proton-transporting ATPase activity, rotational mechanism ; GO:0046961 | inferred fro…	FBtr0165076
FBtr0163592	Reg	BC	SO	0.1613	0.04091	73	3.94	0.0002	0.161341	0.000182153	0.00576246		FBgn0135659	FBtr0163627		FBgn0139882	name=Dmoj\GI17138	-	FBgn0028398	name=Taf10	transcription initiation from RNA polymerase II promoter ; GO:0006367 | inferred from direct assay <newline> transcription initiation from RNA polymerase II promoter ; GO:0006367 | inferred from sequence or structural similarity with HGNC_gene:TAF10; HGNC:11543; OMIM:600475 AND inferred from sequence or structural similarity with SGD_LOCUS:TAF25; SGD:S0002574	transcription factor TFIID complex ; GO:0005669 | inferred from direct assay <newline> histone acetyltransferase complex ; GO:0000123 | inferred from sequence or structural similarity with HGNC_gene:TAF10; HGNC:11543; OMIM:600475 AND inferred from sequence or structural similarity with SGD_LOCUS:TAF25; SGD:S0002574 <newline> transcription factor TFIID complex ; GO:0005669 | inferred from sequence…	RNA polymerase II transcription factor activity ; GO:0003702 | inferred from direct assay <newline> general RNA polymerase II transcription factor activity ; GO:0016251 | inferred from sequence or structural similarity with HGNC_gene:TAF10; HGNC:11543; OMIM:600475 AND inferred from sequence or structural similarity with SGD_LOCUS:TAF25; SGD:S0002574	FBtr0167863
FBtr0164393	Reg	BC	SO	0.1624	0.03745	73	4.34	<.0001	0.162395	4.56508e-05	0.00199476		FBgn0135687	FBtr0163655		FBgn0144607	name=Dmoj\GI21878	-	FBgn0028481	name=CG4341	-	-	binding ; GO:0005488 | inferred from electronic annotation with InterPro:IPR011990	FBtr0172603
FBtr0167931	Reg	BC	SO	0.1634	0.03756	73	4.35	<.0001	0.163354	4.36341e-05	0.00192632		FBgn0135936	FBtr0163904		FBgn0146448	name=Dmoj\GI23723	-	FBgn0028499	name=CG7985	carbohydrate metabolic process ; GO:0005975 | inferred from electronic annotation with InterPro:IPR013781	-	cation binding ; GO:0043169 | inferred from electronic annotation with InterPro:IPR013781 <newline> hydrolase activity, hydrolyzing O-glycosyl compounds ; GO:0004553 | inferred from electronic annotation with InterPro:IPR015883	FBtr0174448
FBtr0174159	Reg	BC	SO	0.1637	0.03944	73	4.15	<.0001	0.163675	8.87434e-05	0.00333193		FBgn0135940	FBtr0163908		FBgn0141856	name=Dmoj\GI19117	-	FBgn0028743	name=CG5036	regulation of G-protein coupled receptor protein signaling pathway ; GO:0008277 | inferred from sequence or structural similarity with UniProtKB:Q9UGC6	-	GTPase activator activity ; GO:0005096 | inferred from sequence or structural similarity with UniProtKB:Q9UGC6 <newline> signal transducer activity ; GO:0004871 | inferred from electronic annotation with InterPro:IPR000342	FBtr0169842
FBtr0170070	Reg	BC	SO	0.1644	0.02649	73	6.21	<.0001	0.164424	2.94527e-08	4.75289e-06		FBgn0136007	FBtr0163975		FBgn0140040	name=Dmoj\GI17296	-	FBgn0028863	name=CG4587	-	membrane ; GO:0016020 | inferred from electronic annotation with InterPro:IPR004010	voltage-gated calcium channel activity ; GO:0005245 | inferred from sequence or structural similarity <newline> voltage-gated calcium channel activity ; GO:0005245 | inferred from sequence or structural similarity with EMBL:AJ010949; protein_id:CAA09423	FBtr0168021
FBtr0173184	Reg	BC	SO	0.1649	0.02211	73	7.46	<.0001	0.164906	1.45741e-10	4.68062e-08		FBgn0136071	FBtr0164039		FBgn0136048	name=Dmoj\GI13291	-	FBgn0028879	name=CG15270	-	-	-	FBtr0164016
FBtr0166114	Reg	BC	SO	0.1653	0.03783	73	4.37	<.0001	0.16531	4.04271e-05	0.00181464		FBgn0136123	FBtr0164091		FBgn0145346	name=Dmoj\GI22618	-	FBgn0028950	name=CG15255	proteolysis ; GO:0006508 | inferred from electronic annotation with InterPro:IPR001506, InterPro:IPR006026	-	metalloendopeptidase activity ; GO:0004222 | inferred from sequence or structural similarity with UniProtKB:P28826	FBtr0173343
FBtr0173467	Reg	BC	SO	0.1655	0.03833	73	4.32	<.0001	0.165466	4.89988e-05	0.00210766		FBgn0136154	FBtr0164122		FBgn0137194	name=Dmoj\GI14442	-	FBgn0029067	name=l(1)G0269	-	-	phosphatase activity ; GO:0016791 | inferred from electronic annotation with InterPro:IPR011948	FBtr0165167
FBtr0171951	Reg	BC	SO	0.1656	0.03977	73	4.16	<.0001	0.165563	8.4825e-05	0.00321829		FBgn0136222	FBtr0164191		FBgn0138162	name=Dmoj\GI15413	-	FBgn0029090	name=cngl	transmembrane transport ; GO:0055085 | inferred from electronic annotation with InterPro:IPR005821 <newline> ion transport ; GO:0006811 | inferred from electronic annotation with InterPro:IPR005821	membrane ; GO:0016020 | inferred from electronic annotation with InterPro:IPR005821	intracellular cyclic nucleotide activated cation channel activity ; GO:0005221 | inferred from sequence or structural similarity <newline> intracellular cyclic nucleotide activated cation channel activity ; GO:0005221 | inferred from sequence or structural similarity with EMBL:AJ238239; protein_id:CAB42891.1	FBtr0166138
FBtr0166200	Reg	BC	SO	0.1656	0.0439	73	3.77	0.0003	0.165556	0.000327765	0.00893847		FBgn0136280	FBtr0164250		FBgn0138658	name=Dmoj\GI15909	-	FBgn0029133	name=REG	-	nucleolus ; GO:0005730 | NOT inferred from direct assay <newline> nucleus ; GO:0005634 | inferred from direct assay <newline> proteasome complex ; GO:0000502 | inferred from sequence or structural similarity with MGD:Psme3; MGI:MGI:1096366 <newline> proteasome activator complex ; GO:0008537 | inferred from electronic annotation with InterPro:IPR003185, InterPro:IPR003186, InterPro:IPR009077	proteasome activator activity ; GO:0008538 | inferred from sequence or structural similarity with MGD:Psme3; MGI:MGI:1096366	FBtr0166634
FBtr0168257	Reg	BC	SO	0.166	0.02852	73	5.82	<.0001	0.165996	1.45448e-07	1.84609e-05		FBgn0136364	FBtr0164334		FBgn0137090	name=Dmoj\GI14337	-	FBgn0029663	name=CG10804	neurotransmitter transport ; GO:0006836 | inferred from sequence or structural similarity with DAT	integral to plasma membrane ; GO:0005887 | inferred from electronic annotation with InterPro:IPR000175	neurotransmitter:sodium symporter activity ; GO:0005328 | inferred from sequence or structural similarity with UniProtKB:Q08469 <newline> neurotransmitter transporter activity ; GO:0005326 | inferred from sequence or structural similarity with DAT	FBtr0165062
FBtr0163504	Reg	BC	SO	0.1664	0.03944	73	4.22	<.0001	0.166438	6.93838e-05	0.00275642		FBgn0136401	FBtr0164371		FBgn0137089	name=Dmoj\GI14336	-	FBgn0029665	name=CG14270	-	-	-	FBtr0165061
FBtr0161666	Reg	BC	SO	0.167	0.04116	73	4.06	0.0001	0.167011	0.000123071	0.00427786		FBgn0136404	FBtr0164374		FBgn0137940	name=Dmoj\GI15191	-	FBgn0029709	name=CHOp24	transport ; GO:0006810 | inferred from electronic annotation with InterPro:IPR000348	COPI vesicle coat ; GO:0030126 | inferred from sequence or structural similarity with UniProtKB:Q63524 <newline> integral to membrane ; GO:0016021 | inferred from electronic annotation with InterPro:IPR000348	-	FBtr0165916
FBtr0170154	Reg	BC	SO	0.167	0.04136	73	4.04	0.0001	0.16699	0.000132065	0.00451536		FBgn0136423	FBtr0164393		FBgn0133840	name=Dmoj\GI11078	-	FBgn0029761	name=SK	potassium ion transport ; GO:0006813 | inferred from sequence or structural similarity with UniProtKB:P70604	integral to membrane ; GO:0016021 | inferred from sequence or structural similarity with UniProtKB:P70604	small conductance calcium-activated potassium channel activity ; GO:0016286 | inferred from sequence or structural similarity <newline> calcium-activated potassium channel activity ; GO:0015269 | inferred from sequence or structural similarity with EMBL:U69882 <newline> small conductance calcium-activated potassium channel activity ; GO:0016286 | inferred from sequence or structural similarity wi…	FBtr0161803
FBtr0170081	Reg	BC	SO	0.1672	0.04416	73	3.79	0.0003	0.16717	0.000312444	0.0086236		FBgn0136484	FBtr0164454		FBgn0144206	name=Dmoj\GI21476	-	FBgn0029863	name=CG3823	transport ; GO:0006810 | inferred from electronic annotation with InterPro:IPR001071	intracellular ; GO:0005622 | inferred from electronic annotation with InterPro:IPR001071	vitamin E binding ; GO:0008431 | inferred from sequence or structural similarity with UniProtKB:P41034 <newline> transporter activity ; GO:0005215 | inferred from electronic annotation with InterPro:IPR001071	FBtr0172201
FBtr0163038	Reg	BC	SO	0.1675	0.03873	73	4.33	<.0001	0.167523	4.7558e-05	0.00205982		FBgn0136661	FBtr0164632		FBgn0138154	name=Dmoj\GI15405	-	FBgn0029868	name=CG3446	mitochondrial electron transport, NADH to ubiquinone ; GO:0006120 | inferred from sequence or structural similarity with UniProtKB:Q9P0J0	mitochondrial respiratory chain complex I ; GO:0005747 | inferred from sequence or structural similarity with UniProtKB:Q9P0J0	NADH dehydrogenase activity ; GO:0003954 | inferred from sequence or structural similarity with UniProtKB:Q9P0J0	FBtr0166130
FBtr0165397	Reg	BC	SO	0.1679	0.03388	73	4.96	<.0001	0.167928	4.50117e-06	0.000315403		FBgn0136670	FBtr0164641		FBgn0144164	name=Dmoj\GI21434	-	FBgn0029888	name=CG3192	mitochondrial electron transport, NADH to ubiquinone ; GO:0006120 | inferred from sequence or structural similarity with UniProtKB:O95169	mitochondrial respiratory chain complex I ; GO:0005747 | inferred from sequence or structural similarity with UniProtKB:Q02372 <newline> mitochondrial respiratory chain complex I ; GO:0005747 | inferred from sequence or structural similarity with UniProtKB:O95169	NADH dehydrogenase (ubiquinone) activity ; GO:0008137 | inferred from sequence or structural similarity with UniProtKB:Q02372 <newline> NADH dehydrogenase activity ; GO:0003954 | inferred from sequence or structural similarity with UniProtKB:O95169	FBtr0172159
FBtr0174311	Reg	BC	SO	0.1683	0.04518	73	3.73	0.0004	0.168331	0.000381216	0.00999142		FBgn0136685	FBtr0164656		FBgn0144402	name=Dmoj\GI21672	-	FBgn0029930	name=CG12541	-	-	-	FBtr0172397
FBtr0168138	Reg	BC	SO	0.1686	0.03757	73	4.49	<.0001	0.16864	2.62742e-05	0.00129389		FBgn0136805	FBtr0164776		FBgn0137052	name=Dmoj\GI14299	-	FBgn0030107	name=CG15370	-	-	-	FBtr0165024
FBtr0164913	Reg	BC	SO	0.1686	0.04187	73	4.03	0.0001	0.168597	0.000136773	0.00463876		FBgn0136875	FBtr0164846		FBgn0138739	name=Dmoj\GI15990	-	FBgn0030159	name=CG9689	-	-	-	FBtr0166715
FBtr0164656	Reg	BC	SO	0.1701	0.0274	73	6.21	<.0001	0.170133	2.91883e-08	4.71598e-06		FBgn0136888	FBtr0164859		FBgn0138138	name=Dmoj\GI15389	-	FBgn0030206	name=CG2889	-	nucleus ; GO:0005634 | inferred from electronic annotation with InterPro:IPR012934	zinc ion binding ; GO:0008270 | inferred from electronic annotation with InterPro:IPR007087, InterPro:IPR012934, InterPro:IPR015880	FBtr0166114
FBtr0174443	Reg	BC	SO	0.1711	0.03148	73	5.43	<.0001	0.171065	6.92919e-07	6.79946e-05		FBgn0136941	FBtr0164913		FBgn0139163	name=Dmoj\GI16415	-	FBgn0030244	name=CG2157	-	-	-	FBtr0167140
FBtr0164165	Reg	BC	SO	0.1714	0.04564	73	3.76	0.0003	0.171402	0.000345409	0.00929082		FBgn0137052	FBtr0165024		FBgn0139004	name=Dmoj\GI16255	-	FBgn0030249	name=CG11203	-	-	-	FBtr0166980
FBtr0164454	Reg	BC	SO	0.1728	0.04293	73	4.02	0.0001	0.172787	0.000137847	0.00466587		FBgn0137053	FBtr0165025		FBgn0137499	name=Dmoj\GI14748	-	FBgn0030304	name=Cyp4g15	steroid biosynthetic process ; GO:0006694 | non-traceable author statement <newline> oxidation reduction ; GO:0055114 | inferred from electronic annotation with InterPro:IPR002401	microsome ; GO:0005792 | non-traceable author statement <newline> membrane ; GO:0016020 | non-traceable author statement	electron carrier activity ; GO:0009055 | non-traceable author statement <newline> electron carrier activity ; GO:0009055 | inferred from sequence or structural similarity <newline> electron carrier activity ; GO:0009055 | inferred from electronic annotation with InterPro:IPR001128 <newline> heme binding ; GO:0020037 | inferred from electronic annotation with InterPro:IPR001128, InterPro:IPR002401…	FBtr0165473
FBtr0173590	Reg	BC	SO	0.1732	0.04558	73	3.8	0.0003	0.173226	0.000297062	0.00831012		FBgn0137055	FBtr0165027		FBgn0139221	name=Dmoj\GI16473	-	FBgn0030310	name=PGRP-SA	response to peptidoglycan ; GO:0032494 | inferred from mutant phenotype <newline> detection of bacterium ; GO:0016045 | non-traceable author statement <newline> defense response ; GO:0006952 | non-traceable author statement <newline> positive regulation of biosynthetic process of antibacterial peptides active against Gram-positive bacteria ; GO:0006965 | inferred from mutant phenotype <newline> d…	integral to plasma membrane ; GO:0005887 | non-traceable author statement <newline> extracellular region ; GO:0005576 | inferred from direct assay <newline> extracellular region ; GO:0005576 | inferred from sequence or structural similarity	protein binding ; GO:0005515 | inferred from physical interaction with GNBP1 <newline> muramyl dipeptide binding ; GO:0032500 | inferred from direct assay <newline> peptidoglycan receptor activity ; GO:0016019 | non-traceable author statement <newline> peptidoglycan binding ; GO:0042834 | non-traceable author statement <newline> peptidoglycan binding ; GO:0042834 | inferred from direct assay <new…	FBtr0167198
FBtr0169356	Reg	BC	SO	0.1739	0.04524	73	3.84	0.0003	0.173911	0.00025646	0.00744731		FBgn0137074	FBtr0165046		FBgn0138549	name=Dmoj\GI15800	-	FBgn0030321	name=CG1703	-	ATP-binding cassette (ABC) transporter complex ; GO:0043190 | inferred from sequence or structural similarity with EMBL:AF027302	ATPase activity, coupled to transmembrane movement of substances ; GO:0042626 | inferred from sequence or structural similarity with EMBL:AF027302 <newline> transporter activity ; GO:0005215 | inferred from sequence or structural similarity with EMBL:AF027302 <newline> ATP binding ; GO:0005524 | inferred from electronic annotation with InterPro:IPR003439, InterPro:IPR017871	FBtr0166525
FBtr0167032	Reg	BC	SO	0.1743	0.03749	73	4.65	<.0001	0.174312	1.44329e-05	0.000804984		FBgn0137084	FBtr0165056		FBgn0138659	name=Dmoj\GI15910	-	FBgn0030417	name=CG15725	-	intracellular ; GO:0005622 | inferred from electronic annotation with InterPro:IPR007087, InterPro:IPR015880	protein binding ; GO:0005515 | inferred from electronic annotation with InterPro:IPR000210, InterPro:IPR011333, InterPro:IPR013069 <newline> zinc ion binding ; GO:0008270 | inferred from electronic annotation with InterPro:IPR007087, InterPro:IPR015880	FBtr0166635
FBtr0169847	Reg	BC	SO	0.1749	0.0419	73	4.17	<.0001	0.174912	8.1563e-05	0.00312322		FBgn0137089	FBtr0165061		FBgn0137906	name=Dmoj\GI15156	-	FBgn0030559	name=CG13404	-	-	-	FBtr0165881
FBtr0166209	Reg	BC	SO	0.175	0.04346	73	4.03	0.0001	0.174979	0.000137333	0.00465303		FBgn0137090	FBtr0165062		FBgn0138497	name=Dmoj\GI15748	-	FBgn0030576	name=CG15890	transmembrane transport ; GO:0055085 | inferred from electronic annotation with InterPro:IPR011701	-	-	FBtr0166473
FBtr0170443	Reg	BC	SO	0.1751	0.04159	73	4.21	<.0001	0.175076	7.19985e-05	0.0028356		FBgn0137104	FBtr0165076		FBgn0138134	name=Dmoj\GI15385	-	FBgn0030586	name=CG12539	alcohol metabolic process ; GO:0006066 | inferred from electronic annotation with InterPro:IPR012132	-	glucose dehydrogenase activity ; GO:0004344 | inferred from sequence or structural similarity with UniProtKB:P18172 <newline> FAD binding ; GO:0050660 | inferred from electronic annotation with InterPro:IPR000172, InterPro:IPR012132	FBtr0166110
FBtr0162645	Reg	BC	SO	0.1752	0.04657	73	3.76	0.0003	0.175207	0.000337528	0.00913509		FBgn0137118	FBtr0165091		FBgn0144421	name=Dmoj\GI21691	-	FBgn0030613	name=rab3-GEF	neurotransmitter secretion ; GO:0007269 | non-traceable author statement <newline> vesicle-mediated transport ; GO:0016192 | non-traceable author statement <newline> activation of MAPK activity ; GO:0000187 | inferred from sequence or structural similarity with UniProtKB:Q8WXG6 <newline> regulation of apoptosis ; GO:0042981 | inferred from sequence or structural similarity with UniProtKB:Q8WXG6 <…	synaptic vesicle ; GO:0008021 | non-traceable author statement <newline> integral to membrane ; GO:0016021 | inferred from sequence or structural similarity with UniProtKB:Q8WXG6	Rab guanyl-nucleotide exchange factor activity ; GO:0017112 | inferred from sequence or structural similarity with EMBL:U72995 <newline> Rab guanyl-nucleotide exchange factor activity ; GO:0017112 | inferred from sequence or structural similarity with UniProtKB:Q8WXG6	FBtr0172416
FBtr0165657	Reg	BC	SO	0.1755	0.03258	73	5.39	<.0001	0.175519	8.34486e-07	7.93529e-05		FBgn0137138	FBtr0165111		FBgn0144424	name=Dmoj\GI21694	-	FBgn0030618	name=CG15028	-	-	-	FBtr0172419
FBtr0169176	Reg	BC	SO	0.1755	0.04703	73	3.73	0.0004	0.17551	0.000373458	0.00984024		FBgn0137194	FBtr0165167		FBgn0137688	name=Dmoj\GI14937	-	FBgn0030648	name=CG6340	-	-	-	FBtr0165662
FBtr0165025	Reg	BC	SO	0.1761	0.04537	73	3.88	0.0002	0.176098	0.000225442	0.00676259		FBgn0137202	FBtr0165175		FBgn0133903	name=Dmoj\GI11142	-	FBgn0030742	name=CG9919	-	-	-	FBtr0161867
FBtr0170957	Reg	BC	SO	0.1763	0.0204	73	8.64	<.0001	0.17629	8.74111e-13	4.83038e-10		FBgn0137204	FBtr0165177		FBgn0137404	name=Dmoj\GI14653	-	FBgn0030780	name=CG13008	-	-	-	FBtr0165378
FBtr0172892	Reg	BC	SO	0.1766	0.04643	73	3.8	0.0003	0.176617	0.000293228	0.00822846		FBgn0137247	FBtr0165220		FBgn0140253	name=Dmoj\GI17509	-	FBgn0030895	name=CG7135	-	-	-	FBtr0168234
FBtr0165576	Reg	BC	SO	0.1767	0.04278	73	4.13	<.0001	0.176678	9.5284e-05	0.00351908		FBgn0137256	FBtr0165229		FBgn0138213	name=Dmoj\GI15464	-	FBgn0030897	name=Frq1	neurotransmitter secretion ; GO:0007269 | inferred from mutant phenotype <newline> synaptic transmission ; GO:0007268 | non-traceable author statement <newline> synaptic transmission ; GO:0007268 | inferred from mutant phenotype <newline> neuromuscular junction development ; GO:0007528 | inferred from mutant phenotype	synapse ; GO:0045202 | non-traceable author statement	calcium sensitive guanylate cyclase activator activity ; GO:0008048 | non-traceable author statement <newline> calcium ion binding ; GO:0005509 | inferred from direct assay <newline> calcium sensitive guanylate cyclase activator activity ; GO:0008048 | inferred from direct assay AND inferred from sequence or structural similarity with HGNC_gene:RCVRN; HGNC:9937; OMIM:179618 <newline> calcium ion …	FBtr0166189
FBtr0172578	Reg	BC	SO	0.1769	0.04509	73	3.92	0.0002	0.176858	0.000196368	0.00609792		FBgn0137264	FBtr0165237		FBgn0138335	name=Dmoj\GI15586	-	FBgn0030930	name=GalNAc-T2	oligosaccharide biosynthetic process ; GO:0009312 | inferred from direct assay	Golgi stack ; GO:0005795 | non-traceable author statement	polypeptide N-acetylgalactosaminyltransferase activity ; GO:0004653 | non-traceable author statement <newline> polypeptide N-acetylgalactosaminyltransferase activity ; GO:0004653 | inferred from direct assay <newline> polypeptide N-acetylgalactosaminyltransferase activity ; GO:0004653 | inferred from sequence or structural similarity with EMBL:U73820	FBtr0166311
FBtr0173922	Reg	BC	SO	0.1772	0.0408	73	4.34	<.0001	0.177172	4.46046e-05	0.00195984		FBgn0137318	FBtr0165292		FBgn0137828	name=Dmoj\GI15078	-	FBgn0030945	name=Ing3	-	-	protein binding ; GO:0005515 | inferred from electronic annotation with InterPro:IPR001965 <newline> zinc ion binding ; GO:0008270 | inferred from electronic annotation with InterPro:IPR001965, InterPro:IPR011011	FBtr0165803
FBtr0174768	Reg	BC	SO	0.1772	0.0438	73	4.05	0.0001	0.177177	0.000128254	0.00441428		FBgn0137360	FBtr0165334		FBgn0133747	name=Dmoj\GI10984	-	FBgn0031011	name=CG8034	transmembrane transport ; GO:0055085 | inferred from electronic annotation with InterPro:IPR011701	-	-	FBtr0161709
FBtr0172037	Reg	BC	SO	0.1773	0.03054	73	5.81	<.0001	0.177331	1.5408e-07	1.93764e-05		FBgn0137372	FBtr0165346		FBgn0133785	name=Dmoj\GI11022	-	FBgn0031053	name=CG14223	-	-	-	FBtr0161747
FBtr0172266	Reg	BC	SO	0.1775	0.04047	73	4.39	<.0001	0.177517	3.81773e-05	0.00173566		FBgn0137381	FBtr0165355		FBgn0138562	name=Dmoj\GI15813	-	FBgn0031081	name=Nep3	proteolysis ; GO:0006508 | inferred from electronic annotation with InterPro:IPR000718, InterPro:IPR008753, InterPro:IPR018497	-	metalloendopeptidase activity ; GO:0004222 | inferred from sequence or structural similarity <newline> metallopeptidase activity ; GO:0008237 | inferred from sequence or structural similarity with HGNC_gene:ECE1; HGNC:3146; OMIM:600423 AND inferred from sequence or structural similarity with HGNC_gene:MME; HGNC:7154; OMIM:120520 <newline> metalloendopeptidase activity ; GO:0004222 | inferred from…	FBtr0166538
FBtr0162918	Reg	BC	SO	0.1776	0.0334	73	5.32	<.0001	0.177575	1.10802e-06	0.000100408		FBgn0137404	FBtr0165378		FBgn0139055	name=Dmoj\GI16307	-	FBgn0031109	name=Obp19a	olfactory behavior ; GO:0042048 | inferred from sequence or structural similarity with UniProtKB:O02372 <newline> response to pheromone ; GO:0019236 | inferred from sequence or structural similarity with UniProtKB:O02372 <newline> sensory perception of chemical stimulus ; GO:0007606 | inferred from sequence or structural similarity with UniProtKB:P34174 <newline> sensory perception of chemical st…	extracellular region ; GO:0005576 | inferred from sequence or structural similarity with UniProtKB:O02372	odorant binding ; GO:0005549 | non-traceable author statement <newline> odorant binding ; GO:0005549 | inferred from sequence or structural similarity with UniProtKB:P34174 <newline> odorant binding ; GO:0005549 | inferred from sequence alignment with UniProtKB:P34174	FBtr0167032
FBtr0166817	Reg	BC	SO	0.1785	0.0343	73	5.2	<.0001	0.178509	1.72547e-06	0.000144278		FBgn0137423	FBtr0165397		FBgn0138248	name=Dmoj\GI15499	-	FBgn0031140	name=NPC1b	-	plasma membrane ; GO:0005886 | inferred from sequence or structural similarity with EMBL:AF003348 <newline> integral to membrane ; GO:0016021 | inferred from electronic annotation with InterPro:IPR000731	hedgehog receptor activity ; GO:0008158 | inferred from electronic annotation with InterPro:IPR003392	FBtr0166224
FBtr0160998	Reg	BC	SO	0.1785	0.04376	73	4.08	0.0001	0.178535	0.000113604	0.00402479		FBgn0137460	FBtr0165434		FBgn0137886	name=Dmoj\GI15136	-	FBgn0031232	name=CG11617	regulation of transcription, DNA-dependent ; GO:0006355 | inferred from electronic annotation with InterPro:IPR001356	nucleus ; GO:0005634 | inferred from sequence or structural similarity with EMBL:AF072895	transcription factor activity ; GO:0003700 | inferred from sequence or structural similarity with EMBL:AF072895 <newline> sequence-specific DNA binding ; GO:0043565 | inferred from electronic annotation with InterPro:IPR001356	FBtr0165861
FBtr0167632	Reg	BC	SO	0.1786	0.04115	73	4.34	<.0001	0.178609	4.50302e-05	0.00197409		FBgn0137463	FBtr0165437		FBgn0140752	name=Dmoj\GI18012	-	FBgn0031284	name=CG3876	-	-	-	FBtr0168737
FBtr0170654	Reg	BC	SO	0.1787	0.04372	73	4.09	0.0001	0.1787	0.000110764	0.00394754		FBgn0137464	FBtr0165438		FBgn0140714	name=Dmoj\GI17974	-	FBgn0031302	name=CG14340	-	-	-	FBtr0168699
FBtr0172909	Reg	BC	SO	0.1796	0.04777	73	3.76	0.0003	0.179573	0.000341072	0.00920458		FBgn0137468	FBtr0165442		FBgn0138288	name=Dmoj\GI15539	-	FBgn0031424	name=VGlut	synaptic transmission, glutamatergic ; GO:0035249 | inferred from mutant phenotype <newline> L-glutamate transport ; GO:0015813 | inferred from sequence alignment with HGNC_gene:SLC17A7; HGNC:16704 <newline> transmembrane transport ; GO:0055085 | inferred from electronic annotation with InterPro:IPR011701	integral to membrane ; GO:0016021 | inferred from sequence or structural similarity <newline> integral to synaptic vesicle membrane ; GO:0030285 | inferred by curator from GO:0008021|GO:0016021 <newline> synaptic vesicle ; GO:0008021 | inferred from direct assay <newline> integral to membrane ; GO:0016021 | inferred from sequence model	high affinity inorganic phosphate:sodium symporter activity ; GO:0005316 | inferred from sequence or structural similarity with UniProtKB:Q62634 <newline> L-glutamate transmembrane transporter activity ; GO:0005313 | inferred from sequence alignment with HGNC_gene:SLC17A7; HGNC:16704 <newline> L-glutamate transmembrane transporter activity ; GO:0005313 | inferred by curator from GO:0035249|GO:000…	FBtr0166264
FBtr0162721	Reg	BC	SO	0.1798	0.03611	73	4.98	<.0001	0.17985	4.11526e-06	0.000293353		FBgn0137499	FBtr0165473		FBgn0139653	name=Dmoj\GI16907	-	FBgn0031429	name=CG15393	-	-	-	FBtr0167632
FBtr0172159	Reg	BC	SO	0.1805	0.03762	73	4.8	<.0001	0.180473	8.29873e-06	0.000517571		FBgn0137657	FBtr0165631		FBgn0139455	name=Dmoj\GI16707	-	FBgn0031518	name=CG3277	protein amino acid phosphorylation ; GO:0006468 | non-traceable author statement <newline> protein amino acid phosphorylation ; GO:0006468 | inferred from electronic annotation with InterPro:IPR000719, InterPro:IPR008266, InterPro:IPR017441	-	protein tyrosine kinase activity ; GO:0004713 | inferred from sequence or structural similarity with MGD:Ret; MGI:MGI:97902 <newline> protein tyrosine kinase activity ; GO:0004713 | non-traceable author statement <newline> ATP binding ; GO:0005524 | inferred from electronic annotation with InterPro:IPR000719, InterPro:IPR008266, InterPro:IPR017441 <newline> protein binding ; GO:0005515 | inferred…	FBtr0167432
FBtr0165892	Reg	BC	SO	0.1806	0.04481	73	4.03	0.0001	0.180616	0.000134888	0.00458905		FBgn0137721	FBtr0165695		FBgn0139543	name=Dmoj\GI16796	-	FBgn0031533	name=CG2772	lipid metabolic process ; GO:0006629 | inferred from electronic annotation with InterPro:IPR006693	-	triglyceride lipase activity ; GO:0004806 | inferred from sequence or structural similarity with EMBL:Z31689	FBtr0167521
FBtr0172926	Reg	BC	SO	0.1808	0.03927	73	4.6	<.0001	0.180805	1.7083e-05	0.000920333		FBgn0137747	FBtr0165721		FBgn0139769	name=Dmoj\GI17024	-	FBgn0031580	name=CG15423	-	-	-	FBtr0167749
FBtr0166693	Reg	BC	SO	0.181	0.04214	73	4.29	<.0001	0.180989	5.31008e-05	0.0022437		FBgn0137757	FBtr0165732		FBgn0138462	name=Dmoj\GI15713	-	FBgn0031632	name=CG15628	metabolic process ; GO:0008152 | inferred from electronic annotation with InterPro:IPR000182	-	N-acetyltransferase activity ; GO:0008080 | inferred from electronic annotation with InterPro:IPR000182	FBtr0166438
FBtr0162052	Reg	BC	SO	0.181	0.04261	73	4.25	<.0001	0.180989	6.27453e-05	0.00255127		FBgn0137854	FBtr0165829		FBgn0136114	name=Dmoj\GI13357	-	FBgn0031741	name=CG11034	proteolysis ; GO:0006508 | inferred from electronic annotation with InterPro:IPR002469	membrane ; GO:0016020 | inferred from electronic annotation with InterPro:IPR002469	dipeptidyl-peptidase activity ; GO:0008239 | inferred from sequence or structural similarity with UniProtKB:P27487 <newline> dipeptidyl-peptidase activity ; GO:0008239 | inferred from direct assay	FBtr0164082
FBtr0173965	Reg	BC	SO	0.1813	0.04115	73	4.41	<.0001	0.181342	3.53941e-05	0.00163581		FBgn0137886	FBtr0165861		FBgn0134055	name=Dmoj\GI11294	-	FBgn0031762	name=CG9098	small GTPase mediated signal transduction ; GO:0007264 | inferred from electronic annotation with InterPro:IPR001895, InterPro:IPR008937	intracellular ; GO:0005622 | inferred from electronic annotation with InterPro:IPR001895, InterPro:IPR008937	SH3/SH2 adaptor activity ; GO:0005070 | inferred from sequence or structural similarity with NCBI_gi:4885527 <newline> guanyl-nucleotide exchange factor activity ; GO:0005085 | inferred from electronic annotation with InterPro:IPR001895, InterPro:IPR008937	FBtr0162019
FBtr0174243	Reg	BC	SO	0.1813	0.04741	73	3.82	0.0003	0.181328	0.000273378	0.00781103		FBgn0137906	FBtr0165881		FBgn0140249	name=Dmoj\GI17505	-	FBgn0031805	name=CG9505	proteolysis ; GO:0006508 | inferred from electronic annotation with InterPro:IPR000718, InterPro:IPR008753, InterPro:IPR018497	-	metalloendopeptidase activity ; GO:0004222 | inferred from sequence or structural similarity with EMBL:AY149919	FBtr0168230
FBtr0166901	Reg	BC	SO	0.1814	0.04613	73	3.93	0.0002	0.181445	0.000188946	0.00592348		FBgn0137940	FBtr0165916		FBgn0140918	name=Dmoj\GI18179	-	FBgn0031829	name=osm-6	microtubule-based movement ; GO:0007018 | inferred from sequence or structural similarity <newline> cilium assembly ; GO:0042384 | inferred from sequence model	kinesin complex ; GO:0005871 | inferred from sequence or structural similarity	microtubule motor activity ; GO:0003777 | inferred from sequence or structural similarity	FBtr0168904
FBtr0172603	Reg	BC	SO	0.1814	0.04862	73	3.73	0.0004	0.181425	0.00037406	0.0098515		FBgn0137979	FBtr0165955		FBgn0146752	name=Dmoj\GI24029	-	FBgn0031866	name=neuroligin	-	-	carboxylesterase activity ; GO:0004091 | NOT non-traceable author statement <newline> neurexin binding ; GO:0042043 | inferred from sequence or structural similarity with NCBI_NP:055747	FBtr0174754
FBtr0161937	Reg	BC	SO	0.1815	0.04748	73	3.82	0.0003	0.181451	0.000276264	0.00787343		FBgn0138008	FBtr0165984		FBgn0137264	name=Dmoj\GI14512	-	FBgn0031942	name=CG7203	-	-	-	FBtr0165237
FBtr0166696	Reg	BC	SO	0.1819	0.04577	73	3.97	0.0002	0.181905	0.000163926	0.00532102		FBgn0138103	FBtr0166079		FBgn0140654	name=Dmoj\GI17913	-	FBgn0031975	name=CG7356	hemolymph coagulation ; GO:0042381 | inferred from mutant phenotype <newline> peptide cross-linking ; GO:0018149 | inferred from electronic annotation with InterPro:IPR001102, InterPro:IPR008958	-	protein-glutamine gamma-glutamyltransferase activity ; GO:0003810 | inferred from sequence or structural similarity with EMBL:AF076928	FBtr0168638
FBtr0165955	Reg	BC	SO	0.1821	0.03943	73	4.62	<.0001	0.182073	1.63093e-05	0.000887048		FBgn0138134	FBtr0166110		FBgn0140374	name=Dmoj\GI17630	-	FBgn0032053	name=mRpL51	translation ; GO:0006412 | inferred from sequence or structural similarity with UniProtKB:P0C2B6	mitochondrial large ribosomal subunit ; GO:0005762 | inferred from sequence or structural similarity with UniProtKB:Q9P0N7 <newline> mitochondrial large ribosomal subunit ; GO:0005762 | inferred from sequence or structural similarity with UniProtKB:P0C2B6	structural constituent of ribosome ; GO:0003735 | inferred from sequence or structural similarity with UniProtKB:Q9P0N7 <newline> structural constituent of ribosome ; GO:0003735 | inferred from sequence or structural similarity with UniProtKB:P0C2B6	FBtr0168355
FBtr0163354	Reg	BC	SO	0.1825	0.03886	73	4.7	<.0001	0.182525	1.20988e-05	0.000699334		FBgn0138138	FBtr0166114		FBgn0140169	name=Dmoj\GI17425	-	FBgn0032074	name=Tsp29Fa	-	integral to membrane ; GO:0016021 | inferred from sequence or structural similarity <newline> integral to membrane ; GO:0016021 | inferred from electronic annotation with InterPro:IPR000301, InterPro:IPR008952, InterPro:IPR018499, InterPro:IPR018503	-	FBtr0168150
FBtr0169770	Reg	BC	SO	0.1829	0.04039	73	4.53	<.0001	0.182863	2.27627e-05	0.00115574		FBgn0138148	FBtr0166124		FBgn0135110	name=Dmoj\GI12353	-	FBgn0032077	name=CG9515	-	cytoplasm ; GO:0005737 | inferred from electronic annotation with InterPro:IPR003697	-	FBtr0163078
FBtr0171152	Reg	BC	SO	0.1831	0.02931	73	6.25	<.0001	0.183133	2.48449e-08	4.1062e-06		FBgn0138154	FBtr0166130		FBgn0133868	name=Dmoj\GI11106	-	FBgn0032136	name=CG15828	lipid transport ; GO:0006869 | inferred from electronic annotation with InterPro:IPR001747, InterPro:IPR009454, InterPro:IPR011030, InterPro:IPR015816, InterPro:IPR015817, InterPro:IPR015819	extracellular space ; GO:0005615 | inferred from sequence or structural similarity with UniProtKB:Q25490	lipid binding ; GO:0008289 | inferred from sequence or structural similarity with UniProtKB:Q25490 <newline> lipid transporter activity ; GO:0005319 | inferred from electronic annotation with InterPro:IPR001747, InterPro:IPR009454, InterPro:IPR011030, InterPro:IPR015816, InterPro:IPR015817, InterPro:IPR015819	FBtr0161831
FBtr0167140	Reg	BC	SO	0.1831	0.04247	73	4.31	<.0001	0.183064	5.02134e-05	0.00214836		FBgn0138185	FBtr0166161		FBgn0142866	name=Dmoj\GI20130	-	FBgn0032144	name=CG17633	proteolysis ; GO:0006508 | inferred from electronic annotation with InterPro:IPR000834	extracellular space ; GO:0005615 | inferred from sequence or structural similarity with UniProtKB:P15085	metallocarboxypeptidase activity ; GO:0004181 | inferred from sequence or structural similarity with MGD:Cpa1; MGI:MGI:88478 <newline> zinc ion binding ; GO:0008270 | inferred from electronic annotation with InterPro:IPR000834	FBtr0170855
FBtr0173837	Reg	BC	SO	0.1831	0.04345	73	4.21	<.0001	0.183134	7.05944e-05	0.00279299		FBgn0138248	FBtr0166224		FBgn0140939	name=Dmoj\GI18200	-	FBgn0032151	name=nAcRalpha-30D	response to insecticide ; GO:0017085 | non-traceable author statement <newline> ion transport ; GO:0006811 | inferred from electronic annotation with InterPro:IPR002394, InterPro:IPR006029, InterPro:IPR006201, InterPro:IPR018000	nicotinic acetylcholine-gated receptor-channel complex ; GO:0005892 | inferred from sequence or structural similarity <newline> nicotinic acetylcholine-gated receptor-channel complex ; GO:0005892 | non-traceable author statement <newline> integral to membrane ; GO:0016021 | inferred from electronic annotation with InterPro:IPR002394, InterPro:IPR006201, InterPro:IPR018000 <newline> postsynaptic m…	nicotinic acetylcholine-activated cation-selective channel activity ; GO:0004889 | inferred from sequence or structural similarity <newline> nicotinic acetylcholine-activated cation-selective channel activity ; GO:0004889 | non-traceable author statement <newline> nicotinic acetylcholine-activated cation-selective channel activity ; GO:0004889 | inferred from sequence or structural similarity wit…	FBtr0168925
FBtr0164016	Reg	BC	SO	0.1832	0.04719	73	3.88	0.0002	0.183222	0.00022461	0.00674429		FBgn0138288	FBtr0166264		FBgn0138720	name=Dmoj\GI15971	-	FBgn0032260	name=CG13144	-	viral capsid ; GO:0019028 | inferred from electronic annotation with InterPro:IPR001337	structural molecule activity ; GO:0005198 | inferred from electronic annotation with InterPro:IPR001337	FBtr0166696
FBtr0169728	Reg	BC	SO	0.1834	0.03847	73	4.77	<.0001	0.183412	9.28352e-06	0.000566173		FBgn0138323	FBtr0166299		FBgn0140569	name=Dmoj\GI17828	-	FBgn0032285	name=CG17108	-	-	acetyl-CoA carboxylase activity ; GO:0003989 | non-traceable author statement	FBtr0168553
FBtr0167863	Reg	BC	SO	0.184	0.03725	73	4.94	<.0001	0.183977	4.82778e-06	0.000334017		FBgn0138335	FBtr0166311		FBgn0146295	name=Dmoj\GI23569	-	FBgn0032309	name=CG17085	-	-	-	FBtr0174294
FBtr0168699	Reg	BC	SO	0.184	0.03759	73	4.9	<.0001	0.184021	5.69247e-06	0.000381646		FBgn0138337	FBtr0166313		FBgn0147525	name=Dmoj\GI24803	-	FBgn0032387	name=CG16965	carbohydrate metabolic process ; GO:0005975 | inferred from electronic annotation with InterPro:IPR005195	-	alpha,alpha-trehalase activity ; GO:0004555 | inferred from sequence or structural similarity with SGD_LOCUS:ATH1; SGD:S0006230	FBtr0175528
FBtr0168638	Reg	BC	SO	0.184	0.04209	73	4.37	<.0001	0.183992	4.02476e-05	0.00180849		FBgn0138373	FBtr0166349		FBgn0139925	name=Dmoj\GI17181	-	FBgn0032400	name=CG6770	response to oxidative stress ; GO:0006979 | inferred from mutant phenotype	-	-	FBtr0167906
FBtr0161118	Reg	BC	SO	0.1852	0.0495	73	3.74	0.0004	0.185233	0.000360513	0.00958797		FBgn0138463	FBtr0166439		FBgn0137583	name=Dmoj\GI14832	-	FBgn0032405	name=CG14946	oxidation reduction ; GO:0055114 | inferred from electronic annotation with InterPro:IPR002347	-	oxidoreductase activity ; GO:0016491 | inferred from sequence or structural similarity with EMBL:AB083038 <newline> binding ; GO:0005488 | inferred from electronic annotation with InterPro:IPR016040	FBtr0165557
FBtr0173263	Reg	BC	SO	0.1858	0.03942	73	4.71	<.0001	0.185783	1.13836e-05	0.000666249		FBgn0138496	FBtr0166472		FBgn0139865	name=Dmoj\GI17121	-	FBgn0032433	name=Oatp33Ea	organic anion transport ; GO:0015711 | inferred from sequence or structural similarity <newline> transport ; GO:0006810 | inferred from electronic annotation with InterPro:IPR004156	membrane ; GO:0016020 | inferred from electronic annotation with InterPro:IPR004156	organic anion transmembrane transporter activity ; GO:0008514 | inferred from sequence or structural similarity <newline> transporter activity ; GO:0005215 | inferred from sequence or structural similarity with UniProtKB:Q00910	FBtr0167846
FBtr0174092	Reg	BC	SO	0.1863	0.04965	73	3.75	0.0003	0.186329	0.000348373	0.00934984		FBgn0138497	FBtr0166473		FBgn0137202	name=Dmoj\GI14450	-	FBgn0032435	name=Oatp33Eb	organic anion transport ; GO:0015711 | inferred from sequence or structural similarity <newline> transport ; GO:0006810 | inferred from electronic annotation with InterPro:IPR004156	membrane ; GO:0016020 | inferred from electronic annotation with InterPro:IPR004156	organic anion transmembrane transporter activity ; GO:0008514 | inferred from sequence or structural similarity <newline> sodium-independent organic anion transmembrane transporter activity ; GO:0015347 | inferred from sequence or structural similarity with UniProtKB:P46720	FBtr0165175
FBtr0172055	Reg	BC	SO	0.1865	0.04179	73	4.46	<.0001	0.18651	2.88145e-05	0.00139179		FBgn0138526	FBtr0166502		FBgn0137247	name=Dmoj\GI14495	-	FBgn0032447	name=PICK1	-	-	protein binding ; GO:0005515 | inferred from electronic annotation with InterPro:IPR001478	FBtr0165220
FBtr0172238	Reg	BC	SO	0.1867	0.04405	73	4.24	<.0001	0.186738	6.48609e-05	0.00261696		FBgn0138562	FBtr0166538		FBgn0137256	name=Dmoj\GI14504	-	FBgn0032453	name=CG6180	-	-	phosphatidylethanolamine binding ; GO:0008429 | inferred from sequence or structural similarity with UniProtKB:P70296	FBtr0165229
FBtr0163401	Reg	BC	SO	0.1869	0.04572	73	4.09	0.0001	0.186906	0.000110592	0.00394289		FBgn0138622	FBtr0166598		FBgn0143956	name=Dmoj\GI21226	-	FBgn0032467	name=CG9934	ubiquitin-dependent protein catabolic process ; GO:0006511 | inferred from sequence or structural similarity with EMBL:AF043117 <newline> protein ubiquitination ; GO:0016567 | inferred from electronic annotation with InterPro:IPR003613, InterPro:IPR019474	ubiquitin ligase complex ; GO:0000151 | inferred from electronic annotation with InterPro:IPR003613, InterPro:IPR019474	ubiquitin-ubiquitin ligase activity ; GO:0034450 | inferred from electronic annotation with InterPro:IPR019474 <newline> protein binding ; GO:0005515 | inferred from electronic annotation with InterPro:IPR019474	FBtr0171951
FBtr0162845	Reg	BC	SO	0.1873	0.04687	73	4	0.0002	0.187298	0.00015231	0.00503237		FBgn0138630	FBtr0166606		FBgn0145271	name=Dmoj\GI22543	-	FBgn0032470	name=CG5142	cilium assembly ; GO:0042384 | inferred from sequence model inferred from expression pattern	-	binding ; GO:0005488 | inferred from electronic annotation with InterPro:IPR011990	FBtr0173268
FBtr0175506	Reg	BC	SO	0.1873	0.04999	73	3.75	0.0004	0.187273	0.000355921	0.0094988		FBgn0138658	FBtr0166634		FBgn0140351	name=Dmoj\GI17607	-	FBgn0032482	name=Pect	ethanolamine and derivative metabolic process ; GO:0042439 | non-traceable author statement <newline> biosynthetic process ; GO:0009058 | inferred from electronic annotation with InterPro:IPR004820, InterPro:IPR004821	-	ethanolamine-phosphate cytidylyltransferase activity ; GO:0004306 | inferred from sequence or structural similarity with EMBL:AF080568	FBtr0168332
FBtr0167720	Reg	BC	SO	0.1886	0.03921	73	4.81	<.0001	0.188551	7.91367e-06	0.000498224		FBgn0138717	FBtr0166693		FBgn0139950	name=Dmoj\GI17206	-	FBgn0032497	name=CG6043	-	-	-	FBtr0167931
FBtr0164082	Reg	BC	SO	0.189	0.03823	73	4.94	<.0001	0.189022	4.72814e-06	0.000328353		FBgn0138720	FBtr0166696		FBgn0139799	name=Dmoj\GI17054	-	FBgn0032601	name=yellow-b	biological_process ; GO:0008150 | no biological data available	cellular_component ; GO:0005575 | no biological data available	molecular_function ; GO:0003674 | no biological data available	FBtr0167779
FBtr0164632	Reg	BC	SO	0.1891	0.04704	73	4.02	0.0001	0.189066	0.000140509	0.00473375		FBgn0138856	FBtr0166832		FBgn0139920	name=Dmoj\GI17176	-	FBgn0032615	name=CG6012	oxidation reduction ; GO:0055114 | inferred from electronic annotation with InterPro:IPR002347	-	oxidoreductase activity, acting on the CH-OH group of donors, NAD or NADP as acceptor ; GO:0016616 | inferred from sequence or structural similarity with UniProtKB:O54939 <newline> binding ; GO:0005488 | inferred from electronic annotation with InterPro:IPR016040	FBtr0167901
FBtr0163579	Reg	BC	SO	0.1891	0.04958	73	3.81	0.0003	0.189094	0.000283983	0.00803649		FBgn0138920	FBtr0166896		FBgn0145072	name=Dmoj\GI22344	-	FBgn0032652	name=CG6870	-	microsome ; GO:0005792 | inferred from sequence or structural similarity with UniProtKB:P56395	electron carrier activity ; GO:0009055 | inferred from sequence or structural similarity with UniProtKB:P56395 <newline> heme binding ; GO:0020037 | inferred from electronic annotation with InterPro:IPR001199, InterPro:IPR018506	FBtr0173069
FBtr0171057	Reg	BC	SO	0.1895	0.03905	73	4.85	<.0001	0.189502	6.72303e-06	0.000436537		FBgn0138964	FBtr0166940		FBgn0145018	name=Dmoj\GI22290	microtubule motor activity; nucleotide binding; calcium ion binding; microtubule motor activity; protein binding. B.P= homophilic cell adhesion; microtubule-based movement	FBgn0032655	name=CadN2	calcium-dependent cell-cell adhesion ; GO:0016339 | inferred from sequence or structural similarity <newline> homophilic cell adhesion ; GO:0007156 | inferred from sequence or structural similarity <newline> ommatidial rotation ; GO:0016318 | inferred from mutant phenotype <newline> axon extension involved in axon guidance ; GO:0048846 | inferred from mutant phenotype <newline> homophilic cell ad…	integral to plasma membrane ; GO:0005887 | inferred from sequence or structural similarity <newline> plasma membrane ; GO:0005886 | inferred from electronic annotation with InterPro:IPR020894	cell adhesion molecule binding ; GO:0050839 | inferred from sequence or structural similarity <newline> receptor activity ; GO:0004872 | inferred from sequence or structural similarity <newline> calcium ion binding ; GO:0005509 | inferred from electronic annotation with InterPro:IPR000233, InterPro:IPR001881, InterPro:IPR002126, InterPro:IPR015919	FBtr0173015
FBtr0167110	Reg	BC	SO	0.1896	0.03305	73	5.74	<.0001	0.189611	2.04363e-07	2.45766e-05		FBgn0138985	FBtr0166961		FBgn0141054	name=Dmoj\GI18315	-	FBgn0032684	name=CG10178	metabolic process ; GO:0008152 | inferred from electronic annotation with InterPro:IPR002213	-	glucuronosyltransferase activity ; GO:0015020 | inferred from sequence or structural similarity with UniProtKB:P06133	FBtr0169040
FBtr0173573	Reg	BC	SO	0.1898	0.0447	73	4.25	<.0001	0.189756	6.33628e-05	0.00257056		FBgn0138990	FBtr0166966		FBgn0140652	name=Dmoj\GI17911	-	FBgn0032701	name=CG10341	-	box H/ACA snoRNP complex ; GO:0031429 | inferred from electronic annotation with InterPro:IPR007504	pseudouridine synthase activity ; GO:0009982 | inferred from electronic annotation with InterPro:IPR007504 <newline> snoRNA binding ; GO:0030515 | inferred from electronic annotation with InterPro:IPR007504	FBtr0168636
FBtr0163523	Reg	BC	SO	0.19	0.04415	73	4.3	<.0001	0.190006	5.13118e-05	0.00218466		FBgn0138998	FBtr0166974		FBgn0132979	name=Dmoj\GI10213	peptidase inhibitor activity	FBgn0032797	name=CG10186	-	membrane ; GO:0016020 | inferred from sequence or structural similarity with MGD:Selp; MGI:MGI:98280 <newline> extracellular region ; GO:0005576 | inferred from electronic annotation with InterPro:IPR008197	peptidase inhibitor activity ; GO:0030414 | inferred from electronic annotation with InterPro:IPR008197	FBtr0160938
FBtr0167503	Reg	BC	SO	0.1901	0.04835	73	3.93	0.0002	0.190061	0.000190503	0.00595922		FBgn0139055	FBtr0167032		FBgn0140156	name=Dmoj\GI17412	-	FBgn0032850	name=Kua	-	cellular_component ; GO:0005575 | no biological data available	-	FBtr0168137
FBtr0174227	Reg	BC	SO	0.1904	0.04594	73	4.14	<.0001	0.190374	9.07141e-05	0.00338888		FBgn0139163	FBtr0167140		FBgn0145978	name=Dmoj\GI23251	-	FBgn0032911	name=tadr	amino acid transport ; GO:0006865 | inferred from electronic annotation with InterPro:IPR002293 <newline> transmembrane transport ; GO:0055085 | inferred from electronic annotation with InterPro:IPR002293	membrane ; GO:0016020 | inferred from electronic annotation with InterPro:IPR002293	amino acid transmembrane transporter activity ; GO:0015171 | inferred from electronic annotation with InterPro:IPR002293	FBtr0173976
FBtr0173209	Reg	BC	SO	0.1904	0.04797	73	3.97	0.0002	0.190422	0.000166717	0.00538928		FBgn0139221	FBtr0167198		FBgn0135010	name=Dmoj\GI12253	-	FBgn0032945	name=CG8665	oxidation reduction ; GO:0055114 | inferred from electronic annotation with InterPro:IPR011407, InterPro:IPR015590, InterPro:IPR016160, InterPro:IPR016161, InterPro:IPR016162 <newline> 10-formyltetrahydrofolate catabolic process ; GO:0009258 | inferred from electronic annotation with InterPro:IPR011407 <newline> one-carbon metabolic process ; GO:0006730 | inferred from electronic annotation with …	cytoplasm ; GO:0005737 | inferred from electronic annotation with InterPro:IPR011407	formyltetrahydrofolate dehydrogenase activity ; GO:0016155 | inferred from sequence or structural similarity with UniProtKB:P28037 <newline> acyl carrier activity ; GO:0000036 | inferred from electronic annotation with InterPro:IPR009081 <newline> hydroxymethyl-, formyl- and related transferase activity ; GO:0016742 | inferred from electronic annotation with InterPro:IPR002376, InterPro:IPR005793…	FBtr0162978
FBtr0164622	Reg	BC	SO	0.1912	0.03507	73	5.45	<.0001	0.19115	6.50812e-07	6.45771e-05		FBgn0139240	FBtr0167217		FBgn0135198	name=Dmoj\GI12441	-	FBgn0032949	name=CG3305	-	membrane ; GO:0016020 | inferred from electronic annotation with InterPro:IPR002000	-	FBtr0163166
FBtr0171248	Reg	BC	SO	0.1912	0.04667	73	4.1	0.0001	0.191168	0.000107432	0.00385618		FBgn0139273	FBtr0167250		FBgn0142032	name=Dmoj\GI19293	-	FBgn0033086	name=CG9410	-	-	-	FBtr0170018
FBtr0174294	Reg	BC	SO	0.1912	0.04853	73	3.94	0.0002	0.191189	0.000185122	0.00583402		FBgn0139337	FBtr0167314		FBgn0142968	name=Dmoj\GI20232	-	FBgn0033101	name=CG9436	oxidation reduction ; GO:0055114 | inferred from electronic annotation with InterPro:IPR001395, InterPro:IPR018170, InterPro:IPR020471	-	aldehyde reductase activity ; GO:0004032 | inferred from sequence or structural similarity with UniProtKB:P07943	FBtr0170957
FBtr0161272	Reg	BC	SO	0.1914	0.04778	73	4.01	0.0001	0.191411	0.000146999	0.0048984		FBgn0139428	FBtr0167405		FBgn0143185	name=Dmoj\GI20449	-	FBgn0033187	name=CG2144	metabolic process ; GO:0008152 | inferred from electronic annotation with InterPro:IPR017849, InterPro:IPR017850	-	catalytic activity ; GO:0003824 | inferred from electronic annotation with InterPro:IPR002591, InterPro:IPR017849, InterPro:IPR017850	FBtr0171174
FBtr0174747	Reg	BC	SO	0.1917	0.0465	73	4.12	<.0001	0.191709	9.79908e-05	0.00359453		FBgn0139451	FBtr0167428		FBgn0143112	name=Dmoj\GI20376	-	FBgn0033194	name=Vps13	protein targeting to vacuole ; GO:0006623 | inferred from sequence or structural similarity with SGD_LOCUS:VPS13; SGD:S0003963	-	-	FBtr0171101
FBtr0165631	Reg	BC	SO	0.1919	0.03553	73	5.4	<.0001	0.191935	7.89319e-07	7.57788e-05		FBgn0139455	FBtr0167432		FBgn0141911	name=Dmoj\GI19172	-	FBgn0033250	name=CG14762	-	-	protein binding ; GO:0005515 | inferred from electronic annotation with InterPro:IPR001611	FBtr0169897
FBtr0167405	Reg	BC	SO	0.1927	0.03909	73	4.93	<.0001	0.192693	4.99213e-06	0.000343158		FBgn0139543	FBtr0167521		FBgn0142090	name=Dmoj\GI19352	-	FBgn0033257	name=CG8713	potassium ion transport ; GO:0006813 | inferred from electronic annotation with InterPro:IPR003280	membrane ; GO:0016020 | inferred from electronic annotation with InterPro:IPR003280	A-type (transient outward) potassium channel activity ; GO:0005250 | inferred from sequence or structural similarity with EMBL:AF056492	FBtr0170077
FBtr0174940	Reg	BC	SO	0.1928	0.04867	73	3.96	0.0002	0.192785	0.000171861	0.00551506		FBgn0139588	FBtr0167566		FBgn0141667	name=Dmoj\GI18928	-	FBgn0033339	name=sec31	-	ER to Golgi transport vesicle ; GO:0030134 | traceable author statement <newline> Golgi stack ; GO:0005795 | inferred from direct assay <newline> endoplasmic reticulum ; GO:0005783 | inferred from direct assay <newline> synaptic vesicle ; GO:0008021 | inferred from sequence or structural similarity with EMBL:AF034582	-	FBtr0169653
FBtr0166473	Reg	BC	SO	0.1932	0.04831	73	4	0.0002	0.193211	0.000150656	0.00499062		FBgn0139609	FBtr0167588		FBgn0142167	name=Dmoj\GI19429	-	FBgn0033365	name=CG8170	proteolysis ; GO:0006508 | non-traceable author statement <newline> proteolysis ; GO:0006508 | inferred from electronic annotation with InterPro:IPR001254, InterPro:IPR001314, InterPro:IPR018114	-	serine-type endopeptidase activity ; GO:0004252 | non-traceable author statement <newline> serine-type endopeptidase activity ; GO:0004252 | inferred from electronic annotation with InterPro:IPR001254, InterPro:IPR001314, InterPro:IPR018114	FBtr0170154
FBtr0168737	Reg	BC	SO	0.1934	0.03499	73	5.53	<.0001	0.19344	4.75376e-07	4.97291e-05		FBgn0139616	FBtr0167595		FBgn0142166	name=Dmoj\GI19428	-	FBgn0033366	name=Ance-4	proteolysis ; GO:0006508 | inferred from electronic annotation with InterPro:IPR001548	membrane ; GO:0016020 | inferred from electronic annotation with InterPro:IPR001548	peptidyl-dipeptidase activity ; GO:0008241 | NOT non-traceable author statement <newline> metallopeptidase activity ; GO:0008237 | inferred from electronic annotation with InterPro:IPR001548 <newline> peptidyl-dipeptidase activity ; GO:0008241 | inferred from electronic annotation with InterPro:IPR001548	FBtr0170153
FBtr0161510	Reg	BC	SO	0.1935	0.04751	73	4.07	0.0001	0.19347	0.000116724	0.00410842		FBgn0139669	FBtr0167648		FBgn0142164	name=Dmoj\GI19426	-	FBgn0033368	name=CG13743	amino acid transport ; GO:0006865 | inferred from sequence or structural similarity with Eaat1	-	amino acid transmembrane transporter activity ; GO:0015171 | inferred from sequence or structural similarity with Eaat1	FBtr0170151
FBtr0161342	Reg	BC	SO	0.1939	0.0468	73	4.14	<.0001	0.193925	9.08975e-05	0.00339391		FBgn0139674	FBtr0167653		FBgn0133203	name=Dmoj\GI10439	-	FBgn0033387	name=CG8008	transmembrane transport ; GO:0055085 | inferred from electronic annotation with InterPro:IPR011701	-	-	FBtr0161164
FBtr0172889	Reg	BC	SO	0.1941	0.03556	73	5.46	<.0001	0.194102	6.29955e-07	6.28497e-05		FBgn0139691	FBtr0167670		FBgn0141947	name=Dmoj\GI19208	-	FBgn0033392	name=CG8027	cell differentiation ; GO:0030154 | inferred from electronic annotation with InterPro:IPR000800	membrane ; GO:0016020 | inferred from electronic annotation with InterPro:IPR000800	-	FBtr0169933
FBtr0161233	Reg	BC	SO	0.1946	0.03733	73	5.21	<.0001	0.194644	1.66016e-06	0.000139884		FBgn0139741	FBtr0167720		FBgn0142256	name=Dmoj\GI19518	-	FBgn0033405	name=CG13954	-	-	-	FBtr0170243
FBtr0160956	Reg	BC	SO	0.1946	0.05136	73	3.79	0.0003	0.194553	0.000309292	0.00855941		FBgn0139768	FBtr0167748		FBgn0142625	name=Dmoj\GI19888	-	FBgn0033423	name=CG1809	metabolic process ; GO:0008152 | inferred from electronic annotation with InterPro:IPR001952, InterPro:IPR017849, InterPro:IPR017850, InterPro:IPR018299	-	alkaline phosphatase activity ; GO:0004035 | inferred from sequence or structural similarity with EMBL:AB013386; protein_id:BAA34926	FBtr0170613
FBtr0170855	Reg	BC	SO	0.1949	0.04285	73	4.55	<.0001	0.194904	2.10595e-05	0.00108677		FBgn0139769	FBtr0167749		FBgn0143963	name=Dmoj\GI21233	-	FBgn0033437	name=CG12926	transport ; GO:0006810 | inferred from electronic annotation with InterPro:IPR001071	intracellular ; GO:0005622 | inferred from electronic annotation with InterPro:IPR001071	vitamin E binding ; GO:0008431 | inferred from sequence or structural similarity with UniProtKB:P41034 <newline> transporter activity ; GO:0005215 | inferred from electronic annotation with InterPro:IPR001071	FBtr0171958
FBtr0173401	Reg	BC	SO	0.195	0.0478	73	4.08	0.0001	0.194966	0.000114161	0.00403994		FBgn0139777	FBtr0167757		FBgn0142932	name=Dmoj\GI20196	-	FBgn0033524	name=Cyp49a1	oxidation reduction ; GO:0055114 | inferred from electronic annotation with InterPro:IPR002401	membrane ; GO:0016020 | non-traceable author statement <newline> mitochondrion ; GO:0005739 | inferred from sequence or structural similarity	electron carrier activity ; GO:0009055 | non-traceable author statement <newline> electron carrier activity ; GO:0009055 | inferred from sequence or structural similarity <newline> electron carrier activity ; GO:0009055 | inferred from electronic annotation with InterPro:IPR001128 <newline> heme binding ; GO:0020037 | inferred from electronic annotation with InterPro:IPR001128, InterPro:IPR002401…	FBtr0170921
FBtr0169320	Reg	BC	SO	0.1954	0.04898	73	3.99	0.0002	0.195397	0.000155938	0.00512385		FBgn0139791	FBtr0167771		FBgn0142083	name=Dmoj\GI19345	-	FBgn0033544	name=CG7220	proteolysis ; GO:0006508 | inferred from sequence or structural similarity with NCBI_NP:493587 <newline> regulation of protein metabolic process ; GO:0051246 | inferred from electronic annotation with InterPro:IPR000608 <newline> post-translational protein modification ; GO:0043687 | inferred from electronic annotation with InterPro:IPR000608	-	ubiquitin-protein ligase activity ; GO:0004842 | inferred from sequence or structural similarity with NCBI_NP:493587	FBtr0170070
FBtr0166439	Reg	BC	SO	0.1958	0.03435	73	5.7	<.0001	0.195791	2.38105e-07	2.79448e-05		FBgn0139799	FBtr0167779		FBgn0143999	name=Dmoj\GI21269	-	FBgn0033654	name=Sobp	compound eye development ; GO:0048749 | inferred from mutant phenotype	-	-	FBtr0171994
FBtr0174939	Reg	BC	SO	0.1959	0.03898	73	5.03	<.0001	0.19595	3.44322e-06	0.000253541		FBgn0139819	FBtr0167799		FBgn0141387	name=Dmoj\GI18648	-	FBgn0033674	name=CG8964	-	-	protein binding ; GO:0005515 | inferred from electronic annotation with InterPro:IPR020685	FBtr0169373
FBtr0162150	Reg	BC	SO	0.1959	0.04911	73	3.99	0.0002	0.195876	0.000156265	0.0051318		FBgn0139850	FBtr0167831		FBgn0141384	name=Dmoj\GI18645	-	FBgn0033679	name=CG8888	metabolic process ; GO:0008152 | inferred from electronic annotation with InterPro:IPR002198, InterPro:IPR016040	-	oxidoreductase activity, acting on CH-OH group of donors ; GO:0016614 | inferred from sequence or structural similarity with EMBL:AF030513 <newline> binding ; GO:0005488 | inferred from electronic annotation with InterPro:IPR016040	FBtr0169370
FBtr0172372	Reg	BC	SO	0.1962	0.04467	73	4.39	<.0001	0.196235	3.71566e-05	0.00169967		FBgn0139865	FBtr0167846		FBgn0141077	name=Dmoj\GI18338	-	FBgn0033714	name=garz	ER to Golgi vesicle-mediated transport ; GO:0006888 | inferred from sequence or structural similarity with SGD_LOCUS:GEA1; SGD:S0003792 <newline> intra-Golgi vesicle-mediated transport ; GO:0006891 | inferred from sequence or structural similarity with SGD_LOCUS:GEA1; SGD:S0003792 <newline> phagocytosis, engulfment ; GO:0006911 | inferred from mutant phenotype <newline> regulation of ARF protein …	Golgi-associated vesicle ; GO:0005798 | inferred from sequence or structural similarity with SGD_LOCUS:GEA1; SGD:S0003792	guanyl-nucleotide exchange factor activity ; GO:0005085 | inferred from sequence or structural similarity with SGD_LOCUS:GEA1; SGD:S0003792 AND inferred from sequence or structural similarity with UniProtKB:Q92538 <newline> ARF guanyl-nucleotide exchange factor activity ; GO:0005086 | inferred from electronic annotation with InterPro:IPR000904	FBtr0169063
FBtr0168518	Reg	BC	SO	0.1968	0.05162	73	3.81	0.0003	0.19677	0.000285648	0.00807187		FBgn0139882	FBtr0167863		FBgn0141795	name=Dmoj\GI19056	-	FBgn0033725	name=Cpr49Ac	-	-	structural constituent of chitin-based larval cuticle ; GO:0008010 | inferred from sequence or structural similarity with UniProtKB:O02387 <newline> structural constituent of chitin-based cuticle ; GO:0005214 | inferred from sequence or structural similarity with Pfam:PF00379 inferred from sequence or structural similarity with InterPro:IPR000618	FBtr0169781
FBtr0170388	Reg	BC	SO	0.1972	0.04339	73	4.55	<.0001	0.197246	2.12328e-05	0.00109393		FBgn0139920	FBtr0167901		FBgn0143886	name=Dmoj\GI21155	-	FBgn0033760	name=CG8785	amino acid transport ; GO:0006865 | inferred from sequence or structural similarity with Eaat1	-	amino acid transmembrane transporter activity ; GO:0015171 | inferred from sequence or structural similarity with Eaat1	FBtr0171880
FBtr0171964	Reg	BC	SO	0.1973	0.046	73	4.29	<.0001	0.197321	5.39804e-05	0.00227249		FBgn0139938	FBtr0167919		FBgn0141226	name=Dmoj\GI18487	-	FBgn0033763	name=CG8646	metabolic process ; GO:0008152 | inferred from electronic annotation with InterPro:IPR000917, InterPro:IPR017849, InterPro:IPR017850	-	N-acetylgalactosamine-4-sulfatase activity ; GO:0003943 | inferred from sequence or structural similarity with NCBI_gi:1703422	FBtr0169212
FBtr0168582	Reg	BC	SO	0.1974	0.0428	73	4.61	<.0001	0.197364	1.66327e-05	0.000900849		FBgn0140088	FBtr0168069		FBgn0142046	name=Dmoj\GI19308	-	FBgn0033774	name=CG12374	proteolysis ; GO:0006508 | inferred from electronic annotation with InterPro:IPR000834	-	metallocarboxypeptidase activity ; GO:0004181 | inferred from sequence or structural similarity with MGD:Cpa1; MGI:MGI:88478 <newline> zinc ion binding ; GO:0008270 | inferred from electronic annotation with InterPro:IPR000834	FBtr0170033
FBtr0166598	Reg	BC	SO	0.1974	0.04329	73	4.56	<.0001	0.197434	2.01012e-05	0.00104726		FBgn0140147	FBtr0168128		FBgn0142712	name=Dmoj\GI19975	-	FBgn0033782	name=sug	negative regulation of transcription ; GO:0016481 | inferred from sequence or structural similarity with UniProtKB:Q8VDL9 <newline> positive regulation of transcription ; GO:0045941 | inferred from sequence or structural similarity with UniProtKB:Q8VDL9	nuclear speck ; GO:0016607 | inferred from sequence or structural similarity with UniProtKB:Q8VDL9	transcription activator activity ; GO:0016563 | inferred from sequence or structural similarity with UniProtKB:Q8VDL9 <newline> zinc ion binding ; GO:0008270 | inferred from electronic annotation with InterPro:IPR007087, InterPro:IPR015880 <newline> nucleic acid binding ; GO:0003676 | inferred from electronic annotation with InterPro:IPR013087	FBtr0170700
FBtr0163372	Reg	BC	SO	0.1981	0.04003	73	4.95	<.0001	0.198145	4.63634e-06	0.000323117		FBgn0140156	FBtr0168137		FBgn0142304	name=Dmoj\GI19567	-	FBgn0033789	name=CG13324	-	-	-	FBtr0170292
FBtr0163415	Reg	BC	SO	0.1981	0.04489	73	4.41	<.0001	0.198056	3.47431e-05	0.00161237		FBgn0140157	FBtr0168138		FBgn0142303	name=Dmoj\GI19566	-	FBgn0033791	name=Drl-2	protein amino acid phosphorylation ; GO:0006468 | non-traceable author statement <newline> salivary gland morphogenesis ; GO:0007435 | inferred from mutant phenotype <newline> Wnt receptor signaling pathway ; GO:0016055 | inferred from electronic annotation with InterPro:IPR020740 <newline> protein amino acid phosphorylation ; GO:0006468 | inferred from electronic annotation with InterPro:IPR0007…	integral to plasma membrane ; GO:0005887 | inferred from electronic annotation with InterPro:IPR020740	protein tyrosine kinase activity ; GO:0004713 | non-traceable author statement <newline> receptor signaling protein tyrosine kinase activity ; GO:0004716 | inferred from sequence or structural similarity with UniProtKB:Q01887 <newline> ATP binding ; GO:0005524 | inferred from electronic annotation with InterPro:IPR000719, InterPro:IPR008266, InterPro:IPR020740 <newline> Wnt-protein binding ; GO:0…	FBtr0170291
FBtr0170034	Reg	BC	SO	0.1981	0.05195	73	3.81	0.0003	0.198065	0.000285045	0.00805869		FBgn0140169	FBtr0168150		FBgn0144059	name=Dmoj\GI21329	-	FBgn0033853	name=CG6145	metabolic process ; GO:0008152 | inferred from electronic annotation with InterPro:IPR002504, InterPro:IPR016064, InterPro:IPR017437, InterPro:IPR017438	-	NAD+ kinase activity ; GO:0003951 | inferred from electronic annotation with InterPro:IPR002504, InterPro:IPR016064, InterPro:IPR017437, InterPro:IPR017438	FBtr0172054
FBtr0172887	Reg	BC	SO	0.1982	0.03161	73	6.27	<.0001	0.198167	2.28109e-08	3.81778e-06		FBgn0140189	FBtr0168170		FBgn0141378	name=Dmoj\GI18639	-	FBgn0033872	name=CG6329	-	-	-	FBtr0169364
FBtr0172987	Reg	BC	SO	0.1983	0.03473	73	5.71	<.0001	0.198269	2.29682e-07	2.71095e-05		FBgn0140201	FBtr0168182		FBgn0143190	name=Dmoj\GI20454	-	FBgn0033911	name=CG8394	amino acid transport ; GO:0006865 | inferred from sequence or structural similarity with Eaat1	-	gamma-aminobutyric acid:hydrogen symporter activity ; GO:0015495 | inferred from sequence or structural similarity with EMBL:AF030253 <newline> amino acid transmembrane transporter activity ; GO:0015171 | inferred from sequence or structural similarity with Eaat1	FBtr0171179
FBtr0173173	Reg	BC	SO	0.1984	0.04714	73	4.21	<.0001	0.198401	7.22286e-05	0.00284247		FBgn0140249	FBtr0168230		FBgn0141832	name=Dmoj\GI19093	-	FBgn0033917	name=CG8503	-	nucleus ; GO:0005634 | inferred from direct assay <newline> cytoplasm ; GO:0005737 | inferred from direct assay	transcription repressor activity ; GO:0016564 | inferred from direct assay <newline> zinc ion binding ; GO:0008270 | inferred from electronic annotation with InterPro:IPR002893	FBtr0169818
FBtr0165271	Reg	BC	SO	0.1986	0.04487	73	4.43	<.0001	0.198599	3.30203e-05	0.00154889		FBgn0140253	FBtr0168234		FBgn0143276	name=Dmoj\GI20540	-	FBgn0033918	name=CG8531	-	-	heat shock protein binding ; GO:0031072 | inferred from electronic annotation with InterPro:IPR001623	FBtr0171265
FBtr0161632	Reg	BC	SO	0.1987	0.04108	73	4.84	<.0001	0.198738	7.10996e-06	0.000456732		FBgn0140265	FBtr0168246		FBgn0141488	name=Dmoj\GI18749	-	FBgn0033958	name=CG12858	transmembrane transport ; GO:0055085 | inferred from electronic annotation with InterPro:IPR011701	-	-	FBtr0169474
FBtr0160771	Reg	BC	SO	0.1994	0.04501	73	4.43	<.0001	0.199396	3.25588e-05	0.00153194		FBgn0140267	FBtr0168248		FBgn0141334	name=Dmoj\GI18595	-	FBgn0033970	name=CG10205	-	-	-	FBtr0169320
FBtr0172770	Reg	BC	SO	0.1995	0.04506	73	4.43	<.0001	0.199452	3.29601e-05	0.00154671		FBgn0140276	FBtr0168257		FBgn0141442	name=Dmoj\GI18703	-	FBgn0033980	name=Cyp6a20	aggressive behavior ; GO:0002118 | inferred from mutant phenotype <newline> oxidation reduction ; GO:0055114 | inferred from electronic annotation with InterPro:IPR002401	microsome ; GO:0005792 | non-traceable author statement <newline> membrane ; GO:0016020 | non-traceable author statement	electron carrier activity ; GO:0009055 | non-traceable author statement <newline> electron carrier activity ; GO:0009055 | inferred from sequence or structural similarity <newline> electron carrier activity ; GO:0009055 | inferred from electronic annotation with InterPro:IPR001128 <newline> heme binding ; GO:0020037 | inferred from electronic annotation with InterPro:IPR001128, InterPro:IPR002401…	FBtr0169428
FBtr0163761	Reg	BC	SO	0.1995	0.05092	73	3.92	0.0002	0.199488	0.000199521	0.00617046		FBgn0140278	FBtr0168259		FBgn0143627	name=Dmoj\GI20893	-	FBgn0033981	name=Cyp6a21	oxidation reduction ; GO:0055114 | inferred from electronic annotation with InterPro:IPR002401	microsome ; GO:0005792 | non-traceable author statement <newline> membrane ; GO:0016020 | non-traceable author statement	electron carrier activity ; GO:0009055 | non-traceable author statement <newline> electron carrier activity ; GO:0009055 | inferred from sequence or structural similarity <newline> electron carrier activity ; GO:0009055 | inferred from electronic annotation with InterPro:IPR001128 <newline> heme binding ; GO:0020037 | inferred from electronic annotation with InterPro:IPR001128, InterPro:IPR002401…	FBtr0171618
FBtr0168895	Reg	BC	SO	0.1998	0.03615	73	5.53	<.0001	0.199811	4.78496e-07	5.0004e-05		FBgn0140351	FBtr0168332		FBgn0143612	name=Dmoj\GI20878	-	FBgn0033999	name=CG8093	lipid metabolic process ; GO:0006629 | inferred from sequence or structural similarity <newline> lipid metabolic process ; GO:0006629 | inferred from electronic annotation with InterPro:IPR006693	-	lipase activity ; GO:0016298 | inferred from sequence or structural similarity <newline> triglyceride lipase activity ; GO:0004806 | inferred from sequence or structural similarity with EMBL:Z31689; protein_id:CAA83494	FBtr0171603
FBtr0168062	Reg	BC	SO	0.1998	0.03819	73	5.23	<.0001	0.199798	1.54918e-06	0.000132293		FBgn0140357	FBtr0168338		FBgn0142674	name=Dmoj\GI19937	-	FBgn0034008	name=CG8152	biological_process ; GO:0008150 | no biological data available	intracellular ; GO:0005622 | inferred from electronic annotation with InterPro:IPR000467	nucleic acid binding ; GO:0003676 | inferred from electronic annotation with InterPro:IPR000467	FBtr0170662
FBtr0162235	Reg	BC	SO	0.2002	0.0429	73	4.67	<.0001	0.200212	1.35607e-05	0.000766021		FBgn0140374	FBtr0168355		FBgn0143892	name=Dmoj\GI21161	-	FBgn0034166	name=CG6472	lipid metabolic process ; GO:0006629 | inferred from electronic annotation with InterPro:IPR000734	-	lipase activity ; GO:0016298 | inferred from sequence or structural similarity with EMBL:AF061274; protein_id:AAC15774.1	FBtr0171886
FBtr0162831	Reg	BC	SO	0.2006	0.0418	73	4.8	<.0001	0.200602	8.23658e-06	0.000514454		FBgn0140431	FBtr0168415		FBgn0141314	name=Dmoj\GI18575	-	FBgn0034215	name=CG4802	phosphorylation ; GO:0016310 | non-traceable author statement <newline> nucleoside metabolic process ; GO:0009116 | inferred from electronic annotation with InterPro:IPR000845	cellular_component ; GO:0005575 | no biological data available	S-methyl-5-thioadenosine phosphorylase activity ; GO:0017061 | inferred from sequence or structural similarity with NCBI_gi:4505273 <newline> S-methyl-5-thioadenosine phosphorylase activity ; GO:0017061 | non-traceable author statement	FBtr0169300
FBtr0170921	Reg	BC	SO	0.2011	0.04664	73	4.31	<.0001	0.201051	5.01711e-05	0.00214695		FBgn0140438	FBtr0168422		FBgn0143576	name=Dmoj\GI20842	-	FBgn0034239	name=CG18631	cilium assembly ; GO:0042384 | inferred from sequence model	-	-	FBtr0171567
FBtr0172419	Reg	BC	SO	0.2014	0.04893	73	4.12	<.0001	0.201447	9.98675e-05	0.00364685		FBgn0140568	FBtr0168552		FBgn0142700	name=Dmoj\GI19963	-	FBgn0034267	name=CG4984	-	-	-	FBtr0170688
FBtr0170982	Reg	BC	SO	0.2026	0.04341	73	4.67	<.0001	0.202623	1.3513e-05	0.000763855		FBgn0140569	FBtr0168553		FBgn0142023	name=Dmoj\GI19284	-	FBgn0034286	name=dpr13	biological_process ; GO:0008150 | no biological data available	cellular_component ; GO:0005575 | no biological data available	molecular_function ; GO:0003674 | no biological data available	FBtr0170009
FBtr0167757	Reg	BC	SO	0.2028	0.03525	73	5.75	<.0001	0.202802	1.91871e-07	2.3308e-05		FBgn0140585	FBtr0168569		FBgn0141188	name=Dmoj\GI18449	-	FBgn0034356	name=CG10924	gluconeogenesis ; GO:0006094 | inferred from sequence or structural similarity with UniProtKB:Q16822	mitochondrion ; GO:0005739 | inferred from sequence or structural similarity with UniProtKB:Q16822	phosphoenolpyruvate carboxykinase (GTP) activity ; GO:0004613 | inferred from sequence or structural similarity with EMBL:AF009605 <newline> phosphoenolpyruvate carboxykinase (GTP) activity ; GO:0004613 | inferred from sequence or structural similarity with UniProtKB:Q16822 <newline> GTP binding ; GO:0005525 | inferred from electronic annotation with InterPro:IPR008209	FBtr0169174
FBtr0173293	Reg	BC	SO	0.203	0.04961	73	4.09	0.0001	0.203018	0.000108766	0.00389293		FBgn0140596	FBtr0168580		FBgn0143077	name=Dmoj\GI20341	-	FBgn0034390	name=CG15093	cellular amino acid metabolic process ; GO:0006520 | inferred from sequence or structural similarity with UniProtKB:P31937 <newline> oxidation reduction ; GO:0055114 | inferred from electronic annotation with InterPro:IPR002204, InterPro:IPR006115, InterPro:IPR006183, InterPro:IPR011548 <newline> valine metabolic process ; GO:0006573 | inferred from electronic annotation with InterPro:IPR002204 <…	mitochondrion ; GO:0005739 | non-traceable author statement <newline> mitochondrion ; GO:0005739 | inferred from sequence or structural similarity with UniProtKB:P31937 <newline> lipid particle ; GO:0005811 | inferred from direct assay	3-hydroxyisobutyrate dehydrogenase activity ; GO:0008442 | inferred from sequence or structural similarity with UniProtKB:P29266 <newline> 3-hydroxyisobutyrate dehydrogenase activity ; GO:0008442 | non-traceable author statement <newline> 3-hydroxyisobutyrate dehydrogenase activity ; GO:0008442 | inferred from sequence or structural similarity with UniProtKB:P31937 <newline> phosphogluconate dehy…	FBtr0171066
FBtr0166974	Reg	BC	SO	0.2031	0.03558	73	5.71	<.0001	0.203124	2.29173e-07	2.70558e-05		FBgn0140598	FBtr0168582		FBgn0142094	name=Dmoj\GI19356	-	FBgn0034397	name=CG15082	-	-	-	FBtr0170081
FBtr0172177	Reg	BC	SO	0.2031	0.04102	73	4.95	<.0001	0.203077	4.61137e-06	0.00032169		FBgn0140652	FBtr0168636		FBgn0142102	name=Dmoj\GI19364	-	FBgn0034408	name=sano	biological_process ; GO:0008150 | no biological data available	cellular_component ; GO:0005575 | no biological data available	molecular_function ; GO:0003674 | no biological data available	FBtr0170089
FBtr0165695	Reg	BC	SO	0.2033	0.04158	73	4.89	<.0001	0.203303	5.83336e-06	0.000389195		FBgn0140654	FBtr0168638		FBgn0141784	name=Dmoj\GI19045	-	FBgn0034439	name=CG10062	proteolysis ; GO:0006508 | inferred from electronic annotation with InterPro:IPR007484	-	peptidase activity ; GO:0008233 | inferred from electronic annotation with InterPro:IPR007484	FBtr0169770
FBtr0165434	Reg	BC	SO	0.2035	0.04977	73	4.09	0.0001	0.203504	0.00011023	0.00393291		FBgn0140657	FBtr0168641		FBgn0143833	name=Dmoj\GI21101	-	FBgn0034484	name=CG11044	-	-	-	FBtr0171826
FBtr0170151	Reg	BC	SO	0.2036	0.04429	73	4.6	<.0001	0.203555	1.76129e-05	0.000943077		FBgn0140670	FBtr0168654		FBgn0143527	name=Dmoj\GI20792	-	FBgn0034497	name=CG9090	phosphate transport ; GO:0006817 | inferred from sequence or structural similarity with UniProtKB:Q00325 <newline> transmembrane transport ; GO:0055085 | inferred from electronic annotation with InterPro:IPR001993	mitochondrial envelope ; GO:0005740 | inferred from sequence or structural similarity <newline> mitochondrial envelope ; GO:0005740 | inferred from sequence or structural similarity with UniProtKB:Q00325 <newline> membrane ; GO:0016020 | inferred from electronic annotation with InterPro:IPR001993	phosphate transmembrane transporter activity ; GO:0015114 | inferred from sequence or structural similarity with UniProtKB:Q00325 <newline> transmembrane transporter activity ; GO:0022857 | inferred from sequence or structural similarity <newline> binding ; GO:0005488 | inferred from electronic annotation with InterPro:IPR001993	FBtr0171517
FBtr0175267	Reg	BC	SO	0.2036	0.04594	73	4.43	<.0001	0.203615	3.22174e-05	0.00151926		FBgn0140678	FBtr0168663		FBgn0141629	name=Dmoj\GI18890	-	FBgn0034582	name=Cht9	chitin catabolic process ; GO:0006032 | inferred from electronic annotation with InterPro:IPR011583	-	chitinase activity ; GO:0004568 | inferred from sequence or structural similarity with UniProtKB:Q23737 <newline> cation binding ; GO:0043169 | inferred from electronic annotation with InterPro:IPR013781	FBtr0169615
FBtr0170470	Reg	BC	SO	0.2037	0.05361	73	3.8	0.0003	0.203705	0.000297569	0.00831996		FBgn0140714	FBtr0168699		FBgn0141742	name=Dmoj\GI19003	-	FBgn0034618	name=CG9485	glycogen biosynthetic process ; GO:0005978 | inferred from electronic annotation with InterPro:IPR006421, InterPro:IPR010401	-	4-alpha-glucanotransferase activity ; GO:0004134 | inferred from sequence or structural similarity with UniProtKB:P35574 <newline> amylo-alpha-1,6-glucosidase activity ; GO:0004135 | inferred from sequence or structural similarity with UniProtKB:P35574 <newline> cation binding ; GO:0043169 | inferred from electronic annotation with InterPro:IPR006047, InterPro:IPR013781	FBtr0169728
FBtr0169599	Reg	BC	SO	0.2041	0.04301	73	4.75	<.0001	0.204139	1.00547e-05	0.000603591		FBgn0140752	FBtr0168737		FBgn0143200	name=Dmoj\GI20464	-	FBgn0034631	name=CG10496	-	-	-	FBtr0171189
FBtr0171560	Reg	BC	SO	0.2042	0.05434	73	3.76	0.0003	0.204246	0.000341481	0.0092124		FBgn0140846	FBtr0168831		FBgn0141676	name=Dmoj\GI18937	-	FBgn0034655	name=CG10307	-	-	protein binding ; GO:0005515 | inferred from electronic annotation with InterPro:IPR001611	FBtr0169662
FBtr0174404	Reg	BC	SO	0.2043	0.04597	73	4.44	<.0001	0.204335	3.08018e-05	0.00146711		FBgn0140847	FBtr0168832		FBgn0143593	name=Dmoj\GI20859	-	FBgn0034662	name=CG13492	-	-	-	FBtr0171584
FBtr0173044	Reg	BC	SO	0.2044	0.05387	73	3.79	0.0003	0.204413	0.000302464	0.00842081		FBgn0140848	FBtr0168833		FBgn0141727	name=Dmoj\GI18988	-	FBgn0034720	name=CG11206	-	-	-	FBtr0169713
FBtr0167217	Reg	BC	SO	0.2045	0.05053	73	4.05	0.0001	0.204542	0.000127091	0.00438387		FBgn0140909	FBtr0168895		FBgn0141716	name=Dmoj\GI18977	-	FBgn0034729	name=CG10344	-	-	zinc ion binding ; GO:0008270 | inferred from electronic annotation with InterPro:IPR001594	FBtr0169702
FBtr0161867	Reg	BC	SO	0.2047	0.02841	73	7.21	<.0001	0.204735	4.30579e-10	1.2138e-07		FBgn0140918	FBtr0168904		FBgn0143068	name=Dmoj\GI20332	-	FBgn0034782	name=CG12490	transmembrane transport ; GO:0055085 | inferred from electronic annotation with InterPro:IPR011701	-	-	FBtr0171057
FBtr0173745	Reg	BC	SO	0.2054	0.05161	73	3.98	0.0002	0.20537	0.000161167	0.00525332		FBgn0141046	FBtr0169032		FBgn0143427	name=Dmoj\GI20692	-	FBgn0034951	name=CG3860	steroid metabolic process ; GO:0008202 | inferred from electronic annotation with InterPro:IPR000648, InterPro:IPR018494	-	oxysterol binding ; GO:0008142 | inferred from sequence or structural similarity with EMBL:AB017026; protein_id:BAA33012	FBtr0171417
FBtr0163772	Reg	BC	SO	0.2057	0.04834	73	4.26	<.0001	0.205693	6.11179e-05	0.00250005		FBgn0141054	FBtr0169040		FBgn0144042	name=Dmoj\GI21312	-	FBgn0034988	name=CG3362	-	cytoplasm ; GO:0005737 | inferred from electronic annotation with InterPro:IPR006434, InterPro:IPR018012	magnesium ion binding ; GO:0000287 | inferred from electronic annotation with InterPro:IPR006434, InterPro:IPR018012 <newline> 5'-nucleotidase activity ; GO:0008253 | inferred from electronic annotation with InterPro:IPR006434, InterPro:IPR018012	FBtr0172037
FBtr0172872	Reg	BC	SO	0.207	0.03274	73	6.32	<.0001	0.206976	1.83977e-08	3.17192e-06		FBgn0141154	FBtr0169140		FBgn0143163	name=Dmoj\GI20427	-	FBgn0035088	name=Jhebp29	-	mitochondrion ; GO:0005739 | inferred from direct assay	protein binding ; GO:0005515 | inferred from direct assay	FBtr0171152
FBtr0172397	Reg	BC	SO	0.2071	0.03794	73	5.46	<.0001	0.207106	6.2676e-07	6.25917e-05		FBgn0141188	FBtr0169174		FBgn0146443	name=Dmoj\GI23718	-	FBgn0035113	name=pyx	calcium ion transport ; GO:0006816 | inferred from sequence or structural similarity <newline> cation transport ; GO:0006812 | inferred from direct assay <newline> protein heterotetramerization ; GO:0051290 | non-traceable author statement <newline> response to heat ; GO:0009408 | inferred from mutant phenotype <newline> transmembrane transport ; GO:0055085 | inferred from electronic annotation w…	integral to membrane ; GO:0016021 | inferred by curator from GO:0005261 <newline> membrane ; GO:0016020 | inferred from electronic annotation with InterPro:IPR005821	calcium channel activity ; GO:0005262 | inferred from sequence or structural similarity <newline> cation channel activity ; GO:0005261 | inferred from direct assay	FBtr0174443
FBtr0173180	Reg	BC	SO	0.2077	0.04485	73	4.63	<.0001	0.207696	1.54904e-05	0.000851431		FBgn0141190	FBtr0169176		FBgn0139408	name=Dmoj\GI16660	-	FBgn0035142	name=hipk	protein amino acid phosphorylation ; GO:0006468 | non-traceable author statement <newline> positive regulation of Notch signaling pathway ; GO:0045747 | inferred from genetic interaction with Dl inferred from genetic interaction with N inferred from genetic interaction with gro inferred from genetic interaction with H <newline> compound eye development ; GO:0048749 | inferred from mutant phenotyp…	-	protein kinase activity ; GO:0004672 | non-traceable author statement <newline> protein serine/threonine kinase activity ; GO:0004674 | inferred from sequence or structural similarity with SGD_LOCUS:YAK1; SGD:S0003677 <newline> protein serine/threonine kinase activity ; GO:0004674 | inferred from direct assay <newline> ATP binding ; GO:0005524 | inferred from electronic annotation with InterPro:I…	FBtr0167385
FBtr0163910	Reg	BC	SO	0.2078	0.03882	73	5.35	<.0001	0.207784	9.58869e-07	8.90493e-05		FBgn0141255	FBtr0169241		FBgn0135060	name=Dmoj\GI12303	-	FBgn0035154	name=CG3344	proteolysis ; GO:0006508 | inferred from electronic annotation with InterPro:IPR001563	-	serine-type carboxypeptidase activity ; GO:0004185 | inferred from sequence or structural similarity with UniProtKB:Q9HB40 <newline> serine-type carboxypeptidase activity ; GO:0004185 | inferred from sequence or structural similarity with EMBL:AF282618; protein_id:AAG16692 AND inferred from sequence or structural similarity with MGD:Risc-pending; MGI:MGI:1921867	FBtr0163028
FBtr0168061	Reg	BC	SO	0.208	0.03085	73	6.74	<.0001	0.207992	3.11647e-09	6.82214e-07		FBgn0141314	FBtr0169300		FBgn0135056	name=Dmoj\GI12299	-	FBgn0035158	name=CG13895	-	chromosome, centromeric region ; GO:0000775 | inferred from electronic annotation with InterPro:IPR006695	DNA binding ; GO:0003677 | inferred from electronic annotation with InterPro:IPR006695, InterPro:IPR011526	FBtr0163024
FBtr0162393	Reg	BC	SO	0.2081	0.04736	73	4.39	<.0001	0.208082	3.71424e-05	0.00169917		FBgn0141316	FBtr0169302		FBgn0134186	name=Dmoj\GI11425	-	FBgn0035168	name=CG13889	olfactory behavior ; GO:0042048 | inferred from mutant phenotype	-	-	FBtr0162150
FBtr0174607	Reg	BC	SO	0.2081	0.0504	73	4.13	<.0001	0.208057	9.59827e-05	0.00353799		FBgn0141334	FBtr0169320		FBgn0134883	name=Dmoj\GI12126	-	FBgn0035171	name=CG12502	-	-	-	FBtr0162851
FBtr0169818	Reg	BC	SO	0.2082	0.04309	73	4.83	<.0001	0.208212	7.26612e-06	0.00046493		FBgn0141378	FBtr0169364		FBgn0134196	name=Dmoj\GI11435	-	FBgn0035179	name=CG12038	-	-	-	FBtr0162160
FBtr0161012	Reg	BC	SO	0.2082	0.04406	73	4.73	<.0001	0.208194	1.08743e-05	0.000642611		FBgn0141384	FBtr0169370		FBgn0135536	name=Dmoj\GI12779	-	FBgn0035264	name=Oseg4	sensory cilium assembly ; GO:0035058 | inferred from sequence or structural similarity with Oseg1 <newline> cilium assembly ; GO:0042384 | inferred from sequence model inferred from expression pattern	cellular_component ; GO:0005575 | no biological data available	-	FBtr0163504
FBtr0160973	Reg	BC	SO	0.2082	0.04869	73	4.28	<.0001	0.208157	5.69696e-05	0.00236946		FBgn0141387	FBtr0169373		FBgn0134906	name=Dmoj\GI12149	-	FBgn0035331	name=DmsR-1	negative regulation of muscle contraction ; GO:0045932 | non-traceable author statement <newline> G-protein coupled receptor protein signaling pathway ; GO:0007186 | inferred from sequence or structural similarity <newline> G-protein coupled receptor protein signaling pathway ; GO:0007186 | inferred from electronic annotation with InterPro:IPR000276	integral to membrane ; GO:0016021 | inferred from sequence or structural similarity <newline> integral to membrane ; GO:0016021 | inferred from electronic annotation with InterPro:IPR000276	myosuppressin receptor activity ; GO:0035013 | non-traceable author statement <newline> neuropeptide receptor activity ; GO:0008188 | inferred from sequence or structural similarity <newline> G-protein coupled receptor activity ; GO:0004930 | inferred from sequence or structural similarity <newline> neuropeptide receptor activity ; GO:0008188 | inferred from direct assay <newline> myosuppressin r…	FBtr0162874
FBtr0171098	Reg	BC	SO	0.2087	0.0453	73	4.61	<.0001	0.208705	1.69062e-05	0.000912696		FBgn0141389	FBtr0169375		FBgn0134878	name=Dmoj\GI12121	-	FBgn0035364	name=CG14950	-	-	-	FBtr0162846
FBtr0174073	Reg	BC	SO	0.2089	0.04362	73	4.79	<.0001	0.208861	8.56709e-06	0.00053099		FBgn0141406	FBtr0169392		FBgn0134877	name=Dmoj\GI12120	-	FBgn0035366	name=CG16976	-	-	-	FBtr0162845
FBtr0169392	Reg	BC	SO	0.2089	0.05208	73	4.01	0.0001	0.208882	0.000144691	0.00483912		FBgn0141412	FBtr0169398		FBgn0136651	name=Dmoj\GI13897	-	FBgn0035392	name=CG1271	glycerol-3-phosphate metabolic process ; GO:0006072 | inferred from electronic annotation with InterPro:IPR005999	-	glycerol kinase activity ; GO:0004370 | inferred from sequence or structural similarity with UniProtKB:Q9X1E4	FBtr0164622
FBtr0175098	Reg	BC	SO	0.21	0.05171	73	4.06	0.0001	0.209973	0.00012168	0.00424083		FBgn0141488	FBtr0169474		FBgn0135753	name=Dmoj\GI12996	-	FBgn0035403	name=CG14956	-	-	-	FBtr0163721
FBtr0161143	Reg	BC	SO	0.2104	0.04252	73	4.95	<.0001	0.210448	4.64414e-06	0.000323602		FBgn0141629	FBtr0169615		FBgn0134898	name=Dmoj\GI12141	-	FBgn0035484	name=CG11594	carbohydrate metabolic process ; GO:0005975 | inferred from electronic annotation with InterPro:IPR000577, InterPro:IPR006003, InterPro:IPR018484, InterPro:IPR018485	-	phosphotransferase activity, alcohol group as acceptor ; GO:0016773 | inferred from electronic annotation with InterPro:IPR000577, InterPro:IPR006003, InterPro:IPR018484, InterPro:IPR018485	FBtr0162866
FBtr0175140	Reg	BC	SO	0.2105	0.04679	73	4.5	<.0001	0.210513	2.52235e-05	0.00125297		FBgn0141667	FBtr0169653		FBgn0139337	name=Dmoj\GI16589	-	FBgn0035521	name=CG1268	ATP synthesis coupled proton transport ; GO:0015986 | inferred from electronic annotation with InterPro:IPR017385 <newline> ATP hydrolysis coupled proton transport ; GO:0015991 | inferred from electronic annotation with InterPro:IPR008389	vacuolar proton-transporting V-type ATPase complex ; GO:0016471 | inferred from sequence or structural similarity with EMBL:AJ006029 <newline> proton-transporting V-type ATPase, V0 domain ; GO:0033179 | inferred from electronic annotation with InterPro:IPR008389, InterPro:IPR017385	hydrogen-exporting ATPase activity, phosphorylative mechanism ; GO:0008553 | inferred from sequence or structural similarity with EMBL:AJ006029	FBtr0167314
FBtr0175220	Reg	BC	SO	0.2106	0.03838	73	5.49	<.0001	0.210627	5.60488e-07	5.70259e-05		FBgn0141676	FBtr0169662		FBgn0135942	name=Dmoj\GI13185	-	FBgn0035611	name=CG13285	-	-	-	FBtr0163910
FBtr0175526	Reg	BC	SO	0.2107	0.05178	73	4.07	0.0001	0.210717	0.000117891	0.00414041		FBgn0141716	FBtr0169702		FBgn0135936	name=Dmoj\GI13179	-	FBgn0035619	name=CG10592	metabolic process ; GO:0008152 | inferred from electronic annotation with InterPro:IPR001952, InterPro:IPR017849, InterPro:IPR017850	-	alkaline phosphatase activity ; GO:0004035 | inferred from sequence or structural similarity with EMBL:M24439	FBtr0163904
FBtr0173271	Reg	BC	SO	0.2109	0.05508	73	3.83	0.0003	0.21094	0.000269246	0.00772352		FBgn0141727	FBtr0169713		FBgn0134215	name=Dmoj\GI11454	-	FBgn0035746	name=CG17742	-	-	-	FBtr0162179
FBtr0164846	Reg	BC	SO	0.2111	0.05627	73	3.75	0.0004	0.211099	0.00035009	0.00938422		FBgn0141742	FBtr0169728		FBgn0134753	name=Dmoj\GI11996	-	FBgn0035842	name=CG7504	-	-	ATP-dependent RNA helicase activity ; GO:0004004 | inferred from sequence or structural similarity with SGD_LOCUS:SEN1; SGD:S0004422 <newline> ATP binding ; GO:0005524 | inferred from electronic annotation with InterPro:IPR006935 <newline> DNA binding ; GO:0003677 | inferred from electronic annotation with InterPro:IPR006935	FBtr0162721
FBtr0165916	Reg	BC	SO	0.2117	0.03037	73	6.97	<.0001	0.211683	1.17944e-09	2.92796e-07		FBgn0141754	FBtr0169740		FBgn0139428	name=Dmoj\GI16680	-	FBgn0035886	name=Jon66Ci	proteolysis ; GO:0006508 | non-traceable author statement <newline> proteolysis ; GO:0006508 | inferred from electronic annotation with InterPro:IPR001254, InterPro:IPR001314, InterPro:IPR018114	-	serine-type endopeptidase activity ; GO:0004252 | inferred from sequence or structural similarity with UniProtKB:P36178 <newline> endopeptidase activity ; GO:0004175 | non-traceable author statement	FBtr0167405
FBtr0168552	Reg	BC	SO	0.2121	0.05187	73	4.09	0.0001	0.212082	0.000110263	0.0039337		FBgn0141784	FBtr0169770		FBgn0134729	name=Dmoj\GI11972	-	FBgn0035903	name=CG6765	-	intracellular ; GO:0005622 | inferred from electronic annotation with InterPro:IPR007087, InterPro:IPR015880	protein binding ; GO:0005515 | inferred from electronic annotation with InterPro:IPR000210, InterPro:IPR011333, InterPro:IPR013069 <newline> zinc ion binding ; GO:0008270 | inferred from electronic annotation with InterPro:IPR007087, InterPro:IPR015880	FBtr0162697
FBtr0175521	Reg	BC	SO	0.2128	0.04992	73	4.26	<.0001	0.212756	5.97124e-05	0.0024563		FBgn0141789	FBtr0169775		FBgn0135042	name=Dmoj\GI12285	-	FBgn0036040	name=CG6749	-	-	protein binding ; GO:0005515 | inferred from electronic annotation with InterPro:IPR001611	FBtr0163010
FBtr0165861	Reg	BC	SO	0.2131	0.0405	73	5.26	<.0001	0.213106	1.37464e-06	0.000119981		FBgn0141795	FBtr0169781		FBgn0134611	name=Dmoj\GI11853	-	FBgn0036211	name=CG5946	inter-male aggressive behavior ; GO:0002121 | inferred from mutant phenotype <newline> oxidation reduction ; GO:0055114 | inferred from electronic annotation with InterPro:IPR001433, InterPro:IPR001709, InterPro:IPR001834, InterPro:IPR008333, InterPro:IPR017927	-	cytochrome-b5 reductase activity ; GO:0004128 | inferred from sequence or structural similarity with UniProtKB:P07514	FBtr0162578
FBtr0163460	Reg	BC	SO	0.2132	0.0426	73	5.01	<.0001	0.21325	3.7324e-06	0.000270802		FBgn0141832	FBtr0169818		FBgn0135659	name=Dmoj\GI12902	-	FBgn0036259	name=CG9760	-	-	-	FBtr0163627
FBtr0167906	Reg	BC	SO	0.2137	0.0221	73	9.67	<.0001	0.213656	1.0456e-14	8.8507e-12		FBgn0141861	FBtr0169847		FBgn0134427	name=Dmoj\GI11668	-	FBgn0036319	name=Ent3	transport ; GO:0006810 | inferred from electronic annotation with InterPro:IPR002259	membrane ; GO:0016020 | inferred from electronic annotation with InterPro:IPR002259	nucleoside transmembrane transporter activity, down a concentration gradient ; GO:0015395 | inferred from sequence or structural similarity with UniProtKB:O64603; NCBI_gi:3176684	FBtr0162393
FBtr0166502	Reg	BC	SO	0.2138	0.03854	73	5.55	<.0001	0.213788	4.4133e-07	4.67629e-05		FBgn0141911	FBtr0169897		FBgn0134133	name=Dmoj\GI11372	-	FBgn0036367	name=CG10116	lipid metabolic process ; GO:0006629 | inferred from electronic annotation with InterPro:IPR000734	-	lipoprotein lipase activity ; GO:0004465 | inferred from sequence or structural similarity with UniProtKB:P11153	FBtr0162097
FBtr0163627	Reg	BC	SO	0.2147	0.03541	73	6.06	<.0001	0.214713	5.36792e-08	7.93237e-06		FBgn0141947	FBtr0169933		FBgn0135433	name=Dmoj\GI12676	-	FBgn0036576	name=CG5151	-	-	-	FBtr0163401
FBtr0162459	Reg	BC	SO	0.215	0.04885	73	4.4	<.0001	0.214955	3.62743e-05	0.00166781		FBgn0141948	FBtr0169934		FBgn0136123	name=Dmoj\GI13366	-	FBgn0036655	name=CG13031	-	-	-	FBtr0164091
FBtr0166163	Reg	BC	SO	0.2151	0.05068	73	4.24	<.0001	0.215054	6.38611e-05	0.00258604		FBgn0141976	FBtr0169962		FBgn0136364	name=Dmoj\GI13609	-	FBgn0036759	name=CG5577	metabolic process ; GO:0008152 | inferred from electronic annotation with InterPro:IPR005834, InterPro:IPR006349, InterPro:IPR006357	-	4-nitrophenylphosphatase activity ; GO:0003869 | inferred from sequence or structural similarity with UniProtKB:Q07689	FBtr0164334
FBtr0168415	Reg	BC	SO	0.2151	0.05341	73	4.03	0.0001	0.215073	0.000137	0.00464455		FBgn0142015	FBtr0170001		FBgn0134573	name=Dmoj\GI11814	-	FBgn0036839	name=CG18136	-	nucleus ; GO:0005634 | inferred from direct assay <newline> cytoplasm ; GO:0005737 | inferred from direct assay	transcription repressor activity ; GO:0016564 | inferred from direct assay <newline> zinc ion binding ; GO:0008270 | inferred from electronic annotation with InterPro:IPR002893	FBtr0162539
FBtr0164595	Reg	BC	SO	0.2152	0.05055	73	4.26	<.0001	0.215224	6.06504e-05	0.00248558		FBgn0142019	FBtr0170005		FBgn0136423	name=Dmoj\GI13668	-	FBgn0036910	name=Cyp305a1	oxidation reduction ; GO:0055114 | inferred from electronic annotation with InterPro:IPR002401	microsome ; GO:0005792 | non-traceable author statement <newline> membrane ; GO:0016020 | non-traceable author statement	electron carrier activity ; GO:0009055 | non-traceable author statement <newline> electron carrier activity ; GO:0009055 | inferred from sequence or structural similarity <newline> electron carrier activity ; GO:0009055 | inferred from electronic annotation with InterPro:IPR001128 <newline> heme binding ; GO:0020037 | inferred from electronic annotation with InterPro:IPR001128, InterPro:IPR002401…	FBtr0164393
FBtr0161146	Reg	BC	SO	0.2153	0.05774	73	3.73	0.0004	0.215253	0.000378667	0.00994079		FBgn0142023	FBtr0170009		FBgn0134678	name=Dmoj\GI11920	-	FBgn0036975	name=CG5618	carboxylic acid metabolic process ; GO:0019752 | inferred from electronic annotation with InterPro:IPR002129 <newline> proteolysis ; GO:0006508 | inferred from electronic annotation with InterPro:IPR005317	cytoplasm ; GO:0005737 | inferred from electronic annotation with InterPro:IPR005317	sulfinoalanine decarboxylase activity ; GO:0004782 | inferred from sequence or structural similarity with EMBL:X94152; protein_id:CAA63868 <newline> pyridoxal phosphate binding ; GO:0030170 | inferred from electronic annotation with InterPro:IPR002129, InterPro:IPR015421 <newline> dipeptidyl-peptidase activity ; GO:0008239 | inferred from electronic annotation with InterPro:IPR005317	FBtr0162645
FBtr0170243	Reg	BC	SO	0.2162	0.03983	73	5.43	<.0001	0.21623	7.08223e-07	6.92436e-05		FBgn0142032	FBtr0170018		FBgn0136154	name=Dmoj\GI13397	-	FBgn0036996	name=CG5932	lipid metabolic process ; GO:0006629 | inferred from electronic annotation with InterPro:IPR006693	-	triglyceride lipase activity ; GO:0004806 | inferred from sequence or structural similarity with EMBL:Z31689; protein_id:CAA83494	FBtr0164122
FBtr0174927	Reg	BC	SO	0.2166	0.04585	73	4.73	<.0001	0.216644	1.08739e-05	0.000642598		FBgn0142046	FBtr0170033		FBgn0139590	name=Dmoj\GI16843	-	FBgn0037028	name=CG3618	actin filament organization ; GO:0007015 | inferred from mutant phenotype <newline> cell adhesion ; GO:0007155 | inferred from mutant phenotype <newline> regulation of cell shape ; GO:0008360 | inferred from mutant phenotype	-	guanylate cyclase activity ; GO:0004383 | non-traceable author statement	FBtr0167568
FBtr0172201	Reg	BC	SO	0.2166	0.05056	73	4.28	<.0001	0.216644	5.49859e-05	0.0023057		FBgn0142047	FBtr0170034		FBgn0134772	name=Dmoj\GI12015	-	FBgn0037073	name=CG7338	ribosome biogenesis ; GO:0042254 | inferred from electronic annotation with InterPro:IPR012948	nucleus ; GO:0005634 | inferred from electronic annotation with InterPro:IPR012948	-	FBtr0162740
FBtr0174119	Reg	BC	SO	0.2173	0.04106	73	5.29	<.0001	0.217325	1.21367e-06	0.00010829		FBgn0142069	FBtr0170056		FBgn0136196	name=Dmoj\GI13440	-	FBgn0037206	name=CG12768	-	-	-	FBtr0164165
FBtr0164780	Reg	BC	SO	0.2173	0.04752	73	4.57	<.0001	0.217321	1.91749e-05	0.00100903		FBgn0142083	FBtr0170070		FBgn0133253	name=Dmoj\GI10489	-	FBgn0037234	name=CG9795	-	-	-	FBtr0161214
FBtr0166980	Reg	BC	SO	0.2177	0.05796	73	3.76	0.0003	0.217678	0.000344703	0.00927707		FBgn0142090	FBtr0170077		FBgn0147448	name=Dmoj\GI24726	-	FBgn0037238	name=CG1090	sodium ion transport ; GO:0006814 | inferred from sequence or structural similarity with UniProtKB:Q9U6A0 <newline> calcium ion transport ; GO:0006816 | inferred from sequence or structural similarity with UniProtKB:Q9U6A0 <newline> transmembrane transport ; GO:0055085 | inferred from electronic annotation with InterPro:IPR004837	integral to membrane ; GO:0016021 | inferred from sequence or structural similarity with UniProtKB:Q9U6A0	calcium, potassium:sodium antiporter activity ; GO:0008273 | inferred from sequence or structural similarity with UniProtKB:Q28139 <newline> calcium, potassium:sodium antiporter activity ; GO:0008273 | inferred from sequence or structural similarity with UniProtKB:Q9U6A0	FBtr0175451
FBtr0173716	Reg	BC	SO	0.2187	0.05434	73	4.03	0.0001	0.218738	0.000137423	0.00465554		FBgn0142094	FBtr0170081		FBgn0133372	name=Dmoj\GI10608	-	FBgn0037240	name=Cont	establishment or maintenance of epithelial cell apical/basal polarity ; GO:0045197 | inferred by curator from GO:0005918 <newline> septate junction assembly ; GO:0019991 | inferred from mutant phenotype <newline> cell adhesion ; GO:0007155 | inferred from sequence or structural similarity with UniProtKB:P28685 <newline> axon ensheathment ; GO:0008366 | inferred from mutant phenotype <newline> ner…	pleated septate junction ; GO:0005919 | inferred from direct assay <newline> septate junction ; GO:0005918 | inferred from direct assay <newline> septate junction ; GO:0005918 | non-traceable author statement	binding ; GO:0005488 | inferred from electronic annotation with InterPro:IPR001304, InterPro:IPR016186, InterPro:IPR016187	FBtr0161333
FBtr0167588	Reg	BC	SO	0.2192	0.04583	73	4.78	<.0001	0.219168	8.77366e-06	0.000541188		FBgn0142101	FBtr0170088		FBgn0145266	name=Dmoj\GI22538	-	FBgn0037295	name=dpr16	-	-	-	FBtr0173263
FBtr0166079	Reg	BC	SO	0.2197	0.04405	73	4.99	<.0001	0.219698	3.99564e-06	0.000286327		FBgn0142102	FBtr0170089		FBgn0145274	name=Dmoj\GI22546	-	FBgn0037310	name=Tim17b1	protein transport ; GO:0015031 | inferred from sequence or structural similarity <newline> protein targeting to mitochondrion ; GO:0006626 | inferred from sequence or structural similarity with UniProtKB:O60830	mitochondrial inner membrane presequence translocase complex ; GO:0005744 | inferred from sequence or structural similarity <newline> mitochondrial inner membrane presequence translocase complex ; GO:0005744 | inferred from sequence or structural similarity with UniProtKB:O60830	P-P-bond-hydrolysis-driven protein transmembrane transporter activity ; GO:0015450 | inferred from sequence or structural similarity <newline> P-P-bond-hydrolysis-driven protein transmembrane transporter activity ; GO:0015450 | inferred from sequence or structural similarity with UniProtKB:O60830	FBtr0173271
FBtr0174430	Reg	BC	SO	0.2198	0.04828	73	4.55	<.0001	0.219804	2.06999e-05	0.00107203		FBgn0142118	FBtr0170105		FBgn0146093	name=Dmoj\GI23367	-	FBgn0037359	name=MED27	transcription initiation from RNA polymerase II promoter ; GO:0006367 | inferred from sequence or structural similarity <newline> transcription from RNA polymerase II promoter ; GO:0006366 | inferred from sequence or structural similarity with NCBI_gi:4758066 <newline> regulation of transcription from RNA polymerase II promoter ; GO:0006357 | inferred by curator from GO:0000119	nucleus ; GO:0005634 | inferred from sequence or structural similarity with NCBI_gi:4758066 <newline> mediator complex ; GO:0016592 | inferred from sequence or structural similarity <newline> mediator complex ; GO:0016592 | inferred from sequence or structural similarity with NCBI_gi:4758066 <newline> mediator complex ; GO:0016592 | inferred from direct assay	RNA polymerase II transcription mediator activity ; GO:0016455 | inferred from sequence or structural similarity <newline> RNA polymerase II transcription mediator activity ; GO:0016455 | inferred from sequence or structural similarity with NCBI_gi:4758066 <newline> transcription cofactor activity ; GO:0003712 | inferred from sequence or structural similarity with NCBI_gi:4758066 <newline> RNA po…	FBtr0174092
FBtr0175281	Reg	BC	SO	0.2201	0.03675	73	5.99	<.0001	0.220115	7.26356e-08	1.02528e-05		FBgn0142153	FBtr0170140		FBgn0145092	name=Dmoj\GI22364	-	FBgn0037380	name=CG11000	-	-	-	FBtr0173089
FBtr0166924	Reg	BC	SO	0.2201	0.04919	73	4.47	<.0001	0.220066	2.77103e-05	0.00134942		FBgn0142164	FBtr0170151		FBgn0147138	name=Dmoj\GI24415	-	FBgn0037435	name=CG18048	tRNA processing ; GO:0008033 | inferred from electronic annotation with InterPro:IPR007871	-	methyltransferase activity ; GO:0008168 | inferred from electronic annotation with InterPro:IPR007871	FBtr0175140
FBtr0162697	Reg	BC	SO	0.2202	0.03747	73	5.88	<.0001	0.220153	1.16303e-07	1.52633e-05		FBgn0142166	FBtr0170153		FBgn0145212	name=Dmoj\GI22484	-	FBgn0037448	name=CG15186	-	-	-	FBtr0173209
FBtr0167219	Reg	BC	SO	0.2202	0.05462	73	4.03	0.0001	0.220172	0.000134851	0.00458813		FBgn0142256	FBtr0170243		FBgn0146656	name=Dmoj\GI23931	-	FBgn0037467	name=CG1104	-	-	-	FBtr0174656
FBtr0167568	Reg	BC	SO	0.2203	0.03584	73	6.15	<.0001	0.220315	3.78185e-08	5.88617e-06		FBgn0142269	FBtr0170256		FBgn0146187	name=Dmoj\GI23461	-	FBgn0037521	name=CG2993	phagocytosis, engulfment ; GO:0006911 | inferred from mutant phenotype	-	-	FBtr0174186
FBtr0172416	Reg	BC	SO	0.2205	0.05579	73	3.95	0.0002	0.220527	0.000176638	0.00563117		FBgn0142303	FBtr0170291		FBgn0147148	name=Dmoj\GI24425	-	FBgn0037535	name=CG14463	-	-	-	FBtr0175150
FBtr0169140	Reg	BC	SO	0.221	0.05725	73	3.86	0.0002	0.220963	0.000243282	0.00716041		FBgn0142304	FBtr0170292		FBgn0145795	name=Dmoj\GI23068	-	FBgn0037627	name=CG13318	proteolysis ; GO:0006508 | inferred from electronic annotation with InterPro:IPR001254, InterPro:IPR001314	-	serine-type endopeptidase activity ; GO:0004252 | NOT non-traceable author statement <newline> serine-type endopeptidase activity ; GO:0004252 | inferred from electronic annotation with InterPro:IPR001254, InterPro:IPR001314	FBtr0173793
FBtr0175228	Reg	BC	SO	0.2215	0.04808	73	4.61	<.0001	0.221541	1.68854e-05	0.000911762		FBgn0142400	FBtr0170388		FBgn0146244	name=Dmoj\GI23518	-	FBgn0037712	name=CG16789	-	-	ATP binding ; GO:0005524 | inferred from electronic annotation with InterPro:IPR003959	FBtr0174243
FBtr0163305	Reg	BC	SO	0.2215	0.05678	73	3.9	0.0002	0.221532	0.000210444	0.00642228		FBgn0142404	FBtr0170392		FBgn0145794	name=Dmoj\GI23067	-	FBgn0037721	name=CG9427	-	-	-	FBtr0173792
FBtr0171722	Reg	BC	SO	0.2223	0.04901	73	4.54	<.0001	0.222309	2.20386e-05	0.00112646		FBgn0142434	FBtr0170422		FBgn0147601	name=Dmoj\GI24881	-	FBgn0037750	name=CG12946	-	-	-	FBtr0175606
FBtr0170088	Reg	BC	SO	0.2227	0.04894	73	4.55	<.0001	0.222695	2.08605e-05	0.00107856		FBgn0142455	FBtr0170443		FBgn0145469	name=Dmoj\GI22742	-	FBgn0037753	name=CG12947	-	-	-	FBtr0173467
FBtr0161460	Reg	BC	SO	0.2228	0.04962	73	4.49	<.0001	0.222834	2.59872e-05	0.00128267		FBgn0142482	FBtr0170470		FBgn0145867	name=Dmoj\GI23140	-	FBgn0037788	name=CG3940	one-carbon metabolic process ; GO:0006730 | inferred from electronic annotation with InterPro:IPR018338	-	carbonate dehydratase activity ; GO:0004089 | inferred from sequence or structural similarity with EMBL:AF079835 <newline> zinc ion binding ; GO:0008270 | inferred from electronic annotation with InterPro:IPR018338	FBtr0173865
FBtr0171994	Reg	BC	SO	0.223	0.05801	73	3.84	0.0003	0.222993	0.000256312	0.00744423		FBgn0142502	FBtr0170490		FBgn0146305	name=Dmoj\GI23579	-	FBgn0037804	name=CG11870	protein amino acid phosphorylation ; GO:0006468 | non-traceable author statement <newline> protein amino acid phosphorylation ; GO:0006468 | inferred from electronic annotation with InterPro:IPR000719, InterPro:IPR002290, InterPro:IPR008271, InterPro:IPR017441, InterPro:IPR017442	-	protein serine/threonine kinase activity ; GO:0004674 | non-traceable author statement <newline> ATP binding ; GO:0005524 | inferred from electronic annotation with InterPro:IPR000719, InterPro:IPR002290, InterPro:IPR017441, InterPro:IPR017442 <newline> protein serine/threonine kinase activity ; GO:0004674 | inferred from electronic annotation with InterPro:IPR002290, InterPro:IPR008271	FBtr0174304
FBtr0169740	Reg	BC	SO	0.2231	0.0405	73	5.51	<.0001	0.223051	5.17195e-07	5.33482e-05		FBgn0142558	FBtr0170546		FBgn0146307	name=Dmoj\GI23581	-	FBgn0037806	name=CG11872	-	-	-	FBtr0174306
FBtr0173268	Reg	BC	SO	0.2231	0.05545	73	4.02	0.0001	0.22306	0.000138809	0.00469027		FBgn0142569	FBtr0170557		FBgn0146419	name=Dmoj\GI23693	-	FBgn0037822	name=CG14683	biological_process ; GO:0008150 | no biological data available	cellular_component ; GO:0005575 | no biological data available	methyltransferase activity ; GO:0008168 | inferred from electronic annotation with InterPro:IPR002903	FBtr0174418
FBtr0169398	Reg	BC	SO	0.2233	0.05417	73	4.12	<.0001	0.223301	9.8129e-05	0.00359841		FBgn0142605	FBtr0170593		FBgn0145353	name=Dmoj\GI22625	-	FBgn0037873	name=SdhC	mitochondrial electron transport, succinate to ubiquinone ; GO:0006121 | inferred from sequence or structural similarity with NCBI_gi:4506863 <newline> succinate metabolic process ; GO:0006105 | inferred from sequence or structural similarity with NCBI_gi:4506863 <newline> tricarboxylic acid cycle ; GO:0006099 | inferred from sequence or structural similarity with NCBI_gi:4506863 <newline> tricar…	mitochondrial respiratory chain complex II ; GO:0005749 | inferred from sequence or structural similarity with NCBI_gi:4506863 <newline> mitochondrial respiratory chain complex II ; GO:0005749 | inferred from sequence or structural similarity with UniProtKB:Q99643	succinate dehydrogenase activity ; GO:0000104 | inferred from sequence or structural similarity with NCBI_gi:4506863 <newline> succinate dehydrogenase (ubiquinone) activity ; GO:0008177 | inferred from sequence or structural similarity with UniProtKB:Q99643 <newline> electron carrier activity ; GO:0009055 | inferred from electronic annotation with InterPro:IPR018495	FBtr0173350
FBtr0162846	Reg	BC	SO	0.2235	0.05198	73	4.3	<.0001	0.223503	5.21251e-05	0.00221152		FBgn0142625	FBtr0170613		FBgn0133052	name=Dmoj\GI10287	-	FBgn0037902	name=CG5281	-	membrane ; GO:0016020 | inferred from electronic annotation with InterPro:IPR000620	-	FBtr0161012
FBtr0174978	Reg	BC	SO	0.224	0.05469	73	4.09	0.0001	0.223955	0.000107979	0.00387115		FBgn0142666	FBtr0170654		FBgn0146800	name=Dmoj\GI24077	-	FBgn0037941	name=CG12594	cell adhesion ; GO:0007155 | inferred from electronic annotation with InterPro:IPR003129	-	structural molecule activity ; GO:0005198 | inferred from electronic annotation with InterPro:IPR003129	FBtr0174802
FBtr0174709	Reg	BC	SO	0.2242	0.05886	73	3.81	0.0003	0.224194	0.000288165	0.0081245		FBgn0142674	FBtr0170662		FBgn0145176	name=Dmoj\GI22448	-	FBgn0037944	name=CG6923	-	-	protein binding ; GO:0005515 | inferred from electronic annotation with InterPro:IPR001841 <newline> zinc ion binding ; GO:0008270 | inferred from electronic annotation with InterPro:IPR001841	FBtr0173173
FBtr0174140	Reg	BC	SO	0.2243	0.05616	73	3.99	0.0002	0.224291	0.000153351	0.00505783		FBgn0142700	FBtr0170688		FBgn0145187	name=Dmoj\GI22459	-	FBgn0038013	name=CG10038	biological_process ; GO:0008150 | no biological data available	cellular_component ; GO:0005575 | no biological data available	molecular_function ; GO:0003674 | no biological data available	FBtr0173184
FBtr0169615	Reg	BC	SO	0.225	0.05778	73	3.89	0.0002	0.225041	0.000215733	0.00654181		FBgn0142712	FBtr0170700		FBgn0147278	name=Dmoj\GI24556	-	FBgn0038202	name=CG12402	-	-	-	FBtr0175281
FBtr0164776	Reg	BC	SO	0.225	0.05994	73	3.75	0.0003	0.22496	0.000347751	0.00933763		FBgn0142821	FBtr0170810		FBgn0147273	name=Dmoj\GI24551	-	FBgn0038207	name=CG14356	-	-	-	FBtr0175276
FBtr0162447	Reg	BC	SO	0.2255	0.0371	73	6.08	<.0001	0.225513	5.04013e-08	7.51652e-06		FBgn0142847	FBtr0170836		FBgn0147264	name=Dmoj\GI24542	-	FBgn0038211	name=CG9649	proteolysis ; GO:0006508 | non-traceable author statement <newline> proteolysis ; GO:0006508 | inferred from electronic annotation with InterPro:IPR001254, InterPro:IPR001314, InterPro:IPR018114	-	endopeptidase activity ; GO:0004175 | non-traceable author statement <newline> serine-type endopeptidase activity ; GO:0004252 | inferred from electronic annotation with InterPro:IPR001254, InterPro:IPR001314, InterPro:IPR018114	FBtr0175267
FBtr0168002	Reg	BC	SO	0.2265	0.04052	73	5.59	<.0001	0.226547	3.68842e-07	4.02584e-05		FBgn0142866	FBtr0170855		FBgn0145722	name=Dmoj\GI22995	-	FBgn0038277	name=RpS5b	translation ; GO:0006412 | inferred from sequence or structural similarity with HGNC_gene:RPS5; HGNC:10426; OMIM:603630	lipid particle ; GO:0005811 | inferred from direct assay <newline> cytosolic small ribosomal subunit ; GO:0022627 | inferred from sequence or structural similarity with HGNC_gene:RPS5; HGNC:10426; OMIM:603630	structural constituent of ribosome ; GO:0003735 | inferred from sequence or structural similarity with HGNC_gene:RPS5; HGNC:10426; OMIM:603630 <newline> RNA binding ; GO:0003723 | inferred from electronic annotation with InterPro:IPR020606	FBtr0173720
FBtr0170987	Reg	BC	SO	0.2271	0.053	73	4.29	<.0001	0.227111	5.48907e-05	0.00230273		FBgn0142932	FBtr0170921		FBgn0145718	name=Dmoj\GI22991	-	FBgn0038282	name=dpr9	-	-	-	FBtr0173716
FBtr0160938	Reg	BC	SO	0.2272	0.0505	73	4.5	<.0001	0.227204	2.52413e-05	0.00125363		FBgn0142968	FBtr0170957		FBgn0146655	name=Dmoj\GI23930	-	FBgn0038295	name=Gyc88E	cGMP biosynthetic process ; GO:0006182 | inferred by curator from GO:0004383 <newline> cGMP biosynthetic process ; GO:0006182 | inferred from electronic annotation with InterPro:IPR011644 <newline> intracellular signaling cascade ; GO:0007242 | inferred from electronic annotation with InterPro:IPR001054, InterPro:IPR018297	guanylate cyclase complex, soluble ; GO:0008074 | inferred from sequence or structural similarity <newline> guanylate cyclase complex, soluble ; GO:0008074 | inferred from sequence or structural similarity with EMBL:AF064514	guanylate cyclase activity ; GO:0004383 | non-traceable author statement <newline> guanylate cyclase activity ; GO:0004383 | inferred from direct assay <newline> guanylate cyclase activity ; GO:0004383 | inferred from sequence or structural similarity with EMBL:AF064514 <newline> guanylate cyclase activity ; GO:0004383 | inferred from sequence or structural similarity with EMBL:AF064514; protein_…	FBtr0174655
FBtr0169897	Reg	BC	SO	0.2275	0.05413	73	4.2	<.0001	0.227482	7.37468e-05	0.00288838		FBgn0142981	FBtr0170970		FBgn0145652	name=Dmoj\GI22925	-	FBgn0038312	name=CG4334	transmembrane transport ; GO:0055085 | inferred from electronic annotation with InterPro:IPR003689 <newline> metal ion transport ; GO:0030001 | inferred from electronic annotation with InterPro:IPR003689	membrane ; GO:0016020 | inferred from electronic annotation with InterPro:IPR003689	metal ion transmembrane transporter activity ; GO:0046873 | inferred from electronic annotation with InterPro:IPR003689	FBtr0173650
FBtr0161619	Reg	BC	SO	0.228	0.04542	73	5.02	<.0001	0.228019	3.52382e-06	0.000258372		FBgn0142982	FBtr0170971		FBgn0147031	name=Dmoj\GI24308	-	FBgn0038330	name=CG14868	-	-	-	FBtr0175033
FBtr0173077	Reg	BC	SO	0.2281	0.06118	73	3.73	0.0004	0.228066	0.000378797	0.00994329		FBgn0142998	FBtr0170987		FBgn0146120	name=Dmoj\GI23394	-	FBgn0038332	name=CG6136	copper ion homeostasis ; GO:0055070 | inferred from electronic annotation with InterPro:IPR005627	-	copper ion binding ; GO:0005507 | inferred from electronic annotation with InterPro:IPR005627	FBtr0174119
FBtr0167870	Reg	BC	SO	0.2284	0.04568	73	5	<.0001	0.228405	3.8144e-06	0.000275734		FBgn0143036	FBtr0171025		FBgn0145679	name=Dmoj\GI22952	-	FBgn0038385	name=CG4221	-	-	protein binding ; GO:0005515 | inferred from electronic annotation with InterPro:IPR001611	FBtr0173677
FBtr0165438	Reg	BC	SO	0.2291	0.05609	73	4.09	0.0001	0.229117	0.000111691	0.00397267		FBgn0143039	FBtr0171028		FBgn0145376	name=Dmoj\GI22648	-	FBgn0038391	name=GATAe	endoderm development ; GO:0007492 | non-traceable author statement <newline> antimicrobial humoral response ; GO:0019730 | inferred from mutant phenotype <newline> regulation of transcription, DNA-dependent ; GO:0006355 | inferred from electronic annotation with InterPro:IPR000679, InterPro:IPR013088	nucleus ; GO:0005634 | non-traceable author statement	general RNA polymerase II transcription factor activity ; GO:0016251 | non-traceable author statement <newline> general RNA polymerase II transcription factor activity ; GO:0016251 | inferred from sequence or structural similarity with EMBL:U51335 <newline> sequence-specific DNA binding ; GO:0043565 | inferred from electronic annotation with InterPro:IPR000679 <newline> zinc ion binding ; GO:0008…	FBtr0173373
FBtr0175448	Reg	BC	SO	0.2296	0.04726	73	4.86	<.0001	0.229568	6.58247e-06	0.000429193		FBgn0143048	FBtr0171037		FBgn0132869	name=Dmoj\GI10103	-	FBgn0038395	name=CG10407	-	-	-	FBtr0160828
FBtr0168521	Reg	BC	SO	0.2299	0.04857	73	4.73	<.0001	0.229929	1.05283e-05	0.000626145		FBgn0143054	FBtr0171043		FBgn0133157	name=Dmoj\GI10393	G-protein coupled receptor activity. B.p= sensory perception of taste	FBgn0038440	name=Gr89a	sensory perception of taste ; GO:0050909 | inferred from electronic annotation with InterPro:IPR013604	integral to membrane ; GO:0016021 | inferred from electronic annotation with InterPro:IPR013604	-	FBtr0161118
FBtr0165207	Reg	BC	SO	0.2301	0.05201	73	4.42	<.0001	0.230061	3.33116e-05	0.00155972		FBgn0143068	FBtr0171057		FBgn0146469	name=Dmoj\GI23744	-	FBgn0038473	name=ns1	regulation of multicellular organism growth ; GO:0040014 | inferred from mutant phenotype <newline> regulation of insulin receptor signaling pathway ; GO:0046626 | inferred from mutant phenotype	nucleolus ; GO:0005730 | inferred from direct assay	GTP binding ; GO:0005525 | inferred from electronic annotation with InterPro:IPR002917, InterPro:IPR006073	FBtr0174469
FBtr0169040	Reg	BC	SO	0.2307	0.05827	73	3.96	0.0002	0.230651	0.000173633	0.00555909		FBgn0143077	FBtr0171066		FBgn0147164	name=Dmoj\GI24442	-	FBgn0038485	name=CG5255	proteolysis ; GO:0006508 | non-traceable author statement <newline> proteolysis ; GO:0006508 | inferred from electronic annotation with InterPro:IPR001254, InterPro:IPR001314, InterPro:IPR018114	-	serine-type endopeptidase activity ; GO:0004252 | non-traceable author statement <newline> serine-type endopeptidase activity ; GO:0004252 | inferred from sequence or structural similarity with EMBL:AE000664	FBtr0175167
FBtr0169962	Reg	BC	SO	0.2315	0.05012	73	4.62	<.0001	0.231538	1.6144e-05	0.000880057		FBgn0143078	FBtr0171067		FBgn0146359	name=Dmoj\GI23633	-	FBgn0038543	name=CG7397	regulation of Rho protein signal transduction ; GO:0035023 | inferred from electronic annotation with InterPro:IPR000219	intracellular ; GO:0005622 | inferred from electronic annotation with InterPro:IPR000219	Rho guanyl-nucleotide exchange factor activity ; GO:0005089 | inferred from electronic annotation with InterPro:IPR000219	FBtr0174358
FBtr0161778	Reg	BC	SO	0.2318	0.05769	73	4.02	0.0001	0.231792	0.000141059	0.00474752		FBgn0143081	FBtr0171070		FBgn0146610	name=Dmoj\GI23885	-	FBgn0038552	name=CG18012	protein amino acid glycosylation ; GO:0006486 | inferred from sequence or structural similarity with SGD_LOCUS:ALG1; SGD:S0000314	-	beta-1,4-mannosyltransferase activity ; GO:0019187 | inferred from sequence or structural similarity with SGD_LOCUS:ALG1; SGD:S0000314	FBtr0174610
FBtr0166161	Reg	BC	SO	0.2319	0.05164	73	4.49	<.0001	0.231868	2.61216e-05	0.00128786		FBgn0143153	FBtr0171142		FBgn0146605	name=Dmoj\GI23880	-	FBgn0038571	name=CG7215	-	-	-	FBtr0174605
FBtr0163538	Reg	BC	SO	0.232	0.03495	73	6.64	<.0001	0.231981	4.84674e-09	1.00217e-06		FBgn0143163	FBtr0171152		FBgn0146600	name=Dmoj\GI23875	-	FBgn0038579	name=CG14313	-	-	-	FBtr0174600
FBtr0175531	Reg	BC	SO	0.2322	0.05348	73	4.34	<.0001	0.232228	4.46951e-05	0.00196306		FBgn0143190	FBtr0171179		FBgn0147207	name=Dmoj\GI24485	-	FBgn0038597	name=CG8064	-	-	-	FBtr0175210
FBtr0168513	Reg	BC	SO	0.2322	0.05874	73	3.95	0.0002	0.232171	0.000176931	0.00563808		FBgn0143200	FBtr0171189		FBgn0146982	name=Dmoj\GI24259	-	FBgn0038613	name=CG7678	ATP synthesis coupled proton transport ; GO:0015986 | inferred from electronic annotation with InterPro:IPR002490	vacuolar proton-transporting V-type ATPase, V0 domain ; GO:0000220 | inferred from sequence or structural similarity with SGD_LOCUS:VPH1; SGD:S0005796	hydrogen-exporting ATPase activity, phosphorylative mechanism ; GO:0008553 | inferred from sequence or structural similarity with SGD_LOCUS:VPH1; SGD:S0005796	FBtr0174984
FBtr0172742	Reg	BC	SO	0.2326	0.05275	73	4.41	<.0001	0.232558	3.50935e-05	0.00162473		FBgn0143259	FBtr0171248		FBgn0147506	name=Dmoj\GI24784	-	FBgn0038631	name=CG7695	-	-	-	FBtr0175509
FBtr0166138	Reg	BC	SO	0.2332	0.05381	73	4.33	<.0001	0.233243	4.59907e-05	0.00200642		FBgn0143276	FBtr0171265		FBgn0145692	name=Dmoj\GI22965	-	FBgn0038654	name=CG14298	-	-	peptidase inhibitor activity ; GO:0030414 | inferred from sequence or structural similarity with NCBI_NP:000475 <newline> serine-type endopeptidase inhibitor activity ; GO:0004867 | inferred from electronic annotation with InterPro:IPR002223	FBtr0173690
FBtr0174741	Reg	BC	SO	0.2337	0.03614	73	6.47	<.0001	0.233653	1.00187e-08	1.87695e-06		FBgn0143427	FBtr0171417		FBgn0146417	name=Dmoj\GI23691	-	FBgn0038686	name=CG5555	-	-	protein binding ; GO:0005515 | inferred from electronic annotation with InterPro:IPR001841 <newline> zinc ion binding ; GO:0008270 | inferred from electronic annotation with InterPro:IPR001607, InterPro:IPR001841	FBtr0174416
FBtr0173350	Reg	BC	SO	0.2353	0.0437	73	5.38	<.0001	0.235317	8.44725e-07	8.01637e-05		FBgn0143527	FBtr0171517		FBgn0144957	name=Dmoj\GI22229	-	FBgn0038788	name=Sirt2	dendrite morphogenesis ; GO:0048813 | inferred from mutant phenotype <newline> protein amino acid deacetylation ; GO:0006476 | inferred from direct assay <newline> determination of adult lifespan ; GO:0008340 | inferred from mutant phenotype <newline> chromatin silencing ; GO:0006342 | inferred from electronic annotation with InterPro:IPR003000	-	NAD-dependent histone deacetylase activity ; GO:0017136 | inferred from sequence or structural similarity with SGD_LOCUS:HST2; SGD:S0005936 <newline> NAD-dependent histone deacetylase activity ; GO:0017136 | inferred from direct assay <newline> NAD binding ; GO:0070403 | inferred from electronic annotation with InterPro:IPR003000 <newline> zinc ion binding ; GO:0008270 | inferred from electronic …	FBtr0172954
FBtr0173677	Reg	BC	SO	0.2353	0.05256	73	4.48	<.0001	0.235273	2.74282e-05	0.00133859		FBgn0143554	FBtr0171544		FBgn0144959	name=Dmoj\GI22231	-	FBgn0038790	name=MtnC	-	-	metal ion binding ; GO:0046872 | inferred from electronic annotation with InterPro:IPR000966	FBtr0172956
FBtr0165803	Reg	BC	SO	0.2358	0.04723	73	4.99	<.0001	0.235778	3.9324e-06	0.000282584		FBgn0143576	FBtr0171567		FBgn0144896	name=Dmoj\GI22167	-	FBgn0038818	name=Nep4	proteolysis ; GO:0006508 | inferred from electronic annotation with InterPro:IPR000718, InterPro:IPR008753, InterPro:IPR018497	-	metalloendopeptidase activity ; GO:0004222 | inferred from sequence or structural similarity <newline> metalloendopeptidase activity ; GO:0004222 | inferred from sequence or structural similarity with UniProtKB:P42892	FBtr0172892
FBtr0171043	Reg	BC	SO	0.2359	0.05838	73	4.04	0.0001	0.235918	0.000130106	0.00446343		FBgn0143584	FBtr0171575		FBgn0144891	name=Dmoj\GI22162	-	FBgn0038821	name=CG17267	-	-	-	FBtr0172887
FBtr0164859	Reg	BC	SO	0.2361	0.0588	73	4.02	0.0001	0.236144	0.000142174	0.00477546		FBgn0143593	FBtr0171584		FBgn0144738	name=Dmoj\GI22009	-	FBgn0038845	name=CG10827	metabolic process ; GO:0008152 | inferred from electronic annotation with InterPro:IPR001952, InterPro:IPR017849, InterPro:IPR017850, InterPro:IPR018299	-	alkaline phosphatase activity ; GO:0004035 | inferred from sequence or structural similarity with UniProtKB:P29523	FBtr0172734
FBtr0170593	Reg	BC	SO	0.2363	0.04857	73	4.87	<.0001	0.236303	6.40125e-06	0.000419588		FBgn0143609	FBtr0171600		FBgn0147009	name=Dmoj\GI24286	-	FBgn0038897	name=CG5849	proteolysis ; GO:0006508 | inferred from electronic annotation with InterPro:IPR001930	-	aminopeptidase activity ; GO:0004177 | inferred from sequence or structural similarity with UniProtKB:P91885 <newline> metallopeptidase activity ; GO:0008237 | inferred from electronic annotation with InterPro:IPR014782 <newline> zinc ion binding ; GO:0008270 | inferred from electronic annotation with InterPro:IPR014782	FBtr0175011
FBtr0173822	Reg	BC	SO	0.2365	0.06217	73	3.8	0.0003	0.236529	0.000292673	0.00821713		FBgn0143612	FBtr0171603		FBgn0145109	name=Dmoj\GI22381	-	FBgn0038957	name=CG7059	glycolysis ; GO:0006096 | inferred from electronic annotation with InterPro:IPR005952	-	phosphoglycerate mutase activity ; GO:0004619 | inferred from sequence or structural similarity with UniProtKB:P16290	FBtr0173106
FBtr0162390	Reg	BC	SO	0.2367	0.06236	73	3.8	0.0003	0.236704	0.000301382	0.00839857		FBgn0143627	FBtr0171618		FBgn0144728	name=Dmoj\GI21999	-	FBgn0039031	name=CG17244	-	-	-	FBtr0172724
FBtr0170688	Reg	BC	SO	0.2375	0.05257	73	4.52	<.0001	0.23746	2.35949e-05	0.0011891		FBgn0143631	FBtr0171622		FBgn0133529	name=Dmoj\GI10766	-	FBgn0039040	name=CG13833	oxidation reduction ; GO:0055114 | inferred from electronic annotation with InterPro:IPR002347	-	oxidoreductase activity ; GO:0016491 | inferred from sequence or structural similarity with EMBL:AY268355 <newline> binding ; GO:0005488 | inferred from electronic annotation with InterPro:IPR016040	FBtr0161491
FBtr0173421	Reg	BC	SO	0.2378	0.06036	73	3.94	0.0002	0.237821	0.000184816	0.00582684		FBgn0143666	FBtr0171657		FBgn0144990	name=Dmoj\GI22262	-	FBgn0039061	name=Ir	potassium ion transport ; GO:0006813 | inferred from direct assay <newline> regulation of membrane potential ; GO:0042391 | inferred from direct assay	integral to membrane ; GO:0016021 | inferred from direct assay	inward rectifier potassium channel activity ; GO:0005242 | non-traceable author statement <newline> ATP-activated inward rectifier potassium channel activity ; GO:0015272 | inferred from sequence or structural similarity with UniProtKB:P52188 <newline> inward rectifier potassium channel activity ; GO:0005242 | inferred from direct assay	FBtr0172987
FBtr0170700	Reg	BC	SO	0.2381	0.0592	73	4.02	0.0001	0.238091	0.000139317	0.00470317		FBgn0143833	FBtr0171826		FBgn0146890	name=Dmoj\GI24167	-	FBgn0039152	name=CG6129	regulation of transcription ; GO:0045449 | inferred from electronic annotation with InterPro:IPR011598	ciliary rootlet ; GO:0035253 | inferred from sequence or structural similarity with NCBI_NP:055490 AND inferred from sequence or structural similarity with NCBI_NP:742120 <newline> nucleus ; GO:0005634 | inferred from electronic annotation with InterPro:IPR011598	nucleotide binding ; GO:0000166 | inferred from electronic annotation with InterPro:IPR010978 <newline> transcription regulator activity ; GO:0030528 | inferred from electronic annotation with InterPro:IPR011598	FBtr0174892
FBtr0169375	Reg	BC	SO	0.2381	0.0635	73	3.75	0.0004	0.238067	0.000352682	0.00943568		FBgn0143886	FBtr0171880		FBgn0145414	name=Dmoj\GI22686	-	FBgn0039189	name=CG18528	tRNA modification ; GO:0006400 | inferred from electronic annotation with InterPro:IPR004520	intracellular ; GO:0005622 | inferred from electronic annotation with InterPro:IPR002917, InterPro:IPR004520	GTP binding ; GO:0005525 | inferred from electronic annotation with InterPro:IPR002917, InterPro:IPR004520, InterPro:IPR005225 <newline> GTPase activity ; GO:0003924 | inferred from electronic annotation with InterPro:IPR004520	FBtr0173411
FBtr0173015	Reg	BC	SO	0.2385	0.05097	73	4.68	<.0001	0.23849	1.2958e-05	0.000739005		FBgn0143892	FBtr0171886		FBgn0146313	name=Dmoj\GI23587	-	FBgn0039219	name=CG13630	cellular process ; GO:0009987 | inferred from electronic annotation with InterPro:IPR000994 <newline> proteolysis ; GO:0006508 | inferred from electronic annotation with InterPro:IPR001714, InterPro:IPR002467	-	aminopeptidase activity ; GO:0004177 | inferred from sequence or structural similarity with SGD_LOCUS:MAP1; SGD:S0004234 <newline> metalloexopeptidase activity ; GO:0008235 | inferred from electronic annotation with InterPro:IPR001714, InterPro:IPR002467	FBtr0174312
FBtr0163453	Reg	BC	SO	0.2396	0.05721	73	4.19	<.0001	0.239606	7.77356e-05	0.00300907		FBgn0143956	FBtr0171951		FBgn0146766	name=Dmoj\GI24043	-	FBgn0039226	name=CG18410	-	-	-	FBtr0174768
FBtr0161709	Reg	BC	SO	0.2403	0.04025	73	5.97	<.0001	0.240259	7.90093e-08	1.10162e-05		FBgn0143963	FBtr0171958		FBgn0146651	name=Dmoj\GI23926	-	FBgn0039299	name=CG11854	-	-	-	FBtr0174651
FBtr0175011	Reg	BC	SO	0.2403	0.05075	73	4.73	<.0001	0.240314	1.04898e-05	0.000624366		FBgn0143973	FBtr0171968		FBgn0146630	name=Dmoj\GI23905	-	FBgn0039306	name=CG11859	protein amino acid phosphorylation ; GO:0006468 | non-traceable author statement <newline> protein amino acid phosphorylation ; GO:0006468 | inferred from electronic annotation with InterPro:IPR015285	-	protein kinase activity ; GO:0004672 | non-traceable author statement <newline> ATP binding ; GO:0005524 | inferred from electronic annotation with InterPro:IPR015285, InterPro:IPR018934, InterPro:IPR018935 <newline> protein serine/threonine kinase activity ; GO:0004674 | inferred from electronic annotation with InterPro:IPR015285, InterPro:IPR018935	FBtr0174630
FBtr0163151	Reg	BC	SO	0.241	0.03467	73	6.95	<.0001	0.240989	1.28385e-09	3.15445e-07		FBgn0144033	FBtr0172028		FBgn0145701	name=Dmoj\GI22974	-	FBgn0039380	name=CG5890	wing disc dorsal/ventral pattern formation ; GO:0048190 | inferred from genetic interaction with Bx, ap	-	calcium ion binding ; GO:0005509 | inferred from sequence or structural similarity with UniProtKB:P35333	FBtr0173699
FBtr0163595	Reg	BC	SO	0.241	0.05103	73	4.72	<.0001	0.240981	1.10062e-05	0.000648773		FBgn0144042	FBtr0172037		FBgn0145343	name=Dmoj\GI22615	-	FBgn0039420	name=CG6154	proteolysis ; GO:0006508 | inferred from electronic annotation with InterPro:IPR008257	-	dipeptidase activity ; GO:0016805 | inferred from sequence or structural similarity with UniProtKB:P22412 <newline> metalloexopeptidase activity ; GO:0008235 | inferred from electronic annotation with InterPro:IPR008257 <newline> dipeptidyl-peptidase activity ; GO:0008239 | inferred from electronic annotation with InterPro:IPR008257	FBtr0173340
FBtr0169230	Reg	BC	SO	0.2412	0.04668	73	5.17	<.0001	0.241167	1.99769e-06	0.000162591		FBgn0144059	FBtr0172054		FBgn0146002	name=Dmoj\GI23275	-	FBgn0039486	name=CG6074	one-carbon metabolic process ; GO:0006730 | inferred from electronic annotation with InterPro:IPR018338	-	carbonate dehydratase activity ; GO:0004089 | inferred from sequence or structural similarity with UniProtKB:P27139 <newline> zinc ion binding ; GO:0008270 | inferred from electronic annotation with InterPro:IPR018338	FBtr0174000
FBtr0161542	Reg	BC	SO	0.2418	0.05007	73	4.83	<.0001	0.241802	7.33887e-06	0.00046873		FBgn0144060	FBtr0172055		FBgn0144746	name=Dmoj\GI22017	-	FBgn0039536	name=CG18437	-	-	-	FBtr0172742
FBtr0174304	Reg	BC	SO	0.2419	0.03819	73	6.33	<.0001	0.241936	1.73517e-08	3.017e-06		FBgn0144164	FBtr0172159		FBgn0133973	name=Dmoj\GI11212	-	FBgn0039576	name=CG17856	mitochondrial electron transport, ubiquinol to cytochrome c ; GO:0006122 | inferred from sequence or structural similarity with UniProtKB:P14927	mitochondrial respiratory chain complex III ; GO:0005750 | inferred from sequence or structural similarity with SGD_LOCUS:QCR7; SGD:S0002937 <newline> mitochondrial respiratory chain complex III ; GO:0005750 | inferred from sequence or structural similarity with UniProtKB:P14927	ubiquinol-cytochrome-c reductase activity ; GO:0008121 | inferred from sequence or structural similarity with SGD_LOCUS:QCR7; SGD:S0002937 <newline> ubiquinol-cytochrome-c reductase activity ; GO:0008121 | inferred from sequence or structural similarity with UniProtKB:P14927	FBtr0161937
FBtr0168069	Reg	BC	SO	0.2419	0.05889	73	4.11	0.0001	0.241879	0.000103299	0.00374279		FBgn0144193	FBtr0172188		FBgn0145080	name=Dmoj\GI22352	-	FBgn0039647	name=CG14509	olfactory behavior ; GO:0042048 | inferred from mutant phenotype	-	-	FBtr0173077
FBtr0173793	Reg	BC	SO	0.2421	0.05457	73	4.44	<.0001	0.242125	3.16783e-05	0.00149973		FBgn0144206	FBtr0172201		FBgn0145070	name=Dmoj\GI22342	-	FBgn0039663	name=CG2321	-	-	-	FBtr0173067
FBtr0173814	Reg	BC	SO	0.2422	0.03116	73	7.77	<.0001	0.242201	3.77219e-11	1.4081e-08		FBgn0144243	FBtr0172238		FBgn0133182	name=Dmoj\GI10418	metalloendopeptidase activity. B.P= proteolysis	FBgn0039688	name=Kul	proteolysis ; GO:0006508 | inferred from electronic annotation with InterPro:IPR001590, InterPro:IPR002870	-	metalloendopeptidase activity ; GO:0004222 | inferred from sequence or structural similarity with EMBL:AF011379 <newline> zinc ion binding ; GO:0008270 | inferred from electronic annotation with InterPro:IPR002870	FBtr0161143
FBtr0167595	Reg	BC	SO	0.2423	0.02362	73	10.25	<.0001	0.242258	8.63528e-16	8.96873e-13		FBgn0144300	FBtr0172295		FBgn0133184	name=Dmoj\GI10420	N-acetyltransferase activity. B.P= metabolic process	FBgn0039690	name=CG1969	metabolic process ; GO:0008152 | inferred from electronic annotation with InterPro:IPR000182	-	glucosamine 6-phosphate N-acetyltransferase activity ; GO:0004343 | non-traceable author statement <newline> N-acetyltransferase activity ; GO:0008080 | inferred from electronic annotation with InterPro:IPR000182	FBtr0161145
FBtr0168170	Reg	BC	SO	0.2425	0.0533	73	4.55	<.0001	0.24254	2.08584e-05	0.00107849		FBgn0144312	FBtr0172307		FBgn0133191	name=Dmoj\GI10427	oxidoreductase activity; BINDING. B.p- metabolic process	FBgn0039695	name=CG12068	oxidation reduction ; GO:0055114 | inferred from electronic annotation with InterPro:IPR002347	-	3-hydroxybutyrate dehydrogenase activity ; GO:0003858 | inferred from sequence or structural similarity with UniProtKB:P29147 <newline> binding ; GO:0005488 | inferred from electronic annotation with InterPro:IPR016040	FBtr0161152
FBtr0174306	Reg	BC	SO	0.2426	0.0498	73	4.87	<.0001	0.24256	6.27372e-06	0.000412705		FBgn0144377	FBtr0172372		FBgn0133175	name=Dmoj\GI10411	structural constituent of ribosome. B.P= translation	FBgn0039713	name=RpS8	translation ; GO:0006412 | inferred from sequence or structural similarity <newline> translation ; GO:0006412 | inferred from sequence or structural similarity with NCBI_gi:4506743	lipid particle ; GO:0005811 | inferred from direct assay <newline> cytosolic small ribosomal subunit ; GO:0022627 | inferred from sequence or structural similarity <newline> cytosolic small ribosomal subunit ; GO:0022627 | inferred from sequence or structural similarity with NCBI_gi:4506743	structural constituent of ribosome ; GO:0003735 | inferred from sequence or structural similarity <newline> structural constituent of ribosome ; GO:0003735 | inferred from sequence or structural similarity with NCBI_gi:4506743	FBtr0161136
FBtr0161384	Reg	BC	SO	0.2426	0.06064	73	4	0.0001	0.242605	0.000149727	0.00496706		FBgn0144438	FBtr0172433		FBgn0147574	name=Dmoj\GI24854	-	FBgn0039768	name=CG15533	sphingomyelin metabolic process ; GO:0006684 | inferred from sequence or structural similarity with UniProtKB:P17405 <newline> sphingomyelin catabolic process ; GO:0006685 | inferred from electronic annotation with InterPro:IPR011160	-	sphingomyelin phosphodiesterase activity ; GO:0004767 | inferred from sequence or structural similarity with UniProtKB:P17405	FBtr0175579
FBtr0172938	Reg	BC	SO	0.2427	0.05137	73	4.73	<.0001	0.242726	1.08751e-05	0.000642647		FBgn0144582	FBtr0172578		FBgn0133204	name=Dmoj\GI10440	-	FBgn0039816	name=CG11317	-	intracellular ; GO:0005622 | inferred from electronic annotation with InterPro:IPR007087, InterPro:IPR015880	zinc ion binding ; GO:0008270 | inferred from electronic annotation with InterPro:IPR007087, InterPro:IPR015880	FBtr0161165
FBtr0169862	Reg	BC	SO	0.2436	0.03902	73	6.24	<.0001	0.243639	2.53233e-08	4.17525e-06		FBgn0144607	FBtr0172603		FBgn0145851	name=Dmoj\GI23124	-	FBgn0039862	name=kek6	-	-	-	FBtr0173849
FBtr0165260	Reg	BC	SO	0.2436	0.05756	73	4.23	<.0001	0.243632	6.62552e-05	0.00266042		FBgn0144620	FBtr0172616		FBgn0136809	name=Dmoj\GI14055	-	FBgn0039905	name=CG2052	-	intracellular ; GO:0005622 | inferred from electronic annotation with InterPro:IPR007087, InterPro:IPR015880	zinc ion binding ; GO:0008270 | inferred from electronic annotation with InterPro:IPR007087, InterPro:IPR015880 <newline> nucleic acid binding ; GO:0003676 | inferred from electronic annotation with InterPro:IPR013087	FBtr0164780
FBtr0161792	Reg	BC	SO	0.2438	0.05134	73	4.75	<.0001	0.243761	9.9729e-06	0.00059955		FBgn0144728	FBtr0172724		FBgn0136805	name=Dmoj\GI14051	-	FBgn0039911	name=CG1909	synaptic transmission ; GO:0007268 | inferred from electronic annotation with InterPro:IPR019568	plasma membrane ; GO:0005886 | inferred from sequence orthology with MGD:Rapsn; MGI:MGI:99422 <newline> postsynaptic membrane ; GO:0045211 | inferred from electronic annotation with InterPro:IPR019568 <newline> cytoskeleton ; GO:0005856 | inferred from electronic annotation with InterPro:IPR019568 <newline> cell junction ; GO:0030054 | inferred from electronic annotation with InterPro:IPR019568	acetylcholine receptor binding ; GO:0033130 | inferred from electronic annotation with InterPro:IPR019568 <newline> zinc ion binding ; GO:0008270 | inferred from electronic annotation with InterPro:IPR001841, InterPro:IPR019568	FBtr0164776
FBtr0174340	Reg	BC	SO	0.2439	0.03787	73	6.44	<.0001	0.243938	1.1113e-08	2.05412e-06		FBgn0144738	FBtr0172734		FBgn0138841	name=Dmoj\GI16092	-	FBgn0040299	name=Myo28B1	-	myosin complex ; GO:0016459 | inferred from sequence or structural similarity <newline> myosin complex ; GO:0016459 | inferred from electronic annotation with InterPro:IPR001609	actin binding ; GO:0003779 | inferred from sequence or structural similarity with NCBI_gi:613788 <newline> motor activity ; GO:0003774 | inferred from sequence or structural similarity with NCBI_gi:613788 <newline> ATPase activity, coupled ; GO:0042623 | inferred from sequence or structural similarity <newline> ATP binding ; GO:0005524 | inferred from electronic annotation with InterPro:IPR001609	FBtr0166817
FBtr0174979	Reg	BC	SO	0.2445	0.04715	73	5.19	<.0001	0.244522	1.84738e-06	0.000152518		FBgn0144774	FBtr0172770		FBgn0138373	name=Dmoj\GI15624	-	FBgn0040364	name=CG11378	-	-	-	FBtr0166349
FBtr0161461	Reg	BC	SO	0.2454	0.05329	73	4.61	<.0001	0.245428	1.70457e-05	0.000918631		FBgn0144876	FBtr0172872		FBgn0144243	name=Dmoj\GI21513	-	FBgn0040383	name=CG5254	autophagic cell death ; GO:0048102 | inferred from expression pattern <newline> salivary gland cell autophagic cell death ; GO:0035071 | inferred from expression pattern <newline> transmembrane transport ; GO:0055085 | inferred from electronic annotation with InterPro:IPR001993, InterPro:IPR002113	mitochondrial envelope ; GO:0005740 | inferred from sequence or structural similarity <newline> mitochondrial inner membrane ; GO:0005743 | inferred from electronic annotation with InterPro:IPR002113	tricarboxylate secondary active transmembrane transporter activity ; GO:0005371 | inferred from sequence or structural similarity with UniProtKB:Q03028 AND inferred from sequence or structural similarity with UniProt:Q9BQT8 <newline> transmembrane transporter activity ; GO:0022857 | inferred from sequence or structural similarity <newline> binding ; GO:0005488 | inferred from electronic annotatio…	FBtr0172238
FBtr0174418	Reg	BC	SO	0.2455	0.04723	73	5.2	<.0001	0.245508	1.76666e-06	0.000147064		FBgn0144889	FBtr0172885		FBgn0135919	name=Dmoj\GI13162	-	FBgn0040507	name=ACXD	intracellular signaling cascade ; GO:0007242 | inferred from electronic annotation with InterPro:IPR001054, InterPro:IPR018297 <newline> cyclic nucleotide biosynthetic process ; GO:0009190 | inferred from electronic annotation with InterPro:IPR001054, InterPro:IPR018297	-	adenylate cyclase activity ; GO:0004016 | non-traceable author statement <newline> adenylate cyclase activity ; GO:0004016 | inferred from sequence or structural similarity with UniProtKB:P21932	FBtr0163887
FBtr0161165	Reg	BC	SO	0.2455	0.05848	73	4.2	<.0001	0.24549	7.50295e-05	0.00292722		FBgn0144891	FBtr0172887		FBgn0138990	name=Dmoj\GI16241	-	FBgn0040651	name=CG15458	translation ; GO:0006412 | inferred from electronic annotation with InterPro:IPR018264	ribosome ; GO:0005840 | inferred from electronic annotation with InterPro:IPR018264	structural constituent of ribosome ; GO:0003735 | inferred from electronic annotation with InterPro:IPR018264	FBtr0166966
FBtr0165473	Reg	BC	SO	0.2462	0.06228	73	3.95	0.0002	0.246182	0.000176592	0.00563012		FBgn0144893	FBtr0172889		FBgn0147445	name=Dmoj\GI24723	-	FBgn0040687	name=CG14645	chitin metabolic process ; GO:0006030 | inferred from electronic annotation with InterPro:IPR002557	extracellular region ; GO:0005576 | inferred from electronic annotation with InterPro:IPR002557	chitin binding ; GO:0008061 | inferred from electronic annotation with InterPro:IPR002557	FBtr0175448
FBtr0166940	Reg	BC	SO	0.2463	0.05903	73	4.17	<.0001	0.246278	8.21743e-05	0.00314179		FBgn0144896	FBtr0172892		FBgn0137138	name=Dmoj\GI14386	-	FBgn0040954	name=CG13779	proteolysis ; GO:0006508 | inferred from sequence or structural similarity with UniProtKB:P60896	proteasome complex ; GO:0000502 | inferred from sequence or structural similarity with UniProtKB:P60896	peptidase activity ; GO:0008233 | inferred from sequence or structural similarity with UniProtKB:P60896	FBtr0165111
FBtr0173340	Reg	BC	SO	0.2467	0.03745	73	6.59	<.0001	0.246731	5.97782e-09	1.20053e-06		FBgn0144913	FBtr0172909		FBgn0135456	name=Dmoj\GI12699	-	FBgn0042119	name=Cpr65Au	-	-	structural constituent of chitin-based cuticle ; GO:0005214 | inferred from sequence or structural similarity with Pfam:PF00379 inferred from sequence or structural similarity with InterPro:IPR000618	FBtr0163424
FBtr0162991	Reg	BC	SO	0.247	0.04874	73	5.07	<.0001	0.246992	2.93279e-06	0.000222471		FBgn0144930	FBtr0172926		FBgn0136941	name=Dmoj\GI14188	-	FBgn0042126	name=CG18788	transmembrane transport ; GO:0055085 | inferred from electronic annotation with InterPro:IPR011701	-	-	FBtr0164913
FBtr0170422	Reg	BC	SO	0.2472	0.03969	73	6.23	<.0001	0.247151	2.72998e-08	4.45092e-06		FBgn0144942	FBtr0172938		FBgn0134297	name=Dmoj\GI11537	-	FBgn0042630	name=Sox21b	regulation of transcription ; GO:0045449 | inferred from sequence or structural similarity with UniProtKB:Q8VH35	nucleus ; GO:0005634 | inferred from sequence or structural similarity with EMBL:AF107044	DNA bending activity ; GO:0008301 | inferred from sequence or structural similarity with EMBL:AF107044 <newline> transcription factor activity ; GO:0003700 | inferred from sequence or structural similarity with EMBL:AF107044	FBtr0162262
FBtr0169373	Reg	BC	SO	0.2474	0.04585	73	5.4	<.0001	0.247387	8.08207e-07	7.72612e-05		FBgn0144959	FBtr0172956		FBgn0133670	name=Dmoj\GI10907	-	FBgn0042650	name=disco-r	regulation of transcription ; GO:0045449 | inferred from sequence or structural similarity with disco	nucleus ; GO:0005634 | inferred from sequence or structural similarity <newline> nucleus ; GO:0005634 | inferred from sequence or structural similarity with disco	transcription factor activity ; GO:0003700 | inferred from sequence or structural similarity <newline> transcription factor activity ; GO:0003700 | inferred from sequence or structural similarity with disco <newline> zinc ion binding ; GO:0008270 | inferred from electronic annotation with InterPro:IPR007087, InterPro:IPR015880	FBtr0161632
FBtr0166635	Reg	BC	SO	0.2474	0.06525	73	3.79	0.0003	0.247414	0.000305753	0.00848732		FBgn0144990	FBtr0172987		FBgn0146925	name=Dmoj\GI24202	-	FBgn0043900	name=pygo	Wnt receptor signaling pathway ; GO:0016055 | non-traceable author statement <newline> Wnt receptor signaling pathway ; GO:0016055 | inferred from mutant phenotype AND inferred from physical interaction with lgs <newline> positive regulation of Wnt receptor signaling pathway ; GO:0030177 | inferred from genetic interaction with lgs AND inferred from genetic interaction with wg <newline> Wnt recep…	nucleus ; GO:0005634 | non-traceable author statement <newline> nucleus ; GO:0005634 | inferred from direct assay	protein binding ; GO:0005515 | inferred from physical interaction with lgs <newline> zinc ion binding ; GO:0008270 | inferred from electronic annotation with InterPro:IPR001965, InterPro:IPR011011	FBtr0174927
FBtr0171028	Reg	BC	SO	0.2482	0.06575	73	3.78	0.0003	0.248246	0.000322755	0.00883628		FBgn0145072	FBtr0173069		FBgn0135793	name=Dmoj\GI13036	-	FBgn0044328	name=CG32052	-	-	sphingomyelin phosphodiesterase activity ; GO:0004767 | inferred from sequence or structural similarity with NCBI_NP:055289	FBtr0163761
FBtr0166127	Reg	BC	SO	0.2484	0.0622	73	3.99	0.0002	0.24845	0.00015308	0.00505125		FBgn0145080	FBtr0173077		FBgn0139791	name=Dmoj\GI17046	-	FBgn0045038	name=Proct	ciliary or flagellar motility ; GO:0001539 | inferred from electronic annotation with InterPro:IPR019776	bacterial-type flagellum ; GO:0009288 | inferred from electronic annotation with InterPro:IPR019776	neuropeptide hormone activity ; GO:0005184 | inferred from direct assay <newline> motor activity ; GO:0003774 | inferred from electronic annotation with InterPro:IPR019776 <newline> structural molecule activity ; GO:0005198 | inferred from electronic annotation with InterPro:IPR019776	FBtr0167771
FBtr0173499	Reg	BC	SO	0.2488	0.06515	73	3.82	0.0003	0.248767	0.000279239	0.00793612		FBgn0145092	FBtr0173089		FBgn0136401	name=Dmoj\GI13646	-	FBgn0046294	name=CG12699	-	-	-	FBtr0164371
FBtr0175192	Reg	BC	SO	0.2489	0.04156	73	5.99	<.0001	0.248905	7.30114e-08	1.02959e-05		FBgn0145109	FBtr0173106		FBgn0141406	name=Dmoj\GI18667	-	FBgn0050148	name=CG30148	-	-	-	FBtr0169392
FBtr0160945	Reg	BC	SO	0.2492	0.06256	73	3.98	0.0002	0.249158	0.00015933	0.00520745		FBgn0145183	FBtr0173180		FBgn0141976	name=Dmoj\GI19237	-	FBgn0050196	name=CG30196	-	-	-	FBtr0169962
FBtr0167771	Reg	BC	SO	0.2503	0.05415	73	4.62	<.0001	0.250298	1.6013e-05	0.000874318		FBgn0145184	FBtr0173181		FBgn0135492	name=Dmoj\GI12735	-	FBgn0050471	name=CG30471	-	-	transferase activity, transferring acyl groups other than amino-acyl groups ; GO:0016747 | inferred from electronic annotation with InterPro:IPR002656	FBtr0163460
FBtr0163180	Reg	BC	SO	0.2506	0.06063	73	4.13	<.0001	0.250598	9.43569e-05	0.00349265		FBgn0145187	FBtr0173184		FBgn0145296	name=Dmoj\GI22568	-	FBgn0051087	name=CG31087	-	-	-	FBtr0173293
FBtr0168641	Reg	BC	SO	0.2514	0.05712	73	4.4	<.0001	0.251361	3.6155e-05	0.00166352		FBgn0145198	FBtr0173195		FBgn0132951	name=Dmoj\GI10185	-	FBgn0051104	name=CG31104	-	-	-	FBtr0160910
FBtr0169370	Reg	BC	SO	0.2518	0.05884	73	4.28	<.0001	0.251759	5.6186e-05	0.00234446		FBgn0145204	FBtr0173201		FBgn0146341	name=Dmoj\GI23615	-	FBgn0051119	name=HdacX	histone deacetylation ; GO:0016575 | inferred from sequence or structural similarity with UniProtKB:Q9GKU5	histone deacetylase complex ; GO:0000118 | inferred from sequence or structural similarity with UniProtKB:Q9GKU5	histone deacetylase activity ; GO:0004407 | inferred from sequence or structural similarity with UniProtKB:Q9GKU5	FBtr0174340
FBtr0165948	Reg	BC	SO	0.2524	0.04371	73	5.78	<.0001	0.252424	1.74944e-07	2.15805e-05		FBgn0145247	FBtr0173244		FBgn0146739	name=Dmoj\GI24016	-	FBgn0051126	name=CG31126	biological_process ; GO:0008150 | no biological data available	cellular_component ; GO:0005575 | no biological data available	-	FBtr0174741
FBtr0174558	Reg	BC	SO	0.2524	0.05851	73	4.31	<.0001	0.252375	4.95973e-05	0.00212788		FBgn0145266	FBtr0173263		FBgn0133027	name=Dmoj\GI10262	-	FBgn0051176	name=CG31176	-	-	-	FBtr0160987
FBtr0173244	Reg	BC	SO	0.2532	0.05428	73	4.66	<.0001	0.253182	1.36617e-05	0.000770553		FBgn0145271	FBtr0173268		FBgn0147011	name=Dmoj\GI24288	-	FBgn0051233	name=CG31233	proteolysis ; GO:0006508 | inferred from electronic annotation with InterPro:IPR001930	-	aminopeptidase activity ; GO:0004177 | inferred from sequence or structural similarity with UniProtKB:P91885 <newline> metallopeptidase activity ; GO:0008237 | inferred from electronic annotation with InterPro:IPR014782 <newline> zinc ion binding ; GO:0008270 | inferred from electronic annotation with InterPro:IPR014782	FBtr0175013
FBtr0162480	Reg	BC	SO	0.2533	0.05295	73	4.78	<.0001	0.253258	8.75953e-06	0.000540477		FBgn0145313	FBtr0173310		FBgn0146625	name=Dmoj\GI23900	-	FBgn0051278	name=CG31278	translation ; GO:0006412 | inferred from electronic annotation with InterPro:IPR000181	-	peptide deformylase activity ; GO:0042586 | inferred from sequence or structural similarity with UniProtKB:Q9FV53 <newline> iron ion binding ; GO:0005506 | inferred from electronic annotation with InterPro:IPR000181	FBtr0174625
FBtr0161979	Reg	BC	SO	0.2538	0.04238	73	5.99	<.0001	0.253781	7.30579e-08	1.03014e-05		FBgn0145324	FBtr0173321		FBgn0147422	name=Dmoj\GI24700	-	FBgn0051324	name=CG31324	-	-	-	FBtr0175425
FBtr0175303	Reg	BC	SO	0.2539	0.06273	73	4.05	0.0001	0.253939	0.000127217	0.0043871		FBgn0145343	FBtr0173340		FBgn0133038	name=Dmoj\GI10273	-	FBgn0051361	name=dpr17	biological_process ; GO:0008150 | no biological data available	cellular_component ; GO:0005575 | no biological data available	molecular_function ; GO:0003674 | no biological data available	FBtr0160998
FBtr0169474	Reg	BC	SO	0.2549	0.05768	73	4.42	<.0001	0.25495	3.36816e-05	0.0015736		FBgn0145346	FBtr0173343		FBgn0147443	name=Dmoj\GI24721	-	FBgn0051481	name=pb	regulation of transcription from RNA polymerase II promoter ; GO:0006357 | inferred from sequence or structural similarity with UniProtKB:O43364 <newline> specification of segmental identity, labial segment ; GO:0007381 | inferred from mutant phenotype <newline> specification of segmental identity, maxillary segment ; GO:0007382 | non-traceable author statement <newline> specification of segmenta…	nucleus ; GO:0005634 | inferred from sequence or structural similarity with UniProtKB:O43364 <newline> nucleus ; GO:0005634 | non-traceable author statement	specific RNA polymerase II transcription factor activity ; GO:0003704 | inferred from sequence or structural similarity with UniProtKB:O43364 <newline> specific RNA polymerase II transcription factor activity ; GO:0003704 | non-traceable author statement <newline> sequence-specific DNA binding ; GO:0043565 | inferred from electronic annotation with InterPro:IPR001356, InterPro:IPR017970 <newline>…	FBtr0175446
[truncated: 357 more rows]

## Sheet: Baja>Sonora cluster
Annotation Cluster 1	Enrichment Score: 4.578235183382483										Cluster	Number of Genes	Pathways
Category	Term		Count	PValue	Genes	Fold Enrichment	Bonferroni	Benjamini	FDR		1	45
[truncated: 74 more rows]

## Sheet: Sonora>Baja
ID	Effect	Reg	_Reg	Estimate	StdErr	DF	tValue	Probt	adjratio	raw_P	fdr_p		FBgn	Unique
FBtr0169038	Reg	BC	SO	-1.6124	0.07392	73	-21.81	<.0001	-1.61239	1.05026e-33	0		FBgn0084394	FBtr0168867
FBtr0168456	Reg	BC	SO	-1.6008	0.06848	73	-23.38	<.0001	-1.60079	1.25417e-35	0		FBgn0132849	FBtr0160808
FBtr0172679	Reg	BC	SO	-1.5651	0.05826	73	-26.87	<.0001	-1.56507	1.38613e-39	0		FBgn0132850	FBtr0160809
[truncated: 684 more rows]

## Sheet: Sonora>Baja cluster
Annotation Cluster 1	Enrichment Score: 3.2472080181528624										Cluster	Number of Genes	Pathways
[truncated: 57 more rows]
