# Supplementary material for: Effects of temperature on transcriptome and cuticular hydrocarbon expression in ecologically differentiated populations of desert Drosophila
Source: Ecol Evol. 2016 Dec 20;7(2):619–37. doi: 10.1002/ece3.2653 (PMC5243788; doi:10.1002/ece3.2653)
Supplement: Supplementary file 8 [file ECE3-7-619-s008.xlsx]

## Sheet: Population
ID	Effect	Reg	Pop	_Reg	_Pop	Estimate	StdErr	DF	tValue	Probt	adjratio	raw_P	fdr_p		FBgn	Unique Genes
FBtr0164371	Pop(Reg)	BC	PP	BC	SQ	-0.7049	0.07461	73	-9.45	<.0001	-0.704891	2.7117e-14	2.0795e-11		FBgn0012573	FBtr0167020
FBtr0161652	Pop(Reg)	BC	PP	BC	SQ	-0.7102	0.09908	73	-7.17	<.0001	-0.710174	5.07921e-10	1.4038e-07		FBgn0064059	FBtr0174085
FBtr0175465	Pop(Reg)	BC	PP	BC	SQ	-0.6874	0.09618	73	-7.15	<.0001	-0.687448	5.54845e-10	1.51782e-07		FBgn0068806	FBtr0161832
FBtr0169848	Pop(Reg)	BC	PP	BC	SQ	0.3262	0.04711	73	6.92	<.0001	0.326226	1.43589e-09	3.48157e-07		FBgn0069601	FBtr0165914
FBtr0163995	Pop(Reg)	BC	PP	BC	SQ	0.6776	0.1	73	6.78	<.0001	0.677648	2.70273e-09	6.0291e-07		FBgn0132819	FBtr0160778
FBtr0171629	Pop(Reg)	BC	PP	BC	SQ	-0.7648	0.1144	73	-6.68	<.0001	-0.764804	3.99736e-09	8.47828e-07		FBgn0132836	FBtr0160795
FBtr0168357	Pop(Reg)	BC	PP	BC	SQ	0.4933	0.07753	73	6.36	<.0001	0.493306	1.54392e-08	2.7291e-06		FBgn0132837	FBtr0160796
FBtr0173986	Pop(Reg)	BC	PP	BC	SQ	-0.5099	0.08267	73	-6.17	<.0001	-0.509914	3.477e-08	5.47966e-06		FBgn0132846	FBtr0160805
FBtr0166401	Pop(Reg)	BC	PP	BC	SQ	-0.4052	0.06654	73	-6.09	<.0001	-0.405221	4.80243e-08	7.21107e-06		FBgn0132858	FBtr0160817
FBtr0164433	Pop(Reg)	BC	PP	BC	SQ	0.6122	0.1035	73	5.92	<.0001	0.612197	9.84931e-08	1.32682e-05		FBgn0132875	FBtr0160834
FBtr0160973	Pop(Reg)	BC	PP	BC	SQ	0.3916	0.06857	73	5.71	<.0001	0.391589	2.27748e-07	2.69119e-05		FBgn0132888	FBtr0160847
FBtr0174337	Pop(Reg)	BC	PP	BC	SQ	0.4233	0.07464	73	5.67	<.0001	0.423348	2.66248e-07	3.06645e-05		FBgn0132891	FBtr0160850
FBtr0167326	Pop(Reg)	BC	PP	BC	SQ	-0.6201	0.1118	73	-5.55	<.0001	-0.620131	4.43068e-07	4.6913e-05		FBgn0132892	FBtr0160851
FBtr0171630	Pop(Reg)	BC	PP	BC	SQ	-0.5954	0.1076	73	-5.53	<.0001	-0.595391	4.69309e-07	4.91956e-05		FBgn0132893	FBtr0160852
FBtr0161495	Pop(Reg)	BC	PP	BC	SQ	-0.2458	0.04504	73	-5.46	<.0001	-0.245802	6.30957e-07	6.29309e-05		FBgn0132911	FBtr0160870
FBtr0167649	Pop(Reg)	BC	PP	BC	SQ	0.5187	0.09621	73	5.39	<.0001	0.518741	8.20467e-07	7.82474e-05		FBgn0132912	FBtr0160871
FBtr0166310	Pop(Reg)	BC	PP	BC	SQ	-0.2489	0.04626	73	-5.38	<.0001	-0.248879	8.60496e-07	8.13818e-05		FBgn0132928	FBtr0160887
FBtr0174987	Pop(Reg)	BC	PP	BC	SQ	-0.2837	0.05294	73	-5.36	<.0001	-0.283683	9.37095e-07	8.73662e-05		FBgn0132929	FBtr0160888
FBtr0170849	Pop(Reg)	BC	PP	BC	SQ	-0.4342	0.08334	73	-5.21	<.0001	-0.434176	1.68631e-06	0.00014163		FBgn0132945	FBtr0160904
FBtr0168223	Pop(Reg)	BC	PP	BC	SQ	0.6625	0.1286	73	5.15	<.0001	0.662461	2.10605e-06	0.000169828		FBgn0132947	FBtr0160906
FBtr0167637	Pop(Reg)	BC	PP	BC	SQ	-0.5005	0.09748	73	-5.13	<.0001	-0.500546	2.26205e-06	0.000180082		FBgn0132949	FBtr0160908
FBtr0171156	Pop(Reg)	BC	PP	BC	SQ	0.3931	0.07703	73	5.1	<.0001	0.393146	2.55373e-06	0.000198617		FBgn0132950	FBtr0160909
FBtr0165806	Pop(Reg)	BC	PP	BC	SQ	-0.3606	0.07087	73	-5.09	<.0001	-0.360649	2.70612e-06	0.000208237		FBgn0132952	FBtr0160911
FBtr0169599	Pop(Reg)	BC	PP	BC	SQ	0.3068	0.06057	73	5.06	<.0001	0.306758	2.97349e-06	0.000225045		FBgn0132960	FBtr0160919
FBtr0162892	Pop(Reg)	BC	PP	BC	SQ	0.3549	0.07026	73	5.05	<.0001	0.354921	3.12735e-06	0.000234483		FBgn0132971	FBtr0160930
FBtr0175033	Pop(Reg)	BC	PP	BC	SQ	0.2256	0.04495	73	5.02	<.0001	0.225627	3.53406e-06	0.000258971		FBgn0132982	FBtr0160942
FBtr0169519	Pop(Reg)	BC	PP	BC	SQ	0.1891	0.03783	73	5	<.0001	0.189137	3.81659e-06	0.000275855		FBgn0132987	FBtr0160947
FBtr0163448	Pop(Reg)	BC	PP	BC	SQ	-0.3147	0.06323	73	-4.98	<.0001	-0.314715	4.16796e-06	0.000296403		FBgn0132990	FBtr0160950
FBtr0162100	Pop(Reg)	BC	PP	BC	SQ	0.2476	0.04979	73	4.97	<.0001	0.247605	4.23462e-06	0.000300267		FBgn0133000	FBtr0160960
FBtr0163151	Pop(Reg)	BC	PP	BC	SQ	0.2422	0.04882	73	4.96	<.0001	0.242151	4.45532e-06	0.000312806		FBgn0133016	FBtr0160976
FBtr0166424	Pop(Reg)	BC	PP	BC	SQ	0.5457	0.1103	73	4.95	<.0001	0.545727	4.68534e-06	0.000325939		FBgn0133018	FBtr0160978
FBtr0169425	Pop(Reg)	BC	PP	BC	SQ	-0.2443	0.04953	73	-4.93	<.0001	-0.244299	4.95032e-06	0.000340838		FBgn0133024	FBtr0160984
FBtr0172351	Pop(Reg)	BC	PP	BC	SQ	-0.5536	0.1124	73	-4.93	<.0001	-0.553581	5.08433e-06	0.000348237		FBgn0133029	FBtr0160989
FBtr0163717	Pop(Reg)	BC	PP	BC	SQ	0.5394	0.1103	73	4.89	<.0001	0.539405	5.8112e-06	0.000388031		FBgn0133034	FBtr0160994
FBtr0171690	Pop(Reg)	BC	PP	BC	SQ	-0.314	0.06423	73	-4.89	<.0001	-0.313968	5.86425e-06	0.000390799		FBgn0133063	FBtr0161023
FBtr0163979	Pop(Reg)	BC	PP	BC	SQ	0.5005	0.1025	73	4.89	<.0001	0.500544	5.9182e-06	0.000393744		FBgn0133073	FBtr0161033
FBtr0165042	Pop(Reg)	BC	PP	BC	SQ	-0.398	0.0818	73	-4.87	<.0001	-0.397994	6.3952e-06	0.000419293		FBgn0133076	FBtr0161036
FBtr0172624	Pop(Reg)	BC	PP	BC	SQ	0.3997	0.08247	73	4.85	<.0001	0.399665	6.88014e-06	0.000444726		FBgn0133083	FBtr0161043
FBtr0170152	Pop(Reg)	BC	PP	BC	SQ	-0.6891	0.1445	73	-4.77	<.0001	-0.689056	9.26303e-06	0.000565193		FBgn0133086	FBtr0161046
FBtr0164122	Pop(Reg)	BC	PP	BC	SQ	-0.6132	0.1288	73	-4.76	<.0001	-0.613167	9.48113e-06	0.000575772		FBgn0133097	FBtr0161057
FBtr0161183	Pop(Reg)	BC	PP	BC	SQ	-0.4402	0.09262	73	-4.75	<.0001	-0.440159	9.81183e-06	0.000591802		FBgn0133100	FBtr0161060
FBtr0169262	Pop(Reg)	BC	PP	BC	SQ	0.3271	0.07011	73	4.67	<.0001	0.327074	1.36353e-05	0.000769386		FBgn0133110	FBtr0161071
FBtr0172771	Pop(Reg)	BC	PP	BC	SQ	-0.1519	0.03266	73	-4.65	<.0001	-0.151939	1.43166e-05	0.00079983		FBgn0133120	FBtr0161081
FBtr0174555	Pop(Reg)	BC	PP	BC	SQ	0.1899	0.04102	73	4.63	<.0001	0.18991	1.55459e-05	0.000853812		FBgn0133125	FBtr0161086
FBtr0169260	Pop(Reg)	BC	PP	BC	SQ	0.4116	0.089	73	4.62	<.0001	0.41159	1.58724e-05	0.000868221		FBgn0133131	FBtr0161092
FBtr0169651	Pop(Reg)	BC	PP	BC	SQ	0.2827	0.06117	73	4.62	<.0001	0.28275	1.5971e-05	0.00087258		FBgn0133136	FBtr0161097
FBtr0165124	Pop(Reg)	BC	PP	BC	SQ	-0.1834	0.03978	73	-4.61	<.0001	-0.18342	1.67099e-05	0.000904175		FBgn0133145	FBtr0161106
FBtr0169097	Pop(Reg)	BC	PP	BC	SQ	0.4969	0.1083	73	4.59	<.0001	0.49685	1.80756e-05	0.000962891		FBgn0133149	FBtr0161110
FBtr0175555	Pop(Reg)	BC	PP	BC	SQ	0.3382	0.07441	73	4.54	<.0001	0.338168	2.13151e-05	0.00109727		FBgn0133150	FBtr0161111
FBtr0168346	Pop(Reg)	BC	PP	BC	SQ	0.4131	0.09101	73	4.54	<.0001	0.413123	2.17726e-05	0.00111568		FBgn0133172	FBtr0161133
FBtr0169544	Pop(Reg)	BC	PP	BC	SQ	-0.3046	0.06728	73	-4.53	<.0001	-0.304638	2.26718e-05	0.00115207		FBgn0133184	FBtr0161145
FBtr0173650	Pop(Reg)	BC	PP	BC	SQ	-0.1062	0.02387	73	-4.45	<.0001	-0.106176	3.0415e-05	0.00145286		FBgn0133191	FBtr0161152
FBtr0165720	Pop(Reg)	BC	PP	BC	SQ	-0.2574	0.058	73	-4.44	<.0001	-0.257362	3.16787e-05	0.00149974		FBgn0133192	FBtr0161153
FBtr0165764	Pop(Reg)	BC	PP	BC	SQ	0.2898	0.06533	73	4.44	<.0001	0.289835	3.17237e-05	0.00150139		FBgn0133201	FBtr0161162
FBtr0165378	Pop(Reg)	BC	PP	BC	SQ	-0.3397	0.07725	73	-4.4	<.0001	-0.339713	3.66125e-05	0.00168026		FBgn0133202	FBtr0161163
FBtr0175435	Pop(Reg)	BC	PP	BC	SQ	-0.4575	0.1044	73	-4.38	<.0001	-0.457516	3.88671e-05	0.00176031		FBgn0133204	FBtr0161165
FBtr0168032	Pop(Reg)	BC	PP	BC	SQ	0.2388	0.0547	73	4.37	<.0001	0.238821	4.10889e-05	0.00183797		FBgn0133207	FBtr0161168
FBtr0174588	Pop(Reg)	BC	PP	BC	SQ	0.2994	0.06869	73	4.36	<.0001	0.299391	4.2137e-05	0.00187401		FBgn0133213	FBtr0161174
FBtr0162549	Pop(Reg)	BC	PP	BC	SQ	-0.624	0.1439	73	-4.34	<.0001	-0.624015	4.5432e-05	0.00198753		FBgn0133219	FBtr0161180
FBtr0169601	Pop(Reg)	BC	PP	BC	SQ	0.3105	0.0716	73	4.34	<.0001	0.310534	4.5546e-05	0.0019914		FBgn0133224	FBtr0161185
FBtr0162783	Pop(Reg)	BC	PP	BC	SQ	0.2724	0.06283	73	4.34	<.0001	0.272419	4.57696e-05	0.00199896		FBgn0133228	FBtr0161189
FBtr0167304	Pop(Reg)	BC	PP	BC	SQ	0.3379	0.07797	73	4.33	<.0001	0.337869	4.61621e-05	0.0020123		FBgn0133229	FBtr0161190
FBtr0170012	Pop(Reg)	BC	PP	BC	SQ	-0.7262	0.1678	73	-4.33	<.0001	-0.726181	4.70859e-05	0.00204357		FBgn0133234	FBtr0161195
FBtr0165444	Pop(Reg)	BC	PP	BC	SQ	0.1651	0.0382	73	4.32	<.0001	0.165146	4.79745e-05	0.00207393		FBgn0133240	FBtr0161201
FBtr0165006	Pop(Reg)	BC	PP	BC	SQ	0.6336	0.1466	73	4.32	<.0001	0.633562	4.81256e-05	0.00207898		FBgn0133246	FBtr0161207
FBtr0168229	Pop(Reg)	BC	PP	BC	SQ	0.3151	0.07299	73	4.32	<.0001	0.315067	4.90169e-05	0.00210824		FBgn0133248	FBtr0161209
FBtr0163153	Pop(Reg)	BC	PP	BC	SQ	-0.3483	0.08071	73	-4.32	<.0001	-0.348303	4.92719e-05	0.00211687		FBgn0133254	FBtr0161215
FBtr0171618	Pop(Reg)	BC	PP	BC	SQ	-0.4656	0.1082	73	-4.3	<.0001	-0.465588	5.14578e-05	0.00218963		FBgn0133261	FBtr0161222
FBtr0168388	Pop(Reg)	BC	PP	BC	SQ	-0.1315	0.03057	73	-4.3	<.0001	-0.131482	5.19018e-05	0.00220403		FBgn0133270	FBtr0161231
FBtr0165436	Pop(Reg)	BC	PP	BC	SQ	0.2414	0.05616	73	4.3	<.0001	0.241439	5.22521e-05	0.00221585		FBgn0133273	FBtr0161234
FBtr0172082	Pop(Reg)	BC	PP	BC	SQ	0.524	0.1222	73	4.29	<.0001	0.524016	5.43506e-05	0.00228469		FBgn0133284	FBtr0161245
FBtr0174451	Pop(Reg)	BC	PP	BC	SQ	0.3212	0.07497	73	4.28	<.0001	0.321229	5.50026e-05	0.00230627		FBgn0133291	FBtr0161252
FBtr0163137	Pop(Reg)	BC	PP	BC	SQ	-0.4437	0.1041	73	-4.26	<.0001	-0.443711	5.9556e-05	0.00245138		FBgn0133295	FBtr0161256
FBtr0170405	Pop(Reg)	BC	PP	BC	SQ	-0.4721	0.111	73	-4.25	<.0001	-0.472078	6.186e-05	0.00252299		FBgn0133299	FBtr0161260
FBtr0165278	Pop(Reg)	BC	PP	BC	SQ	0.3541	0.08329	73	4.25	<.0001	0.354091	6.20036e-05	0.00252752		FBgn0133303	FBtr0161264
FBtr0162240	Pop(Reg)	BC	PP	BC	SQ	0.2436	0.05734	73	4.25	<.0001	0.243613	6.25988e-05	0.00254654		FBgn0133306	FBtr0161267
FBtr0163405	Pop(Reg)	BC	PP	BC	SQ	-0.5409	0.128	73	-4.23	<.0001	-0.540904	6.81036e-05	0.0027166		FBgn0133308	FBtr0161269
FBtr0164971	Pop(Reg)	BC	PP	BC	SQ	0.2818	0.0668	73	4.22	<.0001	0.28177	6.98657e-05	0.00277123		FBgn0133321	FBtr0161282
FBtr0163207	Pop(Reg)	BC	PP	BC	SQ	0.1971	0.04675	73	4.22	<.0001	0.197127	7.0196e-05	0.0027812		FBgn0133323	FBtr0161284
FBtr0175148	Pop(Reg)	BC	PP	BC	SQ	-0.2651	0.06306	73	-4.2	<.0001	-0.265062	7.35995e-05	0.00288394		FBgn0133333	FBtr0161294
FBtr0170585	Pop(Reg)	BC	PP	BC	SQ	-0.3828	0.09115	73	-4.2	<.0001	-0.382761	7.46596e-05	0.00291589		FBgn0133339	FBtr0161300
FBtr0161059	Pop(Reg)	BC	PP	BC	SQ	0.2643	0.06324	73	4.18	<.0001	0.2643	8.00494e-05	0.00307873		FBgn0133342	FBtr0161303
FBtr0171829	Pop(Reg)	BC	PP	BC	SQ	0.3132	0.07533	73	4.16	<.0001	0.313201	8.64184e-05	0.00326495		FBgn0133358	FBtr0161319
FBtr0169104	Pop(Reg)	BC	PP	BC	SQ	-0.2884	0.06962	73	-4.14	<.0001	-0.288428	9.11963e-05	0.00340202		FBgn0133368	FBtr0161329
FBtr0162888	Pop(Reg)	BC	PP	BC	SQ	0.4526	0.1094	73	4.14	<.0001	0.452616	9.25737e-05	0.00344119		FBgn0133369	FBtr0161330
FBtr0164783	Pop(Reg)	BC	PP	BC	SQ	0.2027	0.04901	73	4.14	<.0001	0.202679	9.36395e-05	0.0034716		FBgn0133376	FBtr0161337
FBtr0168750	Pop(Reg)	BC	PP	BC	SQ	0.2763	0.06701	73	4.12	<.0001	0.276329	9.76193e-05	0.00358401		FBgn0133384	FBtr0161345
FBtr0161400	Pop(Reg)	BC	PP	BC	SQ	0.2635	0.06393	73	4.12	<.0001	0.263511	9.81567e-05	0.0035991		FBgn0133390	FBtr0161351
FBtr0163544	Pop(Reg)	BC	PP	BC	SQ	0.2478	0.06028	73	4.11	0.0001	0.247795	0.000101984	0.00370621		FBgn0133407	FBtr0161368
FBtr0172481	Pop(Reg)	BC	PP	BC	SQ	-0.4454	0.1084	73	-4.11	0.0001	-0.445438	0.000102775	0.00372863		FBgn0133415	FBtr0161376
FBtr0169079	Pop(Reg)	BC	PP	BC	SQ	0.4401	0.1073	73	4.1	0.0001	0.440069	0.000106011	0.0038175		FBgn0133416	FBtr0161377
FBtr0170640	Pop(Reg)	BC	PP	BC	SQ	0.2838	0.06926	73	4.1	0.0001	0.283783	0.000107077	0.00384655		FBgn0133423	FBtr0161384
FBtr0163134	Pop(Reg)	BC	PP	BC	SQ	-0.4935	0.1204	73	-4.1	0.0001	-0.493462	0.00010711	0.00384744		FBgn0133457	FBtr0161418
FBtr0164156	Pop(Reg)	BC	PP	BC	SQ	-0.2947	0.07199	73	-4.09	0.0001	-0.294737	0.000108163	0.00387618		FBgn0133476	FBtr0161437
FBtr0165152	Pop(Reg)	BC	PP	BC	SQ	-0.2507	0.06126	73	-4.09	0.0001	-0.250712	0.000108885	0.0038961		FBgn0133478	FBtr0161439
FBtr0161608	Pop(Reg)	BC	PP	BC	SQ	0.3592	0.0878	73	4.09	0.0001	0.359197	0.000109384	0.00390957		FBgn0133482	FBtr0161443
FBtr0175543	Pop(Reg)	BC	PP	BC	SQ	-0.3263	0.07991	73	-4.08	0.0001	-0.326311	0.000112346	0.0039905		FBgn0133507	FBtr0161468
FBtr0168105	Pop(Reg)	BC	PP	BC	SQ	0.2685	0.06598	73	4.07	0.0001	0.268507	0.000117904	0.00414078		FBgn0133509	FBtr0161470
FBtr0164913	Pop(Reg)	BC	PP	BC	SQ	0.2392	0.05896	73	4.06	0.0001	0.239183	0.000123317	0.00428436		FBgn0133513	FBtr0161475
FBtr0169939	Pop(Reg)	BC	PP	BC	SQ	-0.4403	0.1091	73	-4.04	0.0001	-0.440294	0.000132719	0.00453253		FBgn0133522	FBtr0161484
FBtr0166400	Pop(Reg)	BC	PP	BC	SQ	0.2952	0.07339	73	4.02	0.0001	0.295156	0.000139284	0.00470224		FBgn0133523	FBtr0161485
FBtr0172398	Pop(Reg)	BC	PP	BC	SQ	0.368	0.09218	73	3.99	0.0002	0.367971	0.000154549	0.00508875		FBgn0133524	FBtr0161486
FBtr0166330	Pop(Reg)	BC	PP	BC	SQ	0.2039	0.05109	73	3.99	0.0002	0.203859	0.000155323	0.00510815		FBgn0133527	FBtr0161489
FBtr0167879	Pop(Reg)	BC	PP	BC	SQ	0.4127	0.1038	73	3.98	0.0002	0.412731	0.000163285	0.00530509		FBgn0133536	FBtr0161498
FBtr0172008	Pop(Reg)	BC	PP	BC	SQ	0.4263	0.1074	73	3.97	0.0002	0.426262	0.00016659	0.00538621		FBgn0133538	FBtr0161500
FBtr0166842	Pop(Reg)	BC	PP	BC	SQ	-0.443	0.1116	73	-3.97	0.0002	-0.443043	0.000167109	0.00539877		FBgn0133539	FBtr0161501
FBtr0164072	Pop(Reg)	BC	PP	BC	SQ	-0.2935	0.07403	73	-3.96	0.0002	-0.293529	0.000169533	0.00545882		FBgn0133540	FBtr0161502
FBtr0175064	Pop(Reg)	BC	PP	BC	SQ	0.2284	0.05768	73	3.96	0.0002	0.228385	0.00017291	0.00554085		FBgn0133560	FBtr0161522
FBtr0169782	Pop(Reg)	BC	PP	BC	SQ	0.4031	0.1019	73	3.96	0.0002	0.403117	0.00017443	0.00557855		FBgn0133562	FBtr0161524
FBtr0166715	Pop(Reg)	BC	PP	BC	SQ	-0.3945	0.09971	73	-3.96	0.0002	-0.394518	0.000174461	0.00557918		FBgn0133564	FBtr0161526
FBtr0173046	Pop(Reg)	BC	PP	BC	SQ	-0.2132	0.05407	73	-3.94	0.0002	-0.213187	0.000182908	0.0057812		FBgn0133572	FBtr0161534
FBtr0168116	Pop(Reg)	BC	PP	BC	SQ	-0.3178	0.08065	73	-3.94	0.0002	-0.317838	0.000184192	0.00581203		FBgn0133583	FBtr0161545
FBtr0162551	Pop(Reg)	BC	PP	BC	SQ	0.2478	0.06298	73	3.93	0.0002	0.247774	0.000188379	0.00591079		FBgn0133602	FBtr0161564
FBtr0173888	Pop(Reg)	BC	PP	BC	SQ	-0.1848	0.04703	73	-3.93	0.0002	-0.184807	0.000191312	0.00597869		FBgn0133607	FBtr0161569
FBtr0161460	Pop(Reg)	BC	PP	BC	SQ	0.2744	0.06987	73	3.93	0.0002	0.274363	0.000193377	0.00602773		FBgn0133613	FBtr0161575
FBtr0165978	Pop(Reg)	BC	PP	BC	SQ	-0.3172	0.08081	73	-3.93	0.0002	-0.317202	0.000194284	0.00604942		FBgn0133616	FBtr0161578
FBtr0168180	Pop(Reg)	BC	PP	BC	SQ	0.2964	0.07553	73	3.92	0.0002	0.296441	0.000194578	0.0060564		FBgn0133619	FBtr0161581
FBtr0162087	Pop(Reg)	BC	PP	BC	SQ	0.4052	0.1034	73	3.92	0.0002	0.405176	0.000198059	0.00613628		FBgn0133649	FBtr0161611
FBtr0174558	Pop(Reg)	BC	PP	BC	SQ	0.3229	0.08239	73	3.92	0.0002	0.322893	0.000198554	0.006148		FBgn0133665	FBtr0161627
FBtr0168491	Pop(Reg)	BC	PP	BC	SQ	-0.2008	0.05132	73	-3.91	0.0002	-0.200804	0.00020278	0.00624612		FBgn0133673	FBtr0161635
FBtr0165338	Pop(Reg)	BC	PP	BC	SQ	0.2543	0.06504	73	3.91	0.0002	0.254319	0.000204485	0.00628539		FBgn0133674	FBtr0161636
FBtr0174217	Pop(Reg)	BC	PP	BC	SQ	0.2261	0.05792	73	3.9	0.0002	0.226094	0.000209405	0.00639937		FBgn0133678	FBtr0161640
FBtr0175044	Pop(Reg)	BC	PP	BC	SQ	-0.4168	0.1068	73	-3.9	0.0002	-0.416784	0.000210283	0.00641897		FBgn0133701	FBtr0161663
FBtr0166234	Pop(Reg)	BC	PP	BC	SQ	-0.4626	0.1186	73	-3.9	0.0002	-0.462647	0.000210425	0.00642177		FBgn0133731	FBtr0161693
FBtr0163650	Pop(Reg)	BC	PP	BC	SQ	-0.7331	0.1883	73	-3.89	0.0002	-0.733126	0.000217236	0.00657662		FBgn0133739	FBtr0161701
FBtr0163181	Pop(Reg)	BC	PP	BC	SQ	-0.258	0.06629	73	-3.89	0.0002	-0.257987	0.000217769	0.00658868		FBgn0133749	FBtr0161711
FBtr0174988	Pop(Reg)	BC	PP	BC	SQ	0.2773	0.07158	73	3.87	0.0002	0.277259	0.000231957	0.00690922		FBgn0133752	FBtr0161714
FBtr0169172	Pop(Reg)	BC	PP	BC	SQ	0.234	0.06043	73	3.87	0.0002	0.234038	0.00023213	0.00691331		FBgn0133758	FBtr0161720
FBtr0169427	Pop(Reg)	BC	PP	BC	SQ	-0.2851	0.07367	73	-3.87	0.0002	-0.285128	0.000234305	0.00696159		FBgn0133774	FBtr0161736
FBtr0161470	Pop(Reg)	BC	PP	BC	SQ	0.1479	0.03842	73	3.85	0.0003	0.147905	0.0002516	0.0073419		FBgn0133790	FBtr0161752
FBtr0165447	Pop(Reg)	BC	PP	BC	SQ	-0.168	0.04368	73	-3.85	0.0003	-0.167959	0.000255003	0.00741647		FBgn0133796	FBtr0161758
FBtr0161576	Pop(Reg)	BC	PP	BC	SQ	-0.408	0.1063	73	-3.84	0.0003	-0.407959	0.000261356	0.00755319		FBgn0133812	FBtr0161774
FBtr0171419	Pop(Reg)	BC	PP	BC	SQ	0.2886	0.07521	73	3.84	0.0003	0.288646	0.000261833	0.0075635		FBgn0133815	FBtr0161777
FBtr0162975	Pop(Reg)	BC	PP	BC	SQ	-0.1196	0.03127	73	-3.83	0.0003	-0.11964	0.000272163	0.00778539		FBgn0133824	FBtr0161786
FBtr0173743	Pop(Reg)	BC	PP	BC	SQ	-0.2553	0.06707	73	-3.81	0.0003	-0.255264	0.000291302	0.00818922		FBgn0133831	FBtr0161793
FBtr0164308	Pop(Reg)	BC	PP	BC	SQ	-0.2369	0.06225	73	-3.81	0.0003	-0.23688	0.000291865	0.00820123		FBgn0133832	FBtr0161794
FBtr0162371	Pop(Reg)	BC	PP	BC	SQ	0.1375	0.03615	73	3.8	0.0003	0.137518	0.000292737	0.0082184		FBgn0133868	FBtr0161831
FBtr0174857	Pop(Reg)	BC	PP	BC	SQ	-0.2516	0.06616	73	-3.8	0.0003	-0.25161	0.000294404	0.00825311		FBgn0133872	FBtr0161836
FBtr0161092	Pop(Reg)	BC	PP	BC	SQ	-0.2843	0.07479	73	-3.8	0.0003	-0.284337	0.000295671	0.00828032		FBgn0133875	FBtr0161839
FBtr0167838	Pop(Reg)	BC	PP	BC	SQ	0.3	0.07893	73	3.8	0.0003	0.30003	0.00029609	0.00828919		FBgn0133887	FBtr0161851
FBtr0174434	Pop(Reg)	BC	PP	BC	SQ	-0.5045	0.133	73	-3.79	0.0003	-0.504548	0.00030248	0.00842113		FBgn0133888	FBtr0161852
FBtr0170244	Pop(Reg)	BC	PP	BC	SQ	0.4094	0.108	73	3.79	0.0003	0.409355	0.000305836	0.00848916		FBgn0133898	FBtr0161862
FBtr0173421	Pop(Reg)	BC	PP	BC	SQ	0.3216	0.08501	73	3.78	0.0003	0.321622	0.000314258	0.00866099		FBgn0133900	FBtr0161864
FBtr0165681	Pop(Reg)	BC	PP	BC	SQ	-0.2402	0.06351	73	-3.78	0.0003	-0.240236	0.000315252	0.00868175		FBgn0133903	FBtr0161867
FBtr0169280	Pop(Reg)	BC	PP	BC	SQ	-0.1167	0.03086	73	-3.78	0.0003	-0.116712	0.000316363	0.00870369		FBgn0133904	FBtr0161868
FBtr0161994	Pop(Reg)	BC	PP	BC	SQ	0.1869	0.04952	73	3.77	0.0003	0.186858	0.000324679	0.00887545		FBgn0133927	FBtr0161891
FBtr0163287	Pop(Reg)	BC	PP	BC	SQ	0.3419	0.09069	73	3.77	0.0003	0.341924	0.000328439	0.00895183		FBgn0133946	FBtr0161910
FBtr0173286	Pop(Reg)	BC	PP	BC	SQ	-0.3973	0.1056	73	-3.76	0.0003	-0.39732	0.000338539	0.00915397		FBgn0133952	FBtr0161916
FBtr0169033	Pop(Reg)	BC	PP	BC	SQ	-0.371	0.09914	73	-3.74	0.0004	-0.371002	0.00036071	0.00959233		FBgn0133957	FBtr0161921
FBtr0174281	Pop(Reg)	BC	PP	BC	SQ	-0.3005	0.08035	73	-3.74	0.0004	-0.300541	0.000363091	0.00963775		FBgn0133970	FBtr0161934
FBtr0161600	Pop(Reg)	BC	PP	BC	SQ	0.3006	0.08045	73	3.74	0.0004	0.300625	0.000367646	0.00972762		FBgn0133973	FBtr0161937
FBtr0171456	Pop(Reg)	BC	PP	BC	SQ	0.2395	0.06414	73	3.73	0.0004	0.239522	0.000370099	0.00977511		FBgn0133984	FBtr0161948
FBtr0160859	Pop(Reg)	BC	PP	BC	SQ	0.346	0.09277	73	3.73	0.0004	0.345994	0.000376186	0.00989252		FBgn0133993	FBtr0161957
FBtr0164933	Pop(Reg)	BC	PP	SO	OP	3.6968	0.08599	73	42.99	<.0001	3.69678	1.37708e-53	0		FBgn0134004	FBtr0161968
FBtr0175546	Pop(Reg)	BC	PP	SO	OP	2.4602	0.08802	73	27.95	<.0001	2.46023	9.91484e-41	0		FBgn0134019	FBtr0161983
FBtr0167831	Pop(Reg)	BC	PP	SO	OP	2.2706	0.09663	73	23.5	<.0001	2.27064	8.98346e-36	0		FBgn0134021	FBtr0161985
FBtr0167649	Pop(Reg)	BC	PP	SO	OP	2.131	0.09621	73	22.15	<.0001	2.131	3.96371e-34	0		FBgn0134032	FBtr0161996
FBtr0161951	Pop(Reg)	BC	PP	SO	OP	2.0414	0.09218	73	22.15	<.0001	2.04137	4.01937e-34	0		FBgn0134037	FBtr0162001
FBtr0167648	Pop(Reg)	BC	PP	SO	OP	2.9672	0.1379	73	21.52	<.0001	2.96722	2.49259e-33	0		FBgn0134047	FBtr0162011
FBtr0172679	Pop(Reg)	BC	PP	SO	OP	-1.6217	0.08204	73	-19.77	<.0001	-1.62169	4.97734e-31	0		FBgn0134055	FBtr0162019
FBtr0166736	Pop(Reg)	BC	PP	SO	OP	2.0228	0.1078	73	18.76	<.0001	2.02285	1.22089e-29	0		FBgn0134056	FBtr0162020
FBtr0165463	Pop(Reg)	BC	PP	SO	OP	2.0428	0.1118	73	18.28	<.0001	2.04278	5.90409e-29	0		FBgn0134094	FBtr0162058
FBtr0168456	Pop(Reg)	BC	PP	SO	OP	-1.6024	0.09644	73	-16.62	<.0001	-1.60243	1.6278e-26	0		FBgn0134112	FBtr0162076
FBtr0169038	Pop(Reg)	BC	PP	SO	OP	-1.6473	0.1041	73	-15.82	<.0001	-1.64733	2.67264e-25	0		FBgn0134121	FBtr0162085
FBtr0170480	Pop(Reg)	BC	PP	SO	OP	-1.3457	0.08863	73	-15.18	<.0001	-1.34568	2.73395e-24	0		FBgn0134133	FBtr0162097
FBtr0173351	Pop(Reg)	BC	PP	SO	OP	-0.9775	0.06644	73	-14.71	<.0001	-0.97747	1.56202e-23	0		FBgn0134144	FBtr0162108
FBtr0164919	Pop(Reg)	BC	PP	SO	OP	1.7781	0.1216	73	14.62	<.0001	1.77806	2.21384e-23	0		FBgn0134174	FBtr0162138
FBtr0165281	Pop(Reg)	BC	PP	SO	OP	1.7458	0.1205	73	14.48	<.0001	1.74579	3.66338e-23	0		FBgn0134178	FBtr0162142
FBtr0168422	Pop(Reg)	BC	PP	SO	OP	1.2192	0.08464	73	14.4	<.0001	1.21918	4.95032e-23	0		FBgn0134179	FBtr0162143
FBtr0164927	Pop(Reg)	BC	PP	SO	OP	1.2808	0.08929	73	14.34	<.0001	1.28076	6.23195e-23	0		FBgn0134180	FBtr0162144
FBtr0165024	Pop(Reg)	BC	PP	SO	OP	0.9791	0.07198	73	13.6	<.0001	0.979141	1.05914e-21	0		FBgn0134191	FBtr0162155
FBtr0175366	Pop(Reg)	BC	PP	SO	OP	-0.6386	0.04713	73	-13.55	<.0001	-0.638565	1.30101e-21	0		FBgn0134204	FBtr0162168
FBtr0173167	Pop(Reg)	BC	PP	SO	OP	-0.751	0.0568	73	-13.22	<.0001	-0.751032	4.63731e-21	0		FBgn0134227	FBtr0162191
FBtr0161600	Pop(Reg)	BC	PP	SO	OP	1.0348	0.08045	73	12.86	<.0001	1.03477	1.92383e-20	0		FBgn0134253	FBtr0162218
FBtr0173790	Pop(Reg)	BC	PP	SO	OP	-0.5375	0.0423	73	-12.71	<.0001	-0.537501	3.56175e-20	0		FBgn0134260	FBtr0162225
FBtr0160950	Pop(Reg)	BC	PP	SO	OP	1.0535	0.08497	73	12.4	<.0001	1.05349	1.22365e-19	0		FBgn0134287	FBtr0162252
FBtr0161657	Pop(Reg)	BC	PP	SO	OP	1.0598	0.08579	73	12.35	<.0001	1.05977	1.46261e-19	0		FBgn0134312	FBtr0162277
FBtr0174748	Pop(Reg)	BC	PP	SO	OP	0.5903	0.04835	73	12.21	<.0001	0.590325	2.60508e-19	0		FBgn0134317	FBtr0162282
FBtr0170140	Pop(Reg)	BC	PP	SO	OP	0.726	0.05995	73	12.11	<.0001	0.726005	3.89274e-19	0		FBgn0134331	FBtr0162296
FBtr0170834	Pop(Reg)	BC	PP	SO	OP	-0.9787	0.08369	73	-11.7	<.0001	-0.978717	2.11841e-18	0		FBgn0134334	FBtr0162299
FBtr0166472	Pop(Reg)	BC	PP	SO	OP	1.1257	0.09985	73	11.27	<.0001	1.12574	1.20165e-17	0		FBgn0134364	FBtr0162329
FBtr0164929	Pop(Reg)	BC	PP	SO	OP	-0.9668	0.0858	73	-11.27	<.0001	-0.966752	1.23312e-17	0		FBgn0134378	FBtr0162343
FBtr0174075	Pop(Reg)	BC	PP	SO	OP	1.2144	0.1107	73	10.97	<.0001	1.21438	4.33461e-17	0		FBgn0134380	FBtr0162345
FBtr0167896	Pop(Reg)	BC	PP	SO	OP	-0.7644	0.07219	73	-10.59	<.0001	-0.764424	2.09975e-16	0		FBgn0134387	FBtr0162352
FBtr0167616	Pop(Reg)	BC	PP	SO	OP	0.8007	0.07571	73	10.58	<.0001	0.80073	2.21343e-16	0		FBgn0134426	FBtr0162392
FBtr0166538	Pop(Reg)	BC	PP	SO	OP	0.6363	0.0605	73	10.52	<.0001	0.636289	2.85198e-16	4.6874e-13		FBgn0134435	FBtr0162401
FBtr0169601	Pop(Reg)	BC	PP	SO	OP	-0.7323	0.0716	73	-10.23	<.0001	-0.732251	9.69816e-16	8.96873e-13		FBgn0134456	FBtr0162422
FBtr0172132	Pop(Reg)	BC	PP	SO	OP	1.1493	0.1126	73	10.21	<.0001	1.14934	1.05875e-15	8.96873e-13		FBgn0134464	FBtr0162430
FBtr0170923	Pop(Reg)	BC	PP	SO	OP	-0.8091	0.08106	73	-9.98	<.0001	-0.809114	2.75063e-15	2.47088e-12		FBgn0134485	FBtr0162451
FBtr0171070	Pop(Reg)	BC	PP	SO	OP	0.7598	0.07644	73	9.94	<.0001	0.759817	3.29206e-15	2.8529e-12		FBgn0134498	FBtr0162464
FBtr0165181	Pop(Reg)	BC	PP	SO	OP	0.7251	0.07298	73	9.94	<.0001	0.72509	3.35185e-15	3.22921e-12		FBgn0134518	FBtr0162484
FBtr0174650	Pop(Reg)	BC	PP	SO	OP	-1.1075	0.1117	73	-9.91	<.0001	-1.10749	3.69379e-15	3.22921e-12		FBgn0134519	FBtr0162485
FBtr0163979	Pop(Reg)	BC	PP	SO	OP	-1.0027	0.1025	73	-9.79	<.0001	-1.00266	6.33394e-15	5.40937e-12		FBgn0134521	FBtr0162487
FBtr0167901	Pop(Reg)	BC	PP	SO	OP	0.7431	0.07599	73	9.78	<.0001	0.743086	6.54748e-15	5.75437e-12		FBgn0134529	FBtr0162495
FBtr0173352	Pop(Reg)	BC	PP	SO	OP	-0.6195	0.06406	73	-9.67	<.0001	-0.619469	1.04266e-14	8.50608e-12		FBgn0134531	FBtr0162497
FBtr0167935	Pop(Reg)	BC	PP	SO	OP	0.7218	0.07516	73	9.6	<.0001	0.721841	1.3842e-14	1.11911e-11		FBgn0134571	FBtr0162537
FBtr0161428	Pop(Reg)	BC	PP	SO	OP	-0.5666	0.05911	73	-9.59	<.0001	-0.566625	1.49201e-14	1.21628e-11		FBgn0134573	FBtr0162539
FBtr0171700	Pop(Reg)	BC	PP	SO	OP	-0.6479	0.06887	73	-9.41	<.0001	-0.647892	3.21969e-14	2.44184e-11		FBgn0134575	FBtr0162541
FBtr0167653	Pop(Reg)	BC	PP	SO	OP	1.1131	0.1187	73	9.38	<.0001	1.11305	3.67089e-14	2.74364e-11		FBgn0134582	FBtr0162548
FBtr0173355	Pop(Reg)	BC	PP	SO	OP	-1.0534	0.1128	73	-9.34	<.0001	-1.05339	4.26967e-14	3.12824e-11		FBgn0134601	FBtr0162567
FBtr0161603	Pop(Reg)	BC	PP	SO	OP	0.8354	0.08954	73	9.33	<.0001	0.835365	4.50407e-14	3.27746e-11		FBgn0134605	FBtr0162572
FBtr0162021	Pop(Reg)	BC	PP	SO	OP	-0.9568	0.1036	73	-9.23	<.0001	-0.956831	6.81921e-14	4.79748e-11		FBgn0134632	FBtr0162599
FBtr0167284	Pop(Reg)	BC	PP	SO	OP	0.7481	0.08129	73	9.2	<.0001	0.748135	7.7674e-14	5.38759e-11		FBgn0134635	FBtr0162602
FBtr0162874	Pop(Reg)	BC	PP	SO	OP	0.4327	0.04746	73	9.12	<.0001	0.432656	1.12658e-13	7.54826e-11		FBgn0134636	FBtr0162603
FBtr0171025	Pop(Reg)	BC	PP	SO	OP	0.7029	0.07777	73	9.04	<.0001	0.70292	1.57406e-13	1.01991e-10		FBgn0134645	FBtr0162612
FBtr0164865	Pop(Reg)	BC	PP	SO	OP	-1.3858	0.1534	73	-9.03	<.0001	-1.38578	1.6106e-13	1.04313e-10		FBgn0134668	FBtr0162635
FBtr0172624	Pop(Reg)	BC	PP	SO	OP	-0.745	0.08247	73	-9.03	<.0001	-0.745003	1.61081e-13	1.04313e-10		FBgn0134677	FBtr0162644
FBtr0175033	Pop(Reg)	BC	PP	SO	OP	0.4019	0.04495	73	8.94	<.0001	0.401938	2.38871e-13	1.48692e-10		FBgn0134678	FBtr0162645
FBtr0161824	Pop(Reg)	BC	PP	SO	OP	0.6487	0.0726	73	8.94	<.0001	0.64869	2.46306e-13	1.52903e-10		FBgn0134679	FBtr0162646
FBtr0165000	Pop(Reg)	BC	PP	SO	OP	-0.9125	0.1037	73	-8.8	<.0001	-0.912547	4.42316e-13	2.6027e-10		FBgn0134693	FBtr0162660
FBtr0162267	Pop(Reg)	BC	PP	SO	OP	0.9279	0.1061	73	8.75	<.0001	0.92792	5.53021e-13	3.18683e-10		FBgn0134698	FBtr0162665
FBtr0167783	Pop(Reg)	BC	PP	SO	OP	-0.9698	0.1111	73	-8.73	<.0001	-0.969844	5.94526e-13	3.40674e-10		FBgn0134706	FBtr0162673
FBtr0175016	Pop(Reg)	BC	PP	SO	OP	-0.9615	0.1102	73	-8.72	<.0001	-0.961459	6.15345e-13	3.51341e-10		FBgn0134715	FBtr0162683
FBtr0170848	Pop(Reg)	BC	PP	SO	OP	-0.5963	0.06883	73	-8.66	<.0001	-0.596263	7.97963e-13	4.45346e-10		FBgn0134726	FBtr0162694
FBtr0174509	Pop(Reg)	BC	PP	SO	OP	0.9999	0.1155	73	8.66	<.0001	0.99987	8.1543e-13	4.53964e-10		FBgn0134740	FBtr0162708
FBtr0161652	Pop(Reg)	BC	PP	SO	OP	-0.8551	0.09908	73	-8.63	<.0001	-0.855146	9.16694e-13	5.04574e-10		FBgn0134760	FBtr0162728
FBtr0169427	Pop(Reg)	BC	PP	SO	OP	-0.6348	0.07367	73	-8.62	<.0001	-0.634833	9.73322e-13	5.32897e-10		FBgn0134766	FBtr0162734
FBtr0170001	Pop(Reg)	BC	PP	SO	OP	0.7465	0.08672	73	8.61	<.0001	0.746453	1.01393e-12	5.52606e-10		FBgn0134779	FBtr0162747
FBtr0174820	Pop(Reg)	BC	PP	SO	OP	-0.5789	0.06748	73	-8.58	<.0001	-0.578919	1.14558e-12	6.16972e-10		FBgn0134794	FBtr0162762
FBtr0173918	Pop(Reg)	BC	PP	SO	OP	-0.5505	0.06421	73	-8.57	<.0001	-0.550539	1.17536e-12	6.3125e-10		FBgn0134796	FBtr0162764
FBtr0165195	Pop(Reg)	BC	PP	SO	OP	0.5501	0.06437	73	8.55	<.0001	0.550127	1.32585e-12	7.04225e-10		FBgn0134800	FBtr0162768
FBtr0171544	Pop(Reg)	BC	PP	SO	OP	0.4393	0.05143	73	8.54	<.0001	0.439297	1.34899e-12	7.15298e-10		FBgn0134807	FBtr0162775
FBtr0165177	Pop(Reg)	BC	PP	SO	OP	0.4576	0.05452	73	8.39	<.0001	0.457597	2.56347e-12	1.27141e-09		FBgn0134829	FBtr0162797
FBtr0174154	Pop(Reg)	BC	PP	SO	OP	-0.3966	0.0474	73	-8.37	<.0001	-0.396644	2.86004e-12	1.4021e-09		FBgn0134834	FBtr0162802
FBtr0173181	Pop(Reg)	BC	PP	SO	OP	0.5772	0.06924	73	8.34	<.0001	0.57717	3.28576e-12	1.58749e-09		FBgn0134848	FBtr0162816
FBtr0162057	Pop(Reg)	BC	PP	SO	OP	1.0174	0.123	73	8.27	<.0001	1.01738	4.2883e-12	2.01607e-09		FBgn0134849	FBtr0162817
FBtr0175066	Pop(Reg)	BC	PP	SO	OP	-0.2362	0.02887	73	-8.18	<.0001	-0.236222	6.40534e-12	2.89221e-09		FBgn0134854	FBtr0162822
FBtr0164975	Pop(Reg)	BC	PP	SO	OP	-0.6021	0.07367	73	-8.17	<.0001	-0.602056	6.68502e-12	3.00576e-09		FBgn0134862	FBtr0162830
FBtr0170321	Pop(Reg)	BC	PP	SO	OP	-0.3241	0.03969	73	-8.17	<.0001	-0.324096	6.88058e-12	3.08355e-09		FBgn0134863	FBtr0162831
FBtr0174651	Pop(Reg)	BC	PP	SO	OP	0.6044	0.0742	73	8.15	<.0001	0.604364	7.50432e-12	3.33063e-09		FBgn0134865	FBtr0162833
FBtr0174835	Pop(Reg)	BC	PP	SO	OP	0.8962	0.1108	73	8.09	<.0001	0.896227	9.63064e-12	4.16137e-09		FBgn0134876	FBtr0162844
FBtr0173321	Pop(Reg)	BC	PP	SO	OP	0.4963	0.06142	73	8.08	<.0001	0.496335	9.92846e-12	4.27546e-09		FBgn0134883	FBtr0162851
FBtr0164709	Pop(Reg)	BC	PP	SO	OP	-0.6467	0.08057	73	-8.03	<.0001	-0.646679	1.25544e-11	5.27733e-09		FBgn0134885	FBtr0162853
FBtr0165292	Pop(Reg)	BC	PP	SO	OP	0.7473	0.09404	73	7.95	<.0001	0.747257	1.77507e-11	7.18861e-09		FBgn0134888	FBtr0162856
FBtr0173075	Pop(Reg)	BC	PP	SO	OP	-1.1492	0.1446	73	-7.95	<.0001	-1.14925	1.77888e-11	7.20241e-09		FBgn0134892	FBtr0162860
FBtr0164374	Pop(Reg)	BC	PP	SO	OP	0.7102	0.08949	73	7.94	<.0001	0.710222	1.85197e-11	7.46306e-09		FBgn0134894	FBtr0162862
FBtr0164792	Pop(Reg)	BC	PP	SO	OP	1.0483	0.1321	73	7.94	<.0001	1.04834	1.85727e-11	7.48135e-09		FBgn0134898	FBtr0162866
FBtr0169031	Pop(Reg)	BC	PP	SO	OP	-1.4235	0.1796	73	-7.93	<.0001	-1.42355	1.93366e-11	7.75608e-09		FBgn0134904	FBtr0162872
FBtr0168677	Pop(Reg)	BC	PP	SO	OP	-0.4665	0.05888	73	-7.92	<.0001	-0.466531	1.95574e-11	7.83655e-09		FBgn0134906	FBtr0162874
FBtr0166848	Pop(Reg)	BC	PP	SO	OP	-0.3299	0.04202	73	-7.85	<.0001	-0.3299	2.68715e-11	1.04325e-08		FBgn0134913	FBtr0162881
FBtr0167238	Pop(Reg)	BC	PP	SO	OP	-0.7904	0.1011	73	-7.82	<.0001	-0.790417	3.13267e-11	1.19501e-08		FBgn0134917	FBtr0162885
FBtr0164135	Pop(Reg)	BC	PP	SO	OP	0.7199	0.09212	73	7.81	<.0001	0.719894	3.13697e-11	1.19644e-08		FBgn0134951	FBtr0162919
FBtr0165898	Pop(Reg)	BC	PP	SO	OP	-0.7776	0.09992	73	-7.78	<.0001	-0.777612	3.60255e-11	1.35342e-08		FBgn0134954	FBtr0162922
FBtr0169739	Pop(Reg)	BC	PP	SO	OP	-0.3235	0.04172	73	-7.76	<.0001	-0.323529	4.05938e-11	1.50371e-08		FBgn0134956	FBtr0162924
FBtr0172076	Pop(Reg)	BC	PP	SO	OP	-1.0813	0.1402	73	-7.71	<.0001	-1.08128	4.86731e-11	1.76552e-08		FBgn0134957	FBtr0162925
FBtr0166196	Pop(Reg)	BC	PP	SO	OP	0.5495	0.07218	73	7.61	<.0001	0.549532	7.47546e-11	2.58783e-08		FBgn0134966	FBtr0162934
FBtr0162527	Pop(Reg)	BC	PP	SO	OP	-0.4794	0.063	73	-7.61	<.0001	-0.479368	7.64325e-11	2.63903e-08		FBgn0134968	FBtr0162936
FBtr0169533	Pop(Reg)	BC	PP	SO	OP	-0.8868	0.1167	73	-7.6	<.0001	-0.886759	7.89837e-11	2.71682e-08		FBgn0134969	FBtr0162937
FBtr0166252	Pop(Reg)	BC	PP	SO	OP	-0.514	0.06784	73	-7.58	<.0001	-0.514015	8.7745e-11	2.98424e-08		FBgn0134982	FBtr0162950
FBtr0165355	Pop(Reg)	BC	PP	SO	OP	0.183	0.02429	73	7.53	<.0001	0.182986	1.05571e-10	3.5187e-08		FBgn0134986	FBtr0162954
FBtr0165118	Pop(Reg)	BC	PP	SO	OP	0.5918	0.07857	73	7.53	<.0001	0.591788	1.06345e-10	3.54113e-08		FBgn0134993	FBtr0162961
FBtr0169865	Pop(Reg)	BC	PP	SO	OP	-0.3441	0.04594	73	-7.49	<.0001	-0.344149	1.26993e-10	4.14663e-08		FBgn0134994	FBtr0162962
FBtr0168010	Pop(Reg)	BC	PP	SO	OP	-0.3448	0.04604	73	-7.49	<.0001	-0.344813	1.2722e-10	4.15231e-08		FBgn0135002	FBtr0162970
FBtr0166704	Pop(Reg)	BC	PP	SO	OP	0.5544	0.07426	73	7.47	<.0001	0.554389	1.41591e-10	4.56236e-08		FBgn0135003	FBtr0162971
FBtr0162467	Pop(Reg)	BC	PP	SO	OP	-0.5037	0.06764	73	-7.45	<.0001	-0.503728	1.53378e-10	4.89429e-08		FBgn0135009	FBtr0162977
FBtr0165229	Pop(Reg)	BC	PP	SO	OP	0.4582	0.06221	73	7.37	<.0001	0.458212	2.17863e-10	6.66966e-08		FBgn0135021	FBtr0162989
FBtr0161295	Pop(Reg)	BC	PP	SO	OP	0.4613	0.06268	73	7.36	<.0001	0.461308	2.23284e-10	6.81333e-08		FBgn0135041	FBtr0163009
FBtr0164526	Pop(Reg)	BC	PP	SO	OP	-0.4923	0.06701	73	-7.35	<.0001	-0.492311	2.36209e-10	7.16472e-08		FBgn0135044	FBtr0163012
FBtr0173843	Pop(Reg)	BC	PP	SO	OP	-0.5243	0.07137	73	-7.35	<.0001	-0.524304	2.36408e-10	7.16981e-08		FBgn0135048	FBtr0163016
FBtr0161145	Pop(Reg)	BC	PP	SO	OP	0.3562	0.04862	73	7.33	<.0001	0.356226	2.56551e-10	7.7038e-08		FBgn0135059	FBtr0163027
FBtr0167906	Pop(Reg)	BC	PP	SO	OP	0.2255	0.03112	73	7.25	<.0001	0.225487	3.62713e-10	1.044e-07		FBgn0135060	FBtr0163028
FBtr0167714	Pop(Reg)	BC	PP	SO	OP	-0.6407	0.08853	73	-7.24	<.0001	-0.640731	3.77452e-10	1.08123e-07		FBgn0135061	FBtr0163029
FBtr0174848	Pop(Reg)	BC	PP	SO	OP	0.4778	0.06626	73	7.21	<.0001	0.477832	4.20908e-10	1.18998e-07		FBgn0135066	FBtr0163034
FBtr0172885	Pop(Reg)	BC	PP	SO	OP	0.5631	0.07811	73	7.21	<.0001	0.563067	4.25908e-10	1.20232e-07		FBgn0135079	FBtr0163047
FBtr0171968	Pop(Reg)	BC	PP	SO	OP	0.9698	0.1355	73	7.16	<.0001	0.969799	5.3053e-10	1.45807e-07		FBgn0135093	FBtr0163061
FBtr0169461	Pop(Reg)	BC	PP	SO	OP	-0.369	0.05163	73	-7.15	<.0001	-0.368995	5.56547e-10	1.52177e-07		FBgn0135100	FBtr0163068
FBtr0174572	Pop(Reg)	BC	PP	SO	OP	-0.3792	0.05332	73	-7.11	<.0001	-0.379177	6.46964e-10	1.73704e-07		FBgn0135113	FBtr0163081
FBtr0166843	Pop(Reg)	BC	PP	SO	OP	0.4273	0.0604	73	7.07	<.0001	0.42726	7.6164e-10	2.00122e-07		FBgn0135114	FBtr0163082
FBtr0167595	Pop(Reg)	BC	PP	SO	OP	0.2343	0.03327	73	7.04	<.0001	0.234345	8.63536e-10	2.23143e-07		FBgn0135117	FBtr0163085
FBtr0165201	Pop(Reg)	BC	PP	SO	OP	0.2503	0.0359	73	6.97	<.0001	0.250347	1.16847e-09	2.90411e-07		FBgn0135125	FBtr0163093
FBtr0168346	Pop(Reg)	BC	PP	SO	OP	-0.6345	0.09101	73	-6.97	<.0001	-0.634521	1.17514e-09	2.91863e-07		FBgn0135142	FBtr0163110
FBtr0161002	Pop(Reg)	BC	PP	SO	OP	0.6739	0.09672	73	6.97	<.0001	0.673905	1.19646e-09	2.96622e-07		FBgn0135144	FBtr0163112
FBtr0167919	Pop(Reg)	BC	PP	SO	OP	0.6998	0.1005	73	6.96	<.0001	0.699803	1.21511e-09	3.00651e-07		FBgn0135146	FBtr0163114
FBtr0174416	Pop(Reg)	BC	PP	SO	OP	0.3073	0.04427	73	6.94	<.0001	0.307332	1.32982e-09	3.2534e-07		FBgn0135163	FBtr0163131
FBtr0175149	Pop(Reg)	BC	PP	SO	OP	-0.2548	0.0368	73	-6.92	<.0001	-0.254791	1.44575e-09	3.50367e-07		FBgn0135165	FBtr0163133
FBtr0161247	Pop(Reg)	BC	PP	SO	OP	-0.6321	0.09139	73	-6.92	<.0001	-0.63212	1.4867e-09	3.58852e-07		FBgn0135170	FBtr0163138
FBtr0166733	Pop(Reg)	BC	PP	SO	OP	0.5035	0.07281	73	6.92	<.0001	0.503545	1.48982e-09	3.59471e-07		FBgn0135173	FBtr0163141
FBtr0175425	Pop(Reg)	BC	PP	SO	OP	0.5425	0.07871	73	6.89	<.0001	0.542467	1.65053e-09	3.92911e-07		FBgn0135179	FBtr0163147
FBtr0168223	Pop(Reg)	BC	PP	SO	OP	-0.8822	0.1286	73	-6.86	<.0001	-0.882241	1.87232e-09	4.38478e-07		FBgn0135183	FBtr0163151
FBtr0164250	Pop(Reg)	BC	PP	SO	OP	0.6017	0.08843	73	6.8	<.0001	0.601716	2.39665e-09	5.43829e-07		FBgn0135193	FBtr0163161
FBtr0172628	Pop(Reg)	BC	PP	SO	OP	0.575	0.08458	73	6.8	<.0001	0.574998	2.46214e-09	5.56476e-07		FBgn0135196	FBtr0163164
FBtr0169220	Pop(Reg)	BC	PP	SO	OP	-0.7176	0.1057	73	-6.79	<.0001	-0.717613	2.52619e-09	5.69029e-07		FBgn0135206	FBtr0163174
FBtr0175340	Pop(Reg)	BC	PP	SO	OP	-0.9195	0.1356	73	-6.78	<.0001	-0.919492	2.64922e-09	5.92574e-07		FBgn0135212	FBtr0163180
FBtr0165695	Pop(Reg)	BC	PP	SO	OP	0.394	0.05856	73	6.73	<.0001	0.394033	3.29689e-09	7.17143e-07		FBgn0135217	FBtr0163185
FBtr0175276	Pop(Reg)	BC	PP	SO	OP	0.3395	0.05049	73	6.73	<.0001	0.339525	3.3542e-09	7.28121e-07		FBgn0135237	FBtr0163205
FBtr0173190	Pop(Reg)	BC	PP	SO	OP	-0.4533	0.06741	73	-6.72	<.0001	-0.453292	3.36105e-09	7.29337e-07		FBgn0135239	FBtr0163207
FBtr0172140	Pop(Reg)	BC	PP	SO	OP	-1.0652	0.1584	73	-6.72	<.0001	-1.06519	3.36151e-09	7.29402e-07		FBgn0135255	FBtr0163223
FBtr0169862	Pop(Reg)	BC	PP	SO	OP	0.3694	0.05495	73	6.72	<.0001	0.369372	3.39321e-09	7.35337e-07		FBgn0135262	FBtr0163230
FBtr0168230	Pop(Reg)	BC	PP	SO	OP	0.5648	0.08415	73	6.71	<.0001	0.564809	3.55211e-09	7.65142e-07		FBgn0135267	FBtr0163235
FBtr0165278	Pop(Reg)	BC	PP	SO	OP	-0.5583	0.08329	73	-6.7	<.0001	-0.55831	3.67952e-09	7.88965e-07		FBgn0135272	FBtr0163240
FBtr0161909	Pop(Reg)	BC	PP	SO	OP	0.6076	0.09077	73	6.69	<.0001	0.60762	3.82757e-09	8.16183e-07		FBgn0135277	FBtr0163245
FBtr0166336	Pop(Reg)	BC	PP	SO	OP	-0.2171	0.0325	73	-6.68	<.0001	-0.21707	4.07468e-09	8.62352e-07		FBgn0135279	FBtr0163247
FBtr0162884	Pop(Reg)	BC	PP	SO	OP	-0.7008	0.1055	73	-6.64	<.0001	-0.700798	4.7184e-09	9.7924e-07		FBgn0135305	FBtr0163273
FBtr0168132	Pop(Reg)	BC	PP	SO	OP	-0.4146	0.06245	73	-6.64	<.0001	-0.414601	4.82203e-09	9.97732e-07		FBgn0135307	FBtr0163275
FBtr0169544	Pop(Reg)	BC	PP	SO	OP	-0.4456	0.06728	73	-6.62	<.0001	-0.445636	5.14498e-09	1.05513e-06		FBgn0135308	FBtr0163276
FBtr0170291	Pop(Reg)	BC	PP	SO	OP	0.3643	0.05504	73	6.62	<.0001	0.364252	5.27482e-09	1.07823e-06		FBgn0135321	FBtr0163289
FBtr0165313	Pop(Reg)	BC	PP	SO	OP	-0.754	0.114	73	-6.62	<.0001	-0.753952	5.33628e-09	1.0887e-06		FBgn0135334	FBtr0163302
FBtr0172468	Pop(Reg)	BC	PP	SO	OP	0.9486	0.1434	73	6.61	<.0001	0.948588	5.34746e-09	1.09063e-06		FBgn0135354	FBtr0163322
FBtr0171143	Pop(Reg)	BC	PP	SO	OP	-0.2155	0.03258	73	-6.61	<.0001	-0.215452	5.3976e-09	1.09894e-06		FBgn0135359	FBtr0163327
FBtr0166966	Pop(Reg)	BC	PP	SO	OP	0.4678	0.07077	73	6.61	<.0001	0.467786	5.46262e-09	1.11028e-06		FBgn0135360	FBtr0163328
FBtr0166079	Pop(Reg)	BC	PP	SO	OP	0.4099	0.06203	73	6.61	<.0001	0.409921	5.49043e-09	1.11529e-06		FBgn0135368	FBtr0163336
FBtr0173184	Pop(Reg)	BC	PP	SO	OP	0.2054	0.03114	73	6.6	<.0001	0.205381	5.78421e-09	1.1665e-06		FBgn0135369	FBtr0163337
FBtr0173690	Pop(Reg)	BC	PP	SO	OP	0.4065	0.06169	73	6.59	<.0001	0.406538	5.95207e-09	1.19604e-06		FBgn0135371	FBtr0163339
FBtr0174268	Pop(Reg)	BC	PP	SO	OP	-0.5041	0.0776	73	-6.5	<.0001	-0.504145	8.78732e-09	1.67593e-06		FBgn0135381	FBtr0163349
FBtr0171958	Pop(Reg)	BC	PP	SO	OP	0.4051	0.06245	73	6.49	<.0001	0.40511	9.18588e-09	1.74059e-06		FBgn0135393	FBtr0163361
FBtr0167404	Pop(Reg)	BC	PP	SO	OP	0.3508	0.05412	73	6.48	<.0001	0.350829	9.34343e-09	1.7661e-06		FBgn0135400	FBtr0163368
FBtr0174636	Pop(Reg)	BC	PP	SO	OP	-0.5511	0.08552	73	-6.44	<.0001	-0.551117	1.09604e-08	2.02987e-06		FBgn0135404	FBtr0163372
FBtr0162401	Pop(Reg)	BC	PP	SO	OP	-0.443	0.0688	73	-6.44	<.0001	-0.442985	1.12377e-08	2.07388e-06		FBgn0135437	FBtr0163405
FBtr0171189	Pop(Reg)	BC	PP	SO	OP	0.2866	0.04455	73	6.43	<.0001	0.286595	1.14688e-08	2.11049e-06		FBgn0135440	FBtr0163408
FBtr0174255	Pop(Reg)	BC	PP	SO	OP	-0.3292	0.05119	73	-6.43	<.0001	-0.329194	1.16365e-08	2.13647e-06		FBgn0135456	FBtr0163424
FBtr0170957	Pop(Reg)	BC	PP	SO	OP	0.1846	0.02873	73	6.43	<.0001	0.184649	1.17601e-08	2.15606e-06		FBgn0135461	FBtr0163429
FBtr0170070	Pop(Reg)	BC	PP	SO	OP	0.2396	0.0373	73	6.42	<.0001	0.239607	1.1942e-08	2.18563e-06		FBgn0135462	FBtr0163430
FBtr0163887	Pop(Reg)	BC	PP	SO	OP	0.314	0.04899	73	6.41	<.0001	0.31405	1.26403e-08	2.29458e-06		FBgn0135467	FBtr0163435
FBtr0175112	Pop(Reg)	BC	PP	SO	OP	-0.5665	0.08845	73	-6.4	<.0001	-0.566515	1.29407e-08	2.34204e-06		FBgn0135470	FBtr0163438
FBtr0170858	Pop(Reg)	BC	PP	SO	OP	-0.632	0.09877	73	-6.4	<.0001	-0.631981	1.32843e-08	2.39519e-06		FBgn0135485	FBtr0163453
FBtr0163028	Pop(Reg)	BC	PP	SO	OP	0.591	0.09267	73	6.38	<.0001	0.590993	1.45078e-08	2.58452e-06		FBgn0135508	FBtr0163476
FBtr0174655	Pop(Reg)	BC	PP	SO	OP	0.5117	0.08028	73	6.37	<.0001	0.511729	1.47329e-08	2.61976e-06		FBgn0135511	FBtr0163479
FBtr0161958	Pop(Reg)	BC	PP	SO	OP	-0.6082	0.09576	73	-6.35	<.0001	-0.608153	1.62481e-08	2.85104e-06		FBgn0135512	FBtr0163480
FBtr0160910	Pop(Reg)	BC	PP	SO	OP	0.4737	0.07486	73	6.33	<.0001	0.473746	1.78369e-08	3.08745e-06		FBgn0135514	FBtr0163482
FBtr0169212	Pop(Reg)	BC	PP	SO	OP	0.3714	0.05876	73	6.32	<.0001	0.371414	1.83635e-08	3.16711e-06		FBgn0135524	FBtr0163492
FBtr0175353	Pop(Reg)	BC	PP	SO	OP	0.7734	0.1225	73	6.31	<.0001	0.773447	1.90279e-08	3.26509e-06		FBgn0135529	FBtr0163497
FBtr0170836	Pop(Reg)	BC	PP	SO	OP	0.3384	0.05375	73	6.29	<.0001	0.338351	2.05465e-08	3.48806e-06		FBgn0135552	FBtr0163520
FBtr0169625	Pop(Reg)	BC	PP	SO	OP	-0.9733	0.1547	73	-6.29	<.0001	-0.973254	2.0911e-08	3.54043e-06		FBgn0135580	FBtr0163548
FBtr0166486	Pop(Reg)	BC	PP	SO	OP	0.5634	0.08979	73	6.27	<.0001	0.563428	2.232e-08	3.74609e-06		FBgn0135581	FBtr0163549
FBtr0165236	Pop(Reg)	BC	PP	SO	OP	-0.4502	0.07199	73	-6.25	<.0001	-0.450238	2.43351e-08	4.03488e-06		FBgn0135586	FBtr0163554
FBtr0173947	Pop(Reg)	BC	PP	SO	OP	0.8599	0.1382	73	6.22	<.0001	0.859876	2.75795e-08	4.49068e-06		FBgn0135592	FBtr0163560
FBtr0167502	Pop(Reg)	BC	PP	SO	OP	0.2413	0.0388	73	6.22	<.0001	0.241252	2.83096e-08	4.59474e-06		FBgn0135595	FBtr0163563
FBtr0170490	Pop(Reg)	BC	PP	SO	OP	0.2006	0.03236	73	6.2	<.0001	0.200586	3.05977e-08	4.90854e-06		FBgn0135599	FBtr0163567
FBtr0161587	Pop(Reg)	BC	PP	SO	OP	0.3183	0.05137	73	6.2	<.0001	0.318349	3.08822e-08	4.94808e-06		FBgn0135611	FBtr0163579
FBtr0172188	Pop(Reg)	BC	PP	SO	OP	0.4187	0.06759	73	6.19	<.0001	0.418707	3.11441e-08	4.98435e-06		FBgn0135613	FBtr0163581
FBtr0173264	Pop(Reg)	BC	PP	SO	OP	-0.3948	0.06384	73	-6.18	<.0001	-0.39479	3.25459e-08	5.17412e-06		FBgn0135627	FBtr0163595
FBtr0166349	Pop(Reg)	BC	PP	SO	OP	0.5886	0.09528	73	6.18	<.0001	0.588599	3.34252e-08	5.29341e-06		FBgn0135650	FBtr0163618
FBtr0163166	Pop(Reg)	BC	PP	SO	OP	0.1982	0.03218	73	6.16	<.0001	0.198202	3.62081e-08	5.67222e-06		FBgn0135661	FBtr0163629
FBtr0161736	Pop(Reg)	BC	PP	SO	OP	0.5837	0.0948	73	6.16	<.0001	0.583685	3.6385e-08	5.69517e-06		FBgn0135677	FBtr0163645
FBtr0173905	Pop(Reg)	BC	PP	SO	OP	-0.6613	0.1077	73	-6.14	<.0001	-0.661347	3.86337e-08	5.99777e-06		FBgn0135678	FBtr0163646
FBtr0171372	Pop(Reg)	BC	PP	SO	OP	-0.9096	0.1481	73	-6.14	<.0001	-0.909617	3.89089e-08	6.03529e-06		FBgn0135684	FBtr0163652
FBtr0168654	Pop(Reg)	BC	PP	SO	OP	0.4151	0.06778	73	6.12	<.0001	0.415106	4.16879e-08	6.39679e-06		FBgn0135689	FBtr0163657
FBtr0169361	Pop(Reg)	BC	PP	SO	OP	0.6971	0.1139	73	6.12	<.0001	0.697111	4.26283e-08	6.5207e-06		FBgn0135690	FBtr0163658
FBtr0174987	Pop(Reg)	BC	PP	SO	OP	-0.3237	0.05294	73	-6.11	<.0001	-0.323716	4.34233e-08	6.62296e-06		FBgn0135691	FBtr0163659
FBtr0174443	Pop(Reg)	BC	PP	SO	OP	0.2707	0.04433	73	6.11	<.0001	0.270738	4.47592e-08	6.7976e-06		FBgn0135692	FBtr0163660
FBtr0173825	Pop(Reg)	BC	PP	SO	OP	0.6204	0.1016	73	6.1	<.0001	0.620416	4.54304e-08	6.88184e-06		FBgn0135693	FBtr0163661
FBtr0171568	Pop(Reg)	BC	PP	SO	OP	-0.3996	0.06562	73	-6.09	<.0001	-0.399627	4.81682e-08	7.22974e-06		FBgn0135704	FBtr0163672
FBtr0168904	Pop(Reg)	BC	PP	SO	OP	0.3628	0.05968	73	6.08	<.0001	0.362775	5.03262e-08	7.50628e-06		FBgn0135705	FBtr0163673
FBtr0168357	Pop(Reg)	BC	PP	SO	OP	-0.4712	0.07753	73	-6.08	<.0001	-0.471223	5.05363e-08	7.53361e-06		FBgn0135712	FBtr0163680
FBtr0165216	Pop(Reg)	BC	PP	SO	OP	0.7736	0.1274	73	6.07	<.0001	0.773629	5.18564e-08	7.69917e-06		FBgn0135725	FBtr0163693
FBtr0162495	Pop(Reg)	BC	PP	SO	OP	-0.492	0.08111	73	-6.07	<.0001	-0.492019	5.30148e-08	7.84972e-06		FBgn0135726	FBtr0163694
FBtr0161948	Pop(Reg)	BC	PP	SO	OP	0.3678	0.0607	73	6.06	<.0001	0.367808	5.45098e-08	8.03328e-06		FBgn0135747	FBtr0163715
FBtr0164334	Pop(Reg)	BC	PP	SO	OP	0.3834	0.0633	73	6.06	<.0001	0.383387	5.52768e-08	8.13077e-06		FBgn0135748	FBtr0163716
FBtr0167405	Pop(Reg)	BC	PP	SO	OP	0.3329	0.05504	73	6.05	<.0001	0.332869	5.73203e-08	8.3874e-06		FBgn0135756	FBtr0163724
FBtr0165104	Pop(Reg)	BC	PP	SO	OP	-0.2482	0.04106	73	-6.04	<.0001	-0.24818	5.8245e-08	8.50409e-06		FBgn0135758	FBtr0163726
FBtr0175386	Pop(Reg)	BC	PP	SO	OP	0.6301	0.1045	73	6.03	<.0001	0.630141	6.21827e-08	8.98587e-06		FBgn0135759	FBtr0163727
FBtr0165028	Pop(Reg)	BC	PP	SO	OP	-0.2273	0.0378	73	-6.01	<.0001	-0.227272	6.62539e-08	9.47897e-06		FBgn0135782	FBtr0163750
FBtr0162019	Pop(Reg)	BC	PP	SO	OP	0.2797	0.04654	73	6.01	<.0001	0.279703	6.70629e-08	9.57932e-06		FBgn0135788	FBtr0163756
FBtr0164231	Pop(Reg)	BC	PP	SO	OP	-0.4429	0.07401	73	-5.98	<.0001	-0.442891	7.44708e-08	1.04724e-05		FBgn0135805	FBtr0163773
FBtr0170689	Pop(Reg)	BC	PP	SO	OP	-0.3622	0.06057	73	-5.98	<.0001	-0.362156	7.58702e-08	1.06375e-05		FBgn0135811	FBtr0163779
FBtr0174685	Pop(Reg)	BC	PP	SO	OP	-0.381	0.06379	73	-5.97	<.0001	-0.38103	7.78737e-08	1.08797e-05		FBgn0135822	FBtr0163790
FBtr0163904	Pop(Reg)	BC	PP	SO	OP	0.7093	0.1189	73	5.97	<.0001	0.709279	7.98874e-08	1.11174e-05		FBgn0135828	FBtr0163796
FBtr0162601	Pop(Reg)	BC	PP	SO	OP	-0.3722	0.06251	73	-5.96	<.0001	-0.372248	8.38298e-08	1.15815e-05		FBgn0135848	FBtr0163816
FBtr0166014	Pop(Reg)	BC	PP	SO	OP	-0.3285	0.05526	73	-5.94	<.0001	-0.328468	8.78904e-08	1.20457e-05		FBgn0135849	FBtr0163817
FBtr0162736	Pop(Reg)	BC	PP	SO	OP	-0.2377	0.0401	73	-5.93	<.0001	-0.23773	9.3685e-08	1.27197e-05		FBgn0135862	FBtr0163830
FBtr0170422	Pop(Reg)	BC	PP	SO	OP	0.3312	0.0559	73	5.93	<.0001	0.331215	9.48981e-08	1.28587e-05		FBgn0135864	FBtr0163832
FBtr0170397	Pop(Reg)	BC	PP	SO	OP	-0.3377	0.057	73	-5.92	<.0001	-0.337707	9.50412e-08	1.28746e-05		FBgn0135869	FBtr0163837
FBtr0161896	Pop(Reg)	BC	PP	SO	OP	-0.2991	0.05072	73	-5.9	<.0001	-0.299106	1.06508e-07	1.41732e-05		FBgn0135872	FBtr0163840
FBtr0165916	Pop(Reg)	BC	PP	SO	OP	0.2521	0.04276	73	5.9	<.0001	0.252124	1.07087e-07	1.4237e-05		FBgn0135887	FBtr0163855
FBtr0174659	Pop(Reg)	BC	PP	SO	OP	-0.4447	0.07543	73	-5.9	<.0001	-0.444686	1.07088e-07	1.4237e-05		FBgn0135891	FBtr0163859
FBtr0173246	Pop(Reg)	BC	PP	SO	OP	-0.2335	0.03964	73	-5.89	<.0001	-0.233532	1.09304e-07	1.44846e-05		FBgn0135902	FBtr0163870
FBtr0172616	Pop(Reg)	BC	PP	SO	OP	0.7657	0.1302	73	5.88	<.0001	0.765688	1.1408e-07	1.50179e-05		FBgn0135911	FBtr0163879
FBtr0161991	Pop(Reg)	BC	PP	SO	OP	-0.4025	0.0687	73	-5.86	<.0001	-0.402474	1.24683e-07	1.61941e-05		FBgn0135912	FBtr0163880
FBtr0173808	Pop(Reg)	BC	PP	SO	OP	-0.5186	0.08862	73	-5.85	<.0001	-0.518613	1.27957e-07	1.65529e-05		FBgn0135915	FBtr0163883
FBtr0172065	Pop(Reg)	BC	PP	SO	OP	-0.5278	0.09027	73	-5.85	<.0001	-0.527792	1.30818e-07	1.68744e-05		FBgn0135936	FBtr0163904
FBtr0162857	Pop(Reg)	BC	PP	SO	OP	-0.1687	0.02896	73	-5.83	<.0001	-0.168699	1.42927e-07	1.81907e-05		FBgn0135940	FBtr0163908
FBtr0174903	Pop(Reg)	BC	PP	SO	OP	0.3997	0.06866	73	5.82	<.0001	0.399671	1.45442e-07	1.84605e-05		FBgn0135960	FBtr0163928
FBtr0163476	Pop(Reg)	BC	PP	SO	OP	-0.2916	0.05025	73	-5.8	<.0001	-0.291576	1.56911e-07	1.96776e-05		FBgn0135979	FBtr0163947
FBtr0165648	Pop(Reg)	BC	PP	SO	OP	0.4826	0.08329	73	5.79	<.0001	0.482553	1.62477e-07	2.02667e-05		FBgn0135982	FBtr0163950
FBtr0171619	Pop(Reg)	BC	PP	SO	OP	-0.4961	0.08567	73	-5.79	<.0001	-0.496136	1.63988e-07	2.04279e-05		FBgn0135983	FBtr0163951
FBtr0168137	Pop(Reg)	BC	PP	SO	OP	0.4277	0.07385	73	5.79	<.0001	0.427682	1.64054e-07	2.04344e-05		FBgn0135984	FBtr0163952
FBtr0162918	Pop(Reg)	BC	PP	SO	OP	0.2724	0.04704	73	5.79	<.0001	0.272422	1.64089e-07	2.04383e-05		FBgn0135995	FBtr0163963
FBtr0165557	Pop(Reg)	BC	PP	SO	OP	0.6449	0.1115	73	5.78	<.0001	0.64486	1.68581e-07	2.0908e-05		FBgn0136009	FBtr0163977
FBtr0169033	Pop(Reg)	BC	PP	SO	OP	-0.5712	0.09914	73	-5.76	<.0001	-0.571247	1.84827e-07	2.25924e-05		FBgn0136045	FBtr0164013
FBtr0162889	Pop(Reg)	BC	PP	SO	OP	-0.5751	0.09995	73	-5.75	<.0001	-0.575094	1.91266e-07	2.32483e-05		FBgn0136049	FBtr0164017
FBtr0165043	Pop(Reg)	BC	PP	SO	OP	0.5255	0.09135	73	5.75	<.0001	0.525498	1.92267e-07	2.33488e-05		FBgn0136051	FBtr0164019
FBtr0168248	Pop(Reg)	BC	PP	SO	OP	0.4642	0.08107	73	5.73	<.0001	0.464206	2.14168e-07	2.55695e-05		FBgn0136052	FBtr0164020
FBtr0164754	Pop(Reg)	BC	PP	SO	OP	-0.5441	0.0951	73	-5.72	<.0001	-0.544144	2.17598e-07	2.59089e-05		FBgn0136068	FBtr0164036
FBtr0166264	Pop(Reg)	BC	PP	SO	OP	0.4661	0.08156	73	5.72	<.0001	0.466113	2.23667e-07	2.65092e-05		FBgn0136071	FBtr0164039
FBtr0164002	Pop(Reg)	BC	PP	SO	OP	0.5708	0.1002	73	5.7	<.0001	0.570763	2.39064e-07	2.80353e-05		FBgn0136088	FBtr0164056
FBtr0173079	Pop(Reg)	BC	PP	SO	OP	-0.2722	0.04777	73	-5.7	<.0001	-0.272151	2.40499e-07	2.81715e-05		FBgn0136094	FBtr0164062
FBtr0170312	Pop(Reg)	BC	PP	SO	OP	-0.3129	0.05498	73	-5.69	<.0001	-0.312868	2.46728e-07	2.87782e-05		FBgn0136096	FBtr0164064
FBtr0175490	Pop(Reg)	BC	PP	SO	OP	-0.2246	0.03947	73	-5.69	<.0001	-0.224558	2.49116e-07	2.90091e-05		FBgn0136098	FBtr0164066
FBtr0170292	Pop(Reg)	BC	PP	SO	OP	0.5636	0.09908	73	5.69	<.0001	0.563551	2.49876e-07	2.90816e-05		FBgn0136135	FBtr0164103
FBtr0168833	Pop(Reg)	BC	PP	SO	OP	0.3814	0.06709	73	5.69	<.0001	0.381436	2.52795e-07	2.93571e-05		FBgn0136139	FBtr0164107
FBtr0162544	Pop(Reg)	BC	PP	SO	OP	-0.397	0.06988	73	-5.68	<.0001	-0.397023	2.56024e-07	2.96712e-05		FBgn0136143	FBtr0164111
FBtr0171880	Pop(Reg)	BC	PP	SO	OP	0.4812	0.08476	73	5.68	<.0001	0.481152	2.61872e-07	3.02404e-05		FBgn0136144	FBtr0164112
FBtr0162160	Pop(Reg)	BC	PP	SO	OP	0.2867	0.05055	73	5.67	<.0001	0.286664	2.67125e-07	3.07524e-05		FBgn0136147	FBtr0164115
FBtr0170033	Pop(Reg)	BC	PP	SO	OP	0.4363	0.07693	73	5.67	<.0001	0.436251	2.67948e-07	3.08294e-05		FBgn0136150	FBtr0164118
FBtr0160865	Pop(Reg)	BC	PP	SO	OP	0.4956	0.08741	73	5.67	<.0001	0.495557	2.6956e-07	3.09794e-05		FBgn0136153	FBtr0164121
FBtr0172324	Pop(Reg)	BC	PP	SO	OP	-0.9723	0.1715	73	-5.67	<.0001	-0.972334	2.70713e-07	3.10889e-05		FBgn0136154	FBtr0164122
FBtr0172938	Pop(Reg)	BC	PP	SO	OP	0.4088	0.07234	73	5.65	<.0001	0.408777	2.90318e-07	3.29575e-05		FBgn0136159	FBtr0164127
FBtr0164695	Pop(Reg)	BC	PP	SO	OP	0.1771	0.03137	73	5.64	<.0001	0.177056	2.98306e-07	3.37247e-05		FBgn0136215	FBtr0164184
FBtr0166852	Pop(Reg)	BC	PP	SO	OP	0.4804	0.08513	73	5.64	<.0001	0.480362	2.99939e-07	3.38749e-05		FBgn0136225	FBtr0164194
FBtr0163837	Pop(Reg)	BC	PP	SO	OP	-0.3934	0.06979	73	-5.64	<.0001	-0.393357	3.07525e-07	3.4598e-05		FBgn0136230	FBtr0164199
FBtr0169299	Pop(Reg)	BC	PP	SO	OP	-0.1826	0.03242	73	-5.63	<.0001	-0.182639	3.11261e-07	3.49567e-05		FBgn0136231	FBtr0164200
FBtr0169878	Pop(Reg)	BC	PP	SO	OP	-0.3933	0.07005	73	-5.61	<.0001	-0.393315	3.35739e-07	3.72137e-05		FBgn0136244	FBtr0164213
FBtr0173290	Pop(Reg)	BC	PP	SO	OP	0.4141	0.0738	73	5.61	<.0001	0.414139	3.40451e-07	3.76522e-05		FBgn0136248	FBtr0164217
FBtr0162746	Pop(Reg)	BC	PP	SO	OP	0.3346	0.05974	73	5.6	<.0001	0.334621	3.55223e-07	3.90037e-05		FBgn0136249	FBtr0164218
FBtr0170849	Pop(Reg)	BC	PP	SO	OP	-0.4665	0.08334	73	-5.6	<.0001	-0.466485	3.6041e-07	3.94873e-05		FBgn0136261	FBtr0164231
FBtr0165089	Pop(Reg)	BC	PP	SO	OP	-0.2967	0.053	73	-5.6	<.0001	-0.296673	3.60507e-07	3.94967e-05		FBgn0136267	FBtr0164237
FBtr0164301	Pop(Reg)	BC	PP	SO	OP	-0.4079	0.07288	73	-5.6	<.0001	-0.407897	3.61155e-07	3.95578e-05		FBgn0136271	FBtr0164241
FBtr0172872	Pop(Reg)	BC	PP	SO	OP	0.2578	0.04611	73	5.59	<.0001	0.257765	3.71302e-07	4.04778e-05		FBgn0136275	FBtr0164245
FBtr0165825	Pop(Reg)	BC	PP	SO	OP	0.5656	0.1012	73	5.59	<.0001	0.565606	3.73548e-07	4.06747e-05		FBgn0136279	FBtr0164249
FBtr0168483	Pop(Reg)	BC	PP	SO	OP	-0.6019	0.1078	73	-5.59	<.0001	-0.60194	3.766e-07	4.0958e-05		FBgn0136281	FBtr0164251
FBtr0173353	Pop(Reg)	BC	PP	SO	OP	-0.5425	0.0972	73	-5.58	<.0001	-0.542472	3.8478e-07	4.17151e-05		FBgn0136287	FBtr0164257
FBtr0168875	Pop(Reg)	BC	PP	SO	OP	-0.268	0.04802	73	-5.58	<.0001	-0.268008	3.85232e-07	4.17525e-05		FBgn0136302	FBtr0164272
FBtr0161670	Pop(Reg)	BC	PP	SO	OP	0.325	0.05828	73	5.58	<.0001	0.325024	3.90657e-07	4.22498e-05		FBgn0136317	FBtr0164287
FBtr0174076	Pop(Reg)	BC	PP	SO	OP	0.3782	0.06785	73	5.57	<.0001	0.378186	3.9665e-07	4.27958e-05		FBgn0136323	FBtr0164293
FBtr0173720	Pop(Reg)	BC	PP	SO	OP	0.6569	0.118	73	5.57	<.0001	0.656898	4.06761e-07	4.37092e-05		FBgn0136338	FBtr0164308
FBtr0161831	Pop(Reg)	BC	PP	SO	OP	0.5163	0.09283	73	5.56	<.0001	0.516274	4.16365e-07	4.45515e-05		FBgn0136341	FBtr0164311
FBtr0175185	Pop(Reg)	BC	PP	SO	OP	0.3976	0.07152	73	5.56	<.0001	0.397578	4.21205e-07	4.49829e-05		FBgn0136364	FBtr0164334
FBtr0172016	Pop(Reg)	BC	PP	SO	OP	-0.3141	0.05653	73	-5.56	<.0001	-0.314061	4.25705e-07	4.538e-05		FBgn0136368	FBtr0164338
FBtr0173814	Pop(Reg)	BC	PP	SO	OP	0.2436	0.04389	73	5.55	<.0001	0.24356	4.36215e-07	4.63061e-05		FBgn0136370	FBtr0164340
FBtr0169775	Pop(Reg)	BC	PP	SO	OP	0.3482	0.06287	73	5.54	<.0001	0.348222	4.5612e-07	4.80514e-05		FBgn0136376	FBtr0164346
FBtr0173699	Pop(Reg)	BC	PP	SO	OP	0.3743	0.06761	73	5.54	<.0001	0.374297	4.60991e-07	4.84721e-05		FBgn0136377	FBtr0164347
FBtr0174864	Pop(Reg)	BC	PP	SO	OP	-0.1542	0.02789	73	-5.53	<.0001	-0.154198	4.74976e-07	4.96932e-05		FBgn0136381	FBtr0164351
FBtr0168778	Pop(Reg)	BC	PP	SO	OP	-0.6432	0.1165	73	-5.52	<.0001	-0.643153	4.92242e-07	5.1201e-05		FBgn0136396	FBtr0164366
FBtr0165203	Pop(Reg)	BC	PP	SO	OP	-0.502	0.09103	73	-5.51	<.0001	-0.502016	5.02085e-07	5.20589e-05		FBgn0136423	FBtr0164393
FBtr0166300	Pop(Reg)	BC	PP	SO	OP	-0.3144	0.05701	73	-5.51	<.0001	-0.314369	5.02759e-07	5.21142e-05		FBgn0136426	FBtr0164396
FBtr0171567	Pop(Reg)	BC	PP	SO	OP	0.2788	0.05056	73	5.51	<.0001	0.278769	5.03703e-07	5.21967e-05		FBgn0136431	FBtr0164401
FBtr0162328	Pop(Reg)	BC	PP	SO	OP	-0.2201	0.03994	73	-5.51	<.0001	-0.220145	5.09501e-07	5.26924e-05		FBgn0136445	FBtr0164415
FBtr0161409	Pop(Reg)	BC	PP	SO	OP	0.3752	0.06808	73	5.51	<.0001	0.375205	5.09956e-07	5.27333e-05		FBgn0136446	FBtr0164416
FBtr0162693	Pop(Reg)	BC	PP	SO	OP	-0.1659	0.03011	73	-5.51	<.0001	-0.165861	5.15338e-07	5.31833e-05		FBgn0136466	FBtr0164436
FBtr0167198	Pop(Reg)	BC	PP	SO	OP	0.5436	0.09879	73	5.5	<.0001	0.543558	5.27772e-07	5.4247e-05		FBgn0136484	FBtr0164454
FBtr0161709	Pop(Reg)	BC	PP	SO	OP	0.3116	0.05668	73	5.5	<.0001	0.311569	5.38773e-07	5.51717e-05		FBgn0136490	FBtr0164460
FBtr0171069	Pop(Reg)	BC	PP	SO	OP	-0.4854	0.08834	73	-5.5	<.0001	-0.48543	5.43311e-07	5.55593e-05		FBgn0136494	FBtr0164464
FBtr0174340	Pop(Reg)	BC	PP	SO	OP	0.2928	0.05333	73	5.49	<.0001	0.292837	5.52943e-07	5.63775e-05		FBgn0136523	FBtr0164493
FBtr0160798	Pop(Reg)	BC	PP	SO	OP	-0.2458	0.0449	73	-5.47	<.0001	-0.245753	5.92226e-07	5.97155e-05		FBgn0136524	FBtr0164494
FBtr0165076	Pop(Reg)	BC	PP	SO	OP	0.3168	0.05795	73	5.47	<.0001	0.31678	6.09423e-07	6.11438e-05		FBgn0136525	FBtr0164495
FBtr0166974	Pop(Reg)	BC	PP	SO	OP	0.2729	0.0501	73	5.45	<.0001	0.272869	6.61016e-07	6.53982e-05		FBgn0136535	FBtr0164505
FBtr0163278	Pop(Reg)	BC	PP	SO	OP	0.3078	0.05657	73	5.44	<.0001	0.307773	6.76331e-07	6.66409e-05		FBgn0136562	FBtr0164533
FBtr0169553	Pop(Reg)	BC	PP	SO	OP	-0.2421	0.04454	73	-5.44	<.0001	-0.242112	6.88121e-07	6.76155e-05		FBgn0136607	FBtr0164578
FBtr0170105	Pop(Reg)	BC	PP	SO	OP	0.5537	0.1021	73	5.42	<.0001	0.553742	7.19719e-07	7.01711e-05		FBgn0136608	FBtr0164579
FBtr0175422	Pop(Reg)	BC	PP	SO	OP	-0.2999	0.05532	73	-5.42	<.0001	-0.29986	7.32566e-07	7.12227e-05		FBgn0136609	FBtr0164580
FBtr0172037	Pop(Reg)	BC	PP	SO	OP	0.233	0.04301	73	5.42	<.0001	0.233004	7.39805e-07	7.18251e-05		FBgn0136641	FBtr0164612
FBtr0169781	Pop(Reg)	BC	PP	SO	OP	0.4415	0.08159	73	5.41	<.0001	0.441548	7.58794e-07	7.33571e-05		FBgn0136643	FBtr0164614
FBtr0161214	Pop(Reg)	BC	PP	SO	OP	0.1929	0.03566	73	5.41	<.0001	0.192885	7.66968e-07	7.40052e-05		FBgn0136660	FBtr0164631
FBtr0164083	Pop(Reg)	BC	PP	SO	OP	-0.2801	0.05183	73	-5.4	<.0001	-0.280092	7.82486e-07	7.52412e-05		FBgn0136680	FBtr0164651
FBtr0165583	Pop(Reg)	BC	PP	SO	OP	-0.3842	0.0711	73	-5.4	<.0001	-0.384192	7.82677e-07	7.52509e-05		FBgn0136688	FBtr0164659
FBtr0161867	Pop(Reg)	BC	PP	SO	OP	0.2162	0.04001	73	5.4	<.0001	0.216189	7.83082e-07	7.52791e-05		FBgn0136689	FBtr0164660
FBtr0166331	Pop(Reg)	BC	PP	SO	OP	-0.1684	0.03121	73	-5.39	<.0001	-0.168353	8.13649e-07	7.76936e-05		FBgn0136690	FBtr0164661
FBtr0164039	Pop(Reg)	BC	PP	SO	OP	0.4315	0.08003	73	5.39	<.0001	0.431534	8.196e-07	7.81778e-05		FBgn0136697	FBtr0164668
FBtr0174605	Pop(Reg)	BC	PP	SO	OP	0.2927	0.05431	73	5.39	<.0001	0.292714	8.2732e-07	7.879e-05		FBgn0136708	FBtr0164679
FBtr0168061	Pop(Reg)	BC	PP	SO	OP	0.2341	0.04344	73	5.39	<.0001	0.234129	8.28519e-07	7.88827e-05		FBgn0136739	FBtr0164710
FBtr0165657	Pop(Reg)	BC	PP	SO	OP	0.2468	0.04588	73	5.38	<.0001	0.246765	8.6477e-07	8.17265e-05		FBgn0136760	FBtr0164731
FBtr0171037	Pop(Reg)	BC	PP	SO	OP	0.3218	0.05989	73	5.37	<.0001	0.32181	8.82311e-07	8.30999e-05		FBgn0136765	FBtr0164736
FBtr0174521	Pop(Reg)	BC	PP	SO	OP	-0.7739	0.1442	73	-5.36	<.0001	-0.773851	9.13199e-07	8.5511e-05		FBgn0136776	FBtr0164747
FBtr0161872	Pop(Reg)	BC	PP	SO	OP	-0.4441	0.08294	73	-5.35	<.0001	-0.444112	9.50542e-07	8.84049e-05		FBgn0136787	FBtr0164758
FBtr0170441	Pop(Reg)	BC	PP	SO	OP	-0.2728	0.05094	73	-5.35	<.0001	-0.272782	9.51955e-07	8.85141e-05		FBgn0136788	FBtr0164759
FBtr0175487	Pop(Reg)	BC	PP	SO	OP	-0.3521	0.06607	73	-5.33	<.0001	-0.352134	1.05105e-06	9.61069e-05		FBgn0136791	FBtr0164762
FBtr0169303	Pop(Reg)	BC	PP	SO	OP	0.4336	0.08139	73	5.33	<.0001	0.433603	1.06085e-06	9.68733e-05		FBgn0136805	FBtr0164776
FBtr0168002	Pop(Reg)	BC	PP	SO	OP	0.3038	0.05706	73	5.32	<.0001	0.303794	1.07252e-06	9.77414e-05		FBgn0136832	FBtr0164803
FBtr0174281	Pop(Reg)	BC	PP	SO	OP	-0.4269	0.08035	73	-5.31	<.0001	-0.426879	1.12384e-06	0.000101593		FBgn0136872	FBtr0164843
FBtr0168189	Pop(Reg)	BC	PP	SO	OP	-0.363	0.06837	73	-5.31	<.0001	-0.363045	1.13666e-06	0.000102552		FBgn0136879	FBtr0164850
FBtr0170624	Pop(Reg)	BC	PP	SO	OP	-0.4124	0.07782	73	-5.3	<.0001	-0.412393	1.18393e-06	0.000106104		FBgn0136885	FBtr0164856
FBtr0162636	Pop(Reg)	BC	PP	SO	OP	-0.366	0.06909	73	-5.3	<.0001	-0.366029	1.19218e-06	0.00010671		FBgn0136888	FBtr0164859
FBtr0175013	Pop(Reg)	BC	PP	SO	OP	0.4704	0.08903	73	5.28	<.0001	0.470439	1.25668e-06	0.000111433		FBgn0136899	FBtr0164871
FBtr0164918	Pop(Reg)	BC	PP	SO	OP	0.3678	0.06978	73	5.27	<.0001	0.367757	1.32805e-06	0.0001166		FBgn0136906	FBtr0164878
FBtr0169364	Pop(Reg)	BC	PP	SO	OP	0.5702	0.1083	73	5.27	<.0001	0.570248	1.34702e-06	0.00011798		FBgn0136934	FBtr0164906
FBtr0165237	Pop(Reg)	BC	PP	SO	OP	0.5943	0.1131	73	5.25	<.0001	0.594265	1.41822e-06	0.000123064		FBgn0136950	FBtr0164922
FBtr0162296	Pop(Reg)	BC	PP	SO	OP	-0.3945	0.0751	73	-5.25	<.0001	-0.39447	1.42491e-06	0.000123542		FBgn0136956	FBtr0164928
FBtr0163556	Pop(Reg)	BC	PP	SO	OP	-0.3877	0.07399	73	-5.24	<.0001	-0.387685	1.49717e-06	0.000128647		FBgn0136984	FBtr0164956
FBtr0175606	Pop(Reg)	BC	PP	SO	OP	0.3412	0.06526	73	5.23	<.0001	0.341202	1.56822e-06	0.000133581		FBgn0136990	FBtr0164962
FBtr0165070	Pop(Reg)	BC	PP	SO	OP	-0.4046	0.07742	73	-5.23	<.0001	-0.404568	1.58395e-06	0.000134686		FBgn0137000	FBtr0164972
FBtr0164126	Pop(Reg)	BC	PP	SO	OP	0.3537	0.06769	73	5.22	<.0001	0.35368	1.58922e-06	0.000135071		FBgn0137006	FBtr0164978
FBtr0175579	Pop(Reg)	BC	PP	SO	OP	0.5128	0.0982	73	5.22	<.0001	0.512847	1.60184e-06	0.000135892		FBgn0137060	FBtr0165032
FBtr0165662	Pop(Reg)	BC	PP	SO	OP	0.2875	0.05525	73	5.2	<.0001	0.287504	1.72689e-06	0.000144367		FBgn0137064	FBtr0165036
FBtr0167779	Pop(Reg)	BC	PP	SO	OP	0.4288	0.08249	73	5.2	<.0001	0.428764	1.76472e-06	0.000146943		FBgn0137086	FBtr0165058
FBtr0174358	Pop(Reg)	BC	PP	SO	OP	0.3427	0.06595	73	5.2	<.0001	0.342679	1.77617e-06	0.000147689		FBgn0137087	FBtr0165059
FBtr0163377	Pop(Reg)	BC	PP	SO	OP	0.6328	0.1219	73	5.19	<.0001	0.632778	1.80104e-06	0.000149394		FBgn0137090	FBtr0165062
FBtr0160845	Pop(Reg)	BC	PP	SO	OP	-0.2452	0.04727	73	-5.19	<.0001	-0.24523	1.84023e-06	0.000152051		FBgn0137104	FBtr0165076
FBtr0169972	Pop(Reg)	BC	PP	SO	OP	-0.2895	0.05591	73	-5.18	<.0001	-0.289497	1.90747e-06	0.000156604		FBgn0137113	FBtr0165086
FBtr0173631	Pop(Reg)	BC	PP	SO	OP	-0.2554	0.04934	73	-5.18	<.0001	-0.255419	1.92218e-06	0.000157601		FBgn0137115	FBtr0165088
FBtr0162000	Pop(Reg)	BC	PP	SO	OP	-0.5753	0.1112	73	-5.17	<.0001	-0.57534	1.93441e-06	0.00015838		FBgn0137147	FBtr0165120
FBtr0166751	Pop(Reg)	BC	PP	SO	OP	0.3239	0.06259	73	5.17	<.0001	0.323852	1.93833e-06	0.000158644		FBgn0137215	FBtr0165188
FBtr0171668	Pop(Reg)	BC	PP	SO	OP	0.2732	0.05285	73	5.17	<.0001	0.273215	1.97011e-06	0.000160761		FBgn0137231	FBtr0165204
FBtr0172118	Pop(Reg)	BC	PP	SO	OP	-0.5197	0.1012	73	-5.14	<.0001	-0.519691	2.25588e-06	0.000179695		FBgn0137238	FBtr0165211
FBtr0164613	Pop(Reg)	BC	PP	SO	OP	-0.2989	0.05833	73	-5.13	<.0001	-0.298949	2.34559e-06	0.000185496		FBgn0137251	FBtr0165224
FBtr0161089	Pop(Reg)	BC	PP	SO	OP	-0.2502	0.04882	73	-5.12	<.0001	-0.250206	2.3522e-06	0.000185907		FBgn0137274	FBtr0165247
FBtr0163490	Pop(Reg)	BC	PP	SO	OP	0.1834	0.03581	73	5.12	<.0001	0.183422	2.38044e-06	0.000187707		FBgn0137275	FBtr0165248
FBtr0165418	Pop(Reg)	BC	PP	SO	OP	-0.2692	0.05256	73	-5.12	<.0001	-0.269161	2.38798e-06	0.000188172		FBgn0137294	FBtr0165267
FBtr0170847	Pop(Reg)	BC	PP	SO	OP	-0.364	0.0711	73	-5.12	<.0001	-0.363992	2.39876e-06	0.000188848		FBgn0137318	FBtr0165292
FBtr0172117	Pop(Reg)	BC	PP	SO	OP	-0.5087	0.09938	73	-5.12	<.0001	-0.508741	2.40141e-06	0.000189011		FBgn0137349	FBtr0165323
FBtr0163151	Pop(Reg)	BC	PP	SO	OP	0.2498	0.04882	73	5.12	<.0001	0.249828	2.42343e-06	0.000190409		FBgn0137353	FBtr0165327
FBtr0165152	Pop(Reg)	BC	PP	SO	OP	0.3132	0.06126	73	5.11	<.0001	0.313157	2.47429e-06	0.000193646		FBgn0137354	FBtr0165328
FBtr0174335	Pop(Reg)	BC	PP	SO	OP	-0.18	0.03524	73	-5.11	<.0001	-0.180006	2.51606e-06	0.000196311		FBgn0137359	FBtr0165333
FBtr0171991	Pop(Reg)	BC	PP	SO	OP	0.286	0.05601	73	5.11	<.0001	0.286036	2.51739e-06	0.000196395		FBgn0137369	FBtr0165343
FBtr0165550	Pop(Reg)	BC	PP	SO	OP	-0.4976	0.09747	73	-5.11	<.0001	-0.497627	2.53405e-06	0.000197449		FBgn0137370	FBtr0165344
FBtr0173998	Pop(Reg)	BC	PP	SO	OP	-0.2084	0.04083	73	-5.11	<.0001	-0.208427	2.53579e-06	0.000197547		FBgn0137372	FBtr0165346
FBtr0173682	Pop(Reg)	BC	PP	SO	OP	0.1842	0.03608	73	5.1	<.0001	0.18417	2.53989e-06	0.000197808		FBgn0137386	FBtr0165360
FBtr0170392	Pop(Reg)	BC	PP	SO	OP	0.4985	0.09771	73	5.1	<.0001	0.498462	2.57588e-06	0.000200044		FBgn0137459	FBtr0165433
FBtr0163995	Pop(Reg)	BC	PP	SO	OP	0.5101	0.1	73	5.1	<.0001	0.510113	2.58043e-06	0.000200323		FBgn0137460	FBtr0165434
FBtr0170688	Pop(Reg)	BC	PP	SO	OP	0.3773	0.07403	73	5.1	<.0001	0.377346	2.6141e-06	0.000202437		FBgn0137463	FBtr0165437
FBtr0171884	Pop(Reg)	BC	PP	SO	OP	0.4502	0.08839	73	5.09	<.0001	0.450173	2.66149e-06	0.000205425		FBgn0137464	FBtr0165438
FBtr0174059	Pop(Reg)	BC	PP	SO	OP	-0.2324	0.04567	73	-5.09	<.0001	-0.232388	2.70276e-06	0.000208018		FBgn0137474	FBtr0165448
FBtr0166438	Pop(Reg)	BC	PP	SO	OP	0.3587	0.07054	73	5.09	<.0001	0.358721	2.74398e-06	0.000210651		FBgn0137475	FBtr0165449
FBtr0165732	Pop(Reg)	BC	PP	SO	OP	0.4087	0.08042	73	5.08	<.0001	0.408678	2.77669e-06	0.000212737		FBgn0137478	FBtr0165452
FBtr0174220	Pop(Reg)	BC	PP	SO	OP	-0.499	0.09826	73	-5.08	<.0001	-0.498965	2.82155e-06	0.000215562		FBgn0137482	FBtr0165456
FBtr0161029	Pop(Reg)	BC	PP	SO	OP	-0.1644	0.03248	73	-5.06	<.0001	-0.164442	2.98161e-06	0.000225545		FBgn0137499	FBtr0165473
FBtr0167727	Pop(Reg)	BC	PP	SO	OP	-0.3288	0.06494	73	-5.06	<.0001	-0.328837	2.98291e-06	0.000225622		FBgn0137505	FBtr0165479
FBtr0169032	Pop(Reg)	BC	PP	SO	OP	0.4663	0.09223	73	5.06	<.0001	0.466346	3.07013e-06	0.000231004		FBgn0137524	FBtr0165498
FBtr0175150	Pop(Reg)	BC	PP	SO	OP	0.4427	0.08767	73	5.05	<.0001	0.442652	3.1559e-06	0.000236249		FBgn0137539	FBtr0165513
FBtr0174337	Pop(Reg)	BC	PP	SO	OP	0.3767	0.07464	73	5.05	<.0001	0.376699	3.17761e-06	0.000237571		FBgn0137549	FBtr0165523
FBtr0174653	Pop(Reg)	BC	PP	SO	OP	0.4247	0.08418	73	5.05	<.0001	0.424733	3.19821e-06	0.000238805		FBgn0137569	FBtr0165543
FBtr0166110	Pop(Reg)	BC	PP	SO	OP	0.3224	0.06391	73	5.04	<.0001	0.322351	3.21759e-06	0.000240027		FBgn0137578	FBtr0165552
FBtr0175211	Pop(Reg)	BC	PP	SO	OP	-0.2066	0.04098	73	-5.04	<.0001	-0.206612	3.25176e-06	0.000242105		FBgn0137587	FBtr0165561
FBtr0165702	Pop(Reg)	BC	PP	SO	OP	-0.1732	0.0344	73	-5.04	<.0001	-0.173209	3.32087e-06	0.000246255		FBgn0137612	FBtr0165586
FBtr0170240	Pop(Reg)	BC	PP	SO	OP	-0.1988	0.03954	73	-5.03	<.0001	-0.198816	3.41372e-06	0.000251786		FBgn0137619	FBtr0165593
FBtr0175341	Pop(Reg)	BC	PP	SO	OP	-0.3053	0.06075	73	-5.03	<.0001	-0.305287	3.46078e-06	0.000254564		FBgn0137623	FBtr0165597
FBtr0163402	Pop(Reg)	BC	PP	SO	OP	-0.3229	0.06428	73	-5.02	<.0001	-0.322906	3.48208e-06	0.000255846		FBgn0137634	FBtr0165608
FBtr0167809	Pop(Reg)	BC	PP	SO	OP	-0.3378	0.06728	73	-5.02	<.0001	-0.337783	3.52641e-06	0.000258518		FBgn0137641	FBtr0165615
FBtr0173411	Pop(Reg)	BC	PP	SO	OP	0.2998	0.05973	73	5.02	<.0001	0.299848	3.52657e-06	0.000258518		FBgn0137661	FBtr0165635
FBtr0167149	Pop(Reg)	BC	PP	SO	OP	-0.2078	0.04141	73	-5.02	<.0001	-0.207818	3.54782e-06	0.000259762		FBgn0137663	FBtr0165637
FBtr0175494	Pop(Reg)	BC	PP	SO	OP	-0.209	0.0418	73	-5	<.0001	-0.209025	3.80662e-06	0.000275248		FBgn0137680	FBtr0165654
FBtr0167019	Pop(Reg)	BC	PP	SO	OP	0.5475	0.1095	73	5	<.0001	0.547525	3.83323e-06	0.000276832		FBgn0137701	FBtr0165675
FBtr0171456	Pop(Reg)	BC	PP	SO	OP	0.3206	0.06414	73	5	<.0001	0.320594	3.83481e-06	0.000276915		FBgn0137704	FBtr0165678
FBtr0173343	Pop(Reg)	BC	PP	SO	OP	0.4476	0.08962	73	4.99	<.0001	0.447601	3.8975e-06	0.000280553		FBgn0137706	FBtr0165680
FBtr0163155	Pop(Reg)	BC	PP	SO	OP	-0.2091	0.04187	73	-4.99	<.0001	-0.209097	3.90282e-06	0.000280875		FBgn0137729	FBtr0165703
FBtr0165346	Pop(Reg)	BC	PP	SO	OP	0.3378	0.06765	73	4.99	<.0001	0.337754	3.92674e-06	0.00028227		FBgn0137732	FBtr0165706
FBtr0165032	Pop(Reg)	BC	PP	SO	OP	-0.1926	0.03858	73	-4.99	<.0001	-0.19257	3.94468e-06	0.000283292		FBgn0137736	FBtr0165710
FBtr0171551	Pop(Reg)	BC	PP	SO	OP	0.4071	0.08175	73	4.98	<.0001	0.407082	4.12613e-06	0.000294		FBgn0137745	FBtr0165719
FBtr0169006	Pop(Reg)	BC	PP	SO	OP	-0.3347	0.06721	73	-4.98	<.0001	-0.334682	4.12709e-06	0.000294056		FBgn0137747	FBtr0165721
FBtr0162476	Pop(Reg)	BC	PP	SO	OP	-0.2577	0.05183	73	-4.97	<.0001	-0.257734	4.24525e-06	0.000300871		FBgn0137748	FBtr0165722
FBtr0162659	Pop(Reg)	BC	PP	SO	OP	-0.2986	0.06008	73	-4.97	<.0001	-0.298625	4.27312e-06	0.000302432		FBgn0137751	FBtr0165725
FBtr0169702	Pop(Reg)	BC	PP	SO	OP	0.3143	0.06325	73	4.97	<.0001	0.314308	4.28945e-06	0.000303367		FBgn0137757	FBtr0165732
FBtr0162721	Pop(Reg)	BC	PP	SO	OP	0.2519	0.05086	73	4.95	<.0001	0.251887	4.5711e-06	0.000319454		FBgn0137773	FBtr0165748
FBtr0167517	Pop(Reg)	BC	PP	SO	OP	-0.3192	0.0645	73	-4.95	<.0001	-0.319155	4.65741e-06	0.000324353		FBgn0137788	FBtr0165763
FBtr0170868	Pop(Reg)	BC	PP	SO	OP	-0.3448	0.0697	73	-4.95	<.0001	-0.344792	4.68097e-06	0.000325684		FBgn0137790	FBtr0165765
FBtr0172269	Pop(Reg)	BC	PP	SO	OP	0.1735	0.03508	73	4.95	<.0001	0.173499	4.7e-06	0.000326761		FBgn0137799	FBtr0165774
FBtr0165111	Pop(Reg)	BC	PP	SO	OP	0.3104	0.06277	73	4.95	<.0001	0.310424	4.7086e-06	0.000327239		FBgn0137813	FBtr0165788
FBtr0167250	Pop(Reg)	BC	PP	SO	OP	0.6366	0.1288	73	4.94	<.0001	0.63665	4.78658e-06	0.000331653		FBgn0137821	FBtr0165796
FBtr0165046	Pop(Reg)	BC	PP	SO	OP	0.5226	0.1058	73	4.94	<.0001	0.522588	4.83025e-06	0.000334152		FBgn0137831	FBtr0165806
FBtr0170546	Pop(Reg)	BC	PP	SO	OP	0.1401	0.02841	73	4.93	<.0001	0.140148	4.94853e-06	0.000340739		FBgn0137836	FBtr0165811
FBtr0172054	Pop(Reg)	BC	PP	SO	OP	0.1676	0.03403	73	4.93	<.0001	0.167639	5.05541e-06	0.000346652		FBgn0137839	FBtr0165814
FBtr0165948	Pop(Reg)	BC	PP	SO	OP	0.303	0.06155	73	4.92	<.0001	0.302966	5.14068e-06	0.000351386		FBgn0137879	FBtr0165854
FBtr0175224	Pop(Reg)	BC	PP	SO	OP	-0.1674	0.03402	73	-4.92	<.0001	-0.167407	5.1818e-06	0.000353659		FBgn0137900	FBtr0165875
FBtr0165175	Pop(Reg)	BC	PP	SO	OP	0.4557	0.09265	73	4.92	<.0001	0.455707	5.21607e-06	0.000355531		FBgn0137901	FBtr0165876
FBtr0163575	Pop(Reg)	BC	PP	SO	OP	-0.311	0.06325	73	-4.92	<.0001	-0.311036	5.23037e-06	0.000356337		FBgn0137907	FBtr0165882
FBtr0171057	Pop(Reg)	BC	PP	SO	OP	0.2704	0.055	73	4.92	<.0001	0.270411	5.2558e-06	0.000357729		FBgn0137908	FBtr0165883
FBtr0169300	Pop(Reg)	BC	PP	SO	OP	0.1864	0.03791	73	4.92	<.0001	0.186398	5.25915e-06	0.000357908		FBgn0137910	FBtr0165885
FBtr0171122	Pop(Reg)	BC	PP	SO	OP	-0.3406	0.0694	73	-4.91	<.0001	-0.340649	5.42912e-06	0.000367339		FBgn0137912	FBtr0165887
FBtr0161510	Pop(Reg)	BC	PP	SO	OP	0.3283	0.0669	73	4.91	<.0001	0.328268	5.46052e-06	0.000369		FBgn0137927	FBtr0165902
FBtr0170982	Pop(Reg)	BC	PP	SO	OP	0.2996	0.06114	73	4.9	<.0001	0.299624	5.58111e-06	0.000375575		FBgn0137929	FBtr0165904
FBtr0170081	Pop(Reg)	BC	PP	SO	OP	0.3048	0.06219	73	4.9	<.0001	0.304813	5.58121e-06	0.000375576		FBgn0137933	FBtr0165908
FBtr0164942	Pop(Reg)	BC	PP	SO	OP	-0.3888	0.07942	73	-4.9	<.0001	-0.388796	5.70641e-06	0.000382391		FBgn0137938	FBtr0165913
FBtr0169770	Pop(Reg)	BC	PP	SO	OP	0.2784	0.05688	73	4.89	<.0001	0.278387	5.73183e-06	0.000383771		FBgn0137947	FBtr0165923
FBtr0173516	Pop(Reg)	BC	PP	SO	OP	-0.2847	0.05821	73	-4.89	<.0001	-0.284737	5.79327e-06	0.000387091		FBgn0137948	FBtr0165924
FBtr0170440	Pop(Reg)	BC	PP	SO	OP	-0.2464	0.05041	73	-4.89	<.0001	-0.246419	5.86534e-06	0.000390849		FBgn0137958	FBtr0165934
FBtr0161233	Pop(Reg)	BC	PP	SO	OP	0.2565	0.05258	73	4.88	<.0001	0.256496	6.07913e-06	0.000402391		FBgn0137964	FBtr0165940
FBtr0175419	Pop(Reg)	BC	PP	SO	OP	-0.3772	0.0774	73	-4.87	<.0001	-0.37725	6.18104e-06	0.00040774		FBgn0137973	FBtr0165949
FBtr0168851	Pop(Reg)	BC	PP	SO	OP	-0.3084	0.06339	73	-4.86	<.0001	-0.30839	6.41327e-06	0.000420188		FBgn0137979	FBtr0165955
FBtr0160973	Pop(Reg)	BC	PP	SO	OP	0.3333	0.06857	73	4.86	<.0001	0.333252	6.52698e-06	0.000426252		FBgn0138000	FBtr0165976
FBtr0165984	Pop(Reg)	BC	PP	SO	OP	0.5399	0.1111	73	4.86	<.0001	0.539932	6.56457e-06	0.000428217		FBgn0138008	FBtr0165984
FBtr0163803	Pop(Reg)	BC	PP	SO	OP	-0.3374	0.06946	73	-4.86	<.0001	-0.337409	6.59364e-06	0.000429782		FBgn0138013	FBtr0165989
FBtr0164641	Pop(Reg)	BC	PP	SO	OP	0.5469	0.1127	73	4.85	<.0001	0.546878	6.70426e-06	0.000435624		FBgn0138028	FBtr0166004
FBtr0174791	Pop(Reg)	BC	PP	SO	OP	-0.2759	0.05692	73	-4.85	<.0001	-0.275918	6.84786e-06	0.000443019		FBgn0138029	FBtr0166005
FBtr0167670	Pop(Reg)	BC	PP	SO	OP	0.428	0.08843	73	4.84	<.0001	0.427954	7.05533e-06	0.000453872		FBgn0138035	FBtr0166011
FBtr0167931	Pop(Reg)	BC	PP	SO	OP	0.2559	0.0529	73	4.84	<.0001	0.255893	7.10503e-06	0.000456475		FBgn0138047	FBtr0166023
FBtr0162897	Pop(Reg)	BC	PP	SO	OP	-0.4583	0.09481	73	-4.83	<.0001	-0.458296	7.21317e-06	0.00046214		FBgn0138062	FBtr0166038
FBtr0168737	Pop(Reg)	BC	PP	SO	OP	0.2378	0.04927	73	4.83	<.0001	0.237821	7.41639e-06	0.000472765		FBgn0138065	FBtr0166041
FBtr0175147	Pop(Reg)	BC	PP	SO	OP	-0.3496	0.07243	73	-4.83	<.0001	-0.349554	7.42644e-06	0.000473242		FBgn0138068	FBtr0166044
FBtr0168051	Pop(Reg)	BC	PP	SO	OP	0.5242	0.1086	73	4.83	<.0001	0.524219	7.45241e-06	0.000474617		FBgn0138092	FBtr0166068
FBtr0163697	Pop(Reg)	BC	PP	SO	OP	-0.2567	0.05325	73	-4.82	<.0001	-0.256678	7.59925e-06	0.000482156		FBgn0138095	FBtr0166071
FBtr0167202	Pop(Reg)	BC	PP	SO	OP	0.3884	0.08063	73	4.82	<.0001	0.38841	7.68579e-06	0.000486609		FBgn0138100	FBtr0166076
FBtr0175382	Pop(Reg)	BC	PP	SO	OP	-0.2586	0.05368	73	-4.82	<.0001	-0.258578	7.68624e-06	0.000486629		FBgn0138101	FBtr0166077
FBtr0175509	Pop(Reg)	BC	PP	SO	OP	0.4091	0.085	73	4.81	<.0001	0.409058	7.8261e-06	0.000493831		FBgn0138107	FBtr0166083
FBtr0173865	Pop(Reg)	BC	PP	SO	OP	0.4846	0.1007	73	4.81	<.0001	0.484603	7.83861e-06	0.000494478		FBgn0138110	FBtr0166086
FBtr0174266	Pop(Reg)	BC	PP	SO	OP	-0.4553	0.09466	73	-4.81	<.0001	-0.455327	7.89084e-06	0.000497123		FBgn0138122	FBtr0166098
FBtr0162640	Pop(Reg)	BC	PP	SO	OP	-0.3647	0.07583	73	-4.81	<.0001	-0.364673	7.926e-06	0.000498824		FBgn0138125	FBtr0166101
FBtr0168131	Pop(Reg)	BC	PP	SO	OP	-0.3036	0.06322	73	-4.8	<.0001	-0.303605	8.11733e-06	0.00050839		FBgn0138126	FBtr0166102
FBtr0161851	Pop(Reg)	BC	PP	SO	OP	0.3387	0.07058	73	4.8	<.0001	0.338682	8.23595e-06	0.000514423		FBgn0138137	FBtr0166113
FBtr0161963	Pop(Reg)	BC	PP	SO	OP	-0.5355	0.1116	73	-4.8	<.0001	-0.535496	8.2908e-06	0.000517182		FBgn0138142	FBtr0166118
FBtr0166086	Pop(Reg)	BC	PP	SO	OP	-0.4663	0.09727	73	-4.79	<.0001	-0.466294	8.38949e-06	0.000522034		FBgn0138154	FBtr0166130
FBtr0163724	Pop(Reg)	BC	PP	SO	OP	-0.215	0.04491	73	-4.79	<.0001	-0.215031	8.56467e-06	0.000530886		FBgn0138163	FBtr0166139
FBtr0163518	Pop(Reg)	BC	PP	SO	OP	-0.3191	0.06684	73	-4.77	<.0001	-0.319141	9.02844e-06	0.000553744		FBgn0138183	FBtr0166159
FBtr0170468	Pop(Reg)	BC	PP	SO	OP	-0.1869	0.03916	73	-4.77	<.0001	-0.186928	9.08289e-06	0.000556466		FBgn0138185	FBtr0166161
FBtr0170668	Pop(Reg)	BC	PP	SO	OP	-0.2252	0.04727	73	-4.76	<.0001	-0.225207	9.37159e-06	0.000570334		FBgn0138188	FBtr0166164
FBtr0175430	Pop(Reg)	BC	PP	SO	OP	-0.2158	0.04531	73	-4.76	<.0001	-0.215762	9.45297e-06	0.000574365		FBgn0138190	FBtr0166166
FBtr0175376	Pop(Reg)	BC	PP	SO	OP	-0.1779	0.03737	73	-4.76	<.0001	-0.177928	9.47302e-06	0.000575369		FBgn0138192	FBtr0166168
FBtr0170379	Pop(Reg)	BC	PP	SO	OP	0.3978	0.08365	73	4.76	<.0001	0.397814	9.69377e-06	0.000586043		FBgn0138196	FBtr0166172
FBtr0164269	Pop(Reg)	BC	PP	SO	OP	0.3006	0.06325	73	4.75	<.0001	0.300587	9.82218e-06	0.000592296		FBgn0138215	FBtr0166191
FBtr0161460	Pop(Reg)	BC	PP	SO	OP	0.332	0.06987	73	4.75	<.0001	0.332026	9.8367e-06	0.000593011		FBgn0138226	FBtr0166202
FBtr0171561	Pop(Reg)	BC	PP	SO	OP	-0.2763	0.05819	73	-4.75	<.0001	-0.276339	9.93512e-06	0.000597663		FBgn0138229	FBtr0166205
FBtr0172397	Pop(Reg)	BC	PP	SO	OP	0.2536	0.05342	73	4.75	<.0001	0.253635	9.99293e-06	0.000600507		FBgn0138230	FBtr0166206
FBtr0168150	Pop(Reg)	BC	PP	SO	OP	0.5677	0.1196	73	4.75	<.0001	0.567656	1.00311e-05	0.000602414		FBgn0138249	FBtr0166225
FBtr0164656	Pop(Reg)	BC	PP	SO	OP	0.1827	0.03858	73	4.73	<.0001	0.182675	1.04842e-05	0.000624092		FBgn0138250	FBtr0166226
FBtr0175595	Pop(Reg)	BC	PP	SO	OP	0.3929	0.083	73	4.73	<.0001	0.392921	1.05184e-05	0.000625713		FBgn0138288	FBtr0166264
FBtr0172871	Pop(Reg)	BC	PP	SO	OP	-0.5785	0.1226	73	-4.72	<.0001	-0.578532	1.10872e-05	0.000652541		FBgn0138296	FBtr0166272
FBtr0171309	Pop(Reg)	BC	PP	SO	OP	-0.277	0.05872	73	-4.72	<.0001	-0.277013	1.12026e-05	0.00065782		FBgn0138297	FBtr0166273
FBtr0162898	Pop(Reg)	BC	PP	SO	OP	0.3377	0.07173	73	4.71	<.0001	0.337731	1.16006e-05	0.000676226		FBgn0138319	FBtr0166295
FBtr0169600	Pop(Reg)	BC	PP	SO	OP	0.3354	0.07124	73	4.71	<.0001	0.335384	1.16056e-05	0.000676456		FBgn0138321	FBtr0166297
FBtr0174646	Pop(Reg)	BC	PP	SO	OP	-0.2137	0.04542	73	-4.71	<.0001	-0.213747	1.16996e-05	0.000680866		FBgn0138326	FBtr0166302
FBtr0171734	Pop(Reg)	BC	PP	SO	OP	-0.2641	0.05616	73	-4.7	<.0001	-0.264073	1.1877e-05	0.000689176		FBgn0138336	FBtr0166312
FBtr0170009	Pop(Reg)	BC	PP	SO	OP	0.3147	0.06699	73	4.7	<.0001	0.314707	1.20725e-05	0.00069816		FBgn0138337	FBtr0166313
FBtr0166439	Pop(Reg)	BC	PP	SO	OP	0.2272	0.04837	73	4.7	<.0001	0.227215	1.20934e-05	0.000699079		FBgn0138339	FBtr0166315
FBtr0161461	Pop(Reg)	BC	PP	SO	OP	0.3518	0.07505	73	4.69	<.0001	0.351792	1.25409e-05	0.000719763		FBgn0138355	FBtr0166331
FBtr0167113	Pop(Reg)	BC	PP	SO	OP	-0.3404	0.07267	73	-4.69	<.0001	-0.340444	1.26478e-05	0.000724802		FBgn0138361	FBtr0166337
FBtr0172954	Pop(Reg)	BC	PP	SO	OP	0.2527	0.054	73	4.68	<.0001	0.252721	1.28823e-05	0.000735498		FBgn0138362	FBtr0166338
FBtr0164998	Pop(Reg)	BC	PP	SO	OP	-0.2008	0.04291	73	-4.68	<.0001	-0.20078	1.29601e-05	0.000739089		FBgn0138366	FBtr0166342
FBtr0171429	Pop(Reg)	BC	PP	SO	OP	-0.3081	0.06589	73	-4.68	<.0001	-0.308096	1.30951e-05	0.000745122		FBgn0138373	FBtr0166349
FBtr0164138	Pop(Reg)	BC	PP	SO	OP	-0.2689	0.05759	73	-4.67	<.0001	-0.268893	1.34272e-05	0.000759962		FBgn0138406	FBtr0166382
FBtr0165324	Pop(Reg)	BC	PP	SO	OP	-0.4468	0.09575	73	-4.67	<.0001	-0.446794	1.35828e-05	0.000767032		FBgn0138413	FBtr0166389
FBtr0161959	Pop(Reg)	BC	PP	SO	OP	-0.5749	0.1234	73	-4.66	<.0001	-0.574919	1.38607e-05	0.000779544		FBgn0138427	FBtr0166403
FBtr0166427	Pop(Reg)	BC	PP	SO	OP	-0.329	0.07066	73	-4.66	<.0001	-0.329	1.41093e-05	0.000790566		FBgn0138440	FBtr0166416
FBtr0163424	Pop(Reg)	BC	PP	SO	OP	0.5048	0.1085	73	4.65	<.0001	0.504786	1.42634e-05	0.000797389		FBgn0138466	FBtr0166442
FBtr0169723	Pop(Reg)	BC	PP	SO	OP	-0.2157	0.04637	73	-4.65	<.0001	-0.215694	1.43579e-05	0.000801606		FBgn0138491	FBtr0166467
FBtr0172123	Pop(Reg)	BC	PP	SO	OP	0.3871	0.0833	73	4.65	<.0001	0.387074	1.46109e-05	0.000812922		FBgn0138496	FBtr0166472
FBtr0165442	Pop(Reg)	BC	PP	SO	OP	0.1883	0.04053	73	4.65	<.0001	0.188324	1.46421e-05	0.000814349		FBgn0138497	FBtr0166473
FBtr0169818	Pop(Reg)	BC	PP	SO	OP	0.2817	0.06068	73	4.64	<.0001	0.28175	1.48123e-05	0.000821722		FBgn0138500	FBtr0166476
FBtr0168180	Pop(Reg)	BC	PP	SO	OP	0.3506	0.07553	73	4.64	<.0001	0.350588	1.48762e-05	0.00082443		FBgn0138511	FBtr0166487
FBtr0174013	Pop(Reg)	BC	PP	SO	OP	-0.562	0.1212	73	-4.64	<.0001	-0.562046	1.50892e-05	0.000833776		FBgn0138515	FBtr0166491
FBtr0166329	Pop(Reg)	BC	PP	SO	OP	0.3813	0.08227	73	4.63	<.0001	0.38132	1.52564e-05	0.000841003		FBgn0138519	FBtr0166495
FBtr0174608	Pop(Reg)	BC	PP	SO	OP	0.3331	0.0719	73	4.63	<.0001	0.333093	1.53845e-05	0.000846641		FBgn0138526	FBtr0166502
FBtr0170089	Pop(Reg)	BC	PP	SO	OP	0.3581	0.07732	73	4.63	<.0001	0.358132	1.54278e-05	0.00084862		FBgn0138536	FBtr0166512
FBtr0169930	Pop(Reg)	BC	PP	SO	OP	-0.2404	0.05192	73	-4.63	<.0001	-0.240395	1.5517e-05	0.000852553		FBgn0138550	FBtr0166526
FBtr0160876	Pop(Reg)	BC	PP	SO	OP	-0.2007	0.04338	73	-4.63	<.0001	-0.200651	1.57779e-05	0.00086406		FBgn0138566	FBtr0166542
FBtr0166109	Pop(Reg)	BC	PP	SO	OP	-0.4776	0.1033	73	-4.62	<.0001	-0.477555	1.60506e-05	0.000876017		FBgn0138568	FBtr0166544
FBtr0171517	Pop(Reg)	BC	PP	SO	OP	0.4279	0.09269	73	4.62	<.0001	0.427946	1.63155e-05	0.000887287		FBgn0138575	FBtr0166551
FBtr0173350	Pop(Reg)	BC	PP	SO	OP	0.2841	0.06154	73	4.62	<.0001	0.284135	1.63238e-05	0.000887621		FBgn0138591	FBtr0166567
FBtr0172528	Pop(Reg)	BC	PP	SO	OP	-0.2993	0.06482	73	-4.62	<.0001	-0.299276	1.63306e-05	0.000887867		FBgn0138596	FBtr0166572
FBtr0165681	Pop(Reg)	BC	PP	SO	OP	-0.2931	0.06351	73	-4.62	<.0001	-0.293117	1.64252e-05	0.000891884		FBgn0138611	FBtr0166587
FBtr0160851	Pop(Reg)	BC	PP	SO	OP	-0.6429	0.1394	73	-4.61	<.0001	-0.642904	1.65944e-05	0.000899142		FBgn0138623	FBtr0166599
FBtr0165839	Pop(Reg)	BC	PP	SO	OP	-0.3269	0.07089	73	-4.61	<.0001	-0.326879	1.66633e-05	0.000902205		FBgn0138624	FBtr0166600
FBtr0162866	Pop(Reg)	BC	PP	SO	OP	0.3142	0.06819	73	4.61	<.0001	0.314155	1.69282e-05	0.000913658		FBgn0138627	FBtr0166603
FBtr0165438	Pop(Reg)	BC	PP	SO	OP	0.3636	0.07898	73	4.6	<.0001	0.363584	1.717e-05	0.000924116		FBgn0138628	FBtr0166604
FBtr0175220	Pop(Reg)	BC	PP	SO	OP	0.2486	0.05405	73	4.6	<.0001	0.248557	1.74884e-05	0.000937874		FBgn0138629	FBtr0166605
FBtr0163027	Pop(Reg)	BC	PP	SO	OP	0.4161	0.09053	73	4.6	<.0001	0.416107	1.76137e-05	0.000943111		FBgn0138630	FBtr0166606
FBtr0165528	Pop(Reg)	BC	PP	SO	OP	0.2738	0.05961	73	4.59	<.0001	0.273801	1.78247e-05	0.000952092		FBgn0138641	FBtr0166617
FBtr0162061	Pop(Reg)	BC	PP	SO	OP	0.8182	0.1782	73	4.59	<.0001	0.818195	1.79267e-05	0.000956647		FBgn0138670	FBtr0166646
FBtr0165747	Pop(Reg)	BC	PP	SO	OP	-0.1872	0.04077	73	-4.59	<.0001	-0.187161	1.79907e-05	0.000959352		FBgn0138672	FBtr0166648
FBtr0174747	Pop(Reg)	BC	PP	SO	OP	0.3006	0.06549	73	4.59	<.0001	0.300642	1.79961e-05	0.000959561		FBgn0138736	FBtr0166712
FBtr0175235	Pop(Reg)	BC	PP	SO	OP	-0.3618	0.07885	73	-4.59	<.0001	-0.361815	1.81331e-05	0.000965317		FBgn0138737	FBtr0166713
FBtr0173461	Pop(Reg)	BC	PP	SO	OP	-0.1387	0.03026	73	-4.58	<.0001	-0.138692	1.8462e-05	0.000979084		FBgn0138738	FBtr0166714
FBtr0164507	Pop(Reg)	BC	PP	SO	OP	-0.1868	0.04083	73	-4.58	<.0001	-0.186844	1.89523e-05	0.000999748		FBgn0138741	FBtr0166717
FBtr0164435	Pop(Reg)	BC	PP	SO	OP	-0.2119	0.04634	73	-4.57	<.0001	-0.211932	1.91996e-05	0.00100998		FBgn0138766	FBtr0166742
FBtr0161071	Pop(Reg)	BC	PP	SO	OP	0.3293	0.07213	73	4.57	<.0001	0.329341	1.97119e-05	0.00103133		FBgn0138771	FBtr0166747
FBtr0161143	Pop(Reg)	BC	PP	SO	OP	0.2734	0.05989	73	4.57	<.0001	0.273399	1.976e-05	0.00103328		FBgn0138775	FBtr0166751
FBtr0174790	Pop(Reg)	BC	PP	SO	OP	-0.2853	0.0625	73	-4.56	<.0001	-0.285285	1.9838e-05	0.0010365		FBgn0138792	FBtr0166768
FBtr0170589	Pop(Reg)	BC	PP	SO	OP	0.3948	0.08655	73	4.56	<.0001	0.394811	2.00501e-05	0.00104522		FBgn0138794	FBtr0166770
FBtr0163557	Pop(Reg)	BC	PP	SO	OP	-0.2577	0.0565	73	-4.56	<.0001	-0.257657	2.01346e-05	0.00104861		FBgn0138797	FBtr0166773
FBtr0173310	Pop(Reg)	BC	PP	SO	OP	0.3898	0.08562	73	4.55	<.0001	0.389803	2.07006e-05	0.00107206		FBgn0138802	FBtr0166778
FBtr0174186	Pop(Reg)	BC	PP	SO	OP	0.3101	0.06815	73	4.55	<.0001	0.310061	2.09656e-05	0.00108288		FBgn0138808	FBtr0166784
FBtr0163660	Pop(Reg)	BC	PP	SO	OP	-0.2857	0.06281	73	-4.55	<.0001	-0.285689	2.10424e-05	0.00108608		FBgn0138809	FBtr0166785
FBtr0169104	Pop(Reg)	BC	PP	SO	OP	-0.3164	0.06962	73	-4.55	<.0001	-0.316438	2.13047e-05	0.00109686		FBgn0138810	FBtr0166786
FBtr0172490	Pop(Reg)	BC	PP	SO	OP	-0.3744	0.08244	73	-4.54	<.0001	-0.374357	2.16473e-05	0.00111064		FBgn0138811	FBtr0166787
FBtr0167731	Pop(Reg)	BC	PP	SO	OP	-0.4021	0.08858	73	-4.54	<.0001	-0.402062	2.17796e-05	0.00111593		FBgn0138813	FBtr0166789
FBtr0166513	Pop(Reg)	BC	PP	SO	OP	0.5029	0.1109	73	4.54	<.0001	0.50294	2.19846e-05	0.00112439		FBgn0138834	FBtr0166810
FBtr0175451	Pop(Reg)	BC	PP	SO	OP	0.3274	0.07222	73	4.53	<.0001	0.327406	2.22606e-05	0.00113539		FBgn0138839	FBtr0166815
FBtr0170538	Pop(Reg)	BC	PP	SO	OP	-0.2027	0.04473	73	-4.53	<.0001	-0.202726	2.23339e-05	0.00113832		FBgn0138840	FBtr0166816
FBtr0164347	Pop(Reg)	BC	PP	SO	OP	0.2462	0.05436	73	4.53	<.0001	0.246245	2.25013e-05	0.00114525		FBgn0138848	FBtr0166824
FBtr0173834	Pop(Reg)	BC	PP	SO	OP	-0.3534	0.07804	73	-4.53	<.0001	-0.35338	2.26958e-05	0.00115302		FBgn0138853	FBtr0166829
FBtr0166807	Pop(Reg)	BC	PP	SO	OP	-0.1962	0.04334	73	-4.53	<.0001	-0.196205	2.27276e-05	0.00115432		FBgn0138855	FBtr0166831
FBtr0166703	Pop(Reg)	BC	PP	SO	OP	-0.2629	0.05813	73	-4.52	<.0001	-0.26288	2.31751e-05	0.00117226		FBgn0138866	FBtr0166842
FBtr0171926	Pop(Reg)	BC	PP	SO	OP	-0.4234	0.09368	73	-4.52	<.0001	-0.423427	2.33645e-05	0.00117978		FBgn0138895	FBtr0166871
FBtr0171152	Pop(Reg)	BC	PP	SO	OP	0.1865	0.04127	73	4.52	<.0001	0.186474	2.35148e-05	0.00118594		FBgn0138902	FBtr0166878
FBtr0164986	Pop(Reg)	BC	PP	SO	OP	-0.6521	0.1445	73	-4.51	<.0001	-0.652131	2.40425e-05	0.0012066		FBgn0138907	FBtr0166883
FBtr0164793	Pop(Reg)	BC	PP	SO	OP	-0.4954	0.1099	73	-4.51	<.0001	-0.495391	2.44361e-05	0.00122229		FBgn0138919	FBtr0166895
FBtr0173388	Pop(Reg)	BC	PP	SO	OP	-0.2733	0.06063	73	-4.51	<.0001	-0.273291	2.44438e-05	0.00122258		FBgn0138923	FBtr0166899
FBtr0165881	Pop(Reg)	BC	PP	SO	OP	0.3453	0.07663	73	4.51	<.0001	0.345287	2.4606e-05	0.00122893		FBgn0138932	FBtr0166908
FBtr0173219	Pop(Reg)	BC	PP	SO	OP	-0.1757	0.03905	73	-4.5	<.0001	-0.175712	2.51839e-05	0.0012515		FBgn0138962	FBtr0166938
FBtr0164530	Pop(Reg)	BC	PP	SO	OP	-0.2393	0.05321	73	-4.5	<.0001	-0.239314	2.5358e-05	0.00125828		FBgn0138979	FBtr0166955
FBtr0166514	Pop(Reg)	BC	PP	SO	OP	-0.2076	0.04619	73	-4.5	<.0001	-0.207641	2.55816e-05	0.00126702		FBgn0139003	FBtr0166979
FBtr0164635	Pop(Reg)	BC	PP	SO	OP	-0.186	0.04139	73	-4.49	<.0001	-0.185974	2.57847e-05	0.00127475		FBgn0139005	FBtr0166981
FBtr0173373	Pop(Reg)	BC	PP	SO	OP	0.3057	0.06805	73	4.49	<.0001	0.305664	2.59046e-05	0.00127958		FBgn0139007	FBtr0166983
FBtr0162516	Pop(Reg)	BC	PP	SO	OP	0.09328	0.0208	73	4.48	<.0001	0.0932791	2.66543e-05	0.00130845		FBgn0139023	FBtr0166999
FBtr0174267	Pop(Reg)	BC	PP	SO	OP	-0.3858	0.08605	73	-4.48	<.0001	-0.385843	2.66704e-05	0.0013091		FBgn0139025	FBtr0167001
FBtr0174939	Pop(Reg)	BC	PP	SO	OP	0.246	0.0549	73	4.48	<.0001	0.246007	2.69656e-05	0.00132059		FBgn0139031	FBtr0167007
FBtr0168638	Pop(Reg)	BC	PP	SO	OP	0.2656	0.05927	73	4.48	<.0001	0.265596	2.69953e-05	0.00132192		FBgn0139047	FBtr0167024
FBtr0163126	Pop(Reg)	BC	PP	SO	OP	-0.2986	0.06665	73	-4.48	<.0001	-0.298639	2.69997e-05	0.00132208		FBgn0139050	FBtr0167027
FBtr0167586	Pop(Reg)	BC	PP	SO	OP	0.3275	0.07311	73	4.48	<.0001	0.327548	2.70661e-05	0.00132463		FBgn0139053	FBtr0167030
FBtr0174529	Pop(Reg)	BC	PP	SO	OP	0.8846	0.1976	73	4.48	<.0001	0.884632	2.7274e-05	0.00133262		FBgn0139057	FBtr0167034
FBtr0161999	Pop(Reg)	BC	PP	SO	OP	0.3287	0.07343	73	4.48	<.0001	0.328667	2.74968e-05	0.00134132		FBgn0139064	FBtr0167041
FBtr0170537	Pop(Reg)	BC	PP	SO	OP	-0.3554	0.07946	73	-4.47	<.0001	-0.355435	2.77763e-05	0.00135184		FBgn0139074	FBtr0167051
FBtr0167204	Pop(Reg)	BC	PP	SO	OP	-0.3898	0.08722	73	-4.47	<.0001	-0.389796	2.81663e-05	0.00136705		FBgn0139090	FBtr0167067
FBtr0166130	Pop(Reg)	BC	PP	SO	OP	0.2183	0.04886	73	4.47	<.0001	0.218302	2.83014e-05	0.00137213		FBgn0139094	FBtr0167071
FBtr0164366	Pop(Reg)	BC	PP	SO	OP	0.4968	0.1112	73	4.47	<.0001	0.496803	2.8358e-05	0.00137435		FBgn0139104	FBtr0167081
FBtr0171584	Pop(Reg)	BC	PP	SO	OP	0.6772	0.152	73	4.46	<.0001	0.677241	2.95884e-05	0.00142134		FBgn0139117	FBtr0167094
FBtr0163411	Pop(Reg)	BC	PP	SO	OP	-0.3231	0.07252	73	-4.46	<.0001	-0.323109	2.96422e-05	0.00142336		FBgn0139118	FBtr0167095
FBtr0166553	Pop(Reg)	BC	PP	SO	OP	-0.2074	0.04659	73	-4.45	<.0001	-0.207363	3.01218e-05	0.00144172		FBgn0139119	FBtr0167096
FBtr0161106	Pop(Reg)	BC	PP	SO	OP	0.432	0.09707	73	4.45	<.0001	0.43197	3.02244e-05	0.00144557		FBgn0139175	FBtr0167152
FBtr0166272	Pop(Reg)	BC	PP	SO	OP	-0.4675	0.1051	73	-4.45	<.0001	-0.467458	3.04762e-05	0.00145514		FBgn0139183	FBtr0167160
FBtr0167542	Pop(Reg)	BC	PP	SO	OP	0.3114	0.07013	73	4.44	<.0001	0.311422	3.13001e-05	0.00148577		FBgn0139221	FBtr0167198
FBtr0170303	Pop(Reg)	BC	PP	SO	OP	-0.3462	0.07807	73	-4.43	<.0001	-0.346174	3.19942e-05	0.00151129		FBgn0139228	FBtr0167205
FBtr0161852	Pop(Reg)	BC	PP	SO	OP	-0.2298	0.05187	73	-4.43	<.0001	-0.229756	3.26225e-05	0.00153425		FBgn0139234	FBtr0167211
FBtr0168521	Pop(Reg)	BC	PP	SO	OP	0.3029	0.0684	73	4.43	<.0001	0.302884	3.27392e-05	0.0015386		FBgn0139258	FBtr0167235
FBtr0162820	Pop(Reg)	BC	PP	SO	OP	0.2869	0.06486	73	4.42	<.0001	0.286905	3.32731e-05	0.00155836		FBgn0139262	FBtr0167239
FBtr0161803	Pop(Reg)	BC	PP	SO	OP	0.3327	0.07528	73	4.42	<.0001	0.332747	3.36788e-05	0.00157352		FBgn0139265	FBtr0167242
FBtr0174558	Pop(Reg)	BC	PP	SO	OP	0.3642	0.08239	73	4.42	<.0001	0.364161	3.37482e-05	0.00157613		FBgn0139266	FBtr0167243
FBtr0167385	Pop(Reg)	BC	PP	SO	OP	0.2204	0.04995	73	4.41	<.0001	0.220448	3.45674e-05	0.00160599		FBgn0139280	FBtr0167257
FBtr0164407	Pop(Reg)	BC	PP	SO	OP	-0.164	0.03717	73	-4.41	<.0001	-0.16397	3.47674e-05	0.00161323		FBgn0139295	FBtr0167272
FBtr0174326	Pop(Reg)	BC	PP	SO	OP	-0.1759	0.03989	73	-4.41	<.0001	-0.175913	3.49229e-05	0.00161871		FBgn0139299	FBtr0167276
FBtr0165924	Pop(Reg)	BC	PP	SO	OP	-0.3992	0.09052	73	-4.41	<.0001	-0.3992	3.49386e-05	0.00161931		FBgn0139300	FBtr0167277
FBtr0167568	Pop(Reg)	BC	PP	SO	OP	0.2225	0.05047	73	4.41	<.0001	0.2225	3.51076e-05	0.00162527		FBgn0139301	FBtr0167278
FBtr0166179	Pop(Reg)	BC	PP	SO	OP	-0.1802	0.0409	73	-4.41	<.0001	-0.180223	3.54359e-05	0.00163731		FBgn0139311	FBtr0167288
FBtr0165218	Pop(Reg)	BC	PP	SO	OP	-0.7569	0.1718	73	-4.41	<.0001	-0.75689	3.54947e-05	0.00163944		FBgn0139334	FBtr0167311
FBtr0170971	Pop(Reg)	BC	PP	SO	OP	0.3563	0.08089	73	4.4	<.0001	0.356317	3.56278e-05	0.00164438		FBgn0139337	FBtr0167314
FBtr0161259	Pop(Reg)	BC	PP	SO	OP	-0.2695	0.06133	73	-4.39	<.0001	-0.269501	3.69953e-05	0.00169393		FBgn0139358	FBtr0167335
FBtr0161522	Pop(Reg)	BC	PP	SO	OP	0.467	0.1063	73	4.39	<.0001	0.466976	3.70183e-05	0.00169476		FBgn0139372	FBtr0167349
FBtr0166817	Pop(Reg)	BC	PP	SO	OP	0.212	0.04831	73	4.39	<.0001	0.211956	3.7951e-05	0.00172778		FBgn0139384	FBtr0167361
FBtr0175152	Pop(Reg)	BC	PP	SO	OP	-0.1539	0.03509	73	-4.39	<.0001	-0.15392	3.80265e-05	0.00173056		FBgn0139385	FBtr0167362
FBtr0163245	Pop(Reg)	BC	PP	SO	OP	-0.1662	0.03791	73	-4.39	<.0001	-0.166246	3.82551e-05	0.00173839		FBgn0139387	FBtr0167364
FBtr0174530	Pop(Reg)	BC	PP	SO	OP	0.7966	0.1817	73	4.38	<.0001	0.796565	3.83177e-05	0.00174056		FBgn0139389	FBtr0167366
FBtr0167104	Pop(Reg)	BC	PP	SO	OP	-0.1843	0.04203	73	-4.38	<.0001	-0.184271	3.83549e-05	0.00174187		FBgn0139390	FBtr0167367
FBtr0160878	Pop(Reg)	BC	PP	SO	OP	-0.4476	0.1021	73	-4.38	<.0001	-0.44758	3.84455e-05	0.0017452		FBgn0139391	FBtr0167368
FBtr0169141	Pop(Reg)	BC	PP	SO	OP	-0.1285	0.02934	73	-4.38	<.0001	-0.12848	3.90461e-05	0.00176651		FBgn0139392	FBtr0167369
FBtr0163249	Pop(Reg)	BC	PP	SO	OP	-0.305	0.06968	73	-4.38	<.0001	-0.304976	3.94851e-05	0.00178209		FBgn0139397	FBtr0167374
FBtr0168257	Pop(Reg)	BC	PP	SO	OP	0.1758	0.04016	73	4.38	<.0001	0.175753	3.95277e-05	0.00178366		FBgn0139416	FBtr0167393
FBtr0174577	Pop(Reg)	BC	PP	SO	OP	-0.2536	0.05798	73	-4.37	<.0001	-0.253613	3.98171e-05	0.00179359		FBgn0139424	FBtr0167401
FBtr0165062	Pop(Reg)	BC	PP	SO	OP	0.2803	0.06409	73	4.37	<.0001	0.280302	3.99346e-05	0.00179774		FBgn0139425	FBtr0167402
FBtr0161202	Pop(Reg)	BC	PP	SO	OP	-0.3382	0.07739	73	-4.37	<.0001	-0.338198	4.04126e-05	0.00181416		FBgn0139428	FBtr0167405
FBtr0175364	Pop(Reg)	BC	PP	SO	OP	0.3746	0.08582	73	4.36	<.0001	0.374555	4.12444e-05	0.00184345		FBgn0139429	FBtr0167406
FBtr0166403	Pop(Reg)	BC	PP	SO	OP	0.4793	0.1098	73	4.36	<.0001	0.479316	4.13728e-05	0.00184795		FBgn0139438	FBtr0167415
FBtr0162299	Pop(Reg)	BC	PP	SO	OP	-0.4652	0.1067	73	-4.36	<.0001	-0.465153	4.1751e-05	0.00186097		FBgn0139441	FBtr0167418
FBtr0174652	Pop(Reg)	BC	PP	SO	OP	0.3094	0.07096	73	4.36	<.0001	0.309397	4.19588e-05	0.00186796		FBgn0139449	FBtr0167426
FBtr0169766	Pop(Reg)	BC	PP	SO	OP	0.3838	0.08804	73	4.36	<.0001	0.38382	4.20163e-05	0.00186982		FBgn0139451	FBtr0167428
FBtr0164085	Pop(Reg)	BC	PP	SO	OP	-0.364	0.08349	73	-4.36	<.0001	-0.363974	4.20293e-05	0.00187033		FBgn0139453	FBtr0167430
FBtr0174444	Pop(Reg)	BC	PP	SO	OP	-0.1887	0.04329	73	-4.36	<.0001	-0.188662	4.21711e-05	0.00187528		FBgn0139455	FBtr0167432
FBtr0175221	Pop(Reg)	BC	PP	SO	OP	-0.1684	0.03865	73	-4.36	<.0001	-0.168378	4.25067e-05	0.00188713		FBgn0139457	FBtr0167434
FBtr0171019	Pop(Reg)	BC	PP	SO	OP	-0.1631	0.03746	73	-4.35	<.0001	-0.163125	4.27964e-05	0.00189725		FBgn0139465	FBtr0167442
FBtr0172892	Pop(Reg)	BC	PP	SO	OP	0.2844	0.06538	73	4.35	<.0001	0.284418	4.34801e-05	0.00192112		FBgn0139466	FBtr0167443
FBtr0173567	Pop(Reg)	BC	PP	SO	OP	-0.3375	0.0776	73	-4.35	<.0001	-0.337506	4.36159e-05	0.00192568		FBgn0139471	FBtr0167448
FBtr0171179	Pop(Reg)	BC	PP	SO	OP	0.2751	0.06326	73	4.35	<.0001	0.275075	4.37296e-05	0.00192962		FBgn0139477	FBtr0167454
FBtr0161979	Pop(Reg)	BC	PP	SO	OP	0.2595	0.05968	73	4.35	<.0001	0.259489	4.37631e-05	0.00193073		FBgn0139489	FBtr0167466
FBtr0168050	Pop(Reg)	BC	PP	SO	OP	0.5777	0.1329	73	4.35	<.0001	0.577724	4.40234e-05	0.00193993		FBgn0139492	FBtr0167469
FBtr0173793	Pop(Reg)	BC	PP	SO	OP	0.3339	0.07685	73	4.35	<.0001	0.333949	4.41661e-05	0.00194501		FBgn0139494	FBtr0167471
FBtr0167260	Pop(Reg)	BC	PP	SO	OP	-0.2321	0.05343	73	-4.34	<.0001	-0.232078	4.45489e-05	0.001958		FBgn0139495	FBtr0167472
FBtr0172155	Pop(Reg)	BC	PP	SO	OP	-0.3164	0.07286	73	-4.34	<.0001	-0.316415	4.46364e-05	0.00196099		FBgn0139505	FBtr0167482
FBtr0164766	Pop(Reg)	BC	PP	SO	OP	0.3188	0.07353	73	4.33	<.0001	0.31877	4.5912e-05	0.00200378		FBgn0139509	FBtr0167486
FBtr0174103	Pop(Reg)	BC	PP	SO	OP	-0.2495	0.05756	73	-4.33	<.0001	-0.249453	4.61307e-05	0.0020113		FBgn0139510	FBtr0167487
FBtr0169609	Pop(Reg)	BC	PP	SO	OP	-0.2451	0.05656	73	-4.33	<.0001	-0.245081	4.62455e-05	0.00201498		FBgn0139520	FBtr0167498
FBtr0165207	Pop(Reg)	BC	PP	SO	OP	0.3174	0.07324	73	4.33	<.0001	0.317364	4.62491e-05	0.00201509		FBgn0139533	FBtr0167511
FBtr0170088	Pop(Reg)	BC	PP	SO	OP	0.2981	0.06891	73	4.33	<.0001	0.298121	4.74303e-05	0.0020555		FBgn0139534	FBtr0167512
FBtr0163145	Pop(Reg)	BC	PP	SO	OP	-0.4153	0.09608	73	-4.32	<.0001	-0.415283	4.81041e-05	0.00207823		FBgn0139544	FBtr0167522
FBtr0162235	Pop(Reg)	BC	PP	SO	OP	0.2611	0.06042	73	4.32	<.0001	0.261068	4.83112e-05	0.00208499		FBgn0139549	FBtr0167527
FBtr0161961	Pop(Reg)	BC	PP	SO	OP	-0.7513	0.174	73	-4.32	<.0001	-0.751293	4.86629e-05	0.0020964		FBgn0139564	FBtr0167542
FBtr0165056	Pop(Reg)	BC	PP	SO	OP	0.3681	0.08525	73	4.32	<.0001	0.368055	4.89106e-05	0.00210474		FBgn0139571	FBtr0167549
FBtr0175171	Pop(Reg)	BC	PP	SO	OP	-0.3647	0.08447	73	-4.32	<.0001	-0.364678	4.89405e-05	0.0021057		FBgn0139572	FBtr0167550
FBtr0166310	Pop(Reg)	BC	PP	SO	OP	-0.1997	0.04626	73	-4.32	<.0001	-0.19968	4.90898e-05	0.00211076		FBgn0139578	FBtr0167556
FBtr0175506	Pop(Reg)	BC	PP	SO	OP	0.3038	0.0704	73	4.32	<.0001	0.303835	4.91681e-05	0.00211325		FBgn0139585	FBtr0167563
FBtr0173309	Pop(Reg)	BC	PP	SO	OP	-0.1768	0.041	73	-4.31	<.0001	-0.176787	4.99028e-05	0.00213795		FBgn0139588	FBtr0167566
FBtr0166112	Pop(Reg)	BC	PP	SO	OP	-0.1927	0.04469	73	-4.31	<.0001	-0.192686	5.00243e-05	0.00214202		FBgn0139593	FBtr0167571
FBtr0165861	Pop(Reg)	BC	PP	SO	OP	0.2456	0.05704	73	4.31	<.0001	0.245643	5.08396e-05	0.00216901		FBgn0139597	FBtr0167576
FBtr0174102	Pop(Reg)	BC	PP	SO	OP	0.2171	0.05047	73	4.3	<.0001	0.217069	5.18818e-05	0.00220334		FBgn0139598	FBtr0167577
FBtr0172398	Pop(Reg)	BC	PP	SO	OP	0.3964	0.09218	73	4.3	<.0001	0.396446	5.1963e-05	0.00220606		FBgn0139599	FBtr0167578
FBtr0170613	Pop(Reg)	BC	PP	SO	OP	0.4837	0.1127	73	4.29	<.0001	0.483743	5.35626e-05	0.00225908		FBgn0139604	FBtr0167583
FBtr0172611	Pop(Reg)	BC	PP	SO	OP	-0.3769	0.08783	73	-4.29	<.0001	-0.376851	5.38279e-05	0.00226763		FBgn0139609	FBtr0167588
FBtr0163519	Pop(Reg)	BC	PP	SO	OP	-0.1652	0.03853	73	-4.29	<.0001	-0.165173	5.46659e-05	0.00229501		FBgn0139616	FBtr0167595
FBtr0171864	Pop(Reg)	BC	PP	SO	OP	-0.1669	0.03895	73	-4.29	<.0001	-0.166924	5.49492e-05	0.00230457		FBgn0139622	FBtr0167601
FBtr0169924	Pop(Reg)	BC	PP	SO	OP	-0.1767	0.04126	73	-4.28	<.0001	-0.176744	5.51495e-05	0.0023109		FBgn0139638	FBtr0167617
FBtr0174860	Pop(Reg)	BC	PP	SO	OP	-0.1803	0.04211	73	-4.28	<.0001	-0.18028	5.58126e-05	0.00233247		FBgn0139639	FBtr0167618
FBtr0169891	Pop(Reg)	BC	PP	SO	OP	0.167	0.03902	73	4.28	<.0001	0.167026	5.58752e-05	0.00233445		FBgn0139649	FBtr0167628
FBtr0168582	Pop(Reg)	BC	PP	SO	OP	0.2578	0.06027	73	4.28	<.0001	0.257819	5.63746e-05	0.00235018		FBgn0139696	FBtr0167675
FBtr0162860	Pop(Reg)	BC	PP	SO	OP	0.6595	0.1542	73	4.28	<.0001	0.659458	5.64381e-05	0.00235222		FBgn0139718	FBtr0167697
FBtr0164081	Pop(Reg)	BC	PP	SO	OP	-0.1884	0.04407	73	-4.28	<.0001	-0.188412	5.6837e-05	0.00236517		FBgn0139723	FBtr0167702
FBtr0163836	Pop(Reg)	BC	PP	SO	OP	-0.2077	0.04858	73	-4.27	<.0001	-0.207661	5.7121e-05	0.00237417		FBgn0139725	FBtr0167704
FBtr0163876	Pop(Reg)	BC	PP	SO	OP	0.3116	0.0729	73	4.27	<.0001	0.31158	5.71367e-05	0.00237466		FBgn0139728	FBtr0167707
FBtr0173203	Pop(Reg)	BC	PP	SO	OP	-0.2847	0.06665	73	-4.27	<.0001	-0.284692	5.76665e-05	0.00239143		FBgn0139735	FBtr0167714
FBtr0174955	Pop(Reg)	BC	PP	SO	OP	0.1432	0.03356	73	4.27	<.0001	0.143202	5.85704e-05	0.00242008		FBgn0139736	FBtr0167715
FBtr0165260	Pop(Reg)	BC	PP	SO	OP	0.3453	0.08106	73	4.26	<.0001	0.345315	6.00815e-05	0.00246768		FBgn0139757	FBtr0167737
FBtr0162179	Pop(Reg)	BC	PP	SO	OP	0.349	0.08201	73	4.26	<.0001	0.348957	6.11502e-05	0.00250111		FBgn0139762	FBtr0167742
FBtr0167496	Pop(Reg)	BC	PP	SO	OP	-0.2486	0.05844	73	-4.25	<.0001	-0.248601	6.14608e-05	0.00251091		FBgn0139767	FBtr0167747
FBtr0161516	Pop(Reg)	BC	PP	SO	OP	-0.2984	0.07015	73	-4.25	<.0001	-0.298372	6.15862e-05	0.00251472		FBgn0139768	FBtr0167748
FBtr0166502	Pop(Reg)	BC	PP	SO	OP	0.2308	0.05428	73	4.25	<.0001	0.230759	6.19581e-05	0.00252618		FBgn0139769	FBtr0167749
FBtr0171657	Pop(Reg)	BC	PP	SO	OP	0.522	0.1228	73	4.25	<.0001	0.521955	6.23766e-05	0.00253961		FBgn0139772	FBtr0167752
FBtr0164082	Pop(Reg)	BC	PP	SO	OP	0.2287	0.05384	73	4.25	<.0001	0.228715	6.27225e-05	0.00255056		FBgn0139785	FBtr0167765
FBtr0169302	Pop(Reg)	BC	PP	SO	OP	0.2586	0.06092	73	4.25	<.0001	0.258636	6.3247e-05	0.00256666		FBgn0139791	FBtr0167771
FBtr0169270	Pop(Reg)	BC	PP	SO	OP	-0.3846	0.09059	73	-4.25	<.0001	-0.384575	6.33629e-05	0.00257056		FBgn0139793	FBtr0167773
FBtr0169116	Pop(Reg)	BC	PP	SO	OP	0.4207	0.09911	73	4.24	<.0001	0.42069	6.34739e-05	0.00257402		FBgn0139799	FBtr0167779
FBtr0167521	Pop(Reg)	BC	PP	SO	OP	0.4179	0.09853	73	4.24	<.0001	0.417886	6.42655e-05	0.00259833		FBgn0139803	FBtr0167783
FBtr0163975	Pop(Reg)	BC	PP	SO	OP	0.4217	0.09955	73	4.24	<.0001	0.421717	6.54908e-05	0.0026369		FBgn0139804	FBtr0167784
FBtr0164091	Pop(Reg)	BC	PP	SO	OP	0.3441	0.0813	73	4.23	<.0001	0.344104	6.6304e-05	0.0026618		FBgn0139821	FBtr0167801
FBtr0164622	Pop(Reg)	BC	PP	SO	OP	0.2089	0.04939	73	4.23	<.0001	0.208899	6.7066e-05	0.00268499		FBgn0139825	FBtr0167805
FBtr0174473	Pop(Reg)	BC	PP	SO	OP	-0.2157	0.05099	73	-4.23	<.0001	-0.215661	6.70842e-05	0.00268555		FBgn0139846	FBtr0167827
FBtr0175470	Pop(Reg)	BC	PP	SO	OP	-0.187	0.04421	73	-4.23	<.0001	-0.18696	6.72099e-05	0.00268937		FBgn0139848	FBtr0167829
FBtr0162629	Pop(Reg)	BC	PP	SO	OP	-0.1783	0.04219	73	-4.23	<.0001	-0.178326	6.75824e-05	0.00270063		FBgn0139865	FBtr0167846
FBtr0165922	Pop(Reg)	BC	PP	SO	OP	-0.3073	0.07269	73	-4.23	<.0001	-0.307289	6.75891e-05	0.0027008		FBgn0139871	FBtr0167852
FBtr0172803	Pop(Reg)	BC	PP	SO	OP	-0.3097	0.07328	73	-4.23	<.0001	-0.309731	6.76752e-05	0.00270347		FBgn0139874	FBtr0167855
FBtr0160913	Pop(Reg)	BC	PP	SO	OP	-0.2984	0.07062	73	-4.23	<.0001	-0.298385	6.8042e-05	0.00271481		FBgn0139890	FBtr0167871
FBtr0168580	Pop(Reg)	BC	PP	SO	OP	0.6257	0.1483	73	4.22	<.0001	0.62575	6.91616e-05	0.00274934		FBgn0139899	FBtr0167880
FBtr0174162	Pop(Reg)	BC	PP	SO	OP	0.4664	0.1105	73	4.22	<.0001	0.466356	6.93075e-05	0.002754		FBgn0139904	FBtr0167885
FBtr0160962	Pop(Reg)	BC	PP	SO	OP	-0.2005	0.04755	73	-4.22	<.0001	-0.200468	7.03886e-05	0.00278668		FBgn0139905	FBtr0167886
FBtr0172317	Pop(Reg)	BC	PP	SO	OP	0.387	0.09181	73	4.21	<.0001	0.386994	7.05975e-05	0.00279309		FBgn0139917	FBtr0167898
FBtr0172043	Pop(Reg)	BC	PP	SO	OP	0.2776	0.06587	73	4.21	<.0001	0.277592	7.07702e-05	0.00279842		FBgn0139918	FBtr0167899
FBtr0161458	Pop(Reg)	BC	PP	SO	OP	0.2529	0.06001	73	4.21	<.0001	0.252884	7.0923e-05	0.00280302		FBgn0139920	FBtr0167901
FBtr0171187	Pop(Reg)	BC	PP	SO	OP	0.3128	0.07426	73	4.21	<.0001	0.312768	7.14526e-05	0.00281946		FBgn0139921	FBtr0167902
FBtr0170331	Pop(Reg)	BC	PP	SO	OP	0.2307	0.05482	73	4.21	<.0001	0.230731	7.21701e-05	0.00284062		FBgn0139928	FBtr0167909
FBtr0169174	Pop(Reg)	BC	PP	SO	OP	0.5667	0.1347	73	4.21	<.0001	0.566722	7.25937e-05	0.00285351		FBgn0139931	FBtr0167912
FBtr0162880	Pop(Reg)	BC	PP	SO	OP	-0.1341	0.03189	73	-4.21	<.0001	-0.134139	7.273e-05	0.00285776		FBgn0139933	FBtr0167914
FBtr0172513	Pop(Reg)	BC	PP	SO	OP	-0.1703	0.04049	73	-4.21	<.0001	-0.170269	7.30338e-05	0.00286677		FBgn0139946	FBtr0167927
FBtr0172069	Pop(Reg)	BC	PP	SO	OP	-0.4579	0.1089	73	-4.2	<.0001	-0.457894	7.32196e-05	0.00287234		FBgn0139968	FBtr0167949
FBtr0169280	Pop(Reg)	BC	PP	SO	OP	-0.1298	0.03086	73	-4.2	<.0001	-0.129764	7.33092e-05	0.00287502		FBgn0139977	FBtr0167958
FBtr0170274	Pop(Reg)	BC	PP	SO	OP	-0.1581	0.03764	73	-4.2	<.0001	-0.158067	7.45967e-05	0.00291391		FBgn0139979	FBtr0167960
FBtr0163717	Pop(Reg)	BC	PP	SO	OP	0.463	0.1103	73	4.2	<.0001	0.462963	7.51612e-05	0.0029313		FBgn0139983	FBtr0167964
FBtr0161294	Pop(Reg)	BC	PP	SO	OP	0.3171	0.07567	73	4.19	<.0001	0.317087	7.70852e-05	0.0029898		FBgn0139989	FBtr0167970
FBtr0165914	Pop(Reg)	BC	PP	SO	OP	0.1935	0.04619	73	4.19	<.0001	0.193514	7.73953e-05	0.00299914		FBgn0139996	FBtr0167977
FBtr0165715	Pop(Reg)	BC	PP	SO	OP	-0.3179	0.07594	73	-4.19	<.0001	-0.317938	7.80908e-05	0.00301972		FBgn0140002	FBtr0167983
FBtr0163332	Pop(Reg)	BC	PP	SO	OP	-0.2649	0.06337	73	-4.18	<.0001	-0.264941	7.97571e-05	0.00307037		FBgn0140003	FBtr0167984
FBtr0161183	Pop(Reg)	BC	PP	SO	OP	0.387	0.09262	73	4.18	<.0001	0.387006	8.03244e-05	0.00308721		FBgn0140012	FBtr0167993
FBtr0165860	Pop(Reg)	BC	PP	SO	OP	-0.307	0.0735	73	-4.18	<.0001	-0.307029	8.06476e-05	0.00309652		FBgn0140018	FBtr0167999
FBtr0174404	Pop(Reg)	BC	PP	SO	OP	0.2704	0.06474	73	4.18	<.0001	0.270447	8.06707e-05	0.00309719		FBgn0140027	FBtr0168008
FBtr0161701	Pop(Reg)	BC	PP	SO	OP	-0.3185	0.07625	73	-4.18	<.0001	-0.318456	8.09019e-05	0.00310412		FBgn0140028	FBtr0168009
FBtr0175011	Pop(Reg)	BC	PP	SO	OP	0.2985	0.07148	73	4.18	<.0001	0.29851	8.09653e-05	0.00310596		FBgn0140039	FBtr0168020
FBtr0174394	Pop(Reg)	BC	PP	SO	OP	-0.256	0.0613	73	-4.18	<.0001	-0.255962	8.12981e-05	0.00311523		FBgn0140041	FBtr0168022
FBtr0167566	Pop(Reg)	BC	PP	SO	OP	0.3411	0.0817	73	4.18	<.0001	0.341114	8.13674e-05	0.00311732		FBgn0140042	FBtr0168023
FBtr0166095	Pop(Reg)	BC	PP	SO	OP	-0.4491	0.1076	73	-4.17	<.0001	-0.449105	8.14847e-05	0.00312092		FBgn0140044	FBtr0168025
FBtr0161919	Pop(Reg)	BC	PP	SO	OP	-0.2133	0.0511	73	-4.17	<.0001	-0.213293	8.17086e-05	0.0031278		FBgn0140093	FBtr0168074
FBtr0166835	Pop(Reg)	BC	PP	SO	OP	-0.3141	0.07525	73	-4.17	<.0001	-0.314059	8.17825e-05	0.00312998		FBgn0140097	FBtr0168078
FBtr0167728	Pop(Reg)	BC	PP	SO	OP	-0.2103	0.0504	73	-4.17	<.0001	-0.210339	8.18003e-05	0.00313049		FBgn0140098	FBtr0168079
FBtr0170153	Pop(Reg)	BC	PP	SO	OP	0.3891	0.09325	73	4.17	<.0001	0.389058	8.22313e-05	0.00314347		FBgn0140109	FBtr0168090
FBtr0171722	Pop(Reg)	BC	PP	SO	OP	0.2879	0.06902	73	4.17	<.0001	0.287873	8.2576e-05	0.00315347		FBgn0140114	FBtr0168095
FBtr0168222	Pop(Reg)	BC	PP	SO	OP	0.314	0.07533	73	4.17	<.0001	0.314013	8.32985e-05	0.0031745		FBgn0140124	FBtr0168105
FBtr0169052	Pop(Reg)	BC	PP	SO	OP	-0.2839	0.06819	73	-4.16	<.0001	-0.283949	8.45152e-05	0.00320945		FBgn0140126	FBtr0168107
FBtr0165252	Pop(Reg)	BC	PP	SO	OP	-0.3632	0.08738	73	-4.16	<.0001	-0.363233	8.67259e-05	0.00327403		FBgn0140131	FBtr0168112
FBtr0170338	Pop(Reg)	BC	PP	SO	OP	-0.193	0.04652	73	-4.15	<.0001	-0.192961	8.94509e-05	0.00335247		FBgn0140134	FBtr0168115
FBtr0161810	Pop(Reg)	BC	PP	SO	OP	-0.2268	0.0547	73	-4.15	<.0001	-0.226778	9.02372e-05	0.00337516		FBgn0140156	FBtr0168137
FBtr0161488	Pop(Reg)	BC	PP	SO	OP	-0.455	0.1098	73	-4.14	<.0001	-0.455039	9.08976e-05	0.00339391		FBgn0140157	FBtr0168138
FBtr0174495	Pop(Reg)	BC	PP	SO	OP	-0.2695	0.06505	73	-4.14	<.0001	-0.269502	9.10614e-05	0.00339829		FBgn0140159	FBtr0168140
FBtr0170890	Pop(Reg)	BC	PP	SO	OP	-0.2207	0.05326	73	-4.14	<.0001	-0.220666	9.11477e-05	0.0034006		FBgn0140167	FBtr0168148
FBtr0163372	Pop(Reg)	BC	PP	SO	OP	0.2335	0.05638	73	4.14	<.0001	0.233453	9.18351e-05	0.00342047		FBgn0140169	FBtr0168150
FBtr0171327	Pop(Reg)	BC	PP	SO	OP	-0.3899	0.09418	73	-4.14	<.0001	-0.389931	9.19695e-05	0.00342424		FBgn0140170	FBtr0168151
FBtr0174732	Pop(Reg)	BC	PP	SO	OP	-0.2401	0.05799	73	-4.14	<.0001	-0.240085	9.2008e-05	0.00342532		FBgn0140177	FBtr0168158
FBtr0160888	Pop(Reg)	BC	PP	SO	OP	0.3233	0.07808	73	4.14	<.0001	0.323278	9.20171e-05	0.00342561		FBgn0140182	FBtr0168163
FBtr0171390	Pop(Reg)	BC	PP	SO	OP	-0.2083	0.05035	73	-4.14	<.0001	-0.208325	9.29256e-05	0.00345147		FBgn0140185	FBtr0168166
FBtr0163275	Pop(Reg)	BC	PP	SO	OP	-0.2033	0.04916	73	-4.14	<.0001	-0.203297	9.35023e-05	0.00346787		FBgn0140197	FBtr0168178
FBtr0163401	Pop(Reg)	BC	PP	SO	OP	0.2662	0.06439	73	4.13	<.0001	0.26622	9.38466e-05	0.00347781		FBgn0140200	FBtr0168181
FBtr0166665	Pop(Reg)	BC	PP	SO	OP	0.3168	0.07675	73	4.13	<.0001	0.316825	9.59975e-05	0.00353841		FBgn0140201	FBtr0168182
FBtr0164801	Pop(Reg)	BC	PP	SO	OP	-0.7399	0.1792	73	-4.13	<.0001	-0.739881	9.59977e-05	0.00353841		FBgn0140209	FBtr0168190
FBtr0163910	Pop(Reg)	BC	PP	SO	OP	0.2256	0.05467	73	4.13	<.0001	0.225645	9.61823e-05	0.00354367		FBgn0140241	FBtr0168222
FBtr0172944	Pop(Reg)	BC	PP	SO	OP	-0.1465	0.03553	73	-4.12	<.0001	-0.146504	9.74894e-05	0.00358051		FBgn0140252	FBtr0168233
FBtr0169475	Pop(Reg)	BC	PP	SO	OP	-0.19	0.04609	73	-4.12	<.0001	-0.190029	9.76323e-05	0.00358434		FBgn0140254	FBtr0168235
FBtr0173704	Pop(Reg)	BC	PP	SO	OP	-0.2367	0.05743	73	-4.12	<.0001	-0.236684	9.82735e-05	0.00360231		FBgn0140263	FBtr0168244
FBtr0164013	Pop(Reg)	BC	PP	SO	OP	0.3186	0.0773	73	4.12	<.0001	0.31859	9.83248e-05	0.00360363		FBgn0140276	FBtr0168257
FBtr0173188	Pop(Reg)	BC	PP	SO	OP	-0.3918	0.09516	73	-4.12	<.0001	-0.391781	9.98061e-05	0.00364515		FBgn0140284	FBtr0168265
FBtr0171712	Pop(Reg)	BC	PP	SO	OP	-0.2235	0.05428	73	-4.12	<.0001	-0.223464	9.98194e-05	0.00364554		FBgn0140287	FBtr0168268
FBtr0164913	Pop(Reg)	BC	PP	SO	OP	0.2426	0.05896	73	4.11	0.0001	0.242562	0.000100891	0.0036751		FBgn0140302	FBtr0168283
FBtr0167175	Pop(Reg)	BC	PP	SO	OP	-0.1445	0.03514	73	-4.11	0.0001	-0.144532	0.000101389	0.00368927		FBgn0140309	FBtr0168290
FBtr0173654	Pop(Reg)	BC	PP	SO	OP	0.184	0.04477	73	4.11	0.0001	0.183992	0.000102366	0.00371709		FBgn0140320	FBtr0168301
FBtr0168916	Pop(Reg)	BC	PP	SO	OP	-0.2547	0.06201	73	-4.11	0.0001	-0.2547	0.000103211	0.00374046		FBgn0140335	FBtr0168316
FBtr0172734	Pop(Reg)	BC	PP	SO	OP	0.4693	0.1143	73	4.11	0.0001	0.469308	0.000103269	0.00374209		FBgn0140347	FBtr0168328
FBtr0171098	Pop(Reg)	BC	PP	SO	OP	0.2616	0.06379	73	4.1	0.0001	0.261604	0.00010564	0.00380746		FBgn0140352	FBtr0168333
FBtr0163595	Pop(Reg)	BC	PP	SO	OP	0.2946	0.07187	73	4.1	0.0001	0.294564	0.000106472	0.0038301		FBgn0140356	FBtr0168337
FBtr0162277	Pop(Reg)	BC	PP	SO	OP	-0.4066	0.09923	73	-4.1	0.0001	-0.406594	0.000106943	0.00384291		FBgn0140357	FBtr0168338
FBtr0163183	Pop(Reg)	BC	PP	SO	OP	0.2128	0.05193	73	4.1	0.0001	0.212768	0.000106964	0.00384343		FBgn0140367	FBtr0168348
FBtr0162097	Pop(Reg)	BC	PP	SO	OP	0.3644	0.08906	73	4.09	0.0001	0.364359	0.000109295	0.0039071		FBgn0140369	FBtr0168350
FBtr0168740	Pop(Reg)	BC	PP	SO	OP	-0.2263	0.05534	73	-4.09	0.0001	-0.226315	0.000109844	0.00392222		FBgn0140371	FBtr0168352
FBtr0169643	Pop(Reg)	BC	PP	SO	OP	0.1999	0.04892	73	4.09	0.0001	0.19994	0.000110875	0.00395053		FBgn0140375	FBtr0168356
FBtr0168423	Pop(Reg)	BC	PP	SO	OP	-0.1584	0.03877	73	-4.09	0.0001	-0.158397	0.000111655	0.00397176		FBgn0140383	FBtr0168364
FBtr0171043	Pop(Reg)	BC	PP	SO	OP	0.3358	0.08221	73	4.08	0.0001	0.335782	0.000111904	0.00397855		FBgn0140391	FBtr0168375
FBtr0168681	Pop(Reg)	BC	PP	SO	OP	-0.231	0.05661	73	-4.08	0.0001	-0.231044	0.000113181	0.00401345		FBgn0140396	FBtr0168380
FBtr0168606	Pop(Reg)	BC	PP	SO	OP	-0.1772	0.04342	73	-4.08	0.0001	-0.177152	0.000113856	0.00403152		FBgn0140402	FBtr0168386
FBtr0167802	Pop(Reg)	BC	PP	SO	OP	-0.3494	0.08566	73	-4.08	0.0001	-0.349414	0.000114094	0.00403812		FBgn0140404	FBtr0168388
FBtr0172889	Pop(Reg)	BC	PP	SO	OP	0.2041	0.05008	73	4.08	0.0001	0.204142	0.000115166	0.00406683		FBgn0140424	FBtr0168408
FBtr0173272	Pop(Reg)	BC	PP	SO	OP	-0.1831	0.04501	73	-4.07	0.0001	-0.183133	0.00011812	0.00414635		FBgn0140431	FBtr0168415
FBtr0168229	Pop(Reg)	BC	PP	SO	OP	0.2969	0.07299	73	4.07	0.0001	0.29688	0.000118705	0.00416192		FBgn0140435	FBtr0168419
FBtr0166748	Pop(Reg)	BC	PP	SO	OP	0.2446	0.06014	73	4.07	0.0001	0.244581	0.000118932	0.00416792		FBgn0140438	FBtr0168422
FBtr0165505	Pop(Reg)	BC	PP	SO	OP	-0.2538	0.0624	73	-4.07	0.0001	-0.253771	0.000118936	0.00416795		FBgn0140440	FBtr0168424
FBtr0170102	Pop(Reg)	BC	PP	SO	OP	-0.1815	0.04462	73	-4.07	0.0001	-0.18148	0.000118952	0.00416836		FBgn0140453	FBtr0168437
FBtr0163908	Pop(Reg)	BC	PP	SO	OP	0.251	0.06175	73	4.07	0.0001	0.251012	0.000119748	0.00418965		FBgn0140467	FBtr0168451
FBtr0171678	Pop(Reg)	BC	PP	SO	OP	-0.2652	0.06524	73	-4.06	0.0001	-0.265159	0.000119975	0.00419581		FBgn0140488	FBtr0168472
FBtr0169344	Pop(Reg)	BC	PP	SO	OP	0.2726	0.0671	73	4.06	0.0001	0.272599	0.000120928	0.00422086		FBgn0140495	FBtr0168479
FBtr0169094	Pop(Reg)	BC	PP	SO	OP	-0.2504	0.06167	73	-4.06	0.0001	-0.250378	0.000121892	0.0042465		FBgn0140496	FBtr0168480
FBtr0169694	Pop(Reg)	BC	PP	SO	OP	-0.2496	0.06152	73	-4.06	0.0001	-0.249634	0.000122818	0.0042713		FBgn0140498	FBtr0168482
FBtr0162459	Pop(Reg)	BC	PP	SO	OP	0.2791	0.0688	73	4.06	0.0001	0.279084	0.000123406	0.0042868		FBgn0140500	FBtr0168484
FBtr0173706	Pop(Reg)	BC	PP	SO	OP	-0.4607	0.1136	73	-4.06	0.0001	-0.460664	0.000123913	0.00429998		FBgn0140504	FBtr0168488
FBtr0167775	Pop(Reg)	BC	PP	SO	OP	-0.1368	0.03374	73	-4.05	0.0001	-0.136767	0.000124796	0.00432319		FBgn0140513	FBtr0168497
FBtr0167715	Pop(Reg)	BC	PP	SO	OP	-0.3854	0.09509	73	-4.05	0.0001	-0.385421	0.000124796	0.00432319		FBgn0140517	FBtr0168501
FBtr0166829	Pop(Reg)	BC	PP	SO	OP	-0.1548	0.03819	73	-4.05	0.0001	-0.154789	0.00012502	0.00432905		FBgn0140524	FBtr0168508
FBtr0162560	Pop(Reg)	BC	PP	SO	OP	-0.6967	0.1719	73	-4.05	0.0001	-0.696682	0.000125111	0.00433137		FBgn0140525	FBtr0168509
FBtr0168544	Pop(Reg)	BC	PP	SO	OP	-0.1557	0.03843	73	-4.05	0.0001	-0.155721	0.000125161	0.00433274		FBgn0140536	FBtr0168520
FBtr0171957	Pop(Reg)	BC	PP	SO	OP	0.2358	0.05821	73	4.05	0.0001	0.235846	0.000125573	0.00434363		FBgn0140549	FBtr0168533
FBtr0172177	Pop(Reg)	BC	PP	SO	OP	0.2338	0.05777	73	4.05	0.0001	0.233772	0.000127631	0.00439809		FBgn0140553	FBtr0168537
FBtr0175281	Pop(Reg)	BC	PP	SO	OP	0.2094	0.05175	73	4.05	0.0001	0.209395	0.000127831	0.00440336		FBgn0140557	FBtr0168541
FBtr0174001	Pop(Reg)	BC	PP	SO	OP	-0.3829	0.09463	73	-4.05	0.0001	-0.382913	0.000127849	0.00440385		FBgn0140569	FBtr0168553
FBtr0173787	Pop(Reg)	BC	PP	SO	OP	-0.2355	0.05821	73	-4.05	0.0001	-0.235503	0.000128238	0.00441382		FBgn0140583	FBtr0168567
FBtr0166314	Pop(Reg)	BC	PP	SO	OP	-0.2841	0.07023	73	-4.04	0.0001	-0.284094	0.000128485	0.00442019		FBgn0140584	FBtr0168568
FBtr0170056	Pop(Reg)	BC	PP	SO	OP	0.2047	0.05063	73	4.04	0.0001	0.20472	0.000129275	0.00444152		FBgn0140585	FBtr0168569
FBtr0171575	Pop(Reg)	BC	PP	SO	OP	0.6505	0.161	73	4.04	0.0001	0.650483	0.000130355	0.00446991		FBgn0140596	FBtr0168580
FBtr0172055	Pop(Reg)	BC	PP	SO	OP	0.2377	0.05885	73	4.04	0.0001	0.237675	0.000131372	0.00449717		FBgn0140597	FBtr0168581
FBtr0163110	Pop(Reg)	BC	PP	SO	OP	0.5021	0.1243	73	4.04	0.0001	0.502112	0.000131558	0.00450188		FBgn0140598	FBtr0168582
FBtr0174739	Pop(Reg)	BC	PP	SO	OP	-0.3038	0.07525	73	-4.04	0.0001	-0.303849	0.00013158	0.00450247		FBgn0140601	FBtr0168585
FBtr0169419	Pop(Reg)	BC	PP	SO	OP	-0.3985	0.09876	73	-4.03	0.0001	-0.398483	0.000133018	0.00454079		FBgn0140617	FBtr0168601
FBtr0167851	Pop(Reg)	BC	PP	SO	OP	0.2574	0.06384	73	4.03	0.0001	0.257389	0.000134499	0.004579		FBgn0140623	FBtr0168607
FBtr0163024	Pop(Reg)	BC	PP	SO	OP	0.2235	0.05544	73	4.03	0.0001	0.223498	0.000134809	0.00458708		FBgn0140645	FBtr0168629
FBtr0172785	Pop(Reg)	BC	PP	SO	OP	0.2904	0.07205	73	4.03	0.0001	0.290382	0.000135085	0.00459414		FBgn0140646	FBtr0168630
FBtr0170855	Pop(Reg)	BC	PP	SO	OP	0.2428	0.06035	73	4.02	0.0001	0.242787	0.000138632	0.00468594		FBgn0140647	FBtr0168631
FBtr0173627	Pop(Reg)	BC	PP	SO	OP	-0.1972	0.04914	73	-4.01	0.0001	-0.197237	0.000143158	0.00480043		FBgn0140648	FBtr0168632
FBtr0167716	Pop(Reg)	BC	PP	SO	OP	-0.3359	0.08373	73	-4.01	0.0001	-0.335927	0.000144082	0.00482357		FBgn0140654	FBtr0168638
FBtr0170591	Pop(Reg)	BC	PP	SO	OP	0.3059	0.07624	73	4.01	0.0001	0.305856	0.000144102	0.00482405		FBgn0140669	FBtr0168653
FBtr0166224	Pop(Reg)	BC	PP	SO	OP	0.4406	0.1098	73	4.01	0.0001	0.440572	0.000144677	0.00483878		FBgn0140670	FBtr0168654
FBtr0163481	Pop(Reg)	BC	PP	SO	OP	0.5094	0.1271	73	4.01	0.0001	0.509387	0.000146721	0.00489147		FBgn0140680	FBtr0168665
FBtr0174294	Pop(Reg)	BC	PP	SO	OP	0.2736	0.06835	73	4	0.0001	0.27361	0.000148516	0.00493642		FBgn0140682	FBtr0168667
FBtr0163407	Pop(Reg)	BC	PP	SO	OP	0.3658	0.09142	73	4	0.0001	0.365837	0.000149323	0.00495707		FBgn0140692	FBtr0168677
FBtr0164705	Pop(Reg)	BC	PP	SO	OP	0.4843	0.121	73	4	0.0001	0.484304	0.000149369	0.00495833		FBgn0140697	FBtr0168682
FBtr0165473	Pop(Reg)	BC	PP	SO	OP	0.3508	0.0877	73	4	0.0002	0.350798	0.000150226	0.00497966		FBgn0140703	FBtr0168688
FBtr0171095	Pop(Reg)	BC	PP	SO	OP	0.3284	0.08213	73	4	0.0002	0.328404	0.000150957	0.00499841		FBgn0140716	FBtr0168701
FBtr0174915	Pop(Reg)	BC	PP	SO	OP	0.2227	0.05571	73	4	0.0002	0.222719	0.0001514	0.00500915		FBgn0140722	FBtr0168707
FBtr0165350	Pop(Reg)	BC	PP	SO	OP	0.2905	0.07274	73	3.99	0.0002	0.290533	0.000153335	0.00505745		FBgn0140726	FBtr0168711
FBtr0168062	Pop(Reg)	BC	PP	SO	OP	0.2145	0.05379	73	3.99	0.0002	0.214458	0.000156971	0.00514934		FBgn0140738	FBtr0168723
FBtr0163369	Pop(Reg)	BC	PP	SO	OP	0.3372	0.08464	73	3.98	0.0002	0.337178	0.000158819	0.00519496		FBgn0140741	FBtr0168726
FBtr0161792	Pop(Reg)	BC	PP	SO	OP	0.2879	0.0723	73	3.98	0.0002	0.287946	0.000159356	0.00520797		FBgn0140742	FBtr0168727
FBtr0171826	Pop(Reg)	BC	PP	SO	OP	0.322	0.08087	73	3.98	0.0002	0.322015	0.000160034	0.00522581		FBgn0140770	FBtr0168755
FBtr0175192	Pop(Reg)	BC	PP	SO	OP	0.233	0.05853	73	3.98	0.0002	0.232986	0.00016055	0.00523816		FBgn0140776	FBtr0168761
FBtr0174585	Pop(Reg)	BC	PP	SO	OP	-0.1593	0.04004	73	-3.98	0.0002	-0.159304	0.000161873	0.00527117		FBgn0140799	FBtr0168784
FBtr0163538	Pop(Reg)	BC	PP	SO	OP	0.1957	0.04921	73	3.98	0.0002	0.19574	0.000162425	0.00528432		FBgn0140802	FBtr0168787
FBtr0171174	Pop(Reg)	BC	PP	SO	OP	0.151	0.03798	73	3.98	0.0002	0.150991	0.000163691	0.00531539		FBgn0140815	FBtr0168800
FBtr0168873	Pop(Reg)	BC	PP	SO	OP	-0.1355	0.03409	73	-3.97	0.0002	-0.13547	0.000164176	0.00532716		FBgn0140818	FBtr0168803
FBtr0168831	Pop(Reg)	BC	PP	SO	OP	0.5914	0.1489	73	3.97	0.0002	0.591378	0.000165252	0.00535347		FBgn0140826	FBtr0168811
FBtr0171622	Pop(Reg)	BC	PP	SO	OP	0.4292	0.1081	73	3.97	0.0002	0.429169	0.00016604	0.00537266		FBgn0140843	FBtr0168828
FBtr0165230	Pop(Reg)	BC	PP	SO	OP	0.1572	0.03958	73	3.97	0.0002	0.157162	0.000166075	0.00537359		FBgn0140848	FBtr0168833
FBtr0169063	Pop(Reg)	BC	PP	SO	OP	0.1078	0.02719	73	3.97	0.0002	0.107846	0.000168362	0.00543012		FBgn0140866	FBtr0168851
FBtr0172028	Pop(Reg)	BC	PP	SO	OP	0.3688	0.09303	73	3.96	0.0002	0.368849	0.000169542	0.00545902		FBgn0140867	FBtr0168852
FBtr0166161	Pop(Reg)	BC	PP	SO	OP	0.2882	0.07273	73	3.96	0.0002	0.288222	0.000170645	0.00548524		FBgn0140868	FBtr0168853
FBtr0162901	Pop(Reg)	BC	PP	SO	OP	0.18	0.04554	73	3.95	0.0002	0.180043	0.00017637	0.00562501		FBgn0140889	FBtr0168875
FBtr0174557	Pop(Reg)	BC	PP	SO	OP	0.2268	0.05736	73	3.95	0.0002	0.226757	0.000176404	0.00562584		FBgn0140892	FBtr0168878
FBtr0167430	Pop(Reg)	BC	PP	SO	OP	0.3736	0.0945	73	3.95	0.0002	0.373587	0.000176406	0.00562588		FBgn0140898	FBtr0168884
FBtr0162752	Pop(Reg)	BC	PP	SO	OP	-0.2403	0.06085	73	-3.95	0.0002	-0.240287	0.000179003	0.00568729		FBgn0140905	FBtr0168891
FBtr0167743	Pop(Reg)	BC	PP	SO	OP	-0.1945	0.04927	73	-3.95	0.0002	-0.194513	0.000179573	0.00570056		FBgn0140907	FBtr0168893
FBtr0163016	Pop(Reg)	BC	PP	SO	OP	-0.1589	0.04025	73	-3.95	0.0002	-0.158895	0.000180094	0.00571313		FBgn0140920	FBtr0168906
FBtr0168750	Pop(Reg)	BC	PP	SO	OP	0.2645	0.06701	73	3.95	0.0002	0.264511	0.000180276	0.00571741		FBgn0140923	FBtr0168909
FBtr0168663	Pop(Reg)	BC	PP	SO	OP	0.3853	0.09771	73	3.94	0.0002	0.385288	0.000182735	0.00577686		FBgn0140924	FBtr0168910
FBtr0163971	Pop(Reg)	BC	PP	SO	OP	0.2134	0.05414	73	3.94	0.0002	0.213449	0.000183211	0.00578857		FBgn0140930	FBtr0168916
FBtr0174968	Pop(Reg)	BC	PP	SO	OP	0.3424	0.08694	73	3.94	0.0002	0.342383	0.000185838	0.00585104		FBgn0140947	FBtr0168933
FBtr0169446	Pop(Reg)	BC	PP	SO	OP	-0.3662	0.093	73	-3.94	0.0002	-0.366203	0.000186249	0.00586032		FBgn0140962	FBtr0168948
FBtr0165220	Pop(Reg)	BC	PP	SO	OP	0.1993	0.05063	73	3.94	0.0002	0.199251	0.000187415	0.00588823		FBgn0140963	FBtr0168949
FBtr0171341	Pop(Reg)	BC	PP	SO	OP	-0.1282	0.03258	73	-3.94	0.0002	-0.128196	0.000187682	0.00589463		FBgn0140964	FBtr0168950
FBtr0170365	Pop(Reg)	BC	PP	SO	OP	-0.187	0.04754	73	-3.93	0.0002	-0.187032	0.000188525	0.00591418		FBgn0140976	FBtr0168962
FBtr0164071	Pop(Reg)	BC	PP	SO	OP	-0.2157	0.05484	73	-3.93	0.0002	-0.215713	0.000188776	0.0059198		FBgn0140980	FBtr0168966
FBtr0174359	Pop(Reg)	BC	PP	SO	OP	-0.1495	0.03802	73	-3.93	0.0002	-0.149542	0.00018884	0.00592117		FBgn0140991	FBtr0168977
FBtr0165809	Pop(Reg)	BC	PP	SO	OP	-0.1418	0.03608	73	-3.93	0.0002	-0.141801	0.000190989	0.00597076		FBgn0141046	FBtr0169032
FBtr0172307	Pop(Reg)	BC	PP	SO	OP	0.1625	0.04137	73	3.93	0.0002	0.16253	0.000191921	0.00599343		FBgn0141047	FBtr0169033
FBtr0173849	Pop(Reg)	BC	PP	SO	OP	0.3188	0.08116	73	3.93	0.0002	0.31875	0.00019294	0.00601736		FBgn0141054	FBtr0169040
FBtr0161352	Pop(Reg)	BC	PP	SO	OP	0.3188	0.08119	73	3.93	0.0002	0.318826	0.000193173	0.00602279		FBgn0141083	FBtr0169069
FBtr0173592	Pop(Reg)	BC	PP	SO	OP	-0.2835	0.07224	73	-3.92	0.0002	-0.283512	0.000194847	0.00606258		FBgn0141118	FBtr0169104
FBtr0167123	Pop(Reg)	BC	PP	SO	OP	-0.1355	0.03454	73	-3.92	0.0002	-0.135485	0.000196337	0.00609733		FBgn0141126	FBtr0169112
FBtr0170987	Pop(Reg)	BC	PP	SO	OP	0.2927	0.07463	73	3.92	0.0002	0.292681	0.00019674	0.00610629		FBgn0141129	FBtr0169115
FBtr0172082	Pop(Reg)	BC	PP	SO	OP	0.4791	0.1222	73	3.92	0.0002	0.479092	0.000197475	0.00612281		FBgn0141132	FBtr0169118
FBtr0174862	Pop(Reg)	BC	PP	SO	OP	-0.1907	0.04865	73	-3.92	0.0002	-0.190658	0.000198606	0.00614915		FBgn0141133	FBtr0169119
FBtr0166386	Pop(Reg)	BC	PP	SO	OP	0.2572	0.06567	73	3.92	0.0002	0.2572	0.00020014	0.00618499		FBgn0141145	FBtr0169131
FBtr0169589	Pop(Reg)	BC	PP	SO	OP	-0.2189	0.05591	73	-3.91	0.0002	-0.218882	0.000201291	0.00621173		FBgn0141147	FBtr0169133
FBtr0161007	Pop(Reg)	BC	PP	SO	OP	0.3158	0.0807	73	3.91	0.0002	0.315785	0.000202485	0.00623908		FBgn0141151	FBtr0169137
FBtr0175528	Pop(Reg)	BC	PP	SO	OP	0.2515	0.06431	73	3.91	0.0002	0.251455	0.000204618	0.00628853		FBgn0141152	FBtr0169138
FBtr0164573	Pop(Reg)	BC	PP	SO	OP	-0.3862	0.09882	73	-3.91	0.0002	-0.386153	0.000206428	0.0063302		FBgn0141153	FBtr0169139
FBtr0171156	Pop(Reg)	BC	PP	SO	OP	0.301	0.07703	73	3.91	0.0002	0.300997	0.000206611	0.00633415		FBgn0141158	FBtr0169144
FBtr0161841	Pop(Reg)	BC	PP	SO	OP	-0.1185	0.03033	73	-3.91	0.0002	-0.118479	0.000207512	0.00635527		FBgn0141172	FBtr0169158
FBtr0162711	Pop(Reg)	BC	PP	SO	OP	-0.3345	0.08566	73	-3.9	0.0002	-0.334485	0.000208367	0.00637486		FBgn0141181	FBtr0169167
FBtr0168705	Pop(Reg)	BC	PP	SO	OP	-0.1452	0.03718	73	-3.9	0.0002	-0.145185	0.000208429	0.00637625		FBgn0141182	FBtr0169168
FBtr0161747	Pop(Reg)	BC	PP	SO	OP	0.2158	0.0553	73	3.9	0.0002	0.21584	0.00020941	0.00639945		FBgn0141210	FBtr0169196
FBtr0174998	Pop(Reg)	BC	PP	SO	OP	-0.2378	0.06095	73	-3.9	0.0002	-0.237816	0.000210462	0.00642264		FBgn0141216	FBtr0169202
FBtr0162834	Pop(Reg)	BC	PP	SO	OP	0.2132	0.05468	73	3.9	0.0002	0.213221	0.000212475	0.0064687		FBgn0141221	FBtr0169207
FBtr0169934	Pop(Reg)	BC	PP	SO	OP	0.3633	0.09319	73	3.9	0.0002	0.363347	0.000212549	0.00647027		FBgn0141223	FBtr0169209
FBtr0170243	Pop(Reg)	BC	PP	SO	OP	0.2187	0.05609	73	3.9	0.0002	0.218688	0.000212659	0.00647263		FBgn0141232	FBtr0169218
FBtr0172427	Pop(Reg)	BC	PP	SO	OP	-0.2936	0.07532	73	-3.9	0.0002	-0.293634	0.00021287	0.00647757		FBgn0141234	FBtr0169220
FBtr0166896	Pop(Reg)	BC	PP	SO	OP	0.2833	0.07271	73	3.9	0.0002	0.283344	0.00021408	0.00650465		FBgn0141235	FBtr0169221
FBtr0175198	Pop(Reg)	BC	PP	SO	OP	-0.6416	0.1647	73	-3.9	0.0002	-0.641572	0.000215211	0.00653031		FBgn0141237	FBtr0169223
FBtr0163394	Pop(Reg)	BC	PP	SO	OP	0.243	0.0624	73	3.89	0.0002	0.242971	0.000216182	0.0065524		FBgn0141242	FBtr0169228
FBtr0174582	Pop(Reg)	BC	PP	SO	OP	-0.2092	0.05373	73	-3.89	0.0002	-0.209193	0.000216734	0.00656462		FBgn0141249	FBtr0169235
FBtr0165002	Pop(Reg)	BC	PP	SO	OP	-0.301	0.07732	73	-3.89	0.0002	-0.301008	0.000217073	0.00657253		FBgn0141255	FBtr0169241
FBtr0173661	Pop(Reg)	BC	PP	SO	OP	-0.4667	0.12	73	-3.89	0.0002	-0.466699	0.000220414	0.00664874		FBgn0141259	FBtr0169245
FBtr0161578	Pop(Reg)	BC	PP	SO	OP	0.2691	0.06925	73	3.89	0.0002	0.269147	0.000221856	0.00668179		FBgn0141261	FBtr0169247
FBtr0173209	Pop(Reg)	BC	PP	SO	OP	0.2624	0.06755	73	3.88	0.0002	0.262418	0.000223128	0.0067107		FBgn0141262	FBtr0169248
FBtr0167737	Pop(Reg)	BC	PP	SO	OP	-0.1345	0.03461	73	-3.88	0.0002	-0.134455	0.000223213	0.00671232		FBgn0141286	FBtr0169272
FBtr0161870	Pop(Reg)	BC	PP	SO	OP	-0.1783	0.04592	73	-3.88	0.0002	-0.178342	0.000223892	0.00672825		FBgn0141292	FBtr0169278
FBtr0174314	Pop(Reg)	BC	PP	SO	OP	-0.2105	0.05421	73	-3.88	0.0002	-0.210503	0.000224348	0.00673859		FBgn0141295	FBtr0169281
FBtr0165937	Pop(Reg)	BC	PP	SO	OP	-0.305	0.07858	73	-3.88	0.0002	-0.304965	0.000225872	0.00677171		FBgn0141309	FBtr0169295
FBtr0170662	Pop(Reg)	BC	PP	SO	OP	0.2804	0.07226	73	3.88	0.0002	0.28043	0.000225963	0.00677379		FBgn0141315	FBtr0169301
FBtr0162913	Pop(Reg)	BC	PP	SO	OP	-0.1324	0.03411	73	-3.88	0.0002	-0.132368	0.000226498	0.00678595		FBgn0141316	FBtr0169302
FBtr0163207	Pop(Reg)	BC	PP	SO	OP	0.1813	0.04675	73	3.88	0.0002	0.181316	0.000228011	0.0068197		FBgn0141326	FBtr0169312
FBtr0174415	Pop(Reg)	BC	PP	SO	OP	0.2993	0.07719	73	3.88	0.0002	0.299319	0.000228548	0.00683181		FBgn0141333	FBtr0169319
FBtr0164096	Pop(Reg)	BC	PP	SO	OP	-0.1159	0.0299	73	-3.88	0.0002	-0.115898	0.000230209	0.00686947		FBgn0141342	FBtr0169328
FBtr0165397	Pop(Reg)	BC	PP	SO	OP	0.1848	0.04771	73	3.87	0.0002	0.184784	0.000232001	0.00691031		FBgn0141343	FBtr0169329
FBtr0175427	Pop(Reg)	BC	PP	SO	OP	-0.2821	0.07288	73	-3.87	0.0002	-0.282118	0.000233676	0.00694794		FBgn0141349	FBtr0169335
FBtr0163137	Pop(Reg)	BC	PP	SO	OP	-0.4027	0.1041	73	-3.87	0.0002	-0.402685	0.000235819	0.00699591		FBgn0141363	FBtr0169349
FBtr0170731	Pop(Reg)	BC	PP	SO	OP	-0.1841	0.04759	73	-3.87	0.0002	-0.184066	0.000236156	0.00700321		FBgn0141377	FBtr0169363
FBtr0160809	Pop(Reg)	BC	PP	SO	OP	-0.1453	0.03758	73	-3.87	0.0002	-0.145318	0.000237406	0.00703049		FBgn0141378	FBtr0169364
FBtr0163799	Pop(Reg)	BC	PP	SO	OP	-0.2184	0.0565	73	-3.87	0.0002	-0.218393	0.000238073	0.00704528		FBgn0141383	FBtr0169369
FBtr0173664	Pop(Reg)	BC	PP	SO	OP	-0.2475	0.06403	73	-3.87	0.0002	-0.247524	0.00023809	0.00704561		FBgn0141384	FBtr0169370
FBtr0163428	Pop(Reg)	BC	PP	SO	OP	-0.2245	0.05808	73	-3.87	0.0002	-0.224521	0.000238289	0.00705014		FBgn0141389	FBtr0169375
FBtr0172350	Pop(Reg)	BC	PP	SO	OP	-0.3735	0.09673	73	-3.86	0.0002	-0.373511	0.000241709	0.00712585		FBgn0141400	FBtr0169386
FBtr0164872	Pop(Reg)	BC	PP	SO	OP	-0.4417	0.1144	73	-3.86	0.0002	-0.441696	0.000242328	0.00713954		FBgn0141402	FBtr0169388
FBtr0164735	Pop(Reg)	BC	PP	SO	OP	0.1706	0.0442	73	3.86	0.0002	0.170621	0.000242631	0.00714604		FBgn0141403	FBtr0169389
FBtr0166611	Pop(Reg)	BC	PP	SO	OP	0.4469	0.1158	73	3.86	0.0002	0.446877	0.000243515	0.00716542		FBgn0141406	FBtr0169392
FBtr0173244	Pop(Reg)	BC	PP	SO	OP	0.2949	0.07644	73	3.86	0.0002	0.294924	0.000244097	0.00717864		FBgn0141407	FBtr0169393
FBtr0162977	Pop(Reg)	BC	PP	SO	OP	-0.1545	0.04008	73	-3.86	0.0002	-0.154531	0.00024631	0.00722782		FBgn0141413	FBtr0169399
FBtr0174159	Pop(Reg)	BC	PP	SO	OP	0.2141	0.05553	73	3.86	0.0002	0.214092	0.000246796	0.0072384		FBgn0141431	FBtr0169417
FBtr0174388	Pop(Reg)	BC	PP	SO	OP	0.1894	0.04913	73	3.85	0.0002	0.18936	0.000247478	0.00725331		FBgn0141433	FBtr0169419
FBtr0173962	Pop(Reg)	BC	PP	SO	OP	-0.2065	0.05361	73	-3.85	0.0002	-0.206525	0.000249184	0.007289		FBgn0141434	FBtr0169420
FBtr0160947	Pop(Reg)	BC	PP	SO	OP	0.4513	0.1172	73	3.85	0.0003	0.451304	0.000250346	0.00731482		FBgn0141435	FBtr0169421
FBtr0166144	Pop(Reg)	BC	PP	SO	OP	-0.1718	0.04462	73	-3.85	0.0003	-0.17182	0.000250803	0.00732461		FBgn0141446	FBtr0169432
FBtr0168699	Pop(Reg)	BC	PP	SO	OP	0.2038	0.05293	73	3.85	0.0003	0.203793	0.000251061	0.00733019		FBgn0141463	FBtr0169449
FBtr0168526	Pop(Reg)	BC	PP	SO	OP	-0.2585	0.06717	73	-3.85	0.0003	-0.258509	0.000252205	0.00735501		FBgn0141488	FBtr0169474
FBtr0172974	Pop(Reg)	BC	PP	SO	OP	-0.1274	0.03312	73	-3.85	0.0003	-0.127391	0.000253873	0.00739207		FBgn0141498	FBtr0169484
FBtr0168745	Pop(Reg)	BC	PP	SO	OP	-0.2376	0.0618	73	-3.84	0.0003	-0.23761	0.000255493	0.00742687		FBgn0141514	FBtr0169500
FBtr0164882	Pop(Reg)	BC	PP	SO	OP	-0.4836	0.1258	73	-3.84	0.0003	-0.483637	0.000255743	0.00743191		FBgn0141517	FBtr0169503
FBtr0164217	Pop(Reg)	BC	PP	SO	OP	0.4918	0.128	73	3.84	0.0003	0.491841	0.000258111	0.00748334		FBgn0141524	FBtr0169510
FBtr0161671	Pop(Reg)	BC	PP	SO	OP	-0.3316	0.08633	73	-3.84	0.0003	-0.331647	0.000258295	0.00748737		FBgn0141547	FBtr0169533
FBtr0166311	Pop(Reg)	BC	PP	SO	OP	0.3945	0.1027	73	3.84	0.0003	0.394497	0.000258845	0.00749886		FBgn0141548	FBtr0169534
FBtr0172650	Pop(Reg)	BC	PP	SO	OP	0.2874	0.07489	73	3.84	0.0003	0.287444	0.000261407	0.00755441		FBgn0141558	FBtr0169544
FBtr0167148	Pop(Reg)	BC	PP	SO	OP	-0.1602	0.04173	73	-3.84	0.0003	-0.160157	0.000261529	0.00755678		FBgn0141559	FBtr0169545
FBtr0169398	Pop(Reg)	BC	PP	SO	OP	0.2927	0.07629	73	3.84	0.0003	0.292721	0.000262473	0.00757762		FBgn0141578	FBtr0169564
FBtr0170878	Pop(Reg)	BC	PP	SO	OP	-0.165	0.04304	73	-3.83	0.0003	-0.165011	0.000264979	0.00763239		FBgn0141580	FBtr0169566
FBtr0167757	Pop(Reg)	BC	PP	SO	OP	0.1903	0.04964	73	3.83	0.0003	0.190312	0.000265466	0.00764322		FBgn0141581	FBtr0169567
FBtr0169718	Pop(Reg)	BC	PP	SO	OP	-0.3662	0.09558	73	-3.83	0.0003	-0.366177	0.000267554	0.00768766		FBgn0141598	FBtr0169584
FBtr0172957	Pop(Reg)	BC	PP	SO	OP	-0.2734	0.07137	73	-3.83	0.0003	-0.273366	0.00026864	0.00771066		FBgn0141610	FBtr0169596
FBtr0170154	Pop(Reg)	BC	PP	SO	OP	0.2231	0.05825	73	3.83	0.0003	0.223068	0.000269222	0.00772306		FBgn0141621	FBtr0169607
FBtr0166505	Pop(Reg)	BC	PP	SO	OP	0.1699	0.0444	73	3.83	0.0003	0.16989	0.000272145	0.00778507		FBgn0141657	FBtr0169643
FBtr0162954	Pop(Reg)	BC	PP	SO	OP	-0.2142	0.056	73	-3.83	0.0003	-0.214213	0.000272907	0.00780114		FBgn0141669	FBtr0169655
FBtr0170918	Pop(Reg)	BC	PP	SO	OP	-0.1924	0.05031	73	-3.82	0.0003	-0.192384	0.000273877	0.00782178		FBgn0141676	FBtr0169662
FBtr0164950	Pop(Reg)	BC	PP	SO	OP	-0.1451	0.03793	73	-3.82	0.0003	-0.145056	0.000274314	0.00783109		FBgn0141699	FBtr0169685
FBtr0161393	Pop(Reg)	BC	PP	SO	OP	0.2672	0.06988	73	3.82	0.0003	0.267197	0.000274462	0.00783437		FBgn0141704	FBtr0169690
FBtr0170714	Pop(Reg)	BC	PP	SO	OP	0.1176	0.03078	73	3.82	0.0003	0.117638	0.000276243	0.00787299		FBgn0141710	FBtr0169696
FBtr0161033	Pop(Reg)	BC	PP	SO	OP	-0.2914	0.07629	73	-3.82	0.0003	-0.291433	0.000277669	0.00790275		FBgn0141714	FBtr0169700
FBtr0169599	Pop(Reg)	BC	PP	SO	OP	0.2313	0.06057	73	3.82	0.0003	0.231313	0.000279035	0.00793157		FBgn0141721	FBtr0169707
FBtr0161442	Pop(Reg)	BC	PP	SO	OP	-0.1381	0.03618	73	-3.82	0.0003	-0.138148	0.000279787	0.00794741		FBgn0141727	FBtr0169713
FBtr0163078	Pop(Reg)	BC	PP	SO	OP	0.2926	0.07665	73	3.82	0.0003	0.292563	0.000281033	0.00797393		FBgn0141728	FBtr0169714
FBtr0174014	Pop(Reg)	BC	PP	SO	OP	0.3173	0.08314	73	3.82	0.0003	0.317324	0.000281169	0.00797669		FBgn0141736	FBtr0169722
FBtr0161812	Pop(Reg)	BC	PP	SO	OP	0.4447	0.1165	73	3.82	0.0003	0.444687	0.000281377	0.00798141		FBgn0141742	FBtr0169728
FBtr0164665	Pop(Reg)	BC	PP	SO	OP	-0.1886	0.04943	73	-3.82	0.0003	-0.188619	0.000281429	0.00798241		FBgn0141756	FBtr0169742
FBtr0168415	Pop(Reg)	BC	PP	SO	OP	0.287	0.07522	73	3.82	0.0003	0.28705	0.000281611	0.00798612		FBgn0141760	FBtr0169746
FBtr0162447	Pop(Reg)	BC	PP	SO	OP	0.1992	0.05225	73	3.81	0.0003	0.199185	0.000285022	0.0080582		FBgn0141769	FBtr0169755
FBtr0169416	Pop(Reg)	BC	PP	SO	OP	-0.1425	0.03738	73	-3.81	0.0003	-0.14251	0.00028546	0.00806785		FBgn0141778	FBtr0169764
FBtr0174218	Pop(Reg)	BC	PP	SO	OP	-0.1836	0.04818	73	-3.81	0.0003	-0.183614	0.000286585	0.00809193		FBgn0141782	FBtr0169768
FBtr0169534	Pop(Reg)	BC	PP	SO	OP	-0.395	0.1037	73	-3.81	0.0003	-0.394954	0.0002875	0.00811056		FBgn0141789	FBtr0169775
FBtr0173201	Pop(Reg)	BC	PP	SO	OP	0.4615	0.1212	73	3.81	0.0003	0.461518	0.000289231	0.00814641		FBgn0141793	FBtr0169779
FBtr0175613	Pop(Reg)	BC	PP	SO	OP	-0.1409	0.03705	73	-3.8	0.0003	-0.140916	0.000294166	0.00824808		FBgn0141813	FBtr0169799
FBtr0165721	Pop(Reg)	BC	PP	SO	OP	0.3129	0.08234	73	3.8	0.0003	0.312949	0.000296425	0.00829671		FBgn0141814	FBtr0169800
FBtr0173338	Pop(Reg)	BC	PP	SO	OP	-0.3291	0.08664	73	-3.8	0.0003	-0.329112	0.000298704	0.00834346		FBgn0141817	FBtr0169803
FBtr0165875	Pop(Reg)	BC	PP	SO	OP	-0.3995	0.1052	73	-3.8	0.0003	-0.399537	0.000298839	0.00834658		FBgn0141820	FBtr0169806
FBtr0175089	Pop(Reg)	BC	PP	SO	OP	-0.1464	0.03855	73	-3.8	0.0003	-0.146422	0.000298944	0.00834876		FBgn0141824	FBtr0169810
FBtr0173150	Pop(Reg)	BC	PP	SO	OP	-0.359	0.0946	73	-3.8	0.0003	-0.359038	0.000302093	0.00841292		FBgn0141832	FBtr0169818
FBtr0175264	Pop(Reg)	BC	PP	SO	OP	-0.1999	0.05267	73	-3.8	0.0003	-0.199873	0.000302261	0.00841666		FBgn0141834	FBtr0169820
FBtr0161077	Pop(Reg)	BC	PP	SO	OP	-0.3227	0.08503	73	-3.79	0.0003	-0.322687	0.000302541	0.00842232		FBgn0141840	FBtr0169826
FBtr0164822	Pop(Reg)	BC	PP	SO	OP	0.2717	0.07162	73	3.79	0.0003	0.271723	0.000303253	0.00843659		FBgn0141843	FBtr0169829
FBtr0170921	Pop(Reg)	BC	PP	SO	OP	0.2492	0.06569	73	3.79	0.0003	0.249174	0.00030394	0.00845053		FBgn0141849	FBtr0169835
FBtr0162788	Pop(Reg)	BC	PP	SO	OP	-0.1504	0.03965	73	-3.79	0.0003	-0.150407	0.000304355	0.00845865		FBgn0141857	FBtr0169843
FBtr0170175	Pop(Reg)	BC	PP	SO	OP	-0.1533	0.04047	73	-3.79	0.0003	-0.15333	0.000308906	0.0085519		FBgn0141865	FBtr0169851
FBtr0164578	Pop(Reg)	BC	PP	SO	OP	0.2781	0.07346	73	3.79	0.0003	0.278104	0.000311653	0.00860749		FBgn0141867	FBtr0169853
FBtr0164107	Pop(Reg)	BC	PP	SO	OP	0.1864	0.04926	73	3.78	0.0003	0.186398	0.000313537	0.00864611		FBgn0141868	FBtr0169854
FBtr0165362	Pop(Reg)	BC	PP	SO	OP	-0.2894	0.07651	73	-3.78	0.0003	-0.289436	0.000314653	0.00866925		FBgn0141880	FBtr0169866
FBtr0165806	Pop(Reg)	BC	PP	SO	OP	-0.2681	0.07087	73	-3.78	0.0003	-0.268091	0.000315132	0.00867922		FBgn0141893	FBtr0169879
FBtr0165571	Pop(Reg)	BC	PP	SO	OP	0.6824	0.1805	73	3.78	0.0003	0.6824	0.0003177	0.00873094		FBgn0141898	FBtr0169884
FBtr0174984	Pop(Reg)	BC	PP	SO	OP	0.2724	0.07207	73	3.78	0.0003	0.272415	0.000318023	0.00873731		FBgn0141900	FBtr0169886
FBtr0165980	Pop(Reg)	BC	PP	SO	OP	0.3755	0.09943	73	3.78	0.0003	0.375501	0.000321579	0.00881219		FBgn0141911	FBtr0169897
FBtr0174979	Pop(Reg)	BC	PP	SO	OP	0.2507	0.0664	73	3.78	0.0003	0.250689	0.00032256	0.00883254		FBgn0141912	FBtr0169898
FBtr0163738	Pop(Reg)	BC	PP	SO	OP	-0.1633	0.04324	73	-3.78	0.0003	-0.163261	0.000322673	0.00883475		FBgn0141917	FBtr0169903
FBtr0167782	Pop(Reg)	BC	PP	SO	OP	-0.3321	0.08797	73	-3.77	0.0003	-0.332054	0.000323709	0.00885542		FBgn0141920	FBtr0169906
FBtr0166601	Pop(Reg)	BC	PP	SO	OP	-0.1746	0.04632	73	-3.77	0.0003	-0.174583	0.00032994	0.00898106		FBgn0141926	FBtr0169912
FBtr0160887	Pop(Reg)	BC	PP	SO	OP	0.2975	0.07896	73	3.77	0.0003	0.297453	0.000332083	0.00902482		FBgn0141937	FBtr0169923
FBtr0174288	Pop(Reg)	BC	PP	SO	OP	0.5999	0.1594	73	3.76	0.0003	0.599926	0.000334578	0.00907511		FBgn0141946	FBtr0169932
FBtr0171061	Pop(Reg)	BC	PP	SO	OP	-0.2762	0.07339	73	-3.76	0.0003	-0.27622	0.000335645	0.00909688		FBgn0141951	FBtr0169937
FBtr0174637	Pop(Reg)	BC	PP	SO	OP	-0.3105	0.08254	73	-3.76	0.0003	-0.310477	0.000338235	0.00914822		FBgn0141952	FBtr0169938
FBtr0167893	Pop(Reg)	BC	PP	SO	OP	-0.2715	0.07236	73	-3.75	0.0003	-0.271518	0.000349024	0.00936295		FBgn0141953	FBtr0169939
FBtr0168328	Pop(Reg)	BC	PP	SO	OP	-0.2022	0.05395	73	-3.75	0.0004	-0.202235	0.000353487	0.00945087		FBgn0141958	FBtr0169944
FBtr0174216	Pop(Reg)	BC	PP	SO	OP	0.3099	0.08269	73	3.75	0.0004	0.309903	0.000354183	0.00946425		FBgn0141974	FBtr0169960
FBtr0166724	Pop(Reg)	BC	PP	SO	OP	-0.3213	0.0858	73	-3.75	0.0004	-0.321349	0.000357025	0.00951917		FBgn0141977	FBtr0169963
FBtr0173279	Pop(Reg)	BC	PP	SO	OP	-0.1858	0.0496	73	-3.75	0.0004	-0.185752	0.000357317	0.00952518		FBgn0141985	FBtr0169971
FBtr0174993	Pop(Reg)	BC	PP	SO	OP	0.2721	0.07267	73	3.75	0.0004	0.272147	0.000357358	0.00952584		FBgn0141986	FBtr0169972
FBtr0162813	Pop(Reg)	BC	PP	SO	OP	-0.1943	0.05188	73	-3.74	0.0004	-0.194267	0.000357921	0.00953712		FBgn0141987	FBtr0169973
FBtr0174718	Pop(Reg)	BC	PP	SO	OP	-0.2054	0.05488	73	-3.74	0.0004	-0.205424	0.000359451	0.00956789		FBgn0141989	FBtr0169975
FBtr0165170	Pop(Reg)	BC	PP	SO	OP	-0.2599	0.06946	73	-3.74	0.0004	-0.259919	0.000361317	0.00960353		FBgn0142008	FBtr0169994
FBtr0175303	Pop(Reg)	BC	PP	SO	OP	0.3305	0.08835	73	3.74	0.0004	0.330496	0.000362386	0.00962421		FBgn0142009	FBtr0169995
FBtr0162739	Pop(Reg)	BC	PP	SO	OP	0.3437	0.09188	73	3.74	0.0004	0.343699	0.000362682	0.00963018		FBgn0142015	FBtr0170001
FBtr0163856	Pop(Reg)	BC	PP	SO	OP	-0.152	0.04064	73	-3.74	0.0004	-0.151987	0.000364187	0.00965967		FBgn0142017	FBtr0170003
FBtr0169046	Pop(Reg)	BC	PP	SO	OP	0.4246	0.1136	73	3.74	0.0004	0.424641	0.000366149	0.0096981		FBgn0142019	FBtr0170005
FBtr0170916	Pop(Reg)	BC	PP	SO	OP	-0.1861	0.04983	73	-3.73	0.0004	-0.186071	0.000370906	0.00979015		FBgn0142036	FBtr0170022
FBtr0166653	Pop(Reg)	BC	PP	SO	OP	-0.1742	0.04667	73	-3.73	0.0004	-0.174168	0.000373009	0.00983134		FBgn0142037	FBtr0170023
FBtr0165091	Pop(Reg)	BC	PP	SO	OP	0.1755	0.04704	73	3.73	0.0004	0.17555	0.000373858	0.00984782		FBgn0142041	FBtr0170027
FBtr0167121	Pop(Reg)	BC	PP	SO	OP	-0.2677	0.07174	73	-3.73	0.0004	-0.267679	0.000374532	0.00986032		FBgn0142042	FBtr0170028
FBtr0167428	Pop(Reg)	BC	PP	SO	OP	0.48	0.1288	73	3.73	0.0004	0.480008	0.000380155	0.00997019		FBgn0142047	FBtr0170034
FBtr0165182	Pop(Reg)	BC	PP	SO	OP	-0.2593	0.0696	73	-3.73	0.0004	-0.259319	0.000380875	0.00998426		FBgn0142058	FBtr0170045
FBtr0168567	Pop(Reg)	BC	PP	SO	OP	-0.3192	0.08569	73	-3.73	0.0004	-0.319232	0.000381549	0.00999793		FBgn0142060	FBtr0170047
FBtr0164933	Pop(Reg)	BC	PP	SO	PO	3.6124	0.08599	73	42.01	<.0001	3.6124	6.9642e-53	0		FBgn0142067	FBtr0170054
FBtr0175546	Pop(Reg)	BC	PP	SO	PO	2.2666	0.08802	73	25.75	<.0001	2.26658	2.28595e-38	0		FBgn0142079	FBtr0170066
FBtr0167831	Pop(Reg)	BC	PP	SO	PO	2.4651	0.09663	73	25.51	<.0001	2.46508	4.24437e-38	0		FBgn0142083	FBtr0170070
FBtr0167649	Pop(Reg)	BC	PP	SO	PO	2.0733	0.09621	73	21.55	<.0001	2.07331	2.2613e-33	0		FBgn0142095	FBtr0170082
FBtr0161951	Pop(Reg)	BC	PP	SO	PO	1.9614	0.09218	73	21.28	<.0001	1.96142	5.04776e-33	0		FBgn0142096	FBtr0170083
FBtr0174835	Pop(Reg)	BC	PP	SO	PO	2.2619	0.1108	73	20.41	<.0001	2.26194	6.80287e-32	0		FBgn0142105	FBtr0170092
FBtr0172679	Pop(Reg)	BC	PP	SO	PO	-1.6498	0.08204	73	-20.11	<.0001	-1.64984	1.71749e-31	0		FBgn0142108	FBtr0170095
FBtr0167653	Pop(Reg)	BC	PP	SO	PO	2.3395	0.1187	73	19.71	<.0001	2.33952	5.96484e-31	0		FBgn0142118	FBtr0170105
FBtr0165463	Pop(Reg)	BC	PP	SO	PO	2.1469	0.1118	73	19.21	<.0001	2.1469	2.90321e-30	0		FBgn0142126	FBtr0170113
FBtr0167365	Pop(Reg)	BC	PP	SO	PO	-2.2494	0.1293	73	-17.39	<.0001	-2.24938	1.12963e-27	0		FBgn0142127	FBtr0170114
FBtr0166736	Pop(Reg)	BC	PP	SO	PO	1.8477	0.1078	73	17.14	<.0001	1.8477	2.71164e-27	0		FBgn0142128	FBtr0170115
FBtr0167648	Pop(Reg)	BC	PP	SO	PO	2.3614	0.1379	73	17.12	<.0001	2.3614	2.81692e-27	0		FBgn0142129	FBtr0170116
FBtr0173351	Pop(Reg)	BC	PP	SO	PO	-1.0756	0.06644	73	-16.19	<.0001	-1.07564	7.28487e-26	0		FBgn0142132	FBtr0170119
FBtr0168456	Pop(Reg)	BC	PP	SO	PO	-1.5467	0.09644	73	-16.04	<.0001	-1.54667	1.24771e-25	0		FBgn0142139	FBtr0170126
FBtr0167366	Pop(Reg)	BC	PP	SO	PO	-1.2281	0.07888	73	-15.57	<.0001	-1.22813	6.71213e-25	0		FBgn0142158	FBtr0170145
FBtr0172428	Pop(Reg)	BC	PP	SO	PO	-2.6597	0.1717	73	-15.49	<.0001	-2.65973	8.78659e-25	0		FBgn0142166	FBtr0170153
FBtr0165281	Pop(Reg)	BC	PP	SO	PO	1.8367	0.1205	73	15.24	<.0001	1.83671	2.23428e-24	0		FBgn0142174	FBtr0170161
FBtr0164919	Pop(Reg)	BC	PP	SO	PO	1.8287	0.1216	73	15.04	<.0001	1.82874	4.71265e-24	0		FBgn0142175	FBtr0170162
FBtr0169038	Pop(Reg)	BC	PP	SO	PO	-1.5051	0.1041	73	-14.46	<.0001	-1.50507	4.04074e-23	0		FBgn0142182	FBtr0170169
FBtr0175366	Pop(Reg)	BC	PP	SO	PO	-0.651	0.04713	73	-13.81	<.0001	-0.65103	4.68883e-22	0		FBgn0142202	FBtr0170189
FBtr0168422	Pop(Reg)	BC	PP	SO	PO	1.0521	0.08464	73	12.43	<.0001	1.05207	1.0739e-19	0		FBgn0142203	FBtr0170190
FBtr0161657	Pop(Reg)	BC	PP	SO	PO	1.0654	0.08579	73	12.42	<.0001	1.0654	1.12336e-19	0		FBgn0142204	FBtr0170191
FBtr0172624	Pop(Reg)	BC	PP	SO	PO	-1.0196	0.08247	73	-12.36	<.0001	-1.01957	1.40733e-19	0		FBgn0142206	FBtr0170193
FBtr0167935	Pop(Reg)	BC	PP	SO	PO	0.9286	0.07516	73	12.35	<.0001	0.928561	1.45566e-19	0		FBgn0142209	FBtr0170196
FBtr0167901	Pop(Reg)	BC	PP	SO	PO	0.8456	0.07599	73	11.13	<.0001	0.845592	2.20312e-17	0		FBgn0142211	FBtr0170198
FBtr0170923	Pop(Reg)	BC	PP	SO	PO	-0.9011	0.08106	73	-11.12	<.0001	-0.90107	2.30944e-17	0		FBgn0142212	FBtr0170199
FBtr0174001	Pop(Reg)	BC	PP	SO	PO	-1.0517	0.09463	73	-11.11	<.0001	-1.05174	2.33312e-17	0		FBgn0142213	FBtr0170200
FBtr0165201	Pop(Reg)	BC	PP	SO	PO	0.3988	0.0359	73	11.11	<.0001	0.398818	2.38724e-17	0		FBgn0142214	FBtr0170201
FBtr0167783	Pop(Reg)	BC	PP	SO	PO	-1.2094	0.1111	73	-10.89	<.0001	-1.20939	5.99367e-17	0		FBgn0142215	FBtr0170202
FBtr0162021	Pop(Reg)	BC	PP	SO	PO	-1.1107	0.1036	73	-10.72	<.0001	-1.11069	1.22352e-16	0		FBgn0142219	FBtr0170206
FBtr0166055	Pop(Reg)	BC	PP	SO	PO	-1.155	0.1093	73	-10.57	<.0001	-1.155	2.31093e-16	4.6874e-13		FBgn0142236	FBtr0170223
FBtr0161600	Pop(Reg)	BC	PP	SO	PO	0.8473	0.08045	73	10.53	<.0001	0.847343	2.67377e-16	4.6874e-13		FBgn0142242	FBtr0170229
FBtr0165000	Pop(Reg)	BC	PP	SO	PO	-1.0868	0.1037	73	-10.48	<.0001	-1.08683	3.32316e-16	4.6874e-13		FBgn0142245	FBtr0170232
FBtr0174748	Pop(Reg)	BC	PP	SO	PO	0.4973	0.04835	73	10.29	<.0001	0.497328	7.54259e-16	8.96873e-13		FBgn0142248	FBtr0170235
FBtr0173355	Pop(Reg)	BC	PP	SO	PO	-1.1552	0.1128	73	-10.25	<.0001	-1.15524	8.99381e-16	8.96873e-13		FBgn0142251	FBtr0170238
FBtr0172333	Pop(Reg)	BC	PP	SO	PO	-0.949	0.09364	73	-10.13	<.0001	-0.948966	1.43936e-15	1.30439e-12		FBgn0142258	FBtr0170245
FBtr0172631	Pop(Reg)	BC	PP	SO	PO	-1.4574	0.1438	73	-10.13	<.0001	-1.45743	1.45565e-15	1.30439e-12		FBgn0142275	FBtr0170263
FBtr0173352	Pop(Reg)	BC	PP	SO	PO	-0.6478	0.06406	73	-10.11	<.0001	-0.647785	1.58086e-15	1.70005e-12		FBgn0142282	FBtr0170270
FBtr0162160	Pop(Reg)	BC	PP	SO	PO	0.5109	0.05055	73	10.11	<.0001	0.510948	1.6046e-15	1.70005e-12		FBgn0142285	FBtr0170273
FBtr0166472	Pop(Reg)	BC	PP	SO	PO	1.0077	0.09985	73	10.09	<.0001	1.00766	1.72786e-15	1.70005e-12		FBgn0142294	FBtr0170282
FBtr0164929	Pop(Reg)	BC	PP	SO	PO	-0.8592	0.0858	73	-10.01	<.0001	-0.859195	2.40035e-15	2.09028e-12		FBgn0142296	FBtr0170284
FBtr0175033	Pop(Reg)	BC	PP	SO	PO	0.4499	0.04495	73	10.01	<.0001	0.449853	2.45971e-15	2.47088e-12		FBgn0142304	FBtr0170292
FBtr0169425	Pop(Reg)	BC	PP	SO	PO	-0.4893	0.04953	73	-9.88	<.0001	-0.489254	4.29137e-15	3.96663e-12		FBgn0142306	FBtr0170294
FBtr0168357	Pop(Reg)	BC	PP	SO	PO	-0.759	0.07753	73	-9.79	<.0001	-0.75899	6.25125e-15	5.40937e-12		FBgn0142308	FBtr0170296
FBtr0161324	Pop(Reg)	BC	PP	SO	PO	-0.7007	0.07192	73	-9.74	<.0001	-0.700747	7.5997e-15	6.45409e-12		FBgn0142348	FBtr0170336
FBtr0165195	Pop(Reg)	BC	PP	SO	PO	0.6255	0.06437	73	9.72	<.0001	0.625494	8.54372e-15	7.14376e-12		FBgn0142349	FBtr0170337
FBtr0163151	Pop(Reg)	BC	PP	SO	PO	0.4743	0.04882	73	9.71	<.0001	0.474302	8.62238e-15	7.14376e-12		FBgn0142352	FBtr0170340
FBtr0162155	Pop(Reg)	BC	PP	SO	PO	-1.2342	0.1273	73	-9.69	<.0001	-1.23417	9.42027e-15	7.8268e-12		FBgn0142353	FBtr0170341
FBtr0174864	Pop(Reg)	BC	PP	SO	PO	-0.27	0.02789	73	-9.68	<.0001	-0.270044	9.9002e-15	8.16532e-12		FBgn0142357	FBtr0170345
FBtr0172132	Pop(Reg)	BC	PP	SO	PO	1.0892	0.1126	73	9.67	<.0001	1.08921	1.03215e-14	8.50608e-12		FBgn0142364	FBtr0170352
FBtr0164135	Pop(Reg)	BC	PP	SO	PO	0.8851	0.09212	73	9.61	<.0001	0.885115	1.3593e-14	1.11911e-11		FBgn0142375	FBtr0170363
FBtr0174650	Pop(Reg)	BC	PP	SO	PO	-1.0711	0.1117	73	-9.59	<.0001	-1.07112	1.48664e-14	1.18363e-11		FBgn0142398	FBtr0170386
FBtr0173167	Pop(Reg)	BC	PP	SO	PO	-0.5361	0.0568	73	-9.44	<.0001	-0.53606	2.82449e-14	2.17085e-11		FBgn0142399	FBtr0170387
FBtr0173905	Pop(Reg)	BC	PP	SO	PO	-1.0091	0.1077	73	-9.37	<.0001	-1.00911	3.73291e-14	2.77258e-11		FBgn0142401	FBtr0170389
FBtr0168346	Pop(Reg)	BC	PP	SO	PO	-0.8526	0.09101	73	-9.37	<.0001	-0.852551	3.82446e-14	2.83379e-11		FBgn0142404	FBtr0170392
FBtr0173338	Pop(Reg)	BC	PP	SO	PO	-0.8069	0.08664	73	-9.31	<.0001	-0.806948	4.81671e-14	3.48213e-11		FBgn0142415	FBtr0170403
FBtr0174509	Pop(Reg)	BC	PP	SO	PO	1.0729	0.1155	73	9.29	<.0001	1.07293	5.31326e-14	3.8298e-11		FBgn0142417	FBtr0170405
FBtr0175264	Pop(Reg)	BC	PP	SO	PO	-0.4863	0.05267	73	-9.23	<.0001	-0.486339	6.7802e-14	4.76872e-11		FBgn0142445	FBtr0170433
FBtr0171189	Pop(Reg)	BC	PP	SO	PO	0.4091	0.04455	73	9.18	<.0001	0.409137	8.39565e-14	5.76902e-11		FBgn0142453	FBtr0170441
FBtr0161746	Pop(Reg)	BC	PP	SO	PO	-0.869	0.09578	73	-9.07	<.0001	-0.868989	1.36282e-13	8.96261e-11		FBgn0142455	FBtr0170443
FBtr0169307	Pop(Reg)	BC	PP	SO	PO	-0.7405	0.08172	73	-9.06	<.0001	-0.740526	1.42929e-13	9.35669e-11		FBgn0142466	FBtr0170454
FBtr0169031	Pop(Reg)	BC	PP	SO	PO	-1.6238	0.1796	73	-9.04	<.0001	-1.62375	1.55695e-13	1.01182e-10		FBgn0142469	FBtr0170457
FBtr0171069	Pop(Reg)	BC	PP	SO	PO	-0.7981	0.08834	73	-9.03	<.0001	-0.798129	1.60108e-13	1.03796e-10		FBgn0142472	FBtr0170460
FBtr0166086	Pop(Reg)	BC	PP	SO	PO	-0.8764	0.09727	73	-9.01	<.0001	-0.876417	1.78023e-13	1.14118e-10		FBgn0142493	FBtr0170481
FBtr0163377	Pop(Reg)	BC	PP	SO	PO	1.0972	0.1219	73	9	<.0001	1.09717	1.83125e-13	1.16843e-10		FBgn0142495	FBtr0170483
FBtr0160950	Pop(Reg)	BC	PP	SO	PO	0.7611	0.08497	73	8.96	<.0001	0.761116	2.24247e-13	1.40544e-10		FBgn0142518	FBtr0170506
FBtr0162267	Pop(Reg)	BC	PP	SO	PO	0.9486	0.1061	73	8.94	<.0001	0.948634	2.37821e-13	1.48271e-10		FBgn0142524	FBtr0170512
FBtr0167238	Pop(Reg)	BC	PP	SO	PO	-0.9006	0.1011	73	-8.9	<.0001	-0.900558	2.8179e-13	1.72728e-10		FBgn0142565	FBtr0170553
FBtr0175016	Pop(Reg)	BC	PP	SO	PO	-0.9811	0.1102	73	-8.9	<.0001	-0.981087	2.84993e-13	1.74496e-10		FBgn0142569	FBtr0170557
FBtr0162884	Pop(Reg)	BC	PP	SO	PO	-0.934	0.1055	73	-8.86	<.0001	-0.934048	3.46714e-13	2.08672e-10		FBgn0142580	FBtr0170568
FBtr0165278	Pop(Reg)	BC	PP	SO	PO	-0.7329	0.08329	73	-8.8	<.0001	-0.732852	4.43842e-13	2.60857e-10		FBgn0142581	FBtr0170569
FBtr0165177	Pop(Reg)	BC	PP	SO	PO	0.4794	0.05452	73	8.79	<.0001	0.479356	4.5591e-13	2.67608e-10		FBgn0142585	FBtr0170573
FBtr0167250	Pop(Reg)	BC	PP	SO	PO	1.1299	0.1288	73	8.77	<.0001	1.12992	5.04481e-13	2.93628e-10		FBgn0142605	FBtr0170593
FBtr0161652	Pop(Reg)	BC	PP	SO	PO	-0.8668	0.09908	73	-8.75	<.0001	-0.866833	5.50364e-13	3.17408e-10		FBgn0142611	FBtr0170599
FBtr0168121	Pop(Reg)	BC	PP	SO	PO	-0.6305	0.07207	73	-8.75	<.0001	-0.630524	5.50824e-13	3.17586e-10		FBgn0142625	FBtr0170613
FBtr0175595	Pop(Reg)	BC	PP	SO	PO	0.7253	0.083	73	8.74	<.0001	0.725272	5.76406e-13	3.30891e-10		FBgn0142646	FBtr0170634
FBtr0174268	Pop(Reg)	BC	PP	SO	PO	-0.675	0.0776	73	-8.7	<.0001	-0.675033	6.8249e-13	3.86599e-10		FBgn0142651	FBtr0170639
FBtr0168778	Pop(Reg)	BC	PP	SO	PO	-1.0129	0.1165	73	-8.69	<.0001	-1.01288	7.01864e-13	3.96583e-10		FBgn0142656	FBtr0170644
FBtr0166182	Pop(Reg)	BC	PP	SO	PO	-0.7604	0.08789	73	-8.65	<.0001	-0.760418	8.36957e-13	4.64973e-10		FBgn0142657	FBtr0170645
FBtr0164526	Pop(Reg)	BC	PP	SO	PO	-0.5782	0.06701	73	-8.63	<.0001	-0.578213	9.28486e-13	5.10654e-10		FBgn0142665	FBtr0170653
FBtr0170001	Pop(Reg)	BC	PP	SO	PO	0.7428	0.08672	73	8.57	<.0001	0.742845	1.21395e-12	6.49809e-10		FBgn0142666	FBtr0170654
FBtr0164927	Pop(Reg)	BC	PP	SO	PO	0.7622	0.08929	73	8.54	<.0001	0.762183	1.38522e-12	7.32488e-10		FBgn0142667	FBtr0170655
FBtr0174075	Pop(Reg)	BC	PP	SO	PO	0.9452	0.1107	73	8.54	<.0001	0.945223	1.38969e-12	7.34559e-10		FBgn0142679	FBtr0170667
FBtr0170480	Pop(Reg)	BC	PP	SO	PO	-0.7507	0.08863	73	-8.47	<.0001	-0.750719	1.8365e-12	9.43572e-10		FBgn0142683	FBtr0170671
FBtr0167751	Pop(Reg)	BC	PP	SO	PO	-1.3458	0.1589	73	-8.47	<.0001	-1.34583	1.86178e-12	9.54134e-10		FBgn0142686	FBtr0170674
FBtr0170303	Pop(Reg)	BC	PP	SO	PO	-0.6576	0.07807	73	-8.42	<.0001	-0.657643	2.24483e-12	1.12871e-09		FBgn0142703	FBtr0170691
FBtr0168118	Pop(Reg)	BC	PP	SO	PO	-1.293	0.154	73	-8.4	<.0001	-1.29298	2.53555e-12	1.25989e-09		FBgn0142712	FBtr0170700
FBtr0173814	Pop(Reg)	BC	PP	SO	PO	0.3664	0.04389	73	8.35	<.0001	0.366371	3.11843e-12	1.51557e-09		FBgn0142714	FBtr0170702
FBtr0167616	Pop(Reg)	BC	PP	SO	PO	0.6268	0.07571	73	8.28	<.0001	0.626807	4.20273e-12	1.98129e-09		FBgn0142722	FBtr0170710
FBtr0163261	Pop(Reg)	BC	PP	SO	PO	-0.6647	0.08029	73	-8.28	<.0001	-0.664722	4.20427e-12	1.98179e-09		FBgn0142725	FBtr0170713
FBtr0161948	Pop(Reg)	BC	PP	SO	PO	0.502	0.0607	73	8.27	<.0001	0.501998	4.3674e-12	2.05001e-09		FBgn0142731	FBtr0170719
FBtr0168226	Pop(Reg)	BC	PP	SO	PO	-0.7852	0.09499	73	-8.27	<.0001	-0.785211	4.45109e-12	2.08627e-09		FBgn0142734	FBtr0170722
FBtr0164792	Pop(Reg)	BC	PP	SO	PO	1.0907	0.1321	73	8.26	<.0001	1.09073	4.63208e-12	2.16353e-09		FBgn0142736	FBtr0170724
FBtr0171070	Pop(Reg)	BC	PP	SO	PO	0.6263	0.07644	73	8.19	<.0001	0.626323	6.09377e-12	2.76694e-09		FBgn0142738	FBtr0170726
FBtr0175044	Pop(Reg)	BC	PP	SO	PO	-0.8659	0.1068	73	-8.11	<.0001	-0.865864	8.878e-12	3.86881e-09		FBgn0142740	FBtr0170729
FBtr0174610	Pop(Reg)	BC	PP	SO	PO	0.1843	0.02284	73	8.07	<.0001	0.184286	1.04904e-11	4.49502e-09		FBgn0142748	FBtr0170737
FBtr0172140	Pop(Reg)	BC	PP	SO	PO	-1.2713	0.1584	73	-8.03	<.0001	-1.27127	1.26033e-11	5.29406e-09		FBgn0142750	FBtr0170739
FBtr0169865	Pop(Reg)	BC	PP	SO	PO	-0.3677	0.04594	73	-8	<.0001	-0.367721	1.38582e-11	5.76156e-09		FBgn0142761	FBtr0170750
FBtr0161603	Pop(Reg)	BC	PP	SO	PO	0.7159	0.08954	73	7.99	<.0001	0.715875	1.43975e-11	5.96344e-09		FBgn0142774	FBtr0170763
FBtr0169599	Pop(Reg)	BC	PP	SO	PO	0.4837	0.06057	73	7.99	<.0001	0.483723	1.49685e-11	6.17231e-09		FBgn0142786	FBtr0170775
FBtr0174737	Pop(Reg)	BC	PP	SO	PO	-0.743	0.09308	73	-7.98	<.0001	-0.742972	1.52226e-11	6.26748e-09		FBgn0142788	FBtr0170777
FBtr0171818	Pop(Reg)	BC	PP	SO	PO	-0.5224	0.06546	73	-7.98	<.0001	-0.522389	1.53411e-11	6.31185e-09		FBgn0142793	FBtr0170782
FBtr0164039	Pop(Reg)	BC	PP	SO	PO	0.6362	0.08003	73	7.95	<.0001	0.636153	1.75592e-11	7.12014e-09		FBgn0142809	FBtr0170798
FBtr0160870	Pop(Reg)	BC	PP	SO	PO	-0.5374	0.06775	73	-7.93	<.0001	-0.537358	1.89457e-11	7.61456e-09		FBgn0142810	FBtr0170799
FBtr0167468	Pop(Reg)	BC	PP	SO	PO	-0.6546	0.08303	73	-7.88	<.0001	-0.654569	2.33153e-11	9.18876e-09		FBgn0142811	FBtr0170800
FBtr0164865	Pop(Reg)	BC	PP	SO	PO	-1.2087	0.1534	73	-7.88	<.0001	-1.20873	2.37177e-11	9.33038e-09		FBgn0142821	FBtr0170810
FBtr0163837	Pop(Reg)	BC	PP	SO	PO	-0.5463	0.06979	73	-7.83	<.0001	-0.546316	2.95681e-11	1.13581e-08		FBgn0142825	FBtr0170814
FBtr0164885	Pop(Reg)	BC	PP	SO	PO	-1.137	0.1455	73	-7.82	<.0001	-1.13695	3.12603e-11	1.19289e-08		FBgn0142833	FBtr0170822
FBtr0163887	Pop(Reg)	BC	PP	SO	PO	0.3814	0.04899	73	7.79	<.0001	0.381387	3.56551e-11	1.34144e-08		FBgn0142840	FBtr0170829
FBtr0165557	Pop(Reg)	BC	PP	SO	PO	0.8673	0.1115	73	7.78	<.0001	0.867266	3.64828e-11	1.36804e-08		FBgn0142853	FBtr0170842
FBtr0173790	Pop(Reg)	BC	PP	SO	PO	-0.3279	0.0423	73	-7.75	<.0001	-0.327891	4.12773e-11	1.52604e-08		FBgn0142855	FBtr0170844
FBtr0161002	Pop(Reg)	BC	PP	SO	PO	0.7467	0.09672	73	7.72	<.0001	0.746712	4.71686e-11	1.71671e-08		FBgn0142856	FBtr0170845
FBtr0165313	Pop(Reg)	BC	PP	SO	PO	-0.877	0.114	73	-7.7	<.0001	-0.87702	5.25586e-11	1.88927e-08		FBgn0142866	FBtr0170855
FBtr0174266	Pop(Reg)	BC	PP	SO	PO	-0.7266	0.09466	73	-7.68	<.0001	-0.726632	5.70582e-11	2.03218e-08		FBgn0142879	FBtr0170868
FBtr0172481	Pop(Reg)	BC	PP	SO	PO	-0.8319	0.1084	73	-7.67	<.0001	-0.831947	5.76095e-11	2.04983e-08		FBgn0142888	FBtr0170877
FBtr0167957	Pop(Reg)	BC	PP	SO	PO	-0.4186	0.05458	73	-7.67	<.0001	-0.418645	5.85615e-11	2.08033e-08		FBgn0142901	FBtr0170890
FBtr0171619	Pop(Reg)	BC	PP	SO	PO	-0.6569	0.08567	73	-7.67	<.0001	-0.656864	5.91934e-11	2.10076e-08		FBgn0142908	FBtr0170897
FBtr0163627	Pop(Reg)	BC	PP	SO	PO	0.3812	0.04987	73	7.64	<.0001	0.38124	6.5301e-11	2.29442e-08		FBgn0142909	FBtr0170898
FBtr0165980	Pop(Reg)	BC	PP	SO	PO	-0.759	0.09943	73	-7.63	<.0001	-0.758969	6.86544e-11	2.39867e-08		FBgn0142932	FBtr0170921
FBtr0173190	Pop(Reg)	BC	PP	SO	PO	-0.5138	0.06741	73	-7.62	<.0001	-0.513752	7.22212e-11	2.50843e-08		FBgn0142933	FBtr0170922
FBtr0170847	Pop(Reg)	BC	PP	SO	PO	-0.5418	0.0711	73	-7.62	<.0001	-0.541787	7.26434e-11	2.52196e-08		FBgn0142947	FBtr0170936
FBtr0166848	Pop(Reg)	BC	PP	SO	PO	-0.3196	0.04202	73	-7.61	<.0001	-0.319609	7.73556e-11	2.66591e-08		FBgn0142958	FBtr0170947
FBtr0174529	Pop(Reg)	BC	PP	SO	PO	1.4902	0.1976	73	7.54	<.0001	1.49015	1.01287e-10	3.39009e-08		FBgn0142980	FBtr0170969
FBtr0167985	Pop(Reg)	BC	PP	SO	PO	-0.5905	0.0783	73	-7.54	<.0001	-0.59048	1.01962e-10	3.40974e-08		FBgn0142981	FBtr0170970
FBtr0165043	Pop(Reg)	BC	PP	SO	PO	0.686	0.09135	73	7.51	<.0001	0.685959	1.17374e-10	3.87042e-08		FBgn0142982	FBtr0170971
FBtr0165917	Pop(Reg)	BC	PP	SO	PO	-0.6835	0.0912	73	-7.49	<.0001	-0.683547	1.24665e-10	4.08088e-08		FBgn0143006	FBtr0170995
FBtr0175231	Pop(Reg)	BC	PP	SO	PO	-0.4179	0.05597	73	-7.47	<.0001	-0.417928	1.40636e-10	4.53471e-08		FBgn0143020	FBtr0171009
FBtr0166538	Pop(Reg)	BC	PP	SO	PO	0.451	0.0605	73	7.45	<.0001	0.450959	1.49047e-10	4.7739e-08		FBgn0143034	FBtr0171023
FBtr0173171	Pop(Reg)	BC	PP	SO	PO	-0.2335	0.03162	73	-7.38	<.0001	-0.23349	2.00098e-10	6.19062e-08		FBgn0143035	FBtr0171024
FBtr0170140	Pop(Reg)	BC	PP	SO	PO	0.4409	0.05995	73	7.35	<.0001	0.440889	2.27983e-10	6.94189e-08		FBgn0143036	FBtr0171025
FBtr0168904	Pop(Reg)	BC	PP	SO	PO	0.437	0.05968	73	7.32	<.0001	0.437037	2.60722e-10	7.81335e-08		FBgn0143039	FBtr0171028
FBtr0167906	Pop(Reg)	BC	PP	SO	PO	0.2276	0.03112	73	7.31	<.0001	0.227571	2.72093e-10	8.1184e-08		FBgn0143043	FBtr0171032
FBtr0174987	Pop(Reg)	BC	PP	SO	PO	-0.3855	0.05294	73	-7.28	<.0001	-0.385536	3.10999e-10	9.11985e-08		FBgn0143044	FBtr0171033
FBtr0166743	Pop(Reg)	BC	PP	SO	PO	-0.7581	0.1042	73	-7.27	<.0001	-0.758112	3.23648e-10	9.44851e-08		FBgn0143056	FBtr0171045
FBtr0165491	Pop(Reg)	BC	PP	SO	PO	0.4227	0.0584	73	7.24	<.0001	0.422728	3.75165e-10	1.07556e-07		FBgn0143067	FBtr0171056
FBtr0168010	Pop(Reg)	BC	PP	SO	PO	-0.3324	0.04604	73	-7.22	<.0001	-0.332407	4.05116e-10	1.15099e-07		FBgn0143070	FBtr0171059
FBtr0174186	Pop(Reg)	BC	PP	SO	PO	0.4917	0.06815	73	7.21	<.0001	0.491654	4.17272e-10	1.18122e-07		FBgn0143072	FBtr0171061
FBtr0161909	Pop(Reg)	BC	PP	SO	PO	0.6547	0.09077	73	7.21	<.0001	0.654677	4.19859e-10	1.18735e-07		FBgn0143074	FBtr0171063
FBtr0175276	Pop(Reg)	BC	PP	SO	PO	0.364	0.05049	73	7.21	<.0001	0.363978	4.25133e-10	1.20052e-07		FBgn0143075	FBtr0171064
FBtr0170544	Pop(Reg)	BC	PP	SO	PO	-0.3649	0.05063	73	-7.21	<.0001	-0.364863	4.30473e-10	1.21361e-07		FBgn0143077	FBtr0171066
FBtr0175450	Pop(Reg)	BC	PP	SO	PO	-0.6209	0.08617	73	-7.21	<.0001	-0.620913	4.31687e-10	1.21663e-07		FBgn0143081	FBtr0171070
FBtr0171179	Pop(Reg)	BC	PP	SO	PO	0.4543	0.06326	73	7.18	<.0001	0.45435	4.77353e-10	1.32994e-07		FBgn0143082	FBtr0171071
FBtr0163278	Pop(Reg)	BC	PP	SO	PO	0.4063	0.05657	73	7.18	<.0001	0.406253	4.7996e-10	1.3362e-07		FBgn0143083	FBtr0171072
FBtr0173195	Pop(Reg)	BC	PP	SO	PO	0.2364	0.03295	73	7.18	<.0001	0.236446	4.90772e-10	1.36246e-07		FBgn0143084	FBtr0171073
FBtr0161824	Pop(Reg)	BC	PP	SO	PO	0.5205	0.0726	73	7.17	<.0001	0.52046	5.05808e-10	1.39867e-07		FBgn0143090	FBtr0171079
FBtr0172490	Pop(Reg)	BC	PP	SO	PO	-0.5872	0.08244	73	-7.12	<.0001	-0.587179	6.18053e-10	1.66983e-07		FBgn0143093	FBtr0171082
FBtr0169033	Pop(Reg)	BC	PP	SO	PO	-0.7055	0.09914	73	-7.12	<.0001	-0.705534	6.32711e-10	1.70327e-07		FBgn0143096	FBtr0171085
FBtr0165181	Pop(Reg)	BC	PP	SO	PO	0.5134	0.07298	73	7.03	<.0001	0.513374	8.98556e-10	2.3112e-07		FBgn0143102	FBtr0171091
FBtr0161428	Pop(Reg)	BC	PP	SO	PO	-0.4156	0.05911	73	-7.03	<.0001	-0.415615	9.10011e-10	2.33638e-07		FBgn0143122	FBtr0171111
FBtr0165062	Pop(Reg)	BC	PP	SO	PO	0.4494	0.06409	73	7.01	<.0001	0.449423	9.8855e-10	2.51129e-07		FBgn0143131	FBtr0171120
FBtr0165028	Pop(Reg)	BC	PP	SO	PO	-0.2649	0.0378	73	-7.01	<.0001	-0.264906	1.00659e-09	2.55212e-07		FBgn0143134	FBtr0171123
FBtr0174605	Pop(Reg)	BC	PP	SO	PO	0.3804	0.05431	73	7	<.0001	0.380413	1.02135e-09	2.58396e-07		FBgn0143140	FBtr0171129
FBtr0162179	Pop(Reg)	BC	PP	SO	PO	0.5741	0.08201	73	7	<.0001	0.574073	1.0402e-09	2.62576e-07		FBgn0143153	FBtr0171142
FBtr0171740	Pop(Reg)	BC	PP	SO	PO	-1.2492	0.1786	73	-6.99	<.0001	-1.24918	1.06563e-09	2.68146e-07		FBgn0143161	FBtr0171150
FBtr0171293	Pop(Reg)	BC	PP	SO	PO	-0.5757	0.08256	73	-6.97	<.0001	-0.575749	1.16376e-09	2.89426e-07		FBgn0143164	FBtr0171153
FBtr0173699	Pop(Reg)	BC	PP	SO	PO	0.4714	0.06761	73	6.97	<.0001	0.471442	1.16916e-09	2.90541e-07		FBgn0143181	FBtr0171170
FBtr0175434	Pop(Reg)	BC	PP	SO	PO	-0.5828	0.08366	73	-6.97	<.0001	-0.582776	1.20277e-09	2.97965e-07		FBgn0143190	FBtr0171179
FBtr0165806	Pop(Reg)	BC	PP	SO	PO	-0.4932	0.07087	73	-6.96	<.0001	-0.493179	1.2434e-09	3.06829e-07		FBgn0143195	FBtr0171184
FBtr0167019	Pop(Reg)	BC	PP	SO	PO	0.7594	0.1095	73	6.93	<.0001	0.759428	1.38453e-09	3.37313e-07		FBgn0143205	FBtr0171194
FBtr0160973	Pop(Reg)	BC	PP	SO	PO	0.4747	0.06857	73	6.92	<.0001	0.474651	1.45228e-09	3.51659e-07		FBgn0143206	FBtr0171195
FBtr0171037	Pop(Reg)	BC	PP	SO	PO	0.4107	0.05989	73	6.86	<.0001	0.41072	1.90582e-09	4.45445e-07		FBgn0143209	FBtr0171198
FBtr0173384	Pop(Reg)	BC	PP	SO	PO	-0.453	0.06608	73	-6.86	<.0001	-0.45302	1.92574e-09	4.49607e-07		FBgn0143218	FBtr0171207
FBtr0174304	Pop(Reg)	BC	PP	SO	PO	0.3671	0.05378	73	6.83	<.0001	0.367089	2.19113e-09	5.03339e-07		FBgn0143219	FBtr0171208
FBtr0172929	Pop(Reg)	BC	PP	SO	PO	-0.4708	0.06901	73	-6.82	<.0001	-0.470833	2.21529e-09	5.08131e-07		FBgn0143221	FBtr0171210
FBtr0163424	Pop(Reg)	BC	PP	SO	PO	0.7396	0.1085	73	6.82	<.0001	0.739595	2.26769e-09	5.18439e-07		FBgn0143227	FBtr0171216
FBtr0175150	Pop(Reg)	BC	PP	SO	PO	0.5964	0.08767	73	6.8	<.0001	0.596367	2.41794e-09	5.48003e-07		FBgn0143228	FBtr0171217
FBtr0162820	Pop(Reg)	BC	PP	SO	PO	0.4391	0.06486	73	6.77	<.0001	0.439081	2.77316e-09	6.16387e-07		FBgn0143231	FBtr0171220
FBtr0167785	Pop(Reg)	BC	PP	SO	PO	-0.6147	0.09102	73	-6.75	<.0001	-0.61472	2.97335e-09	6.55114e-07		FBgn0143232	FBtr0171221
FBtr0170077	Pop(Reg)	BC	PP	SO	PO	0.7254	0.1077	73	6.74	<.0001	0.725435	3.21025e-09	7.00318e-07		FBgn0143237	FBtr0171226
FBtr0166638	Pop(Reg)	BC	PP	SO	PO	-0.4154	0.06173	73	-6.73	<.0001	-0.415415	3.29067e-09	7.16036e-07		FBgn0143240	FBtr0171229
FBtr0161803	Pop(Reg)	BC	PP	SO	PO	0.5046	0.07528	73	6.7	<.0001	0.504575	3.68428e-09	7.89876e-07		FBgn0143244	FBtr0171233
FBtr0162549	Pop(Reg)	BC	PP	SO	PO	-0.9625	0.1439	73	-6.69	<.0001	-0.962497	3.87845e-09	8.25853e-07		FBgn0143247	FBtr0171236
FBtr0171031	Pop(Reg)	BC	PP	SO	PO	-0.5289	0.07906	73	-6.69	<.0001	-0.528942	3.88927e-09	8.27807e-07		FBgn0143257	FBtr0171246
FBtr0161867	Pop(Reg)	BC	PP	SO	PO	0.2674	0.04001	73	6.68	<.0001	0.267352	4.01917e-09	8.51914e-07		FBgn0143260	FBtr0171249
FBtr0175066	Pop(Reg)	BC	PP	SO	PO	-0.1926	0.02887	73	-6.67	<.0001	-0.192588	4.2239e-09	8.90253e-07		FBgn0143283	FBtr0171272
FBtr0169361	Pop(Reg)	BC	PP	SO	PO	0.7595	0.1139	73	6.67	<.0001	0.759467	4.30065e-09	9.03851e-07		FBgn0143292	FBtr0171281
FBtr0167326	Pop(Reg)	BC	PP	SO	PO	-0.7444	0.1118	73	-6.66	<.0001	-0.74442	4.46573e-09	9.33374e-07		FBgn0143293	FBtr0171282
FBtr0166748	Pop(Reg)	BC	PP	SO	PO	0.3994	0.06014	73	6.64	<.0001	0.399369	4.7886e-09	9.91668e-07		FBgn0143294	FBtr0171283
FBtr0174852	Pop(Reg)	BC	PP	SO	PO	-0.4355	0.06568	73	-6.63	<.0001	-0.435452	5.01572e-09	1.03237e-06		FBgn0143299	FBtr0171288
FBtr0170444	Pop(Reg)	BC	PP	SO	PO	-0.24	0.0362	73	-6.63	<.0001	-0.239993	5.03372e-09	1.03561e-06		FBgn0143320	FBtr0171310
FBtr0167983	Pop(Reg)	BC	PP	SO	PO	-0.6329	0.09553	73	-6.63	<.0001	-0.632907	5.11522e-09	1.04983e-06		FBgn0143325	FBtr0171315
FBtr0170970	Pop(Reg)	BC	PP	SO	PO	0.527	0.0797	73	6.61	<.0001	0.526954	5.41191e-09	1.10147e-06		FBgn0143334	FBtr0171324
FBtr0168086	Pop(Reg)	BC	PP	SO	PO	0.8748	0.1324	73	6.61	<.0001	0.874848	5.47618e-09	1.11281e-06		FBgn0143354	FBtr0171344
FBtr0162560	Pop(Reg)	BC	PP	SO	PO	-1.1321	0.1719	73	-6.59	<.0001	-1.13206	6.06356e-09	1.21518e-06		FBgn0143363	FBtr0171353
FBtr0166981	Pop(Reg)	BC	PP	SO	PO	-0.5864	0.08909	73	-6.58	<.0001	-0.586409	6.14006e-09	1.22858e-06		FBgn0143379	FBtr0171369
FBtr0169662	Pop(Reg)	BC	PP	SO	PO	0.3471	0.05275	73	6.58	<.0001	0.347096	6.19689e-09	1.23871e-06		FBgn0143417	FBtr0171407
FBtr0173890	Pop(Reg)	BC	PP	SO	PO	-0.3691	0.05647	73	-6.54	<.0001	-0.369096	7.46332e-09	1.45667e-06		FBgn0143419	FBtr0171409
FBtr0166914	Pop(Reg)	BC	PP	SO	PO	-0.3793	0.05829	73	-6.51	<.0001	-0.379302	8.42904e-09	1.6178e-06		FBgn0143427	FBtr0171417
FBtr0170320	Pop(Reg)	BC	PP	SO	PO	-0.5038	0.07759	73	-6.49	<.0001	-0.503821	8.92623e-09	1.69845e-06		FBgn0143436	FBtr0171426
FBtr0172987	Pop(Reg)	BC	PP	SO	PO	0.3165	0.04891	73	6.47	<.0001	0.316526	9.7861e-09	1.83913e-06		FBgn0143447	FBtr0171437
FBtr0164438	Pop(Reg)	BC	PP	SO	PO	-0.3743	0.05789	73	-6.47	<.0001	-0.374279	1.00301e-08	1.87889e-06		FBgn0143461	FBtr0171451
FBtr0164518	Pop(Reg)	BC	PP	SO	PO	-0.4555	0.07063	73	-6.45	<.0001	-0.455482	1.0758e-08	1.99743e-06		FBgn0143479	FBtr0171469
FBtr0174820	Pop(Reg)	BC	PP	SO	PO	-0.4339	0.06748	73	-6.43	<.0001	-0.433884	1.16388e-08	2.13672e-06		FBgn0143490	FBtr0171480
FBtr0163584	Pop(Reg)	BC	PP	SO	PO	-0.6004	0.09389	73	-6.4	<.0001	-0.600443	1.34714e-08	2.4242e-06		FBgn0143495	FBtr0171485
FBtr0174772	Pop(Reg)	BC	PP	SO	PO	-0.4419	0.06913	73	-6.39	<.0001	-0.44191	1.36158e-08	2.44692e-06		FBgn0143505	FBtr0171495
FBtr0168833	Pop(Reg)	BC	PP	SO	PO	0.4286	0.06709	73	6.39	<.0001	0.428593	1.39029e-08	2.49123e-06		FBgn0143509	FBtr0171499
FBtr0162109	Pop(Reg)	BC	PP	SO	PO	-0.7076	0.1109	73	-6.38	<.0001	-0.707616	1.41582e-08	2.52982e-06		FBgn0143523	FBtr0171513
FBtr0165237	Pop(Reg)	BC	PP	SO	PO	0.7191	0.1131	73	6.36	<.0001	0.719078	1.58156e-08	2.78498e-06		FBgn0143527	FBtr0171517
FBtr0172020	Pop(Reg)	BC	PP	SO	PO	-0.2516	0.03965	73	-6.35	<.0001	-0.251637	1.65872e-08	2.90302e-06		FBgn0143535	FBtr0171525
FBtr0173290	Pop(Reg)	BC	PP	SO	PO	0.4681	0.0738	73	6.34	<.0001	0.468145	1.67643e-08	2.93055e-06		FBgn0143537	FBtr0171527
FBtr0166573	Pop(Reg)	BC	PP	SO	PO	0.6168	0.09726	73	6.34	<.0001	0.616808	1.68608e-08	2.94522e-06		FBgn0143547	FBtr0171537
FBtr0166234	Pop(Reg)	BC	PP	SO	PO	-0.7518	0.1186	73	-6.34	<.0001	-0.751771	1.69613e-08	2.96013e-06		FBgn0143553	FBtr0171543
FBtr0162740	Pop(Reg)	BC	PP	SO	PO	0.1528	0.02411	73	6.34	<.0001	0.152776	1.7169e-08	2.99057e-06		FBgn0143555	FBtr0171545
FBtr0174281	Pop(Reg)	BC	PP	SO	PO	-0.5083	0.08035	73	-6.33	<.0001	-0.508342	1.79809e-08	3.11e-06		FBgn0143564	FBtr0171555
FBtr0175104	Pop(Reg)	BC	PP	SO	PO	-0.4933	0.07802	73	-6.32	<.0001	-0.493349	1.82313e-08	3.14778e-06		FBgn0143567	FBtr0171558
FBtr0162874	Pop(Reg)	BC	PP	SO	PO	0.2998	0.04746	73	6.32	<.0001	0.299818	1.86684e-08	3.2115e-06		FBgn0143584	FBtr0171575
FBtr0169262	Pop(Reg)	BC	PP	SO	PO	0.4424	0.07011	73	6.31	<.0001	0.442413	1.92517e-08	3.29913e-06		FBgn0143585	FBtr0171576
FBtr0174267	Pop(Reg)	BC	PP	SO	PO	-0.5425	0.08605	73	-6.3	<.0001	-0.542474	1.97158e-08	3.36764e-06		FBgn0143589	FBtr0171580
FBtr0170836	Pop(Reg)	BC	PP	SO	PO	0.3388	0.05375	73	6.3	<.0001	0.33877	1.98894e-08	3.39267e-06		FBgn0143590	FBtr0171581
FBtr0161670	Pop(Reg)	BC	PP	SO	PO	0.3672	0.05828	73	6.3	<.0001	0.367197	1.99999e-08	3.40881e-06		FBgn0143592	FBtr0171583
FBtr0174962	Pop(Reg)	BC	PP	SO	PO	-0.4366	0.06931	73	-6.3	<.0001	-0.436628	2.01274e-08	3.42685e-06		FBgn0143593	FBtr0171584
FBtr0168050	Pop(Reg)	BC	PP	SO	PO	0.836	0.1329	73	6.29	<.0001	0.836036	2.09325e-08	3.54373e-06		FBgn0143597	FBtr0171588
FBtr0169651	Pop(Reg)	BC	PP	SO	PO	0.3841	0.06117	73	6.28	<.0001	0.384074	2.1899e-08	3.68521e-06		FBgn0143602	FBtr0171593
FBtr0170884	Pop(Reg)	BC	PP	SO	PO	-0.251	0.04004	73	-6.27	<.0001	-0.250999	2.28896e-08	3.82914e-06		FBgn0143603	FBtr0171594
FBtr0171101	Pop(Reg)	BC	PP	SO	PO	0.2922	0.04673	73	6.25	<.0001	0.292222	2.43875e-08	4.04241e-06		FBgn0143605	FBtr0171596
FBtr0165551	Pop(Reg)	BC	PP	SO	PO	-0.4702	0.07526	73	-6.25	<.0001	-0.4702	2.4979e-08	4.12662e-06		FBgn0143612	FBtr0171603
FBtr0175348	Pop(Reg)	BC	PP	SO	PO	-0.3459	0.05553	73	-6.23	<.0001	-0.345913	2.69318e-08	4.3988e-06		FBgn0143624	FBtr0171615
FBtr0175002	Pop(Reg)	BC	PP	SO	PO	-0.4478	0.07211	73	-6.21	<.0001	-0.44782	2.91864e-08	4.71578e-06		FBgn0143627	FBtr0171618
FBtr0165046	Pop(Reg)	BC	PP	SO	PO	0.6564	0.1058	73	6.2	<.0001	0.656424	3.00282e-08	4.83188e-06		FBgn0143628	FBtr0171619
FBtr0166843	Pop(Reg)	BC	PP	SO	PO	0.3743	0.0604	73	6.2	<.0001	0.374328	3.08451e-08	4.94327e-06		FBgn0143641	FBtr0171632
FBtr0170441	Pop(Reg)	BC	PP	SO	PO	-0.3154	0.05094	73	-6.19	<.0001	-0.315427	3.15499e-08	5.03785e-06		FBgn0143653	FBtr0171644
FBtr0174741	Pop(Reg)	BC	PP	SO	PO	0.3149	0.05089	73	6.19	<.0001	0.314937	3.19298e-08	5.09139e-06		FBgn0143662	FBtr0171653
FBtr0173421	Pop(Reg)	BC	PP	SO	PO	0.526	0.08501	73	6.19	<.0001	0.525998	3.2065e-08	5.10959e-06		FBgn0143673	FBtr0171664
FBtr0166660	Pop(Reg)	BC	PP	SO	PO	0.7285	0.1178	73	6.19	<.0001	0.728484	3.23181e-08	5.14404e-06		FBgn0143676	FBtr0171667
FBtr0162467	Pop(Reg)	BC	PP	SO	PO	-0.4177	0.06764	73	-6.18	<.0001	-0.417742	3.37121e-08	5.33354e-06		FBgn0143688	FBtr0171679
FBtr0165292	Pop(Reg)	BC	PP	SO	PO	0.5795	0.09404	73	6.16	<.0001	0.579485	3.56258e-08	5.5953e-06		FBgn0143703	FBtr0171694
FBtr0162240	Pop(Reg)	BC	PP	SO	PO	0.353	0.05734	73	6.16	<.0001	0.353001	3.6508e-08	5.7106e-06		FBgn0143708	FBtr0171699
FBtr0174033	Pop(Reg)	BC	PP	SO	PO	-0.9444	0.1543	73	-6.12	<.0001	-0.944446	4.20447e-08	6.44322e-06		FBgn0143721	FBtr0171712
FBtr0161615	Pop(Reg)	BC	PP	SO	PO	-0.5572	0.09107	73	-6.12	<.0001	-0.55722	4.27428e-08	6.53558e-06		FBgn0143735	FBtr0171728
FBtr0160845	Pop(Reg)	BC	PP	SO	PO	-0.289	0.04727	73	-6.11	<.0001	-0.288961	4.38256e-08	6.67484e-06		FBgn0143749	FBtr0171742
FBtr0175043	Pop(Reg)	BC	PP	SO	PO	-0.2179	0.03568	73	-6.11	<.0001	-0.217948	4.45306e-08	6.76713e-06		FBgn0143751	FBtr0171744
FBtr0169364	Pop(Reg)	BC	PP	SO	PO	0.6605	0.1083	73	6.1	<.0001	0.660539	4.60153e-08	6.95345e-06		FBgn0143764	FBtr0171757
FBtr0169601	Pop(Reg)	BC	PP	SO	PO	-0.4365	0.0716	73	-6.1	<.0001	-0.436495	4.68182e-08	7.05548e-06		FBgn0143781	FBtr0171774
FBtr0173411	Pop(Reg)	BC	PP	SO	PO	0.3635	0.05973	73	6.09	<.0001	0.363463	4.90162e-08	7.33802e-06		FBgn0143794	FBtr0171787
FBtr0172065	Pop(Reg)	BC	PP	SO	PO	-0.549	0.09027	73	-6.08	<.0001	-0.548952	4.98686e-08	7.44752e-06		FBgn0143797	FBtr0171790
FBtr0162000	Pop(Reg)	BC	PP	SO	PO	-0.6752	0.1112	73	-6.07	<.0001	-0.675218	5.16082e-08	7.66844e-06		FBgn0143820	FBtr0171813
FBtr0163908	Pop(Reg)	BC	PP	SO	PO	0.3748	0.06175	73	6.07	<.0001	0.374805	5.22451e-08	7.74817e-06		FBgn0143825	FBtr0171818
FBtr0165276	Pop(Reg)	BC	PP	SO	PO	-0.4984	0.08213	73	-6.07	<.0001	-0.49844	5.24037e-08	7.7694e-06		FBgn0143830	FBtr0171823
FBtr0169847	Pop(Reg)	BC	PP	SO	PO	0.357	0.05901	73	6.05	<.0001	0.357002	5.67404e-08	8.31642e-06		FBgn0143833	FBtr0171826
FBtr0162783	Pop(Reg)	BC	PP	SO	PO	0.3795	0.06283	73	6.04	<.0001	0.379501	5.90974e-08	8.61117e-06		FBgn0143835	FBtr0171828
FBtr0168129	Pop(Reg)	BC	PP	SO	PO	-0.5632	0.09325	73	-6.04	<.0001	-0.563208	5.92406e-08	8.62899e-06		FBgn0143841	FBtr0171834
FBtr0174100	Pop(Reg)	BC	PP	SO	PO	-0.583	0.09667	73	-6.03	<.0001	-0.583015	6.13125e-08	8.87789e-06		FBgn0143845	FBtr0171838
FBtr0173888	Pop(Reg)	BC	PP	SO	PO	-0.2818	0.04703	73	-5.99	<.0001	-0.281832	7.18165e-08	1.01549e-05		FBgn0143855	FBtr0171848
FBtr0165648	Pop(Reg)	BC	PP	SO	PO	0.4991	0.08329	73	5.99	<.0001	0.499123	7.18735e-08	1.01613e-05		FBgn0143860	FBtr0171853
FBtr0170689	Pop(Reg)	BC	PP	SO	PO	-0.3628	0.06057	73	-5.99	<.0001	-0.362848	7.2384e-08	1.02232e-05		FBgn0143878	FBtr0171871
FBtr0168847	Pop(Reg)	BC	PP	SO	PO	-0.3933	0.06565	73	-5.99	<.0001	-0.393265	7.24515e-08	1.02303e-05		FBgn0143886	FBtr0171880
FBtr0175210	Pop(Reg)	BC	PP	SO	PO	0.1919	0.03212	73	5.98	<.0001	0.191903	7.71806e-08	1.07971e-05		FBgn0143904	FBtr0171898
FBtr0160884	Pop(Reg)	BC	PP	SO	PO	-0.4463	0.07475	73	-5.97	<.0001	-0.446287	7.8664e-08	1.0975e-05		FBgn0143924	FBtr0171919
FBtr0175487	Pop(Reg)	BC	PP	SO	PO	-0.3944	0.06607	73	-5.97	<.0001	-0.394354	7.93987e-08	1.10597e-05		FBgn0143934	FBtr0171929
FBtr0174416	Pop(Reg)	BC	PP	SO	PO	0.2636	0.04427	73	5.95	<.0001	0.263566	8.42591e-08	1.1631e-05		FBgn0143948	FBtr0171943
FBtr0170291	Pop(Reg)	BC	PP	SO	PO	0.3269	0.05504	73	5.94	<.0001	0.326869	8.96699e-08	1.22547e-05		FBgn0143953	FBtr0171948
FBtr0174340	Pop(Reg)	BC	PP	SO	PO	0.3167	0.05333	73	5.94	<.0001	0.31672	8.97952e-08	1.22701e-05		FBgn0143955	FBtr0171950
FBtr0171600	Pop(Reg)	BC	PP	SO	PO	0.2546	0.04293	73	5.93	<.0001	0.254642	9.25248e-08	1.25845e-05		FBgn0143959	FBtr0171954
FBtr0168895	Pop(Reg)	BC	PP	SO	PO	0.3016	0.05091	73	5.92	<.0001	0.301631	9.51487e-08	1.28865e-05		FBgn0143963	FBtr0171958
FBtr0175509	Pop(Reg)	BC	PP	SO	PO	0.5019	0.085	73	5.9	<.0001	0.501855	1.03514e-07	1.38349e-05		FBgn0143964	FBtr0171959
FBtr0168483	Pop(Reg)	BC	PP	SO	PO	-0.6359	0.1078	73	-5.9	<.0001	-0.63585	1.04741e-07	1.39786e-05		FBgn0143967	FBtr0171962
FBtr0162600	Pop(Reg)	BC	PP	SO	PO	-0.2192	0.03716	73	-5.9	<.0001	-0.219166	1.0624e-07	1.41435e-05		FBgn0143973	FBtr0171968
FBtr0165955	Pop(Reg)	BC	PP	SO	PO	0.3275	0.05553	73	5.9	<.0001	0.327456	1.06762e-07	1.42012e-05		FBgn0143975	FBtr0171970
FBtr0168521	Pop(Reg)	BC	PP	SO	PO	0.4029	0.0684	73	5.89	<.0001	0.402886	1.0957e-07	1.45143e-05		FBgn0143976	FBtr0171971
FBtr0164766	Pop(Reg)	BC	PP	SO	PO	0.4302	0.07353	73	5.85	<.0001	0.430162	1.29231e-07	1.66995e-05		FBgn0143977	FBtr0171972
FBtr0174608	Pop(Reg)	BC	PP	SO	PO	0.4201	0.0719	73	5.84	<.0001	0.420089	1.33054e-07	1.71244e-05		FBgn0143979	FBtr0171974
FBtr0163453	Pop(Reg)	BC	PP	SO	PO	0.4696	0.08057	73	5.83	<.0001	0.469575	1.4128e-07	1.8014e-05		FBgn0143980	FBtr0171975
FBtr0168234	Pop(Reg)	BC	PP	SO	PO	0.3721	0.06385	73	5.83	<.0001	0.372109	1.41618e-07	1.80489e-05		FBgn0144011	FBtr0172006
FBtr0168008	Pop(Reg)	BC	PP	SO	PO	-0.3479	0.05971	73	-5.83	<.0001	-0.347924	1.41999e-07	1.80869e-05		FBgn0144026	FBtr0172021
FBtr0175211	Pop(Reg)	BC	PP	SO	PO	-0.2387	0.04098	73	-5.82	<.0001	-0.238715	1.43285e-07	1.82288e-05		FBgn0144039	FBtr0172034
FBtr0171786	Pop(Reg)	BC	PP	SO	PO	-0.1605	0.02759	73	-5.82	<.0001	-0.160462	1.48177e-07	1.87514e-05		FBgn0144042	FBtr0172037
FBtr0165199	Pop(Reg)	BC	PP	SO	PO	0.3885	0.067	73	5.8	<.0001	0.388475	1.59326e-07	1.99325e-05		FBgn0144045	FBtr0172040
FBtr0172909	Pop(Reg)	BC	PP	SO	PO	0.3898	0.06727	73	5.79	<.0001	0.389752	1.62644e-07	2.02832e-05		FBgn0144050	FBtr0172045
FBtr0173353	Pop(Reg)	BC	PP	SO	PO	-0.5616	0.0972	73	-5.78	<.0001	-0.561565	1.73613e-07	2.14434e-05		FBgn0144051	FBtr0172046
FBtr0171143	Pop(Reg)	BC	PP	SO	PO	-0.1881	0.03258	73	-5.77	<.0001	-0.188135	1.75886e-07	2.16751e-05		FBgn0144059	FBtr0172054
FBtr0165076	Pop(Reg)	BC	PP	SO	PO	0.3345	0.05795	73	5.77	<.0001	0.334471	1.77708e-07	2.18652e-05		FBgn0144060	FBtr0172055
FBtr0172937	Pop(Reg)	BC	PP	SO	PO	-0.588	0.102	73	-5.77	<.0001	-0.588041	1.81641e-07	2.22703e-05		FBgn0144062	FBtr0172057
FBtr0160987	Pop(Reg)	BC	PP	SO	PO	0.4025	0.0699	73	5.76	<.0001	0.402481	1.87914e-07	2.29063e-05		FBgn0144076	FBtr0172071
FBtr0164118	Pop(Reg)	BC	PP	SO	PO	-0.4538	0.07885	73	-5.76	<.0001	-0.453782	1.90155e-07	2.31359e-05		FBgn0144084	FBtr0172079
FBtr0169017	Pop(Reg)	BC	PP	SO	PO	0.4126	0.07169	73	5.75	<.0001	0.412556	1.90399e-07	2.31607e-05		FBgn0144117	FBtr0172112
FBtr0166340	Pop(Reg)	BC	PP	SO	PO	-0.4691	0.08155	73	-5.75	<.0001	-0.469111	1.92267e-07	2.33488e-05		FBgn0144119	FBtr0172114
FBtr0162889	Pop(Reg)	BC	PP	SO	PO	-0.5739	0.09995	73	-5.74	<.0001	-0.573914	2.00675e-07	2.42024e-05		FBgn0144129	FBtr0172124
FBtr0167566	Pop(Reg)	BC	PP	SO	PO	0.4682	0.0817	73	5.73	<.0001	0.468204	2.10208e-07	2.51743e-05		FBgn0144155	FBtr0172150
FBtr0166161	Pop(Reg)	BC	PP	SO	PO	0.4164	0.07273	73	5.73	<.0001	0.416374	2.14865e-07	2.56405e-05		FBgn0144164	FBtr0172159
FBtr0169811	Pop(Reg)	BC	PP	SO	PO	-0.166	0.0291	73	-5.7	<.0001	-0.165993	2.34208e-07	2.75515e-05		FBgn0144181	FBtr0172176
FBtr0174651	Pop(Reg)	BC	PP	SO	PO	0.4231	0.0742	73	5.7	<.0001	0.423147	2.34976e-07	2.76321e-05		FBgn0144190	FBtr0172185
FBtr0171344	Pop(Reg)	BC	PP	SO	PO	-0.4644	0.08154	73	-5.7	<.0001	-0.464413	2.41937e-07	2.8314e-05		FBgn0144193	FBtr0172188
FBtr0161143	Pop(Reg)	BC	PP	SO	PO	0.3411	0.05989	73	5.7	<.0001	0.341061	2.4253e-07	2.83716e-05		FBgn0144202	FBtr0172197
FBtr0167568	Pop(Reg)	BC	PP	SO	PO	0.2873	0.05047	73	5.69	<.0001	0.287324	2.44292e-07	2.85387e-05		FBgn0144206	FBtr0172201
FBtr0169446	Pop(Reg)	BC	PP	SO	PO	-0.5294	0.093	73	-5.69	<.0001	-0.529361	2.45841e-07	2.86914e-05		FBgn0144238	FBtr0172233
FBtr0168119	Pop(Reg)	BC	PP	SO	PO	-0.3615	0.06352	73	-5.69	<.0001	-0.36149	2.46716e-07	2.87773e-05		FBgn0144243	FBtr0172238
FBtr0175451	Pop(Reg)	BC	PP	SO	PO	0.4101	0.07222	73	5.68	<.0001	0.410079	2.60279e-07	3.00926e-05		FBgn0144244	FBtr0172239
FBtr0168112	Pop(Reg)	BC	PP	SO	PO	-0.4571	0.08055	73	-5.67	<.0001	-0.457052	2.63902e-07	3.04393e-05		FBgn0144251	FBtr0172246
FBtr0169533	Pop(Reg)	BC	PP	SO	PO	-0.662	0.1167	73	-5.67	<.0001	-0.661965	2.64328e-07	3.04794e-05		FBgn0144285	FBtr0172280
FBtr0164913	Pop(Reg)	BC	PP	SO	PO	0.3338	0.05896	73	5.66	<.0001	0.333815	2.7777e-07	3.1757e-05		FBgn0144288	FBtr0172283
FBtr0162525	Pop(Reg)	BC	PP	SO	PO	-0.5951	0.1051	73	-5.66	<.0001	-0.59514	2.78598e-07	3.18424e-05		FBgn0144310	FBtr0172305
FBtr0162898	Pop(Reg)	BC	PP	SO	PO	0.4051	0.07173	73	5.65	<.0001	0.405143	2.93863e-07	3.3299e-05		FBgn0144322	FBtr0172317
FBtr0169740	Pop(Reg)	BC	PP	SO	PO	0.3215	0.05703	73	5.64	<.0001	0.321472	3.0768e-07	3.46126e-05		FBgn0144338	FBtr0172333
FBtr0164126	Pop(Reg)	BC	PP	SO	PO	0.3812	0.06769	73	5.63	<.0001	0.381168	3.14844e-07	3.52907e-05		FBgn0144387	FBtr0172382
FBtr0170573	Pop(Reg)	BC	PP	SO	PO	-0.3962	0.0704	73	-5.63	<.0001	-0.396244	3.17867e-07	3.55897e-05		FBgn0144400	FBtr0172395
FBtr0174655	Pop(Reg)	BC	PP	SO	PO	0.4518	0.08028	73	5.63	<.0001	0.451799	3.18992e-07	3.56906e-05		FBgn0144401	FBtr0172396
FBtr0174558	Pop(Reg)	BC	PP	SO	PO	0.4635	0.08239	73	5.63	<.0001	0.463482	3.21996e-07	3.59739e-05		FBgn0144404	FBtr0172399
FBtr0162636	Pop(Reg)	BC	PP	SO	PO	-0.3882	0.06909	73	-5.62	<.0001	-0.388244	3.29933e-07	3.66902e-05		FBgn0144410	FBtr0172405
FBtr0168283	Pop(Reg)	BC	PP	SO	PO	-0.7575	0.1349	73	-5.62	<.0001	-0.757529	3.33588e-07	3.7019e-05		FBgn0144415	FBtr0172410
FBtr0169302	Pop(Reg)	BC	PP	SO	PO	0.3421	0.06092	73	5.62	<.0001	0.342083	3.34636e-07	3.71149e-05		FBgn0144500	FBtr0172495
FBtr0168051	Pop(Reg)	BC	PP	SO	PO	0.6089	0.1086	73	5.61	<.0001	0.608949	3.49301e-07	3.84557e-05		FBgn0144541	FBtr0172536
FBtr0167757	Pop(Reg)	BC	PP	SO	PO	0.278	0.04964	73	5.6	<.0001	0.278047	3.55306e-07	3.9011e-05		FBgn0144550	FBtr0172546
FBtr0167892	Pop(Reg)	BC	PP	SO	PO	-0.3663	0.06548	73	-5.59	<.0001	-0.366309	3.65306e-07	3.99389e-05		FBgn0144602	FBtr0172598
FBtr0169876	Pop(Reg)	BC	PP	SO	PO	-0.1466	0.02623	73	-5.59	<.0001	-0.146641	3.71111e-07	4.04601e-05		FBgn0144607	FBtr0172603
FBtr0172126	Pop(Reg)	BC	PP	SO	PO	0.5848	0.1046	73	5.59	<.0001	0.584793	3.72401e-07	4.05736e-05		FBgn0144620	FBtr0172616
FBtr0172118	Pop(Reg)	BC	PP	SO	PO	-0.5644	0.1012	73	-5.58	<.0001	-0.564446	3.90281e-07	4.22201e-05		FBgn0144653	FBtr0172649
FBtr0167595	Pop(Reg)	BC	PP	SO	PO	0.1855	0.03327	73	5.58	<.0001	0.185541	3.91156e-07	4.22946e-05		FBgn0144654	FBtr0172650
FBtr0162130	Pop(Reg)	BC	PP	SO	PO	0.4769	0.08552	73	5.58	<.0001	0.47694	3.91727e-07	4.23465e-05		FBgn0144656	FBtr0172652
FBtr0166852	Pop(Reg)	BC	PP	SO	PO	0.4745	0.08513	73	5.57	<.0001	0.474457	3.96814e-07	4.28108e-05		FBgn0144658	FBtr0172654
FBtr0175185	Pop(Reg)	BC	PP	SO	PO	0.3978	0.07152	73	5.56	<.0001	0.397796	4.16064e-07	4.45281e-05		FBgn0144659	FBtr0172655
FBtr0174358	Pop(Reg)	BC	PP	SO	PO	0.3665	0.06595	73	5.56	<.0001	0.36653	4.22084e-07	4.50596e-05		FBgn0144683	FBtr0172679
FBtr0161460	Pop(Reg)	BC	PP	SO	PO	0.388	0.06987	73	5.55	<.0001	0.388006	4.30689e-07	4.58206e-05		FBgn0144693	FBtr0172689
FBtr0174389	Pop(Reg)	BC	PP	SO	PO	-0.3367	0.06066	73	-5.55	<.0001	-0.336682	4.35201e-07	4.62188e-05		FBgn0144706	FBtr0172702
FBtr0169842	Pop(Reg)	BC	PP	SO	PO	0.5004	0.09025	73	5.54	<.0001	0.500354	4.4622e-07	4.71898e-05		FBgn0144707	FBtr0172703
FBtr0173918	Pop(Reg)	BC	PP	SO	PO	-0.3556	0.06421	73	-5.54	<.0001	-0.3556	4.57749e-07	4.81926e-05		FBgn0144710	FBtr0172706
FBtr0165075	Pop(Reg)	BC	PP	SO	PO	0.2648	0.04781	73	5.54	<.0001	0.264752	4.59328e-07	4.83281e-05		FBgn0144716	FBtr0172712
FBtr0165220	Pop(Reg)	BC	PP	SO	PO	0.2801	0.05063	73	5.53	<.0001	0.280124	4.66414e-07	4.89492e-05		FBgn0144728	FBtr0172724
FBtr0166316	Pop(Reg)	BC	PP	SO	PO	-0.3476	0.0629	73	-5.53	<.0001	-0.347639	4.78991e-07	5.00482e-05		FBgn0144729	FBtr0172725
FBtr0172628	Pop(Reg)	BC	PP	SO	PO	0.4673	0.08458	73	5.53	<.0001	0.467339	4.81683e-07	5.02921e-05		FBgn0144738	FBtr0172734
FBtr0165996	Pop(Reg)	BC	PP	SO	PO	0.2757	0.04991	73	5.52	<.0001	0.275707	4.84602e-07	5.05427e-05		FBgn0144766	FBtr0172762
FBtr0172055	Pop(Reg)	BC	PP	SO	PO	0.3249	0.05885	73	5.52	<.0001	0.324924	4.89673e-07	5.09807e-05		FBgn0144772	FBtr0172768
FBtr0169839	Pop(Reg)	BC	PP	SO	PO	-0.2915	0.05286	73	-5.51	<.0001	-0.291487	5.03018e-07	5.21365e-05		FBgn0144789	FBtr0172785
FBtr0169547	Pop(Reg)	BC	PP	SO	PO	-0.8326	0.151	73	-5.51	<.0001	-0.832556	5.03498e-07	5.21792e-05		FBgn0144791	FBtr0172787
FBtr0170009	Pop(Reg)	BC	PP	SO	PO	0.3693	0.06699	73	5.51	<.0001	0.369334	5.06103e-07	5.23958e-05		FBgn0144796	FBtr0172792
FBtr0161576	Pop(Reg)	BC	PP	SO	PO	-0.5851	0.1063	73	-5.51	<.0001	-0.585133	5.2219e-07	5.37654e-05		FBgn0144805	FBtr0172801
FBtr0166511	Pop(Reg)	BC	PP	SO	PO	0.6226	0.1132	73	5.5	<.0001	0.622558	5.2974e-07	5.44062e-05		FBgn0144817	FBtr0172813
FBtr0165216	Pop(Reg)	BC	PP	SO	PO	0.6997	0.1274	73	5.49	<.0001	0.699663	5.51884e-07	5.629e-05		FBgn0144820	FBtr0172816
FBtr0174685	Pop(Reg)	BC	PP	SO	PO	-0.3498	0.06379	73	-5.48	<.0001	-0.349766	5.70168e-07	5.78684e-05		FBgn0144823	FBtr0172819
FBtr0167577	Pop(Reg)	BC	PP	SO	PO	-0.5363	0.09784	73	-5.48	<.0001	-0.536295	5.73788e-07	5.81723e-05		FBgn0144833	FBtr0172829
FBtr0174103	Pop(Reg)	BC	PP	SO	PO	-0.3153	0.05756	73	-5.48	<.0001	-0.3153	5.82936e-07	5.89278e-05		FBgn0144834	FBtr0172830
FBtr0170193	Pop(Reg)	BC	PP	SO	PO	-0.4941	0.09028	73	-5.47	<.0001	-0.494089	5.94429e-07	5.98911e-05		FBgn0144865	FBtr0172861
FBtr0169653	Pop(Reg)	BC	PP	SO	PO	0.1836	0.03359	73	5.47	<.0001	0.18361	6.10214e-07	6.121e-05		FBgn0144870	FBtr0172866
FBtr0170405	Pop(Reg)	BC	PP	SO	PO	-0.6067	0.111	73	-5.46	<.0001	-0.606706	6.14002e-07	6.1525e-05		FBgn0144873	FBtr0172869
FBtr0168183	Pop(Reg)	BC	PP	SO	PO	-0.4341	0.0795	73	-5.46	<.0001	-0.434125	6.2285e-07	6.22577e-05		FBgn0144877	FBtr0172873
FBtr0170848	Pop(Reg)	BC	PP	SO	PO	-0.3756	0.06883	73	-5.46	<.0001	-0.375615	6.31887e-07	6.30156e-05		FBgn0144890	FBtr0172886
FBtr0165236	Pop(Reg)	BC	PP	SO	PO	-0.3924	0.07199	73	-5.45	<.0001	-0.392419	6.48745e-07	6.44039e-05		FBgn0144894	FBtr0172890
FBtr0175583	Pop(Reg)	BC	PP	SO	PO	-0.4861	0.08923	73	-5.45	<.0001	-0.486083	6.56637e-07	6.50484e-05		FBgn0144896	FBtr0172892
FBtr0164662	Pop(Reg)	BC	PP	SO	PO	-0.3761	0.06912	73	-5.44	<.0001	-0.376139	6.72051e-07	6.62992e-05		FBgn0144902	FBtr0172898
FBtr0173682	Pop(Reg)	BC	PP	SO	PO	0.1962	0.03608	73	5.44	<.0001	0.196162	6.84767e-07	6.73303e-05		FBgn0144913	FBtr0172909
FBtr0166935	Pop(Reg)	BC	PP	SO	PO	-0.4253	0.07835	73	-5.43	<.0001	-0.425309	7.09964e-07	6.9379e-05		FBgn0144917	FBtr0172913
FBtr0168122	Pop(Reg)	BC	PP	SO	PO	-0.391	0.07216	73	-5.42	<.0001	-0.390991	7.38809e-07	7.17472e-05		FBgn0144924	FBtr0172920
FBtr0168006	Pop(Reg)	BC	PP	SO	PO	-0.2837	0.05239	73	-5.42	<.0001	-0.283735	7.45771e-07	7.23102e-05		FBgn0144932	FBtr0172928
FBtr0170397	Pop(Reg)	BC	PP	SO	PO	-0.3084	0.057	73	-5.41	<.0001	-0.308399	7.61661e-07	7.35816e-05		FBgn0144941	FBtr0172937
FBtr0161619	Pop(Reg)	BC	PP	SO	PO	0.3457	0.06396	73	5.41	<.0001	0.345748	7.76633e-07	7.47664e-05		FBgn0144942	FBtr0172938
FBtr0162516	Pop(Reg)	BC	PP	SO	PO	0.1121	0.0208	73	5.39	<.0001	0.112136	8.24223e-07	7.85377e-05		FBgn0144946	FBtr0172942
FBtr0164709	Pop(Reg)	BC	PP	SO	PO	-0.4342	0.08057	73	-5.39	<.0001	-0.434222	8.28272e-07	7.88624e-05		FBgn0144964	FBtr0172961
FBtr0167121	Pop(Reg)	BC	PP	SO	PO	-0.3865	0.07174	73	-5.39	<.0001	-0.386497	8.36277e-07	7.9493e-05		FBgn0144967	FBtr0172964
FBtr0167014	Pop(Reg)	BC	PP	SO	PO	0.6108	0.1135	73	5.38	<.0001	0.610841	8.61725e-07	8.14815e-05		FBgn0144980	FBtr0172977
FBtr0172296	Pop(Reg)	BC	PP	SO	PO	0.1935	0.03597	73	5.38	<.0001	0.193488	8.64478e-07	8.17066e-05		FBgn0144982	FBtr0172979
FBtr0172954	Pop(Reg)	BC	PP	SO	PO	0.2902	0.054	73	5.37	<.0001	0.290206	8.79744e-07	8.28905e-05		FBgn0144990	FBtr0172987
FBtr0170243	Pop(Reg)	BC	PP	SO	PO	0.3008	0.05609	73	5.36	<.0001	0.300832	9.19204e-07	8.59792e-05		FBgn0144992	FBtr0172989
FBtr0171438	Pop(Reg)	BC	PP	SO	PO	0.3881	0.07237	73	5.36	<.0001	0.388145	9.19322e-07	8.59868e-05		FBgn0144993	FBtr0172990
FBtr0165592	Pop(Reg)	BC	PP	SO	PO	-0.56	0.1044	73	-5.36	<.0001	-0.56005	9.20531e-07	8.60815e-05		FBgn0144999	FBtr0172996
FBtr0175401	Pop(Reg)	BC	PP	SO	PO	0.4386	0.08179	73	5.36	<.0001	0.438605	9.21254e-07	8.61354e-05		FBgn0145017	FBtr0173014
FBtr0165875	Pop(Reg)	BC	PP	SO	PO	-0.5632	0.1052	73	-5.35	<.0001	-0.563223	9.51445e-07	8.84772e-05		FBgn0145020	FBtr0173017
FBtr0174849	Pop(Reg)	BC	PP	SO	PO	0.3823	0.07143	73	5.35	<.0001	0.382305	9.60544e-07	8.91732e-05		FBgn0145021	FBtr0173018
FBtr0160851	Pop(Reg)	BC	PP	SO	PO	-0.7457	0.1394	73	-5.35	<.0001	-0.745723	9.68891e-07	8.98044e-05		FBgn0145025	FBtr0173022
FBtr0175340	Pop(Reg)	BC	PP	SO	PO	-0.7227	0.1356	73	-5.33	<.0001	-0.722696	1.05113e-06	9.61118e-05		FBgn0145041	FBtr0173038
FBtr0166252	Pop(Reg)	BC	PP	SO	PO	-0.3615	0.06784	73	-5.33	<.0001	-0.361496	1.0559e-06	9.64948e-05		FBgn0145042	FBtr0173039
FBtr0162697	Pop(Reg)	BC	PP	SO	PO	0.2807	0.05277	73	5.32	<.0001	0.280683	1.09422e-06	9.93767e-05		FBgn0145045	FBtr0173042
FBtr0173072	Pop(Reg)	BC	PP	SO	PO	0.3444	0.06478	73	5.32	<.0001	0.344388	1.10773e-06	0.000100385		FBgn0145049	FBtr0173046
FBtr0164002	Pop(Reg)	BC	PP	SO	PO	-0.5323	0.1002	73	-5.31	<.0001	-0.532267	1.11571e-06	0.000100989		FBgn0145063	FBtr0173060
FBtr0173077	Pop(Reg)	BC	PP	SO	PO	0.4579	0.08616	73	5.31	<.0001	0.457891	1.11624e-06	0.000101031		FBgn0145075	FBtr0173072
FBtr0168636	Pop(Reg)	BC	PP	SO	PO	0.1821	0.03428	73	5.31	<.0001	0.182125	1.12249e-06	0.000101494		FBgn0145080	FBtr0173077
FBtr0171567	Pop(Reg)	BC	PP	SO	PO	0.2685	0.05056	73	5.31	<.0001	0.268477	1.13329e-06	0.000102287		FBgn0145081	FBtr0173078
FBtr0173792	Pop(Reg)	BC	PP	SO	PO	0.361	0.06799	73	5.31	<.0001	0.361018	1.13727e-06	0.000102595		FBgn0145092	FBtr0173089
FBtr0162830	Pop(Reg)	BC	PP	SO	PO	-0.439	0.08272	73	-5.31	<.0001	-0.439001	1.14985e-06	0.000103522		FBgn0145095	FBtr0173092
FBtr0165118	Pop(Reg)	BC	PP	SO	PO	0.4168	0.07857	73	5.31	<.0001	0.416837	1.15724e-06	0.000104087		FBgn0145096	FBtr0173093
FBtr0161226	Pop(Reg)	BC	PP	SO	PO	-0.4624	0.08728	73	-5.3	<.0001	-0.46243	1.18981e-06	0.000106529		FBgn0145097	FBtr0173094
FBtr0164301	Pop(Reg)	BC	PP	SO	PO	-0.3856	0.07288	73	-5.29	<.0001	-0.385624	1.22319e-06	0.00010897		FBgn0145126	FBtr0173123
FBtr0173130	Pop(Reg)	BC	PP	SO	PO	-0.2316	0.04377	73	-5.29	<.0001	-0.231552	1.2284e-06	0.000109338		FBgn0145131	FBtr0173128
FBtr0161999	Pop(Reg)	BC	PP	SO	PO	0.3883	0.07343	73	5.29	<.0001	0.388327	1.23749e-06	0.000110012		FBgn0145145	FBtr0173142
FBtr0162799	Pop(Reg)	BC	PP	SO	PO	-0.2028	0.03835	73	-5.29	<.0001	-0.202761	1.24285e-06	0.000110423		FBgn0145153	FBtr0173150
FBtr0166486	Pop(Reg)	BC	PP	SO	PO	0.4745	0.08979	73	5.28	<.0001	0.474499	1.25684e-06	0.000111443		FBgn0145162	FBtr0173159
FBtr0165056	Pop(Reg)	BC	PP	SO	PO	0.4504	0.08525	73	5.28	<.0001	0.450443	1.25892e-06	0.000111584		FBgn0145169	FBtr0173166
FBtr0164294	Pop(Reg)	BC	PP	SO	PO	0.3171	0.06003	73	5.28	<.0001	0.317125	1.26286e-06	0.000111861		FBgn0145177	FBtr0173174
FBtr0168026	Pop(Reg)	BC	PP	SO	PO	0.4422	0.08372	73	5.28	<.0001	0.442218	1.26663e-06	0.000112123		FBgn0145182	FBtr0173179
FBtr0173094	Pop(Reg)	BC	PP	SO	PO	-0.3577	0.06777	73	-5.28	<.0001	-0.357747	1.28372e-06	0.000113391		FBgn0145183	FBtr0173180
FBtr0171501	Pop(Reg)	BC	PP	SO	PO	-0.3567	0.06763	73	-5.27	<.0001	-0.356687	1.30935e-06	0.000115233		FBgn0145184	FBtr0173181
FBtr0175198	Pop(Reg)	BC	PP	SO	PO	-0.8658	0.1647	73	-5.26	<.0001	-0.865819	1.40045e-06	0.000121815		FBgn0145186	FBtr0173183
FBtr0161870	Pop(Reg)	BC	PP	SO	PO	-0.2413	0.04592	73	-5.25	<.0001	-0.241284	1.41391e-06	0.000122764		FBgn0145193	FBtr0173190
FBtr0174306	Pop(Reg)	BC	PP	SO	PO	0.3681	0.07014	73	5.25	<.0001	0.368079	1.44978e-06	0.000125291		FBgn0145201	FBtr0173198
FBtr0166974	Pop(Reg)	BC	PP	SO	PO	0.2629	0.0501	73	5.25	<.0001	0.262909	1.45404e-06	0.000125586		FBgn0145218	FBtr0173215
FBtr0163933	Pop(Reg)	BC	PP	SO	PO	0.2621	0.05	73	5.24	<.0001	0.262102	1.48269e-06	0.000127636		FBgn0145227	FBtr0173224
FBtr0162401	Pop(Reg)	BC	PP	SO	PO	-0.3607	0.0688	73	-5.24	<.0001	-0.360652	1.48531e-06	0.000127817		FBgn0145232	FBtr0173229
FBtr0161461	Pop(Reg)	BC	PP	SO	PO	0.3934	0.07505	73	5.24	<.0001	0.393367	1.48902e-06	0.000128073		FBgn0145233	FBtr0173230
FBtr0174636	Pop(Reg)	BC	PP	SO	PO	-0.4482	0.08552	73	-5.24	<.0001	-0.448152	1.49357e-06	0.000128389		FBgn0145258	FBtr0173255
FBtr0163947	Pop(Reg)	BC	PP	SO	PO	-0.5573	0.1064	73	-5.24	<.0001	-0.557284	1.50605e-06	0.00012928		FBgn0145262	FBtr0173259
FBtr0163155	Pop(Reg)	BC	PP	SO	PO	-0.2193	0.04187	73	-5.24	<.0001	-0.219251	1.51702e-06	0.000130034		FBgn0145278	FBtr0173275
FBtr0169430	Pop(Reg)	BC	PP	SO	PO	-0.3105	0.0593	73	-5.24	<.0001	-0.310503	1.51937e-06	0.000130191		FBgn0145280	FBtr0173277
FBtr0162857	Pop(Reg)	BC	PP	SO	PO	-0.1516	0.02896	73	-5.23	<.0001	-0.151564	1.53531e-06	0.00013136		FBgn0145290	FBtr0173287
FBtr0166310	Pop(Reg)	BC	PP	SO	PO	-0.242	0.04626	73	-5.23	<.0001	-0.241974	1.55253e-06	0.000132511		FBgn0145291	FBtr0173288
FBtr0162158	Pop(Reg)	BC	PP	SO	PO	0.4198	0.08037	73	5.22	<.0001	0.419786	1.59971e-06	0.000135747		FBgn0145292	FBtr0173289
FBtr0167570	Pop(Reg)	BC	PP	SO	PO	-0.3154	0.06052	73	-5.21	<.0001	-0.315381	1.67858e-06	0.000141134		FBgn0145295	FBtr0173292
FBtr0167110	Pop(Reg)	BC	PP	SO	PO	0.2425	0.04654	73	5.21	<.0001	0.242491	1.68152e-06	0.00014132		FBgn0145297	FBtr0173294
FBtr0174871	Pop(Reg)	BC	PP	SO	PO	0.1579	0.03033	73	5.21	<.0001	0.157916	1.7106e-06	0.000143286		FBgn0145298	FBtr0173295
FBtr0165448	Pop(Reg)	BC	PP	SO	PO	-0.338	0.06493	73	-5.21	<.0001	-0.337985	1.71464e-06	0.000143569		FBgn0145299	FBtr0173296
FBtr0169519	Pop(Reg)	BC	PP	SO	PO	0.1966	0.03783	73	5.2	<.0001	0.196645	1.76297e-06	0.000146833		FBgn0145311	FBtr0173308
FBtr0172054	Pop(Reg)	BC	PP	SO	PO	0.1769	0.03403	73	5.2	<.0001	0.176863	1.76586e-06	0.000147017		FBgn0145312	FBtr0173309
FBtr0174337	Pop(Reg)	BC	PP	SO	PO	0.3876	0.07464	73	5.19	<.0001	0.387558	1.8021e-06	0.000149453		FBgn0145313	FBtr0173310
FBtr0166189	Pop(Reg)	BC	PP	SO	PO	0.4697	0.09056	73	5.19	<.0001	0.469699	1.84732e-06	0.000152516		FBgn0145314	FBtr0173311
FBtr0164860	Pop(Reg)	BC	PP	SO	PO	0.2214	0.04274	73	5.18	<.0001	0.221443	1.88704e-06	0.000155223		FBgn0145322	FBtr0173319
FBtr0161777	Pop(Reg)	BC	PP	SO	PO	-0.3335	0.06441	73	-5.18	<.0001	-0.33349	1.91068e-06	0.000156811		FBgn0145325	FBtr0173322
FBtr0175292	Pop(Reg)	BC	PP	SO	PO	0.293	0.05663	73	5.17	<.0001	0.293043	1.93214e-06	0.000158243		FBgn0145329	FBtr0173326
FBtr0164780	Pop(Reg)	BC	PP	SO	PO	0.3453	0.06692	73	5.16	<.0001	0.345275	2.0503e-06	0.000166113		FBgn0145334	FBtr0173331
FBtr0168032	Pop(Reg)	BC	PP	SO	PO	0.2821	0.0547	73	5.16	<.0001	0.282089	2.07586e-06	0.000167832		FBgn0145335	FBtr0173332
FBtr0172672	Pop(Reg)	BC	PP	SO	PO	0.2457	0.04766	73	5.16	<.0001	0.245708	2.08357e-06	0.00016833		FBgn0145342	FBtr0173339
FBtr0167348	Pop(Reg)	BC	PP	SO	PO	-0.3341	0.06486	73	-5.15	<.0001	-0.334068	2.12302e-06	0.000170947		FBgn0145343	FBtr0173340
FBtr0173209	Pop(Reg)	BC	PP	SO	PO	0.3475	0.06755	73	5.14	<.0001	0.34755	2.17205e-06	0.00017424		FBgn0145346	FBtr0173343
FBtr0170089	Pop(Reg)	BC	PP	SO	PO	0.3975	0.07732	73	5.14	<.0001	0.397482	2.20708e-06	0.000176513		FBgn0145353	FBtr0173350
FBtr0165167	Pop(Reg)	BC	PP	SO	PO	0.1963	0.03823	73	5.13	<.0001	0.196296	2.25922e-06	0.000179892		FBgn0145354	FBtr0173351
FBtr0161871	Pop(Reg)	BC	PP	SO	PO	-0.2202	0.04288	73	-5.13	<.0001	-0.220172	2.26268e-06	0.00018012		FBgn0145356	FBtr0173353
FBtr0161490	Pop(Reg)	BC	PP	SO	PO	0.3474	0.06768	73	5.13	<.0001	0.347399	2.27649e-06	0.000181019		FBgn0145358	FBtr0173355
FBtr0169146	Pop(Reg)	BC	PP	SO	PO	-0.1858	0.03621	73	-5.13	<.0001	-0.185803	2.29537e-06	0.000182256		FBgn0145372	FBtr0173369
FBtr0166502	Pop(Reg)	BC	PP	SO	PO	0.2782	0.05428	73	5.13	<.0001	0.278201	2.34238e-06	0.000185296		FBgn0145395	FBtr0173392
FBtr0173042	Pop(Reg)	BC	PP	SO	PO	-0.3417	0.06669	73	-5.12	<.0001	-0.341742	2.35286e-06	0.000185952		FBgn0145398	FBtr0173395
FBtr0164918	Pop(Reg)	BC	PP	SO	PO	0.3574	0.06978	73	5.12	<.0001	0.35737	2.38076e-06	0.000187721		FBgn0145400	FBtr0173397
FBtr0175530	Pop(Reg)	BC	PP	SO	PO	-0.3114	0.06085	73	-5.12	<.0001	-0.311436	2.4099e-06	0.000189548		FBgn0145404	FBtr0173401
FBtr0166179	Pop(Reg)	BC	PP	SO	PO	-0.2092	0.0409	73	-5.12	<.0001	-0.209228	2.43646e-06	0.000191238		FBgn0145420	FBtr0173418
FBtr0167123	Pop(Reg)	BC	PP	SO	PO	-0.1766	0.03454	73	-5.11	<.0001	-0.176577	2.47284e-06	0.00019355		FBgn0145439	FBtr0173437
FBtr0173716	Pop(Reg)	BC	PP	SO	PO	0.3911	0.07652	73	5.11	<.0001	0.391146	2.47335e-06	0.000193586		FBgn0145444	FBtr0173442
FBtr0165581	Pop(Reg)	BC	PP	SO	PO	0.431	0.08441	73	5.11	<.0001	0.431004	2.52634e-06	0.000196967		FBgn0145452	FBtr0173450
FBtr0170921	Pop(Reg)	BC	PP	SO	PO	0.3353	0.06569	73	5.1	<.0001	0.33529	2.54432e-06	0.000198076		FBgn0145454	FBtr0173452
FBtr0175250	Pop(Reg)	BC	PP	SO	PO	-0.4662	0.09138	73	-5.1	<.0001	-0.466236	2.56507e-06	0.000199341		FBgn0145476	FBtr0173474
FBtr0169063	Pop(Reg)	BC	PP	SO	PO	0.1387	0.02719	73	5.1	<.0001	0.138678	2.57818e-06	0.00020019		FBgn0145480	FBtr0173478
FBtr0174555	Pop(Reg)	BC	PP	SO	PO	0.2092	0.04102	73	5.1	<.0001	0.209227	2.58009e-06	0.000200305		FBgn0145502	FBtr0173500
FBtr0172117	Pop(Reg)	BC	PP	SO	PO	-0.5069	0.09938	73	-5.1	<.0001	-0.506878	2.58332e-06	0.000200505		FBgn0145503	FBtr0173501
FBtr0165747	Pop(Reg)	BC	PP	SO	PO	-0.2079	0.04077	73	-5.1	<.0001	-0.207924	2.58924e-06	0.000200879		FBgn0145510	FBtr0173508
FBtr0165061	Pop(Reg)	BC	PP	SO	PO	0.3105	0.06089	73	5.1	<.0001	0.310512	2.59717e-06	0.000201377		FBgn0145513	FBtr0173511
FBtr0164731	Pop(Reg)	BC	PP	SO	PO	-0.5517	0.1082	73	-5.1	<.0001	-0.551675	2.61763e-06	0.000202663		FBgn0145523	FBtr0173521
FBtr0174162	Pop(Reg)	BC	PP	SO	PO	0.5626	0.1105	73	5.09	<.0001	0.562588	2.68095e-06	0.000206656		FBgn0145534	FBtr0173532
FBtr0167984	Pop(Reg)	BC	PP	SO	PO	-0.5061	0.09964	73	-5.08	<.0001	-0.506131	2.80078e-06	0.000214252		FBgn0145555	FBtr0173553
FBtr0162975	Pop(Reg)	BC	PP	SO	PO	-0.1588	0.03127	73	-5.08	<.0001	-0.15879	2.81742e-06	0.000215323		FBgn0145578	FBtr0173576
FBtr0166980	Pop(Reg)	BC	PP	SO	PO	0.4145	0.08162	73	5.08	<.0001	0.414474	2.81758e-06	0.000215333		FBgn0145579	FBtr0173577
FBtr0170321	Pop(Reg)	BC	PP	SO	PO	-0.2015	0.03969	73	-5.08	<.0001	-0.201525	2.82684e-06	0.000215881		FBgn0145580	FBtr0173578
FBtr0160771	Pop(Reg)	BC	PP	SO	PO	0.3213	0.06339	73	5.07	<.0001	0.321259	2.93335e-06	0.000222507		FBgn0145582	FBtr0173580
FBtr0174040	Pop(Reg)	BC	PP	SO	PO	-0.4806	0.0949	73	-5.06	<.0001	-0.480591	2.97633e-06	0.000225204		FBgn0145590	FBtr0173588
FBtr0165829	Pop(Reg)	BC	PP	SO	PO	0.2308	0.04563	73	5.06	<.0001	0.230827	3.03663e-06	0.000228961		FBgn0145591	FBtr0173589
FBtr0167931	Pop(Reg)	BC	PP	SO	PO	0.2676	0.0529	73	5.06	<.0001	0.267565	3.04299e-06	0.00022936		FBgn0145595	FBtr0173593
FBtr0170535	Pop(Reg)	BC	PP	SO	PO	-0.216	0.04272	73	-5.06	<.0001	-0.21597	3.08245e-06	0.000231769		FBgn0145615	FBtr0173613
FBtr0161851	Pop(Reg)	BC	PP	SO	PO	0.3567	0.07058	73	5.05	<.0001	0.356738	3.08699e-06	0.000232028		FBgn0145631	FBtr0173629
FBtr0161527	Pop(Reg)	BC	PP	SO	PO	-0.2676	0.05295	73	-5.05	<.0001	-0.26756	3.10611e-06	0.000233191		FBgn0145637	FBtr0173635
FBtr0173317	Pop(Reg)	BC	PP	SO	PO	0.1723	0.03411	73	5.05	<.0001	0.172287	3.13828e-06	0.000235143		FBgn0145650	FBtr0173648
FBtr0174783	Pop(Reg)	BC	PP	SO	PO	-0.4133	0.08183	73	-5.05	<.0001	-0.413255	3.1409e-06	0.000235327		FBgn0145658	FBtr0173656
FBtr0175419	Pop(Reg)	BC	PP	SO	PO	-0.3905	0.0774	73	-5.05	<.0001	-0.390543	3.19226e-06	0.000238432		FBgn0145662	FBtr0173660
FBtr0175425	Pop(Reg)	BC	PP	SO	PO	0.3971	0.07871	73	5.05	<.0001	0.397143	3.19619e-06	0.000238682		FBgn0145663	FBtr0173661
FBtr0166847	Pop(Reg)	BC	PP	SO	PO	-0.428	0.08485	73	-5.04	<.0001	-0.428034	3.20644e-06	0.000239317		FBgn0145669	FBtr0173667
FBtr0163738	Pop(Reg)	BC	PP	SO	PO	-0.218	0.04324	73	-5.04	<.0001	-0.217994	3.25048e-06	0.000242027		FBgn0145673	FBtr0173671
FBtr0170225	Pop(Reg)	BC	PP	SO	PO	0.4782	0.09498	73	5.04	<.0001	0.478236	3.3302e-06	0.000246819		FBgn0145683	FBtr0173681
FBtr0164227	Pop(Reg)	BC	PP	SO	PO	-0.477	0.09474	73	-5.03	<.0001	-0.476965	3.33704e-06	0.000247234		FBgn0145695	FBtr0173693
FBtr0173181	Pop(Reg)	BC	PP	SO	PO	0.3485	0.06924	73	5.03	<.0001	0.348509	3.34939e-06	0.000247973		FBgn0145697	FBtr0173695
FBtr0164855	Pop(Reg)	BC	PP	SO	PO	0.2327	0.04627	73	5.03	<.0001	0.232668	3.41402e-06	0.0002518		FBgn0145698	FBtr0173696
FBtr0162010	Pop(Reg)	BC	PP	SO	PO	-0.4425	0.08804	73	-5.03	<.0001	-0.442513	3.44663e-06	0.000253744		FBgn0145700	FBtr0173698
FBtr0163804	Pop(Reg)	BC	PP	SO	PO	0.4658	0.09272	73	5.02	<.0001	0.465796	3.48199e-06	0.000255843		FBgn0145701	FBtr0173699
FBtr0175207	Pop(Reg)	BC	PP	SO	PO	0.4492	0.08957	73	5.02	<.0001	0.449233	3.59662e-06	0.000262691		FBgn0145708	FBtr0173706
FBtr0171700	Pop(Reg)	BC	PP	SO	PO	-0.3454	0.06887	73	-5.01	<.0001	-0.345356	3.60544e-06	0.000263235		FBgn0145718	FBtr0173716
FBtr0162969	Pop(Reg)	BC	PP	SO	PO	-0.3239	0.0646	73	-5.01	<.0001	-0.323874	3.61961e-06	0.000264054		FBgn0145721	FBtr0173719
FBtr0170810	Pop(Reg)	BC	PP	SO	PO	0.2033	0.04055	73	5.01	<.0001	0.20325	3.63896e-06	0.000265248		FBgn0145744	FBtr0173742
FBtr0165993	Pop(Reg)	BC	PP	SO	PO	-0.3208	0.06401	73	-5.01	<.0001	-0.320823	3.64297e-06	0.000265465		FBgn0145746	FBtr0173744
FBtr0174159	Pop(Reg)	BC	PP	SO	PO	0.2782	0.05553	73	5.01	<.0001	0.278244	3.66634e-06	0.000266861		FBgn0145747	FBtr0173745
FBtr0165764	Pop(Reg)	BC	PP	SO	PO	0.3273	0.06533	73	5.01	<.0001	0.327281	3.67044e-06	0.000267113		FBgn0145760	FBtr0173758
FBtr0165267	Pop(Reg)	BC	PP	SO	PO	-0.6523	0.1303	73	-5.01	<.0001	-0.652342	3.71221e-06	0.000269588		FBgn0145765	FBtr0173763
FBtr0160809	Pop(Reg)	BC	PP	SO	PO	-0.1881	0.03758	73	-5	<.0001	-0.188074	3.75418e-06	0.000272081		FBgn0145777	FBtr0173775
FBtr0163391	Pop(Reg)	BC	PP	SO	PO	-0.5037	0.1007	73	-5	<.0001	-0.503697	3.80226e-06	0.000274983		FBgn0145790	FBtr0173788
FBtr0166634	Pop(Reg)	BC	PP	SO	PO	0.1411	0.02822	73	5	<.0001	0.141119	3.80314e-06	0.000275036		FBgn0145795	FBtr0173793
FBtr0166315	Pop(Reg)	BC	PP	SO	PO	-0.5011	0.1002	73	-5	<.0001	-0.501093	3.83652e-06	0.00027701		FBgn0145803	FBtr0173801
FBtr0170151	Pop(Reg)	BC	PP	SO	PO	0.3115	0.06237	73	4.99	<.0001	0.311487	3.89606e-06	0.000280467		FBgn0145817	FBtr0173815
FBtr0168919	Pop(Reg)	BC	PP	SO	PO	0.2402	0.04812	73	4.99	<.0001	0.240209	3.93354e-06	0.000282648		FBgn0145830	FBtr0173828
FBtr0171603	Pop(Reg)	BC	PP	SO	PO	0.4287	0.08591	73	4.99	<.0001	0.428665	3.97184e-06	0.000284875		FBgn0145839	FBtr0173837
FBtr0171049	Pop(Reg)	BC	PP	SO	PO	-0.3798	0.07615	73	-4.99	<.0001	-0.379789	4.00768e-06	0.000287035		FBgn0145844	FBtr0173842
FBtr0163137	Pop(Reg)	BC	PP	SO	PO	-0.5182	0.1041	73	-4.98	<.0001	-0.518165	4.15395e-06	0.00029561		FBgn0145847	FBtr0173845
FBtr0170530	Pop(Reg)	BC	PP	SO	PO	-0.2808	0.05643	73	-4.98	<.0001	-0.280783	4.18871e-06	0.000297613		FBgn0145856	FBtr0173854
FBtr0170050	Pop(Reg)	BC	PP	SO	PO	0.3525	0.07092	73	4.97	<.0001	0.352529	4.27048e-06	0.000302276		FBgn0145858	FBtr0173856
FBtr0174805	Pop(Reg)	BC	PP	SO	PO	-0.4267	0.08585	73	-4.97	<.0001	-0.426721	4.27716e-06	0.000302678		FBgn0145869	FBtr0173867
FBtr0174750	Pop(Reg)	BC	PP	SO	PO	-0.3932	0.07936	73	-4.95	<.0001	-0.393205	4.54691e-06	0.000318103		FBgn0145871	FBtr0173869
FBtr0171883	Pop(Reg)	BC	PP	SO	PO	-0.394	0.07959	73	-4.95	<.0001	-0.394005	4.6186e-06	0.000322128		FBgn0145873	FBtr0173871
FBtr0172419	Pop(Reg)	BC	PP	SO	PO	0.3409	0.06891	73	4.95	<.0001	0.340944	4.66319e-06	0.000324668		FBgn0145880	FBtr0173878
FBtr0171964	Pop(Reg)	BC	PP	SO	PO	0.3205	0.06477	73	4.95	<.0001	0.320483	4.66456e-06	0.000324735		FBgn0145903	FBtr0173901
FBtr0172219	Pop(Reg)	BC	PP	SO	PO	-0.4323	0.08738	73	-4.95	<.0001	-0.432277	4.67836e-06	0.000325527		FBgn0145913	FBtr0173911
FBtr0168466	Pop(Reg)	BC	PP	SO	PO	0.3331	0.06738	73	4.94	<.0001	0.333058	4.74541e-06	0.000329308		FBgn0145915	FBtr0173913
FBtr0162329	Pop(Reg)	BC	PP	SO	PO	-0.3177	0.06427	73	-4.94	<.0001	-0.317691	4.75133e-06	0.000329641		FBgn0145919	FBtr0173917
FBtr0166014	Pop(Reg)	BC	PP	SO	PO	-0.273	0.05526	73	-4.94	<.0001	-0.273018	4.79811e-06	0.000332334		FBgn0145920	FBtr0173918
FBtr0171152	Pop(Reg)	BC	PP	SO	PO	0.2035	0.04127	73	4.93	<.0001	0.203534	4.96125e-06	0.000341463		FBgn0145921	FBtr0173919
FBtr0161963	Pop(Reg)	BC	PP	SO	PO	-0.5505	0.1116	73	-4.93	<.0001	-0.550451	4.97354e-06	0.000342121		FBgn0145925	FBtr0173923
FBtr0167768	Pop(Reg)	BC	PP	SO	PO	0.327	0.06631	73	4.93	<.0001	0.326964	4.97507e-06	0.000342193		FBgn0145929	FBtr0173927
FBtr0163259	Pop(Reg)	BC	PP	SO	PO	-0.4683	0.09521	73	-4.92	<.0001	-0.468336	5.21325e-06	0.000355388		FBgn0145934	FBtr0173932
FBtr0162447	Pop(Reg)	BC	PP	SO	PO	0.2569	0.05225	73	4.92	<.0001	0.256858	5.26115e-06	0.000358015		FBgn0145936	FBtr0173934
FBtr0163910	Pop(Reg)	BC	PP	SO	PO	0.2685	0.05467	73	4.91	<.0001	0.26846	5.37436e-06	0.000364304		FBgn0145946	FBtr0173944
FBtr0172013	Pop(Reg)	BC	PP	SO	PO	0.1617	0.03295	73	4.91	<.0001	0.161678	5.4464e-06	0.000368271		FBgn0145947	FBtr0173945
FBtr0173184	Pop(Reg)	BC	PP	SO	PO	0.1527	0.03114	73	4.9	<.0001	0.152715	5.49951e-06	0.000371159		FBgn0145949	FBtr0173947
FBtr0166424	Pop(Reg)	BC	PP	SO	PO	0.541	0.1103	73	4.9	<.0001	0.540995	5.52314e-06	0.000372414		FBgn0145951	FBtr0173949
FBtr0166331	Pop(Reg)	BC	PP	SO	PO	-0.153	0.03121	73	-4.9	<.0001	-0.153025	5.54025e-06	0.000373345		FBgn0145957	FBtr0173955
FBtr0161910	Pop(Reg)	BC	PP	SO	PO	0.6243	0.1273	73	4.9	<.0001	0.624341	5.54108e-06	0.000373387		FBgn0145959	FBtr0173957
FBtr0168116	Pop(Reg)	BC	PP	SO	PO	-0.395	0.08065	73	-4.9	<.0001	-0.394951	5.66843e-06	0.000380296		FBgn0145975	FBtr0173973
FBtr0171030	Pop(Reg)	BC	PP	SO	PO	-0.455	0.09301	73	-4.89	<.0001	-0.455004	5.77082e-06	0.000385885		FBgn0145976	FBtr0173974
FBtr0172316	Pop(Reg)	BC	PP	SO	PO	-0.4194	0.08573	73	-4.89	<.0001	-0.419353	5.78615e-06	0.000386714		FBgn0145987	FBtr0173985
FBtr0166966	Pop(Reg)	BC	PP	SO	PO	0.346	0.07077	73	4.89	<.0001	0.345997	5.84307e-06	0.000389699		FBgn0145989	FBtr0173987
FBtr0171790	Pop(Reg)	BC	PP	SO	PO	-0.3935	0.08051	73	-4.89	<.0001	-0.393454	5.88191e-06	0.000391772		FBgn0145997	FBtr0173995
FBtr0162738	Pop(Reg)	BC	PP	SO	PO	0.3739	0.07651	73	4.89	<.0001	0.373882	5.89989e-06	0.000392723		FBgn0146002	FBtr0174000
FBtr0173825	Pop(Reg)	BC	PP	SO	PO	0.4966	0.1016	73	4.89	<.0001	0.496567	5.92606e-06	0.000394189		FBgn0146009	FBtr0174007
FBtr0174639	Pop(Reg)	BC	PP	SO	PO	-0.1887	0.03869	73	-4.88	<.0001	-0.188739	6.07388e-06	0.000402123		FBgn0146010	FBtr0174008
FBtr0170056	Pop(Reg)	BC	PP	SO	PO	0.2467	0.05063	73	4.87	<.0001	0.246736	6.2109e-06	0.000409351		FBgn0146011	FBtr0174009
FBtr0162129	Pop(Reg)	BC	PP	SO	PO	0.4194	0.08611	73	4.87	<.0001	0.419424	6.25863e-06	0.000411906		FBgn0146018	FBtr0174016
FBtr0175306	Pop(Reg)	BC	PP	SO	PO	0.2871	0.05896	73	4.87	<.0001	0.287058	6.32121e-06	0.000415257		FBgn0146029	FBtr0174027
FBtr0164016	Pop(Reg)	BC	PP	SO	PO	0.3235	0.06645	73	4.87	<.0001	0.323518	6.32145e-06	0.000415269		FBgn0146031	FBtr0174029
FBtr0172993	Pop(Reg)	BC	PP	SO	PO	-0.4665	0.09589	73	-4.86	<.0001	-0.466465	6.40902e-06	0.000419967		FBgn0146035	FBtr0174033
FBtr0171396	Pop(Reg)	BC	PP	SO	PO	-0.6266	0.1289	73	-4.86	<.0001	-0.62662	6.48094e-06	0.000423814		FBgn0146037	FBtr0174035
FBtr0175140	Pop(Reg)	BC	PP	SO	PO	0.3201	0.06589	73	4.86	<.0001	0.320117	6.56799e-06	0.000428402		FBgn0146042	FBtr0174040
FBtr0165036	Pop(Reg)	BC	PP	SO	PO	-0.4169	0.08584	73	-4.86	<.0001	-0.416934	6.60474e-06	0.000430373		FBgn0146044	FBtr0174042
FBtr0167937	Pop(Reg)	BC	PP	SO	PO	-0.4286	0.08853	73	-4.84	<.0001	-0.428577	7.01636e-06	0.000451899		FBgn0146045	FBtr0174043
FBtr0165928	Pop(Reg)	BC	PP	SO	PO	-0.3656	0.07555	73	-4.84	<.0001	-0.365554	7.07878e-06	0.000455101		FBgn0146064	FBtr0174062
FBtr0172347	Pop(Reg)	BC	PP	SO	PO	0.5369	0.111	73	4.84	<.0001	0.536888	7.11476e-06	0.000456978		FBgn0146067	FBtr0174065
FBtr0161000	Pop(Reg)	BC	PP	SO	PO	0.4613	0.09541	73	4.84	<.0001	0.461318	7.17438e-06	0.000460172		FBgn0146073	FBtr0174071
FBtr0161569	Pop(Reg)	BC	PP	SO	PO	-0.4114	0.08522	73	-4.83	<.0001	-0.411433	7.37454e-06	0.000470575		FBgn0146088	FBtr0174087
FBtr0167503	Pop(Reg)	BC	PP	SO	PO	0.3285	0.06809	73	4.82	<.0001	0.328465	7.48268e-06	0.000476225		FBgn0146101	FBtr0174100
FBtr0162746	Pop(Reg)	BC	PP	SO	PO	0.2882	0.05974	73	4.82	<.0001	0.288188	7.4941e-06	0.000476813		FBgn0146105	FBtr0174104
FBtr0167314	Pop(Reg)	BC	PP	SO	PO	0.351	0.07285	73	4.82	<.0001	0.350999	7.64614e-06	0.000484602		FBgn0146115	FBtr0174114
FBtr0168062	Pop(Reg)	BC	PP	SO	PO	0.2591	0.05379	73	4.82	<.0001	0.259118	7.67146e-06	0.000485886		FBgn0146123	FBtr0174122
FBtr0173432	Pop(Reg)	BC	PP	SO	PO	-0.2869	0.05957	73	-4.82	<.0001	-0.28694	7.7002e-06	0.000487293		FBgn0146157	FBtr0174156
FBtr0168654	Pop(Reg)	BC	PP	SO	PO	0.3264	0.06778	73	4.82	<.0001	0.326439	7.70799e-06	0.000487689		FBgn0146169	FBtr0174168
FBtr0173725	Pop(Reg)	BC	PP	SO	PO	-0.2143	0.04453	73	-4.81	<.0001	-0.214271	7.8506e-06	0.000495104		FBgn0146173	FBtr0174172
FBtr0163038	Pop(Reg)	BC	PP	SO	PO	0.2624	0.05454	73	4.81	<.0001	0.262418	7.86158e-06	0.000495645		FBgn0146184	FBtr0174183
FBtr0165881	Pop(Reg)	BC	PP	SO	PO	0.3685	0.07663	73	4.81	<.0001	0.368481	7.9339e-06	0.000499194		FBgn0146185	FBtr0174184
FBtr0165027	Pop(Reg)	BC	PP	SO	PO	0.2146	0.04468	73	4.8	<.0001	0.214633	8.07321e-06	0.000506137		FBgn0146187	FBtr0174186
FBtr0162143	Pop(Reg)	BC	PP	SO	PO	-0.3558	0.07415	73	-4.8	<.0001	-0.355837	8.24049e-06	0.000514638		FBgn0146190	FBtr0174189
FBtr0168575	Pop(Reg)	BC	PP	SO	PO	-0.4062	0.08469	73	-4.8	<.0001	-0.406207	8.31062e-06	0.000518165		FBgn0146193	FBtr0174192
FBtr0167322	Pop(Reg)	BC	PP	SO	PO	-0.1785	0.03721	73	-4.8	<.0001	-0.178465	8.31472e-06	0.000518369		FBgn0146194	FBtr0174193
FBtr0166386	Pop(Reg)	BC	PP	SO	PO	0.3149	0.06567	73	4.79	<.0001	0.314883	8.3571e-06	0.000520448		FBgn0146202	FBtr0174201
FBtr0172742	Pop(Reg)	BC	PP	SO	PO	0.3561	0.07428	73	4.79	<.0001	0.3561	8.38638e-06	0.000521909		FBgn0146204	FBtr0174203
FBtr0168995	Pop(Reg)	BC	PP	SO	PO	-0.3883	0.081	73	-4.79	<.0001	-0.388254	8.40361e-06	0.000522745		FBgn0146206	FBtr0174205
FBtr0172704	Pop(Reg)	BC	PP	SO	PO	0.4521	0.09437	73	4.79	<.0001	0.452095	8.4954e-06	0.000527417		FBgn0146208	FBtr0174207
FBtr0164458	Pop(Reg)	BC	PP	SO	PO	-0.3959	0.08266	73	-4.79	<.0001	-0.395929	8.51383e-06	0.000528337		FBgn0146217	FBtr0174216
FBtr0170800	Pop(Reg)	BC	PP	SO	PO	-0.3265	0.06823	73	-4.79	<.0001	-0.326547	8.64998e-06	0.0005351		FBgn0146223	FBtr0174222
FBtr0172638	Pop(Reg)	BC	PP	SO	PO	0.547	0.1144	73	4.78	<.0001	0.546955	8.7834e-06	0.000541608		FBgn0146241	FBtr0174240
FBtr0171417	Pop(Reg)	BC	PP	SO	PO	0.3651	0.07637	73	4.78	<.0001	0.365134	8.8121e-06	0.000543005		FBgn0146269	FBtr0174268
FBtr0169280	Pop(Reg)	BC	PP	SO	PO	-0.1475	0.03086	73	-4.78	<.0001	-0.14753	8.84527e-06	0.000544648		FBgn0146275	FBtr0174274
FBtr0167232	Pop(Reg)	BC	PP	SO	PO	0.3779	0.07918	73	4.77	<.0001	0.377905	9.08124e-06	0.000556399		FBgn0146278	FBtr0174277
FBtr0161758	Pop(Reg)	BC	PP	SO	PO	-0.3698	0.07753	73	-4.77	<.0001	-0.369771	9.20163e-06	0.000562258		FBgn0146282	FBtr0174281
FBtr0168338	Pop(Reg)	BC	PP	SO	PO	0.3621	0.07598	73	4.77	<.0001	0.362104	9.33205e-06	0.000568554		FBgn0146283	FBtr0174282
FBtr0174865	Pop(Reg)	BC	PP	SO	PO	0.3455	0.07251	73	4.76	<.0001	0.345461	9.3841e-06	0.000570977		FBgn0146285	FBtr0174284
FBtr0169532	Pop(Reg)	BC	PP	SO	PO	-0.5449	0.1145	73	-4.76	<.0001	-0.544918	9.50711e-06	0.00057707		FBgn0146306	FBtr0174305
FBtr0168337	Pop(Reg)	BC	PP	SO	PO	-0.788	0.1656	73	-4.76	<.0001	-0.787964	9.62391e-06	0.000582708		FBgn0146311	FBtr0174310
FBtr0163354	Pop(Reg)	BC	PP	SO	PO	0.2604	0.05473	73	4.76	<.0001	0.260363	9.627e-06	0.00058285		FBgn0146312	FBtr0174311
FBtr0171023	Pop(Reg)	BC	PP	SO	PO	-0.3893	0.08185	73	-4.76	<.0001	-0.389338	9.65005e-06	0.000583987		FBgn0146324	FBtr0174323
FBtr0173991	Pop(Reg)	BC	PP	SO	PO	-0.2302	0.04839	73	-4.76	<.0001	-0.23017	9.65604e-06	0.000584245		FBgn0146327	FBtr0174326
FBtr0170779	Pop(Reg)	BC	PP	SO	PO	-0.466	0.09819	73	-4.75	<.0001	-0.466024	1.00482e-05	0.000603262		FBgn0146332	FBtr0174331
FBtr0169260	Pop(Reg)	BC	PP	SO	PO	0.4223	0.089	73	4.74	<.0001	0.422308	1.01046e-05	0.000605986		FBgn0146333	FBtr0174332
FBtr0171418	Pop(Reg)	BC	PP	SO	PO	0.3166	0.06675	73	4.74	<.0001	0.316641	1.01386e-05	0.000607609		FBgn0146342	FBtr0174341
FBtr0162892	Pop(Reg)	BC	PP	SO	PO	0.3333	0.07026	73	4.74	<.0001	0.333271	1.01646e-05	0.000608831		FBgn0146344	FBtr0174343
FBtr0172926	Pop(Reg)	BC	PP	SO	PO	0.262	0.0553	73	4.74	<.0001	0.261989	1.03707e-05	0.000618704		FBgn0146361	FBtr0174360
FBtr0164269	Pop(Reg)	BC	PP	SO	PO	0.2994	0.06325	73	4.73	<.0001	0.299428	1.05246e-05	0.000625959		FBgn0146391	FBtr0174390
FBtr0164632	Pop(Reg)	BC	PP	SO	PO	0.3129	0.06625	73	4.72	<.0001	0.312914	1.09444e-05	0.000645787		FBgn0146403	FBtr0174402
FBtr0170319	Pop(Reg)	BC	PP	SO	PO	0.2753	0.05828	73	4.72	<.0001	0.275293	1.09494e-05	0.000646047		FBgn0146410	FBtr0174409
FBtr0167032	Pop(Reg)	BC	PP	SO	PO	0.2491	0.05279	73	4.72	<.0001	0.249113	1.11474e-05	0.00065535		FBgn0146414	FBtr0174413
FBtr0166917	Pop(Reg)	BC	PP	SO	PO	0.2115	0.04483	73	4.72	<.0001	0.211504	1.11746e-05	0.000656551		FBgn0146420	FBtr0174419
FBtr0174200	Pop(Reg)	BC	PP	SO	PO	-0.392	0.08311	73	-4.72	<.0001	-0.391999	1.12439e-05	0.000659823		FBgn0146421	FBtr0174420
FBtr0163660	Pop(Reg)	BC	PP	SO	PO	-0.2961	0.06281	73	-4.71	<.0001	-0.296125	1.13223e-05	0.000663451		FBgn0146425	FBtr0174425
FBtr0172177	Pop(Reg)	BC	PP	SO	PO	0.2721	0.05777	73	4.71	<.0001	0.272106	1.14975e-05	0.000671466		FBgn0146434	FBtr0174434
FBtr0164433	Pop(Reg)	BC	PP	SO	PO	0.4873	0.1035	73	4.71	<.0001	0.48729	1.15602e-05	0.000674384		FBgn0146449	FBtr0174449
FBtr0168925	Pop(Reg)	BC	PP	SO	PO	0.5455	0.1159	73	4.71	<.0001	0.545548	1.16259e-05	0.000677438		FBgn0146454	FBtr0174454
FBtr0162544	Pop(Reg)	BC	PP	SO	PO	-0.3287	0.06988	73	-4.7	<.0001	-0.328722	1.17622e-05	0.000683796		FBgn0146459	FBtr0174459
FBtr0174415	Pop(Reg)	BC	PP	SO	PO	0.3631	0.07719	73	4.7	<.0001	0.363112	1.17746e-05	0.000684329		FBgn0146462	FBtr0174462
FBtr0166439	Pop(Reg)	BC	PP	SO	PO	0.2273	0.04837	73	4.7	<.0001	0.227293	1.20213e-05	0.000695785		FBgn0146463	FBtr0174463
FBtr0171814	Pop(Reg)	BC	PP	SO	PO	0.4933	0.1051	73	4.69	<.0001	0.493281	1.22102e-05	0.000704583		FBgn0146465	FBtr0174465
FBtr0169172	Pop(Reg)	BC	PP	SO	PO	0.2833	0.06043	73	4.69	<.0001	0.283269	1.2517e-05	0.000718624		FBgn0146474	FBtr0174474
FBtr0173849	Pop(Reg)	BC	PP	SO	PO	0.3802	0.08116	73	4.68	<.0001	0.380187	1.26874e-05	0.000726614		FBgn0146475	FBtr0174475
FBtr0163471	Pop(Reg)	BC	PP	SO	PO	0.3176	0.06783	73	4.68	<.0001	0.317647	1.27631e-05	0.000730049		FBgn0146478	FBtr0174478
FBtr0162019	Pop(Reg)	BC	PP	SO	PO	0.2177	0.04654	73	4.68	<.0001	0.217734	1.29844e-05	0.000740151		FBgn0146498	FBtr0174498
FBtr0164560	Pop(Reg)	BC	PP	SO	PO	-0.3117	0.06664	73	-4.68	<.0001	-0.311734	1.29917e-05	0.000740502		FBgn0146507	FBtr0174507
FBtr0166938	Pop(Reg)	BC	PP	SO	PO	-0.3058	0.0654	73	-4.68	<.0001	-0.3058	1.30902e-05	0.000744929		FBgn0146512	FBtr0174512
FBtr0164250	Pop(Reg)	BC	PP	SO	PO	0.4131	0.08843	73	4.67	<.0001	0.413118	1.3301e-05	0.000754308		FBgn0146513	FBtr0174513
FBtr0166228	Pop(Reg)	BC	PP	SO	PO	-0.1309	0.02803	73	-4.67	<.0001	-0.130902	1.33786e-05	0.000757791		FBgn0146517	FBtr0174517
FBtr0164666	Pop(Reg)	BC	PP	SO	PO	0.1827	0.03914	73	4.67	<.0001	0.182699	1.34784e-05	0.000762206		FBgn0146530	FBtr0174530
FBtr0163087	Pop(Reg)	BC	PP	SO	PO	-0.1818	0.03895	73	-4.67	<.0001	-0.181785	1.35116e-05	0.000763786		FBgn0146553	FBtr0174553
FBtr0165323	Pop(Reg)	BC	PP	SO	PO	-0.2799	0.05997	73	-4.67	<.0001	-0.279915	1.35159e-05	0.000764		FBgn0146557	FBtr0174557
FBtr0163855	Pop(Reg)	BC	PP	SO	PO	0.2898	0.0622	73	4.66	<.0001	0.289785	1.3952e-05	0.000783571		FBgn0146572	FBtr0174572
FBtr0166832	Pop(Reg)	BC	PP	SO	PO	0.2767	0.05943	73	4.66	<.0001	0.276719	1.40995e-05	0.000790103		FBgn0146575	FBtr0174575
FBtr0167033	Pop(Reg)	BC	PP	SO	PO	0.3836	0.08244	73	4.65	<.0001	0.383593	1.42518e-05	0.000796855		FBgn0146580	FBtr0174580
FBtr0173943	Pop(Reg)	BC	PP	SO	PO	0.4008	0.08619	73	4.65	<.0001	0.400777	1.44131e-05	0.000804119		FBgn0146590	FBtr0174590
FBtr0173263	Pop(Reg)	BC	PP	SO	PO	0.2581	0.05551	73	4.65	<.0001	0.258064	1.44832e-05	0.000807254		FBgn0146596	FBtr0174596
FBtr0161959	Pop(Reg)	BC	PP	SO	PO	-0.5732	0.1234	73	-4.65	<.0001	-0.573176	1.46125e-05	0.000812963		FBgn0146602	FBtr0174602
FBtr0171210	Pop(Reg)	BC	PP	SO	PO	-0.8265	0.1779	73	-4.64	<.0001	-0.8265	1.46966e-05	0.000816751		FBgn0146603	FBtr0174603
FBtr0170935	Pop(Reg)	BC	PP	SO	PO	0.3212	0.06919	73	4.64	<.0001	0.321179	1.48567e-05	0.000823563		FBgn0146605	FBtr0174605
FBtr0162658	Pop(Reg)	BC	PP	SO	PO	0.2126	0.04585	73	4.64	<.0001	0.212587	1.5181e-05	0.000837632		FBgn0146611	FBtr0174611
FBtr0168446	Pop(Reg)	BC	PP	SO	PO	-0.2555	0.05512	73	-4.64	<.0001	-0.255484	1.52405e-05	0.000840344		FBgn0146612	FBtr0174612
FBtr0162318	Pop(Reg)	BC	PP	SO	PO	0.3498	0.07549	73	4.63	<.0001	0.349824	1.5313e-05	0.000843426		FBgn0146613	FBtr0174613
FBtr0167217	Pop(Reg)	BC	PP	SO	PO	0.3294	0.07116	73	4.63	<.0001	0.329411	1.55773e-05	0.000855216		FBgn0146616	FBtr0174616
FBtr0175148	Pop(Reg)	BC	PP	SO	PO	-0.2918	0.06306	73	-4.63	<.0001	-0.291803	1.56973e-05	0.000860514		FBgn0146624	FBtr0174624
FBtr0166272	Pop(Reg)	BC	PP	SO	PO	-0.4862	0.1051	73	-4.63	<.0001	-0.486171	1.57893e-05	0.000864583		FBgn0146629	FBtr0174629
FBtr0165748	Pop(Reg)	BC	PP	SO	PO	0.2826	0.06111	73	4.63	<.0001	0.282643	1.58173e-05	0.000865835		FBgn0146637	FBtr0174637
FBtr0173374	Pop(Reg)	BC	PP	SO	PO	-0.3245	0.07017	73	-4.62	<.0001	-0.32446	1.58948e-05	0.000869197		FBgn0146649	FBtr0174649
FBtr0170196	Pop(Reg)	BC	PP	SO	PO	-0.3487	0.07542	73	-4.62	<.0001	-0.348716	1.59006e-05	0.000869451		FBgn0146653	FBtr0174653
FBtr0172324	Pop(Reg)	BC	PP	SO	PO	-0.7931	0.1715	73	-4.62	<.0001	-0.793114	1.59291e-05	0.000870712		FBgn0146665	FBtr0174665
FBtr0164971	Pop(Reg)	BC	PP	SO	PO	0.3088	0.0668	73	4.62	<.0001	0.308781	1.5997e-05	0.000873596		FBgn0146677	FBtr0174678
FBtr0162299	Pop(Reg)	BC	PP	SO	PO	-0.493	0.1067	73	-4.62	<.0001	-0.49298	1.60033e-05	0.000873876		FBgn0146690	FBtr0174691
FBtr0166807	Pop(Reg)	BC	PP	SO	PO	-0.2003	0.04334	73	-4.62	<.0001	-0.200255	1.60716e-05	0.000876922		FBgn0146693	FBtr0174694
FBtr0173373	Pop(Reg)	BC	PP	SO	PO	0.3144	0.06805	73	4.62	<.0001	0.314396	1.61111e-05	0.00087869		FBgn0146694	FBtr0174695
FBtr0164707	Pop(Reg)	BC	PP	SO	PO	-0.4168	0.09038	73	-4.61	<.0001	-0.416766	1.6674e-05	0.000902668		FBgn0146697	FBtr0174698
FBtr0166438	Pop(Reg)	BC	PP	SO	PO	0.3253	0.07054	73	4.61	<.0001	0.325257	1.6703e-05	0.000903876		FBgn0146708	FBtr0174709
FBtr0165785	Pop(Reg)	BC	PP	SO	PO	0.1786	0.03875	73	4.61	<.0001	0.17864	1.67452e-05	0.000905712		FBgn0146712	FBtr0174714
FBtr0168737	Pop(Reg)	BC	PP	SO	PO	0.227	0.04927	73	4.61	<.0001	0.227047	1.68814e-05	0.000911603		FBgn0146713	FBtr0174715
FBtr0169428	Pop(Reg)	BC	PP	SO	PO	0.2666	0.05786	73	4.61	<.0001	0.266597	1.68933e-05	0.00091211		FBgn0146726	FBtr0174728
FBtr0170626	Pop(Reg)	BC	PP	SO	PO	0.408	0.08856	73	4.61	<.0001	0.408033	1.69124e-05	0.000912967		FBgn0146727	FBtr0174729
FBtr0170338	Pop(Reg)	BC	PP	SO	PO	-0.2141	0.04652	73	-4.6	<.0001	-0.214104	1.72012e-05	0.000925498		FBgn0146734	FBtr0174736
FBtr0164617	Pop(Reg)	BC	PP	SO	PO	0.1551	0.03369	73	4.6	<.0001	0.155058	1.72563e-05	0.000927904		FBgn0146745	FBtr0174747
FBtr0174312	Pop(Reg)	BC	PP	SO	PO	0.1449	0.0315	73	4.6	<.0001	0.144933	1.73494e-05	0.000931838		FBgn0146752	FBtr0174754
FBtr0161352	Pop(Reg)	BC	PP	SO	PO	0.373	0.08119	73	4.59	<.0001	0.372962	1.77886e-05	0.000950589		FBgn0146757	FBtr0174759
FBtr0167960	Pop(Reg)	BC	PP	SO	PO	-0.3353	0.07302	73	-4.59	<.0001	-0.335259	1.79317e-05	0.000956856		FBgn0146761	FBtr0174763
FBtr0162235	Pop(Reg)	BC	PP	SO	PO	0.2773	0.06042	73	4.59	<.0001	0.277284	1.8086e-05	0.000963387		FBgn0146782	FBtr0174784
FBtr0173927	Pop(Reg)	BC	PP	SO	PO	-0.3883	0.08462	73	-4.59	<.0001	-0.38829	1.81226e-05	0.000964862		FBgn0146784	FBtr0174786
FBtr0167538	Pop(Reg)	BC	PP	SO	PO	0.1639	0.03573	73	4.59	<.0001	0.163928	1.8176e-05	0.000967173		FBgn0146801	FBtr0174803
FBtr0170233	Pop(Reg)	BC	PP	SO	PO	-0.2081	0.04539	73	-4.58	<.0001	-0.208079	1.8391e-05	0.00097607		FBgn0146807	FBtr0174809
FBtr0169370	Pop(Reg)	BC	PP	SO	PO	0.3797	0.08286	73	4.58	<.0001	0.379665	1.8575e-05	0.000984025		FBgn0146814	FBtr0174816
FBtr0172397	Pop(Reg)	BC	PP	SO	PO	0.2447	0.05342	73	4.58	<.0001	0.244696	1.86917e-05	0.000988878		FBgn0146819	FBtr0174821
FBtr0161979	Pop(Reg)	BC	PP	SO	PO	0.2732	0.05968	73	4.58	<.0001	0.273233	1.88195e-05	0.000994275		FBgn0146832	FBtr0174834
FBtr0166788	Pop(Reg)	BC	PP	SO	PO	-0.3089	0.0675	73	-4.58	<.0001	-0.308897	1.89574e-05	0.00099992		FBgn0146846	FBtr0174848
FBtr0161165	Pop(Reg)	BC	PP	SO	PO	0.3766	0.08235	73	4.57	<.0001	0.376591	1.92255e-05	0.00101105		FBgn0146847	FBtr0174849
FBtr0161958	Pop(Reg)	BC	PP	SO	PO	-0.4377	0.09576	73	-4.57	<.0001	-0.437744	1.93422e-05	0.00101593		FBgn0146848	FBtr0174850
FBtr0163504	Pop(Reg)	BC	PP	SO	PO	0.2539	0.05554	73	4.57	<.0001	0.253862	1.93932e-05	0.00101804		FBgn0146850	FBtr0174852
FBtr0167586	Pop(Reg)	BC	PP	SO	PO	0.334	0.07311	73	4.57	<.0001	0.33401	1.95358e-05	0.001024		FBgn0146852	FBtr0174854
FBtr0166278	Pop(Reg)	BC	PP	SO	PO	0.545	0.1194	73	4.57	<.0001	0.544955	1.97312e-05	0.00103213		FBgn0146873	FBtr0174875
FBtr0175353	Pop(Reg)	BC	PP	SO	PO	0.5591	0.1225	73	4.56	<.0001	0.55912	1.98954e-05	0.00103884		FBgn0146875	FBtr0174877
FBtr0164479	Pop(Reg)	BC	PP	SO	PO	-0.2483	0.05445	73	-4.56	<.0001	-0.248275	2.02004e-05	0.00105134		FBgn0146876	FBtr0174878
FBtr0172666	Pop(Reg)	BC	PP	SO	PO	-0.1744	0.03828	73	-4.56	<.0001	-0.174424	2.04532e-05	0.00106201		FBgn0146890	FBtr0174892
FBtr0166329	Pop(Reg)	BC	PP	SO	PO	0.3746	0.08227	73	4.55	<.0001	0.374626	2.06427e-05	0.00106974		FBgn0146893	FBtr0174895
FBtr0166585	Pop(Reg)	BC	PP	SO	PO	-0.6677	0.1469	73	-4.55	<.0001	-0.66773	2.12697e-05	0.00109545		FBgn0146894	FBtr0174896
FBtr0166427	Pop(Reg)	BC	PP	SO	PO	-0.3211	0.07066	73	-4.54	<.0001	-0.321102	2.13793e-05	0.00109987		FBgn0146906	FBtr0174908
FBtr0172000	Pop(Reg)	BC	PP	SO	PO	0.3547	0.07805	73	4.54	<.0001	0.354659	2.14067e-05	0.00110097		FBgn0146911	FBtr0174913
FBtr0161701	Pop(Reg)	BC	PP	SO	PO	-0.3464	0.07625	73	-4.54	<.0001	-0.346384	2.14745e-05	0.00110372		FBgn0146912	FBtr0174914
FBtr0166163	Pop(Reg)	BC	PP	SO	PO	0.3242	0.07137	73	4.54	<.0001	0.324214	2.15135e-05	0.00110522		FBgn0146914	FBtr0174916
FBtr0173906	Pop(Reg)	BC	PP	SO	PO	-0.3614	0.07969	73	-4.54	<.0001	-0.361411	2.20771e-05	0.00112801		FBgn0146916	FBtr0174918
FBtr0164096	Pop(Reg)	BC	PP	SO	PO	-0.1356	0.0299	73	-4.54	<.0001	-0.135629	2.20819e-05	0.00112819		FBgn0146917	FBtr0174919
FBtr0164231	Pop(Reg)	BC	PP	SO	PO	-0.3356	0.07401	73	-4.53	<.0001	-0.335601	2.21561e-05	0.00113128		FBgn0146918	FBtr0174920
FBtr0173806	Pop(Reg)	BC	PP	SO	PO	0.1542	0.03403	73	4.53	<.0001	0.154192	2.24011e-05	0.00114095		FBgn0146922	FBtr0174924
FBtr0171958	Pop(Reg)	BC	PP	SO	PO	0.2829	0.06245	73	4.53	<.0001	0.282948	2.24797e-05	0.00114433		FBgn0146928	FBtr0174930
FBtr0172168	Pop(Reg)	BC	PP	SO	PO	-0.2342	0.05169	73	-4.53	<.0001	-0.234192	2.24826e-05	0.00114442		FBgn0146931	FBtr0174933
FBtr0170868	Pop(Reg)	BC	PP	SO	PO	-0.3158	0.0697	73	-4.53	<.0001	-0.315765	2.24914e-05	0.00114482		FBgn0146938	FBtr0174940
FBtr0160995	Pop(Reg)	BC	PP	SO	PO	0.3639	0.08033	73	4.53	<.0001	0.363911	2.25292e-05	0.00114639		FBgn0146955	FBtr0174957
FBtr0168358	Pop(Reg)	BC	PP	SO	PO	0.1458	0.0322	73	4.53	<.0001	0.145767	2.27378e-05	0.00115474		FBgn0146963	FBtr0174965
FBtr0175149	Pop(Reg)	BC	PP	SO	PO	-0.1666	0.0368	73	-4.53	<.0001	-0.166616	2.27494e-05	0.00115517		FBgn0146969	FBtr0174971
FBtr0168916	Pop(Reg)	BC	PP	SO	PO	-0.2807	0.06201	73	-4.53	<.0001	-0.280705	2.27767e-05	0.00115627		FBgn0146982	FBtr0174984
FBtr0166590	Pop(Reg)	BC	PP	SO	PO	0.2953	0.06525	73	4.53	<.0001	0.29533	2.28227e-05	0.00115814		FBgn0146985	FBtr0174987
FBtr0162095	Pop(Reg)	BC	PP	SO	PO	0.3268	0.0722	73	4.53	<.0001	0.326786	2.2863e-05	0.00115981		FBgn0146988	FBtr0174990
FBtr0170197	Pop(Reg)	BC	PP	SO	PO	0.4027	0.08898	73	4.53	<.0001	0.402669	2.28916e-05	0.00116102		FBgn0146991	FBtr0174993
FBtr0168212	Pop(Reg)	BC	PP	SO	PO	-0.1207	0.02669	73	-4.52	<.0001	-0.120691	2.32227e-05	0.00117408		FBgn0146999	FBtr0175001
FBtr0172213	Pop(Reg)	BC	PP	SO	PO	0.5306	0.1174	73	4.52	<.0001	0.530643	2.34757e-05	0.00118432		FBgn0147010	FBtr0175012
FBtr0163483	Pop(Reg)	BC	PP	SO	PO	0.4656	0.1031	73	4.52	<.0001	0.465593	2.35406e-05	0.00118685		FBgn0147011	FBtr0175013
FBtr0164467	Pop(Reg)	BC	PP	SO	PO	-0.5776	0.1279	73	-4.52	<.0001	-0.577636	2.37299e-05	0.00119447		FBgn0147013	FBtr0175015
FBtr0162901	Pop(Reg)	BC	PP	SO	PO	0.2056	0.04554	73	4.52	<.0001	0.205632	2.37756e-05	0.00119622		FBgn0147016	FBtr0175018
FBtr0165828	Pop(Reg)	BC	PP	SO	PO	0.5055	0.112	73	4.51	<.0001	0.505493	2.38347e-05	0.00119851		FBgn0147023	FBtr0175025
FBtr0167714	Pop(Reg)	BC	PP	SO	PO	-0.3996	0.08853	73	-4.51	<.0001	-0.399637	2.38911e-05	0.0012007		FBgn0147030	FBtr0175032
FBtr0171068	Pop(Reg)	BC	PP	SO	PO	-0.3919	0.08686	73	-4.51	<.0001	-0.391882	2.40983e-05	0.0012088		FBgn0147036	FBtr0175038
FBtr0164058	Pop(Reg)	BC	PP	SO	PO	-0.1617	0.03584	73	-4.51	<.0001	-0.161714	2.40993e-05	0.00120883		FBgn0147037	FBtr0175039
FBtr0169739	Pop(Reg)	BC	PP	SO	PO	-0.1881	0.04172	73	-4.51	<.0001	-0.188107	2.43386e-05	0.00121845		FBgn0147046	FBtr0175048
FBtr0174659	Pop(Reg)	BC	PP	SO	PO	-0.3397	0.07543	73	-4.5	<.0001	-0.339665	2.48508e-05	0.00123838		FBgn0147047	FBtr0175049
FBtr0166299	Pop(Reg)	BC	PP	SO	PO	0.2141	0.04755	73	4.5	<.0001	0.214113	2.48609e-05	0.00123881		FBgn0147048	FBtr0175050
FBtr0165948	Pop(Reg)	BC	PP	SO	PO	0.277	0.06155	73	4.5	<.0001	0.276952	2.51764e-05	0.00125119		FBgn0147049	FBtr0175051
FBtr0162020	Pop(Reg)	BC	PP	SO	PO	-0.5157	0.1147	73	-4.5	<.0001	-0.515655	2.54142e-05	0.00126063		FBgn0147057	FBtr0175059
FBtr0164513	Pop(Reg)	BC	PP	SO	PO	0.2482	0.05518	73	4.5	<.0001	0.248153	2.54462e-05	0.0012618		FBgn0147063	FBtr0175065
FBtr0165161	Pop(Reg)	BC	PP	SO	PO	-0.2247	0.05007	73	-4.49	<.0001	-0.224653	2.63864e-05	0.00129814		FBgn0147072	FBtr0175074
FBtr0170688	Pop(Reg)	BC	PP	SO	PO	0.3321	0.07403	73	4.49	<.0001	0.33211	2.64458e-05	0.00130042		FBgn0147078	FBtr0175080
FBtr0168263	Pop(Reg)	BC	PP	SO	PO	-0.2902	0.06469	73	-4.49	<.0001	-0.290199	2.64924e-05	0.00130213		FBgn0147082	FBtr0175084
FBtr0164302	Pop(Reg)	BC	PP	SO	PO	0.2764	0.06163	73	4.48	<.0001	0.276391	2.66299e-05	0.00130755		FBgn0147093	FBtr0175095
FBtr0170240	Pop(Reg)	BC	PP	SO	PO	-0.1773	0.03954	73	-4.48	<.0001	-0.177268	2.671e-05	0.00131066		FBgn0147096	FBtr0175098
FBtr0160938	Pop(Reg)	BC	PP	SO	PO	0.3188	0.07112	73	4.48	<.0001	0.31879	2.68178e-05	0.00131498		FBgn0147099	FBtr0175101
FBtr0168310	Pop(Reg)	BC	PP	SO	PO	0.2532	0.05651	73	4.48	<.0001	0.253205	2.69997e-05	0.00132208		FBgn0147100	FBtr0175102
FBtr0170133	Pop(Reg)	BC	PP	SO	PO	0.2764	0.0617	73	4.48	<.0001	0.276358	2.7172e-05	0.00132872		FBgn0147145	FBtr0175147
FBtr0163305	Pop(Reg)	BC	PP	SO	PO	0.3578	0.07995	73	4.47	<.0001	0.357766	2.76139e-05	0.00134589		FBgn0147146	FBtr0175148
FBtr0163428	Pop(Reg)	BC	PP	SO	PO	-0.2599	0.05808	73	-4.47	<.0001	-0.259902	2.76218e-05	0.00134616		FBgn0147156	FBtr0175159
FBtr0175265	Pop(Reg)	BC	PP	SO	PO	-0.2932	0.06555	73	-4.47	<.0001	-0.293194	2.77725e-05	0.00135175		FBgn0147158	FBtr0175161
FBtr0164622	Pop(Reg)	BC	PP	SO	PO	0.2206	0.04939	73	4.47	<.0001	0.220622	2.84243e-05	0.00137682		FBgn0147160	FBtr0175163
FBtr0166151	Pop(Reg)	BC	PP	SO	PO	-0.4236	0.09485	73	-4.47	<.0001	-0.423569	2.85138e-05	0.00138019		FBgn0147161	FBtr0175164
FBtr0174729	Pop(Reg)	BC	PP	SO	PO	-0.317	0.07098	73	-4.47	<.0001	-0.316971	2.8539e-05	0.00138117		FBgn0147162	FBtr0175165
FBtr0171979	Pop(Reg)	BC	PP	SO	PO	0.2312	0.05178	73	4.46	<.0001	0.231173	2.86947e-05	0.00138715		FBgn0147163	FBtr0175166
FBtr0168501	Pop(Reg)	BC	PP	SO	PO	-0.8934	0.2003	73	-4.46	<.0001	-0.893363	2.90534e-05	0.00140085		FBgn0147167	FBtr0175170
FBtr0165089	Pop(Reg)	BC	PP	SO	PO	-0.2362	0.053	73	-4.46	<.0001	-0.236245	2.94411e-05	0.00141565		FBgn0147177	FBtr0175180
FBtr0168740	Pop(Reg)	BC	PP	SO	PO	-0.2464	0.05534	73	-4.45	<.0001	-0.246378	2.99577e-05	0.00143551		FBgn0147182	FBtr0175185
FBtr0169596	Pop(Reg)	BC	PP	SO	PO	-0.3678	0.08267	73	-4.45	<.0001	-0.367833	3.02699e-05	0.00144732		FBgn0147195	FBtr0175198
FBtr0160975	Pop(Reg)	BC	PP	SO	PO	0.1616	0.03633	73	4.45	<.0001	0.161645	3.02699e-05	0.00144732		FBgn0147208	FBtr0175211
FBtr0162275	Pop(Reg)	BC	PP	SO	PO	0.2124	0.04775	73	4.45	<.0001	0.212414	3.0346e-05	0.0014502		FBgn0147217	FBtr0175220
FBtr0170674	Pop(Reg)	BC	PP	SO	PO	0.3687	0.08291	73	4.45	<.0001	0.368713	3.05084e-05	0.00145627		FBgn0147219	FBtr0175222
FBtr0161145	Pop(Reg)	BC	PP	SO	PO	0.2162	0.04862	73	4.45	<.0001	0.216179	3.06044e-05	0.00145985		FBgn0147237	FBtr0175240
FBtr0173177	Pop(Reg)	BC	PP	SO	PO	0.1764	0.03967	73	4.45	<.0001	0.176355	3.07014e-05	0.00146359		FBgn0147247	FBtr0175250
FBtr0174754	Pop(Reg)	BC	PP	SO	PO	0.3473	0.07815	73	4.44	<.0001	0.347318	3.08435e-05	0.00146858		FBgn0147249	FBtr0175252
FBtr0174600	Pop(Reg)	BC	PP	SO	PO	0.2331	0.05245	73	4.44	<.0001	0.233077	3.09534e-05	0.00147254		FBgn0147251	FBtr0175254
FBtr0166817	Pop(Reg)	BC	PP	SO	PO	0.2146	0.04831	73	4.44	<.0001	0.21462	3.10393e-05	0.00147588		FBgn0147260	FBtr0175263
FBtr0173944	Pop(Reg)	BC	PP	SO	PO	0.3992	0.08991	73	4.44	<.0001	0.399206	3.13316e-05	0.00148699		FBgn0147264	FBtr0175267
FBtr0161400	Pop(Reg)	BC	PP	SO	PO	0.2837	0.06393	73	4.44	<.0001	0.283666	3.16775e-05	0.00149971		FBgn0147278	FBtr0175281
FBtr0170640	Pop(Reg)	BC	PP	SO	PO	0.3073	0.06926	73	4.44	<.0001	0.307327	3.16904e-05	0.00150014		FBgn0147292	FBtr0175295
FBtr0170274	Pop(Reg)	BC	PP	SO	PO	-0.1669	0.03764	73	-4.44	<.0001	-0.166944	3.18833e-05	0.00150749		FBgn0147295	FBtr0175298
FBtr0171273	Pop(Reg)	BC	PP	SO	PO	0.2808	0.06333	73	4.43	<.0001	0.280812	3.2002e-05	0.00151156		FBgn0147298	FBtr0175301
FBtr0175376	Pop(Reg)	BC	PP	SO	PO	-0.1655	0.03737	73	-4.43	<.0001	-0.165525	3.25222e-05	0.00153061		FBgn0147302	FBtr0175305
FBtr0166035	Pop(Reg)	BC	PP	SO	PO	0.3415	0.07711	73	4.43	<.0001	0.341457	3.27428e-05	0.00153873		FBgn0147324	FBtr0175327
FBtr0163466	Pop(Reg)	BC	PP	SO	PO	0.3414	0.07711	73	4.43	<.0001	0.341396	3.28033e-05	0.0015409		FBgn0147332	FBtr0175335
FBtr0170312	Pop(Reg)	BC	PP	SO	PO	-0.2433	0.05498	73	-4.42	<.0001	-0.243259	3.31315e-05	0.00155309		FBgn0147342	FBtr0175345
FBtr0165550	Pop(Reg)	BC	PP	SO	PO	-0.4312	0.09747	73	-4.42	<.0001	-0.431172	3.32733e-05	0.00155836		FBgn0147346	FBtr0175349
FBtr0161666	Pop(Reg)	BC	PP	SO	PO	0.2564	0.05797	73	4.42	<.0001	0.256418	3.33034e-05	0.00155946		FBgn0147347	FBtr0175350
FBtr0163412	Pop(Reg)	BC	PP	SO	PO	0.5891	0.1333	73	4.42	<.0001	0.589134	3.36357e-05	0.00157209		FBgn0147350	FBtr0175353
FBtr0162043	Pop(Reg)	BC	PP	SO	PO	-0.2719	0.06153	73	-4.42	<.0001	-0.271935	3.37511e-05	0.00157618		FBgn0147351	FBtr0175354
FBtr0163295	Pop(Reg)	BC	PP	SO	PO	-0.3259	0.07376	73	-4.42	<.0001	-0.325893	3.39523e-05	0.00158358		FBgn0147365	FBtr0175368
FBtr0167784	Pop(Reg)	BC	PP	SO	PO	-0.355	0.08037	73	-4.42	<.0001	-0.35505	3.4017e-05	0.00158595		FBgn0147367	FBtr0175370
FBtr0162145	Pop(Reg)	BC	PP	SO	PO	-0.377	0.08534	73	-4.42	<.0001	-0.376968	3.40523e-05	0.00158733		FBgn0147370	FBtr0175373
FBtr0173308	Pop(Reg)	BC	PP	SO	PO	0.2092	0.0474	73	4.41	<.0001	0.209238	3.44288e-05	0.00160097		FBgn0147371	FBtr0175374
FBtr0164861	Pop(Reg)	BC	PP	SO	PO	0.2574	0.05831	73	4.41	<.0001	0.257364	3.45146e-05	0.00160401		FBgn0147372	FBtr0175375
FBtr0163749	Pop(Reg)	BC	PP	SO	PO	-0.1815	0.04113	73	-4.41	<.0001	-0.181495	3.46494e-05	0.00160884		FBgn0147379	FBtr0175382
FBtr0173340	Pop(Reg)	BC	PP	SO	PO	0.2326	0.05274	73	4.41	<.0001	0.232559	3.50035e-05	0.00162163		FBgn0147396	FBtr0175399
FBtr0167948	Pop(Reg)	BC	PP	SO	PO	-0.4563	0.1036	73	-4.41	<.0001	-0.456332	3.5405e-05	0.00163619		FBgn0147398	FBtr0175401
FBtr0175490	Pop(Reg)	BC	PP	SO	PO	-0.1739	0.03947	73	-4.41	<.0001	-0.173907	3.55486e-05	0.00164143		FBgn0147404	FBtr0175407
FBtr0169862	Pop(Reg)	BC	PP	SO	PO	0.2419	0.05495	73	4.4	<.0001	0.241868	3.60211e-05	0.00165874		FBgn0147411	FBtr0175414
FBtr0164656	Pop(Reg)	BC	PP	SO	PO	0.1695	0.03858	73	4.39	<.0001	0.169548	3.69726e-05	0.00169311		FBgn0147412	FBtr0175415
FBtr0174394	Pop(Reg)	BC	PP	SO	PO	-0.2694	0.0613	73	-4.39	<.0001	-0.269404	3.70029e-05	0.0016942		FBgn0147422	FBtr0175425
FBtr0163360	Pop(Reg)	BC	PP	SO	PO	0.4379	0.09972	73	4.39	<.0001	0.437916	3.74073e-05	0.00170836		FBgn0147424	FBtr0175427
FBtr0163714	Pop(Reg)	BC	PP	SO	PO	-0.254	0.05785	73	-4.39	<.0001	-0.254029	3.74412e-05	0.00170945		FBgn0147425	FBtr0175428
FBtr0162736	Pop(Reg)	BC	PP	SO	PO	-0.176	0.0401	73	-4.39	<.0001	-0.176013	3.77149e-05	0.0017193		FBgn0147430	FBtr0175433
FBtr0162202	Pop(Reg)	BC	PP	SO	PO	0.2394	0.05456	73	4.39	<.0001	0.239443	3.78108e-05	0.00172272		FBgn0147438	FBtr0175441
FBtr0162377	Pop(Reg)	BC	PP	SO	PO	-0.1549	0.03531	73	-4.39	<.0001	-0.154931	3.78562e-05	0.00172445		FBgn0147445	FBtr0175448
FBtr0161295	Pop(Reg)	BC	PP	SO	PO	0.275	0.06268	73	4.39	<.0001	0.275019	3.79534e-05	0.00172787		FBgn0147447	FBtr0175450
FBtr0175563	Pop(Reg)	BC	PP	SO	PO	0.2379	0.05431	73	4.38	<.0001	0.237937	3.87958e-05	0.00175783		FBgn0147448	FBtr0175451
FBtr0169727	Pop(Reg)	BC	PP	SO	PO	0.2561	0.05846	73	4.38	<.0001	0.256065	3.89727e-05	0.00176388		FBgn0147451	FBtr0175454
FBtr0168257	Pop(Reg)	BC	PP	SO	PO	0.1759	0.04016	73	4.38	<.0001	0.175856	3.91618e-05	0.00177053		FBgn0147452	FBtr0175455
FBtr0168729	Pop(Reg)	BC	PP	SO	PO	0.4609	0.1054	73	4.37	<.0001	0.460899	4.0125e-05	0.00180435		FBgn0147462	FBtr0175465
FBtr0167404	Pop(Reg)	BC	PP	SO	PO	0.2366	0.05412	73	4.37	<.0001	0.236555	4.02996e-05	0.00181011		FBgn0147463	FBtr0175466
FBtr0167794	Pop(Reg)	BC	PP	SO	PO	-0.1727	0.03951	73	-4.37	<.0001	-0.172696	4.03733e-05	0.00181271		FBgn0147475	FBtr0175478
FBtr0174556	Pop(Reg)	BC	PP	SO	PO	0.1565	0.03582	73	4.37	<.0001	0.156502	4.05697e-05	0.00181967		FBgn0147479	FBtr0175482
FBtr0175382	Pop(Reg)	BC	PP	SO	PO	-0.2345	0.05368	73	-4.37	<.0001	-0.234458	4.07828e-05	0.00182721		FBgn0147480	FBtr0175483
FBtr0163652	Pop(Reg)	BC	PP	SO	PO	-0.6059	0.1388	73	-4.36	<.0001	-0.605867	4.13845e-05	0.00184829		FBgn0147484	FBtr0175487
FBtr0168935	Pop(Reg)	BC	PP	SO	PO	-0.3001	0.06883	73	-4.36	<.0001	-0.300086	4.19856e-05	0.00186884		FBgn0147487	FBtr0175490
FBtr0172872	Pop(Reg)	BC	PP	SO	PO	0.2006	0.04611	73	4.35	<.0001	0.200591	4.34796e-05	0.00192112		FBgn0147488	FBtr0175491
FBtr0170858	Pop(Reg)	BC	PP	SO	PO	-0.4296	0.09877	73	-4.35	<.0001	-0.429606	4.3532e-05	0.0019228		FBgn0147506	FBtr0175509
FBtr0163010	Pop(Reg)	BC	PP	SO	PO	0.2624	0.06039	73	4.35	<.0001	0.262406	4.42092e-05	0.00194634		FBgn0147514	FBtr0175517
FBtr0165667	Pop(Reg)	BC	PP	SO	PO	0.3704	0.0853	73	4.34	<.0001	0.37039	4.47318e-05	0.00196431		FBgn0147532	FBtr0175535
FBtr0162696	Pop(Reg)	BC	PP	SO	PO	0.1885	0.04343	73	4.34	<.0001	0.188509	4.50298e-05	0.00197409		FBgn0147541	FBtr0175545
FBtr0165104	Pop(Reg)	BC	PP	SO	PO	-0.1782	0.04106	73	-4.34	<.0001	-0.178154	4.53484e-05	0.00198464		FBgn0147564	FBtr0175569
FBtr0165418	Pop(Reg)	BC	PP	SO	PO	-0.2274	0.05256	73	-4.33	<.0001	-0.227381	4.74489e-05	0.00205616		FBgn0147576	FBtr0175581
FBtr0165898	Pop(Reg)	BC	PP	SO	PO	-0.4317	0.09992	73	-4.32	<.0001	-0.431698	4.83489e-05	0.00208623		FBgn0147577	FBtr0175582
FBtr0171150	Pop(Reg)	BC	PP	SO	PO	0.3394	0.07856	73	4.32	<.0001	0.33937	4.8463e-05	0.00209005		FBgn0147589	FBtr0175594
FBtr0163134	Pop(Reg)	BC	PP	SO	PO	-0.5199	0.1204	73	-4.32	<.0001	-0.519875	4.911e-05	0.00211136		FBgn0147595	FBtr0175600
FBtr0168082	Pop(Reg)	BC	PP	SO	PO	-0.2009	0.04657	73	-4.31	<.0001	-0.200942	4.93932e-05	0.00212104		FBgn0147600	FBtr0175605
FBtr0166401	Pop(Reg)	BC	PP	SO	PO	-0.287	0.06654	73	-4.31	<.0001	-0.287039	4.95024e-05	0.00212477		FBgn0147601	FBtr0175606
FBtr0171174	Pop(Reg)	BC	PP	SO	PO	0.1638	0.03798	73	4.31	<.0001	0.163841	4.96326e-05	0.0021291		FBgn0147604	FBtr0175609
FBtr0168312	Pop(Reg)	BC	PP	SO	PO	-0.362	0.08397	73	-4.31	<.0001	-0.362035	5.00055e-05	0.0021414		#N/A	FBtr0170002
FBtr0162081	Pop(Reg)	BC	PP	SO	PO	0.1424	0.03304	73	4.31	<.0001	0.142439	5.00741e-05	0.00214378		#N/A	FBtr0170843
FBtr0166584	Pop(Reg)	BC	PP	SO	PO	-0.3776	0.08762	73	-4.31	<.0001	-0.377592	5.03406e-05	0.00215264		#N/A	FBtr0162575
FBtr0170591	Pop(Reg)	BC	PP	SO	PO	0.3284	0.07624	73	4.31	<.0001	0.328407	5.06471e-05	0.00216273		#N/A	FBtr0166504
FBtr0161496	Pop(Reg)	BC	PP	SO	PO	0.1951	0.04532	73	4.3	<.0001	0.195095	5.12008e-05	0.00218102		#N/A	FBtr0165403
FBtr0164793	Pop(Reg)	BC	PP	SO	PO	-0.473	0.1099	73	-4.3	<.0001	-0.472964	5.13711e-05	0.00218677		#N/A	FBtr0173404
FBtr0161522	Pop(Reg)	BC	PP	SO	PO	0.4573	0.1063	73	4.3	<.0001	0.457302	5.1455e-05	0.00218954		#N/A	FBtr0167811
FBtr0174656	Pop(Reg)	BC	PP	SO	PO	0.1583	0.03679	73	4.3	<.0001	0.158289	5.16466e-05	0.00219575		#N/A	FBtr0175203
FBtr0163816	Pop(Reg)	BC	PP	SO	PO	-0.3981	0.09257	73	-4.3	<.0001	-0.39809	5.20401e-05	0.00220867		#N/A	FBtr0174775
FBtr0174434	Pop(Reg)	BC	PP	SO	PO	-0.571	0.133	73	-4.29	<.0001	-0.570998	5.30949e-05	0.00224352		#N/A	FBtr0175299
FBtr0165662	Pop(Reg)	BC	PP	SO	PO	0.2369	0.05525	73	4.29	<.0001	0.236892	5.44644e-05	0.00228823		#N/A	FBtr0167440
FBtr0166314	Pop(Reg)	BC	PP	SO	PO	-0.3011	0.07023	73	-4.29	<.0001	-0.301096	5.45638e-05	0.00229154		#N/A	FBtr0167976
FBtr0170725	Pop(Reg)	BC	PP	SO	PO	0.1796	0.04189	73	4.29	<.0001	0.179564	5.45938e-05	0.00229264		#N/A	FBtr0173175
FBtr0165271	Pop(Reg)	BC	PP	SO	PO	0.2707	0.06319	73	4.28	<.0001	0.270707	5.52022e-05	0.00231254		#N/A	FBtr0175431
FBtr0166330	Pop(Reg)	BC	PP	SO	PO	0.2184	0.05109	73	4.27	<.0001	0.218352	5.71812e-05	0.00237622		#N/A	FBtr0173251
FBtr0175050	Pop(Reg)	BC	PP	SO	PO	-0.2905	0.06798	73	-4.27	<.0001	-0.290501	5.73588e-05	0.00238181		#N/A	FBtr0166486
FBtr0174936	Pop(Reg)	BC	PP	SO	PO	0.1528	0.03579	73	4.27	<.0001	0.15282	5.81174e-05	0.00240585		#N/A	FBtr0161074
FBtr0171670	Pop(Reg)	BC	PP	SO	PO	-0.368	0.08623	73	-4.27	<.0001	-0.368045	5.8351e-05	0.00241275		#N/A	FBtr0168250
FBtr0161297	Pop(Reg)	BC	PP	SO	PO	0.4805	0.1126	73	4.27	<.0001	0.480523	5.84678e-05	0.00241671		#N/A	FBtr0161010
FBtr0163488	Pop(Reg)	BC	PP	SO	PO	0.3331	0.0781	73	4.27	<.0001	0.333135	5.8928e-05	0.0024317		#N/A	FBtr0160765
FBtr0173060	Pop(Reg)	BC	PP	SO	PO	-0.5501	0.1291	73	-4.26	<.0001	-0.550104	5.96926e-05	0.00245569		#N/A	FBtr0166673
FBtr0163190	Pop(Reg)	BC	PP	SO	PO	0.5227	0.1226	73	4.26	<.0001	0.52272	5.9709e-05	0.00245621		#N/A	FBtr0162122
FBtr0164156	Pop(Reg)	BC	PP	SO	PO	-0.3067	0.07199	73	-4.26	<.0001	-0.306704	6.00198e-05	0.00246575		#N/A	FBtr0175512
FBtr0171218	Pop(Reg)	BC	PP	SO	PO	0.3085	0.07246	73	4.26	<.0001	0.308545	6.0564e-05	0.00248298		#N/A	FBtr0163900
FBtr0175446	Pop(Reg)	BC	PP	SO	PO	0.2203	0.05174	73	4.26	<.0001	0.220309	6.06023e-05	0.00248414		#N/A	FBtr0168864
FBtr0174988	Pop(Reg)	BC	PP	SO	PO	0.3046	0.07158	73	4.25	<.0001	0.304569	6.12285e-05	0.00250351		#N/A	FBtr0162902
FBtr0163521	Pop(Reg)	BC	PP	SO	PO	-0.3771	0.08864	73	-4.25	<.0001	-0.377063	6.1466e-05	0.00251108		#N/A	FBtr0164742
FBtr0168021	Pop(Reg)	BC	PP	SO	PO	0.3512	0.08257	73	4.25	<.0001	0.351218	6.15664e-05	0.00251421		#N/A	FBtr0166506
FBtr0173915	Pop(Reg)	BC	PP	SO	PO	0.295	0.06939	73	4.25	<.0001	0.295025	6.19181e-05	0.00252491		#N/A	FBtr0174163
FBtr0162652	Pop(Reg)	BC	PP	SO	PO	0.1764	0.04148	73	4.25	<.0001	0.176357	6.19639e-05	0.00252633		#N/A	FBtr0168764
FBtr0172869	Pop(Reg)	BC	PP	SO	PO	-0.5449	0.1282	73	-4.25	<.0001	-0.544934	6.24574e-05	0.0025421		#N/A	FBtr0168883
FBtr0161812	Pop(Reg)	BC	PP	SO	PO	0.4949	0.1165	73	4.25	<.0001	0.494922	6.28798e-05	0.0025555		#N/A	FBtr0173760
FBtr0161937	Pop(Reg)	BC	PP	SO	PO	0.284	0.06686	73	4.25	<.0001	0.283971	6.2951e-05	0.00255754		#N/A	FBtr0170919
FBtr0174667	Pop(Reg)	BC	PP	SO	PO	-0.3975	0.09361	73	-4.25	<.0001	-0.397546	6.30103e-05	0.00255927		#N/A	FBtr0170567
FBtr0166094	Pop(Reg)	BC	PP	SO	PO	-0.4462	0.1052	73	-4.24	<.0001	-0.4462	6.40015e-05	0.00259028		#N/A	FBtr0161984
FBtr0161183	Pop(Reg)	BC	PP	SO	PO	0.3929	0.09262	73	4.24	<.0001	0.392882	6.40931e-05	0.00259309		#N/A	FBtr0173584
FBtr0167782	Pop(Reg)	BC	PP	SO	PO	-0.3732	0.08797	73	-4.24	<.0001	-0.373153	6.41522e-05	0.00259479		#N/A	FBtr0171769
FBtr0162739	Pop(Reg)	BC	PP	SO	PO	0.3894	0.09188	73	4.24	<.0001	0.389426	6.49644e-05	0.00262026		#N/A	FBtr0164500
FBtr0175206	Pop(Reg)	BC	PP	SO	PO	0.3703	0.08739	73	4.24	<.0001	0.370335	6.50746e-05	0.00262382		#N/A	FBtr0167407
FBtr0161916	Pop(Reg)	BC	PP	SO	PO	-0.363	0.08567	73	-4.24	<.0001	-0.363011	6.52402e-05	0.00262901		#N/A	FBtr0172338
FBtr0165042	Pop(Reg)	BC	PP	SO	PO	-0.3466	0.0818	73	-4.24	<.0001	-0.34658	6.53079e-05	0.00263106		#N/A	FBtr0168960
FBtr0173573	Pop(Reg)	BC	PP	SO	PO	0.2665	0.06295	73	4.23	<.0001	0.26653	6.5914e-05	0.00265021		#N/A	FBtr0173802
FBtr0165025	Pop(Reg)	BC	PP	SO	PO	0.2705	0.06389	73	4.23	<.0001	0.270469	6.60811e-05	0.00265536		#N/A	FBtr0163743
FBtr0172361	Pop(Reg)	BC	PP	SO	PO	0.328	0.07756	73	4.23	<.0001	0.32798	6.725e-05	0.00269047		#N/A	FBtr0167674
FBtr0174418	Pop(Reg)	BC	PP	SO	PO	0.2812	0.06652	73	4.23	<.0001	0.281201	6.75133e-05	0.00269866		#N/A	FBtr0163863
FBtr0167502	Pop(Reg)	BC	PP	SO	PO	0.164	0.0388	73	4.23	<.0001	0.163969	6.79156e-05	0.00271081		#N/A	FBtr0170317
FBtr0168070	Pop(Reg)	BC	PP	SO	PO	0.513	0.1215	73	4.22	<.0001	0.512962	6.86956e-05	0.00273508		#N/A	FBtr0168526
FBtr0169360	Pop(Reg)	BC	PP	SO	PO	0.3925	0.09299	73	4.22	<.0001	0.392459	6.92625e-05	0.00275259		#N/A	FBtr0161216
FBtr0170012	Pop(Reg)	BC	PP	SO	PO	-0.7079	0.1678	73	-4.22	<.0001	-0.707928	6.95476e-05	0.00276135		#N/A	FBtr0174208
FBtr0166096	Pop(Reg)	BC	PP	SO	PO	-0.4474	0.1062	73	-4.21	<.0001	-0.447381	7.09471e-05	0.0028038		#N/A	FBtr0167920
FBtr0169557	Pop(Reg)	BC	PP	SO	PO	0.1783	0.04232	73	4.21	<.0001	0.178316	7.09982e-05	0.00280529		#N/A	FBtr0173687
FBtr0168049	Pop(Reg)	BC	PP	SO	PO	0.173	0.04109	73	4.21	<.0001	0.17299	7.18584e-05	0.00283153		#N/A	FBtr0165576
FBtr0165378	Pop(Reg)	BC	PP	SO	PO	0.325	0.07725	73	4.21	<.0001	0.32495	7.2808e-05	0.00285987		#N/A	FBtr0162689
FBtr0165153	Pop(Reg)	BC	PP	SO	PO	0.4244	0.101	73	4.2	<.0001	0.42437	7.41719e-05	0.00290149		#N/A	FBtr0161292
FBtr0165631	Pop(Reg)	BC	PP	SO	PO	0.21	0.05004	73	4.2	<.0001	0.210023	7.52183e-05	0.00293279		#N/A	FBtr0175539
FBtr0167624	Pop(Reg)	BC	PP	SO	PO	0.5317	0.1267	73	4.2	<.0001	0.531707	7.53292e-05	0.00293623		#N/A	FBtr0164147
FBtr0174768	Pop(Reg)	BC	PP	SO	PO	0.2588	0.06168	73	4.2	<.0001	0.258814	7.54465e-05	0.00293963		#N/A	FBtr0169684
FBtr0168611	Pop(Reg)	BC	PP	SO	PO	0.3284	0.07827	73	4.2	<.0001	0.32838	7.56136e-05	0.0029447		#N/A	FBtr0162328
FBtr0174521	Pop(Reg)	BC	PP	SO	PO	-0.6052	0.1442	73	-4.2	<.0001	-0.605159	7.56714e-05	0.00294645		#N/A	FBtr0174272
FBtr0174469	Pop(Reg)	BC	PP	SO	PO	0.149	0.03552	73	4.19	<.0001	0.148992	7.60398e-05	0.00295751		#N/A	FBtr0170064
FBtr0166349	Pop(Reg)	BC	PP	SO	PO	0.3996	0.09528	73	4.19	<.0001	0.399566	7.61514e-05	0.00296103		#N/A	FBtr0169505
FBtr0168292	Pop(Reg)	BC	PP	SO	PO	-0.3176	0.07578	73	-4.19	<.0001	-0.317599	7.69327e-05	0.00298468		#N/A	FBtr0165868
FBtr0163566	Pop(Reg)	BC	PP	SO	PO	0.1233	0.02942	73	4.19	<.0001	0.12326	7.70971e-05	0.00299013		#N/A	FBtr0172448
FBtr0174013	Pop(Reg)	BC	PP	SO	PO	-0.5075	0.1212	73	-4.19	<.0001	-0.507535	7.76768e-05	0.00300741		#N/A	FBtr0161251
FBtr0170247	Pop(Reg)	BC	PP	SO	PO	0.5175	0.1236	73	4.19	<.0001	0.51752	7.8211e-05	0.00302347		#N/A	FBtr0173074
FBtr0174328	Pop(Reg)	BC	PP	SO	PO	0.2487	0.05944	73	4.18	<.0001	0.248664	7.88926e-05	0.00304378		#N/A	FBtr0169949
FBtr0167204	Pop(Reg)	BC	PP	SO	PO	-0.3647	0.08722	73	-4.18	<.0001	-0.364688	7.956e-05	0.00306449		#N/A	FBtr0162692
FBtr0168612	Pop(Reg)	BC	PP	SO	PO	0.2482	0.0594	73	4.18	<.0001	0.248187	8.04118e-05	0.00308952		#N/A	FBtr0170332
FBtr0172416	Pop(Reg)	BC	PP	SO	PO	0.3282	0.07856	73	4.18	<.0001	0.328249	8.04585e-05	0.00309095		#N/A	FBtr0174180
FBtr0173575	Pop(Reg)	BC	PP	SO	PO	-0.3427	0.08212	73	-4.17	<.0001	-0.342664	8.19576e-05	0.00313538		#N/A	FBtr0164069
FBtr0172159	Pop(Reg)	BC	PP	SO	PO	0.2209	0.05298	73	4.17	<.0001	0.220928	8.28984e-05	0.00316269		#N/A	FBtr0169090
FBtr0174203	Pop(Reg)	BC	PP	SO	PO	-0.2964	0.07113	73	-4.17	<.0001	-0.296411	8.37117e-05	0.00318651		#N/A	FBtr0175056
FBtr0175167	Pop(Reg)	BC	PP	SO	PO	0.2893	0.06943	73	4.17	<.0001	0.289316	8.37355e-05	0.0031872		#N/A	FBtr0170104
FBtr0162831	Pop(Reg)	BC	PP	SO	PO	0.2452	0.05887	73	4.16	<.0001	0.245175	8.43632e-05	0.00320515		#N/A	FBtr0170523
FBtr0173808	Pop(Reg)	BC	PP	SO	PO	-0.3689	0.08862	73	-4.16	<.0001	-0.368948	8.47911e-05	0.00321737		#N/A	FBtr0171200
FBtr0170132	Pop(Reg)	BC	PP	SO	PO	0.4553	0.1094	73	4.16	<.0001	0.455308	8.53335e-05	0.00323312		#N/A	FBtr0160941
FBtr0174288	Pop(Reg)	BC	PP	SO	PO	0.6631	0.1594	73	4.16	<.0001	0.663111	8.54113e-05	0.00323546		#N/A	FBtr0172500
FBtr0163289	Pop(Reg)	BC	PP	SO	PO	0.3013	0.07246	73	4.16	<.0001	0.301321	8.63135e-05	0.00326172		#N/A	FBtr0173140
FBtr0163538	Pop(Reg)	BC	PP	SO	PO	0.2045	0.04921	73	4.16	<.0001	0.204529	8.70472e-05	0.00328337		#N/A	FBtr0168061
FBtr0161342	Pop(Reg)	BC	PP	SO	PO	0.2738	0.06591	73	4.15	<.0001	0.273827	8.74075e-05	0.00329363		#N/A	FBtr0167110
FBtr0168200	Pop(Reg)	BC	PP	SO	PO	-0.1461	0.03516	73	-4.15	<.0001	-0.14608	8.75982e-05	0.00329908		#N/A	FBtr0170354
FBtr0163045	Pop(Reg)	BC	PP	SO	PO	-0.5452	0.1313	73	-4.15	<.0001	-0.545154	8.80094e-05	0.00331064		#N/A	FBtr0162763
FBtr0165099	Pop(Reg)	BC	PP	SO	PO	-0.3066	0.07386	73	-4.15	<.0001	-0.306626	8.84602e-05	0.00332377		#N/A	FBtr0171101
FBtr0165070	Pop(Reg)	BC	PP	SO	PO	-0.3213	0.07742	73	-4.15	<.0001	-0.321335	8.87297e-05	0.00333155		#N/A	FBtr0162901
FBtr0172433	Pop(Reg)	BC	PP	SO	PO	0.1708	0.04115	73	4.15	<.0001	0.170751	8.89898e-05	0.00333879		#N/A	FBtr0168157
FBtr0162052	Pop(Reg)	BC	PP	SO	PO	0.2488	0.06	73	4.15	<.0001	0.248813	8.98524e-05	0.00336386		#N/A	FBtr0170102
FBtr0161418	Pop(Reg)	BC	PP	SO	PO	0.3344	0.08064	73	4.15	<.0001	0.334363	9.012e-05	0.00337167		#N/A	FBtr0173654
FBtr0163600	Pop(Reg)	BC	PP	SO	PO	0.2331	0.05622	73	4.15	<.0001	0.233073	9.03302e-05	0.00337792		#N/A	FBtr0174388
FBtr0171061	Pop(Reg)	BC	PP	SO	PO	-0.3041	0.07339	73	-4.14	<.0001	-0.304118	9.08027e-05	0.00339138		#N/A	FBtr0171533
FBtr0169143	Pop(Reg)	BC	PP	SO	PO	-0.2079	0.05024	73	-4.14	<.0001	-0.20787	9.28959e-05	0.00345071		#N/A	FBtr0172269
FBtr0166138	Pop(Reg)	BC	PP	SO	PO	0.3135	0.07578	73	4.14	<.0001	0.313485	9.31285e-05	0.00345715		#N/A	FBtr0164296
FBtr0174637	Pop(Reg)	BC	PP	SO	PO	-0.3413	0.08254	73	-4.14	<.0001	-0.34133	9.36104e-05	0.00347073		#N/A	FBtr0168491
FBtr0161393	Pop(Reg)	BC	PP	SO	PO	0.2889	0.06988	73	4.13	<.0001	0.288863	9.41365e-05	0.00348626		#N/A	FBtr0169180
FBtr0166275	Pop(Reg)	BC	PP	SO	PO	-0.2581	0.06243	73	-4.13	<.0001	-0.258055	9.42731e-05	0.00349019		#N/A	FBtr0167554
FBtr0165109	Pop(Reg)	BC	PP	SO	PO	0.3253	0.07873	73	4.13	<.0001	0.325317	9.46396e-05	0.00350095		#N/A	FBtr0166361
FBtr0171826	Pop(Reg)	BC	PP	SO	PO	0.3337	0.08087	73	4.13	<.0001	0.333744	9.65102e-05	0.00355295		#N/A	FBtr0174939
FBtr0161975	Pop(Reg)	BC	PP	SO	PO	0.6065	0.1471	73	4.12	<.0001	0.606499	9.73679e-05	0.00357713		#N/A	FBtr0167568
FBtr0175448	Pop(Reg)	BC	PP	SO	PO	0.2745	0.06655	73	4.12	<.0001	0.274455	9.74332e-05	0.00357907		#N/A	FBtr0173531
FBtr0173271	Pop(Reg)	BC	PP	SO	PO	0.3193	0.07757	73	4.12	0.0001	0.319293	0.000100202	0.00365566		#N/A	FBtr0166602
FBtr0168295	Pop(Reg)	BC	PP	SO	PO	-0.1686	0.04098	73	-4.11	0.0001	-0.16863	0.000100633	0.00366771		#N/A	FBtr0162652
FBtr0161214	Pop(Reg)	BC	PP	SO	PO	0.1467	0.03566	73	4.11	0.0001	0.146653	0.00010147	0.00369163		#N/A	FBtr0167706
FBtr0164057	Pop(Reg)	BC	PP	SO	PO	0.1076	0.02616	73	4.11	0.0001	0.107567	0.000101661	0.0036971		#N/A	FBtr0169947
FBtr0161231	Pop(Reg)	BC	PP	SO	PO	0.2722	0.06623	73	4.11	0.0001	0.272209	0.000102211	0.00371262		#N/A	FBtr0171378
FBtr0167727	Pop(Reg)	BC	PP	SO	PO	-0.2668	0.06494	73	-4.11	0.0001	-0.26679	0.000103021	0.00373542		#N/A	FBtr0168685
FBtr0169141	Pop(Reg)	BC	PP	SO	PO	-0.1205	0.02934	73	-4.11	0.0001	-0.120459	0.00010369	0.00375355		#N/A	FBtr0165535
FBtr0169461	Pop(Reg)	BC	PP	SO	PO	-0.212	0.05163	73	-4.11	0.0001	-0.211988	0.000103881	0.00375883		#N/A	FBtr0172888
FBtr0161491	Pop(Reg)	BC	PP	SO	PO	0.318	0.07746	73	4.11	0.0001	0.318007	0.00010407	0.00376386		#N/A	FBtr0173485
FBtr0168038	Pop(Reg)	BC	PP	SO	PO	0.475	0.1157	73	4.1	0.0001	0.475017	0.000104344	0.00377133		#N/A	FBtr0168002
FBtr0175048	Pop(Reg)	BC	PP	SO	PO	-0.2765	0.06737	73	-4.1	0.0001	-0.276473	0.000104557	0.00377699		#N/A	FBtr0160833
FBtr0169098	Pop(Reg)	BC	PP	SO	PO	-0.3182	0.07756	73	-4.1	0.0001	-0.318249	0.000104784	0.00378358		#N/A	FBtr0171489
FBtr0172398	Pop(Reg)	BC	PP	SO	PO	0.3779	0.09218	73	4.1	0.0001	0.377945	0.00010602	0.00381771		#N/A	FBtr0174429
FBtr0174335	Pop(Reg)	BC	PP	SO	PO	-0.1445	0.03524	73	-4.1	0.0001	-0.144495	0.000106088	0.00381958		#N/A	FBtr0171107
FBtr0175511	Pop(Reg)	BC	PP	SO	PO	0.4003	0.09774	73	4.1	0.0001	0.400315	0.000107531	0.00385882		#N/A	FBtr0173890
FBtr0172201	Pop(Reg)	BC	PP	SO	PO	0.2915	0.0712	73	4.09	0.0001	0.291546	0.000108	0.00387174		#N/A	FBtr0166200
FBtr0171679	Pop(Reg)	BC	PP	SO	PO	-0.2681	0.06549	73	-4.09	0.0001	-0.268125	0.000108153	0.00387596		#N/A	FBtr0172244
FBtr0173631	Pop(Reg)	BC	PP	SO	PO	-0.202	0.04934	73	-4.09	0.0001	-0.202012	0.000108274	0.0038794		#N/A	FBtr0161508
FBtr0170433	Pop(Reg)	BC	PP	SO	PO	0.2287	0.05589	73	4.09	0.0001	0.228698	0.000109148	0.00390298		#N/A	FBtr0169877
FBtr0169174	Pop(Reg)	BC	PP	SO	PO	0.551	0.1347	73	4.09	0.0001	0.551032	0.00010952	0.00391333		#N/A	FBtr0171257
FBtr0169303	Pop(Reg)	BC	PP	SO	PO	0.3324	0.08139	73	4.08	0.0001	0.332363	0.00011236	0.0039909		#N/A	FBtr0164800
FBtr0161819	Pop(Reg)	BC	PP	SO	PO	-0.1758	0.04307	73	-4.08	0.0001	-0.175848	0.000112635	0.0039983		#N/A	FBtr0168032
FBtr0171734	Pop(Reg)	BC	PP	SO	PO	-0.2292	0.05616	73	-4.08	0.0001	-0.229151	0.00011367	0.0040265		#N/A	FBtr0164304
FBtr0167445	Pop(Reg)	BC	PP	SO	PO	0.114	0.02796	73	4.08	0.0001	0.114038	0.000114073	0.00403755		#N/A	FBtr0173929
FBtr0164237	Pop(Reg)	BC	PP	SO	PO	0.302	0.07403	73	4.08	0.0001	0.30196	0.000114086	0.00403795		#N/A	FBtr0164517
FBtr0173720	Pop(Reg)	BC	PP	SO	PO	0.4811	0.118	73	4.08	0.0001	0.481119	0.000114679	0.00405354		#N/A	FBtr0164696
FBtr0162322	Pop(Reg)	BC	PP	SO	PO	-0.3533	0.08665	73	-4.08	0.0001	-0.35331	0.000114744	0.00405537		#N/A	FBtr0169862
FBtr0169175	Pop(Reg)	BC	PP	SO	PO	-0.5371	0.1318	73	-4.08	0.0001	-0.537128	0.000115311	0.0040705		#N/A	FBtr0163060
FBtr0165523	Pop(Reg)	BC	PP	SO	PO	-0.3577	0.08776	73	-4.08	0.0001	-0.357696	0.000115424	0.0040734		#N/A	FBtr0171183
FBtr0172635	Pop(Reg)	BC	PP	SO	PO	-0.434	0.1065	73	-4.07	0.0001	-0.433977	0.000115705	0.00408097		#N/A	FBtr0172950
FBtr0170878	Pop(Reg)	BC	PP	SO	PO	-0.1753	0.04304	73	-4.07	0.0001	-0.175339	0.000116069	0.00409052		#N/A	FBtr0172390
FBtr0161947	Pop(Reg)	BC	PP	SO	PO	-0.3502	0.08608	73	-4.07	0.0001	-0.350244	0.000118263	0.00414991		#N/A	FBtr0171673
FBtr0167678	Pop(Reg)	BC	PP	SO	PO	0.3174	0.07801	73	4.07	0.0001	0.317354	0.00011844	0.00415451		#N/A	FBtr0175458
FBtr0168184	Pop(Reg)	BC	PP	SO	PO	-0.3981	0.09804	73	-4.06	0.0001	-0.39814	0.000121483	0.00423566		#N/A	FBtr0175541
FBtr0170265	Pop(Reg)	BC	PP	SO	PO	0.144	0.03547	73	4.06	0.0001	0.144018	0.000121625	0.00423938		#N/A	FBtr0165909
FBtr0173264	Pop(Reg)	BC	PP	SO	PO	-0.2592	0.06384	73	-4.06	0.0001	-0.259196	0.000121862	0.00424568		#N/A	FBtr0169865
FBtr0170902	Pop(Reg)	BC	PP	SO	PO	0.5083	0.1252	73	4.06	0.0001	0.508349	0.000122359	0.00425917		#N/A	FBtr0168740
FBtr0164173	Pop(Reg)	BC	PP	SO	PO	0.3251	0.08011	73	4.06	0.0001	0.325063	0.000122864	0.0042725		#N/A	FBtr0175502
FBtr0167304	Pop(Reg)	BC	PP	SO	PO	0.3163	0.07797	73	4.06	0.0001	0.316287	0.000123345	0.00428507		#N/A	FBtr0165436
FBtr0161275	Pop(Reg)	BC	PP	SO	PO	0.2973	0.0733	73	4.06	0.0001	0.297263	0.000123916	0.00430009		#N/A	FBtr0166722
FBtr0168831	Pop(Reg)	BC	PP	SO	PO	0.6035	0.1489	73	4.05	0.0001	0.6035	0.000124596	0.00431768		#N/A	FBtr0174102
FBtr0168632	Pop(Reg)	BC	PP	SO	PO	0.3466	0.08554	73	4.05	0.0001	0.346621	0.000125383	0.00433883		#N/A	FBtr0166475
FBtr0163411	Pop(Reg)	BC	PP	SO	PO	-0.2937	0.07252	73	-4.05	0.0001	-0.293729	0.000126169	0.00435908		#N/A	FBtr0163117
FBtr0163164	Pop(Reg)	BC	PP	SO	PO	-0.3326	0.08218	73	-4.05	0.0001	-0.332635	0.000127322	0.00438966		#N/A	FBtr0163585
FBtr0163181	Pop(Reg)	BC	PP	SO	PO	0.2683	0.06629	73	4.05	0.0001	0.268289	0.000127446	0.00439303		#N/A	FBtr0162918
FBtr0169419	Pop(Reg)	BC	PP	SO	PO	-0.3997	0.09876	73	-4.05	0.0001	-0.399675	0.000127546	0.00439574		#N/A	FBtr0171273
FBtr0165334	Pop(Reg)	BC	PP	SO	PO	0.1816	0.04489	73	4.04	0.0001	0.181561	0.000128537	0.00442169		#N/A	FBtr0164804
FBtr0172887	Pop(Reg)	BC	PP	SO	PO	0.1799	0.04451	73	4.04	0.0001	0.17993	0.00012971	0.00445256		#N/A	FBtr0169889
FBtr0169090	Pop(Reg)	BC	PP	SO	PO	-0.1142	0.02825	73	-4.04	0.0001	-0.114185	0.00013011	0.0044635		#N/A	FBtr0166891
FBtr0172770	Pop(Reg)	BC	PP	SO	PO	0.2561	0.06346	73	4.04	0.0001	0.256086	0.000132763	0.00453362		#N/A	FBtr0161416
FBtr0163975	Pop(Reg)	BC	PP	SO	PO	0.4017	0.09955	73	4.04	0.0001	0.40173	0.000132883	0.00453709		#N/A	FBtr0174358
FBtr0174277	Pop(Reg)	BC	PP	SO	PO	-0.4057	0.1006	73	-4.04	0.0001	-0.405736	0.000133006	0.00454045		#N/A	FBtr0172043
FBtr0167949	Pop(Reg)	BC	PP	SO	PO	-0.4503	0.1116	73	-4.03	0.0001	-0.450277	0.000133053	0.00454176		#N/A	FBtr0166574
FBtr0174430	Pop(Reg)	BC	PP	SO	PO	0.2743	0.06799	73	4.03	0.0001	0.274323	0.000133083	0.00454249		#N/A	FBtr0161272
FBtr0164822	Pop(Reg)	BC	PP	SO	PO	0.289	0.07162	73	4.03	0.0001	0.288958	0.000133137	0.00454391		#N/A	FBtr0166523
FBtr0167007	Pop(Reg)	BC	PP	SO	PO	0.4526	0.1123	73	4.03	0.0001	0.452622	0.000134696	0.00458418		#N/A	FBtr0166946
FBtr0162100	Pop(Reg)	BC	PP	SO	PO	0.2006	0.04979	73	4.03	0.0001	0.20061	0.000135793	0.004613		#N/A	FBtr0170052
FBtr0167766	Pop(Reg)	BC	PP	SO	PO	0.3483	0.08651	73	4.03	0.0001	0.348321	0.000137159	0.0046483		#N/A	FBtr0167841
FBtr0166175	Pop(Reg)	BC	PP	SO	PO	0.1689	0.04197	73	4.02	0.0001	0.168872	0.000138366	0.00467949		#N/A	FBtr0170039
FBtr0168242	Pop(Reg)	BC	PP	SO	PO	-0.3343	0.08314	73	-4.02	0.0001	-0.334331	0.000139389	0.00470477		#N/A	FBtr0170823
FBtr0167506	Pop(Reg)	BC	PP	SO	PO	-0.2014	0.05008	73	-4.02	0.0001	-0.201399	0.00013943	0.00470592		#N/A	FBtr0169901
FBtr0165015	Pop(Reg)	BC	PP	SO	PO	-0.1351	0.0336	73	-4.02	0.0001	-0.13508	0.000140133	0.00472406		#N/A	FBtr0171795
FBtr0174388	Pop(Reg)	BC	PP	SO	PO	0.1975	0.04913	73	4.02	0.0001	0.19745	0.000140647	0.0047373		#N/A	FBtr0171264
FBtr0165436	Pop(Reg)	BC	PP	SO	PO	0.2256	0.05616	73	4.02	0.0001	0.22563	0.000141315	0.00475403		#N/A	FBtr0172027
FBtr0167034	Pop(Reg)	BC	PP	SO	PO	0.3349	0.08335	73	4.02	0.0001	0.334853	0.000141384	0.00475584		#N/A	FBtr0161317
FBtr0166339	Pop(Reg)	BC	PP	SO	PO	0.2414	0.06013	73	4.01	0.0001	0.241395	0.000142863	0.00479277		#N/A	FBtr0162604
FBtr0163523	Pop(Reg)	BC	PP	SO	PO	0.2495	0.06217	73	4.01	0.0001	0.249523	0.000143228	0.00480223		#N/A	FBtr0174088
FBtr0161833	Pop(Reg)	BC	PP	SO	PO	-0.1364	0.03399	73	-4.01	0.0001	-0.13639	0.000143658	0.00481286		#N/A	FBtr0168188
FBtr0161669	Pop(Reg)	BC	PP	SO	PO	0.4334	0.108	73	4.01	0.0001	0.433405	0.000143724	0.00481467		#N/A	FBtr0163635
FBtr0169878	Pop(Reg)	BC	PP	SO	PO	-0.2809	0.07005	73	-4.01	0.0001	-0.280917	0.000144921	0.00484476		#N/A	FBtr0163401
FBtr0171135	Pop(Reg)	BC	PP	SO	PO	0.1938	0.04833	73	4.01	0.0001	0.193776	0.000145556	0.00486165		#N/A	FBtr0168062
FBtr0171006	Pop(Reg)	BC	PP	SO	PO	0.2187	0.05456	73	4.01	0.0001	0.218719	0.000145643	0.00486383		#N/A	FBtr0170555
FBtr0173289	Pop(Reg)	BC	PP	SO	PO	-0.3092	0.0773	73	-4	0.0002	-0.309222	0.000150021	0.0049744		#N/A	FBtr0174807
FBtr0174451	Pop(Reg)	BC	PP	SO	PO	0.2997	0.07497	73	4	0.0002	0.299738	0.000151157	0.00500326		#N/A	FBtr0164971
FBtr0168137	Pop(Reg)	BC	PP	SO	PO	0.2951	0.07385	73	4	0.0002	0.295131	0.000152037	0.00502551		#N/A	FBtr0163303
FBtr0171758	Pop(Reg)	BC	PP	SO	PO	0.1443	0.03611	73	4	0.0002	0.144297	0.000152118	0.0050277		#N/A	FBtr0164327
FBtr0163655	Pop(Reg)	BC	PP	SO	PO	0.4094	0.1025	73	3.99	0.0002	0.409441	0.000152871	0.0050459		#N/A	FBtr0163564
FBtr0173505	Pop(Reg)	BC	PP	SO	PO	-0.3158	0.07906	73	-3.99	0.0002	-0.315822	0.000152984	0.00504899		#N/A	FBtr0172294
FBtr0171690	Pop(Reg)	BC	PP	SO	PO	-0.2566	0.06423	73	-3.99	0.0002	-0.256571	0.000153107	0.00505193		#N/A	FBtr0163642
FBtr0173861	Pop(Reg)	BC	PP	SO	PO	-0.4126	0.1033	73	-3.99	0.0002	-0.412591	0.000153453	0.00506035		#N/A	FBtr0164622
FBtr0173828	Pop(Reg)	BC	PP	SO	PO	0.3042	0.07617	73	3.99	0.0002	0.30415	0.000153969	0.00507347		#N/A	FBtr0163183
FBtr0172885	Pop(Reg)	BC	PP	SO	PO	0.3117	0.07811	73	3.99	0.0002	0.311713	0.00015498	0.00509965		#N/A	FBtr0163291
FBtr0167854	Pop(Reg)	BC	PP	SO	PO	-0.2424	0.06074	73	-3.99	0.0002	-0.242369	0.000155482	0.00511236		#N/A	FBtr0166468
FBtr0175389	Pop(Reg)	BC	PP	SO	PO	0.1708	0.04284	73	3.99	0.0002	0.170841	0.000156513	0.00513799		#N/A	FBtr0168661
FBtr0161077	Pop(Reg)	BC	PP	SO	PO	-0.3391	0.08503	73	-3.99	0.0002	-0.339056	0.000156948	0.00514886		#N/A	FBtr0169936
[truncated: 2,649 more rows]

## Sheet: PopulationCluster
Annotation Cluster 1	Enrichment Score: 7.329282540045519										Cluster	Number of Genes	Pathways
Category	Term		Count	PValue	Genes	Fold Enrichment	Bonferroni	Benjamini	FDR		1	115
GOTERM_MF_FAT	GO:0070011	peptidase activity, acting on L-amino acid peptides	110	3.15953e-10	FBGN0133565, FBGN0145324, FBGN0147262, FBGN0147261, FBGN0138562, FBGN0147264, FBGN0142866, FBGN0142350, FBGN0143584, FBGN0146557, FBGN0139451, FBGN0138766, FBGN0146745, FBGN0143996, FBGN0139453, FBGN0146746, FBGN0134559, FBGN0145097, FBGN0145191, FBGN0145313, FBGN0144996, FBGN0133887, FBGN0135393, FBGN0145595, FBGN0133886, FBGN0133228, FBGN0133885, FBGN0146850, FBGN0142046, FBGN0135401, FBGN01352…	1.7765	1.62084e-07	1.62084e-07	4.56627e-07		2	69	38 CYP genes, incl. phm
GOTERM_MF_FAT	GO:0004175	endopeptidase activity	82	1.03245e-08	FBGN0133565, FBGN0145324, FBGN0147262, FBGN0147261, FBGN0138068, FBGN0138562, FBGN0147264, FBGN0138937, FBGN0147431, FBGN0133638, FBGN0143584, FBGN0140249, FBGN0146557, FBGN0139451, FBGN0147164, FBGN0137126, FBGN0138766, FBGN0139453, FBGN0143996, FBGN0146745, FBGN0144889, FBGN0140598, FBGN0146746, FBGN0139956, FBGN0134559, FBGN0145097, FBGN0145191, FBGN0140596, FBGN0144996, FBGN0136011, FBGN01453…	1.85957	5.29643e-06	1.76548e-06	1.49213e-05		3	28	8 tRNA synthases
GOTERM_MF_FAT	GO:0004252	serine-type endopeptidase activity	52	1.15757e-07	FBGN0133565, FBGN0147262, FBGN0147261, FBGN0138068, FBGN0147264, FBGN0147431, FBGN0139451, FBGN0147164, FBGN0138766, FBGN0137126, FBGN0139453, FBGN0140598, FBGN0144889, FBGN0139956, FBGN0134559, FBGN0140596, FBGN0145191, FBGN0136011, FBGN0144996, FBGN0146850, FBGN0146684, FBGN0138630, FBGN0140199, FBGN0141153, FBGN0141152, FBGN0141546, FBGN0145871, FBGN0145869, FBGN0138339, FBGN0147093, FBGN01465…	2.11756	5.93818e-05	1.18766e-05	0.000167297		4	22	fat-spondin
GOTERM_MF_FAT	GO:0008236	serine-type peptidase activity	56	1.16391e-07	FBGN0133565, FBGN0147262, FBGN0147261, FBGN0138068, FBGN0147264, FBGN0140817, FBGN0147431, FBGN0139451, FBGN0147164, FBGN0138766, FBGN0137126, FBGN0139453, FBGN0135060, FBGN0140598, FBGN0144889, FBGN0139956, FBGN0134559, FBGN0140596, FBGN0145191, FBGN0136011, FBGN0144996, FBGN0146850, FBGN0146684, FBGN0138630, FBGN0140199, FBGN0141153, FBGN0135059, FBGN0141152, FBGN0141546, FBGN0145871, FBGN01458…	2.0491	5.97067e-05	9.95137e-06	0.000168212				8 serpins
GOTERM_BP_FAT	GO:0006508	proteolysis	112	8.37422e-07	FBGN0133565, FBGN0145324, FBGN0147262, FBGN0147261, FBGN0138562, FBGN0147264, FBGN0142866, FBGN0142350, FBGN0143584, FBGN0146557, FBGN0139451, FBGN0138766, FBGN0146745, FBGN0143996, FBGN0139453, FBGN0146746, FBGN0134559, FBGN0145097, FBGN0145191, FBGN0145313, FBGN0144996, FBGN0133887, FBGN0135393, FBGN0133886, FBGN0133228, FBGN0133885, FBGN0146850, FBGN0142046, FBGN0135212, FBGN0135404, FBGN01475…	1.52675	0.000513208	0.000256637	0.00124043		5	28	8 tRNA synthases
GOTERM_MF_FAT	GO:0008237	metallopeptidase activity	42	9.39383e-06	FBGN0145324, FBGN0145346, FBGN0138562, FBGN0142350, FBGN0142866, FBGN0133145, FBGN0147009, FBGN0138937, FBGN0142417, FBGN0142166, FBGN0145747, FBGN0133638, FBGN0145745, FBGN0140249, FBGN0146557, FBGN0146745, FBGN0146746, FBGN0145075, FBGN0145343, FBGN0133270, FBGN0138004, FBGN0145097, FBGN0136950, FBGN0142275, FBGN0133539, FBGN0145313, FBGN0145595, FBGN0135393, FBGN0143399, FBGN0133228, FBGN01420…	2.01344	0.00480747	0.000535308	0.0135755				very similar to cluster 3
											6	10	non-glucose carbohydrate catabolism
Annotation Cluster 2	Enrichment Score: 4.930751318275979										7	9	2 single-carbon genes
Category	Term		Count	PValue	Genes	Fold Enrichment	Bonferroni	Benjamini	FDR				7 CG
GOTERM_MF_FAT	GO:0009055	electron carrier activity	56	7.95961e-08	FBGN0139696, FBGN0138362, FBGN0144653, FBGN0134485, FBGN0143585, FBGN0146282, FBGN0141433, FBGN0137641, FBGN0140553, FBGN0138866, FBGN0135705, FBGN0145322, FBGN0145193, FBGN0141813, FBGN0142958, FBGN0141814, FBGN0135704, FBGN0137499, FBGN0144026, FBGN0142734, FBGN0140738, FBGN0140302, FBGN0064059, FBGN0139736, FBGN0139825, FBGN0141389, FBGN0137839, FBGN0145353, FBGN0142042, FBGN0147447, FBGN01339…	2.05141	4.20258e-05	4.20266e-06	0.000115499		8	8	sphingolipid metabolism
COG_ONTOLOGY	Secondary metabolites biosynthesis, transport, and catabolism		32	8.26631e-06	FBGN0146596, FBGN0141046, FBGN0141047, FBGN0141977, FBGN0142788, FBGN0143627, FBGN0135759, FBGN0143628, FBGN0144653, FBGN0143585, FBGN0134485, FBGN0146282, FBGN0142932, FBGN0141433, FBGN0138866, FBGN0137000, FBGN0142958, FBGN0141413, FBGN0137499, FBGN0142734, FBGN0140177, FBGN0140302, FBGN0139736, FBGN0144285, FBGN0147462, FBGN0141389, FBGN0136423, FBGN0143325, FBGN0147447, FBGN0133946, FBGN01446…	2.15739	0.000272752	0.000272752	0.00721503		9	21	misc. metabolism genes
GOTERM_MF_FAT	GO:0005506	iron ion binding	55	4.57751e-05	FBGN0144653, FBGN0134485, FBGN0143585, FBGN0146282, FBGN0141433, FBGN0140553, FBGN0138866, FBGN0135165, FBGN0145322, FBGN0142958, FBGN0137499, FBGN0142734, FBGN0064059, FBGN0140302, FBGN0145454, FBGN0139736, FBGN0139825, FBGN0141389, FBGN0137349, FBGN0142042, FBGN0147447, FBGN0133946, FBGN0144683, FBGN0139735, FBGN0145126, FBGN0146624, FBGN0136094, FBGN0141046, FBGN0141047, FBGN0141977, FBGN01373…	1.71066	0.0238801	0.00219484	0.0664024		10	30	extracellular
GOTERM_MF_FAT	GO:0020037	heme binding	37	8.58431e-05	FBGN0136094, FBGN0141046, FBGN0141047, FBGN0141977, FBGN0142788, FBGN0143627, FBGN0135759, FBGN0143628, FBGN0144653, FBGN0134485, FBGN0143585, FBGN0146282, FBGN0142932, FBGN0139005, FBGN0141433, FBGN0140553, FBGN0138866, FBGN0137000, FBGN0135165, FBGN0141736, FBGN0142958, FBGN0141413, FBGN0137499, FBGN0142734, FBGN0140177, FBGN0140302, FBGN0139736, FBGN0144285, FBGN0147462, FBGN0141389, FBGN01364…	1.92104	0.0443152	0.00323241	0.124492				3 imaginal disc growth factors
Annotation Cluster 3	Enrichment Score: 3.0596441909045993
Category	Term		Count	PValue	Genes	Fold Enrichment	Bonferroni	Benjamini	FDR
GOTERM_BP_FAT	GO:0006399	tRNA metabolic process	25	1.11606e-05	FBGN0145414, FBGN0135508, FBGN0146934, FBGN0139976, FBGN0138360, FBGN0135831, FBGN0141294, FBGN0135744, FBGN0143950, FBGN0136559, FBGN0137188, FBGN0143936, FBGN0137772, FBGN0135928, FBGN0137854, FBGN0140344, FBGN0136089, FBGN0136113, FBGN0147487, FBGN0147138, FBGN0147150, FBGN0138858, FBGN0140151, FBGN0146155, FBGN0136685	2.57695	0.00681815	0.0022779	0.0165305
GOTERM_BP_FAT	GO:0008033	tRNA processing	12	0.00248019	FBGN0136113, FBGN0145414, FBGN0136559, FBGN0147138, FBGN0146934, FBGN0135928, FBGN0137854, FBGN0147150, FBGN0138858, FBGN0138360, FBGN0140344, FBGN0143936	2.73625	0.781779	0.195443	3.61154
GOTERM_BP_FAT	GO:0034470	ncRNA processing	15	0.012398	FBGN0145414, FBGN0137043, FBGN0135928, FBGN0146934, FBGN0147207, FBGN0137854, FBGN0140375, FBGN0138360, FBGN0140344, FBGN0136113, FBGN0136559, FBGN0147138, FBGN0147150, FBGN0138858, FBGN0143936	2.01554	0.999523	0.572464	16.8724
Annotation Cluster 4	Enrichment Score: 2.958836424860556
Category	Term		Count	PValue	Genes	Fold Enrichment	Bonferroni	Benjamini	FDR
GOTERM_MF_FAT	GO:0004866	endopeptidase inhibitor activity	22	0.000209538	FBGN0136139, FBGN0145595, FBGN0146602, FBGN0140499, FBGN0135077, FBGN0142786, FBGN0141623, FBGN0142785, FBGN0138258, FBGN0133428, FBGN0133423, FBGN0146862, FBGN0138257, FBGN0145692, FBGN0135066, FBGN0139641, FBGN0140402, FBGN0142547, FBGN0143948, FBGN0144956, FBGN0132900, FBGN0142455	2.34698	0.101927	0.00972552	0.302406
GOTERM_MF_FAT	GO:0004867	serine-type endopeptidase inhibitor activity	15	0.0085531	FBGN0136139, FBGN0145595, FBGN0146602, FBGN0140499, FBGN0141623, FBGN0142786, FBGN0142785, FBGN0146862, FBGN0145692, FBGN0139641, FBGN0142547, FBGN0143948, FBGN0142455, FBGN0132900, FBGN0144956	2.10399	0.987804	0.197746	11.6748
Annotation Cluster 5	Enrichment Score: 2.919197627100346
Category	Term		Count	PValue	Genes	Fold Enrichment	Bonferroni	Benjamini	FDR
GOTERM_BP_FAT	GO:0006399	tRNA metabolic process	25	1.11606e-05	FBGN0145414, FBGN0135508, FBGN0146934, FBGN0139976, FBGN0138360, FBGN0135831, FBGN0141294, FBGN0135744, FBGN0143950, FBGN0136559, FBGN0137188, FBGN0143936, FBGN0137772, FBGN0135928, FBGN0137854, FBGN0140344, FBGN0136089, FBGN0136113, FBGN0147487, FBGN0147138, FBGN0147150, FBGN0138858, FBGN0140151, FBGN0146155, FBGN0136685	2.57695	0.00681815	0.0022779	0.0165305
GOTERM_MF_FAT	GO:0016876	ligase activity, forming aminoacyl-tRNA and related compounds	15	0.000631895	FBGN0137772, FBGN0135508, FBGN0139976, FBGN0135831, FBGN0141294, FBGN0136089, FBGN0147487, FBGN0135744, FBGN0143950, FBGN0134845, FBGN0137188, FBGN0140151, FBGN0146155, FBGN0136685, FBGN0143936	2.70513	0.276941	0.0246349	0.909368
KEGG_PATHWAY	dmo00970:Aminoacyl-tRNA biosynthesis		14	0.00127034	FBGN0137772, FBGN0135508, FBGN0139976, FBGN0133002, FBGN0135831, FBGN0141294, FBGN0136089, FBGN0147487, FBGN0135744, FBGN0143950, FBGN0146716, FBGN0146155, FBGN0136685, FBGN0143936	2.58723	0.106967	0.0370086	1.37039
GOTERM_MF_FAT	GO:0004812	aminoacyl-tRNA ligase activity	14	0.00165627	FBGN0137772, FBGN0147487, FBGN0135744, FBGN0143950, FBGN0135508, FBGN0134845, FBGN0139976, FBGN0140151, FBGN0135831, FBGN0141294, FBGN0146155, FBGN0136089, FBGN0143936, FBGN0136685	2.58636	0.572744	0.058933	2.36723
GOTERM_BP_FAT	GO:0043039	tRNA aminoacylation	14	0.00172711	FBGN0137772, FBGN0147487, FBGN0135744, FBGN0143950, FBGN0135508, FBGN0137188, FBGN0139976, FBGN0140151, FBGN0135831, FBGN0141294, FBGN0146155, FBGN0136089, FBGN0143936, FBGN0136685	2.5694	0.653418	0.16189	2.528
GOTERM_BP_FAT	GO:0006418	tRNA aminoacylation for protein translation	13	0.00430807	FBGN0137772, FBGN0147487, FBGN0135744, FBGN0143950, FBGN0135508, FBGN0139976, FBGN0140151, FBGN0135831, FBGN0141294, FBGN0146155, FBGN0136089, FBGN0143936, FBGN0136685	2.44552	0.929105	0.281665	6.19495
Annotation Cluster 6	Enrichment Score: 2.549629435184266
Category	Term		Count	PValue	Genes	Fold Enrichment	Bonferroni	Benjamini	FDR
KEGG_PATHWAY	dmo00511:Other glycan degradation		10	8.15052e-06	FBGN0146278, FBGN0134357, FBGN0145510, FBGN0134056, FBGN0145509, FBGN0143257, FBGN0137831, FBGN0139342, FBGN0141157, FBGN0145580	5.4019	0.000725136	0.000725136	0.00884728
KEGG_PATHWAY	dmo00604:Glycosphingolipid biosynthesis		4	0.0224484	FBGN0146278, FBGN0134056, FBGN0137831, FBGN0139342	5.61798	0.867434	0.250739	21.8438
KEGG_PATHWAY	dmo00531:Glycosaminoglycan degradation		4	0.122671	FBGN0146278, FBGN0134056, FBGN0137831, FBGN0139342	3.1211	0.999991	0.591791	75.8446
Annotation Cluster 7	Enrichment Score: 2.081228310057141
Category	Term		Count	PValue	Genes	Fold Enrichment	Bonferroni	Benjamini	FDR
GOTERM_BP_FAT	GO:0009069	serine family amino acid metabolic process	8	0.0010272	FBGN0146169, FBGN0140887, FBGN0134831, FBGN0138017, FBGN0133280, FBGN0146233, FBGN0146301, FBGN0142315	4.29982	0.467407	0.118385	1.5108
GOTERM_BP_FAT	GO:0006544	glycine metabolic process	5	0.0137947	FBGN0146169, FBGN0138017, FBGN0133280, FBGN0146233, FBGN0146301	4.70293	0.9998	0.573228	18.597
KEGG_PATHWAY	dmo00670:One carbon pool by folate		4	0.0402667	FBGN0146169, FBGN0146716, FBGN0138017, FBGN0146233	4.68165	0.974213	0.366969	35.9913
Annotation Cluster 8	Enrichment Score: 1.8580952501094679
Category	Term		Count	PValue	Genes	Fold Enrichment	Bonferroni	Benjamini	FDR
KEGG_PATHWAY	dmo00600:Sphingolipid metabolism		7	0.00537681	FBGN0146278, FBGN0145510, FBGN0140282, FBGN0134056, FBGN0140153, FBGN0145509, FBGN0144047	3.78133	0.38111	0.0768571	5.68448
GOTERM_BP_FAT	GO:0006665	sphingolipid metabolic process	5	0.0222636	FBGN0145510, FBGN0147574, FBGN0140153, FBGN0145509, FBGN0144047	4.18038	0.999999	0.654124	28.3593
Annotation Cluster 9	Enrichment Score: 1.6325521858519074
Category	Term		Count	PValue	Genes	Fold Enrichment	Bonferroni	Benjamini	FDR
KEGG_PATHWAY	dmo00350:Tyrosine metabolism		7	0.00185391	FBGN0138188, FBGN0134179, FBGN0143354, FBGN0141570, FBGN0139979, FBGN0136437, FBGN0135439	4.46885	0.152234	0.040447	1.99419
KEGG_PATHWAY	dmo00260:Glycine, serine and threonine metabolism		7	0.00537681	FBGN0134331, FBGN0133467, FBGN0146169, FBGN0138299, FBGN0138017, FBGN0146727, FBGN0146301	3.78133	0.38111	0.0768571	5.68448
GOTERM_MF_FAT	GO:0070279	vitamin B6 binding	12	0.0173947	FBGN0138188, FBGN0134331, FBGN0133467, FBGN0141570, FBGN0138017, FBGN0146727, FBGN0133002, FBGN0136261, FBGN0139979, FBGN0141567, FBGN0146301, FBGN0136437	2.1641	0.999877	0.335807	22.4004
GOTERM_MF_FAT	GO:0030170	pyridoxal phosphate binding	12	0.0173947	FBGN0138188, FBGN0134331, FBGN0133467, FBGN0141570, FBGN0138017, FBGN0146727, FBGN0133002, FBGN0136261, FBGN0139979, FBGN0141567, FBGN0146301, FBGN0136437	2.1641	0.999877	0.335807	22.4004
GOTERM_MF_FAT	GO:0008483	transaminase activity	6	0.0282725	FBGN0138188, FBGN0146169, FBGN0141570, FBGN0147096, FBGN0136261, FBGN0136437	3.24615	1	0.458294	33.9324
KEGG_PATHWAY	dmo00360:Phenylalanine metabolism		4	0.0632558	FBGN0138188, FBGN0141570, FBGN0139979, FBGN0136437	4.01284	0.99702	0.475961	50.8031
KEGG_PATHWAY	dmo00270:Cysteine and methionine metabolism		6	0.0795968	FBGN0138188, FBGN0135979, FBGN0141570, FBGN0141314, FBGN0136437, FBGN0142315	2.47852	0.999378	0.488848	59.3584
KEGG_PATHWAY	dmo00400:Phenylalanine, tyrosine and tryptophan biosynthesis		3	0.0985072	FBGN0138188, FBGN0141570, FBGN0136437	5.26685	0.999902	0.536585	67.5585
Annotation Cluster 10	Enrichment Score: 1.3813971469733417
Category	Term		Count	PValue	Genes	Fold Enrichment	Bonferroni	Benjamini	FDR
GOTERM_MF_FAT	GO:0016811	hydrolase activity, acting on carbon-nitrogen (but not peptide) bonds, in linear amides	16	0.000170797	FBGN0135006, FBGN0146625, FBGN0139221, FBGN0138919, FBGN0145509, FBGN0142655, FBGN0145510, FBGN0144433, FBGN0145747, FBGN0138920, FBGN0145745, FBGN0141547, FBGN0134868, FBGN0140153, FBGN0141548, FBGN0145184	2.88547	0.0838969	0.00872436	0.246559
GOTERM_BP_FAT	GO:0000272	polysaccharide catabolic process	10	0.0160554	FBGN0140002, FBGN0135006, FBGN0140003, FBGN0141629, FBGN0139221, FBGN0140004, FBGN0141547, FBGN0134868, FBGN0141548, FBGN0145184	2.42732	0.999951	0.594236	21.3177
GOTERM_BP_FAT	GO:0006026	aminoglycan catabolic process	10	0.0160554	FBGN0140002, FBGN0135006, FBGN0140003, FBGN0141629, FBGN0139221, FBGN0140004, FBGN0141547, FBGN0134868, FBGN0141548, FBGN0145184	2.42732	0.999951	0.594236	21.3177
GOTERM_MF_FAT	GO:0008745	N-acetylmuramoyl-L-alanine amidase activity	6	0.0282725	FBGN0135006, FBGN0139221, FBGN0141547, FBGN0134868, FBGN0141548, FBGN0145184	3.24615	1	0.458294	33.9324
GOTERM_BP_FAT	GO:0006027	glycosaminoglycan catabolic process	6	0.0288996	FBGN0135006, FBGN0139221, FBGN0141547, FBGN0134868, FBGN0141548, FBGN0145184	3.22486	1	0.723082	35.2337
GOTERM_BP_FAT	GO:0009253	peptidoglycan catabolic process	6	0.0288996	FBGN0135006, FBGN0139221, FBGN0141547, FBGN0134868, FBGN0141548, FBGN0145184	3.22486	1	0.723082	35.2337
GOTERM_BP_FAT	GO:0016052	carbohydrate catabolic process	15	0.113991	FBGN0140002, FBGN0135006, FBGN0140003, FBGN0141629, FBGN0139221, FBGN0135979, FBGN0140004, FBGN0145049, FBGN0140276, FBGN0145109, FBGN0141547, FBGN0134868, FBGN0141548, FBGN0145184, FBGN0137741	1.50494	1	0.954555	83.3496
GOTERM_MF_FAT	GO:0004568	chitinase activity	4	0.392718	FBGN0140002, FBGN0140003, FBGN0141629, FBGN0140004	1.7822	1	0.978048	99.926
GOTERM_BP_FAT	GO:0006032	chitin catabolic process	4	0.396703	FBGN0140002, FBGN0140003, FBGN0141629, FBGN0140004	1.77051	1	0.998811	99.9439
GOTERM_BP_FAT	GO:0009057	macromolecule catabolic process	15	0.985095	FBGN0140002, FBGN0140003, FBGN0135006, FBGN0141629, FBGN0139221, FBGN0140004, FBGN0133533, FBGN0141547, FBGN0134868, FBGN0141548, FBGN0139172, FBGN0139795, FBGN0133847, FBGN0133128, FBGN0145184	0.667871	1	1	100

## Sheet: PP vs SQ
ID	Effect	Reg	Pop	_Reg	_Pop	Estimate	StdErr	DF	tValue	Probt	adjratio	raw_P	fdr_p		All genes
FBtr0171629	Pop(Reg)	BC	PP	BC	SQ	-0.7648	0.1144	73	-6.68	<.0001	-0.764804	3.99736e-09	8.47828e-07		FBgn0133013	name=Dmoj\GI10248	cytoskeletal protein binding	FBgn0085335	name=CG34306	-	-	-	FBtr0160973		Annotation Cluster 1	Enrichment Score: 2.1313133543429608
FBtr0163650	Pop(Reg)	BC	PP	BC	SQ	-0.7331	0.1883	73	-3.89	0.0002	-0.733126	0.000217236	0.00657662		FBgn0133131	name=Dmoj\GI10367	-	FBgn0039114	name=Lsd-1	lipid storage ; GO:0019915 | non-traceable author statement	lipid particle ; GO:0005811 | inferred from direct assay <newline> lipid particle ; GO:0005811 | colocalizes_with inferred from direct assay	-	FBtr0161092		Category	Term	Count	%	PValue	Genes	List Total	Pop Hits	Pop Total	Fold Enrichment	Bonferroni	Benjamini	FDR
FBtr0170012	Pop(Reg)	BC	PP	BC	SQ	-0.7262	0.1678	73	-4.33	<.0001	-0.726181	4.70859e-05	0.00204357		FBgn0133499	name=Dmoj\GI10735	-	FBgn0085382	name=CG34353	-	-	-	FBtr0161460		SP_PIR_KEYWORDS	oxidoreductase	10	12.0482	5.88908e-05	FBGN0135007, FBGN0142597, FBGN0135213, FBGN0141441, FBGN0146282, FBGN0140404, FBGN0141615, FBGN0137707, FBGN0141862, FBGN0143627	34	196	3459	5.19058	0.00258792	0.00258792	0.0550832
FBtr0161652	Pop(Reg)	BC	PP	BC	SQ	-0.7102	0.09908	73	-7.17	<.0001	-0.710174	5.07921e-10	1.4038e-07		FBgn0133509	name=Dmoj\GI10745	-	FBgn0002772	name=Mlc1	muscle contraction ; GO:0006936 | non-traceable author statement <newline> mesoderm development ; GO:0007498 | inferred from expression pattern	muscle myosin complex ; GO:0005859 | inferred from direct assay <newline> muscle myosin complex ; GO:0005859 | non-traceable author statement <newline> myosin complex ; GO:0016459 | inferred from sequence or structural similarity	microfilament motor activity ; GO:0000146 | non-traceable author statement <newline> ATPase activity, coupled ; GO:0042623 | inferred from sequence or structural similarity <newline> calcium ion binding ; GO:0005509 | NOT non-traceable author statement <newline> calcium ion binding ; GO:0005509 | inferred from electronic annotation with InterPro:IPR011992	FBtr0161470		GOTERM_BP_FAT	GO:0055114~oxidation reduction	10	12.0482	0.000505539	FBGN0135007, FBGN0142597, FBGN0135213, FBGN0141441, FBGN0146282, FBGN0140404, FBGN0141615, FBGN0137707, FBGN0141862, FBGN0143627	34	308	4116	3.93048	0.0521895	0.0521895	0.565803
FBtr0164371	Pop(Reg)	BC	PP	BC	SQ	-0.7049	0.07461	73	-9.45	<.0001	-0.704891	2.7117e-14	2.0795e-11		FBgn0133614	name=Dmoj\GI10851	-	FBgn0037228	name=CG1092	-	-	-	FBtr0161576		INTERPRO	IPR002401:Cytochrome P450, E-class, group I	5	6.0241	0.00144878	FBGN0135213, FBGN0141441, FBGN0146282, FBGN0141862, FBGN0143627	72	70	10101	10.0208	0.25171	0.25171	1.80079
FBtr0170152	Pop(Reg)	BC	PP	BC	SQ	-0.6891	0.1445	73	-4.77	<.0001	-0.689056	9.26303e-06	0.000565193		FBgn0134030	name=Dmoj\GI11269	-	FBgn0026255	name=clumsy	ion transport ; GO:0006811 | inferred from electronic annotation with InterPro:IPR001508	membrane ; GO:0016020 | inferred from electronic annotation with InterPro:IPR001320, InterPro:IPR001508	kainate selective glutamate receptor activity ; GO:0015277 | inferred from sequence or structural similarity <newline> ionotropic glutamate receptor activity ; GO:0004970 | inferred from electronic annotation with InterPro:IPR001320 <newline> extracellular-glutamate-gated ion channel activity ; GO:0005234 | inferred from electronic annotation with InterPro:IPR001320, InterPro:IPR001508	FBtr0161994		INTERPRO	IPR017973:Cytochrome P450, C-terminal region	5	6.0241	0.00178018	FBGN0135213, FBGN0141441, FBGN0146282, FBGN0141862, FBGN0143627	72	74	10101	9.47917	0.299775	0.163205	2.20851
FBtr0175465	Pop(Reg)	BC	PP	BC	SQ	-0.6874	0.09618	73	-7.15	<.0001	-0.687448	5.54845e-10	1.51782e-07		FBgn0134123	name=Dmoj\GI11362	-	FBgn0261090	name=Sytbeta	neurotransmitter secretion ; GO:0007269 | inferred from sequence or structural similarity with UniProtKB:P29101 <newline> synaptic vesicle exocytosis ; GO:0016079 | inferred from sequence or structural similarity	synaptic vesicle ; GO:0008021 | inferred from sequence or structural similarity with UniProtKB:P29101 <newline> synaptic vesicle ; GO:0008021 | inferred from sequence or structural similarity <newline> membrane ; GO:0016020 | inferred from electronic annotation with InterPro:IPR001565	calcium-dependent phospholipid binding ; GO:0005544 | inferred from sequence or structural similarity with UniProtKB:P29101 <newline> transporter activity ; GO:0005215 | inferred from electronic annotation with InterPro:IPR001565	FBtr0162087		INTERPRO	IPR001128:Cytochrome P450	5	6.0241	0.00248093	FBGN0135213, FBGN0141441, FBGN0146282, FBGN0141862, FBGN0143627	72	81	10101	8.65998	0.391527	0.152616	3.06548
FBtr0162549	Pop(Reg)	BC	PP	BC	SQ	-0.624	0.1439	73	-4.34	<.0001	-0.624015	4.5432e-05	0.00198753		FBgn0134136	name=Dmoj\GI11375	-	FBgn0025702	name=CG11489	protein amino acid phosphorylation ; GO:0006468 | non-traceable author statement <newline> protein amino acid phosphorylation ; GO:0006468 | inferred from electronic annotation with InterPro:IPR000719, InterPro:IPR008271, InterPro:IPR017441, InterPro:IPR017442	-	protein kinase activity ; GO:0004672 | inferred from sequence or structural similarity with NCBI_NP:003128 <newline> protein kinase activity ; GO:0004672 | non-traceable author statement <newline> protein serine/threonine kinase activity ; GO:0004674 | inferred from sequence or structural similarity with UniProtKB:P36616 <newline> ATP binding ; GO:0005524 | inferred from electronic annotation wit…	FBtr0162100		GOTERM_MF_FAT	GO:0009055~electron carrier activity	7	8.43373	0.00270585	FBGN0135007, FBGN0142597, FBGN0135213, FBGN0141441, FBGN0146282, FBGN0141862, FBGN0143627	45	180	5552	4.79802	0.233202	0.233202	2.95151
FBtr0167326	Pop(Reg)	BC	PP	BC	SQ	-0.6201	0.1118	73	-5.55	<.0001	-0.620131	4.43068e-07	4.6913e-05		FBgn0134406	name=Dmoj\GI11646	-	FBgn0001324	name=kto	transcription initiation from RNA polymerase II promoter ; GO:0006367 | inferred from sequence or structural similarity <newline> transcription from RNA polymerase II promoter ; GO:0006366 | non-traceable author statement <newline> regulation of transcription from RNA polymerase II promoter ; GO:0006357 | inferred from direct assay <newline> positive regulation of Wnt receptor signaling pathway ;…	nucleus ; GO:0005634 | non-traceable author statement <newline> mediator complex ; GO:0016592 | inferred from sequence or structural similarity <newline> mediator complex ; GO:0016592 | non-traceable author statement <newline> mediator complex ; GO:0016592 | inferred from direct assay	RNA polymerase II transcription mediator activity ; GO:0016455 | inferred from sequence or structural similarity <newline> RNA polymerase II transcription mediator activity ; GO:0016455 | non-traceable author statement <newline> protein binding ; GO:0005515 | inferred from physical interaction with UniProtKB:Q7KTX8 <newline> RNA polymerase II transcription mediator activity ; GO:0016455 | inferre…	FBtr0162371		SP_PIR_KEYWORDS	Monooxygenase	5	6.0241	0.0038371	FBGN0135213, FBGN0141441, FBGN0146282, FBGN0141862, FBGN0143627	34	69	3459	7.37212	0.155624	0.0811005	3.53288
FBtr0164122	Pop(Reg)	BC	PP	BC	SQ	-0.6132	0.1288	73	-4.76	<.0001	-0.613167	9.48113e-06	0.000575772		FBgn0134920	name=Dmoj\GI12163	-	FBgn0052311	name=zormin	-	cellular_component ; GO:0005575 | no biological data available	structural constituent of cytoskeleton ; GO:0005200 | inferred from sequence or structural similarity with EMBL:D83390; protein_id:BAA11908 AND inferred from sequence or structural similarity with UniProtKB:Q10466	FBtr0162888		COG_ONTOLOGY	Secondary metabolites biosynthesis, transport, and catabolism	5	6.0241	0.00978953	FBGN0135213, FBGN0141441, FBGN0146282, FBGN0141862, FBGN0143627	14	82	1172	5.10453	0.0756848	0.0756848	5.24328
FBtr0171630	Pop(Reg)	BC	PP	BC	SQ	-0.5954	0.1076	73	-5.53	<.0001	-0.595391	4.69309e-07	4.91956e-05		FBgn0134924	name=Dmoj\GI12167	-	FBgn0086906	name=sls	myoblast fusion ; GO:0007520 | inferred from mutant phenotype <newline> mitotic chromosome condensation ; GO:0007076 | inferred from mutant phenotype <newline> mesoderm development ; GO:0007498 | inferred from expression pattern <newline> muscle organ development ; GO:0007517 | traceable author statement <newline> sister chromatid cohesion ; GO:0007062 | inferred from mutant phenotype <newline> s…	condensed nuclear chromosome ; GO:0000794 | inferred from direct assay <newline> sarcomere ; GO:0030017 | inferred from direct assay <newline> Z disc ; GO:0030018 | inferred from direct assay <newline> Z disc ; GO:0030018 | inferred from mutant phenotype	myosin light chain kinase activity ; GO:0004687 | inferred from sequence or structural similarity with UniProtKB:Q10466 <newline> actin binding ; GO:0003779 | inferred from direct assay <newline> actin binding ; GO:0003779 | inferred from mutant phenotype <newline> structural constituent of muscle ; GO:0008307 | inferred from mutant phenotype <newline> Rho guanyl-nucleotide exchange factor activi…	FBtr0162892		SP_PIR_KEYWORDS	heme	5	6.0241	0.00985186	FBGN0135213, FBGN0141441, FBGN0146282, FBGN0141862, FBGN0143627	34	90	3459	5.65196	0.353144	0.13516	8.8468
FBtr0172351	Pop(Reg)	BC	PP	BC	SQ	-0.5536	0.1124	73	-4.93	<.0001	-0.553581	5.08433e-06	0.000348237		FBgn0135007	name=Dmoj\GI12250	-	FBgn0052373	name=CG32373	-	-	calcium ion binding ; GO:0005509 | inferred from electronic annotation with InterPro:IPR001881, InterPro:IPR018097	FBtr0162975		INTERPRO	IPR017972:Cytochrome P450, conserved site	4	4.81928	0.014572	FBGN0135213, FBGN0141441, FBGN0146282, FBGN0143627	72	73	10101	7.68721	0.946914	0.307176	16.8054
FBtr0163405	Pop(Reg)	BC	PP	BC	SQ	-0.5409	0.128	73	-4.23	<.0001	-0.540904	6.81036e-05	0.0027166		FBgn0135166	name=Dmoj\GI12409	-	FBgn0040828	name=CG13306	-	-	-	FBtr0163134		GOTERM_MF_FAT	GO:0046906~tetrapyrrole binding	5	6.0241	0.0174988	FBGN0135213, FBGN0141441, FBGN0146282, FBGN0141862, FBGN0143627	45	127	5552	4.85739	0.822726	0.438243	17.7329
FBtr0173986	Pop(Reg)	BC	PP	BC	SQ	-0.5099	0.08267	73	-6.17	<.0001	-0.509914	3.477e-08	5.47966e-06		FBgn0135183	name=Dmoj\GI12426	-	FBgn0027843	name=CAH2	-	-	carbonate dehydratase activity ; GO:0004089 | non-traceable author statement <newline> carbonate dehydratase activity ; GO:0004089 | inferred from sequence or structural similarity with EMBL:M81022	FBtr0163151		GOTERM_MF_FAT	GO:0020037~heme binding	5	6.0241	0.0174988	FBGN0135213, FBGN0141441, FBGN0146282, FBGN0141862, FBGN0143627	45	127	5552	4.85739	0.822726	0.438243	17.7329
FBtr0174434	Pop(Reg)	BC	PP	BC	SQ	-0.5045	0.133	73	-3.79	0.0003	-0.504548	0.00030248	0.00842113		FBgn0135213	name=Dmoj\GI12456	-	FBgn0015033	name=Cyp4d8	oxidation reduction ; GO:0055114 | inferred from electronic annotation with InterPro:IPR002401	microsome ; GO:0005792 | non-traceable author statement <newline> membrane ; GO:0016020 | non-traceable author statement	electron carrier activity ; GO:0009055 | non-traceable author statement <newline> electron carrier activity ; GO:0009055 | inferred from sequence or structural similarity <newline> electron carrier activity ; GO:0009055 | inferred from electronic annotation with InterPro:IPR001128 <newline> heme binding ; GO:0020037 | inferred from electronic annotation with InterPro:IPR001128, InterPro:IPR002401…	FBtr0163181		GOTERM_MF_FAT	GO:0005506~iron ion binding	6	7.22892	0.0250664	FBGN0142597, FBGN0135213, FBGN0141441, FBGN0146282, FBGN0141862, FBGN0143627	45	212	5552	3.49182	0.916909	0.463106	24.4741
FBtr0167637	Pop(Reg)	BC	PP	BC	SQ	-0.5005	0.09748	73	-5.13	<.0001	-0.500546	2.26205e-06	0.000180082		FBgn0135239	name=Dmoj\GI12482	-	FBgn0010424	name=TpnC73F	-	-	calcium ion binding ; GO:0005509 | non-traceable author statement <newline> calcium ion binding ; GO:0005509 | inferred from electronic annotation with InterPro:IPR002048, InterPro:IPR003299, InterPro:IPR011992	FBtr0163207		SP_PIR_KEYWORDS	iron	5	6.0241	0.0335234	FBGN0135213, FBGN0141441, FBGN0146282, FBGN0141862, FBGN0143627	34	130	3459	3.9129	0.776941	0.312766	27.3135
FBtr0163134	Pop(Reg)	BC	PP	BC	SQ	-0.4935	0.1204	73	-4.1	0.0001	-0.493462	0.00010711	0.00384744		FBgn0135437	name=Dmoj\GI12680	-	FBgn0028936	name=nimB5	-	-	-	FBtr0163405		GOTERM_MF_FAT	GO:0046914~transition metal ion binding	12	14.4578	0.320963	FBGN0142597, FBGN0135213, FBGN0141441, FBGN0146282, FBGN0141615, FBGN0146558, FBGN0144775, FBGN0136812, FBGN0146986, FBGN0141862, FBGN0140507, FBGN0143627	45	1176	5552	1.25896	1	0.957623	98.6157
FBtr0170405	Pop(Reg)	BC	PP	BC	SQ	-0.4721	0.111	73	-4.25	<.0001	-0.472078	6.186e-05	0.00252299		FBgn0135480	name=Dmoj\GI12723	-	FBgn0035539	name=CG7447	-	-	calcium ion binding ; GO:0005509 | inferred from electronic annotation with InterPro:IPR001881, InterPro:IPR018097	FBtr0163448		SP_PIR_KEYWORDS	metal-binding	7	8.43373	0.345216	FBGN0135213, FBGN0141441, FBGN0146282, FBGN0141615, FBGN0136812, FBGN0141862, FBGN0143627	34	503	3459	1.4158	1	0.93017	98.0969
FBtr0171618	Pop(Reg)	BC	PP	BC	SQ	-0.4656	0.1082	73	-4.3	<.0001	-0.465588	5.14578e-05	0.00218963		FBgn0135576	name=Dmoj\GI12819	-	FBgn0250833	name=CG34461	biological_process ; GO:0008150 | no biological data available	cellular_component ; GO:0005575 | no biological data available	structural constituent of chitin-based cuticle ; GO:0005214 | inferred from sequence or structural similarity with Pfam:PF00379 inferred from sequence or structural similarity with InterPro:IPR00061 <newline> structural constituent of chitin-based cuticle ; GO:0005214 | inferred from sequence or structural similarity with UniProtKB:P11734	FBtr0163544
FBtr0166234	Pop(Reg)	BC	PP	BC	SQ	-0.4626	0.1186	73	-3.9	0.0002	-0.462647	0.000210425	0.00642177		FBgn0135749	name=Dmoj\GI12992	-	FBgn0035736	name=Cpr65Eb	-	-	structural constituent of chitin-based cuticle ; GO:0005214 | inferred from sequence or structural similarity with EMBL:AF026265 <newline> structural constituent of chitin-based cuticle ; GO:0005214 | inferred from sequence or structural similarity with Pfam:PF00379 inferred from sequence or structural similarity with InterPro:IPR000618	FBtr0163717		Annotation Cluster 2	Enrichment Score: 1.866308987618147
FBtr0175435	Pop(Reg)	BC	PP	BC	SQ	-0.4575	0.1044	73	-4.38	<.0001	-0.457516	3.88671e-05	0.00176031		FBgn0136104	name=Dmoj\GI13347	-	FBgn0052281	name=CG32281	methionine metabolic process ; GO:0006555 | inferred from sequence or structural similarity with UniProtKB:Q01392 <newline> tRNA modification ; GO:0006400 | inferred from sequence or structural similarity with UniProtKB:Q01392	-	tRNA methyltransferase activity ; GO:0008175 | inferred from sequence or structural similarity with NCBI_NP:61557	FBtr0164072		Category	Term	Count	%	PValue	Genes	List Total	Pop Hits	Pop Total	Fold Enrichment	Bonferroni	Benjamini	FDR
FBtr0172481	Pop(Reg)	BC	PP	BC	SQ	-0.4454	0.1084	73	-4.11	0.0001	-0.445438	0.000102775	0.00372863		FBgn0136154	name=Dmoj\GI13397	-	FBgn0036996	name=CG5932	lipid metabolic process ; GO:0006629 | inferred from electronic annotation with InterPro:IPR006693	-	triglyceride lipase activity ; GO:0004806 | inferred from sequence or structural similarity with EMBL:Z31689; protein_id:CAA83494	FBtr0164122		INTERPRO	IPR018249:EF-HAND 2	5	6.0241	0.00335162	FBGN0135239, FBGN0142597, FBGN0141186, FBGN0133509, FBGN0141613	72	88	10101	7.97112	0.489033	0.15453	4.12066
FBtr0163137	Pop(Reg)	BC	PP	BC	SQ	-0.4437	0.1041	73	-4.26	<.0001	-0.443711	5.9556e-05	0.00245138		FBgn0136338	name=Dmoj\GI13583	-	FBgn0052195	name=CG32195	biological_process ; GO:0008150 | no biological data available	cellular_component ; GO:0005575 | no biological data available	molecular_function ; GO:0003674 | no biological data available	FBtr0164308		INTERPRO	IPR011992:EF-Hand type	5	6.0241	0.00441058	FBGN0135239, FBGN0142597, FBGN0141186, FBGN0133509, FBGN0141613	72	95	10101	7.38377	0.5869	0.162064	5.38974
FBtr0166842	Pop(Reg)	BC	PP	BC	SQ	-0.443	0.1116	73	-3.97	0.0002	-0.443043	0.000167109	0.00539877		FBgn0136401	name=Dmoj\GI13646	-	FBgn0046294	name=CG12699	-	-	-	FBtr0164371		SMART	SM00054:EFh	4	4.81928	0.00875793	FBGN0135239, FBGN0142597, FBGN0141186, FBGN0141613	31	68	4727	8.96964	0.271432	0.271432	7.54595
FBtr0169939	Pop(Reg)	BC	PP	BC	SQ	-0.4403	0.1091	73	-4.04	0.0001	-0.440294	0.000132719	0.00453253		FBgn0136812	name=Dmoj\GI14058	-	FBgn0025726	name=unc-13	synaptic transmission ; GO:0007268 | non-traceable author statement <newline> neurotransmitter secretion ; GO:0007269 | non-traceable author statement <newline> synaptic vesicle priming ; GO:0016082 | non-traceable author statement <newline> synaptic vesicle exocytosis ; GO:0016079 | inferred from sequence or structural similarity <newline> synaptic transmission ; GO:0007268 | inferred from mutan…	synaptic vesicle ; GO:0008021 | non-traceable author statement <newline> synaptic vesicle ; GO:0008021 | inferred from sequence or structural similarity <newline> terminal button ; GO:0043195 | inferred from direct assay <newline> postsynaptic membrane ; GO:0045211 | inferred from direct assay	calmodulin binding ; GO:0005516 | traceable author statement <newline> diacylglycerol binding ; GO:0019992 | inferred from sequence or structural similarity with InterPro:IPR002219	FBtr0164783		INTERPRO	IPR002048:Calcium-binding EF-hand	4	4.81928	0.0120371	FBGN0135239, FBGN0142597, FBGN0141186, FBGN0141613	72	68	10101	8.25245	0.911259	0.332137	14.083
FBtr0161183	Pop(Reg)	BC	PP	BC	SQ	-0.4402	0.09262	73	-4.75	<.0001	-0.440159	9.81183e-06	0.000591802		FBgn0136941	name=Dmoj\GI14188	-	FBgn0042126	name=CG18788	transmembrane transport ; GO:0055085 | inferred from electronic annotation with InterPro:IPR011701	-	-	FBtr0164913		INTERPRO	IPR018248:EF hand	4	4.81928	0.0135246	FBGN0135239, FBGN0142597, FBGN0141186, FBGN0141613	72	71	10101	7.90376	0.934347	0.322302	15.6903
FBtr0170849	Pop(Reg)	BC	PP	BC	SQ	-0.4342	0.08334	73	-5.21	<.0001	-0.434176	1.68631e-06	0.00014163		FBgn0136999	name=Dmoj\GI14246	-	FBgn0032010	name=CG8086	-	nuclear pore ; GO:0005643 | inferred from sequence or structural similarity with SGD_LOCUS:SP1; SGD:S0003577	-	FBtr0164971		GOTERM_MF_FAT	GO:0005509~calcium ion binding	6	7.22892	0.0141169	FBGN0135239, FBGN0142597, FBGN0135480, FBGN0141186, FBGN0133509, FBGN0141613	45	183	5552	4.04517	0.751748	0.501751	14.547
FBtr0175044	Pop(Reg)	BC	PP	BC	SQ	-0.4168	0.1068	73	-3.9	0.0002	-0.416784	0.000210283	0.00641897		FBgn0137364	name=Dmoj\GI14613	-	FBgn0030166	name=CG15251	-	-	-	FBtr0165338		INTERPRO	IPR018247:EF-HAND 1	4	4.81928	0.0460199	FBGN0135239, FBGN0142597, FBGN0141186, FBGN0141613	72	114	10101	4.92251	0.999919	0.648991	44.5953
FBtr0161576	Pop(Reg)	BC	PP	BC	SQ	-0.408	0.1063	73	-3.84	0.0003	-0.407959	0.000261356	0.00755319		FBgn0137404	name=Dmoj\GI14653	-	FBgn0030780	name=CG13008	-	-	-	FBtr0165378		SP_PIR_KEYWORDS	calcium	4	4.81928	0.0857128	FBGN0135239, FBGN0142597, FBGN0141186, FBGN0141613	34	110	3459	3.69947	0.980607	0.545507	56.7587
FBtr0166401	Pop(Reg)	BC	PP	BC	SQ	-0.4052	0.06654	73	-6.09	<.0001	-0.405221	4.80243e-08	7.21107e-06		FBgn0137462	name=Dmoj\GI14711	-	FBgn0004028	name=wupA	myofibril assembly ; GO:0030239 | inferred from mutant phenotype <newline> sarcomere organization ; GO:0045214 | inferred from mutant phenotype <newline> muscle organ development ; GO:0007517 | non-traceable author statement <newline> nervous system development ; GO:0007399 | non-traceable author statement <newline> cardiac muscle tissue development ; GO:0048738 | inferred from mutant phenotype <…	troponin complex ; GO:0005861 | non-traceable author statement <newline> nucleus ; GO:0005634 | colocalizes_with inferred from direct assay	actin binding ; GO:0003779 | non-traceable author statement <newline> tropomyosin binding ; GO:0005523 | non-traceable author statement	FBtr0165436
FBtr0165042	Pop(Reg)	BC	PP	BC	SQ	-0.398	0.0818	73	-4.87	<.0001	-0.397994	6.3952e-06	0.000419293		FBgn0137470	name=Dmoj\GI14719	-	FBgn0023510	name=CG17766	G-protein coupled receptor protein signaling pathway ; GO:0007186 | inferred from sequence or structural similarity <newline> vacuolar acidification ; GO:0007035 | inferred from mutant phenotype <newline> regulation of Notch signaling pathway ; GO:0008593 | inferred from mutant phenotype	heterotrimeric G-protein complex ; GO:0005834 | inferred from sequence or structural similarity	GTPase activity ; GO:0003924 | inferred from sequence or structural similarity	FBtr0165444		Annotation Cluster 3	Enrichment Score: 1.1281607203998816
FBtr0173286	Pop(Reg)	BC	PP	BC	SQ	-0.3973	0.1056	73	-3.76	0.0003	-0.39732	0.000338539	0.00915397		FBgn0137473	name=Dmoj\GI14722	-	FBgn0260484	name=CG32789	-	-	-	FBtr0165447		Category	Term	Count	%	PValue	Genes	List Total	Pop Hits	Pop Total	Fold Enrichment	Bonferroni	Benjamini	FDR
FBtr0166715	Pop(Reg)	BC	PP	BC	SQ	-0.3945	0.09971	73	-3.96	0.0002	-0.394518	0.000174461	0.00557918		FBgn0137707	name=Dmoj\GI14956	-	FBgn0069972	name=CG40486	-	-	oxidoreductase activity ; GO:0016491 | inferred from sequence or structural similarity with InterPro:IPR002198 AND inferred from sequence or structural similarity with NCBI_NP:989838	FBtr0165681		GOTERM_MF_FAT	GO:0043167~ion binding	19	22.8916	0.0328168	FBGN0142597, FBGN0141615, FBGN0133509, FBGN0137831, FBGN0141613, FBGN0146986, FBGN0143627, FBGN0135239, FBGN0135213, FBGN0141441, FBGN0146282, FBGN0135480, FBGN0146558, FBGN0141186, FBGN0144775, FBGN0141862, FBGN0136812, FBGN0140507, FBGN0145890	45	1507	5552	1.55553	0.961994	0.480038	30.8538
FBtr0170585	Pop(Reg)	BC	PP	BC	SQ	-0.3828	0.09115	73	-4.2	<.0001	-0.382761	7.46596e-05	0.00291589		FBgn0137789	name=Dmoj\GI15039	-	FBgn0085373	name=rdgA	0	0	0	FBtr0165764		GOTERM_MF_FAT	GO:0043169~cation binding	19	22.8916	0.0328168	FBGN0142597, FBGN0141615, FBGN0133509, FBGN0137831, FBGN0141613, FBGN0146986, FBGN0143627, FBGN0135239, FBGN0135213, FBGN0141441, FBGN0146282, FBGN0135480, FBGN0146558, FBGN0141186, FBGN0144775, FBGN0141862, FBGN0136812, FBGN0140507, FBGN0145890	45	1507	5552	1.55553	0.961994	0.480038	30.8538
FBtr0169033	Pop(Reg)	BC	PP	BC	SQ	-0.371	0.09914	73	-3.74	0.0004	-0.371002	0.00036071	0.00959233		FBgn0137831	name=Dmoj\GI15081	-	FBgn0041629	name=Hexo2	negative regulation of growth or development of symbiont in host (obsolete GO:0033667) ; GO:0033667 | inferred from mutant phenotype <newline> carbohydrate metabolic process ; GO:0005975 | inferred from electronic annotation with InterPro:IPR001540, InterPro:IPR013781	plasma membrane ; GO:0005886 | inferred from direct assay	beta-N-acetylhexosaminidase activity ; GO:0004563 | inferred from sequence or structural similarity with EMBL:U07631 <newline> beta-N-acetylglucosaminidase activity ; GO:0016231 | inferred from direct assay <newline> cation binding ; GO:0043169 | inferred from electronic annotation with InterPro:IPR013781	FBtr0165806		GOTERM_MF_FAT	GO:0046872~metal ion binding	17	20.4819	0.0888607	FBGN0142597, FBGN0141615, FBGN0133509, FBGN0141613, FBGN0146986, FBGN0143627, FBGN0135239, FBGN0135213, FBGN0141441, FBGN0146282, FBGN0135480, FBGN0146558, FBGN0141186, FBGN0144775, FBGN0141862, FBGN0136812, FBGN0140507	45	1455	5552	1.44153	0.999891	0.728239	64.2625
FBtr0165806	Pop(Reg)	BC	PP	BC	SQ	-0.3606	0.07087	73	-5.09	<.0001	-0.360649	2.70612e-06	0.000208237		FBgn0138334	name=Dmoj\GI15585	-	FBgn0030932	name=CG6461	-	-	gamma-glutamyltransferase activity ; GO:0003840 | inferred from sequence or structural similarity with MGD:Ggtp; MGI:MGI:95706	FBtr0166310		GOTERM_MF_FAT	GO:0046914~transition metal ion binding	12	14.4578	0.320963	FBGN0142597, FBGN0135213, FBGN0141441, FBGN0146282, FBGN0141615, FBGN0146558, FBGN0144775, FBGN0136812, FBGN0146986, FBGN0141862, FBGN0140507, FBGN0143627	45	1176	5552	1.25896	1	0.957623	98.6157
FBtr0163153	Pop(Reg)	BC	PP	BC	SQ	-0.3483	0.08071	73	-4.32	<.0001	-0.348303	4.92719e-05	0.00211687		FBgn0138424	name=Dmoj\GI15675	-	FBgn0029948	name=CheA7a	-	-	-	FBtr0166400
FBtr0165378	Pop(Reg)	BC	PP	BC	SQ	-0.3397	0.07725	73	-4.4	<.0001	-0.339713	3.66125e-05	0.00168026		FBgn0138739	name=Dmoj\GI15990	-	FBgn0030159	name=CG9689	-	-	-	FBtr0166715		Annotation Cluster 4	Enrichment Score: 0.470348707431824
FBtr0175543	Pop(Reg)	BC	PP	BC	SQ	-0.3263	0.07991	73	-4.08	0.0001	-0.326311	0.000112346	0.0039905		FBgn0139349	name=Dmoj\GI16601	-	FBgn0036690	name=CG14059	-	-	-	FBtr0167326		Category	Term	Count	%	PValue	Genes	List Total	Pop Hits	Pop Total	Fold Enrichment	Bonferroni	Benjamini	FDR
FBtr0168116	Pop(Reg)	BC	PP	BC	SQ	-0.3178	0.08065	73	-3.94	0.0002	-0.317838	0.000184192	0.00581203		FBgn0139898	name=Dmoj\GI17154	-	FBgn0032008	name=CG14277	-	-	-	FBtr0167879		GOTERM_MF_FAT	GO:0015276~ligand-gated ion channel activity	3	3.61446	0.06558	FBGN0144486, FBGN0134030, FBGN0141665	45	53	5552	6.98365	0.998702	0.669741	52.7631
FBtr0165978	Pop(Reg)	BC	PP	BC	SQ	-0.3172	0.08081	73	-3.93	0.0002	-0.317202	0.000194284	0.00604942		FBgn0140051	name=Dmoj\GI17307	-	FBgn0031770	name=CG13995	G-protein coupled receptor protein signaling pathway ; GO:0007186 | inferred from sequence or structural similarity <newline> G-protein coupled receptor protein signaling pathway ; GO:0007186 | inferred from electronic annotation with InterPro:IPR000276	integral to membrane ; GO:0016021 | inferred from sequence or structural similarity <newline> integral to membrane ; GO:0016021 | inferred from electronic annotation with InterPro:IPR000276	G-protein coupled receptor activity ; GO:0004930 | inferred from sequence or structural similarity with EMBL:D21219; protein_id:BAA04759 <newline> neuropeptide receptor activity ; GO:0008188 | inferred from sequence or structural similarity <newline> G-protein coupled receptor activity ; GO:0004930 | inferred from sequence or structural similarity	FBtr0168032		GOTERM_MF_FAT	GO:0022834~ligand-gated channel activity	3	3.61446	0.06558	FBGN0144486, FBGN0134030, FBGN0141665	45	53	5552	6.98365	0.998702	0.669741	52.7631
FBtr0163448	Pop(Reg)	BC	PP	BC	SQ	-0.3147	0.06323	73	-4.98	<.0001	-0.314715	4.16796e-06	0.000296403		FBgn0140124	name=Dmoj\GI17380	-	FBgn0028859	name=CG12455	-	membrane ; GO:0016020 | inferred from electronic annotation with InterPro:IPR004010	calcium channel activity ; GO:0005262 | inferred from sequence or structural similarity <newline> voltage-gated calcium channel activity ; GO:0005245 | inferred from sequence or structural similarity with EMBL:AF077665	FBtr0168105		GOTERM_MF_FAT	GO:0022836~gated channel activity	3	3.61446	0.156381	FBGN0144486, FBGN0134030, FBGN0141665	45	89	5552	4.1588	1	0.84303	84.7457
FBtr0171690	Pop(Reg)	BC	PP	BC	SQ	-0.314	0.06423	73	-4.89	<.0001	-0.313968	5.86425e-06	0.000390799		FBgn0140135	name=Dmoj\GI17391	-	FBgn0001967	name=nimC3	-	-	-	FBtr0168116		GOTERM_CC_FAT	GO:0005886~plasma membrane	3	3.61446	0.291761	FBGN0144486, FBGN0134030, FBGN0141796	11	218	2034	2.54462	0.998576	0.998576	92.4633
FBtr0169544	Pop(Reg)	BC	PP	BC	SQ	-0.3046	0.06728	73	-4.53	<.0001	-0.304638	2.26718e-05	0.00115207		FBgn0140404	name=Dmoj\GI17663	-	FBgn0012036	name=Aldh	pyruvate metabolic process ; GO:0006090 | inferred from sequence or structural similarity with UniProtKB:P05091 <newline> response to ethanol ; GO:0045471 | inferred from mutant phenotype <newline> oxidation reduction ; GO:0055114 | inferred from electronic annotation with InterPro:IPR015590, InterPro:IPR016160, InterPro:IPR016161, InterPro:IPR016162	cytoplasm ; GO:0005737 | inferred from direct assay <newline> mitochondrion ; GO:0005739 | inferred from direct assay <newline> mitochondrion ; GO:0005739 | inferred from sequence or structural similarity with UniProtKB:P11884 <newline> mitochondrial matrix ; GO:0005759 | inferred from sequence or structural similarity with UniProtKB:P05091 <newline> lipid particle ; GO:0005811 | inferred from di…	aldehyde dehydrogenase (NAD) activity ; GO:0004029 | inferred from direct assay <newline> aldehyde dehydrogenase (NAD) activity ; GO:0004029 | inferred from sequence or structural similarity with UniProtKB:P11884 <newline> aldehyde dehydrogenase (NAD) activity ; GO:0004029 | inferred from sequence or structural similarity with UniProtKB:P05091	FBtr0168388		SP_PIR_KEYWORDS	ionic channel	3	3.61446	0.304183	FBGN0144486, FBGN0134030, FBGN0141665	34	116	3459	2.63109	1	0.930022	96.6394
FBtr0174281	Pop(Reg)	BC	PP	BC	SQ	-0.3005	0.08035	73	-3.74	0.0004	-0.300541	0.000363091	0.00963775		FBgn0140507	name=Dmoj\GI17766	-	FBgn0002985	name=odd	regulation of transcription from RNA polymerase II promoter ; GO:0006357 | inferred from sequence or structural similarity <newline> imaginal disc-derived leg joint morphogenesis ; GO:0016348 | inferred from mutant phenotype <newline> periodic partitioning by pair rule gene ; GO:0007366 | non-traceable author statement <newline> negative regulation of transcription, DNA-dependent ; GO:0045892 | i…	nucleus ; GO:0005634 | inferred from sequence or structural similarity <newline> nucleus ; GO:0005634 | non-traceable author statement <newline> intracellular ; GO:0005622 | inferred from electronic annotation with InterPro:IPR007087, InterPro:IPR015880	specific RNA polymerase II transcription factor activity ; GO:0003704 | inferred from sequence or structural similarity <newline> transcription repressor activity ; GO:0016564 | inferred from mutant phenotype inferred from direct assay <newline> zinc ion binding ; GO:0008270 | inferred from electronic annotation with InterPro:IPR007087, InterPro:IPR015880 <newline> nucleic acid binding ; GO:00036…	FBtr0168491		GOTERM_MF_FAT	GO:0005216~ion channel activity	3	3.61446	0.334465	FBGN0144486, FBGN0134030, FBGN0141665	45	150	5552	2.46756	1	0.953551	98.8914
FBtr0164156	Pop(Reg)	BC	PP	BC	SQ	-0.2947	0.07199	73	-4.09	0.0001	-0.294737	0.000108163	0.00387618		FBgn0140765	name=Dmoj\GI18025	-	FBgn0031264	name=CG11835	regulation of transcription, DNA-dependent ; GO:0006355 | inferred from sequence or structural similarity with HGNC_gene:BTF3; HGNC:1125; OMIM:602542	nucleus ; GO:0005634 | inferred from sequence or structural similarity with HGNC_gene:BTF3; HGNC:1125; OMIM:602542	transcription factor activity ; GO:0003700 | inferred from sequence or structural similarity with HGNC_gene:BTF3; HGNC:1125; OMIM:602542	FBtr0168750		GOTERM_MF_FAT	GO:0015267~channel activity	3	3.61446	0.334465	FBGN0144486, FBGN0134030, FBGN0141665	45	150	5552	2.46756	1	0.953551	98.8914
FBtr0164072	Pop(Reg)	BC	PP	BC	SQ	-0.2935	0.07403	73	-3.96	0.0002	-0.293529	0.000169533	0.00545882		FBgn0141186	name=Dmoj\GI18447	-	FBgn0013733	name=shot	muscle attachment ; GO:0016203 | non-traceable author statement <newline> muscle organ development ; GO:0007517 | non-traceable author statement <newline> dendrite morphogenesis ; GO:0048813 | inferred from mutant phenotype <newline> regulation of axon extension ; GO:0030516 | inferred from mutant phenotype <newline> mushroom body development ; GO:0016319 | inferred from mutant phenotype <newline…	fusome ; GO:0045169 | inferred from direct assay <newline> adherens junction ; GO:0005912 | inferred from direct assay <newline> cytoskeleton ; GO:0005856 | non-traceable author statement <newline> adherens junction ; GO:0005912 | traceable author statement <newline> microtubule ; GO:0005874 | traceable author statement <newline> microtubule ; GO:0005874 | inferred from direct assay <newline> ast…	cytoskeletal protein binding ; GO:0008092 | inferred from sequence or structural similarity <newline> actin binding ; GO:0003779 | inferred from sequence or structural similarity with EMBL:AF150755; protein_id:AAD32244.1 <newline> microtubule binding ; GO:0008017 | inferred from sequence or structural similarity with EMBL:AF150755; protein_id:AAD32244.1 <newline> actin binding ; GO:0003779 | infe…	FBtr0169172		GOTERM_MF_FAT	GO:0022803~passive transmembrane transporter activity	3	3.61446	0.334465	FBGN0144486, FBGN0134030, FBGN0141665	45	150	5552	2.46756	1	0.953551	98.8914
FBtr0169104	Pop(Reg)	BC	PP	BC	SQ	-0.2884	0.06962	73	-4.14	<.0001	-0.288428	9.11963e-05	0.00340202		FBgn0141274	name=Dmoj\GI18535	-	FBgn0034474	name=Obp56g	sensory perception of chemical stimulus ; GO:0007606 | inferred from sequence or structural similarity with UniProtKB:P34174 <newline> sensory perception of chemical stimulus ; GO:0007606 | inferred from sequence alignment with UniProtKB:P34174 <newline> transport ; GO:0006810 | inferred from electronic annotation with InterPro:IPR006170	cellular_component ; GO:0005575 | no biological data available	odorant binding ; GO:0005549 | non-traceable author statement <newline> odorant binding ; GO:0005549 | inferred from sequence or structural similarity with UniProtKB:P34174 <newline> odorant binding ; GO:0005549 | inferred from sequence alignment with UniProtKB:P34174	FBtr0169260		GOTERM_MF_FAT	GO:0022838~substrate specific channel activity	3	3.61446	0.334465	FBGN0144486, FBGN0134030, FBGN0141665	45	150	5552	2.46756	1	0.953551	98.8914
FBtr0169427	Pop(Reg)	BC	PP	BC	SQ	-0.2851	0.07367	73	-3.87	0.0002	-0.285128	0.000234305	0.00696159		FBgn0141276	name=Dmoj\GI18537	-	FBgn0034471	name=Obp56e	sensory perception of chemical stimulus ; GO:0007606 | inferred from sequence or structural similarity with UniProtKB:P34174 <newline> sensory perception of chemical stimulus ; GO:0007606 | inferred from sequence alignment with UniProtKB:P34174 <newline> transport ; GO:0006810 | inferred from electronic annotation with InterPro:IPR006170	cellular_component ; GO:0005575 | no biological data available	odorant binding ; GO:0005549 | inferred from sequence or structural similarity with UniProtKB:P34174 <newline> odorant binding ; GO:0005549 | inferred from sequence alignment with UniProtKB:P34174	FBtr0169262		GOTERM_BP_FAT	GO:0006811~ion transport	4	4.81928	0.4051	FBGN0144486, FBGN0134030, FBGN0145652, FBGN0141665	34	286	4116	1.69313	1	1	99.7055
FBtr0161092	Pop(Reg)	BC	PP	BC	SQ	-0.2843	0.07479	73	-3.8	0.0003	-0.284337	0.000295671	0.00828032		FBgn0141294	name=Dmoj\GI18555	-	FBgn0002069	name=Aats-asp	aspartyl-tRNA aminoacylation ; GO:0006422 | inferred from sequence or structural similarity with SGD_LOCUS:DPS1; SGD:S0003941 <newline> growth ; GO:0040007 | inferred from mutant phenotype	cytoplasm ; GO:0005737 | inferred from electronic annotation with InterPro:IPR002312, InterPro:IPR004364, InterPro:IPR004523, InterPro:IPR006195, InterPro:IPR018150	aspartate-tRNA ligase activity ; GO:0004815 | inferred from sequence or structural similarity with SGD_LOCUS:DPS1; SGD:S0003941 <newline> ATP binding ; GO:0005524 | inferred from electronic annotation with InterPro:IPR002312, InterPro:IPR004364, InterPro:IPR004523, InterPro:IPR006195, InterPro:IPR018150 <newline> nucleic acid binding ; GO:0003676 | inferred from electronic annotation with InterPr…	FBtr0169280		SP_PIR_KEYWORDS	ion transport	3	3.61446	0.416003	FBGN0144486, FBGN0134030, FBGN0141665	34	148	3459	2.0622	1	0.948089	99.3475
FBtr0174987	Pop(Reg)	BC	PP	BC	SQ	-0.2837	0.05294	73	-5.36	<.0001	-0.283683	9.37095e-07	8.73662e-05		FBgn0141441	name=Dmoj\GI18702	-	FBgn0033978	name=Cyp6a23	oxidation reduction ; GO:0055114 | inferred from electronic annotation with InterPro:IPR002401	microsome ; GO:0005792 | non-traceable author statement <newline> membrane ; GO:0016020 | non-traceable author statement	electron carrier activity ; GO:0009055 | non-traceable author statement <newline> electron carrier activity ; GO:0009055 | inferred from sequence or structural similarity <newline> heme binding ; GO:0020037 | inferred from electronic annotation with InterPro:IPR001128, InterPro:IPR002401 <newline> electron carrier activity ; GO:0009055 | inferred from electronic annotation with InterPro:IPR001128…	FBtr0169427		SP_PIR_KEYWORDS	cell membrane	3	3.61446	0.439448	FBGN0144486, FBGN0134030, FBGN0141796	34	155	3459	1.96907	1	0.940978	99.5553
FBtr0175148	Pop(Reg)	BC	PP	BC	SQ	-0.2651	0.06306	73	-4.2	<.0001	-0.265062	7.35995e-05	0.00288394		FBgn0141613	name=Dmoj\GI18874	-	FBgn0013348	name=TpnC41C	-	-	calcium ion binding ; GO:0005509 | inferred from sequence or structural similarity with UniProtKB:P15159 <newline> calcium ion binding ; GO:0005509 | non-traceable author statement	FBtr0169599		GOTERM_CC_FAT	GO:0016021~integral to membrane	6	7.22892	0.523382	FBGN0142597, FBGN0144486, FBGN0140051, FBGN0134030, FBGN0141665, FBGN0141796	11	937	2034	1.18405	0.999999	0.999124	99.6127
FBtr0163181	Pop(Reg)	BC	PP	BC	SQ	-0.258	0.06629	73	-3.89	0.0002	-0.257987	0.000217769	0.00658868		FBgn0141615	name=Dmoj\GI18876	-	FBgn0259247	name=CG42345	oxidation reduction ; GO:0055114 | inferred from electronic annotation with InterPro:IPR001117, InterPro:IPR002355, InterPro:IPR011706, InterPro:IPR011707	-	laccase activity ; GO:0008471 | inferred from sequence or structural similarity with UniProtKB:Q8WPD1 <newline> laccase activity ; GO:0008471 | inferred from sequence or structural similarity with EMBL:AJ427356 AND inferred from sequence or structural similarity with EMBL:AY135186 <newline> copper ion binding ; GO:0005507 | inferred from electronic annotation with InterPro:IPR002355, InterPro:IPR…	FBtr0169601		GOTERM_CC_FAT	GO:0031224~intrinsic to membrane	6	7.22892	0.541203	FBGN0142597, FBGN0144486, FBGN0140051, FBGN0134030, FBGN0141665, FBGN0141796	11	951	2034	1.16662	1	0.992807	99.7089
FBtr0165720	Pop(Reg)	BC	PP	BC	SQ	-0.2574	0.058	73	-4.44	<.0001	-0.257362	3.16787e-05	0.00149974		FBgn0141665	name=Dmoj\GI18926	-	FBgn0011286	name=Rya-r44F	calcium ion transport ; GO:0006816 | traceable author statement <newline> muscle contraction ; GO:0006936 | inferred from mutant phenotype <newline> cellular calcium ion homeostasis ; GO:0006874 | inferred from electronic annotation with InterPro:IPR009460 <newline> calcium ion transport ; GO:0006816 | inferred from electronic annotation with InterPro:IPR000699 <newline> transmembrane transport ;…	integral to membrane ; GO:0016021 | non-traceable author statement <newline> endoplasmic reticulum membrane ; GO:0005789 | non-traceable author statement <newline> integral to membrane ; GO:0016021 | inferred from electronic annotation with InterPro:IPR009460	ryanodine-sensitive calcium-release channel activity ; GO:0005219 | traceable author statement <newline> ryanodine-sensitive calcium-release channel activity ; GO:0005219 | inferred from sequence or structural similarity with EMBL:U50465 <newline> ryanodine-sensitive calcium-release channel activity ; GO:0005219 | non-traceable author statement <newline> calcium ion binding ; GO:0005509 | inferre…	FBtr0169651		SP_PIR_KEYWORDS	transport	3	3.61446	0.749412	FBGN0144486, FBGN0134030, FBGN0141665	34	274	3459	1.11389	1	0.997733	99.9998
FBtr0173743	Pop(Reg)	BC	PP	BC	SQ	-0.2553	0.06707	73	-3.81	0.0003	-0.255264	0.000291302	0.00818922		FBgn0141796	name=Dmoj\GI19057	-	FBgn0033727	name=Or49a	olfactory behavior ; GO:0042048 | inferred from mutant phenotype <newline> sensory perception of smell ; GO:0007608 | inferred from sequence or structural similarity <newline> detection of chemical stimulus involved in sensory perception of smell ; GO:0050911 | inferred from mutant phenotype	integral to membrane ; GO:0016021 | inferred from sequence or structural similarity <newline> membrane ; GO:0016020 | inferred from electronic annotation with InterPro:IPR004117	olfactory receptor activity ; GO:0004984 | inferred from sequence or structural similarity <newline> olfactory receptor activity ; GO:0004984 | inferred from electronic annotation with InterPro:IPR004117 <newline> odorant binding ; GO:0005549 | inferred from electronic annotation with InterPro:IPR004117	FBtr0169782		SP_PIR_KEYWORDS	transmembrane	5	6.0241	0.923164	FBGN0142597, FBGN0144486, FBGN0134030, FBGN0141665, FBGN0141796	34	697	3459	0.729808	1	0.999965	100
FBtr0174857	Pop(Reg)	BC	PP	BC	SQ	-0.2516	0.06616	73	-3.8	0.0003	-0.25161	0.000294404	0.00825311		FBgn0141862	name=Dmoj\GI19123	-	FBgn0033753	name=Cyp301a1	oxidation reduction ; GO:0055114 | inferred from electronic annotation with InterPro:IPR002401	mitochondrion ; GO:0005739 | non-traceable author statement <newline> mitochondrion ; GO:0005739 | inferred from sequence or structural similarity	electron carrier activity ; GO:0009055 | non-traceable author statement <newline> electron carrier activity ; GO:0009055 | inferred from sequence or structural similarity <newline> electron carrier activity ; GO:0009055 | inferred from electronic annotation with InterPro:IPR001128 <newline> heme binding ; GO:0020037 | inferred from electronic annotation with InterPro:IPR001128, InterPro:IPR002401…	FBtr0169848		SP_PIR_KEYWORDS	membrane	4	4.81928	0.931181	FBGN0142597, FBGN0144486, FBGN0134030, FBGN0141796	34	577	3459	0.705271	1	0.999945	100
FBtr0165152	Pop(Reg)	BC	PP	BC	SQ	-0.2507	0.06126	73	-4.09	0.0001	-0.250712	0.000108885	0.0038961		FBgn0142165	name=Dmoj\GI19427	-	FBgn0033367	name=proPo-A3	metabolic process ; GO:0008152 | inferred from electronic annotation with InterPro:IPR002227 <newline> transport ; GO:0006810 | inferred from electronic annotation with InterPro:IPR000896, InterPro:IPR013788	-	monophenol monooxygenase activity ; GO:0004503 | inferred from sequence or structural similarity with EMBL:L76038 <newline> oxygen transporter activity ; GO:0005344 | inferred from electronic annotation with InterPro:IPR000896, InterPro:IPR013788	FBtr0170152
FBtr0166310	Pop(Reg)	BC	PP	BC	SQ	-0.2489	0.04626	73	-5.38	<.0001	-0.248879	8.60496e-07	8.13818e-05		FBgn0142417	name=Dmoj\GI19680	-	FBgn0035076	name=Ance-5	proteolysis ; GO:0006508 | inferred from electronic annotation with InterPro:IPR001548	membrane ; GO:0016020 | inferred from electronic annotation with InterPro:IPR001548	peptidyl-dipeptidase activity ; GO:0008241 | NOT non-traceable author statement <newline> peptidase activity ; GO:0008233 | NOT inferred from sequence or structural similarity <newline> metallopeptidase activity ; GO:0008237 | inferred from electronic annotation with InterPro:IPR001548 <newline> peptidyl-dipeptidase activity ; GO:0008241 | inferred from electronic annotation with InterPro:IPR0015…	FBtr0170405		Annotation Cluster 5	Enrichment Score: 0.1417102471144333
FBtr0161495	Pop(Reg)	BC	PP	BC	SQ	-0.2458	0.04504	73	-5.46	<.0001	-0.245802	6.30957e-07	6.29309e-05		FBgn0142597	name=Dmoj\GI19860	-	FBgn0085428	name=Nox	-	integral to membrane ; GO:0016021 | inferred from electronic annotation with InterPro:IPR013130	electron carrier activity ; GO:0009055 | inferred from electronic annotation with InterPro:IPR013130 <newline> FAD binding ; GO:0050660 | inferred from electronic annotation with InterPro:IPR013130 <newline> oxidoreductase activity ; GO:0016491 | inferred from electronic annotation with InterPro:IPR013130 <newline> calcium ion binding ; GO:0005509 | inferred from electronic annotation with InterP…	FBtr0170585		Category	Term	Count	%	PValue	Genes	List Total	Pop Hits	Pop Total	Fold Enrichment	Bonferroni	Benjamini	FDR
FBtr0169425	Pop(Reg)	BC	PP	BC	SQ	-0.2443	0.04953	73	-4.93	<.0001	-0.244299	4.95032e-06	0.000340838		FBgn0142860	name=Dmoj\GI20124	-	FBgn0063493	name=GstE7	-	-	glutathione transferase activity ; GO:0004364 | inferred from sequence or structural similarity with UniProtKB:P46430	FBtr0170849		SMART	SM00355:ZnF_C2H2	3	3.61446	0.626603	FBGN0146558, FBGN0146986, FBGN0140507	31	328	4727	1.39467	1	0.999993	99.9847
FBtr0165681	Pop(Reg)	BC	PP	BC	SQ	-0.2402	0.06351	73	-3.78	0.0003	-0.240236	0.000315252	0.00868175		FBgn0143466	name=Dmoj\GI20731	-	FBgn0034446	name=CG7735	cilium assembly ; GO:0042384 | inferred from sequence model inferred from expression pattern	-	GTPase activity ; GO:0003924 | inferred from sequence or structural similarity with EMBL:AF031903 <newline> GTP binding ; GO:0005525 | inferred from electronic annotation with InterPro:IPR005225, InterPro:IPR006689	FBtr0171456		INTERPRO	IPR015880:Zinc finger, C2H2-like	3	3.61446	0.676409	FBGN0146558, FBGN0146986, FBGN0140507	72	328	10101	1.28316	1	1	99.9999
FBtr0164308	Pop(Reg)	BC	PP	BC	SQ	-0.2369	0.06225	73	-3.81	0.0003	-0.23688	0.000291865	0.00820123		FBgn0143627	name=Dmoj\GI20893	-	FBgn0033981	name=Cyp6a21	oxidation reduction ; GO:0055114 | inferred from electronic annotation with InterPro:IPR002401	microsome ; GO:0005792 | non-traceable author statement <newline> membrane ; GO:0016020 | non-traceable author statement	electron carrier activity ; GO:0009055 | non-traceable author statement <newline> electron carrier activity ; GO:0009055 | inferred from sequence or structural similarity <newline> electron carrier activity ; GO:0009055 | inferred from electronic annotation with InterPro:IPR001128 <newline> heme binding ; GO:0020037 | inferred from electronic annotation with InterPro:IPR001128, InterPro:IPR002401…	FBtr0171618		INTERPRO	IPR007087:Zinc finger, C2H2-type	3	3.61446	0.676409	FBGN0146558, FBGN0146986, FBGN0140507	72	328	10101	1.28316	1	1	99.9999
FBtr0173046	Pop(Reg)	BC	PP	BC	SQ	-0.2132	0.05407	73	-3.94	0.0002	-0.213187	0.000182908	0.0057812		FBgn0143699	name=Dmoj\GI20965	-	FBgn0027070	name=CG17322	metabolic process ; GO:0008152 | inferred from electronic annotation with InterPro:IPR002213	-	2-hydroxyacylsphingosine 1-beta-galactosyltransferase activity ; GO:0003851 | inferred from sequence or structural similarity with UniProtKB:Q09426	FBtr0171690		GOTERM_MF_FAT	GO:0008270~zinc ion binding	5	6.0241	0.945689	FBGN0146558, FBGN0144775, FBGN0136812, FBGN0146986, FBGN0140507	45	911	5552	0.677156	1	1	100
FBtr0168491	Pop(Reg)	BC	PP	BC	SQ	-0.2008	0.05132	73	-3.91	0.0002	-0.200804	0.00020278	0.00624612		FBgn0143836	name=Dmoj\GI21104	-	FBgn0034487	name=CG11048	cilium assembly ; GO:0042384 | inferred from sequence model	-	-	FBtr0171829
FBtr0173888	Pop(Reg)	BC	PP	BC	SQ	-0.1848	0.04703	73	-3.93	0.0002	-0.184807	0.000191312	0.00597869		FBgn0144486	name=Dmoj\GI21756	-	FBgn0031261	name=nAcRbeta-21C	ion transport ; GO:0006811 | inferred from electronic annotation with InterPro:IPR002394, InterPro:IPR006029, InterPro:IPR006201	nicotinic acetylcholine-gated receptor-channel complex ; GO:0005892 | inferred from sequence or structural similarity <newline> nicotinic acetylcholine-gated receptor-channel complex ; GO:0005892 | non-traceable author statement <newline> integral to membrane ; GO:0016021 | inferred from electronic annotation with InterPro:IPR002394, InterPro:IPR006201 <newline> postsynaptic membrane ; GO:0045211…	nicotinic acetylcholine-activated cation-selective channel activity ; GO:0004889 | inferred from sequence or structural similarity <newline> nicotinic acetylcholine-activated cation-selective channel activity ; GO:0004889 | non-traceable author statement <newline> nicotinic acetylcholine-activated cation-selective channel activity ; GO:0004889 | inferred from electronic annotation with InterPro:I…	FBtr0172481		Annotation Cluster 6	Enrichment Score: 0.13906957930278468
FBtr0165124	Pop(Reg)	BC	PP	BC	SQ	-0.1834	0.03978	73	-4.61	<.0001	-0.18342	1.67099e-05	0.000904175		FBgn0144628	name=Dmoj\GI21899	-	FBgn0069977	name=CG40467	-	-	-	FBtr0172624		Category	Term	Count	%	PValue	Genes	List Total	Pop Hits	Pop Total	Fold Enrichment	Bonferroni	Benjamini	FDR
FBtr0165447	Pop(Reg)	BC	PP	BC	SQ	-0.168	0.04368	73	-3.85	0.0003	-0.167959	0.000255003	0.00741647		FBgn0144775	name=Dmoj\GI22046	-	FBgn0039073	name=CG4408	proteolysis ; GO:0006508 | inferred from electronic annotation with InterPro:IPR000834	-	metallocarboxypeptidase activity ; GO:0004181 | inferred from sequence or structural similarity with UniProtKB:O02350 <newline> zinc ion binding ; GO:0008270 | inferred from electronic annotation with InterPro:IPR000834	FBtr0172771		GOTERM_MF_FAT	GO:0030528~transcription regulator activity	4	4.81928	0.567774	FBGN0145423, FBGN0147551, FBGN0134123, FBGN0134406	45	369	5552	1.33743	1	0.995832	99.9906
FBtr0172771	Pop(Reg)	BC	PP	BC	SQ	-0.1519	0.03266	73	-4.65	<.0001	-0.151939	1.43166e-05	0.00079983		FBgn0145049	name=Dmoj\GI22321	-	FBgn0039827	name=CG1544	glycolysis ; GO:0006096 | inferred from electronic annotation with InterPro:IPR011603	-	oxoglutarate dehydrogenase (succinyl-transferring) activity ; GO:0004591 | inferred from sequence or structural similarity with SGD_LOCUS:KGD1; SGD:S0001387 <newline> thiamin pyrophosphate binding ; GO:0030976 | inferred from electronic annotation with InterPro:IPR011603	FBtr0173046		GOTERM_BP_FAT	GO:0045449~regulation of transcription	4	4.81928	0.650948	FBGN0145423, FBGN0147551, FBGN0134123, FBGN0134406	34	409	4116	1.18395	1	1	99.9993
FBtr0168388	Pop(Reg)	BC	PP	BC	SQ	-0.1315	0.03057	73	-4.3	<.0001	-0.131482	5.19018e-05	0.00220403		FBgn0145289	name=Dmoj\GI22561	-	FBgn0039330	name=CG11909	0	0	0	FBtr0173286		GOTERM_BP_FAT	GO:0006355~regulation of transcription, DNA-dependent	3	3.61446	0.750683	FBGN0147551, FBGN0134123, FBGN0134406	34	327	4116	1.11063	1	1	100
FBtr0162975	Pop(Reg)	BC	PP	BC	SQ	-0.1196	0.03127	73	-3.83	0.0003	-0.11964	0.000272163	0.00778539		FBgn0145423	name=Dmoj\GI22696	transcription regulator activity. B.P=multicellular organismal development	FBgn0004595	name=pros	R7 cell fate commitment ; GO:0007465 | inferred from mutant phenotype <newline> sensory perception of taste ; GO:0050909 | inferred from mutant phenotype <newline> central nervous system development ; GO:0007417 | inferred from mutant phenotype <newline> peripheral nervous system development ; GO:0007422 | inferred from mutant phenotype <newline> regulation of neuron differentiation ; GO:0045664 …	nucleus ; GO:0005634 | inferred from direct assay <newline> apical cortex ; GO:0045179 | inferred from direct assay <newline> basal cortex ; GO:0045180 | inferred from direct assay <newline> cell cortex ; GO:0005938 | inferred from direct assay <newline> cell cortex ; GO:0005938 | traceable author statement <newline> nucleus ; GO:0005634 | inferred from sequence or structural similarity with MGD:…	DNA binding ; GO:0003677 | inferred from direct assay <newline> specific transcriptional repressor activity ; GO:0016566 | inferred from mutant phenotype <newline> transcription factor activity ; GO:0003700 | non-traceable author statement <newline> transcription factor activity ; GO:0003700 | inferred from mutant phenotype AND traceable author statement <newline> transcription regulator activity…	FBtr0173421		GOTERM_BP_FAT	GO:0051252~regulation of RNA metabolic process	3	3.61446	0.750683	FBGN0147551, FBGN0134123, FBGN0134406	34	327	4116	1.11063	1	1	100
FBtr0169280	Pop(Reg)	BC	PP	BC	SQ	-0.1167	0.03086	73	-3.78	0.0003	-0.116712	0.000316363	0.00870369		FBgn0145652	name=Dmoj\GI22925	-	FBgn0038312	name=CG4334	transmembrane transport ; GO:0055085 | inferred from electronic annotation with InterPro:IPR003689 <newline> metal ion transport ; GO:0030001 | inferred from electronic annotation with InterPro:IPR003689	membrane ; GO:0016020 | inferred from electronic annotation with InterPro:IPR003689	metal ion transmembrane transporter activity ; GO:0046873 | inferred from electronic annotation with InterPro:IPR003689	FBtr0173650		GOTERM_MF_FAT	GO:0003677~DNA binding	3	3.61446	0.968316	FBGN0145423, FBGN0147551, FBGN0134123	45	634	5552	0.583807	1	1	100
FBtr0173650	Pop(Reg)	BC	PP	BC	SQ	-0.1062	0.02387	73	-4.45	<.0001	-0.106176	3.0415e-05	0.00145286		FBgn0145890	name=Dmoj\GI23163	-	FBgn0038180	name=Cht5	chitin catabolic process ; GO:0006032 | inferred from electronic annotation with InterPro:IPR011583	extracellular region ; GO:0005576 | inferred from electronic annotation with InterPro:IPR002557	chitinase activity ; GO:0004568 | inferred from sequence or structural similarity with EMBL:AF026491 <newline> cation binding ; GO:0043169 | inferred from electronic annotation with InterPro:IPR013781 <newline> chitin binding ; GO:0008061 | inferred from electronic annotation with InterPro:IPR002557	FBtr0173888
FBtr0162371	Pop(Reg)	BC	PP	BC	SQ	0.1375	0.03615	73	3.8	0.0003	0.137518	0.000292737	0.0082184		FBgn0146282	name=Dmoj\GI23556	-	FBgn0038680	name=Cyp12a5	oxidation reduction ; GO:0055114 | inferred from electronic annotation with InterPro:IPR002401	mitochondrion ; GO:0005739 | inferred from sequence or structural similarity <newline> mitochondrion ; GO:0005739 | non-traceable author statement	electron carrier activity ; GO:0009055 | non-traceable author statement <newline> electron carrier activity ; GO:0009055 | inferred from sequence or structural similarity <newline> electron carrier activity ; GO:0009055 | inferred from electronic annotation with InterPro:IPR001128 <newline> heme binding ; GO:0020037 | inferred from electronic annotation with InterPro:IPR001128, InterPro:IPR002401…	FBtr0174281		Annotation Cluster 7	Enrichment Score: 0.02681576693903684
FBtr0161470	Pop(Reg)	BC	PP	BC	SQ	0.1479	0.03842	73	3.85	0.0003	0.147905	0.0002516	0.0073419		FBgn0146434	name=Dmoj\GI23709	-	FBgn0000477	name=DNaseII	DNA catabolic process ; GO:0006308 | traceable author statement <newline> DNA metabolic process ; GO:0006259 | inferred from electronic annotation with InterPro:IPR004947	-	deoxyribonuclease II activity ; GO:0004531 | non-traceable author statement <newline> deoxyribonuclease II activity ; GO:0004531 | traceable author statement <newline> deoxyribonuclease II activity ; GO:0004531 | inferred from sequence or structural similarity with MGD:Dnase2; MGI:MGI:1329019	FBtr0174434		Category	Term	Count	%	PValue	Genes	List Total	Pop Hits	Pop Total	Fold Enrichment	Bonferroni	Benjamini	FDR
FBtr0165444	Pop(Reg)	BC	PP	BC	SQ	0.1651	0.0382	73	4.32	<.0001	0.165146	4.79745e-05	0.00207393		FBgn0146451	name=Dmoj\GI23726	-	FBgn0038859	name=Obp93a	sensory perception of chemical stimulus ; GO:0007606 | inferred from sequence alignment with UniProtKB:P34174 <newline> transport ; GO:0006810 | inferred from electronic annotation with InterPro:IPR006170	-	odorant binding ; GO:0005549 | non-traceable author statement <newline> odorant binding ; GO:0005549 | inferred from sequence alignment with UniProtKB:P34174 <newline> odorant binding ; GO:0005549 | inferred from electronic annotation with InterPro:IPR006170	FBtr0174451		GOTERM_MF_FAT	GO:0017076~purine nucleotide binding	6	7.22892	0.85597	FBGN0135007, FBGN0142597, FBGN0143466, FBGN0146555, FBGN0134136, FBGN0141294	45	890	5552	0.83176	1	0.999993	100
FBtr0161994	Pop(Reg)	BC	PP	BC	SQ	0.1869	0.04952	73	3.77	0.0003	0.186858	0.000324679	0.00887545		FBgn0146555	name=Dmoj\GI23830	-	FBgn0037364	name=Rab23	small GTPase mediated signal transduction ; GO:0007264 | inferred from electronic annotation with InterPro:IPR001806, InterPro:IPR003579 <newline> protein transport ; GO:0015031 | inferred from electronic annotation with InterPro:IPR003579	-	GTPase activity ; GO:0003924 | inferred from sequence or structural similarity with UniProtKB:Q9ULC3 <newline> GTP binding ; GO:0005525 | inferred from electronic annotation with InterPro:IPR001806, InterPro:IPR003579, InterPro:IPR005225	FBtr0174555		SP_PIR_KEYWORDS	nucleotide-binding	4	4.81928	0.942813	FBGN0143466, FBGN0146555, FBGN0134136, FBGN0141294	34	600	3459	0.678235	1	0.999938	100
FBtr0169519	Pop(Reg)	BC	PP	BC	SQ	0.1891	0.03783	73	5	<.0001	0.189137	3.81659e-06	0.000275855		FBgn0146558	name=Dmoj\GI23833	-	FBgn0024244	name=drm	foregut morphogenesis ; GO:0007440 | inferred from mutant phenotype <newline> hindgut morphogenesis ; GO:0007442 | inferred from mutant phenotype <newline> imaginal disc-derived leg joint morphogenesis ; GO:0016348 | inferred from mutant phenotype	intracellular ; GO:0005622 | inferred from electronic annotation with InterPro:IPR007087, InterPro:IPR015880	zinc ion binding ; GO:0008270 | inferred from electronic annotation with InterPro:IPR007087, InterPro:IPR015880	FBtr0174558		GOTERM_MF_FAT	GO:0030554~adenyl nucleotide binding	4	4.81928	0.943913	FBGN0135007, FBGN0142597, FBGN0134136, FBGN0141294	45	737	5552	0.669622	1	1	100
FBtr0174555	Pop(Reg)	BC	PP	BC	SQ	0.1899	0.04102	73	4.63	<.0001	0.18991	1.55459e-05	0.000853812		FBgn0146588	name=Dmoj\GI23863	-	FBgn0020439	name=fau	biological_process ; GO:0008150 | no biological data available	cellular_component ; GO:0005575 | no biological data available	molecular_function ; GO:0003674 | no biological data available	FBtr0174588		GOTERM_MF_FAT	GO:0001883~purine nucleoside binding	4	4.81928	0.943913	FBGN0135007, FBGN0142597, FBGN0134136, FBGN0141294	45	737	5552	0.669622	1	1	100
FBtr0163207	Pop(Reg)	BC	PP	BC	SQ	0.1971	0.04675	73	4.22	<.0001	0.197127	7.0196e-05	0.0027812		FBgn0146985	name=Dmoj\GI24262	-	FBgn0038610	name=CG7675	oxidation reduction ; GO:0055114 | inferred from electronic annotation with InterPro:IPR002347	-	oxidoreductase activity, acting on CH-OH group of donors ; GO:0016614 | inferred from sequence or structural similarity with EMBL:U44389 <newline> binding ; GO:0005488 | inferred from electronic annotation with InterPro:IPR016040	FBtr0174987		GOTERM_MF_FAT	GO:0001882~nucleoside binding	4	4.81928	0.946062	FBGN0135007, FBGN0142597, FBGN0134136, FBGN0141294	45	743	5552	0.664214	1	1	100
FBtr0164783	Pop(Reg)	BC	PP	BC	SQ	0.2027	0.04901	73	4.14	<.0001	0.202679	9.36395e-05	0.0034716		FBgn0146986	name=Dmoj\GI24263	-	FBgn0004618	name=gl	response to red light ; GO:0010114 | inferred from mutant phenotype <newline> entrainment of circadian clock by photoperiod ; GO:0043153 | inferred from mutant phenotype <newline> ring gland development ; GO:0035271 | inferred from mutant phenotype <newline> entrainment of circadian clock ; GO:0009649 | inferred from mutant phenotype <newline> compound eye photoreceptor development ; GO:0042051 |…	nucleus ; GO:0005634 | inferred from direct assay <newline> nucleus ; GO:0005634 | non-traceable author statement	specific RNA polymerase II transcription factor activity ; GO:0003704 | inferred from sequence or structural similarity <newline> transcription factor activity ; GO:0003700 | non-traceable author statement <newline> zinc ion binding ; GO:0008270 | inferred from electronic annotation with InterPro:IPR007087, InterPro:IPR015880 <newline> nucleic acid binding ; GO:0003676 | inferred from electronic …	FBtr0174988		GOTERM_MF_FAT	GO:0000166~nucleotide binding	6	7.22892	0.953559	FBGN0135007, FBGN0142597, FBGN0143466, FBGN0146555, FBGN0134136, FBGN0141294	45	1099	5552	0.673582	1	1	100
FBtr0166330	Pop(Reg)	BC	PP	BC	SQ	0.2039	0.05109	73	3.99	0.0002	0.203859	0.000155323	0.00510815		FBgn0147031	name=Dmoj\GI24308	-	FBgn0038330	name=CG14868	-	-	-	FBtr0175033		GOTERM_MF_FAT	GO:0032553~ribonucleotide binding	4	4.81928	0.969905	FBGN0143466, FBGN0146555, FBGN0134136, FBGN0141294	45	830	5552	0.594592	1	1	100
FBtr0175033	Pop(Reg)	BC	PP	BC	SQ	0.2256	0.04495	73	5.02	<.0001	0.225627	3.53406e-06	0.000258971		FBgn0147146	name=Dmoj\GI24423	-	FBgn0038172	name=Adgf-D	cell proliferation ; GO:0008283 | inferred from direct assay <newline> purine ribonucleoside monophosphate biosynthetic process ; GO:0009168 | inferred from electronic annotation with InterPro:IPR001365	extracellular space ; GO:0005615 | non-traceable author statement <newline> extracellular space ; GO:0005615 | inferred from electronic annotation with InterPro:IPR006331, InterPro:IPR013659	adenosine deaminase activity ; GO:0004000 | inferred from direct assay <newline> growth factor activity ; GO:0008083 | inferred from direct assay	FBtr0175148		GOTERM_MF_FAT	GO:0032555~purine ribonucleotide binding	4	4.81928	0.969905	FBGN0143466, FBGN0146555, FBGN0134136, FBGN0141294	45	830	5552	0.594592	1	1	100
FBtr0174217	Pop(Reg)	BC	PP	BC	SQ	0.2261	0.05792	73	3.9	0.0002	0.226094	0.000209405	0.00639937		FBgn0147551	name=Dmoj\GI24830	-	FBgn0002922	name=nau	regulation of striated muscle tissue development ; GO:0016202 | traceable author statement <newline> muscle organ development ; GO:0007517 | traceable author statement <newline> muscle organ development ; GO:0007517 | inferred from mutant phenotype <newline> regulation of transcription, DNA-dependent ; GO:0006355 | inferred from electronic annotation with InterPro:IPR002546	nucleus ; GO:0005634 | traceable author statement <newline> nucleus ; GO:0005634 | non-traceable author statement <newline> nucleus ; GO:0005634 | inferred from electronic annotation with InterPro:IPR002546, InterPro:IPR011598	transcription factor activity ; GO:0003700 | traceable author statement <newline> DNA binding ; GO:0003677 | non-traceable author statement <newline> DNA binding ; GO:0003677 | inferred from electronic annotation with InterPro:IPR002546 <newline> transcription regulator activity ; GO:0030528 | inferred from electronic annotation with InterPro:IPR001092, InterPro:IPR011598	FBtr0175555
FBtr0175064	Pop(Reg)	BC	PP	BC	SQ	0.2284	0.05768	73	3.96	0.0002	0.228385	0.00017291	0.00554085		#N/A	#N/A	#N/A	#N/A	#N/A	#N/A	#N/A	#N/A	FBtr0161652
FBtr0169172	Pop(Reg)	BC	PP	BC	SQ	0.234	0.06043	73	3.87	0.0002	0.234038	0.00023213	0.00691331		#N/A	#N/A	#N/A	#N/A	#N/A	#N/A	#N/A	#N/A	FBtr0175465
FBtr0168032	Pop(Reg)	BC	PP	BC	SQ	0.2388	0.0547	73	4.37	<.0001	0.238821	4.10889e-05	0.00183797		#N/A	#N/A	#N/A	#N/A	#N/A	#N/A	#N/A	#N/A	FBtr0163995
FBtr0164913	Pop(Reg)	BC	PP	BC	SQ	0.2392	0.05896	73	4.06	0.0001	0.239183	0.000123317	0.00428436		#N/A	#N/A	#N/A	#N/A	#N/A	#N/A	#N/A	#N/A	FBtr0171629
FBtr0171456	Pop(Reg)	BC	PP	BC	SQ	0.2395	0.06414	73	3.73	0.0004	0.239522	0.000370099	0.00977511		#N/A	#N/A	#N/A	#N/A	#N/A	#N/A	#N/A	#N/A	FBtr0168357
FBtr0165436	Pop(Reg)	BC	PP	BC	SQ	0.2414	0.05616	73	4.3	<.0001	0.241439	5.22521e-05	0.00221585		#N/A	#N/A	#N/A	#N/A	#N/A	#N/A	#N/A	#N/A	FBtr0173986
FBtr0163151	Pop(Reg)	BC	PP	BC	SQ	0.2422	0.04882	73	4.96	<.0001	0.242151	4.45532e-06	0.000312806		#N/A	#N/A	#N/A	#N/A	#N/A	#N/A	#N/A	#N/A	FBtr0166401
FBtr0162240	Pop(Reg)	BC	PP	BC	SQ	0.2436	0.05734	73	4.25	<.0001	0.243613	6.25988e-05	0.00254654		#N/A	#N/A	#N/A	#N/A	#N/A	#N/A	#N/A	#N/A	FBtr0164433
FBtr0162100	Pop(Reg)	BC	PP	BC	SQ	0.2476	0.04979	73	4.97	<.0001	0.247605	4.23462e-06	0.000300267		#N/A	#N/A	#N/A	#N/A	#N/A	#N/A	#N/A	#N/A	FBtr0174337
FBtr0163544	Pop(Reg)	BC	PP	BC	SQ	0.2478	0.06028	73	4.11	0.0001	0.247795	0.000101984	0.00370621		#N/A	#N/A	#N/A	#N/A	#N/A	#N/A	#N/A	#N/A	FBtr0171630
FBtr0162551	Pop(Reg)	BC	PP	BC	SQ	0.2478	0.06298	73	3.93	0.0002	0.247774	0.000188379	0.00591079		#N/A	#N/A	#N/A	#N/A	#N/A	#N/A	#N/A	#N/A	FBtr0161495
FBtr0165338	Pop(Reg)	BC	PP	BC	SQ	0.2543	0.06504	73	3.91	0.0002	0.254319	0.000204485	0.00628539		#N/A	#N/A	#N/A	#N/A	#N/A	#N/A	#N/A	#N/A	FBtr0167649
FBtr0161400	Pop(Reg)	BC	PP	BC	SQ	0.2635	0.06393	73	4.12	<.0001	0.263511	9.81567e-05	0.0035991		#N/A	#N/A	#N/A	#N/A	#N/A	#N/A	#N/A	#N/A	FBtr0168223
FBtr0161059	Pop(Reg)	BC	PP	BC	SQ	0.2643	0.06324	73	4.18	<.0001	0.2643	8.00494e-05	0.00307873		#N/A	#N/A	#N/A	#N/A	#N/A	#N/A	#N/A	#N/A	FBtr0167637
FBtr0168105	Pop(Reg)	BC	PP	BC	SQ	0.2685	0.06598	73	4.07	0.0001	0.268507	0.000117904	0.00414078		#N/A	#N/A	#N/A	#N/A	#N/A	#N/A	#N/A	#N/A	FBtr0171156
FBtr0162783	Pop(Reg)	BC	PP	BC	SQ	0.2724	0.06283	73	4.34	<.0001	0.272419	4.57696e-05	0.00199896		#N/A	#N/A	#N/A	#N/A	#N/A	#N/A	#N/A	#N/A	FBtr0169519
FBtr0161460	Pop(Reg)	BC	PP	BC	SQ	0.2744	0.06987	73	3.93	0.0002	0.274363	0.000193377	0.00602773		#N/A	#N/A	#N/A	#N/A	#N/A	#N/A	#N/A	#N/A	FBtr0166424
FBtr0168750	Pop(Reg)	BC	PP	BC	SQ	0.2763	0.06701	73	4.12	<.0001	0.276329	9.76193e-05	0.00358401		#N/A	#N/A	#N/A	#N/A	#N/A	#N/A	#N/A	#N/A	FBtr0169425
FBtr0174988	Pop(Reg)	BC	PP	BC	SQ	0.2773	0.07158	73	3.87	0.0002	0.277259	0.000231957	0.00690922		#N/A	#N/A	#N/A	#N/A	#N/A	#N/A	#N/A	#N/A	FBtr0172351
FBtr0164971	Pop(Reg)	BC	PP	BC	SQ	0.2818	0.0668	73	4.22	<.0001	0.28177	6.98657e-05	0.00277123		#N/A	#N/A	#N/A	#N/A	#N/A	#N/A	#N/A	#N/A	FBtr0163979
FBtr0169651	Pop(Reg)	BC	PP	BC	SQ	0.2827	0.06117	73	4.62	<.0001	0.28275	1.5971e-05	0.00087258		#N/A	#N/A	#N/A	#N/A	#N/A	#N/A	#N/A	#N/A	FBtr0165042
FBtr0170640	Pop(Reg)	BC	PP	BC	SQ	0.2838	0.06926	73	4.1	0.0001	0.283783	0.000107077	0.00384655		#N/A	#N/A	#N/A	#N/A	#N/A	#N/A	#N/A	#N/A	FBtr0161183
FBtr0171419	Pop(Reg)	BC	PP	BC	SQ	0.2886	0.07521	73	3.84	0.0003	0.288646	0.000261833	0.0075635		#N/A	#N/A	#N/A	#N/A	#N/A	#N/A	#N/A	#N/A	FBtr0165124
FBtr0165764	Pop(Reg)	BC	PP	BC	SQ	0.2898	0.06533	73	4.44	<.0001	0.289835	3.17237e-05	0.00150139		#N/A	#N/A	#N/A	#N/A	#N/A	#N/A	#N/A	#N/A	FBtr0169097
FBtr0166400	Pop(Reg)	BC	PP	BC	SQ	0.2952	0.07339	73	4.02	0.0001	0.295156	0.000139284	0.00470224		#N/A	#N/A	#N/A	#N/A	#N/A	#N/A	#N/A	#N/A	FBtr0168346
FBtr0168180	Pop(Reg)	BC	PP	BC	SQ	0.2964	0.07553	73	3.92	0.0002	0.296441	0.000194578	0.0060564		#N/A	#N/A	#N/A	#N/A	#N/A	#N/A	#N/A	#N/A	FBtr0169544
FBtr0174588	Pop(Reg)	BC	PP	BC	SQ	0.2994	0.06869	73	4.36	<.0001	0.299391	4.2137e-05	0.00187401		#N/A	#N/A	#N/A	#N/A	#N/A	#N/A	#N/A	#N/A	FBtr0165720
FBtr0167838	Pop(Reg)	BC	PP	BC	SQ	0.3	0.07893	73	3.8	0.0003	0.30003	0.00029609	0.00828919		#N/A	#N/A	#N/A	#N/A	#N/A	#N/A	#N/A	#N/A	FBtr0175435
FBtr0161600	Pop(Reg)	BC	PP	BC	SQ	0.3006	0.08045	73	3.74	0.0004	0.300625	0.000367646	0.00972762		#N/A	#N/A	#N/A	#N/A	#N/A	#N/A	#N/A	#N/A	FBtr0162549
FBtr0169599	Pop(Reg)	BC	PP	BC	SQ	0.3068	0.06057	73	5.06	<.0001	0.306758	2.97349e-06	0.000225045		#N/A	#N/A	#N/A	#N/A	#N/A	#N/A	#N/A	#N/A	FBtr0162783
FBtr0169601	Pop(Reg)	BC	PP	BC	SQ	0.3105	0.0716	73	4.34	<.0001	0.310534	4.5546e-05	0.0019914		#N/A	#N/A	#N/A	#N/A	#N/A	#N/A	#N/A	#N/A	FBtr0167304
FBtr0171829	Pop(Reg)	BC	PP	BC	SQ	0.3132	0.07533	73	4.16	<.0001	0.313201	8.64184e-05	0.00326495		#N/A	#N/A	#N/A	#N/A	#N/A	#N/A	#N/A	#N/A	FBtr0170012
FBtr0168229	Pop(Reg)	BC	PP	BC	SQ	0.3151	0.07299	73	4.32	<.0001	0.315067	4.90169e-05	0.00210824		#N/A	#N/A	#N/A	#N/A	#N/A	#N/A	#N/A	#N/A	FBtr0165006
FBtr0174451	Pop(Reg)	BC	PP	BC	SQ	0.3212	0.07497	73	4.28	<.0001	0.321229	5.50026e-05	0.00230627		#N/A	#N/A	#N/A	#N/A	#N/A	#N/A	#N/A	#N/A	FBtr0168229
FBtr0173421	Pop(Reg)	BC	PP	BC	SQ	0.3216	0.08501	73	3.78	0.0003	0.321622	0.000314258	0.00866099		#N/A	#N/A	#N/A	#N/A	#N/A	#N/A	#N/A	#N/A	FBtr0163153
FBtr0174558	Pop(Reg)	BC	PP	BC	SQ	0.3229	0.08239	73	3.92	0.0002	0.322893	0.000198554	0.006148		#N/A	#N/A	#N/A	#N/A	#N/A	#N/A	#N/A	#N/A	FBtr0172082
FBtr0169848	Pop(Reg)	BC	PP	BC	SQ	0.3262	0.04711	73	6.92	<.0001	0.326226	1.43589e-09	3.48157e-07		#N/A	#N/A	#N/A	#N/A	#N/A	#N/A	#N/A	#N/A	FBtr0163137
FBtr0169262	Pop(Reg)	BC	PP	BC	SQ	0.3271	0.07011	73	4.67	<.0001	0.327074	1.36353e-05	0.000769386		#N/A	#N/A	#N/A	#N/A	#N/A	#N/A	#N/A	#N/A	FBtr0165278
FBtr0167304	Pop(Reg)	BC	PP	BC	SQ	0.3379	0.07797	73	4.33	<.0001	0.337869	4.61621e-05	0.0020123		#N/A	#N/A	#N/A	#N/A	#N/A	#N/A	#N/A	#N/A	FBtr0162240
FBtr0175555	Pop(Reg)	BC	PP	BC	SQ	0.3382	0.07441	73	4.54	<.0001	0.338168	2.13151e-05	0.00109727		#N/A	#N/A	#N/A	#N/A	#N/A	#N/A	#N/A	#N/A	FBtr0161059
FBtr0163287	Pop(Reg)	BC	PP	BC	SQ	0.3419	0.09069	73	3.77	0.0003	0.341924	0.000328439	0.00895183		#N/A	#N/A	#N/A	#N/A	#N/A	#N/A	#N/A	#N/A	FBtr0169104
FBtr0160859	Pop(Reg)	BC	PP	BC	SQ	0.346	0.09277	73	3.73	0.0004	0.345994	0.000376186	0.00989252		#N/A	#N/A	#N/A	#N/A	#N/A	#N/A	#N/A	#N/A	FBtr0161400
FBtr0165278	Pop(Reg)	BC	PP	BC	SQ	0.3541	0.08329	73	4.25	<.0001	0.354091	6.20036e-05	0.00252752		#N/A	#N/A	#N/A	#N/A	#N/A	#N/A	#N/A	#N/A	FBtr0169079
FBtr0162892	Pop(Reg)	BC	PP	BC	SQ	0.3549	0.07026	73	5.05	<.0001	0.354921	3.12735e-06	0.000234483		#N/A	#N/A	#N/A	#N/A	#N/A	#N/A	#N/A	#N/A	FBtr0170640
FBtr0161608	Pop(Reg)	BC	PP	BC	SQ	0.3592	0.0878	73	4.09	0.0001	0.359197	0.000109384	0.00390957		#N/A	#N/A	#N/A	#N/A	#N/A	#N/A	#N/A	#N/A	FBtr0164156
FBtr0172398	Pop(Reg)	BC	PP	BC	SQ	0.368	0.09218	73	3.99	0.0002	0.367971	0.000154549	0.00508875		#N/A	#N/A	#N/A	#N/A	#N/A	#N/A	#N/A	#N/A	FBtr0165152
FBtr0160973	Pop(Reg)	BC	PP	BC	SQ	0.3916	0.06857	73	5.71	<.0001	0.391589	2.27748e-07	2.69119e-05		#N/A	#N/A	#N/A	#N/A	#N/A	#N/A	#N/A	#N/A	FBtr0161608
FBtr0171156	Pop(Reg)	BC	PP	BC	SQ	0.3931	0.07703	73	5.1	<.0001	0.393146	2.55373e-06	0.000198617		#N/A	#N/A	#N/A	#N/A	#N/A	#N/A	#N/A	#N/A	FBtr0175543
FBtr0172624	Pop(Reg)	BC	PP	BC	SQ	0.3997	0.08247	73	4.85	<.0001	0.399665	6.88014e-06	0.000444726		#N/A	#N/A	#N/A	#N/A	#N/A	#N/A	#N/A	#N/A	FBtr0169939
FBtr0169782	Pop(Reg)	BC	PP	BC	SQ	0.4031	0.1019	73	3.96	0.0002	0.403117	0.00017443	0.00557855		#N/A	#N/A	#N/A	#N/A	#N/A	#N/A	#N/A	#N/A	FBtr0172398
FBtr0162087	Pop(Reg)	BC	PP	BC	SQ	0.4052	0.1034	73	3.92	0.0002	0.405176	0.000198059	0.00613628		#N/A	#N/A	#N/A	#N/A	#N/A	#N/A	#N/A	#N/A	FBtr0166330
FBtr0170244	Pop(Reg)	BC	PP	BC	SQ	0.4094	0.108	73	3.79	0.0003	0.409355	0.000305836	0.00848916		#N/A	#N/A	#N/A	#N/A	#N/A	#N/A	#N/A	#N/A	FBtr0172008
FBtr0169260	Pop(Reg)	BC	PP	BC	SQ	0.4116	0.089	73	4.62	<.0001	0.41159	1.58724e-05	0.000868221		#N/A	#N/A	#N/A	#N/A	#N/A	#N/A	#N/A	#N/A	FBtr0166842
FBtr0167879	Pop(Reg)	BC	PP	BC	SQ	0.4127	0.1038	73	3.98	0.0002	0.412731	0.000163285	0.00530509		#N/A	#N/A	#N/A	#N/A	#N/A	#N/A	#N/A	#N/A	FBtr0175064
FBtr0168346	Pop(Reg)	BC	PP	BC	SQ	0.4131	0.09101	73	4.54	<.0001	0.413123	2.17726e-05	0.00111568		#N/A	#N/A	#N/A	#N/A	#N/A	#N/A	#N/A	#N/A	FBtr0162551
FBtr0174337	Pop(Reg)	BC	PP	BC	SQ	0.4233	0.07464	73	5.67	<.0001	0.423348	2.66248e-07	3.06645e-05		#N/A	#N/A	#N/A	#N/A	#N/A	#N/A	#N/A	#N/A	FBtr0165978
FBtr0172008	Pop(Reg)	BC	PP	BC	SQ	0.4263	0.1074	73	3.97	0.0002	0.426262	0.00016659	0.00538621		#N/A	#N/A	#N/A	#N/A	#N/A	#N/A	#N/A	#N/A	FBtr0168180
FBtr0169079	Pop(Reg)	BC	PP	BC	SQ	0.4401	0.1073	73	4.1	0.0001	0.440069	0.000106011	0.0038175		#N/A	#N/A	#N/A	#N/A	#N/A	#N/A	#N/A	#N/A	FBtr0174217
FBtr0162888	Pop(Reg)	BC	PP	BC	SQ	0.4526	0.1094	73	4.14	<.0001	0.452616	9.25737e-05	0.00344119		#N/A	#N/A	#N/A	#N/A	#N/A	#N/A	#N/A	#N/A	FBtr0175044
FBtr0168357	Pop(Reg)	BC	PP	BC	SQ	0.4933	0.07753	73	6.36	<.0001	0.493306	1.54392e-08	2.7291e-06		#N/A	#N/A	#N/A	#N/A	#N/A	#N/A	#N/A	#N/A	FBtr0166234
FBtr0169097	Pop(Reg)	BC	PP	BC	SQ	0.4969	0.1083	73	4.59	<.0001	0.49685	1.80756e-05	0.000962891		#N/A	#N/A	#N/A	#N/A	#N/A	#N/A	#N/A	#N/A	FBtr0163650
FBtr0163979	Pop(Reg)	BC	PP	BC	SQ	0.5005	0.1025	73	4.89	<.0001	0.500544	5.9182e-06	0.000393744		#N/A	#N/A	#N/A	#N/A	#N/A	#N/A	#N/A	#N/A	FBtr0171419
FBtr0167649	Pop(Reg)	BC	PP	BC	SQ	0.5187	0.09621	73	5.39	<.0001	0.518741	8.20467e-07	7.82474e-05		#N/A	#N/A	#N/A	#N/A	#N/A	#N/A	#N/A	#N/A	FBtr0173743
FBtr0172082	Pop(Reg)	BC	PP	BC	SQ	0.524	0.1222	73	4.29	<.0001	0.524016	5.43506e-05	0.00228469		#N/A	#N/A	#N/A	#N/A	#N/A	#N/A	#N/A	#N/A	FBtr0174857
FBtr0163717	Pop(Reg)	BC	PP	BC	SQ	0.5394	0.1103	73	4.89	<.0001	0.539405	5.8112e-06	0.000388031		#N/A	#N/A	#N/A	#N/A	#N/A	#N/A	#N/A	#N/A	FBtr0167838
FBtr0166424	Pop(Reg)	BC	PP	BC	SQ	0.5457	0.1103	73	4.95	<.0001	0.545727	4.68534e-06	0.000325939		#N/A	#N/A	#N/A	#N/A	#N/A	#N/A	#N/A	#N/A	FBtr0170244
FBtr0164433	Pop(Reg)	BC	PP	BC	SQ	0.6122	0.1035	73	5.92	<.0001	0.612197	9.84931e-08	1.32682e-05		#N/A	#N/A	#N/A	#N/A	#N/A	#N/A	#N/A	#N/A	FBtr0163287
FBtr0165006	Pop(Reg)	BC	PP	BC	SQ	0.6336	0.1466	73	4.32	<.0001	0.633562	4.81256e-05	0.00207898		#N/A	#N/A	#N/A	#N/A	#N/A	#N/A	#N/A	#N/A	FBtr0169033
FBtr0168223	Pop(Reg)	BC	PP	BC	SQ	0.6625	0.1286	73	5.15	<.0001	0.662461	2.10605e-06	0.000169828		#N/A	#N/A	#N/A	#N/A	#N/A	#N/A	#N/A	#N/A	FBtr0161600
FBtr0163995	Pop(Reg)	BC	PP	BC	SQ	0.6776	0.1	73	6.78	<.0001	0.677648	2.70273e-09	6.0291e-07		#N/A	#N/A	#N/A	#N/A	#N/A	#N/A	#N/A	#N/A	FBtr0160859
															PP<SQ										PP<SQ
															FBgn0133131	name=Dmoj\GI10367	-	FBgn0039114	name=Lsd-1	lipid storage ; GO:0019915 | non-traceable author statement	lipid particle ; GO:0005811 | inferred from direct assay <newline> lipid particle ; GO:0005811 | colocalizes_with inferred from direct assay	-	FBtr0161092		Annotation Cluster 1	Enrichment Score: 2.6647233006189004
															FBgn0133614	name=Dmoj\GI10851	-	FBgn0037228	name=CG1092	-	-	-	FBtr0161576		Category	Term	Count	%	PValue	Genes	List Total	Pop Hits	Pop Total	Fold Enrichment	Bonferroni	Benjamini	FDR
															FBgn0135007	name=Dmoj\GI12250	-	FBgn0052373	name=CG32373	-	-	calcium ion binding ; GO:0005509 | inferred from electronic annotation with InterPro:IPR001881, InterPro:IPR018097	FBtr0162975		SMART	SM00181:EGF	4	10.2564	0.00023095	FBGN0035539, FBGN0001967, FBGN0052373, FBGN0028936	10	70	4824	27.5657	0.00253752	0.00253752	0.143783		ID	Gene Name	Species	GOTERM_MF_FAT	INTERPRO	SMART	SP_PIR_KEYWORDS
															FBgn0135166	name=Dmoj\GI12409	-	FBgn0040828	name=CG13306	-	-	-	FBtr0163134		INTERPRO	IPR006210:EGF-like	4	10.2564	0.00121377	FBGN0035539, FBGN0001967, FBGN0052373, FBGN0028936	32	70	10196	18.2071	0.101363	0.101363	1.30689		FBGN0052373	Dmel_CG32373	Drosophila melanogaster	GO:0005509~calcium ion binding,GO:0043167~ion binding,GO:0043169~cation binding,GO:0046872~metal ion binding,	IPR000152:EGF-type aspartate/asparagine hydroxylation conserved site,IPR000436:Sushi/SCR/CCP,IPR001881:EGF-like calcium-binding,IPR006210:EGF-like,IPR013032:EGF-like region, conserved site,IPR016060:Complement control module,IPR018097:EGF-like calcium-binding, conserved site,	SM00032:CCP,SM00179:EGF_CA,SM00181:EGF,	complete proteome,egf-like domain,
															FBgn0135213	name=Dmoj\GI12456	-	FBgn0015033	name=Cyp4d8	oxidation reduction ; GO:0055114 | inferred from electronic annotation with InterPro:IPR002401	microsome ; GO:0005792 | non-traceable author statement <newline> membrane ; GO:0016020 | non-traceable author statement	electron carrier activity ; GO:0009055 | non-traceable author statement <newline> electron carrier activity ; GO:0009055 | inferred from sequence or structural similarity <newline> electron carrier activity ; GO:0009055 | inferred from electronic annotation with InterPro:IPR001128 <newline> heme binding ; GO:0020037 | inferred from electronic annotation with InterPro:IPR001128, InterPro:IPR002401…	FBtr0163181		INTERPRO	IPR013032:EGF-like region, conserved site	3	7.69231	0.0361557	FBGN0035539, FBGN0052373, FBGN0028936	32	99	10196	9.6553	0.960861	0.417314	32.8928		FBGN0035539	Dmel_CG7447	Drosophila melanogaster	GO:0005509~calcium ion binding,GO:0043167~ion binding,GO:0043169~cation binding,GO:0046872~metal ion binding,	IPR000152:EGF-type aspartate/asparagine hydroxylation conserved site,IPR000742:EGF-like, type 3,IPR001881:EGF-like calcium-binding,IPR006209:EGF,IPR006210:EGF-like,IPR011489:EMI domain,IPR013032:EGF-like region, conserved site,IPR013091:EGF calcium-binding,IPR018097:EGF-like calcium-binding, conserved site,	SM00179:EGF_CA,SM00181:EGF,	complete proteome,egf-like domain,repeat,
															FBgn0135437	name=Dmoj\GI12680	-	FBgn0028936	name=nimB5	-	-	-	FBtr0163405																FBGN0028936	nimrod B5	Drosophila melanogaster		IPR006210:EGF-like,IPR013032:EGF-like region, conserved site,	SM00181:EGF,	complete proteome,repeat,
															FBgn0135480	name=Dmoj\GI12723	-	FBgn0035539	name=CG7447	-	-	calcium ion binding ; GO:0005509 | inferred from electronic annotation with InterPro:IPR001881, InterPro:IPR018097	FBtr0163448		Annotation Cluster 2	Enrichment Score: 2.1054123342808797													FBGN0001967	nimrod C3	Drosophila melanogaster		IPR006210:EGF-like,	SM00181:EGF,
															FBgn0136104	name=Dmoj\GI13347	-	FBgn0052281	name=CG32281	methionine metabolic process ; GO:0006555 | inferred from sequence or structural similarity with UniProtKB:Q01392 <newline> tRNA modification ; GO:0006400 | inferred from sequence or structural similarity with UniProtKB:Q01392	-	tRNA methyltransferase activity ; GO:0008175 | inferred from sequence or structural similarity with NCBI_NP:61557	FBtr0164072		Category	Term	Count	%	PValue	Genes	List Total	Pop Hits	Pop Total	Fold Enrichment	Bonferroni	Benjamini	FDR
															FBgn0136154	name=Dmoj\GI13397	-	FBgn0036996	name=CG5932	lipid metabolic process ; GO:0006629 | inferred from electronic annotation with InterPro:IPR006693	-	triglyceride lipase activity ; GO:0004806 | inferred from sequence or structural similarity with EMBL:Z31689; protein_id:CAA83494	FBtr0164122		SP_PIR_KEYWORDS	oxidoreductase	10	25.641	1.27129e-05	FBGN0033367, FBGN0012036, FBGN0038680, FBGN0039827, FBGN0015033, FBGN0069972, FBGN0033981, FBGN0085428, FBGN0038610, FBGN0033978	36	561	12980	6.42702	0.000686265	0.000686265	0.0124536
															FBgn0136338	name=Dmoj\GI13583	-	FBgn0052195	name=CG32195	biological_process ; GO:0008150 | no biological data available	cellular_component ; GO:0005575 | no biological data available	molecular_function ; GO:0003674 | no biological data available	FBtr0164308		GOTERM_BP_FAT	GO:0055114~oxidation reduction	10	25.641	2.01292e-05	FBGN0033367, FBGN0012036, FBGN0038680, FBGN0039827, FBGN0015033, FBGN0069972, FBGN0033981, FBGN0085428, FBGN0038610, FBGN0033978	23	620	7937	5.56592	0.00271378	0.00271378	0.0235963
															FBgn0136401	name=Dmoj\GI13646	-	FBgn0046294	name=CG12699	-	-	-	FBtr0164371		SP_PIR_KEYWORDS	Monooxygenase	5	12.8205	0.000133678	FBGN0033367, FBGN0038680, FBGN0015033, FBGN0033981, FBGN0033978	36	98	12980	18.3957	0.00719308	0.00360303	0.130881
															FBgn0137404	name=Dmoj\GI14653	-	FBgn0030780	name=CG13008	-	-	-	FBtr0165378		UP_SEQ_FEATURE	metal ion-binding site:Iron (heme axial ligand)	4	10.2564	0.00103752	FBGN0038680, FBGN0015033, FBGN0033981, FBGN0033978	8	96	2975	15.4948	0.0215633	0.0215633	0.798318
															FBgn0137473	name=Dmoj\GI14722	-	FBgn0260484	name=CG32789	-	-	-	FBtr0165447		KEGG_PATHWAY	dme00903:Limonene and pinene degradation	5	12.8205	0.00109686	FBGN0012036, FBGN0038680, FBGN0015033, FBGN0033981, FBGN0033978	13	86	2054	9.18605	0.0334492	0.0334492	0.938384
															FBgn0137707	name=Dmoj\GI14956	-	FBgn0069972	name=CG40486	-	-	oxidoreductase activity ; GO:0016491 | inferred from sequence or structural similarity with InterPro:IPR002198 AND inferred from sequence or structural similarity with NCBI_NP:989838	FBtr0165681		INTERPRO	IPR002401:Cytochrome P450, E-class, group I	4	10.2564	0.00159883	FBGN0038680, FBGN0015033, FBGN0033981, FBGN0033978	32	77	10196	16.5519	0.131346	0.0679837	1.71824
															FBgn0137831	name=Dmoj\GI15081	-	FBgn0041629	name=Hexo2	negative regulation of growth or development of symbiont in host (obsolete GO:0033667) ; GO:0033667 | inferred from mutant phenotype <newline> carbohydrate metabolic process ; GO:0005975 | inferred from electronic annotation with InterPro:IPR001540, InterPro:IPR013781	plasma membrane ; GO:0005886 | inferred from direct assay	beta-N-acetylhexosaminidase activity ; GO:0004563 | inferred from sequence or structural similarity with EMBL:U07631 <newline> beta-N-acetylglucosaminidase activity ; GO:0016231 | inferred from direct assay <newline> cation binding ; GO:0043169 | inferred from electronic annotation with InterPro:IPR013781	FBtr0165806		INTERPRO	IPR017973:Cytochrome P450, C-terminal region	4	10.2564	0.00212365	FBGN0038680, FBGN0015033, FBGN0033981, FBGN0033978	32	85	10196	14.9941	0.170623	0.0604555	2.27639
															FBgn0138334	name=Dmoj\GI15585	-	FBgn0030932	name=CG6461	-	-	gamma-glutamyltransferase activity ; GO:0003840 | inferred from sequence or structural similarity with MGD:Ggtp; MGI:MGI:95706	FBtr0166310		INTERPRO	IPR001128:Cytochrome P450	4	10.2564	0.0021959	FBGN0038680, FBGN0015033, FBGN0033981, FBGN0033978	32	86	10196	14.8198	0.175891	0.0472121	2.353
															FBgn0138739	name=Dmoj\GI15990	-	FBgn0030159	name=CG9689	-	-	-	FBtr0166715		INTERPRO	IPR017972:Cytochrome P450, conserved site	4	10.2564	0.0025801	FBGN0038680, FBGN0015033, FBGN0033981, FBGN0033978	32	91	10196	14.0055	0.203352	0.0444502	2.75948
															FBgn0139349	name=Dmoj\GI16601	-	FBgn0036690	name=CG14059	-	-	-	FBtr0167326		SP_PIR_KEYWORDS	heme	4	10.2564	0.0032644	FBGN0038680, FBGN0015033, FBGN0033981, FBGN0033978	36	111	12980	12.993	0.161857	0.0571569	3.15246
															FBgn0140135	name=Dmoj\GI17391	-	FBgn0001967	name=nimC3	-	-	-	FBtr0168116		GOTERM_MF_FAT	GO:0009055~electron carrier activity	5	12.8205	0.00395686	FBGN0038680, FBGN0015033, FBGN0033981, FBGN0085428, FBGN0033978	27	202	7918	7.25889	0.316557	0.316557	4.27275
															FBgn0140404	name=Dmoj\GI17663	-	FBgn0012036	name=Aldh	pyruvate metabolic process ; GO:0006090 | inferred from sequence or structural similarity with UniProtKB:P05091 <newline> response to ethanol ; GO:0045471 | inferred from mutant phenotype <newline> oxidation reduction ; GO:0055114 | inferred from electronic annotation with InterPro:IPR015590, InterPro:IPR016160, InterPro:IPR016161, InterPro:IPR016162	cytoplasm ; GO:0005737 | inferred from direct assay <newline> mitochondrion ; GO:0005739 | inferred from direct assay <newline> mitochondrion ; GO:0005739 | inferred from sequence or structural similarity with UniProtKB:P11884 <newline> mitochondrial matrix ; GO:0005759 | inferred from sequence or structural similarity with UniProtKB:P05091 <newline> lipid particle ; GO:0005811 | inferred from di…	aldehyde dehydrogenase (NAD) activity ; GO:0004029 | inferred from direct assay <newline> aldehyde dehydrogenase (NAD) activity ; GO:0004029 | inferred from sequence or structural similarity with UniProtKB:P11884 <newline> aldehyde dehydrogenase (NAD) activity ; GO:0004029 | inferred from sequence or structural similarity with UniProtKB:P05091	FBtr0168388		GOTERM_MF_FAT	GO:0005506~iron ion binding	5	12.8205	0.00960772	FBGN0038680, FBGN0015033, FBGN0033981, FBGN0085428, FBGN0033978	27	260	7918	5.6396	0.604182	0.370859	10.0873
															FBgn0140507	name=Dmoj\GI17766	-	FBgn0002985	name=odd	regulation of transcription from RNA polymerase II promoter ; GO:0006357 | inferred from sequence or structural similarity <newline> imaginal disc-derived leg joint morphogenesis ; GO:0016348 | inferred from mutant phenotype <newline> periodic partitioning by pair rule gene ; GO:0007366 | non-traceable author statement <newline> negative regulation of transcription, DNA-dependent ; GO:0045892 | i…	nucleus ; GO:0005634 | inferred from sequence or structural similarity <newline> nucleus ; GO:0005634 | non-traceable author statement <newline> intracellular ; GO:0005622 | inferred from electronic annotation with InterPro:IPR007087, InterPro:IPR015880	specific RNA polymerase II transcription factor activity ; GO:0003704 | inferred from sequence or structural similarity <newline> transcription repressor activity ; GO:0016564 | inferred from mutant phenotype inferred from direct assay <newline> zinc ion binding ; GO:0008270 | inferred from electronic annotation with InterPro:IPR007087, InterPro:IPR015880 <newline> nucleic acid binding ; GO:00036…	FBtr0168491		GOTERM_MF_FAT	GO:0020037~heme binding	4	10.2564	0.0104459	FBGN0038680, FBGN0015033, FBGN0033981, FBGN0033978	27	140	7918	8.37884	0.635081	0.285396	10.9218
															FBgn0141294	name=Dmoj\GI18555	-	FBgn0002069	name=Aats-asp	aspartyl-tRNA aminoacylation ; GO:0006422 | inferred from sequence or structural similarity with SGD_LOCUS:DPS1; SGD:S0003941 <newline> growth ; GO:0040007 | inferred from mutant phenotype	cytoplasm ; GO:0005737 | inferred from electronic annotation with InterPro:IPR002312, InterPro:IPR004364, InterPro:IPR004523, InterPro:IPR006195, InterPro:IPR018150	aspartate-tRNA ligase activity ; GO:0004815 | inferred from sequence or structural similarity with SGD_LOCUS:DPS1; SGD:S0003941 <newline> ATP binding ; GO:0005524 | inferred from electronic annotation with InterPro:IPR002312, InterPro:IPR004364, InterPro:IPR004523, InterPro:IPR006195, InterPro:IPR018150 <newline> nucleic acid binding ; GO:0003676 | inferred from electronic annotation with InterPr…	FBtr0169280		GOTERM_MF_FAT	GO:0046906~tetrapyrrole binding	4	10.2564	0.0104459	FBGN0038680, FBGN0015033, FBGN0033981, FBGN0033978	27	140	7918	8.37884	0.635081	0.285396	10.9218
															FBgn0141441	name=Dmoj\GI18702	-	FBgn0033978	name=Cyp6a23	oxidation reduction ; GO:0055114 | inferred from electronic annotation with InterPro:IPR002401	microsome ; GO:0005792 | non-traceable author statement <newline> membrane ; GO:0016020 | non-traceable author statement	electron carrier activity ; GO:0009055 | non-traceable author statement <newline> electron carrier activity ; GO:0009055 | inferred from sequence or structural similarity <newline> heme binding ; GO:0020037 | inferred from electronic annotation with InterPro:IPR001128, InterPro:IPR002401 <newline> electron carrier activity ; GO:0009055 | inferred from electronic annotation with InterPro:IPR001128…	FBtr0169427		SP_PIR_KEYWORDS	iron	4	10.2564	0.0118476	FBGN0038680, FBGN0015033, FBGN0033981, FBGN0033978	36	177	12980	8.14815	0.474598	0.148621	11.02
															FBgn0142165	name=Dmoj\GI19427	-	FBgn0033367	name=proPo-A3	metabolic process ; GO:0008152 | inferred from electronic annotation with InterPro:IPR002227 <newline> transport ; GO:0006810 | inferred from electronic annotation with InterPro:IPR000896, InterPro:IPR013788	-	monophenol monooxygenase activity ; GO:0004503 | inferred from sequence or structural similarity with EMBL:L76038 <newline> oxygen transporter activity ; GO:0005344 | inferred from electronic annotation with InterPro:IPR000896, InterPro:IPR013788	FBtr0170152		COG_ONTOLOGY	Secondary metabolites biosynthesis, transport, and catabolism	4	10.2564	0.0164523	FBGN0038680, FBGN0015033, FBGN0033981, FBGN0033978	9	91	1237	6.04151	0.079599	0.079599	6.96062
															FBgn0142417	name=Dmoj\GI19680	-	FBgn0035076	name=Ance-5	proteolysis ; GO:0006508 | inferred from electronic annotation with InterPro:IPR001548	membrane ; GO:0016020 | inferred from electronic annotation with InterPro:IPR001548	peptidyl-dipeptidase activity ; GO:0008241 | NOT non-traceable author statement <newline> peptidase activity ; GO:0008233 | NOT inferred from sequence or structural similarity <newline> metallopeptidase activity ; GO:0008237 | inferred from electronic annotation with InterPro:IPR001548 <newline> peptidyl-dipeptidase activity ; GO:0008241 | inferred from electronic annotation with InterPro:IPR0015…	FBtr0170405		GOTERM_MF_FAT	GO:0043169~cation binding	12	30.7692	0.0176537	FBGN0002985, FBGN0033367, FBGN0035539, FBGN0041629, FBGN0038680, FBGN0038180, FBGN0015033, FBGN0039073, FBGN0033981, FBGN0052373, FBGN0085428, FBGN0033978	27	1764	7918	1.99496	0.819114	0.347845	17.8131
															FBgn0142597	name=Dmoj\GI19860	-	FBgn0085428	name=Nox	-	integral to membrane ; GO:0016021 | inferred from electronic annotation with InterPro:IPR013130	electron carrier activity ; GO:0009055 | inferred from electronic annotation with InterPro:IPR013130 <newline> FAD binding ; GO:0050660 | inferred from electronic annotation with InterPro:IPR013130 <newline> oxidoreductase activity ; GO:0016491 | inferred from electronic annotation with InterPro:IPR013130 <newline> calcium ion binding ; GO:0005509 | inferred from electronic annotation with InterP…	FBtr0170585		GOTERM_MF_FAT	GO:0043167~ion binding	12	30.7692	0.018248	FBGN0002985, FBGN0033367, FBGN0035539, FBGN0041629, FBGN0038680, FBGN0038180, FBGN0015033, FBGN0039073, FBGN0033981, FBGN0052373, FBGN0085428, FBGN0033978	27	1772	7918	1.98595	0.829323	0.297842	18.359
															FBgn0142860	name=Dmoj\GI20124	-	FBgn0063493	name=GstE7	-	-	glutathione transferase activity ; GO:0004364 | inferred from sequence or structural similarity with UniProtKB:P46430	FBtr0170849		SP_PIR_KEYWORDS	microsome	3	7.69231	0.0186603	FBGN0015033, FBGN0033981, FBGN0033978	36	78	12980	13.8675	0.638385	0.184077	16.8508
															FBgn0143627	name=Dmoj\GI20893	-	FBgn0033981	name=Cyp6a21	oxidation reduction ; GO:0055114 | inferred from electronic annotation with InterPro:IPR002401	microsome ; GO:0005792 | non-traceable author statement <newline> membrane ; GO:0016020 | non-traceable author statement	electron carrier activity ; GO:0009055 | non-traceable author statement <newline> electron carrier activity ; GO:0009055 | inferred from sequence or structural similarity <newline> electron carrier activity ; GO:0009055 | inferred from electronic annotation with InterPro:IPR001128 <newline> heme binding ; GO:0020037 | inferred from electronic annotation with InterPro:IPR001128, InterPro:IPR002401…	FBtr0171618		GOTERM_CC_FAT	GO:0005792~microsome	3	7.69231	0.023348	FBGN0015033, FBGN0033981, FBGN0033978	14	89	4786	11.5233	0.602026	0.602026	19.3332
															FBgn0143699	name=Dmoj\GI20965	-	FBgn0027070	name=CG17322	metabolic process ; GO:0008152 | inferred from electronic annotation with InterPro:IPR002213	-	2-hydroxyacylsphingosine 1-beta-galactosyltransferase activity ; GO:0003851 | inferred from sequence or structural similarity with UniProtKB:Q09426	FBtr0171690		GOTERM_CC_FAT	GO:0042598~vesicular fraction	3	7.69231	0.023348	FBGN0015033, FBGN0033981, FBGN0033978	14	89	4786	11.5233	0.602026	0.602026	19.3332
															FBgn0144486	name=Dmoj\GI21756	-	FBgn0031261	name=nAcRbeta-21C	ion transport ; GO:0006811 | inferred from electronic annotation with InterPro:IPR002394, InterPro:IPR006029, InterPro:IPR006201	nicotinic acetylcholine-gated receptor-channel complex ; GO:0005892 | inferred from sequence or structural similarity <newline> nicotinic acetylcholine-gated receptor-channel complex ; GO:0005892 | non-traceable author statement <newline> integral to membrane ; GO:0016021 | inferred from electronic annotation with InterPro:IPR002394, InterPro:IPR006201 <newline> postsynaptic membrane ; GO:0045211…	nicotinic acetylcholine-activated cation-selective channel activity ; GO:0004889 | inferred from sequence or structural similarity <newline> nicotinic acetylcholine-activated cation-selective channel activity ; GO:0004889 | non-traceable author statement <newline> nicotinic acetylcholine-activated cation-selective channel activity ; GO:0004889 | inferred from electronic annotation with InterPro:I…	FBtr0172481		GOTERM_CC_FAT	GO:0005624~membrane fraction	3	7.69231	0.0323289	FBGN0015033, FBGN0033981, FBGN0033978	14	106	4786	9.6752	0.722423	0.473145	25.8333
															FBgn0144775	name=Dmoj\GI22046	-	FBgn0039073	name=CG4408	proteolysis ; GO:0006508 | inferred from electronic annotation with InterPro:IPR000834	-	metallocarboxypeptidase activity ; GO:0004181 | inferred from sequence or structural similarity with UniProtKB:O02350 <newline> zinc ion binding ; GO:0008270 | inferred from electronic annotation with InterPro:IPR000834	FBtr0172771		GOTERM_CC_FAT	GO:0005626~insoluble fraction	3	7.69231	0.0346148	FBGN0015033, FBGN0033981, FBGN0033978	14	110	4786	9.32338	0.746881	0.367431	27.4114
															FBgn0145049	name=Dmoj\GI22321	-	FBgn0039827	name=CG1544	glycolysis ; GO:0006096 | inferred from electronic annotation with InterPro:IPR011603	-	oxoglutarate dehydrogenase (succinyl-transferring) activity ; GO:0004591 | inferred from sequence or structural similarity with SGD_LOCUS:KGD1; SGD:S0001387 <newline> thiamin pyrophosphate binding ; GO:0030976 | inferred from electronic annotation with InterPro:IPR011603	FBtr0173046		GOTERM_CC_FAT	GO:0000267~cell fraction	3	7.69231	0.0363706	FBGN0015033, FBGN0033981, FBGN0033978	14	113	4786	9.07585	0.764228	0.303176	28.6032
															FBgn0145289	name=Dmoj\GI22561	-	FBgn0039330	name=CG11909	0	0	0	FBtr0173286		GOTERM_CC_FAT	GO:0005783~endoplasmic reticulum	4	10.2564	0.0379375	FBGN0039330, FBGN0015033, FBGN0033981, FBGN0033978	14	284	4786	4.81489	0.778727	0.260419	29.652
															FBgn0145652	name=Dmoj\GI22925	-	FBgn0038312	name=CG4334	transmembrane transport ; GO:0055085 | inferred from electronic annotation with InterPro:IPR003689 <newline> metal ion transport ; GO:0030001 | inferred from electronic annotation with InterPro:IPR003689	membrane ; GO:0016020 | inferred from electronic annotation with InterPro:IPR003689	metal ion transmembrane transporter activity ; GO:0046873 | inferred from electronic annotation with InterPro:IPR003689	FBtr0173650		SP_PIR_KEYWORDS	endoplasmic reticulum	3	7.69231	0.057313	FBGN0015033, FBGN0033981, FBGN0033978	36	144	12980	7.51157	0.95871	0.365745	43.9094
															FBgn0145890	name=Dmoj\GI23163	-	FBgn0038180	name=Cht5	chitin catabolic process ; GO:0006032 | inferred from electronic annotation with InterPro:IPR011583	extracellular region ; GO:0005576 | inferred from electronic annotation with InterPro:IPR002557	chitinase activity ; GO:0004568 | inferred from sequence or structural similarity with EMBL:AF026491 <newline> cation binding ; GO:0043169 | inferred from electronic annotation with InterPro:IPR013781 <newline> chitin binding ; GO:0008061 | inferred from electronic annotation with InterPro:IPR002557	FBtr0173888		SP_PIR_KEYWORDS	metal-binding	6	15.3846	0.0604774	FBGN0002985, FBGN0033367, FBGN0038680, FBGN0015033, FBGN0033981, FBGN0033978	36	796	12980	2.71776	0.965566	0.343668	45.7269
															FBgn0146282	name=Dmoj\GI23556	-	FBgn0038680	name=Cyp12a5	oxidation reduction ; GO:0055114 | inferred from electronic annotation with InterPro:IPR002401	mitochondrion ; GO:0005739 | inferred from sequence or structural similarity <newline> mitochondrion ; GO:0005739 | non-traceable author statement	electron carrier activity ; GO:0009055 | non-traceable author statement <newline> electron carrier activity ; GO:0009055 | inferred from sequence or structural similarity <newline> electron carrier activity ; GO:0009055 | inferred from electronic annotation with InterPro:IPR001128 <newline> heme binding ; GO:0020037 | inferred from electronic annotation with InterPro:IPR001128, InterPro:IPR002401…	FBtr0174281		GOTERM_CC_FAT	GO:0019898~extrinsic to membrane	3	7.69231	0.0636082	FBGN0015033, FBGN0033981, FBGN0033978	14	154	4786	6.65955	0.922937	0.347659	44.9906
															FBgn0146434	name=Dmoj\GI23709	-	FBgn0000477	name=DNaseII	DNA catabolic process ; GO:0006308 | traceable author statement <newline> DNA metabolic process ; GO:0006259 | inferred from electronic annotation with InterPro:IPR004947	-	deoxyribonuclease II activity ; GO:0004531 | non-traceable author statement <newline> deoxyribonuclease II activity ; GO:0004531 | traceable author statement <newline> deoxyribonuclease II activity ; GO:0004531 | inferred from sequence or structural similarity with MGD:Dnase2; MGI:MGI:1329019	FBtr0174434		GOTERM_MF_FAT	GO:0046872~metal ion binding	10	25.641	0.0909266	FBGN0002985, FBGN0033367, FBGN0035539, FBGN0038680, FBGN0015033, FBGN0039073, FBGN0033981, FBGN0052373, FBGN0085428, FBGN0033978	27	1718	7918	1.70698	0.999894	0.782438	65.0047
															FBgn0146985	name=Dmoj\GI24262	-	FBgn0038610	name=CG7675	oxidation reduction ; GO:0055114 | inferred from electronic annotation with InterPro:IPR002347	-	oxidoreductase activity, acting on CH-OH group of donors ; GO:0016614 | inferred from sequence or structural similarity with EMBL:U44389 <newline> binding ; GO:0005488 | inferred from electronic annotation with InterPro:IPR016040	FBtr0174987		GOTERM_MF_FAT	GO:0046914~transition metal ion binding	8	20.5128	0.142452	FBGN0002985, FBGN0033367, FBGN0038680, FBGN0015033, FBGN0039073, FBGN0033981, FBGN0085428, FBGN0033978	27	1354	7918	1.7327	1	0.878469	81.5961
															FBgn0147146	name=Dmoj\GI24423	-	FBgn0038172	name=Adgf-D	cell proliferation ; GO:0008283 | inferred from direct assay <newline> purine ribonucleoside monophosphate biosynthetic process ; GO:0009168 | inferred from electronic annotation with InterPro:IPR001365	extracellular space ; GO:0005615 | non-traceable author statement <newline> extracellular space ; GO:0005615 | inferred from electronic annotation with InterPro:IPR006331, InterPro:IPR013659	adenosine deaminase activity ; GO:0004000 | inferred from direct assay <newline> growth factor activity ; GO:0008083 | inferred from direct assay	FBtr0175148		SP_PIR_KEYWORDS	membrane	6	15.3846	0.188983	FBGN0038680, FBGN0031261, FBGN0015033, FBGN0033981, FBGN0085428, FBGN0033978	36	1139	12980	1.89933	0.999988	0.677327	87.1528
															#N/A	#N/A	#N/A	#N/A	#N/A	#N/A	#N/A	#N/A	FBtr0171629
															#N/A	#N/A	#N/A	#N/A	#N/A	#N/A	#N/A	#N/A	FBtr0163650
															#N/A	#N/A	#N/A	#N/A	#N/A	#N/A	#N/A	#N/A	FBtr0170012
															#N/A	#N/A	#N/A	#N/A	#N/A	#N/A	#N/A	#N/A	FBtr0161652
															#N/A	#N/A	#N/A	#N/A	#N/A	#N/A	#N/A	#N/A	FBtr0175465
															#N/A	#N/A	#N/A	#N/A	#N/A	#N/A	#N/A	#N/A	FBtr0162549
															#N/A	#N/A	#N/A	#N/A	#N/A	#N/A	#N/A	#N/A	FBtr0171630
															#N/A	#N/A	#N/A	#N/A	#N/A	#N/A	#N/A	#N/A	FBtr0172351
															#N/A	#N/A	#N/A	#N/A	#N/A	#N/A	#N/A	#N/A	FBtr0173986
															#N/A	#N/A	#N/A	#N/A	#N/A	#N/A	#N/A	#N/A	FBtr0167637
															#N/A	#N/A	#N/A	#N/A	#N/A	#N/A	#N/A	#N/A	FBtr0166234
															#N/A	#N/A	#N/A	#N/A	#N/A	#N/A	#N/A	#N/A	FBtr0175435
															#N/A	#N/A	#N/A	#N/A	#N/A	#N/A	#N/A	#N/A	FBtr0163137
															#N/A	#N/A	#N/A	#N/A	#N/A	#N/A	#N/A	#N/A	FBtr0166842
															#N/A	#N/A	#N/A	#N/A	#N/A	#N/A	#N/A	#N/A	FBtr0169939
															#N/A	#N/A	#N/A	#N/A	#N/A	#N/A	#N/A	#N/A	FBtr0161183
															#N/A	#N/A	#N/A	#N/A	#N/A	#N/A	#N/A	#N/A	FBtr0175044
															#N/A	#N/A	#N/A	#N/A	#N/A	#N/A	#N/A	#N/A	FBtr0166401
															#N/A	#N/A	#N/A	#N/A	#N/A	#N/A	#N/A	#N/A	FBtr0165042
															#N/A	#N/A	#N/A	#N/A	#N/A	#N/A	#N/A	#N/A	FBtr0169033
															#N/A	#N/A	#N/A	#N/A	#N/A	#N/A	#N/A	#N/A	FBtr0163153
															#N/A	#N/A	#N/A	#N/A	#N/A	#N/A	#N/A	#N/A	FBtr0175543
															#N/A	#N/A	#N/A	#N/A	#N/A	#N/A	#N/A	#N/A	FBtr0165978
															#N/A	#N/A	#N/A	#N/A	#N/A	#N/A	#N/A	#N/A	FBtr0169544
															#N/A	#N/A	#N/A	#N/A	#N/A	#N/A	#N/A	#N/A	FBtr0164156
															#N/A	#N/A	#N/A	#N/A	#N/A	#N/A	#N/A	#N/A	FBtr0169104
															#N/A	#N/A	#N/A	#N/A	#N/A	#N/A	#N/A	#N/A	FBtr0165720
															#N/A	#N/A	#N/A	#N/A	#N/A	#N/A	#N/A	#N/A	FBtr0173743
															#N/A	#N/A	#N/A	#N/A	#N/A	#N/A	#N/A	#N/A	FBtr0174857
															#N/A	#N/A	#N/A	#N/A	#N/A	#N/A	#N/A	#N/A	FBtr0165152
															#N/A	#N/A	#N/A	#N/A	#N/A	#N/A	#N/A	#N/A	FBtr0161495
															#N/A	#N/A	#N/A	#N/A	#N/A	#N/A	#N/A	#N/A	FBtr0169425
															#N/A	#N/A	#N/A	#N/A	#N/A	#N/A	#N/A	#N/A	FBtr0165124
															PP>SQ										PP>SQ
															FBgn0133013	name=Dmoj\GI10248	cytoskeletal protein binding	FBgn0085335	name=CG34306	-	-	-	FBtr0160973		Annotation Cluster 1	Enrichment Score: 2.4759551455917994
															FBgn0133499	name=Dmoj\GI10735	-	FBgn0085382	name=CG34353	-	-	-	FBtr0161460		Category	Term	Count	%	PValue	Genes	List Total	Pop Hits	Pop Total	Fold Enrichment	Bonferroni	Benjamini	FDR
															FBgn0133509	name=Dmoj\GI10745	-	FBgn0002772	name=Mlc1	muscle contraction ; GO:0006936 | non-traceable author statement <newline> mesoderm development ; GO:0007498 | inferred from expression pattern	muscle myosin complex ; GO:0005859 | inferred from direct assay <newline> muscle myosin complex ; GO:0005859 | non-traceable author statement <newline> myosin complex ; GO:0016459 | inferred from sequence or structural similarity	microfilament motor activity ; GO:0000146 | non-traceable author statement <newline> ATPase activity, coupled ; GO:0042623 | inferred from sequence or structural similarity <newline> calcium ion binding ; GO:0005509 | NOT non-traceable author statement <newline> calcium ion binding ; GO:0005509 | inferred from electronic annotation with InterPro:IPR011992	FBtr0161470		GOTERM_BP_FAT	GO:0007600~sensory perception	7	15.9091	0.000267471	FBGN0033727, FBGN0038859, FBGN0004618, FBGN0085373, FBGN0034471, FBGN0034474, FBGN0004595	28	276	7937	7.18931	0.100033	0.100033	0.371607		ID	Gene Name	Species	COG_ONTOLOGY	GOTERM_BP_FAT	GOTERM_CC_FAT	GOTERM_MF_FAT	INTERPRO	KEGG_PATHWAY	PIR_SUPERFAMILY	SMART
															FBgn0134030	name=Dmoj\GI11269	-	FBgn0026255	name=clumsy	ion transport ; GO:0006811 | inferred from electronic annotation with InterPro:IPR001508	membrane ; GO:0016020 | inferred from electronic annotation with InterPro:IPR001320, InterPro:IPR001508	kainate selective glutamate receptor activity ; GO:0015277 | inferred from sequence or structural similarity <newline> ionotropic glutamate receptor activity ; GO:0004970 | inferred from electronic annotation with InterPro:IPR001320 <newline> extracellular-glutamate-gated ion channel activity ; GO:0005234 | inferred from electronic annotation with InterPro:IPR001320, InterPro:IPR001508	FBtr0161994		GOTERM_BP_FAT	GO:0050890~cognition	7	15.9091	0.000948294	FBGN0033727, FBGN0038859, FBGN0004618, FBGN0085373, FBGN0034471, FBGN0034474, FBGN0004595	28	350	7937	5.66929	0.311889	0.170475	1.31172		FBGN0033727	Odorant receptor 49a	Drosophila melanogaster		GO:0007166~cell surface receptor linked signal transduction,GO:0007186~G-protein coupled receptor protein signaling pathway,GO:0007600~sensory perception,GO:0007606~sensory perception of chemical stimulus,GO:0007608~sensory perception of smell,GO:0007610~behavior,GO:0007635~chemosensory behavior,GO:0009593~detection of chemical stimulus,GO:0042048~olfactory behavior,GO:0050877~neurological system…	GO:0005886~plasma membrane,GO:0016021~integral to membrane,GO:0031224~intrinsic to membrane,	GO:0004984~olfactory receptor activity,GO:0005549~odorant binding,	IPR004117:Olfactory receptor, Drosophila,		PIRSF008678:odorant receptor,
															FBgn0134123	name=Dmoj\GI11362	-	FBgn0261090	name=Sytbeta	neurotransmitter secretion ; GO:0007269 | inferred from sequence or structural similarity with UniProtKB:P29101 <newline> synaptic vesicle exocytosis ; GO:0016079 | inferred from sequence or structural similarity	synaptic vesicle ; GO:0008021 | inferred from sequence or structural similarity with UniProtKB:P29101 <newline> synaptic vesicle ; GO:0008021 | inferred from sequence or structural similarity <newline> membrane ; GO:0016020 | inferred from electronic annotation with InterPro:IPR001565	calcium-dependent phospholipid binding ; GO:0005544 | inferred from sequence or structural similarity with UniProtKB:P29101 <newline> transporter activity ; GO:0005215 | inferred from electronic annotation with InterPro:IPR001565	FBtr0162087		GOTERM_BP_FAT	GO:0050877~neurological system process	8	18.1818	0.00185358	FBGN0033727, FBGN0038859, FBGN0025726, FBGN0004618, FBGN0085373, FBGN0034471, FBGN0034474, FBGN0004595	28	546	7937	4.15332	0.518566	0.216248	2.54903		FBGN0034471	Odorant-binding protein 56e	Drosophila melanogaster		GO:0007600~sensory perception,GO:0007606~sensory perception of chemical stimulus,GO:0050877~neurological system process,GO:0050890~cognition,		GO:0005549~odorant binding,	IPR006170:Pheromone/general odorant binding protein, PBP/GOBP,IPR006625:Insect pheromone/odorant binding protein PhBP,			SM00708:PhBP,
															FBgn0134136	name=Dmoj\GI11375	-	FBgn0025702	name=CG11489	protein amino acid phosphorylation ; GO:0006468 | non-traceable author statement <newline> protein amino acid phosphorylation ; GO:0006468 | inferred from electronic annotation with InterPro:IPR000719, InterPro:IPR008271, InterPro:IPR017441, InterPro:IPR017442	-	protein kinase activity ; GO:0004672 | inferred from sequence or structural similarity with NCBI_NP:003128 <newline> protein kinase activity ; GO:0004672 | non-traceable author statement <newline> protein serine/threonine kinase activity ; GO:0004674 | inferred from sequence or structural similarity with UniProtKB:P36616 <newline> ATP binding ; GO:0005524 | inferred from electronic annotation wit…	FBtr0162100		GOTERM_BP_FAT	GO:0007606~sensory perception of chemical stimulus	5	11.3636	0.00390847	FBGN0033727, FBGN0038859, FBGN0034471, FBGN0034474, FBGN0004595	28	194	7937	7.30578	0.786252	0.320052	5.30437		FBGN0034474	Odorant-binding protein 56g	Drosophila melanogaster		GO:0007600~sensory perception,GO:0007606~sensory perception of chemical stimulus,GO:0050877~neurological system process,GO:0050890~cognition,		GO:0005549~odorant binding,	IPR006170:Pheromone/general odorant binding protein, PBP/GOBP,IPR006625:Insect pheromone/odorant binding protein PhBP,		PIRSF016604:odorant binding protein/pheromone binding protein, Neoptera type,	SM00708:PhBP,
															FBgn0134406	name=Dmoj\GI11646	-	FBgn0001324	name=kto	transcription initiation from RNA polymerase II promoter ; GO:0006367 | inferred from sequence or structural similarity <newline> transcription from RNA polymerase II promoter ; GO:0006366 | non-traceable author statement <newline> regulation of transcription from RNA polymerase II promoter ; GO:0006357 | inferred from direct assay <newline> positive regulation of Wnt receptor signaling pathway ;…	nucleus ; GO:0005634 | non-traceable author statement <newline> mediator complex ; GO:0016592 | inferred from sequence or structural similarity <newline> mediator complex ; GO:0016592 | non-traceable author statement <newline> mediator complex ; GO:0016592 | inferred from direct assay	RNA polymerase II transcription mediator activity ; GO:0016455 | inferred from sequence or structural similarity <newline> RNA polymerase II transcription mediator activity ; GO:0016455 | non-traceable author statement <newline> protein binding ; GO:0005515 | inferred from physical interaction with UniProtKB:Q7KTX8 <newline> RNA polymerase II transcription mediator activity ; GO:0016455 | inferre…	FBtr0162371		GOTERM_MF_FAT	GO:0005549~odorant binding	4	9.09091	0.0122412	FBGN0033727, FBGN0038859, FBGN0034471, FBGN0034474	32	124	7918	7.98185	0.69346	0.69346	12.6857		FBGN0038859	Odorant-binding protein 93a	Drosophila melanogaster		GO:0007600~sensory perception,GO:0007606~sensory perception of chemical stimulus,GO:0050877~neurological system process,GO:0050890~cognition,		GO:0005549~odorant binding,
															FBgn0134920	name=Dmoj\GI12163	-	FBgn0052311	name=zormin	-	cellular_component ; GO:0005575 | no biological data available	structural constituent of cytoskeleton ; GO:0005200 | inferred from sequence or structural similarity with EMBL:D83390; protein_id:BAA11908 AND inferred from sequence or structural similarity with UniProtKB:Q10466	FBtr0162888		SP_PIR_KEYWORDS	sensory transduction	3	6.81818	0.0619738	FBGN0033727, FBGN0004618, FBGN0085373	40	135	12980	7.21111	0.989352	0.477387	48.5229		FBGN0004618	glass	Drosophila melanogaster		GO:0001654~eye development,GO:0001745~compound eye morphogenesis,GO:0001751~compound eye photoreceptor cell differentiation,GO:0001752~compound eye photoreceptor fate commitment,GO:0001754~eye photoreceptor cell differentiation,GO:0006350~transcription,GO:0006355~regulation of transcription, DNA-dependent,GO:0007423~sensory organ development,GO:0007600~sensory perception,GO:0007601~visual percept…		GO:0003677~DNA binding,GO:0003700~transcription factor activity,GO:0003702~RNA polymerase II transcription factor activity,GO:0003704~specific RNA polymerase II transcription factor activity,GO:0008270~zinc ion binding,GO:0030528~transcription regulator activity,GO:0043167~ion binding,GO:0043169~cation binding,GO:0046872~metal ion binding,GO:0046914~transition metal ion binding,	IPR007087:Zinc finger, C2H2-type,IPR013087:Zinc finger, C2H2-type/integrase, DNA-binding,IPR015880:Zinc finger, C2H2-like,			SM00355:ZnF_C2H2,
															FBgn0134924	name=Dmoj\GI12167	-	FBgn0086906	name=sls	myoblast fusion ; GO:0007520 | inferred from mutant phenotype <newline> mitotic chromosome condensation ; GO:0007076 | inferred from mutant phenotype <newline> mesoderm development ; GO:0007498 | inferred from expression pattern <newline> muscle organ development ; GO:0007517 | traceable author statement <newline> sister chromatid cohesion ; GO:0007062 | inferred from mutant phenotype <newline> s…	condensed nuclear chromosome ; GO:0000794 | inferred from direct assay <newline> sarcomere ; GO:0030017 | inferred from direct assay <newline> Z disc ; GO:0030018 | inferred from direct assay <newline> Z disc ; GO:0030018 | inferred from mutant phenotype	myosin light chain kinase activity ; GO:0004687 | inferred from sequence or structural similarity with UniProtKB:Q10466 <newline> actin binding ; GO:0003779 | inferred from direct assay <newline> actin binding ; GO:0003779 | inferred from mutant phenotype <newline> structural constituent of muscle ; GO:0008307 | inferred from mutant phenotype <newline> Rho guanyl-nucleotide exchange factor activi…	FBtr0162892																FBGN0004595	prospero	Drosophila melanogaster		GO:0000902~cell morphogenesis,GO:0000904~cell morphogenesis involved in differentiation,GO:0001654~eye development,GO:0001708~cell fate specification,GO:0001709~cell fate determination,GO:0001745~compound eye morphogenesis,GO:0001751~compound eye photoreceptor cell differentiation,GO:0001752~compound eye photoreceptor fate commitment,GO:0001754~eye photoreceptor cell differentiation,GO:0006350~tr…	GO:0005886~plasma membrane,GO:0005938~cell cortex,GO:0044448~cell cortex part,GO:0045177~apical part of cell,GO:0045178~basal part of cell,GO:0045179~apical cortex,GO:0045180~basal cortex,	GO:0003677~DNA binding,GO:0003700~transcription factor activity,GO:0016564~transcription repressor activity,GO:0016566~specific transcriptional repressor activity,GO:0030528~transcription regulator activity,	IPR007738:Homeobox prospero-like,
															FBgn0135183	name=Dmoj\GI12426	-	FBgn0027843	name=CAH2	-	-	carbonate dehydratase activity ; GO:0004089 | non-traceable author statement <newline> carbonate dehydratase activity ; GO:0004089 | inferred from sequence or structural similarity with EMBL:M81022	FBtr0163151		Annotation Cluster 2	Enrichment Score: 1.9324532645548052													FBGN0085373	retinal degeneration A	Drosophila melanogaster	Lipid metabolism / General function prediction only,	GO:0006644~phospholipid metabolic process,GO:0006650~glycerophospholipid metabolic process,GO:0006654~phosphatidic acid biosynthetic process,GO:0006793~phosphorus metabolic process,GO:0006796~phosphate metabolic process,GO:0007010~cytoskeleton organization,GO:0007015~actin filament organization,GO:0007166~cell surface receptor linked signal transduction,GO:0007186~G-protein coupled receptor prote…	GO:0019898~extrinsic to membrane,	GO:0000166~nucleotide binding,GO:0001882~nucleoside binding,GO:0001883~purine nucleoside binding,GO:0004143~diacylglycerol kinase activity,GO:0005524~ATP binding,GO:0008270~zinc ion binding,GO:0008289~lipid binding,GO:0017076~purine nucleotide binding,GO:0019992~diacylglycerol binding,GO:0030554~adenyl nucleotide binding,GO:0032553~ribonucleotide binding,GO:0032555~purine ribonucleotide binding,G…	IPR000756:Diacylglycerol kinase accessory region,IPR001206:Diacylglycerol kinase, catalytic region,IPR002110:Ankyrin,IPR002219:Protein kinase C-like, phorbol ester/diacylglycerol binding,	dme00561:Glycerolipid metabolism,dme00564:Glycerophospholipid metabolism,dme04070:Phosphatidylinositol signaling system,		SM00045:DAGKa,SM00046:DAGKc,SM00109:C1,SM00248:ANK,
															FBgn0135239	name=Dmoj\GI12482	-	FBgn0010424	name=TpnC73F	-	-	calcium ion binding ; GO:0005509 | non-traceable author statement <newline> calcium ion binding ; GO:0005509 | inferred from electronic annotation with InterPro:IPR002048, InterPro:IPR003299, InterPro:IPR011992	FBtr0163207		Category	Term	Count	%	PValue	Genes	List Total	Pop Hits	Pop Total	Fold Enrichment	Bonferroni	Benjamini	FDR
															FBgn0135576	name=Dmoj\GI12819	-	FBgn0250833	name=CG34461	biological_process ; GO:0008150 | no biological data available	cellular_component ; GO:0005575 | no biological data available	structural constituent of chitin-based cuticle ; GO:0005214 | inferred from sequence or structural similarity with Pfam:PF00379 inferred from sequence or structural similarity with InterPro:IPR00061 <newline> structural constituent of chitin-based cuticle ; GO:0005214 | inferred from sequence or structural similarity with UniProtKB:P11734	FBtr0163544		SP_PIR_KEYWORDS	muscle protein	4	9.09091	1.36698e-05	FBGN0002772, FBGN0013348, FBGN0004028, FBGN0010424	40	16	12980	81.125	0.000970089	0.000970089	0.0141872
															FBgn0135749	name=Dmoj\GI12992	-	FBgn0035736	name=Cpr65Eb	-	-	structural constituent of chitin-based cuticle ; GO:0005214 | inferred from sequence or structural similarity with EMBL:AF026265 <newline> structural constituent of chitin-based cuticle ; GO:0005214 | inferred from sequence or structural similarity with Pfam:PF00379 inferred from sequence or structural similarity with InterPro:IPR000618	FBtr0163717		INTERPRO	IPR011992:EF-Hand type	5	11.3636	0.000466072	FBGN0002772, FBGN0013348, FBGN0011286, FBGN0013733, FBGN0010424	38	101	10196	13.283	0.0473263	0.0473263	0.519893
															FBgn0136812	name=Dmoj\GI14058	-	FBgn0025726	name=unc-13	synaptic transmission ; GO:0007268 | non-traceable author statement <newline> neurotransmitter secretion ; GO:0007269 | non-traceable author statement <newline> synaptic vesicle priming ; GO:0016082 | non-traceable author statement <newline> synaptic vesicle exocytosis ; GO:0016079 | inferred from sequence or structural similarity <newline> synaptic transmission ; GO:0007268 | inferred from mutan…	synaptic vesicle ; GO:0008021 | non-traceable author statement <newline> synaptic vesicle ; GO:0008021 | inferred from sequence or structural similarity <newline> terminal button ; GO:0043195 | inferred from direct assay <newline> postsynaptic membrane ; GO:0045211 | inferred from direct assay	calmodulin binding ; GO:0005516 | traceable author statement <newline> diacylglycerol binding ; GO:0019992 | inferred from sequence or structural similarity with InterPro:IPR002219	FBtr0164783		INTERPRO	IPR018249:EF-HAND 2	4	9.09091	0.00484102	FBGN0002772, FBGN0013348, FBGN0013733, FBGN0010424	38	95	10196	11.2975	0.396307	0.223023	5.28144
															FBgn0136941	name=Dmoj\GI14188	-	FBgn0042126	name=CG18788	transmembrane transport ; GO:0055085 | inferred from electronic annotation with InterPro:IPR011701	-	-	FBtr0164913		UP_SEQ_FEATURE	domain:EF-hand 2	3	6.81818	0.00675035	FBGN0002772, FBGN0013348, FBGN0010424	15	27	2975	22.037	0.617796	0.617796	7.6991
															FBgn0136999	name=Dmoj\GI14246	-	FBgn0032010	name=CG8086	-	nuclear pore ; GO:0005643 | inferred from sequence or structural similarity with SGD_LOCUS:SP1; SGD:S0003577	-	FBtr0164971		UP_SEQ_FEATURE	domain:EF-hand 1	3	6.81818	0.00675035	FBGN0002772, FBGN0013348, FBGN0010424	15	27	2975	22.037	0.617796	0.617796	7.6991
															FBgn0137364	name=Dmoj\GI14613	-	FBgn0030166	name=CG15251	-	-	-	FBtr0165338		SP_PIR_KEYWORDS	calcium	4	9.09091	0.0117367	FBGN0013348, FBGN0011286, FBGN0013733, FBGN0010424	40	158	12980	8.21519	0.567526	0.243771	11.5327
															FBgn0137462	name=Dmoj\GI14711	-	FBgn0004028	name=wupA	myofibril assembly ; GO:0030239 | inferred from mutant phenotype <newline> sarcomere organization ; GO:0045214 | inferred from mutant phenotype <newline> muscle organ development ; GO:0007517 | non-traceable author statement <newline> nervous system development ; GO:0007399 | non-traceable author statement <newline> cardiac muscle tissue development ; GO:0048738 | inferred from mutant phenotype <…	troponin complex ; GO:0005861 | non-traceable author statement <newline> nucleus ; GO:0005634 | colocalizes_with inferred from direct assay	actin binding ; GO:0003779 | non-traceable author statement <newline> tropomyosin binding ; GO:0005523 | non-traceable author statement	FBtr0165436		GOTERM_MF_FAT	GO:0005509~calcium ion binding	5	11.3636	0.0140034	FBGN0002772, FBGN0013348, FBGN0011286, FBGN0013733, FBGN0010424	32	242	7918	5.11235	0.741749	0.491816	14.3861
															FBgn0137470	name=Dmoj\GI14719	-	FBgn0023510	name=CG17766	G-protein coupled receptor protein signaling pathway ; GO:0007186 | inferred from sequence or structural similarity <newline> vacuolar acidification ; GO:0007035 | inferred from mutant phenotype <newline> regulation of Notch signaling pathway ; GO:0008593 | inferred from mutant phenotype	heterotrimeric G-protein complex ; GO:0005834 | inferred from sequence or structural similarity	GTPase activity ; GO:0003924 | inferred from sequence or structural similarity	FBtr0165444		INTERPRO	IPR018248:EF hand	3	6.81818	0.0308656	FBGN0013348, FBGN0013733, FBGN0010424	38	76	10196	10.5914	0.961635	0.662729	29.5703
															FBgn0137789	name=Dmoj\GI15039	-	FBgn0085373	name=rdgA	0	0	0	FBtr0165764		INTERPRO	IPR002048:Calcium-binding EF-hand	3	6.81818	0.0308656	FBGN0013348, FBGN0013733, FBGN0010424	38	76	10196	10.5914	0.961635	0.662729	29.5703
															FBgn0138424	name=Dmoj\GI15675	-	FBgn0029948	name=CheA7a	-	-	-	FBtr0166400		SMART	SM00054:EFh	3	6.81818	0.0387532	FBGN0013348, FBGN0013733, FBGN0010424	21	76	4824	9.06767	0.642145	0.642145	27.6843
															FBgn0139898	name=Dmoj\GI17154	-	FBgn0032008	name=CG14277	-	-	-	FBtr0167879		INTERPRO	IPR018247:EF-HAND 1	3	6.81818	0.0582368	FBGN0013348, FBGN0013733, FBGN0010424	38	108	10196	7.45322	0.99805	0.646554	48.8748
															FBgn0140051	name=Dmoj\GI17307	-	FBgn0031770	name=CG13995	G-protein coupled receptor protein signaling pathway ; GO:0007186 | inferred from sequence or structural similarity <newline> G-protein coupled receptor protein signaling pathway ; GO:0007186 | inferred from electronic annotation with InterPro:IPR000276	integral to membrane ; GO:0016021 | inferred from sequence or structural similarity <newline> integral to membrane ; GO:0016021 | inferred from electronic annotation with InterPro:IPR000276	G-protein coupled receptor activity ; GO:0004930 | inferred from sequence or structural similarity with EMBL:D21219; protein_id:BAA04759 <newline> neuropeptide receptor activity ; GO:0008188 | inferred from sequence or structural similarity <newline> G-protein coupled receptor activity ; GO:0004930 | inferred from sequence or structural similarity	FBtr0168032		GOTERM_CC_FAT	GO:0043228~non-membrane-bounded organelle	5	11.3636	0.389974	FBGN0002772, FBGN0086906, FBGN0004028, FBGN0013733, FBGN0010424	17	943	4786	1.49273	1	0.99476	99.5095
															FBgn0140124	name=Dmoj\GI17380	-	FBgn0028859	name=CG12455	-	membrane ; GO:0016020 | inferred from electronic annotation with InterPro:IPR004010	calcium channel activity ; GO:0005262 | inferred from sequence or structural similarity <newline> voltage-gated calcium channel activity ; GO:0005245 | inferred from sequence or structural similarity with EMBL:AF077665	FBtr0168105		GOTERM_CC_FAT	GO:0043232~intracellular non-membrane-bounded organelle	5	11.3636	0.389974	FBGN0002772, FBGN0086906, FBGN0004028, FBGN0013733, FBGN0010424	17	943	4786	1.49273	1	0.99476	99.5095
															FBgn0140765	name=Dmoj\GI18025	-	FBgn0031264	name=CG11835	regulation of transcription, DNA-dependent ; GO:0006355 | inferred from sequence or structural similarity with HGNC_gene:BTF3; HGNC:1125; OMIM:602542	nucleus ; GO:0005634 | inferred from sequence or structural similarity with HGNC_gene:BTF3; HGNC:1125; OMIM:602542	transcription factor activity ; GO:0003700 | inferred from sequence or structural similarity with HGNC_gene:BTF3; HGNC:1125; OMIM:602542	FBtr0168750
															FBgn0141186	name=Dmoj\GI18447	-	FBgn0013733	name=shot	muscle attachment ; GO:0016203 | non-traceable author statement <newline> muscle organ development ; GO:0007517 | non-traceable author statement <newline> dendrite morphogenesis ; GO:0048813 | inferred from mutant phenotype <newline> regulation of axon extension ; GO:0030516 | inferred from mutant phenotype <newline> mushroom body development ; GO:0016319 | inferred from mutant phenotype <newline…	fusome ; GO:0045169 | inferred from direct assay <newline> adherens junction ; GO:0005912 | inferred from direct assay <newline> cytoskeleton ; GO:0005856 | non-traceable author statement <newline> adherens junction ; GO:0005912 | traceable author statement <newline> microtubule ; GO:0005874 | traceable author statement <newline> microtubule ; GO:0005874 | inferred from direct assay <newline> ast…	cytoskeletal protein binding ; GO:0008092 | inferred from sequence or structural similarity <newline> actin binding ; GO:0003779 | inferred from sequence or structural similarity with EMBL:AF150755; protein_id:AAD32244.1 <newline> microtubule binding ; GO:0008017 | inferred from sequence or structural similarity with EMBL:AF150755; protein_id:AAD32244.1 <newline> actin binding ; GO:0003779 | infe…	FBtr0169172		Annotation Cluster 3	Enrichment Score: 1.857016760808505
															FBgn0141274	name=Dmoj\GI18535	-	FBgn0034474	name=Obp56g	sensory perception of chemical stimulus ; GO:0007606 | inferred from sequence or structural similarity with UniProtKB:P34174 <newline> sensory perception of chemical stimulus ; GO:0007606 | inferred from sequence alignment with UniProtKB:P34174 <newline> transport ; GO:0006810 | inferred from electronic annotation with InterPro:IPR006170	cellular_component ; GO:0005575 | no biological data available	odorant binding ; GO:0005549 | non-traceable author statement <newline> odorant binding ; GO:0005549 | inferred from sequence or structural similarity with UniProtKB:P34174 <newline> odorant binding ; GO:0005549 | inferred from sequence alignment with UniProtKB:P34174	FBtr0169260		Category	Term	Count	%	PValue	Genes	List Total	Pop Hits	Pop Total	Fold Enrichment	Bonferroni	Benjamini	FDR
															FBgn0141276	name=Dmoj\GI18537	-	FBgn0034471	name=Obp56e	sensory perception of chemical stimulus ; GO:0007606 | inferred from sequence or structural similarity with UniProtKB:P34174 <newline> sensory perception of chemical stimulus ; GO:0007606 | inferred from sequence alignment with UniProtKB:P34174 <newline> transport ; GO:0006810 | inferred from electronic annotation with InterPro:IPR006170	cellular_component ; GO:0005575 | no biological data available	odorant binding ; GO:0005549 | inferred from sequence or structural similarity with UniProtKB:P34174 <newline> odorant binding ; GO:0005549 | inferred from sequence alignment with UniProtKB:P34174	FBtr0169262		GOTERM_CC_FAT	GO:0044449~contractile fiber part	3	6.81818	0.00155413	FBGN0002772, FBGN0086906, FBGN0004028	17	18	4786	46.9216	0.123838	0.123838	1.65942
															FBgn0141613	name=Dmoj\GI18874	-	FBgn0013348	name=TpnC41C	-	-	calcium ion binding ; GO:0005509 | inferred from sequence or structural similarity with UniProtKB:P15159 <newline> calcium ion binding ; GO:0005509 | non-traceable author statement	FBtr0169599		GOTERM_CC_FAT	GO:0043292~contractile fiber	3	6.81818	0.00192245	FBGN0002772, FBGN0086906, FBGN0004028	17	20	4786	42.2294	0.150889	0.078528	2.04902
															FBgn0141615	name=Dmoj\GI18876	-	FBgn0259247	name=CG42345	oxidation reduction ; GO:0055114 | inferred from electronic annotation with InterPro:IPR001117, InterPro:IPR002355, InterPro:IPR011706, InterPro:IPR011707	-	laccase activity ; GO:0008471 | inferred from sequence or structural similarity with UniProtKB:Q8WPD1 <newline> laccase activity ; GO:0008471 | inferred from sequence or structural similarity with EMBL:AJ427356 AND inferred from sequence or structural similarity with EMBL:AY135186 <newline> copper ion binding ; GO:0005507 | inferred from electronic annotation with InterPro:IPR002355, InterPro:IPR…	FBtr0169601		SP_PIR_KEYWORDS	alternative splicing	8	18.1818	0.00213905	FBGN0002772, FBGN0086906, FBGN0011286, FBGN0020439, FBGN0004618, FBGN0085373, FBGN0004028, FBGN0004595	40	616	12980	4.21429	0.141042	0.0732	2.19801
															FBgn0141665	name=Dmoj\GI18926	-	FBgn0011286	name=Rya-r44F	calcium ion transport ; GO:0006816 | traceable author statement <newline> muscle contraction ; GO:0006936 | inferred from mutant phenotype <newline> cellular calcium ion homeostasis ; GO:0006874 | inferred from electronic annotation with InterPro:IPR009460 <newline> calcium ion transport ; GO:0006816 | inferred from electronic annotation with InterPro:IPR000699 <newline> transmembrane transport ;…	integral to membrane ; GO:0016021 | non-traceable author statement <newline> endoplasmic reticulum membrane ; GO:0005789 | non-traceable author statement <newline> integral to membrane ; GO:0016021 | inferred from electronic annotation with InterPro:IPR009460	ryanodine-sensitive calcium-release channel activity ; GO:0005219 | traceable author statement <newline> ryanodine-sensitive calcium-release channel activity ; GO:0005219 | inferred from sequence or structural similarity with EMBL:U50465 <newline> ryanodine-sensitive calcium-release channel activity ; GO:0005219 | non-traceable author statement <newline> calcium ion binding ; GO:0005509 | inferre…	FBtr0169651		UP_SEQ_FEATURE	compositionally biased region:Thr-rich	3	6.81818	0.00829863	FBGN0086906, FBGN0020439, FBGN0085373	15	30	2975	19.8333	0.69374	0.446593	9.38666
															FBgn0141796	name=Dmoj\GI19057	-	FBgn0033727	name=Or49a	olfactory behavior ; GO:0042048 | inferred from mutant phenotype <newline> sensory perception of smell ; GO:0007608 | inferred from sequence or structural similarity <newline> detection of chemical stimulus involved in sensory perception of smell ; GO:0050911 | inferred from mutant phenotype	integral to membrane ; GO:0016021 | inferred from sequence or structural similarity <newline> membrane ; GO:0016020 | inferred from electronic annotation with InterPro:IPR004117	olfactory receptor activity ; GO:0004984 | inferred from sequence or structural similarity <newline> olfactory receptor activity ; GO:0004984 | inferred from electronic annotation with InterPro:IPR004117 <newline> odorant binding ; GO:0005549 | inferred from electronic annotation with InterPro:IPR004117	FBtr0169782		UP_SEQ_FEATURE	splice variant	8	18.1818	0.0124234	FBGN0002772, FBGN0086906, FBGN0011286, FBGN0020439, FBGN0004618, FBGN0085373, FBGN0004028, FBGN0004595	15	604	2975	2.62693	0.830547	0.446629	13.7456
															FBgn0141862	name=Dmoj\GI19123	-	FBgn0033753	name=Cyp301a1	oxidation reduction ; GO:0055114 | inferred from electronic annotation with InterPro:IPR002401	mitochondrion ; GO:0005739 | non-traceable author statement <newline> mitochondrion ; GO:0005739 | inferred from sequence or structural similarity	electron carrier activity ; GO:0009055 | non-traceable author statement <newline> electron carrier activity ; GO:0009055 | inferred from sequence or structural similarity <newline> electron carrier activity ; GO:0009055 | inferred from electronic annotation with InterPro:IPR001128 <newline> heme binding ; GO:0020037 | inferred from electronic annotation with InterPro:IPR001128, InterPro:IPR002401…	FBtr0169848		GOTERM_CC_FAT	GO:0043228~non-membrane-bounded organelle	5	11.3636	0.389974	FBGN0002772, FBGN0086906, FBGN0004028, FBGN0013733, FBGN0010424	17	943	4786	1.49273	1	0.99476	99.5095
															FBgn0143466	name=Dmoj\GI20731	-	FBgn0034446	name=CG7735	cilium assembly ; GO:0042384 | inferred from sequence model inferred from expression pattern	-	GTPase activity ; GO:0003924 | inferred from sequence or structural similarity with EMBL:AF031903 <newline> GTP binding ; GO:0005525 | inferred from electronic annotation with InterPro:IPR005225, InterPro:IPR006689	FBtr0171456		GOTERM_CC_FAT	GO:0043232~intracellular non-membrane-bounded organelle	5	11.3636	0.389974	FBGN0002772, FBGN0086906, FBGN0004028, FBGN0013733, FBGN0010424	17	943	4786	1.49273	1	0.99476	99.5095
															FBgn0143836	name=Dmoj\GI21104	-	FBgn0034487	name=CG11048	cilium assembly ; GO:0042384 | inferred from sequence model	-	-	FBtr0171829
															FBgn0144628	name=Dmoj\GI21899	-	FBgn0069977	name=CG40467	-	-	-	FBtr0172624		Annotation Cluster 4	Enrichment Score: 1.2305062402926652
															FBgn0145423	name=Dmoj\GI22696	transcription regulator activity. B.P=multicellular organismal development	FBgn0004595	name=pros	R7 cell fate commitment ; GO:0007465 | inferred from mutant phenotype <newline> sensory perception of taste ; GO:0050909 | inferred from mutant phenotype <newline> central nervous system development ; GO:0007417 | inferred from mutant phenotype <newline> peripheral nervous system development ; GO:0007422 | inferred from mutant phenotype <newline> regulation of neuron differentiation ; GO:0045664 …	nucleus ; GO:0005634 | inferred from direct assay <newline> apical cortex ; GO:0045179 | inferred from direct assay <newline> basal cortex ; GO:0045180 | inferred from direct assay <newline> cell cortex ; GO:0005938 | inferred from direct assay <newline> cell cortex ; GO:0005938 | traceable author statement <newline> nucleus ; GO:0005634 | inferred from sequence or structural similarity with MGD:…	DNA binding ; GO:0003677 | inferred from direct assay <newline> specific transcriptional repressor activity ; GO:0016566 | inferred from mutant phenotype <newline> transcription factor activity ; GO:0003700 | non-traceable author statement <newline> transcription factor activity ; GO:0003700 | inferred from mutant phenotype AND traceable author statement <newline> transcription regulator activity…	FBtr0173421		Category	Term	Count	%	PValue	Genes	List Total	Pop Hits	Pop Total	Fold Enrichment	Bonferroni	Benjamini	FDR
															FBgn0146451	name=Dmoj\GI23726	-	FBgn0038859	name=Obp93a	sensory perception of chemical stimulus ; GO:0007606 | inferred from sequence alignment with UniProtKB:P34174 <newline> transport ; GO:0006810 | inferred from electronic annotation with InterPro:IPR006170	-	odorant binding ; GO:0005549 | non-traceable author statement <newline> odorant binding ; GO:0005549 | inferred from sequence alignment with UniProtKB:P34174 <newline> odorant binding ; GO:0005549 | inferred from electronic annotation with InterPro:IPR006170	FBtr0174451		INTERPRO	IPR003598:Immunoglobulin subtype 2	3	6.81818	0.0454596	FBGN0086906, FBGN0052311, FBGN0085382	38	94	10196	8.56327	0.992082	0.701701	40.5606
															FBgn0146555	name=Dmoj\GI23830	-	FBgn0037364	name=Rab23	small GTPase mediated signal transduction ; GO:0007264 | inferred from electronic annotation with InterPro:IPR001806, InterPro:IPR003579 <newline> protein transport ; GO:0015031 | inferred from electronic annotation with InterPro:IPR003579	-	GTPase activity ; GO:0003924 | inferred from sequence or structural similarity with UniProtKB:Q9ULC3 <newline> GTP binding ; GO:0005525 | inferred from electronic annotation with InterPro:IPR001806, InterPro:IPR003579, InterPro:IPR005225	FBtr0174555		INTERPRO	IPR003599:Immunoglobulin subtype	3	6.81818	0.0480988	FBGN0086906, FBGN0052311, FBGN0085382	38	97	10196	8.29843	0.994063	0.641317	42.3725
															FBgn0146558	name=Dmoj\GI23833	-	FBgn0024244	name=drm	foregut morphogenesis ; GO:0007440 | inferred from mutant phenotype <newline> hindgut morphogenesis ; GO:0007442 | inferred from mutant phenotype <newline> imaginal disc-derived leg joint morphogenesis ; GO:0016348 | inferred from mutant phenotype	intracellular ; GO:0005622 | inferred from electronic annotation with InterPro:IPR007087, InterPro:IPR015880	zinc ion binding ; GO:0008270 | inferred from electronic annotation with InterPro:IPR007087, InterPro:IPR015880	FBtr0174558		SMART	SM00408:IGc2	3	6.81818	0.0568643	FBGN0086906, FBGN0052311, FBGN0085382	21	94	4824	7.33131	0.781763	0.532841	38.1288
															FBgn0146588	name=Dmoj\GI23863	-	FBgn0020439	name=fau	biological_process ; GO:0008150 | no biological data available	cellular_component ; GO:0005575 | no biological data available	molecular_function ; GO:0003674 | no biological data available	FBtr0174588		SMART	SM00409:IG	3	6.81818	0.0601281	FBGN0086906, FBGN0052311, FBGN0085382	21	97	4824	7.10457	0.800573	0.415755	39.863
															FBgn0146986	name=Dmoj\GI24263	-	FBgn0004618	name=gl	response to red light ; GO:0010114 | inferred from mutant phenotype <newline> entrainment of circadian clock by photoperiod ; GO:0043153 | inferred from mutant phenotype <newline> ring gland development ; GO:0035271 | inferred from mutant phenotype <newline> entrainment of circadian clock ; GO:0009649 | inferred from mutant phenotype <newline> compound eye photoreceptor development ; GO:0042051 |…	nucleus ; GO:0005634 | inferred from direct assay <newline> nucleus ; GO:0005634 | non-traceable author statement	specific RNA polymerase II transcription factor activity ; GO:0003704 | inferred from sequence or structural similarity <newline> transcription factor activity ; GO:0003700 | non-traceable author statement <newline> zinc ion binding ; GO:0008270 | inferred from electronic annotation with InterPro:IPR007087, InterPro:IPR015880 <newline> nucleic acid binding ; GO:0003676 | inferred from electronic …	FBtr0174988		INTERPRO	IPR013783:Immunoglobulin-like fold	3	6.81818	0.0670346	FBGN0086906, FBGN0052311, FBGN0085382	38	117	10196	6.87989	0.999265	0.643313	53.9682
															FBgn0147031	name=Dmoj\GI24308	-	FBgn0038330	name=CG14868	-	-	-	FBtr0175033		INTERPRO	IPR007110:Immunoglobulin-like	3	6.81818	0.082601	FBGN0086906, FBGN0052311, FBGN0085382	38	132	10196	6.09809	0.999872	0.67397	61.8624
															FBgn0147551	name=Dmoj\GI24830	-	FBgn0002922	name=nau	regulation of striated muscle tissue development ; GO:0016202 | traceable author statement <newline> muscle organ development ; GO:0007517 | traceable author statement <newline> muscle organ development ; GO:0007517 | inferred from mutant phenotype <newline> regulation of transcription, DNA-dependent ; GO:0006355 | inferred from electronic annotation with InterPro:IPR002546	nucleus ; GO:0005634 | traceable author statement <newline> nucleus ; GO:0005634 | non-traceable author statement <newline> nucleus ; GO:0005634 | inferred from electronic annotation with InterPro:IPR002546, InterPro:IPR011598	transcription factor activity ; GO:0003700 | traceable author statement <newline> DNA binding ; GO:0003677 | non-traceable author statement <newline> DNA binding ; GO:0003677 | inferred from electronic annotation with InterPro:IPR002546 <newline> transcription regulator activity ; GO:0030528 | inferred from electronic annotation with InterPro:IPR001092, InterPro:IPR011598	FBtr0175555
															#N/A	#N/A	#N/A	#N/A	#N/A	#N/A	#N/A	#N/A	FBtr0169519		Annotation Cluster 5	Enrichment Score: 1.160097475810344
															#N/A	#N/A	#N/A	#N/A	#N/A	#N/A	#N/A	#N/A	FBtr0166330		Category	Term	Count	%	PValue	Genes	List Total	Pop Hits	Pop Total	Fold Enrichment	Bonferroni	Benjamini	FDR
															#N/A	#N/A	#N/A	#N/A	#N/A	#N/A	#N/A	#N/A	FBtr0174217		INTERPRO	IPR011992:EF-Hand type	5	11.3636	0.000466072	FBGN0002772, FBGN0013348, FBGN0011286, FBGN0013733, FBGN0010424	38	101	10196	13.283	0.0473263	0.0473263	0.519893
															#N/A	#N/A	#N/A	#N/A	#N/A	#N/A	#N/A	#N/A	FBtr0175064		INTERPRO	IPR018249:EF-HAND 2	4	9.09091	0.00484102	FBGN0002772, FBGN0013348, FBGN0013733, FBGN0010424	38	95	10196	11.2975	0.396307	0.223023	5.28144
															#N/A	#N/A	#N/A	#N/A	#N/A	#N/A	#N/A	#N/A	FBtr0162240		GOTERM_MF_FAT	GO:0005509~calcium ion binding	5	11.3636	0.0140034	FBGN0002772, FBGN0013348, FBGN0011286, FBGN0013733, FBGN0010424	32	242	7918	5.11235	0.741749	0.491816	14.3861
															#N/A	#N/A	#N/A	#N/A	#N/A	#N/A	#N/A	#N/A	FBtr0162551		SP_PIR_KEYWORDS	metal-binding	6	13.6364	0.0880951	FBGN0259247, FBGN0024244, FBGN0033753, FBGN0025726, FBGN0004618, FBGN0085373	40	796	12980	2.44598	0.998566	0.480433	61.6019
															#N/A	#N/A	#N/A	#N/A	#N/A	#N/A	#N/A	#N/A	FBtr0161400		GOTERM_MF_FAT	GO:0046872~metal ion binding	11	25	0.115487	FBGN0259247, FBGN0024244, FBGN0002772, FBGN0013348, FBGN0011286, FBGN0033753, FBGN0025726, FBGN0004618, FBGN0085373, FBGN0013733, FBGN0010424	32	1718	7918	1.58429	0.999992	0.859633	74.1178
															#N/A	#N/A	#N/A	#N/A	#N/A	#N/A	#N/A	#N/A	FBtr0161059		GOTERM_MF_FAT	GO:0043169~cation binding	11	25	0.132314	FBGN0259247, FBGN0024244, FBGN0002772, FBGN0013348, FBGN0011286, FBGN0033753, FBGN0025726, FBGN0004618, FBGN0085373, FBGN0013733, FBGN0010424	32	1764	7918	1.54298	0.999999	0.817882	79.0526
															#N/A	#N/A	#N/A	#N/A	#N/A	#N/A	#N/A	#N/A	FBtr0162783		GOTERM_MF_FAT	GO:0043167~ion binding	11	25	0.13538	FBGN0259247, FBGN0024244, FBGN0002772, FBGN0013348, FBGN0011286, FBGN0033753, FBGN0025726, FBGN0004618, FBGN0085373, FBGN0013733, FBGN0010424	32	1772	7918	1.53601	0.999999	0.788098	79.8537
															#N/A	#N/A	#N/A	#N/A	#N/A	#N/A	#N/A	#N/A	FBtr0170640		SP_PIR_KEYWORDS	zinc-finger	3	6.81818	0.243129	FBGN0024244, FBGN0004618, FBGN0085373	40	314	12980	3.10032	1	0.781589	94.4493
															#N/A	#N/A	#N/A	#N/A	#N/A	#N/A	#N/A	#N/A	FBtr0171419		SP_PIR_KEYWORDS	zinc	4	9.09091	0.249884	FBGN0024244, FBGN0025726, FBGN0004618, FBGN0085373	40	577	12980	2.24957	1	0.767339	94.9425
															#N/A	#N/A	#N/A	#N/A	#N/A	#N/A	#N/A	#N/A	FBtr0168180		GOTERM_MF_FAT	GO:0046914~transition metal ion binding	6	13.6364	0.631277	FBGN0259247, FBGN0024244, FBGN0033753, FBGN0025726, FBGN0004618, FBGN0085373	32	1354	7918	1.09647	1	0.996426	99.9983
															#N/A	#N/A	#N/A	#N/A	#N/A	#N/A	#N/A	#N/A	FBtr0167838		GOTERM_MF_FAT	GO:0008270~zinc ion binding	4	9.09091	0.784994	FBGN0024244, FBGN0025726, FBGN0004618, FBGN0085373	32	1026	7918	0.964669	1	0.999375	100
															#N/A	#N/A	#N/A	#N/A	#N/A	#N/A	#N/A	#N/A	FBtr0161600
															#N/A	#N/A	#N/A	#N/A	#N/A	#N/A	#N/A	#N/A	FBtr0168229		Annotation Cluster 6	Enrichment Score: 1.1211492309235507
															#N/A	#N/A	#N/A	#N/A	#N/A	#N/A	#N/A	#N/A	FBtr0167304		Category	Term	Count	%	PValue	Genes	List Total	Pop Hits	Pop Total	Fold Enrichment	Bonferroni	Benjamini	FDR
															#N/A	#N/A	#N/A	#N/A	#N/A	#N/A	#N/A	#N/A	FBtr0163287		GOTERM_BP_FAT	GO:0007517~muscle organ development	4	9.09091	0.0115273	FBGN0002922, FBGN0086906, FBGN0004028, FBGN0013733	28	140	7937	8.09898	0.989623	0.598934	14.9016
															#N/A	#N/A	#N/A	#N/A	#N/A	#N/A	#N/A	#N/A	FBtr0160859		GOTERM_BP_FAT	GO:0030036~actin cytoskeleton organization	4	9.09091	0.0122072	FBGN0086906, FBGN0085373, FBGN0004028, FBGN0013733	28	143	7937	7.92907	0.992087	0.553599	15.7126
															#N/A	#N/A	#N/A	#N/A	#N/A	#N/A	#N/A	#N/A	FBtr0165278		GOTERM_BP_FAT	GO:0030029~actin filament-based process	4	9.09091	0.0124389	FBGN0086906, FBGN0085373, FBGN0004028, FBGN0013733	28	144	7937	7.87401	0.992785	0.505654	15.9873
															#N/A	#N/A	#N/A	#N/A	#N/A	#N/A	#N/A	#N/A	FBtr0161608		GOTERM_BP_FAT	GO:0060538~skeletal muscle organ development	3	6.81818	0.0158534	FBGN0086906, FBGN0004028, FBGN0013733	28	57	7937	14.9192	0.998157	0.544808	19.9409
															#N/A	#N/A	#N/A	#N/A	#N/A	#N/A	#N/A	#N/A	FBtr0172398		GOTERM_BP_FAT	GO:0032989~cellular component morphogenesis	6	13.6364	0.0283561	FBGN0086906, FBGN0004028, FBGN0013733, FBGN0034487, FBGN0004595, FBGN0034446	28	518	7937	3.28337	0.999988	0.71615	32.9912
															#N/A	#N/A	#N/A	#N/A	#N/A	#N/A	#N/A	#N/A	FBtr0171156		GOTERM_MF_FAT	GO:0003779~actin binding	3	6.81818	0.0819728	FBGN0086906, FBGN0004028, FBGN0013733	32	122	7918	6.08453	0.999728	0.871609	61.0155
															#N/A	#N/A	#N/A	#N/A	#N/A	#N/A	#N/A	#N/A	FBtr0170244		GOTERM_BP_FAT	GO:0007010~cytoskeleton organization	4	9.09091	0.208349	FBGN0086906, FBGN0085373, FBGN0004028, FBGN0013733	28	465	7937	2.4384	1	0.989974	96.1287
															#N/A	#N/A	#N/A	#N/A	#N/A	#N/A	#N/A	#N/A	FBtr0168346		GOTERM_MF_FAT	GO:0008092~cytoskeletal protein binding	3	6.81818	0.209651	FBGN0086906, FBGN0004028, FBGN0013733	32	218	7918	3.4051	1	0.800782	92.5083
															#N/A	#N/A	#N/A	#N/A	#N/A	#N/A	#N/A	#N/A	FBtr0174337		GOTERM_CC_FAT	GO:0044430~cytoskeletal part	3	6.81818	0.248679	FBGN0002772, FBGN0004028, FBGN0013733	17	287	4786	2.94282	1	0.992255	95.3864
															#N/A	#N/A	#N/A	#N/A	#N/A	#N/A	#N/A	#N/A	FBtr0172008		GOTERM_CC_FAT	GO:0005856~cytoskeleton	3	6.81818	0.330101	FBGN0002772, FBGN0004028, FBGN0013733	17	351	4786	2.40623	1	0.992286	98.657
															#N/A	#N/A	#N/A	#N/A	#N/A	#N/A	#N/A	#N/A	FBtr0169079		GOTERM_CC_FAT	GO:0043228~non-membrane-bounded organelle	5	11.3636	0.389974	FBGN0002772, FBGN0086906, FBGN0004028, FBGN0013733, FBGN0010424	17	943	4786	1.49273	1	0.99476	99.5095
															#N/A	#N/A	#N/A	#N/A	#N/A	#N/A	#N/A	#N/A	FBtr0168357		GOTERM_CC_FAT	GO:0043232~intracellular non-membrane-bounded organelle	5	11.3636	0.389974	FBGN0002772, FBGN0086906, FBGN0004028, FBGN0013733, FBGN0010424	17	943	4786	1.49273	1	0.99476	99.5095
															#N/A	#N/A	#N/A	#N/A	#N/A	#N/A	#N/A	#N/A	FBtr0169097
															#N/A	#N/A	#N/A	#N/A	#N/A	#N/A	#N/A	#N/A	FBtr0163979		Annotation Cluster 7	Enrichment Score: 1.058754989537688
															#N/A	#N/A	#N/A	#N/A	#N/A	#N/A	#N/A	#N/A	FBtr0167649		Category	Term	Count	%	PValue	Genes	List Total	Pop Hits	Pop Total	Fold Enrichment	Bonferroni	Benjamini	FDR
															#N/A	#N/A	#N/A	#N/A	#N/A	#N/A	#N/A	#N/A	FBtr0172082		SP_PIR_KEYWORDS	transcription regulation	5	11.3636	0.0281443	FBGN0002922, FBGN0024244, FBGN0004618, FBGN0001324, FBGN0004595	40	387	12980	4.19251	0.868257	0.397535	25.6438
															#N/A	#N/A	#N/A	#N/A	#N/A	#N/A	#N/A	#N/A	FBtr0166424		SP_PIR_KEYWORDS	Transcription	5	11.3636	0.029558	FBGN0002922, FBGN0024244, FBGN0004618, FBGN0001324, FBGN0004595	40	393	12980	4.1285	0.881194	0.346918	26.7589
															#N/A	#N/A	#N/A	#N/A	#N/A	#N/A	#N/A	#N/A	FBtr0164433		GOTERM_BP_FAT	GO:0006355~regulation of transcription, DNA-dependent	6	13.6364	0.0525052	FBGN0031264, FBGN0002922, FBGN0024244, FBGN0004618, FBGN0001324, FBGN0004595	28	612	7937	2.77906	1	0.880566	52.7925
															#N/A	#N/A	#N/A	#N/A	#N/A	#N/A	#N/A	#N/A	FBtr0165006		SP_PIR_KEYWORDS	DNA binding	3	6.81818	0.0525668	FBGN0002922, FBGN0004618, FBGN0004595	40	123	12980	7.91463	0.978375	0.472173	42.9056
[truncated: 43 more rows]
[truncated: 2 more columns]

## Sheet: OP vs PO
Organ Pipe Nat Monument vs Punta Onah															PO>OP										PO>OP
[truncated: 655 more rows]
[truncated: 2 more columns]
