# Supplementary material for: Effects of temperature on transcriptome and cuticular hydrocarbon expression in ecologically differentiated populations of desert Drosophila
Source: Ecol Evol. 2016 Dec 20;7(2):619–37. doi: 10.1002/ece3.2653 (PMC5243788; doi:10.1002/ece3.2653)
Supplement: Supplementary file 9 [file ECE3-7-619-s009.xlsx]

## Sheet: Cactus
ID	Effect	Diet	_Diet	Estimate	StdErr	DF	tValue	Probt	adjratio	raw_P	fdr_p		FBgn	Unique
FBtr0163652	Diet	AG	OP	-0.4228	0.09859	73	-4.29	<.0001	-0.422774	5.4354e-05	0.00228478		FBgn0012573	FBtr0167020
FBtr0170002	Diet	AG	OP	-0.3656	0.09794	73	-3.73	0.0004	-0.365597	0.000372089	0.0098139		FBgn0064059	FBtr0174085
FBtr0170843	Diet	AG	OP	-0.349	0.08696	73	-4.01	0.0001	-0.348995	0.000143477	0.00480819		FBgn0068806	FBtr0161832
FBtr0165513	Diet	AG	OP	-0.3284	0.08814	73	-3.73	0.0004	-0.32838	0.00038129	0.00999284		FBgn0069601	FBtr0165914
FBtr0170345	Diet	AG	OP	-0.3226	0.08509	73	-3.79	0.0003	-0.322589	0.000306394	0.00850038		FBgn0132819	FBtr0160778
FBtr0174821	Diet	AG	OP	-0.3164	0.05244	73	-6.03	<.0001	-0.316439	6.04728e-08	8.77676e-06		FBgn0132836	FBtr0160795
FBtr0168784	Diet	AG	OP	-0.3072	0.07546	73	-4.07	0.0001	-0.307206	0.000117311	0.00412457		FBgn0132837	FBtr0160796
FBtr0163658	Diet	AG	OP	-0.306	0.06462	73	-4.74	<.0001	-0.306023	1.04574e-05	0.000622854		FBgn0132846	FBtr0160805
FBtr0163817	Diet	AG	OP	-0.3029	0.07343	73	-4.12	<.0001	-0.302885	9.71209e-05	0.00357007		FBgn0132858	FBtr0160817
FBtr0162575	Diet	AG	OP	-0.2948	0.06924	73	-4.26	<.0001	-0.294777	6.06673e-05	0.00248612		FBgn0132875	FBtr0160834
FBtr0162881	Diet	AG	OP	-0.2873	0.07209	73	-3.98	0.0002	-0.287251	0.000158313	0.00518263		FBgn0132888	FBtr0160847
FBtr0166504	Diet	AG	OP	-0.2867	0.0505	73	-5.68	<.0001	-0.286749	2.59772e-07	3.00425e-05		FBgn0132891	FBtr0160850
FBtr0168497	Diet	AG	OP	-0.2842	0.06092	73	-4.67	<.0001	-0.284246	1.35795e-05	0.000766865		FBgn0132892	FBtr0160851
FBtr0165586	Diet	AG	OP	-0.2805	0.07524	73	-3.73	0.0004	-0.280547	0.000377255	0.00991311		FBgn0132893	FBtr0160852
FBtr0163646	Diet	AG	OP	-0.2721	0.05904	73	-4.61	<.0001	-0.272132	1.67985e-05	0.000908059		FBgn0132911	FBtr0160870
FBtr0165403	Diet	AG	OP	-0.271	0.06931	73	-3.91	0.0002	-0.27095	0.000205037	0.00629813		FBgn0132912	FBtr0160871
FBtr0173288	Diet	AG	OP	-0.271	0.07087	73	-3.82	0.0003	-0.271018	0.000273816	0.00782049		FBgn0132928	FBtr0160887
FBtr0169272	Diet	AG	OP	-0.2682	0.06796	73	-3.95	0.0002	-0.26817	0.000180914	0.00573279		FBgn0132929	FBtr0160888
FBtr0162937	Diet	AG	OP	-0.2669	0.05757	73	-4.64	<.0001	-0.266911	1.51704e-05	0.000837234		FBgn0132945	FBtr0160904
FBtr0165924	Diet	AG	OP	-0.2655	0.06428	73	-4.13	<.0001	-0.265532	9.49894e-05	0.00351083		FBgn0132947	FBtr0160906
FBtr0161485	Diet	AG	OP	-0.2646	0.0458	73	-5.78	<.0001	-0.264624	1.73049e-07	2.13836e-05		FBgn0132949	FBtr0160908
FBtr0173404	Diet	AG	OP	-0.2611	0.06801	73	-3.84	0.0003	-0.261079	0.000260744	0.00753936		FBgn0132950	FBtr0160909
FBtr0167811	Diet	AG	OP	-0.2606	0.06542	73	-3.98	0.0002	-0.260601	0.000158847	0.0051956		FBgn0132952	FBtr0160911
FBtr0175203	Diet	AG	OP	-0.2596	0.06775	73	-3.83	0.0003	-0.25956	0.000267395	0.0076843		FBgn0132960	FBtr0160919
FBtr0168265	Diet	AG	OP	-0.2549	0.05904	73	-4.32	<.0001	-0.254893	4.89747e-05	0.00210684		FBgn0132971	FBtr0160930
FBtr0164401	Diet	AG	OP	-0.2517	0.06403	73	-3.93	0.0002	-0.251716	0.00019023	0.00595254		FBgn0132982	FBtr0160942
FBtr0171170	Diet	AG	OP	-0.2516	0.04549	73	-5.53	<.0001	-0.25164	4.70067e-07	4.92588e-05		FBgn0132987	FBtr0160947
FBtr0172150	Diet	AG	OP	-0.2514	0.06481	73	-3.88	0.0002	-0.251421	0.000227172	0.00680075		FBgn0132990	FBtr0160950
FBtr0174775	Diet	AG	OP	-0.2499	0.05784	73	-4.32	<.0001	-0.24995	4.82441e-05	0.00208297		FBgn0133000	FBtr0160960
FBtr0175299	Diet	AG	OP	-0.2497	0.06602	73	-3.78	0.0003	-0.2497	0.000315427	0.00868542		FBgn0133016	FBtr0160976
FBtr0173215	Diet	AG	OP	-0.2487	0.06346	73	-3.92	0.0002	-0.248691	0.000198401	0.00614449		FBgn0133018	FBtr0160978
FBtr0162817	Diet	AG	OP	-0.2482	0.05102	73	-4.86	<.0001	-0.248197	6.40789e-06	0.000419901		FBgn0133024	FBtr0160984
FBtr0170599	Diet	AG	OP	-0.2475	0.06231	73	-3.97	0.0002	-0.247506	0.000165392	0.00535715		FBgn0133029	FBtr0160989
FBtr0167440	Diet	AG	OP	-0.247	0.05713	73	-4.32	<.0001	-0.246994	4.78123e-05	0.00206854		FBgn0133034	FBtr0160994
FBtr0167976	Diet	AG	OP	-0.2469	0.05157	73	-4.79	<.0001	-0.246892	8.60161e-06	0.000532743		FBgn0133063	FBtr0161023
FBtr0175399	Diet	AG	OP	-0.2469	0.06565	73	-3.76	0.0003	-0.246897	0.000338829	0.00915969		FBgn0133073	FBtr0161033
FBtr0163438	Diet	AG	OP	-0.2446	0.05052	73	-4.84	<.0001	-0.244601	6.99878e-06	0.000450986		FBgn0133076	FBtr0161036
FBtr0172725	Diet	AG	OP	-0.2437	0.06228	73	-3.91	0.0002	-0.24369	0.000202537	0.00624001		FBgn0133083	FBtr0161043
FBtr0173175	Diet	AG	OP	-0.2416	0.05413	73	-4.46	<.0001	-0.241618	2.87827e-05	0.00139055		FBgn0133086	FBtr0161046
FBtr0175038	Diet	AG	OP	-0.2404	0.05694	73	-4.22	<.0001	-0.240402	6.87902e-05	0.00273805		FBgn0133097	FBtr0161057
FBtr0161868	Diet	AG	OP	-0.2401	0.05205	73	-4.61	<.0001	-0.240051	1.65968e-05	0.000899224		FBgn0133100	FBtr0161060
FBtr0170890	Diet	AG	OP	-0.2397	0.03782	73	-6.34	<.0001	-0.239713	1.71424e-08	2.98675e-06		FBgn0133110	FBtr0161071
FBtr0175431	Diet	AG	OP	-0.2391	0.06267	73	-3.82	0.0003	-0.239116	0.000281918	0.00799249		FBgn0133120	FBtr0161081
FBtr0173251	Diet	AG	OP	-0.2388	0.05107	73	-4.68	<.0001	-0.238768	1.3122e-05	0.000746345		FBgn0133125	FBtr0161086
FBtr0166486	Diet	AG	OP	-0.2388	0.06376	73	-3.74	0.0004	-0.238773	0.00035777	0.00953389		FBgn0133131	FBtr0161092
FBtr0161074	Diet	AG	OP	-0.2385	0.04303	73	-5.54	<.0001	-0.238473	4.50151e-07	4.75353e-05		FBgn0133136	FBtr0161097
FBtr0168250	Diet	AG	OP	-0.2385	0.06013	73	-3.97	0.0002	-0.238521	0.000168427	0.0054317		FBgn0133145	FBtr0161106
FBtr0161010	Diet	AG	OP	-0.2383	0.06152	73	-3.87	0.0002	-0.238252	0.000232636	0.00692437		FBgn0133149	FBtr0161110
FBtr0160765	Diet	AG	OP	-0.2373	0.04828	73	-4.92	<.0001	-0.237345	5.27682e-06	0.000358885		FBgn0133150	FBtr0161111
FBtr0171898	Diet	AG	OP	-0.2373	0.05388	73	-4.4	<.0001	-0.237265	3.58458e-05	0.00165212		FBgn0133172	FBtr0161133
FBtr0161215	Diet	AG	OP	-0.2366	0.04981	73	-4.75	<.0001	-0.236585	9.92638e-06	0.000597254		FBgn0133184	FBtr0161145
FBtr0166673	Diet	AG	OP	-0.2366	0.0607	73	-3.9	0.0002	-0.236642	0.000212844	0.00647696		FBgn0133191	FBtr0161152
FBtr0162122	Diet	AG	OP	-0.2359	0.05751	73	-4.1	0.0001	-0.235949	0.000104932	0.00378735		FBgn0133192	FBtr0161153
FBtr0160805	Diet	AG	OP	-0.2356	0.05703	73	-4.13	<.0001	-0.235643	9.47972e-05	0.00350536		FBgn0133201	FBtr0161162
FBtr0175512	Diet	AG	OP	-0.2353	0.06045	73	-3.89	0.0002	-0.235253	0.000217906	0.0065917		FBgn0133202	FBtr0161163
FBtr0169235	Diet	AG	OP	-0.2353	0.06191	73	-3.8	0.0003	-0.235307	0.000296426	0.00829671		FBgn0133204	FBtr0161165
FBtr0163900	Diet	AG	OP	-0.235	0.05286	73	-4.45	<.0001	-0.235039	3.05803e-05	0.001459		FBgn0133207	FBtr0161168
FBtr0168864	Diet	AG	OP	-0.2345	0.05774	73	-4.06	0.0001	-0.234528	0.000121235	0.00422912		FBgn0133213	FBtr0161174
FBtr0164194	Diet	AG	OP	-0.2335	0.04478	73	-5.21	<.0001	-0.233534	1.65296e-06	0.00013939		FBgn0133219	FBtr0161180
FBtr0171848	Diet	AG	OP	-0.2335	0.05235	73	-4.46	<.0001	-0.233541	2.90283e-05	0.00139989		FBgn0133224	FBtr0161185
FBtr0162902	Diet	AG	OP	-0.2334	0.05099	73	-4.58	<.0001	-0.233429	1.88793e-05	0.000996712		FBgn0133228	FBtr0161189
FBtr0161983	Diet	AG	OP	-0.233	0.04833	73	-4.82	<.0001	-0.232957	7.59362e-06	0.000481869		FBgn0133229	FBtr0161190
FBtr0164742	Diet	AG	OP	-0.2316	0.05993	73	-3.86	0.0002	-0.231575	0.000239267	0.00707138		FBgn0133234	FBtr0161195
FBtr0169144	Diet	AG	OP	-0.2313	0.03944	73	-5.86	<.0001	-0.231297	1.21981e-07	1.58965e-05		FBgn0133240	FBtr0161201
FBtr0161581	Diet	AG	OP	-0.2313	0.0502	73	-4.61	<.0001	-0.231307	1.68621e-05	0.000910784		FBgn0133246	FBtr0161207
FBtr0166506	Diet	AG	OP	-0.231	0.05437	73	-4.25	<.0001	-0.230991	6.25888e-05	0.0025463		FBgn0133248	FBtr0161209
FBtr0170389	Diet	AG	OP	-0.2291	0.05313	73	-4.31	<.0001	-0.229133	4.96933e-05	0.00213109		FBgn0133254	FBtr0161215
FBtr0175240	Diet	AG	OP	-0.2286	0.0474	73	-4.82	<.0001	-0.228578	7.51977e-06	0.000478147		FBgn0133261	FBtr0161222
FBtr0167964	Diet	AG	OP	-0.2272	0.05705	73	-3.98	0.0002	-0.227158	0.000160039	0.00522595		FBgn0133270	FBtr0161231
FBtr0174163	Diet	AG	OP	-0.2265	0.05592	73	-4.05	0.0001	-0.226451	0.000126403	0.00436525		FBgn0133273	FBtr0161234
FBtr0167618	Diet	AG	OP	-0.2264	0.04966	73	-4.56	<.0001	-0.226363	2.02925e-05	0.00105528		FBgn0133284	FBtr0161245
FBtr0174274	Diet	AG	OP	-0.2263	0.05194	73	-4.36	<.0001	-0.226342	4.22596e-05	0.00187831		FBgn0133291	FBtr0161252
FBtr0170829	Diet	AG	OP	-0.2259	0.05281	73	-4.28	<.0001	-0.225866	5.65805e-05	0.00235673		FBgn0133295	FBtr0161256
FBtr0168364	Diet	AG	OP	-0.2252	0.0557	73	-4.04	0.0001	-0.225237	0.000128867	0.00443061		FBgn0133299	FBtr0161260
FBtr0167617	Diet	AG	OP	-0.2239	0.05561	73	-4.03	0.0001	-0.223861	0.000137514	0.00465772		FBgn0133303	FBtr0161264
FBtr0171009	Diet	AG	OP	-0.2231	0.0419	73	-5.33	<.0001	-0.223133	1.06994e-06	9.75541e-05		FBgn0133306	FBtr0161267
FBtr0173259	Diet	AG	OP	-0.2231	0.04764	73	-4.68	<.0001	-0.223069	1.27708e-05	0.000730392		FBgn0133308	FBtr0161269
FBtr0175582	Diet	AG	OP	-0.2229	0.04649	73	-4.79	<.0001	-0.222857	8.39636e-06	0.000522364		FBgn0133321	FBtr0161282
FBtr0168764	Diet	AG	OP	-0.2226	0.05659	73	-3.93	0.0002	-0.22259	0.000188948	0.00592349		FBgn0133323	FBtr0161284
FBtr0168883	Diet	AG	OP	-0.2224	0.04634	73	-4.8	<.0001	-0.222379	8.22475e-06	0.00051382		FBgn0133333	FBtr0161294
FBtr0164661	Diet	AG	OP	-0.2222	0.05715	73	-3.89	0.0002	-0.222211	0.000220282	0.00664561		FBgn0133339	FBtr0161300
FBtr0166011	Diet	AG	OP	-0.2218	0.04973	73	-4.46	<.0001	-0.221821	2.90619e-05	0.00140117		FBgn0133342	FBtr0161303
FBtr0175159	Diet	AG	OP	-0.2216	0.05442	73	-4.07	0.0001	-0.221628	0.00011657	0.0041039		FBgn0133358	FBtr0161319
FBtr0162762	Diet	AG	OP	-0.2214	0.05263	73	-4.21	<.0001	-0.221391	7.26761e-05	0.00285618		FBgn0133368	FBtr0161329
FBtr0173760	Diet	AG	OP	-0.221	0.05844	73	-3.78	0.0003	-0.221024	0.000315883	0.00869374		FBgn0133369	FBtr0161330
FBtr0168451	Diet	AG	OP	-0.2208	0.05084	73	-4.34	<.0001	-0.220836	4.44925e-05	0.0019561		FBgn0133376	FBtr0161337
FBtr0167977	Diet	AG	OP	-0.2205	0.05416	73	-4.07	0.0001	-0.220484	0.000117323	0.00412487		FBgn0133384	FBtr0161345
FBtr0170223	Diet	AG	OP	-0.22	0.05563	73	-3.95	0.0002	-0.219959	0.000176045	0.00561723		FBgn0133390	FBtr0161351
FBtr0174613	Diet	AG	OP	-0.2197	0.03788	73	-5.8	<.0001	-0.21975	1.57143e-07	1.97019e-05		FBgn0133407	FBtr0161368
FBtr0168761	Diet	AG	OP	-0.2197	0.04863	73	-4.52	<.0001	-0.219719	2.35614e-05	0.00118771		FBgn0133415	FBtr0161376
FBtr0175487	Diet	AG	OP	-0.2192	0.04692	73	-4.67	<.0001	-0.219242	1.32388e-05	0.000751568		FBgn0133416	FBtr0161377
FBtr0165248	Diet	AG	OP	-0.219	0.0539	73	-4.06	0.0001	-0.219012	0.00012048	0.0042091		FBgn0133423	FBtr0161384
FBtr0172942	Diet	AG	OP	-0.2188	0.05295	73	-4.13	<.0001	-0.218756	9.48822e-05	0.00350778		FBgn0133457	FBtr0161418
FBtr0170568	Diet	AG	OP	-0.2182	0.05451	73	-4	0.0001	-0.218165	0.000149108	0.00495164		FBgn0133476	FBtr0161437
FBtr0171469	Diet	AG	OP	-0.2178	0.05108	73	-4.26	<.0001	-0.217826	5.90991e-05	0.00243703		FBgn0133478	FBtr0161439
FBtr0172706	Diet	AG	OP	-0.2171	0.05214	73	-4.16	<.0001	-0.217132	8.43736e-05	0.00320544		FBgn0133482	FBtr0161443
FBtr0171545	Diet	AG	OP	-0.217	0.04307	73	-5.04	<.0001	-0.216956	3.30936e-06	0.000245538		FBgn0133507	FBtr0161468
FBtr0175454	Diet	AG	OP	-0.2165	0.05082	73	-4.26	<.0001	-0.216549	5.98583e-05	0.00246062		FBgn0133509	FBtr0161470
FBtr0168437	Diet	AG	OP	-0.2145	0.05687	73	-3.77	0.0003	-0.214505	0.000326667	0.00891634		FBgn0133513	FBtr0161475
FBtr0162764	Diet	AG	OP	-0.2141	0.0566	73	-3.78	0.0003	-0.214106	0.000314913	0.0086748		FBgn0133522	FBtr0161484
FBtr0164111	Diet	AG	OP	-0.2138	0.05714	73	-3.74	0.0004	-0.213846	0.000360597	0.00958972		FBgn0133523	FBtr0161485
FBtr0161985	Diet	AG	OP	-0.2124	0.03915	73	-5.42	<.0001	-0.212376	7.1958e-07	7.01604e-05		FBgn0133524	FBtr0161486
FBtr0167855	Diet	AG	OP	-0.211	0.05414	73	-3.9	0.0002	-0.211047	0.000212997	0.00648051		FBgn0133527	FBtr0161489
FBtr0170229	Diet	AG	OP	-0.2105	0.05575	73	-3.78	0.0003	-0.210465	0.000323029	0.00884154		FBgn0133536	FBtr0161498
FBtr0163790	Diet	AG	OP	-0.2104	0.04296	73	-4.9	<.0001	-0.210429	5.63569e-06	0.000378512		FBgn0133538	FBtr0161500
FBtr0168009	Diet	AG	OP	-0.2094	0.04906	73	-4.27	<.0001	-0.209413	5.83759e-05	0.00241361		FBgn0133539	FBtr0161501
FBtr0170653	Diet	AG	OP	-0.2085	0.04333	73	-4.81	<.0001	-0.208544	7.81171e-06	0.000493082		FBgn0133540	FBtr0161502
FBtr0163549	Diet	AG	OP	-0.2079	0.04998	73	-4.16	<.0001	-0.207925	8.57735e-05	0.00324601		FBgn0133560	FBtr0161522
FBtr0162822	Diet	AG	OP	-0.2077	0.05554	73	-3.74	0.0004	-0.207703	0.000363582	0.00964748		FBgn0133562	FBtr0161524
FBtr0167765	Diet	AG	OP	-0.2068	0.05487	73	-3.77	0.0003	-0.206819	0.00032923	0.00896754		FBgn0133564	FBtr0161526
FBtr0167914	Diet	AG	OP	-0.2063	0.0509	73	-4.05	0.0001	-0.206345	0.000124379	0.00431191		FBgn0133572	FBtr0161534
FBtr0162644	Diet	AG	OP	-0.2056	0.04693	73	-4.38	<.0001	-0.20558	3.88634e-05	0.0017602		FBgn0133583	FBtr0161545
FBtr0161329	Diet	AG	OP	-0.2053	0.05211	73	-3.94	0.0002	-0.205291	0.000185181	0.00583535		FBgn0133602	FBtr0161564
FBtr0170919	Diet	AG	OP	-0.2052	0.04654	73	-4.41	<.0001	-0.205249	3.50014e-05	0.00162155		FBgn0133607	FBtr0161569
FBtr0174763	Diet	AG	OP	-0.2049	0.04366	73	-4.69	<.0001	-0.20486	1.23136e-05	0.000709325		FBgn0133613	FBtr0161575
FBtr0170567	Diet	AG	OP	-0.2041	0.05433	73	-3.76	0.0003	-0.204095	0.000343994	0.00926257		FBgn0133616	FBtr0161578
FBtr0174877	Diet	AG	OP	-0.2039	0.0476	73	-4.28	<.0001	-0.203891	5.52405e-05	0.0023139		FBgn0133619	FBtr0161581
FBtr0161443	Diet	AG	OP	-0.2033	0.04003	73	-5.08	<.0001	-0.203252	2.82991e-06	0.000216066		FBgn0133649	FBtr0161611
FBtr0161984	Diet	AG	OP	-0.2032	0.04156	73	-4.89	<.0001	-0.203177	5.84421e-06	0.000389752		FBgn0133665	FBtr0161627
FBtr0174008	Diet	AG	OP	-0.2032	0.052	73	-3.91	0.0002	-0.203192	0.000206593	0.00633374		FBgn0133673	FBtr0161635
FBtr0171129	Diet	AG	OP	-0.2029	0.0478	73	-4.24	<.0001	-0.202859	6.37788e-05	0.00258356		FBgn0133674	FBtr0161636
FBtr0169835	Diet	AG	OP	-0.2014	0.0486	73	-4.14	<.0001	-0.201404	9.07225e-05	0.00338915		FBgn0133678	FBtr0161640
FBtr0166526	Diet	AG	OP	-0.2013	0.05	73	-4.03	0.0001	-0.201291	0.000137264	0.00465128		FBgn0133701	FBtr0161663
FBtr0169209	Diet	AG	OP	-0.2008	0.04908	73	-4.09	0.0001	-0.200811	0.000109149	0.00390298		FBgn0133731	FBtr0161693
FBtr0161524	Diet	AG	OP	-0.2005	0.044	73	-4.56	<.0001	-0.200456	2.04828e-05	0.00106328		FBgn0133739	FBtr0161701
FBtr0162961	Diet	AG	OP	-0.1992	0.0525	73	-3.79	0.0003	-0.199229	0.000302794	0.00842698		FBgn0133749	FBtr0161711
FBtr0169278	Diet	AG	OP	-0.1992	0.0529	73	-3.77	0.0003	-0.199185	0.000333623	0.00905634		FBgn0133752	FBtr0161714
FBtr0169417	Diet	AG	OP	-0.1989	0.05234	73	-3.8	0.0003	-0.198864	0.000297682	0.00832232		FBgn0133758	FBtr0161720
FBtr0175301	Diet	AG	OP	-0.1988	0.04146	73	-4.8	<.0001	-0.198838	8.34448e-06	0.000519795		FBgn0133774	FBtr0161736
FBtr0163082	Diet	AG	OP	-0.1987	0.04372	73	-4.54	<.0001	-0.198694	2.13402e-05	0.00109829		FBgn0133790	FBtr0161752
FBtr0173584	Diet	AG	OP	-0.1982	0.05199	73	-3.81	0.0003	-0.198245	0.000284318	0.00804366		FBgn0133796	FBtr0161758
FBtr0161852	Diet	AG	OP	-0.198	0.03684	73	-5.38	<.0001	-0.198002	8.7662e-07	8.2645e-05		FBgn0133812	FBtr0161774
FBtr0164112	Diet	AG	OP	-0.1978	0.0486	73	-4.07	0.0001	-0.19776	0.00011815	0.00414705		FBgn0133815	FBtr0161777
FBtr0171742	Diet	AG	OP	-0.1977	0.04727	73	-4.18	<.0001	-0.197737	7.90279e-05	0.0030479		FBgn0133824	FBtr0161786
FBtr0161774	Diet	AG	OP	-0.1975	0.04496	73	-4.39	<.0001	-0.197499	3.71852e-05	0.00170072		FBgn0133831	FBtr0161793
FBtr0173532	Diet	AG	OP	-0.197	0.05282	73	-3.73	0.0004	-0.197041	0.000375206	0.00987346		FBgn0133832	FBtr0161794
FBtr0171769	Diet	AG	OP	-0.1969	0.05085	73	-3.87	0.0002	-0.19694	0.000231992	0.00691007		FBgn0133868	FBtr0161831
FBtr0175327	Diet	AG	OP	-0.1962	0.0408	73	-4.81	<.0001	-0.196173	7.94212e-06	0.000499598		FBgn0133872	FBtr0161836
FBtr0173681	Diet	AG	OP	-0.1957	0.04803	73	-4.07	0.0001	-0.195681	0.000115908	0.00408636		FBgn0133875	FBtr0161839
FBtr0164500	Diet	AG	OP	-0.1956	0.04335	73	-4.51	<.0001	-0.195623	2.40504e-05	0.00120688		FBgn0133887	FBtr0161851
FBtr0174809	Diet	AG	OP	-0.1944	0.04544	73	-4.28	<.0001	-0.194421	5.62024e-05	0.00234495		FBgn0133888	FBtr0161852
FBtr0167407	Diet	AG	OP	-0.1943	0.04745	73	-4.09	0.0001	-0.194264	0.000108119	0.00387502		FBgn0133898	FBtr0161862
FBtr0172338	Diet	AG	OP	-0.1933	0.05173	73	-3.74	0.0004	-0.193274	0.000368325	0.00974058		FBgn0133900	FBtr0161864
FBtr0160930	Diet	AG	OP	-0.1925	0.04594	73	-4.19	<.0001	-0.192523	7.69234e-05	0.0029845		FBgn0133903	FBtr0161867
FBtr0160906	Diet	AG	OP	-0.1919	0.04073	73	-4.71	<.0001	-0.191888	1.14644e-05	0.000670032		FBgn0133904	FBtr0161868
FBtr0174784	Diet	AG	OP	-0.1917	0.03869	73	-4.95	<.0001	-0.191698	4.53906e-06	0.000317668		FBgn0133927	FBtr0161891
FBtr0168960	Diet	AG	OP	-0.1912	0.04031	73	-4.74	<.0001	-0.19118	1.01898e-05	0.000610016		FBgn0133946	FBtr0161910
FBtr0174122	Diet	AG	OP	-0.191	0.05094	73	-3.75	0.0004	-0.190964	0.000353337	0.00944821		FBgn0133952	FBtr0161916
FBtr0168290	Diet	AG	OP	-0.1901	0.04551	73	-4.18	<.0001	-0.190149	8.03292e-05	0.0030873		FBgn0133957	FBtr0161921
FBtr0163141	Diet	AG	OP	-0.189	0.0463	73	-4.08	0.0001	-0.188963	0.000113184	0.00401347		FBgn0133970	FBtr0161934
FBtr0173802	Diet	AG	OP	-0.1875	0.03793	73	-4.94	<.0001	-0.187452	4.75727e-06	0.000329985		FBgn0133973	FBtr0161937
FBtr0165247	Diet	AG	OP	-0.1872	0.04733	73	-3.95	0.0002	-0.187164	0.000175856	0.00561259		FBgn0133984	FBtr0161948
FBtr0167311	Diet	AG	OP	-0.1867	0.04985	73	-3.75	0.0004	-0.186723	0.000356847	0.00951602		FBgn0133993	FBtr0161957
FBtr0160911	Diet	AG	OP	-0.1866	0.04447	73	-4.2	<.0001	-0.18662	7.52739e-05	0.00293447		FBgn0134004	FBtr0161968
FBtr0162816	Diet	AG	OP	-0.1854	0.04136	73	-4.48	<.0001	-0.185432	2.67442e-05	0.00131202		FBgn0134019	FBtr0161983
FBtr0161086	Diet	AG	OP	-0.185	0.0439	73	-4.21	<.0001	-0.184992	7.08248e-05	0.00280003		FBgn0134021	FBtr0161985
FBtr0171310	Diet	AG	OP	-0.1848	0.03996	73	-4.62	<.0001	-0.184756	1.59146e-05	0.000870054		FBgn0134032	FBtr0161996
FBtr0163743	Diet	AG	OP	-0.1845	0.04199	73	-4.39	<.0001	-0.184528	3.70584e-05	0.00169618		FBgn0134037	FBtr0162001
FBtr0174029	Diet	AG	OP	-0.1843	0.04215	73	-4.37	<.0001	-0.18431	3.99791e-05	0.00179925		FBgn0134047	FBtr0162011
FBtr0167674	Diet	AG	OP	-0.1836	0.04685	73	-3.92	0.0002	-0.183621	0.000198407	0.00614461		FBgn0134055	FBtr0162019
FBtr0163863	Diet	AG	OP	-0.1836	0.04734	73	-3.88	0.0002	-0.183598	0.000228332	0.00682693		FBgn0134056	FBtr0162020
FBtr0170317	Diet	AG	OP	-0.1834	0.04718	73	-3.89	0.0002	-0.183436	0.000220571	0.00665237		FBgn0134094	FBtr0162058
FBtr0163548	Diet	AG	OP	-0.183	0.04335	73	-4.22	<.0001	-0.182978	6.9134e-05	0.00274848		FBgn0134112	FBtr0162076
FBtr0162708	Diet	AG	OP	-0.1814	0.04355	73	-4.16	<.0001	-0.181353	8.46303e-05	0.00321291		FBgn0134121	FBtr0162085
FBtr0174572	Diet	AG	OP	-0.1807	0.03786	73	-4.77	<.0001	-0.180678	9.11556e-06	0.000558039		FBgn0134133	FBtr0162097
FBtr0163497	Diet	AG	OP	-0.1803	0.04242	73	-4.25	<.0001	-0.180336	6.21362e-05	0.00253176		FBgn0134144	FBtr0162108
FBtr0172655	Diet	AG	OP	-0.1803	0.04662	73	-3.87	0.0002	-0.180323	0.000236191	0.00700401		FBgn0134174	FBtr0162138
FBtr0168526	Diet	AG	OP	-0.1803	0.0477	73	-3.78	0.0003	-0.180304	0.000317632	0.00872948		FBgn0134178	FBtr0162142
FBtr0167993	Diet	AG	OP	-0.1801	0.04468	73	-4.03	0.0001	-0.180086	0.000135092	0.00459436		FBgn0134179	FBtr0162143
FBtr0164710	Diet	AG	OP	-0.1789	0.04772	73	-3.75	0.0004	-0.178944	0.000351662	0.00941485		FBgn0134180	FBtr0162144
FBtr0175102	Diet	AG	OP	-0.1778	0.0435	73	-4.09	0.0001	-0.177761	0.000111162	0.00395819		FBgn0134191	FBtr0162155
FBtr0174919	Diet	AG	OP	-0.1775	0.03806	73	-4.66	<.0001	-0.177462	1.37528e-05	0.000774567		FBgn0134204	FBtr0162168
FBtr0173014	Diet	AG	OP	-0.1771	0.04654	73	-3.81	0.0003	-0.177116	0.00029168	0.00819739		FBgn0134227	FBtr0162191
FBtr0168074	Diet	AG	OP	-0.1768	0.04336	73	-4.08	0.0001	-0.1768	0.000114757	0.00405571		FBgn0134253	FBtr0162218
FBtr0161216	Diet	AG	OP	-0.1766	0.04688	73	-3.77	0.0003	-0.176616	0.000331218	0.00900741		FBgn0134260	FBtr0162225
FBtr0166337	Diet	AG	OP	-0.1765	0.04147	73	-4.26	<.0001	-0.176497	6.09428e-05	0.00249462		FBgn0134287	FBtr0162252
FBtr0174616	Diet	AG	OP	-0.1764	0.04313	73	-4.09	0.0001	-0.176434	0.000109625	0.00391619		FBgn0134312	FBtr0162277
FBtr0174208	Diet	AG	OP	-0.1762	0.04637	73	-3.8	0.0003	-0.17621	0.000297559	0.00831974		FBgn0134317	FBtr0162282
FBtr0165561	Diet	AG	OP	-0.1758	0.04709	73	-3.73	0.0004	-0.175753	0.000372581	0.00982322		FBgn0134331	FBtr0162296
FBtr0167920	Diet	AG	OP	-0.1754	0.04577	73	-3.83	0.0003	-0.175375	0.000266839	0.00767267		FBgn0134334	FBtr0162299
FBtr0166495	Diet	AG	OP	-0.175	0.0384	73	-4.56	<.0001	-0.174963	2.03898e-05	0.00105936		FBgn0134364	FBtr0162329
FBtr0169388	Diet	AG	OP	-0.1747	0.04287	73	-4.07	0.0001	-0.17465	0.000116025	0.00408943		FBgn0134378	FBtr0162343
FBtr0164928	Diet	AG	OP	-0.1739	0.04443	73	-3.91	0.0002	-0.173875	0.000202073	0.00623		FBgn0134380	FBtr0162345
FBtr0173687	Diet	AG	OP	-0.1735	0.04548	73	-3.81	0.0003	-0.173452	0.000283584	0.00802788		FBgn0134387	FBtr0162352
FBtr0173174	Diet	AG	OP	-0.1733	0.03975	73	-4.36	<.0001	-0.173299	4.19256e-05	0.00186685		FBgn0134426	FBtr0162392
FBtr0167829	Diet	AG	OP	-0.1729	0.0312	73	-5.54	<.0001	-0.172872	4.51858e-07	4.76804e-05		FBgn0134435	FBtr0162401
FBtr0162646	Diet	AG	OP	-0.1728	0.03484	73	-4.96	<.0001	-0.172837	4.43225e-06	0.000311508		FBgn0134456	FBtr0162422
FBtr0167801	Diet	AG	OP	-0.1723	0.03688	73	-4.67	<.0001	-0.172307	1.32656e-05	0.000752743		FBgn0134464	FBtr0162430
FBtr0165576	Diet	AG	OP	-0.1719	0.04278	73	-4.02	0.0001	-0.171911	0.000140694	0.00473847		FBgn0134485	FBtr0162451
FBtr0173995	Diet	AG	OP	-0.1716	0.04217	73	-4.07	0.0001	-0.17162	0.000117907	0.00414079		FBgn0134498	FBtr0162464
FBtr0168948	Diet	AG	OP	-0.1713	0.04261	73	-4.02	0.0001	-0.171323	0.000139842	0.00471668		FBgn0134518	FBtr0162484
FBtr0173788	Diet	AG	OP	-0.1707	0.0449	73	-3.8	0.0003	-0.17068	0.000295742	0.00828157		FBgn0134519	FBtr0162485
FBtr0163963	Diet	AG	OP	-0.1703	0.04064	73	-4.19	<.0001	-0.170261	7.73696e-05	0.0029985		FBgn0134521	FBtr0162487
FBtr0162689	Diet	AG	OP	-0.1702	0.04118	73	-4.13	<.0001	-0.170249	9.39082e-05	0.00347962		FBgn0134529	FBtr0162495
FBtr0170119	Diet	AG	OP	-0.17	0.04351	73	-3.91	0.0002	-0.169979	0.000207038	0.00634417		FBgn0134531	FBtr0162497
FBtr0163138	Diet	AG	OP	-0.1697	0.04406	73	-3.85	0.0002	-0.169717	0.000249651	0.00729957		FBgn0134571	FBtr0162537
FBtr0173078	Diet	AG	OP	-0.1695	0.03816	73	-4.44	<.0001	-0.169525	3.11161e-05	0.00147876		FBgn0134573	FBtr0162539
FBtr0161292	Diet	AG	OP	-0.1693	0.04184	73	-4.05	0.0001	-0.16931	0.000127803	0.00440253		FBgn0134575	FBtr0162541
FBtr0175539	Diet	AG	OP	-0.1682	0.04273	73	-3.94	0.0002	-0.1682	0.000187014	0.00587899		FBgn0134582	FBtr0162548
FBtr0173183	Diet	AG	OP	-0.1681	0.03644	73	-4.61	<.0001	-0.168135	1.65153e-05	0.000895746		FBgn0134601	FBtr0162567
FBtr0174878	Diet	AG	OP	-0.168	0.04508	73	-3.73	0.0004	-0.167996	0.00038014	0.00996995		FBgn0134605	FBtr0162572
FBtr0165904	Diet	AG	OP	-0.1676	0.03869	73	-4.33	<.0001	-0.167596	4.6391e-05	0.00201983		FBgn0134632	FBtr0162599
FBtr0161284	Diet	AG	OP	-0.1675	0.04386	73	-3.82	0.0003	-0.167543	0.000277648	0.00790235		FBgn0134635	FBtr0162602
FBtr0164147	Diet	AG	OP	-0.1673	0.03788	73	-4.41	<.0001	-0.167255	3.43541e-05	0.00159819		FBgn0134636	FBtr0162603
FBtr0165949	Diet	AG	OP	-0.167	0.03885	73	-4.3	<.0001	-0.167006	5.23441e-05	0.00221895		FBgn0134645	FBtr0162612
FBtr0170726	Diet	AG	OP	-0.1669	0.03595	73	-4.64	<.0001	-0.166898	1.4845e-05	0.000823081		FBgn0134668	FBtr0162635
FBtr0168408	Diet	AG	OP	-0.1669	0.0411	73	-4.06	0.0001	-0.166896	0.000121471	0.00423537		FBgn0134677	FBtr0162644
FBtr0160978	Diet	AG	OP	-0.1667	0.0431	73	-3.87	0.0002	-0.166683	0.000236378	0.00700812		FBgn0134678	FBtr0162645
FBtr0169684	Diet	AG	OP	-0.1666	0.04213	73	-3.96	0.0002	-0.166647	0.000174838	0.0055883		FBgn0134679	FBtr0162646
FBtr0165774	Diet	AG	OP	-0.1666	0.04366	73	-3.81	0.0003	-0.166552	0.000283183	0.00801939		FBgn0134693	FBtr0162660
FBtr0162635	Diet	AG	OP	-0.1664	0.04112	73	-4.05	0.0001	-0.16645	0.000127199	0.00438664		FBgn0134698	FBtr0162665
FBtr0167899	Diet	AG	OP	-0.1662	0.04309	73	-3.86	0.0002	-0.166164	0.000245847	0.00721786		FBgn0134706	FBtr0162673
FBtr0170569	Diet	AG	OP	-0.1658	0.0394	73	-4.21	<.0001	-0.165772	7.25355e-05	0.00285194		FBgn0134715	FBtr0162683
FBtr0174916	Diet	AG	OP	-0.1653	0.04158	73	-3.97	0.0002	-0.165279	0.000163879	0.00531996		FBgn0134726	FBtr0162694
FBtr0172536	Diet	AG	OP	-0.1642	0.03304	73	-4.97	<.0001	-0.164233	4.26591e-06	0.00030201		FBgn0134740	FBtr0162708
FBtr0166172	Diet	AG	OP	-0.1633	0.03936	73	-4.15	<.0001	-0.1633	8.92256e-05	0.00334592		FBgn0134760	FBtr0162728
FBtr0166789	Diet	AG	OP	-0.1624	0.03778	73	-4.3	<.0001	-0.162413	5.22722e-05	0.00221655		FBgn0134766	FBtr0162734
FBtr0162345	Diet	AG	OP	-0.1621	0.04078	73	-3.97	0.0002	-0.16211	0.000163841	0.00531906		FBgn0134779	FBtr0162747
FBtr0169301	Diet	AG	OP	-0.1617	0.04157	73	-3.89	0.0002	-0.161698	0.000219678	0.00663214		FBgn0134794	FBtr0162762
FBtr0170645	Diet	AG	OP	-0.1615	0.03486	73	-4.63	<.0001	-0.161501	1.53443e-05	0.000844853		FBgn0134796	FBtr0162764
FBtr0172928	Diet	AG	OP	-0.1615	0.03566	73	-4.53	<.0001	-0.16151	2.26169e-05	0.00114984		FBgn0134800	FBtr0162768
FBtr0173224	Diet	AG	OP	-0.1613	0.04098	73	-3.94	0.0002	-0.161275	0.000187589	0.00589238		FBgn0134807	FBtr0162775
FBtr0172920	Diet	AG	OP	-0.1603	0.03995	73	-4.01	0.0001	-0.160321	0.000143619	0.00481189		FBgn0134829	FBtr0162797
FBtr0161640	Diet	AG	OP	-0.1595	0.03114	73	-5.12	<.0001	-0.159519	2.36851e-06	0.000186948		FBgn0134834	FBtr0162802
FBtr0162328	Diet	AG	OP	-0.1588	0.02836	73	-5.6	<.0001	-0.158845	3.56394e-07	3.9112e-05		FBgn0134848	FBtr0162816
FBtr0163275	Diet	AG	OP	-0.1585	0.03491	73	-4.54	<.0001	-0.158499	2.16494e-05	0.00111072		FBgn0134849	FBtr0162817
FBtr0172979	Diet	AG	OP	-0.1581	0.04182	73	-3.78	0.0003	-0.158121	0.000316501	0.00870642		FBgn0134854	FBtr0162822
FBtr0172816	Diet	AG	OP	-0.1577	0.0404	73	-3.9	0.0002	-0.157672	0.000209822	0.00640863		FBgn0134862	FBtr0162830
FBtr0166599	Diet	AG	OP	-0.1577	0.04142	73	-3.81	0.0003	-0.157701	0.000290253	0.00816735		FBgn0134863	FBtr0162831
FBtr0168875	Diet	AG	OP	-0.1575	0.0341	73	-4.62	<.0001	-0.157501	1.6215e-05	0.000883128		FBgn0134865	FBtr0162833
FBtr0169866	Diet	AG	OP	-0.1575	0.03443	73	-4.57	<.0001	-0.157474	1.91511e-05	0.00100799		FBgn0134876	FBtr0162844
FBtr0174272	Diet	AG	OP	-0.1571	0.03716	73	-4.23	<.0001	-0.157054	6.77893e-05	0.00270689		FBgn0134883	FBtr0162851
FBtr0165360	Diet	AG	OP	-0.1566	0.04016	73	-3.9	0.0002	-0.156569	0.000212741	0.00647454		FBgn0134885	FBtr0162853
FBtr0161252	Diet	AG	OP	-0.1566	0.04163	73	-3.76	0.0003	-0.156613	0.000337768	0.00913906		FBgn0134888	FBtr0162856
FBtr0168893	Diet	AG	OP	-0.156	0.03465	73	-4.5	<.0001	-0.156001	2.49184e-05	0.00124118		FBgn0134892	FBtr0162860
FBtr0164436	Diet	AG	OP	-0.1559	0.03628	73	-4.3	<.0001	-0.155948	5.23003e-05	0.00221754		FBgn0134894	FBtr0162862
FBtr0173128	Diet	AG	OP	-0.1557	0.035	73	-4.45	<.0001	-0.155737	3.02604e-05	0.00144698		FBgn0134898	FBtr0162866
FBtr0174282	Diet	AG	OP	-0.1556	0.03853	73	-4.04	0.0001	-0.155585	0.00013153	0.00450128		FBgn0134904	FBtr0162872
FBtr0175074	Diet	AG	OP	-0.1552	0.0357	73	-4.35	<.0001	-0.155195	4.39871e-05	0.0019386		FBgn0134906	FBtr0162874
FBtr0170457	Diet	AG	OP	-0.1543	0.03583	73	-4.31	<.0001	-0.154313	5.07915e-05	0.00216739		FBgn0134913	FBtr0162881
FBtr0170064	Diet	AG	OP	-0.1543	0.03708	73	-4.16	<.0001	-0.154323	8.52588e-05	0.00323097		FBgn0134917	FBtr0162885
FBtr0161303	Diet	AG	OP	-0.154	0.02976	73	-5.17	<.0001	-0.153952	1.94298e-06	0.000158958		FBgn0134951	FBtr0162919
FBtr0169505	Diet	AG	OP	-0.154	0.03558	73	-4.33	<.0001	-0.153956	4.71498e-05	0.00204571		FBgn0134954	FBtr0162922
FBtr0161484	Diet	AG	OP	-0.1536	0.03823	73	-4.02	0.0001	-0.153604	0.00014108	0.0047479		FBgn0134956	FBtr0162924
FBtr0168328	Diet	AG	OP	-0.153	0.03831	73	-3.99	0.0002	-0.152954	0.000154232	0.00508031		FBgn0134957	FBtr0162925
FBtr0164495	Diet	AG	OP	-0.1522	0.03538	73	-4.3	<.0001	-0.152172	5.19829e-05	0.00220667		FBgn0134966	FBtr0162934
FBtr0175335	Diet	AG	OP	-0.1521	0.03488	73	-4.36	<.0001	-0.152126	4.16513e-05	0.00185748		FBgn0134968	FBtr0162936
FBtr0173308	Diet	AG	OP	-0.1516	0.03366	73	-4.51	<.0001	-0.151633	2.46923e-05	0.0012323		FBgn0134969	FBtr0162937
FBtr0163724	Diet	AG	OP	-0.1511	0.03189	73	-4.74	<.0001	-0.151083	1.0364e-05	0.000618382		FBgn0134982	FBtr0162950
FBtr0173775	Diet	AG	OP	-0.1508	0.03672	73	-4.11	0.0001	-0.15083	0.000103293	0.00374266		FBgn0134986	FBtr0162954
FBtr0163476	Diet	AG	OP	-0.1507	0.03568	73	-4.22	<.0001	-0.150672	6.87457e-05	0.00273661		FBgn0134993	FBtr0162961
FBtr0172989	Diet	AG	OP	-0.1505	0.03262	73	-4.61	<.0001	-0.150512	1.65019e-05	0.000895176		FBgn0134994	FBtr0162962
FBtr0168079	Diet	AG	OP	-0.1498	0.03247	73	-4.61	<.0001	-0.149798	1.64894e-05	0.000894625		FBgn0135002	FBtr0162970
FBtr0174908	Diet	AG	OP	-0.1498	0.03841	73	-3.9	0.0002	-0.149774	0.000212652	0.00647244		FBgn0135003	FBtr0162971
FBtr0174402	Diet	AG	OP	-0.1495	0.03716	73	-4.02	0.0001	-0.149469	0.000139065	0.00469687		FBgn0135009	FBtr0162977
FBtr0165868	Diet	AG	OP	-0.1494	0.03097	73	-4.82	<.0001	-0.149351	7.54689e-06	0.000479515		FBgn0135021	FBtr0162989
FBtr0171757	Diet	AG	OP	-0.1491	0.03115	73	-4.79	<.0001	-0.149051	8.65828e-06	0.000535478		FBgn0135041	FBtr0163009
FBtr0161023	Diet	AG	OP	-0.1476	0.03422	73	-4.31	<.0001	-0.147567	4.97569e-05	0.0021332		FBgn0135044	FBtr0163012
FBtr0173166	Diet	AG	OP	-0.1471	0.03498	73	-4.2	<.0001	-0.147069	7.32285e-05	0.00287262		FBgn0135048	FBtr0163016
FBtr0173656	Diet	AG	OP	-0.1469	0.03566	73	-4.12	<.0001	-0.146934	9.86733e-05	0.00361319		FBgn0135059	FBtr0163027
FBtr0164962	Diet	AG	OP	-0.1464	0.03393	73	-4.32	<.0001	-0.146426	4.93248e-05	0.00211868		FBgn0135060	FBtr0163028
FBtr0171712	Diet	AG	OP	-0.1464	0.03854	73	-3.8	0.0003	-0.146406	0.000298687	0.00834306		FBgn0135061	FBtr0163029
FBtr0174042	Diet	AG	OP	-0.146	0.0303	73	-4.82	<.0001	-0.145991	7.65292e-06	0.000484962		FBgn0135066	FBtr0163034
FBtr0165437	Diet	AG	OP	-0.146	0.03618	73	-4.03	0.0001	-0.145985	0.00013303	0.00454114		FBgn0135079	FBtr0163047
FBtr0173392	Diet	AG	OP	-0.1459	0.03562	73	-4.1	0.0001	-0.145889	0.000107483	0.0038575		FBgn0135093	FBtr0163061
FBtr0173287	Diet	AG	OP	-0.1454	0.03355	73	-4.33	<.0001	-0.145363	4.62066e-05	0.00201376		FBgn0135100	FBtr0163068
FBtr0169167	Diet	AG	OP	-0.1449	0.02493	73	-5.81	<.0001	-0.144865	1.52105e-07	1.91682e-05		FBgn0135113	FBtr0163081
FBtr0163773	Diet	AG	OP	-0.1444	0.02814	73	-5.13	<.0001	-0.144398	2.29069e-06	0.00018196		FBgn0135114	FBtr0163082
FBtr0172448	Diet	AG	OP	-0.1443	0.03266	73	-4.42	<.0001	-0.144256	3.41001e-05	0.00158903		FBgn0135117	FBtr0163085
FBtr0166118	Diet	AG	OP	-0.1442	0.03355	73	-4.3	<.0001	-0.144211	5.2394e-05	0.00222051		FBgn0135125	FBtr0163093
FBtr0175051	Diet	AG	OP	-0.1442	0.03602	73	-4	0.0001	-0.144207	0.000148266	0.00492998		FBgn0135142	FBtr0163110
FBtr0174462	Diet	AG	OP	-0.1439	0.03482	73	-4.13	<.0001	-0.143857	9.47263e-05	0.00350336		FBgn0135144	FBtr0163112
FBtr0160984	Diet	AG	OP	-0.1434	0.02679	73	-5.35	<.0001	-0.143378	9.64741e-07	8.95005e-05		FBgn0135146	FBtr0163114
FBtr0163726	Diet	AG	OP	-0.1433	0.03336	73	-4.29	<.0001	-0.143277	5.30452e-05	0.00224209		FBgn0135163	FBtr0163131
FBtr0170083	Diet	AG	OP	-0.1432	0.03454	73	-4.14	<.0001	-0.143169	9.06295e-05	0.0033866		FBgn0135165	FBtr0163133
FBtr0171543	Diet	AG	OP	-0.1424	0.03822	73	-3.73	0.0004	-0.142438	0.000380115	0.00996938		FBgn0135170	FBtr0163138
FBtr0173395	Diet	AG	OP	-0.1422	0.03789	73	-3.75	0.0003	-0.142173	0.000348937	0.00936132		FBgn0135173	FBtr0163141
FBtr0162138	Diet	AG	OP	-0.1421	0.03116	73	-4.56	<.0001	-0.142099	2.01368e-05	0.0010487		FBgn0135179	FBtr0163147
FBtr0166831	Diet	AG	OP	-0.1419	0.03271	73	-4.34	<.0001	-0.141901	4.54598e-05	0.00198843		FBgn0135183	FBtr0163151
FBtr0161337	Diet	AG	OP	-0.1418	0.03587	73	-3.95	0.0002	-0.141825	0.000176393	0.00562554		FBgn0135193	FBtr0163161
FBtr0169363	Diet	AG	OP	-0.1413	0.03726	73	-3.79	0.0003	-0.14132	0.000304576	0.00846318		FBgn0135196	FBtr0163164
FBtr0162977	Diet	AG	OP	-0.1405	0.02846	73	-4.94	<.0001	-0.140451	4.8976e-06	0.000337941		FBgn0135206	FBtr0163174
FBtr0167697	Diet	AG	OP	-0.1404	0.03185	73	-4.41	<.0001	-0.140363	3.54035e-05	0.00163616		FBgn0135212	FBtr0163180
FBtr0161251	Diet	AG	OP	-0.1399	0.03601	73	-3.89	0.0002	-0.139919	0.000222606	0.00669889		FBgn0135217	FBtr0163185
FBtr0167522	Diet	AG	OP	-0.1388	0.03376	73	-4.11	0.0001	-0.138809	0.000101786	0.00370078		FBgn0135237	FBtr0163205
FBtr0168333	Diet	AG	OP	-0.1387	0.0347	73	-4	0.0002	-0.138738	0.000151398	0.00500913		FBgn0135239	FBtr0163207
FBtr0173074	Diet	AG	OP	-0.1386	0.0363	73	-3.82	0.0003	-0.138595	0.00027995	0.0079509		FBgn0135255	FBtr0163223
FBtr0169228	Diet	AG	OP	-0.1378	0.03587	73	-3.84	0.0003	-0.137774	0.00025888	0.00749948		FBgn0135262	FBtr0163230
FBtr0174933	Diet	AG	OP	-0.1377	0.03661	73	-3.76	0.0003	-0.137657	0.000340416	0.00919157		FBgn0135267	FBtr0163235
FBtr0171123	Diet	AG	OP	-0.1374	0.03177	73	-4.33	<.0001	-0.137428	4.74954e-05	0.00205769		FBgn0135272	FBtr0163240
FBtr0175001	Diet	AG	OP	-0.137	0.03136	73	-4.37	<.0001	-0.137042	4.03612e-05	0.00181228		FBgn0135277	FBtr0163245
FBtr0169949	Diet	AG	OP	-0.1355	0.0353	73	-3.84	0.0003	-0.135522	0.000260343	0.00753077		FBgn0135279	FBtr0163247
FBtr0163016	Diet	AG	OP	-0.1353	0.02858	73	-4.73	<.0001	-0.135288	1.05622e-05	0.000627752		FBgn0135305	FBtr0163273
FBtr0163085	Diet	AG	OP	-0.1347	0.03378	73	-3.99	0.0002	-0.134656	0.000157226	0.00515545		FBgn0135307	FBtr0163275
FBtr0160960	Diet	AG	OP	-0.1347	0.0354	73	-3.8	0.0003	-0.134654	0.000293827	0.00824085		FBgn0135308	FBtr0163276
FBtr0175478	Diet	AG	OP	-0.1339	0.03574	73	-3.75	0.0004	-0.133871	0.000356419	0.00950813		FBgn0135321	FBtr0163289
FBtr0170454	Diet	AG	OP	-0.1333	0.03106	73	-4.29	<.0001	-0.133255	5.39868e-05	0.00227271		FBgn0135334	FBtr0163302
FBtr0163068	Diet	AG	OP	-0.1323	0.0292	73	-4.53	<.0001	-0.132256	2.25869e-05	0.00114864		FBgn0135354	FBtr0163322
FBtr0172873	Diet	AG	OP	-0.1321	0.0291	73	-4.54	<.0001	-0.132076	2.18031e-05	0.00111692		FBgn0135359	FBtr0163327
FBtr0169923	Diet	AG	OP	-0.1321	0.03152	73	-4.19	<.0001	-0.132065	7.72275e-05	0.0029941		FBgn0135360	FBtr0163328
FBtr0162692	Diet	AG	OP	-0.1317	0.03513	73	-3.75	0.0004	-0.131724	0.000352531	0.00943281		FBgn0135368	FBtr0163336
FBtr0173142	Diet	AG	OP	-0.1316	0.03459	73	-3.8	0.0003	-0.131571	0.000293527	0.0082348		FBgn0135369	FBtr0163337
FBtr0175490	Diet	AG	OP	-0.1315	0.02803	73	-4.69	<.0001	-0.131535	1.22997e-05	0.000708647		FBgn0135371	FBtr0163339
FBtr0171194	Diet	AG	OP	-0.131	0.03333	73	-3.93	0.0002	-0.130988	0.00019128	0.00597796		FBgn0135381	FBtr0163349
FBtr0162856	Diet	AG	OP	-0.1309	0.0316	73	-4.14	<.0001	-0.130915	9.13106e-05	0.00340518		FBgn0135393	FBtr0163361
FBtr0174924	Diet	AG	OP	-0.1304	0.03448	73	-3.78	0.0003	-0.130355	0.000317143	0.00872003		FBgn0135400	FBtr0163368
FBtr0172898	Diet	AG	OP	-0.1292	0.03298	73	-3.92	0.0002	-0.129203	0.00019983	0.00617765		FBgn0135404	FBtr0163372
FBtr0172977	Diet	AG	OP	-0.1276	0.03252	73	-3.92	0.0002	-0.127583	0.000195321	0.00607353		FBgn0135437	FBtr0163405
FBtr0165883	Diet	AG	OP	-0.1259	0.02903	73	-4.34	<.0001	-0.12593	4.5378e-05	0.00198562		FBgn0135440	FBtr0163408
FBtr0163879	Diet	AG	OP	-0.1259	0.03378	73	-3.73	0.0004	-0.125903	0.000379874	0.00996522		FBgn0135456	FBtr0163424
FBtr0174603	Diet	AG	OP	-0.1252	0.03164	73	-3.96	0.0002	-0.125199	0.000174444	0.00557884		FBgn0135461	FBtr0163429
FBtr0170332	Diet	AG	OP	-0.1252	0.03306	73	-3.79	0.0003	-0.125202	0.00031001	0.00857393		FBgn0135462	FBtr0163430
FBtr0173629	Diet	AG	OP	-0.125	0.03234	73	-3.87	0.0002	-0.124996	0.000238234	0.00704893		FBgn0135467	FBtr0163435
FBtr0170750	Diet	AG	OP	-0.1249	0.02259	73	-5.53	<.0001	-0.124904	4.73286e-07	4.9543e-05		FBgn0135470	FBtr0163438
FBtr0173309	Diet	AG	OP	-0.1247	0.02911	73	-4.28	<.0001	-0.124691	5.53942e-05	0.00231906		FBgn0135485	FBtr0163453
FBtr0172057	Diet	AG	OP	-0.124	0.03316	73	-3.74	0.0004	-0.123989	0.000364855	0.00967261		FBgn0135508	FBtr0163476
FBtr0169389	Diet	AG	OP	-0.1239	0.02492	73	-4.97	<.0001	-0.123887	4.24539e-06	0.000300879		FBgn0135511	FBtr0163479
FBtr0175039	Diet	AG	OP	-0.1239	0.03089	73	-4.01	0.0001	-0.123936	0.000143932	0.00481974		FBgn0135512	FBtr0163480
FBtr0168884	Diet	AG	OP	-0.1238	0.03077	73	-4.03	0.0001	-0.123831	0.000137689	0.00466177		FBgn0135514	FBtr0163482
FBtr0174971	Diet	AG	OP	-0.1238	0.03266	73	-3.79	0.0003	-0.123834	0.00030601	0.00849264		FBgn0135524	FBtr0163492
FBtr0168025	Diet	AG	OP	-0.1237	0.03287	73	-3.76	0.0003	-0.123704	0.000336259	0.00910947		FBgn0135529	FBtr0163497
FBtr0174611	Diet	AG	OP	-0.1237	0.03289	73	-3.76	0.0003	-0.123701	0.000338323	0.00914967		FBgn0135552	FBtr0163520
FBtr0163430	Diet	AG	OP	-0.1228	0.03271	73	-3.76	0.0003	-0.122836	0.000344885	0.0092804		FBgn0135580	FBtr0163548
FBtr0173856	Diet	AG	OP	-0.1225	0.02956	73	-4.14	<.0001	-0.122506	9.07857e-05	0.00339101		FBgn0135581	FBtr0163549
FBtr0163951	Diet	AG	OP	-0.1223	0.03212	73	-3.81	0.0003	-0.122331	0.000288608	0.00813377		FBgn0135586	FBtr0163554
FBtr0164213	Diet	AG	OP	-0.1221	0.02667	73	-4.58	<.0001	-0.122094	1.88896e-05	0.000997182		FBgn0135592	FBtr0163560
FBtr0166829	Diet	AG	OP	-0.1214	0.02712	73	-4.48	<.0001	-0.121408	2.74197e-05	0.00133826		FBgn0135595	FBtr0163563
FBtr0163147	Diet	AG	OP	-0.1211	0.02959	73	-4.09	0.0001	-0.121086	0.000109111	0.00390215		FBgn0135599	FBtr0163567
FBtr0174180	Diet	AG	OP	-0.119	0.02919	73	-4.07	0.0001	-0.118951	0.000115924	0.00408666		FBgn0135611	FBtr0163579
FBtr0170238	Diet	AG	OP	-0.118	0.02461	73	-4.79	<.0001	-0.118018	8.35743e-06	0.000520448		FBgn0135613	FBtr0163581
FBtr0161714	Diet	AG	OP	-0.118	0.02935	73	-4.02	0.0001	-0.117966	0.000140232	0.00472649		FBgn0135627	FBtr0163595
FBtr0174326	Diet	AG	OP	-0.1175	0.02832	73	-4.15	<.0001	-0.117494	8.94039e-05	0.00335112		FBgn0135650	FBtr0163618
FBtr0167737	Diet	AG	OP	-0.117	0.02458	73	-4.76	<.0001	-0.117014	9.50597e-06	0.000577016		FBgn0135661	FBtr0163629
FBtr0161468	Diet	AG	OP	-0.1168	0.02958	73	-3.95	0.0002	-0.116778	0.000180177	0.005715		FBgn0135677	FBtr0163645
FBtr0168977	Diet	AG	OP	-0.1164	0.02983	73	-3.9	0.0002	-0.116436	0.000209151	0.00639371		FBgn0135678	FBtr0163646
FBtr0165032	Diet	AG	OP	-0.1159	0.0274	73	-4.23	<.0001	-0.115937	6.64854e-05	0.00266751		FBgn0135684	FBtr0163652
FBtr0173500	Diet	AG	OP	-0.1159	0.03055	73	-3.79	0.0003	-0.115896	0.000303768	0.00844676		FBgn0135689	FBtr0163657
FBtr0173698	Diet	AG	OP	-0.1142	0.03009	73	-3.8	0.0003	-0.114248	0.000300849	0.00838813		FBgn0135690	FBtr0163658
FBtr0163750	Diet	AG	OP	-0.1137	0.02744	73	-4.14	<.0001	-0.113714	9.0865e-05	0.00339296		FBgn0135691	FBtr0163659
FBtr0170810	Diet	AG	OP	-0.1133	0.0288	73	-3.93	0.0002	-0.113263	0.000188949	0.00592349		FBgn0135692	FBtr0163660
FBtr0163245	Diet	AG	OP	-0.1105	0.02692	73	-4.11	0.0001	-0.110543	0.000103624	0.0037518		FBgn0135693	FBtr0163661
FBtr0167958	Diet	AG	OP	-0.1103	0.02649	73	-4.16	<.0001	-0.110327	8.45176e-05	0.00320949		FBgn0135704	FBtr0163672
FBtr0168688	Diet	AG	OP	-0.1094	0.02906	73	-3.77	0.0003	-0.109447	0.000332257	0.00902823		FBgn0135705	FBtr0163673
FBtr0160908	Diet	AG	OP	-0.1081	0.02729	73	-3.96	0.0002	-0.108077	0.000172605	0.00553322		FBgn0135712	FBtr0163680
FBtr0173311	Diet	AG	OP	-0.105	0.02716	73	-3.87	0.0002	-0.104979	0.000238324	0.00705086		FBgn0135725	FBtr0163693
FBtr0175600	Diet	AG	OP	-0.1042	0.02654	73	-3.93	0.0002	-0.104189	0.000194231	0.00604821		FBgn0135726	FBtr0163694
FBtr0171485	Diet	AG	OP	-0.104	0.02786	73	-3.73	0.0004	-0.103956	0.00037367	0.0098441		FBgn0135747	FBtr0163715
FBtr0164069	Diet	AG	OP	-0.1034	0.02615	73	-3.96	0.0002	-0.103434	0.000175224	0.0055978		FBgn0135748	FBtr0163716
FBtr0161207	Diet	AG	OP	-0.1031	0.02554	73	-4.04	0.0001	-0.103068	0.000132713	0.00453236		FBgn0135756	FBtr0163724
FBtr0173801	Diet	AG	OP	-0.1025	0.02737	73	-3.74	0.0004	-0.102492	0.000358009	0.00953894		FBgn0135758	FBtr0163726
FBtr0167415	Diet	AG	OP	-0.1023	0.02682	73	-3.81	0.0003	-0.102275	0.000284463	0.00804665		FBgn0135759	FBtr0163727
FBtr0163554	Diet	AG	OP	-0.1009	0.02666	73	-3.78	0.0003	-0.100872	0.000314445	0.00866489		FBgn0135782	FBtr0163750
FBtr0162484	Diet	AG	OP	-0.1008	0.0228	73	-4.42	<.0001	-0.100803	3.35446e-05	0.00156845		FBgn0135788	FBtr0163756
FBtr0162422	Diet	AG	OP	-0.09899	0.025	73	-3.96	0.0002	-0.098989	0.000172778	0.00553768		FBgn0135805	FBtr0163773
FBtr0175222	Diet	AG	OP	-0.09874	0.02164	73	-4.56	<.0001	-0.0987405	1.99834e-05	0.00104249		FBgn0135811	FBtr0163779
FBtr0167448	Diet	AG	OP	-0.09456	0.0247	73	-3.83	0.0003	-0.0945557	0.000270822	0.00775683		FBgn0135822	FBtr0163790
FBtr0162673	Diet	AG	OP	-0.0934	0.02269	73	-4.12	<.0001	-0.093403	9.97558e-05	0.00364374		FBgn0135828	FBtr0163796
FBtr0175609	Diet	AG	OP	-0.09284	0.02321	73	-4	0.0001	-0.0928378	0.000149819	0.00496963		FBgn0135848	FBtr0163816
FBtr0172768	Diet	AG	OP	-0.09225	0.02267	73	-4.07	0.0001	-0.0922455	0.000118169	0.00414756		FBgn0135849	FBtr0163817
FBtr0160834	Diet	AG	OP	-0.09106	0.02414	73	-3.77	0.0003	-0.0910561	0.000327353	0.00893002		FBgn0135862	FBtr0163830
FBtr0173018	Diet	AG	OP	-0.09013	0.01964	73	-4.59	<.0001	-0.0901335	1.81024e-05	0.000964057		FBgn0135864	FBtr0163832
FBtr0168356	Diet	AG	OP	-0.08825	0.02296	73	-3.84	0.0003	-0.0882499	0.000256345	0.00744488		FBgn0135869	FBtr0163837
FBtr0169090	Diet	AG	OP	-0.07627	0.02006	73	-3.8	0.0003	-0.0762749	0.000295568	0.00827807		FBgn0135872	FBtr0163840
FBtr0166159	Diet	AG	OP	0.07782	0.02043	73	3.81	0.0003	0.0778231	0.000288236	0.00812587		FBgn0135887	FBtr0163855
FBtr0168388	Diet	AG	OP	0.08247	0.02171	73	3.8	0.0003	0.0824727	0.000298099	0.00833132		FBgn0135891	FBtr0163859
FBtr0170506	Diet	AG	OP	0.08287	0.01764	73	4.7	<.0001	0.0828662	1.20153e-05	0.000695532		FBgn0135902	FBtr0163870
FBtr0175056	Diet	AG	OP	0.08691	0.02167	73	4.01	0.0001	0.0869061	0.000145266	0.00485382		FBgn0135911	FBtr0163879
FBtr0170023	Diet	AG	OP	0.09002	0.02138	73	4.21	<.0001	0.0900208	7.19282e-05	0.00283354		FBgn0135912	FBtr0163880
FBtr0170104	Diet	AG	OP	0.09486	0.02341	73	4.05	0.0001	0.0948583	0.000125259	0.00433545		FBgn0135915	FBtr0163883
FBtr0171246	Diet	AG	OP	0.09576	0.02427	73	3.95	0.0002	0.0957614	0.000181086	0.00573693		FBgn0135936	FBtr0163904
FBtr0170235	Diet	AG	OP	0.09577	0.02202	73	4.35	<.0001	0.0957732	4.34605e-05	0.00192051		FBgn0135940	FBtr0163908
FBtr0164036	Diet	AG	OP	0.09631	0.02167	73	4.44	<.0001	0.0963055	3.08818e-05	0.00146988		FBgn0135960	FBtr0163928
FBtr0172996	Diet	AG	OP	0.099	0.02113	73	4.69	<.0001	0.0989961	1.26171e-05	0.000723353		FBgn0135979	FBtr0163947
FBtr0173719	Diet	AG	OP	0.09916	0.0216	73	4.59	<.0001	0.099165	1.79351e-05	0.000956955		FBgn0135982	FBtr0163950
FBtr0166331	Diet	AG	OP	0.0995	0.02216	73	4.49	<.0001	0.0994997	2.61494e-05	0.001289		FBgn0135983	FBtr0163951
FBtr0161282	Diet	AG	OP	0.1045	0.02648	73	3.95	0.0002	0.104542	0.000179745	0.00570492		FBgn0135984	FBtr0163952
FBtr0171091	Diet	AG	OP	0.1047	0.02375	73	4.41	<.0001	0.104726	3.50374e-05	0.00162276		FBgn0135995	FBtr0163963
FBtr0167361	Diet	AG	OP	0.1069	0.02496	73	4.28	<.0001	0.106919	5.52818e-05	0.00231532		FBgn0136009	FBtr0163977
FBtr0172054	Diet	AG	OP	0.1072	0.02416	73	4.44	<.0001	0.107169	3.18669e-05	0.0015069		FBgn0136045	FBtr0164013
FBtr0170523	Diet	AG	OP	0.1088	0.02828	73	3.85	0.0003	0.108835	0.000252146	0.00735363		FBgn0136049	FBtr0164017
FBtr0163880	Diet	AG	OP	0.1098	0.02934	73	3.74	0.0004	0.109764	0.000362223	0.00962084		FBgn0136051	FBtr0164019
FBtr0169655	Diet	AG	OP	0.1099	0.02464	73	4.46	<.0001	0.109857	2.92899e-05	0.00140984		FBgn0136052	FBtr0164020
FBtr0171200	Diet	AG	OP	0.1101	0.02754	73	4	0.0002	0.110057	0.000152265	0.00503131		FBgn0136068	FBtr0164036
FBtr0171217	Diet	AG	OP	0.111	0.02329	73	4.77	<.0001	0.11103	9.28469e-06	0.000566228		FBgn0136071	FBtr0164039
FBtr0169566	Diet	AG	OP	0.1138	0.02863	73	3.97	0.0002	0.113791	0.000163761	0.00531696		FBgn0136088	FBtr0164056
FBtr0172037	Diet	AG	OP	0.1138	0.03054	73	3.73	0.0004	0.113779	0.000381137	0.00998968		FBgn0136094	FBtr0164062
FBtr0172197	Diet	AG	OP	0.1154	0.02776	73	4.15	<.0001	0.115356	8.73678e-05	0.00329247		FBgn0136096	FBtr0164064
FBtr0164736	Diet	AG	OP	0.1157	0.02957	73	3.91	0.0002	0.115687	0.000202733	0.00624493		FBgn0136098	FBtr0164066
FBtr0173845	Diet	AG	OP	0.1159	0.02953	73	3.92	0.0002	0.115877	0.000195486	0.0060775		FBgn0136135	FBtr0164103
FBtr0161081	Diet	AG	OP	0.1163	0.02901	73	4.01	0.0001	0.11626	0.000146376	0.0048828		FBgn0136139	FBtr0164107
FBtr0160941	Diet	AG	OP	0.1186	0.03037	73	3.91	0.0002	0.118619	0.000208086	0.00636828		FBgn0136143	FBtr0164111
FBtr0165058	Diet	AG	OP	0.1189	0.03133	73	3.8	0.0003	0.118941	0.000300838	0.00838789		FBgn0136144	FBtr0164112
FBtr0167909	Diet	AG	OP	0.1191	0.03015	73	3.95	0.0002	0.11914	0.000177523	0.00565281		FBgn0136147	FBtr0164115
FBtr0161839	Diet	AG	OP	0.12	0.02921	73	4.11	0.0001	0.119975	0.000103469	0.00374723		FBgn0136150	FBtr0164118
FBtr0161470	Diet	AG	OP	0.1206	0.02728	73	4.42	<.0001	0.120604	3.36795e-05	0.00157353		FBgn0136153	FBtr0164121
FBtr0172500	Diet	AG	OP	0.121	0.03095	73	3.91	0.0002	0.121015	0.000204825	0.00629328		FBgn0136154	FBtr0164122
FBtr0175482	Diet	AG	OP	0.1215	0.02924	73	4.16	<.0001	0.121529	8.70166e-05	0.00328241		FBgn0136159	FBtr0164127
FBtr0165887	Diet	AG	OP	0.1221	0.02681	73	4.55	<.0001	0.122102	2.05846e-05	0.00106736		FBgn0136215	FBtr0164184
FBtr0171558	Diet	AG	OP	0.124	0.03161	73	3.92	0.0002	0.12396	0.00019705	0.00611335		FBgn0136225	FBtr0164194
FBtr0161330	Diet	AG	OP	0.1241	0.02628	73	4.72	<.0001	0.124135	1.0945e-05	0.000645808		FBgn0136230	FBtr0164199
FBtr0169803	Diet	AG	OP	0.1255	0.02321	73	5.41	<.0001	0.125539	7.6563e-07	7.38907e-05		FBgn0136231	FBtr0164200
FBtr0173140	Diet	AG	OP	0.1276	0.02789	73	4.58	<.0001	0.127636	1.89429e-05	0.000999366		FBgn0136244	FBtr0164213
FBtr0164257	Diet	AG	OP	0.1277	0.02511	73	5.08	<.0001	0.127651	2.76693e-06	0.000212123		FBgn0136248	FBtr0164217
FBtr0168061	Diet	AG	OP	0.1281	0.03085	73	4.15	<.0001	0.128066	8.8418e-05	0.00332254		FBgn0136249	FBtr0164218
FBtr0167110	Diet	AG	OP	0.1285	0.03305	73	3.89	0.0002	0.128454	0.000221503	0.00667332		FBgn0136261	FBtr0164231
FBtr0165913	Diet	AG	OP	0.1288	0.03355	73	3.84	0.0003	0.128809	0.000260764	0.00753982		FBgn0136267	FBtr0164237
FBtr0174694	Diet	AG	OP	0.129	0.03455	73	3.73	0.0004	0.128993	0.000371398	0.00980032		FBgn0136271	FBtr0164241
FBtr0170354	Diet	AG	OP	0.1301	0.033	73	3.94	0.0002	0.130134	0.000182404	0.00576881		FBgn0136275	FBtr0164245
FBtr0166955	Diet	AG	OP	0.1303	0.03326	73	3.92	0.0002	0.130304	0.000199517	0.00617034		FBgn0136279	FBtr0164249
FBtr0175211	Diet	AG	OP	0.1306	0.0291	73	4.49	<.0001	0.13056	2.64679e-05	0.00130118		FBgn0136281	FBtr0164251
FBtr0169223	Diet	AG	OP	0.1306	0.03063	73	4.26	<.0001	0.130643	5.9097e-05	0.00243702		FBgn0136287	FBtr0164257
FBtr0162763	Diet	AG	OP	0.1309	0.03318	73	3.95	0.0002	0.130922	0.000180842	0.00573101		FBgn0136302	FBtr0164272
FBtr0175345	Diet	AG	OP	0.1313	0.02905	73	4.52	<.0001	0.131306	2.34094e-05	0.00118157		FBgn0136317	FBtr0164287
FBtr0167205	Diet	AG	OP	0.1314	0.029	73	4.53	<.0001	0.131382	2.2522e-05	0.00114611		FBgn0136323	FBtr0164293
FBtr0171101	Diet	AG	OP	0.1318	0.03318	73	3.97	0.0002	0.131784	0.000165743	0.00536534		FBgn0136338	FBtr0164308
FBtr0167030	Diet	AG	OP	0.1321	0.02811	73	4.7	<.0001	0.132079	1.20321e-05	0.000696282		FBgn0136341	FBtr0164311
FBtr0171426	Diet	AG	OP	0.133	0.0307	73	4.33	<.0001	0.132963	4.65687e-05	0.00202579		FBgn0136364	FBtr0164334
FBtr0174043	Diet	AG	OP	0.1341	0.03385	73	3.96	0.0002	0.134078	0.000172185	0.00552316		FBgn0136368	FBtr0164338
FBtr0170822	Diet	AG	OP	0.1345	0.03293	73	4.08	0.0001	0.134492	0.00011221	0.00398688		FBgn0136370	FBtr0164340
FBtr0163928	Diet	AG	OP	0.1345	0.03577	73	3.76	0.0003	0.134506	0.000339785	0.0091787		FBgn0136376	FBtr0164346
FBtr0169975	Diet	AG	OP	0.1354	0.0322	73	4.21	<.0001	0.135415	7.30704e-05	0.00286781		FBgn0136377	FBtr0164347
FBtr0165914	Diet	AG	OP	0.1354	0.0328	73	4.13	<.0001	0.135437	9.577e-05	0.00353233		FBgn0136381	FBtr0164351
FBtr0173917	Diet	AG	OP	0.1357	0.02418	73	5.61	<.0001	0.135715	3.37747e-07	3.73955e-05		FBgn0136396	FBtr0164366
FBtr0162885	Diet	AG	OP	0.1362	0.02426	73	5.61	<.0001	0.136152	3.40076e-07	3.7613e-05		FBgn0136423	FBtr0164393
FBtr0162802	Diet	AG	OP	0.1364	0.02518	73	5.42	<.0001	0.136448	7.34275e-07	7.13602e-05		FBgn0136426	FBtr0164396
FBtr0167041	Diet	AG	OP	0.1366	0.03532	73	3.87	0.0002	0.136647	0.000235236	0.00698344		FBgn0136431	FBtr0164401
FBtr0162901	Diet	AG	OP	0.1371	0.03234	73	4.24	<.0001	0.137075	6.48579e-05	0.00261685		FBgn0136445	FBtr0164415
FBtr0167556	Diet	AG	OP	0.1374	0.035	73	3.92	0.0002	0.137356	0.000194688	0.00605874		FBgn0136446	FBtr0164416
FBtr0167152	Diet	AG	OP	0.1377	0.02914	73	4.73	<.0001	0.137713	1.08448e-05	0.000641213		FBgn0136466	FBtr0164436
FBtr0168157	Diet	AG	OP	0.1386	0.03266	73	4.24	<.0001	0.138566	6.39527e-05	0.00258877		FBgn0136484	FBtr0164454
FBtr0170102	Diet	AG	OP	0.1388	0.03169	73	4.38	<.0001	0.138781	3.90188e-05	0.00176555		FBgn0136490	FBtr0164460
FBtr0175491	Diet	AG	OP	0.1389	0.03375	73	4.12	0.0001	0.138932	0.000100011	0.00365073		FBgn0136494	FBtr0164464
FBtr0168828	Diet	AG	OP	0.1392	0.0292	73	4.77	<.0001	0.139152	9.32004e-06	0.000567961		FBgn0136523	FBtr0164493
FBtr0170441	Diet	AG	OP	0.1392	0.03618	73	3.85	0.0003	0.139219	0.000252426	0.00735985		FBgn0136524	FBtr0164494
FBtr0172079	Diet	AG	OP	0.1394	0.03283	73	4.25	<.0001	0.139391	6.33e-05	0.00256847		FBgn0136525	FBtr0164495
FBtr0166166	Diet	AG	OP	0.1401	0.03552	73	3.94	0.0002	0.140059	0.000182432	0.00576942		FBgn0136535	FBtr0164505
FBtr0174425	Diet	AG	OP	0.1404	0.03031	73	4.63	<.0001	0.14035	1.55406e-05	0.000853578		FBgn0136562	FBtr0164533
FBtr0173654	Diet	AG	OP	0.1404	0.03179	73	4.42	<.0001	0.140359	3.43057e-05	0.00159643		FBgn0136607	FBtr0164578
FBtr0169607	Diet	AG	OP	0.1405	0.02677	73	5.25	<.0001	0.140523	1.44661e-06	0.000125074		FBgn0136608	FBtr0164579
FBtr0168755	Diet	AG	OP	0.1405	0.03043	73	4.62	<.0001	0.140482	1.63662e-05	0.000889352		FBgn0136609	FBtr0164580
FBtr0169295	Diet	AG	OP	0.1407	0.03679	73	3.82	0.0003	0.140674	0.000274136	0.00782718		FBgn0136641	FBtr0164612
FBtr0162392	Diet	AG	OP	0.1411	0.03784	73	3.73	0.0004	0.141135	0.000375951	0.00988778		FBgn0136643	FBtr0164614
FBtr0161153	Diet	AG	OP	0.142	0.02444	73	5.81	<.0001	0.141989	1.52162e-07	1.91744e-05		FBgn0136660	FBtr0164631
FBtr0167707	Diet	AG	OP	0.1422	0.03016	73	4.71	<.0001	0.142155	1.13748e-05	0.000665849		FBgn0136680	FBtr0164651
FBtr0166785	Diet	AG	OP	0.1429	0.03793	73	3.77	0.0003	0.142877	0.000332222	0.00902746		FBgn0136688	FBtr0164659
FBtr0169722	Diet	AG	OP	0.1431	0.03437	73	4.16	<.0001	0.143087	8.47514e-05	0.00321633		FBgn0136689	FBtr0164660
FBtr0171082	Diet	AG	OP	0.1432	0.03691	73	3.88	0.0002	0.143222	0.000226582	0.00678778		FBgn0136690	FBtr0164661
FBtr0174388	Diet	AG	OP	0.1434	0.03489	73	4.11	0.0001	0.143368	0.000102513	0.00372115		FBgn0136697	FBtr0164668
FBtr0167024	Diet	AG	OP	0.1437	0.03833	73	3.75	0.0004	0.143675	0.000353542	0.00945214		FBgn0136708	FBtr0164679
FBtr0174420	Diet	AG	OP	0.1438	0.03727	73	3.86	0.0002	0.143794	0.000244251	0.00718235		FBgn0136739	FBtr0164710
FBtr0171533	Diet	AG	OP	0.1439	0.02507	73	5.74	<.0001	0.143938	2.01115e-07	2.42471e-05		FBgn0136760	FBtr0164731
FBtr0174184	Diet	AG	OP	0.1441	0.03237	73	4.45	<.0001	0.144103	3.00437e-05	0.00143878		FBgn0136765	FBtr0164736
FBtr0168891	Diet	AG	OP	0.1442	0.03561	73	4.05	0.0001	0.14417	0.000126735	0.00437444		FBgn0136776	FBtr0164747
FBtr0167471	Diet	AG	OP	0.1448	0.03799	73	3.81	0.0003	0.144786	0.000286074	0.00808131		FBgn0136787	FBtr0164758
FBtr0172269	Diet	AG	OP	0.1451	0.02491	73	5.82	<.0001	0.14509	1.43324e-07	1.82326e-05		FBgn0136788	FBtr0164759
FBtr0167211	Diet	AG	OP	0.1451	0.02966	73	4.89	<.0001	0.145142	5.75485e-06	0.000385019		FBgn0136791	FBtr0164762
FBtr0164296	Diet	AG	OP	0.1451	0.03844	73	3.77	0.0003	0.145064	0.000324819	0.00887816		FBgn0136805	FBtr0164776
FBtr0161189	Diet	AG	OP	0.1458	0.03558	73	4.1	0.0001	0.145824	0.000106529	0.00383172		FBgn0136832	FBtr0164803
FBtr0163207	Diet	AG	OP	0.1464	0.0332	73	4.41	<.0001	0.146359	3.513e-05	0.00162606		FBgn0136872	FBtr0164843
FBtr0168491	Diet	AG	OP	0.1469	0.03644	73	4.03	0.0001	0.146897	0.000134906	0.00458953		FBgn0136879	FBtr0164850
FBtr0169180	Diet	AG	OP	0.1475	0.02781	73	5.3	<.0001	0.147487	1.16511e-06	0.000104682		FBgn0136885	FBtr0164856
FBtr0169643	Diet	AG	OP	0.1476	0.03474	73	4.25	<.0001	0.147565	6.27476e-05	0.00255135		FBgn0136888	FBtr0164859
FBtr0175254	Diet	AG	OP	0.1477	0.0396	73	3.73	0.0004	0.147738	0.00037448	0.00985938		FBgn0136899	FBtr0164871
FBtr0173340	Diet	AG	OP	0.1485	0.03745	73	3.97	0.0002	0.148497	0.000169276	0.00545262		FBgn0136906	FBtr0164878
FBtr0170070	Diet	AG	OP	0.1486	0.02649	73	5.61	<.0001	0.148551	3.44012e-07	3.79801e-05		FBgn0136934	FBtr0164906
FBtr0167554	Diet	AG	OP	0.1489	0.03897	73	3.82	0.0003	0.148885	0.000277337	0.00789563		FBgn0136950	FBtr0164922
FBtr0166361	Diet	AG	OP	0.1492	0.02998	73	4.98	<.0001	0.149181	4.18123e-06	0.000297169		FBgn0136956	FBtr0164928
FBtr0166502	Diet	AG	OP	0.1493	0.03854	73	3.87	0.0002	0.149347	0.000230678	0.00688019		FBgn0136984	FBtr0164956
FBtr0160919	Diet	AG	OP	0.1496	0.03724	73	4.02	0.0001	0.149618	0.000141296	0.00475352		FBgn0136990	FBtr0164962
FBtr0174939	Diet	AG	OP	0.1496	0.03898	73	3.84	0.0003	0.149603	0.000261847	0.00756371		FBgn0137000	FBtr0164972
FBtr0167568	Diet	AG	OP	0.1502	0.03584	73	4.19	<.0001	0.15023	7.65486e-05	0.00297298		FBgn0137006	FBtr0164978
FBtr0173531	Diet	AG	OP	0.1505	0.03042	73	4.95	<.0001	0.150502	4.67905e-06	0.000325563		FBgn0137060	FBtr0165032
FBtr0171853	Diet	AG	OP	0.1506	0.03864	73	3.9	0.0002	0.150582	0.000214234	0.00650811		FBgn0137064	FBtr0165036
FBtr0166602	Diet	AG	OP	0.1507	0.03455	73	4.36	<.0001	0.150663	4.18824e-05	0.00186544		FBgn0137086	FBtr0165058
FBtr0162962	Diet	AG	OP	0.1511	0.04021	73	3.76	0.0003	0.151052	0.000343761	0.0092576		FBgn0137087	FBtr0165059
FBtr0169898	Diet	AG	OP	0.1512	0.03574	73	4.23	<.0001	0.151173	6.69252e-05	0.00268081		FBgn0137090	FBtr0165062
FBtr0163235	Diet	AG	OP	0.1513	0.02541	73	5.95	<.0001	0.151261	8.50557e-08	1.17218e-05		FBgn0137104	FBtr0165076
FBtr0162652	Diet	AG	OP	0.1514	0.02946	73	5.14	<.0001	0.151399	2.21517e-06	0.000177017		FBgn0137113	FBtr0165086
FBtr0167706	Diet	AG	OP	0.1522	0.03198	73	4.76	<.0001	0.152186	9.56163e-06	0.000579693		FBgn0137115	FBtr0165088
FBtr0169247	Diet	AG	OP	0.1533	0.03379	73	4.54	<.0001	0.153344	2.18837e-05	0.00112035		FBgn0137147	FBtr0165120
FBtr0169584	Diet	AG	OP	0.1535	0.03556	73	4.32	<.0001	0.153488	4.91456e-05	0.00211254		FBgn0137215	FBtr0165188
FBtr0169851	Diet	AG	OP	0.1537	0.0362	73	4.24	<.0001	0.153663	6.35104e-05	0.00257513		FBgn0137231	FBtr0165204
FBtr0169947	Diet	AG	OP	0.1537	0.0378	73	4.07	0.0001	0.153739	0.000118907	0.00416733		FBgn0137238	FBtr0165211
FBtr0162934	Diet	AG	OP	0.1547	0.03181	73	4.86	<.0001	0.154655	6.47806e-06	0.000423657		FBgn0137251	FBtr0165224
FBtr0175281	Diet	AG	OP	0.1547	0.03675	73	4.21	<.0001	0.15468	7.20094e-05	0.00283595		FBgn0137274	FBtr0165247
FBtr0164494	Diet	AG	OP	0.1549	0.03209	73	4.83	<.0001	0.154947	7.34537e-06	0.000469085		FBgn0137275	FBtr0165248
FBtr0163372	Diet	AG	OP	0.1549	0.04003	73	3.87	0.0002	0.154937	0.000234554	0.0069675		FBgn0137294	FBtr0165267
FBtr0170047	Diet	AG	OP	0.1551	0.03447	73	4.5	<.0001	0.155056	2.52624e-05	0.00125447		FBgn0137318	FBtr0165292
FBtr0168190	Diet	AG	OP	0.1551	0.03736	73	4.15	<.0001	0.155147	8.8008e-05	0.00331062		FBgn0137349	FBtr0165323
FBtr0173397	Diet	AG	OP	0.1552	0.03715	73	4.18	<.0001	0.155214	8.05604e-05	0.00309394		FBgn0137353	FBtr0165327
FBtr0163061	Diet	AG	OP	0.1555	0.03271	73	4.75	<.0001	0.155471	9.78176e-06	0.000590335		FBgn0137354	FBtr0165328
FBtr0171378	Diet	AG	OP	0.1555	0.03748	73	4.15	<.0001	0.155471	8.94454e-05	0.00335231		FBgn0137359	FBtr0165333
FBtr0168685	Diet	AG	OP	0.1555	0.04015	73	3.87	0.0002	0.155457	0.000233232	0.00693809		FBgn0137369	FBtr0165343
FBtr0165328	Diet	AG	OP	0.1557	0.03875	73	4.02	0.0001	0.155744	0.000140301	0.00472823		FBgn0137370	FBtr0165344
FBtr0164803	Diet	AG	OP	0.1562	0.02932	73	5.33	<.0001	0.156184	1.06575e-06	9.72398e-05		FBgn0137372	FBtr0165346
FBtr0165535	Diet	AG	OP	0.1564	0.04145	73	3.77	0.0003	0.156449	0.000323932	0.0088602		FBgn0137386	FBtr0165360
FBtr0174605	Diet	AG	OP	0.1565	0.03856	73	4.06	0.0001	0.156483	0.000122898	0.00427344		FBgn0137459	FBtr0165433
FBtr0172396	Diet	AG	OP	0.1566	0.03816	73	4.11	0.0001	0.156644	0.000104119	0.00376515		FBgn0137460	FBtr0165434
FBtr0172888	Diet	AG	OP	0.1574	0.04109	73	3.83	0.0003	0.157403	0.000267964	0.00769675		FBgn0137463	FBtr0165437
FBtr0167469	Diet	AG	OP	0.1576	0.03448	73	4.57	<.0001	0.157604	1.93763e-05	0.00101731		FBgn0137464	FBtr0165438
FBtr0172787	Diet	AG	OP	0.1576	0.03731	73	4.23	<.0001	0.157638	6.80946e-05	0.00271636		FBgn0137474	FBtr0165448
FBtr0163337	Diet	AG	OP	0.1578	0.04017	73	3.93	0.0002	0.157849	0.000191508	0.00598328		FBgn0137475	FBtr0165449
FBtr0171066	Diet	AG	OP	0.158	0.03299	73	4.79	<.0001	0.157996	8.54117e-06	0.000529682		FBgn0137478	FBtr0165452
FBtr0171153	Diet	AG	OP	0.1581	0.03927	73	4.03	0.0001	0.158093	0.000137315	0.00465262		FBgn0137482	FBtr0165456
FBtr0161934	Diet	AG	OP	0.1582	0.03411	73	4.64	<.0001	0.158183	1.51309e-05	0.000835641		FBgn0137499	FBtr0165473
FBtr0168078	Diet	AG	OP	0.1588	0.0319	73	4.98	<.0001	0.158809	4.14882e-06	0.000295305		FBgn0137505	FBtr0165479
FBtr0173485	Diet	AG	OP	0.1596	0.03316	73	4.81	<.0001	0.159639	7.77748e-06	0.000491324		FBgn0137524	FBtr0165498
FBtr0172395	Diet	AG	OP	0.1599	0.03869	73	4.13	<.0001	0.15993	9.4007e-05	0.00348251		FBgn0137539	FBtr0165513
FBtr0161437	Diet	AG	OP	0.1599	0.03955	73	4.04	0.0001	0.159873	0.000129715	0.0044527		FBgn0137549	FBtr0165523
FBtr0170799	Diet	AG	OP	0.16	0.03314	73	4.83	<.0001	0.160003	7.35408e-06	0.000469509		FBgn0137569	FBtr0165543
FBtr0168002	Diet	AG	OP	0.1606	0.04052	73	3.96	0.0002	0.16062	0.000169852	0.00546619		FBgn0137578	FBtr0165552
FBtr0174071	Diet	AG	OP	0.161	0.03718	73	4.33	<.0001	0.160999	4.6736e-05	0.0020313		FBgn0137587	FBtr0165561
FBtr0170433	Diet	AG	OP	0.1613	0.03969	73	4.06	0.0001	0.161323	0.000119985	0.0041961		FBgn0137612	FBtr0165586
FBtr0160833	Diet	AG	OP	0.1614	0.03588	73	4.5	<.0001	0.161363	2.54142e-05	0.00126063		FBgn0137619	FBtr0165593
FBtr0175382	Diet	AG	OP	0.1617	0.03812	73	4.24	<.0001	0.161697	6.41092e-05	0.00259356		FBgn0137623	FBtr0165597
FBtr0165224	Diet	AG	OP	0.1617	0.03971	73	4.07	0.0001	0.161677	0.000117163	0.00412054		FBgn0137634	FBtr0165608
FBtr0174114	Diet	AG	OP	0.162	0.04245	73	3.82	0.0003	0.161985	0.000281706	0.00798788		FBgn0137641	FBtr0165615
FBtr0173437	Diet	AG	OP	0.1621	0.04052	73	4	0.0002	0.16207	0.000150255	0.00498036		FBgn0137661	FBtr0165635
FBtr0171489	Diet	AG	OP	0.1625	0.03532	73	4.6	<.0001	0.162464	1.73555e-05	0.000932089		FBgn0137663	FBtr0165637
FBtr0165934	Diet	AG	OP	0.1625	0.03676	73	4.42	<.0001	0.162519	3.3545e-05	0.00156846		FBgn0137680	FBtr0165654
FBtr0167880	Diet	AG	OP	0.1626	0.04051	73	4.01	0.0001	0.162575	0.000143349	0.00480513		FBgn0137701	FBtr0165675
FBtr0174429	Diet	AG	OP	0.1629	0.04369	73	3.73	0.0004	0.162868	0.000378452	0.00993652		FBgn0137704	FBtr0165678
FBtr0172987	Diet	AG	OP	0.1631	0.03473	73	4.7	<.0001	0.163089	1.21524e-05	0.0007018		FBgn0137706	FBtr0165680
FBtr0171107	Diet	AG	OP	0.1634	0.03977	73	4.11	0.0001	0.16341	0.000102821	0.00372996		FBgn0137729	FBtr0165703
FBtr0167527	Diet	AG	OP	0.1635	0.04013	73	4.07	0.0001	0.163494	0.000116052	0.00409005		FBgn0137732	FBtr0165706
FBtr0167563	Diet	AG	OP	0.1636	0.03763	73	4.35	<.0001	0.163609	4.38255e-05	0.00193295		FBgn0137736	FBtr0165710
FBtr0166467	Diet	AG	OP	0.1637	0.03839	73	4.26	<.0001	0.163739	5.90545e-05	0.00243571		FBgn0137745	FBtr0165719
FBtr0173890	Diet	AG	OP	0.1637	0.0401	73	4.08	0.0001	0.163668	0.000113126	0.00401197		FBgn0137747	FBtr0165721
FBtr0164127	Diet	AG	OP	0.164	0.03731	73	4.39	<.0001	0.163977	3.69409e-05	0.00169197		FBgn0137748	FBtr0165722
FBtr0173022	Diet	AG	OP	0.1641	0.02754	73	5.96	<.0001	0.164088	8.30352e-08	1.14889e-05		FBgn0137751	FBtr0165725
FBtr0173580	Diet	AG	OP	0.1646	0.03948	73	4.17	<.0001	0.164634	8.29337e-05	0.00316371		FBgn0137757	FBtr0165732
FBtr0175375	Diet	AG	OP	0.1647	0.03442	73	4.78	<.0001	0.164667	8.7064e-06	0.000537837		FBgn0137773	FBtr0165748
FBtr0173046	Diet	AG	OP	0.1648	0.03839	73	4.29	<.0001	0.1648	5.35407e-05	0.00225835		FBgn0137788	FBtr0165763
FBtr0170922	Diet	AG	OP	0.1648	0.03918	73	4.21	<.0001	0.164807	7.27894e-05	0.00285935		FBgn0137790	FBtr0165765
FBtr0166200	Diet	AG	OP	0.165	0.0439	73	3.76	0.0003	0.165033	0.000341095	0.00920493		FBgn0137799	FBtr0165774
FBtr0169973	Diet	AG	OP	0.1651	0.03461	73	4.77	<.0001	0.165059	9.21911e-06	0.000563091		FBgn0137813	FBtr0165788
FBtr0166778	Diet	AG	OP	0.1651	0.04323	73	3.82	0.0003	0.16511	0.000278231	0.00791504		FBgn0137821	FBtr0165796
FBtr0172244	Diet	AG	OP	0.1653	0.04247	73	3.89	0.0002	0.165313	0.000217381	0.00658		FBgn0137831	FBtr0165806
FBtr0173511	Diet	AG	OP	0.1654	0.02926	73	5.65	<.0001	0.165449	2.86495e-07	3.25915e-05		FBgn0137836	FBtr0165811
FBtr0174816	Diet	AG	OP	0.1654	0.04341	73	3.81	0.0003	0.16541	0.000286714	0.0080946		FBgn0137839	FBtr0165814
FBtr0161145	Diet	AG	OP	0.1658	0.03452	73	4.8	<.0001	0.165835	8.08709e-06	0.000506794		FBgn0137879	FBtr0165854
FBtr0163727	Diet	AG	OP	0.166	0.04279	73	3.88	0.0002	0.165994	0.000227324	0.0068042		FBgn0137900	FBtr0165875
FBtr0161508	Diet	AG	OP	0.1665	0.03803	73	4.38	<.0001	0.166493	3.92788e-05	0.00177477		FBgn0137901	FBtr0165876
FBtr0169877	Diet	AG	OP	0.1665	0.04309	73	3.86	0.0002	0.16653	0.000239149	0.00706865		FBgn0137907	FBtr0165882
FBtr0171257	Diet	AG	OP	0.1666	0.03592	73	4.64	<.0001	0.166559	1.51493e-05	0.000836353		FBgn0137908	FBtr0165883
FBtr0169972	Diet	AG	OP	0.1666	0.0397	73	4.2	<.0001	0.166559	7.56525e-05	0.00294584		FBgn0137910	FBtr0165885
FBtr0164800	Diet	AG	OP	0.1666	0.03985	73	4.18	<.0001	0.16657	8.00159e-05	0.00307798		FBgn0137912	FBtr0165887
FBtr0169884	Diet	AG	OP	0.1667	0.04249	73	3.92	0.0002	0.166683	0.000195888	0.00608668		FBgn0137927	FBtr0165902
FBtr0165479	Diet	AG	OP	0.1669	0.0373	73	4.48	<.0001	0.166936	2.74959e-05	0.00134131		FBgn0137929	FBtr0165904
FBtr0170387	Diet	AG	OP	0.167	0.04032	73	4.14	<.0001	0.166951	9.18741e-05	0.00342159		FBgn0137933	FBtr0165908
FBtr0168032	Diet	AG	OP	0.1671	0.03885	73	4.3	<.0001	0.167138	5.1589e-05	0.00219383		FBgn0137938	FBtr0165913
FBtr0174465	Diet	AG	OP	0.1672	0.04109	73	4.07	0.0001	0.16717	0.000118396	0.00415346		FBgn0137947	FBtr0165923
FBtr0164651	Diet	AG	OP	0.1673	0.03964	73	4.22	<.0001	0.167349	6.89855e-05	0.00274405		FBgn0137948	FBtr0165924
FBtr0164304	Diet	AG	OP	0.1673	0.03992	73	4.19	<.0001	0.167307	7.69545e-05	0.00298542		FBgn0137958	FBtr0165934
FBtr0175415	Diet	AG	OP	0.1674	0.04252	73	3.94	0.0002	0.167444	0.00018624	0.00586021		FBgn0137964	FBtr0165940
FBtr0170719	Diet	AG	OP	0.1676	0.03978	73	4.21	<.0001	0.167558	7.14493e-05	0.00281939		FBgn0137973	FBtr0165949
FBtr0170028	Diet	AG	OP	0.1677	0.04407	73	3.81	0.0003	0.167702	0.000291778	0.00819949		FBgn0137979	FBtr0165955
FBtr0163618	Diet	AG	OP	0.168	0.04448	73	3.78	0.0003	0.168026	0.000320337	0.00878576		FBgn0138000	FBtr0165976
FBtr0173255	Diet	AG	OP	0.1683	0.0444	73	3.79	0.0003	0.168333	0.000306456	0.00850154		FBgn0138008	FBtr0165984
FBtr0166816	Diet	AG	OP	0.1684	0.04479	73	3.76	0.0003	0.168438	0.000339096	0.00916479		FBgn0138013	FBtr0165989
FBtr0174305	Diet	AG	OP	0.1685	0.04	73	4.21	<.0001	0.168458	7.15236e-05	0.00282147		FBgn0138028	FBtr0166004
FBtr0171667	Diet	AG	OP	0.1687	0.04447	73	3.79	0.0003	0.168703	0.00030382	0.00844783		FBgn0138029	FBtr0166005
FBtr0166476	Diet	AG	OP	0.1688	0.0334	73	5.05	<.0001	0.168756	3.11577e-06	0.000233781		FBgn0138035	FBtr0166011
FBtr0173929	Diet	AG	OP	0.1689	0.04403	73	3.84	0.0003	0.168906	0.000262885	0.00758651		FBgn0138047	FBtr0166023
FBtr0167368	Diet	AG	OP	0.169	0.03884	73	4.35	<.0001	0.168955	4.35289e-05	0.00192271		FBgn0138062	FBtr0166038
FBtr0164517	Diet	AG	OP	0.1693	0.03834	73	4.42	<.0001	0.16929	3.43292e-05	0.0015973		FBgn0138065	FBtr0166041
FBtr0166824	Diet	AG	OP	0.1693	0.04134	73	4.09	0.0001	0.16927	0.000108093	0.00387427		FBgn0138068	FBtr0166044
FBtr0168380	Diet	AG	OP	0.1696	0.04413	73	3.84	0.0003	0.169605	0.000256958	0.00745826		FBgn0138092	FBtr0166068
FBtr0166773	Diet	AG	OP	0.1697	0.04544	73	3.74	0.0004	0.169743	0.000368969	0.00975306		FBgn0138095	FBtr0166071
FBtr0164696	Diet	AG	OP	0.1698	0.03324	73	5.11	<.0001	0.169763	2.52394e-06	0.000196823		FBgn0138100	FBtr0166076
FBtr0162019	Diet	AG	OP	0.1699	0.03305	73	5.14	<.0001	0.169887	2.21264e-06	0.000176855		FBgn0138101	FBtr0166077
FBtr0169862	Diet	AG	OP	0.1699	0.03902	73	4.35	<.0001	0.169903	4.27714e-05	0.00189629		FBgn0138107	FBtr0166083
FBtr0164346	Diet	AG	OP	0.1706	0.03825	73	4.46	<.0001	0.170642	2.90173e-05	0.00139944		FBgn0138110	FBtr0166086
FBtr0163060	Diet	AG	OP	0.1708	0.04465	73	3.83	0.0003	0.170838	0.000272329	0.00778926		FBgn0138122	FBtr0166098
FBtr0171183	Diet	AG	OP	0.1709	0.04037	73	4.23	<.0001	0.170864	6.62443e-05	0.00266008		FBgn0138125	FBtr0166101
FBtr0169503	Diet	AG	OP	0.1711	0.03146	73	5.44	<.0001	0.171053	6.8357e-07	6.72352e-05		FBgn0138126	FBtr0166102
FBtr0169768	Diet	AG	OP	0.1711	0.0431	73	3.97	0.0002	0.171148	0.000165848	0.005368		FBgn0138137	FBtr0166113
FBtr0167393	Diet	AG	OP	0.1712	0.04147	73	4.13	<.0001	0.171181	9.60577e-05	0.00354003		FBgn0138142	FBtr0166118
FBtr0165452	Diet	AG	OP	0.1714	0.03751	73	4.57	<.0001	0.171431	1.94236e-05	0.00101926		FBgn0138154	FBtr0166130
FBtr0172689	Diet	AG	OP	0.1714	0.0381	73	4.5	<.0001	0.171412	2.52393e-05	0.00125355		FBgn0138163	FBtr0166139
FBtr0172950	Diet	AG	OP	0.1715	0.04147	73	4.13	<.0001	0.171483	9.38167e-05	0.0034769		FBgn0138183	FBtr0166159
FBtr0162851	Diet	AG	OP	0.1717	0.04109	73	4.18	<.0001	0.171715	8.03456e-05	0.00308767		FBgn0138185	FBtr0166161
FBtr0172390	Diet	AG	OP	0.1718	0.04122	73	4.17	<.0001	0.171833	8.33567e-05	0.00317633		FBgn0138188	FBtr0166164
FBtr0167487	Diet	AG	OP	0.1722	0.0389	73	4.43	<.0001	0.172248	3.27965e-05	0.00154067		FBgn0138190	FBtr0166166
FBtr0164107	Diet	AG	OP	0.1724	0.03498	73	4.93	<.0001	0.172407	5.0114e-06	0.000344226		FBgn0138192	FBtr0166168
FBtr0175220	Diet	AG	OP	0.1726	0.03838	73	4.5	<.0001	0.172639	2.53686e-05	0.00125868		FBgn0138196	FBtr0166172
FBtr0174449	Diet	AG	OP	0.1728	0.03743	73	4.62	<.0001	0.17283	1.62814e-05	0.000885905		FBgn0138215	FBtr0166191
FBtr0171673	Diet	AG	OP	0.1729	0.04407	73	3.92	0.0002	0.172914	0.000195303	0.00607317		FBgn0138226	FBtr0166202
FBtr0175458	Diet	AG	OP	0.173	0.04194	73	4.12	<.0001	0.17299	9.71639e-05	0.00357133		FBgn0138229	FBtr0166205
FBtr0163629	Diet	AG	OP	0.1732	0.03143	73	5.51	<.0001	0.173183	5.10671e-07	5.27949e-05		FBgn0138230	FBtr0166206
FBtr0175541	Diet	AG	OP	0.1736	0.04126	73	4.21	<.0001	0.173577	7.27832e-05	0.00285918		FBgn0138249	FBtr0166225
FBtr0172382	Diet	AG	OP	0.1737	0.03769	73	4.61	<.0001	0.173657	1.68728e-05	0.000911271		FBgn0138250	FBtr0166226
FBtr0169728	Diet	AG	OP	0.1737	0.03847	73	4.51	<.0001	0.17366	2.39135e-05	0.00120149		FBgn0138288	FBtr0166264
FBtr0171142	Diet	AG	OP	0.1742	0.03539	73	4.92	<.0001	0.174196	5.14746e-06	0.00035173		FBgn0138296	FBtr0166272
FBtr0169903	Diet	AG	OP	0.1745	0.03837	73	4.55	<.0001	0.174509	2.10613e-05	0.00108685		FBgn0138297	FBtr0166273
FBtr0165909	Diet	AG	OP	0.1745	0.04193	73	4.16	<.0001	0.174537	8.4919e-05	0.00322107		FBgn0138319	FBtr0166295
FBtr0175065	Diet	AG	OP	0.1746	0.04307	73	4.05	0.0001	0.174613	0.000124551	0.00431656		FBgn0138321	FBtr0166297
FBtr0166747	Diet	AG	OP	0.1749	0.04418	73	3.96	0.0002	0.174921	0.000172724	0.00553627		FBgn0138326	FBtr0166302
FBtr0168916	Diet	AG	OP	0.1751	0.04403	73	3.98	0.0002	0.175121	0.0001625	0.00528629		FBgn0138336	FBtr0166312
FBtr0167595	Diet	AG	OP	0.1752	0.02362	73	7.42	<.0001	0.175174	1.75857e-10	5.52246e-08		FBgn0138337	FBtr0166313
FBtr0168257	Diet	AG	OP	0.1755	0.02852	73	6.16	<.0001	0.175547	3.66086e-08	5.72366e-06		FBgn0138339	FBtr0166315
FBtr0166938	Diet	AG	OP	0.1755	0.04644	73	3.78	0.0003	0.175469	0.000319622	0.00877123		FBgn0138355	FBtr0166331
FBtr0172652	Diet	AG	OP	0.1756	0.033	73	5.32	<.0001	0.175639	1.08048e-06	9.83421e-05		FBgn0138361	FBtr0166337
FBtr0174475	Diet	AG	OP	0.1758	0.03371	73	5.21	<.0001	0.175773	1.65984e-06	0.000139866		FBgn0138362	FBtr0166338
FBtr0169865	Diet	AG	OP	0.1761	0.03262	73	5.4	<.0001	0.17612	7.99574e-07	7.65891e-05		FBgn0138366	FBtr0166342
FBtr0168740	Diet	AG	OP	0.1761	0.03929	73	4.48	<.0001	0.176132	2.68353e-05	0.00131564		FBgn0138373	FBtr0166349
FBtr0163133	Diet	AG	OP	0.1762	0.03381	73	5.21	<.0001	0.176164	1.68472e-06	0.000141527		FBgn0138406	FBtr0166382
FBtr0174987	Diet	AG	OP	0.1764	0.03759	73	4.69	<.0001	0.176433	1.22687e-05	0.00070723		FBgn0138413	FBtr0166389
FBtr0167486	Diet	AG	OP	0.1764	0.0391	73	4.51	<.0001	0.176395	2.41243e-05	0.00120991		FBgn0138427	FBtr0166403
FBtr0164334	Diet	AG	OP	0.1767	0.04495	73	3.93	0.0002	0.176727	0.00019017	0.00595113		FBgn0138440	FBtr0166416
FBtr0175502	Diet	AG	OP	0.1773	0.04413	73	4.02	0.0001	0.177323	0.000140919	0.00474398		FBgn0138466	FBtr0166442
FBtr0165436	Diet	AG	OP	0.1774	0.03988	73	4.45	<.0001	0.17737	3.04823e-05	0.00145536		FBgn0138491	FBtr0166467
FBtr0170162	Diet	AG	OP	0.1775	0.03547	73	5	<.0001	0.177483	3.75514e-06	0.000272136		FBgn0138496	FBtr0166472
FBtr0173660	Diet	AG	OP	0.1778	0.04592	73	3.87	0.0002	0.177799	0.000232811	0.00692853		FBgn0138497	FBtr0166473
FBtr0174498	Diet	AG	OP	0.1779	0.03534	73	5.03	<.0001	0.17791	3.33646e-06	0.000247199		FBgn0138500	FBtr0166476
FBtr0173648	Diet	AG	OP	0.178	0.03448	73	5.16	<.0001	0.178043	2.0203e-06	0.000164126		FBgn0138511	FBtr0166487
FBtr0166722	Diet	AG	OP	0.178	0.0366	73	4.86	<.0001	0.177997	6.43494e-06	0.00042132		FBgn0138515	FBtr0166491
FBtr0172861	Diet	AG	OP	0.178	0.04176	73	4.26	<.0001	0.178031	5.93739e-05	0.00244566		FBgn0138519	FBtr0166495
FBtr0170202	Diet	AG	OP	0.178	0.04407	73	4.04	0.0001	0.177959	0.000131696	0.00450563		FBgn0138526	FBtr0166502
FBtr0174102	Diet	AG	OP	0.1781	0.03584	73	4.97	<.0001	0.178132	4.27337e-06	0.000302442		FBgn0138536	FBtr0166512
FBtr0161245	Diet	AG	OP	0.1782	0.04385	73	4.06	0.0001	0.178223	0.000120123	0.00419951		FBgn0138550	FBtr0166526
FBtr0169545	Diet	AG	OP	0.1786	0.04187	73	4.26	<.0001	0.178585	5.90933e-05	0.00243689		FBgn0138566	FBtr0166542
FBtr0170724	Diet	AG	OP	0.1787	0.03245	73	5.51	<.0001	0.178712	5.17499e-07	5.33725e-05		FBgn0138568	FBtr0166544
FBtr0168105	Diet	AG	OP	0.1788	0.04685	73	3.82	0.0003	0.178759	0.000282199	0.00799821		FBgn0138575	FBtr0166551
FBtr0166475	Diet	AG	OP	0.1791	0.04104	73	4.37	<.0001	0.179124	4.11645e-05	0.00184055		FBgn0138591	FBtr0166567
FBtr0167773	Diet	AG	OP	0.1791	0.04419	73	4.05	0.0001	0.179148	0.000124324	0.00431034		FBgn0138596	FBtr0166572
FBtr0163117	Diet	AG	OP	0.1794	0.04108	73	4.37	<.0001	0.179431	4.08107e-05	0.00182815		FBgn0138611	FBtr0166587
FBtr0167071	Diet	AG	OP	0.1794	0.04616	73	3.89	0.0002	0.179375	0.000222239	0.00669046		FBgn0138623	FBtr0166599
FBtr0163585	Diet	AG	OP	0.1795	0.03889	73	4.62	<.0001	0.179533	1.63338e-05	0.000887998		FBgn0138624	FBtr0166600
FBtr0161777	Diet	AG	OP	0.1795	0.04574	73	3.92	0.0002	0.179507	0.000194557	0.00605591		FBgn0138627	FBtr0166603
FBtr0169544	Diet	AG	OP	0.1797	0.04777	73	3.76	0.0003	0.179675	0.000338741	0.00915788		FBgn0138628	FBtr0166604
FBtr0162918	Diet	AG	OP	0.1798	0.0334	73	5.38	<.0001	0.179795	8.51223e-07	8.06602e-05		FBgn0138629	FBtr0166605
FBtr0171079	Diet	AG	OP	0.1801	0.043	73	4.19	<.0001	0.180103	7.76465e-05	0.0030064		FBgn0138630	FBtr0166606
FBtr0169245	Diet	AG	OP	0.1801	0.04739	73	3.8	0.0003	0.18006	0.000298032	0.00832998		FBgn0138641	FBtr0166617
FBtr0175148	Diet	AG	OP	0.1802	0.04478	73	4.02	0.0001	0.180202	0.000138095	0.00467234		FBgn0138670	FBtr0166646
FBtr0171407	Diet	AG	OP	0.1803	0.04232	73	4.26	<.0001	0.180348	5.98781e-05	0.00246129		FBgn0138672	FBtr0166648
FBtr0174747	Diet	AG	OP	0.1805	0.0465	73	3.88	0.0002	0.180458	0.000226449	0.00678473		FBgn0138736	FBtr0166712
FBtr0172034	Diet	AG	OP	0.1806	0.04675	73	3.86	0.0002	0.180592	0.000240016	0.0070875		FBgn0138737	FBtr0166713
FBtr0171576	Diet	AG	OP	0.1807	0.04636	73	3.9	0.0002	0.180698	0.000213345	0.0064881		FBgn0138738	FBtr0166714
FBtr0169662	Diet	AG	OP	0.181	0.03746	73	4.83	<.0001	0.181031	7.23526e-06	0.000463293		FBgn0138741	FBtr0166717
FBtr0171273	Diet	AG	OP	0.1813	0.04497	73	4.03	0.0001	0.181315	0.000134372	0.00457574		FBgn0138766	FBtr0166742
FBtr0163659	Diet	AG	OP	0.1815	0.03857	73	4.71	<.0001	0.181547	1.16472e-05	0.00067845		FBgn0138771	FBtr0166747
FBtr0173179	Diet	AG	OP	0.1816	0.04076	73	4.46	<.0001	0.181635	2.95461e-05	0.00141976		FBgn0138775	FBtr0166751
FBtr0172055	Diet	AG	OP	0.1816	0.04179	73	4.35	<.0001	0.181593	4.42211e-05	0.00194673		FBgn0138792	FBtr0166768
FBtr0163756	Diet	AG	OP	0.1817	0.04476	73	4.06	0.0001	0.181723	0.000121843	0.00424511		FBgn0138794	FBtr0166770
FBtr0164804	Diet	AG	OP	0.1818	0.04584	73	3.97	0.0002	0.181842	0.000168377	0.00543045		FBgn0138797	FBtr0166773
FBtr0170798	Diet	AG	OP	0.182	0.03647	73	4.99	<.0001	0.182007	3.96562e-06	0.000284502		FBgn0138802	FBtr0166778
FBtr0173474	Diet	AG	OP	0.1821	0.04884	73	3.73	0.0004	0.182117	0.000376882	0.00990588		FBgn0138808	FBtr0166784
FBtr0169889	Diet	AG	OP	0.1824	0.04737	73	3.85	0.0003	0.182359	0.000251293	0.00733503		FBgn0138809	FBtr0166785
FBtr0166891	Diet	AG	OP	0.1828	0.04868	73	3.76	0.0003	0.182826	0.000345209	0.0092868		FBgn0138810	FBtr0166786
FBtr0161416	Diet	AG	OP	0.183	0.04663	73	3.92	0.0002	0.183021	0.00019461	0.00605715		FBgn0138811	FBtr0166787
FBtr0173918	Diet	AG	OP	0.1831	0.0456	73	4.02	0.0001	0.183076	0.000142536	0.00478448		FBgn0138813	FBtr0166789
FBtr0174358	Diet	AG	OP	0.1832	0.04683	73	3.91	0.0002	0.18322	0.000202861	0.00624786		FBgn0138834	FBtr0166810
FBtr0166751	Diet	AG	OP	0.1833	0.04445	73	4.12	<.0001	0.18331	9.72984e-05	0.00357514		FBgn0138839	FBtr0166815
FBtr0161636	Diet	AG	OP	0.1834	0.04381	73	4.19	<.0001	0.183395	7.83053e-05	0.00302632		FBgn0138840	FBtr0166816
FBtr0175050	Diet	AG	OP	0.1834	0.04827	73	3.8	0.0003	0.183354	0.000299168	0.00835316		FBgn0138848	FBtr0166824
FBtr0172043	Diet	AG	OP	0.1836	0.04677	73	3.93	0.0002	0.183616	0.000194038	0.00604381		FBgn0138853	FBtr0166829
FBtr0162430	Diet	AG	OP	0.1838	0.04087	73	4.5	<.0001	0.183843	2.53068e-05	0.00125631		FBgn0138855	FBtr0166831
FBtr0166574	Diet	AG	OP	0.184	0.03427	73	5.37	<.0001	0.184042	8.92165e-07	8.38738e-05		FBgn0138866	FBtr0166842
FBtr0161272	Diet	AG	OP	0.1841	0.04778	73	3.85	0.0002	0.184103	0.000248341	0.00727177		FBgn0138895	FBtr0166871
FBtr0162343	Diet	AG	OP	0.1842	0.03522	73	5.23	<.0001	0.18421	1.55317e-06	0.000132554		FBgn0138902	FBtr0166878
FBtr0167512	Diet	AG	OP	0.1844	0.04821	73	3.83	0.0003	0.184429	0.000272519	0.00779307		FBgn0138907	FBtr0166883
FBtr0166523	Diet	AG	OP	0.1845	0.04426	73	4.17	<.0001	0.184514	8.3141e-05	0.00316992		FBgn0138919	FBtr0166895
FBtr0166946	Diet	AG	OP	0.1846	0.04785	73	3.86	0.0002	0.184605	0.00024451	0.00718768		FBgn0138923	FBtr0166899
FBtr0165346	Diet	AG	OP	0.1846	0.04804	73	3.84	0.0003	0.184567	0.000258036	0.00748163		FBgn0138932	FBtr0166908
FBtr0162612	Diet	AG	OP	0.1852	0.04438	73	4.17	<.0001	0.185235	8.1705e-05	0.00312768		FBgn0138962	FBtr0166938
FBtr0174104	Diet	AG	OP	0.1853	0.04553	73	4.07	0.0001	0.185347	0.000117405	0.0041268		FBgn0138979	FBtr0166955
FBtr0170052	Diet	AG	OP	0.1854	0.03843	73	4.82	<.0001	0.185412	7.46672e-06	0.000475407		FBgn0139003	FBtr0166979
FBtr0165448	Diet	AG	OP	0.1854	0.04611	73	4.02	0.0001	0.185425	0.000139322	0.00470329		FBgn0139005	FBtr0166981
FBtr0167841	Diet	AG	OP	0.1854	0.04876	73	3.8	0.0003	0.185415	0.000294975	0.0082656		FBgn0139007	FBtr0166983
FBtr0175535	Diet	AG	OP	0.1856	0.04211	73	4.41	<.0001	0.185553	3.53976e-05	0.00163595		FBgn0139023	FBtr0166999
FBtr0173418	Diet	AG	OP	0.1857	0.03867	73	4.8	<.0001	0.185694	8.13882e-06	0.000509445		FBgn0139025	FBtr0167001
FBtr0169799	Diet	AG	OP	0.1857	0.04882	73	3.8	0.0003	0.18573	0.000292632	0.00821655		FBgn0139031	FBtr0167007
FBtr0165940	Diet	AG	OP	0.1858	0.03588	73	5.18	<.0001	0.185771	1.91068e-06	0.000156811		FBgn0139047	FBtr0167024
FBtr0170189	Diet	AG	OP	0.1858	0.03938	73	4.72	<.0001	0.185816	1.11396e-05	0.000654957		FBgn0139050	FBtr0167027
FBtr0170039	Diet	AG	OP	0.1859	0.04038	73	4.6	<.0001	0.185926	1.70861e-05	0.000920446		FBgn0139053	FBtr0167030
FBtr0174186	Diet	AG	OP	0.1859	0.0484	73	3.84	0.0003	0.185938	0.000257992	0.00748058		FBgn0139057	FBtr0167034
FBtr0170066	Diet	AG	OP	0.1861	0.04907	73	3.79	0.0003	0.186055	0.00030607	0.00849375		FBgn0139064	FBtr0167041
FBtr0174803	Diet	AG	OP	0.1862	0.04278	73	4.35	<.0001	0.186174	4.31096e-05	0.00190828		FBgn0139074	FBtr0167051
FBtr0162464	Diet	AG	OP	0.1865	0.04856	73	3.84	0.0003	0.186465	0.000259739	0.00751746		FBgn0139090	FBtr0167067
FBtr0171919	Diet	AG	OP	0.1866	0.04559	73	4.09	0.0001	0.186601	0.000108755	0.00389259		FBgn0139094	FBtr0167071
FBtr0163151	Diet	AG	OP	0.1874	0.03467	73	5.41	<.0001	0.187426	7.75589e-07	7.46916e-05		FBgn0139104	FBtr0167081
FBtr0175080	Diet	AG	OP	0.1877	0.045	73	4.17	<.0001	0.187715	8.24204e-05	0.0031489		FBgn0139117	FBtr0167094
FBtr0174087	Diet	AG	OP	0.1879	0.04173	73	4.5	<.0001	0.187898	2.4923e-05	0.00124141		FBgn0139118	FBtr0167095
FBtr0169218	Diet	AG	OP	0.1881	0.04845	73	3.88	0.0002	0.18814	0.000224228	0.00673601		FBgn0139119	FBtr0167096
FBtr0171728	Diet	AG	OP	0.1882	0.03614	73	5.21	<.0001	0.188173	1.7059e-06	0.000142955		FBgn0139175	FBtr0167152
FBtr0170823	Diet	AG	OP	0.1884	0.03026	73	6.23	<.0001	0.188409	2.73117e-08	4.45244e-06		FBgn0139183	FBtr0167160
FBtr0168677	Diet	AG	OP	0.1889	0.04181	73	4.52	<.0001	0.188924	2.34614e-05	0.00118375		FBgn0139221	FBtr0167198
FBtr0169901	Diet	AG	OP	0.189	0.03583	73	5.28	<.0001	0.188987	1.30266e-06	0.000114769		FBgn0139228	FBtr0167205
FBtr0168601	Diet	AG	OP	0.1891	0.04331	73	4.37	<.0001	0.189134	4.09217e-05	0.00183224		FBgn0139234	FBtr0167211
FBtr0167367	Diet	AG	OP	0.1892	0.04854	73	3.9	0.0002	0.189238	0.00021259	0.00647096		FBgn0139258	FBtr0167235
FBtr0169854	Diet	AG	OP	0.1893	0.04974	73	3.81	0.0003	0.189349	0.000290803	0.00817859		FBgn0139262	FBtr0167239
FBtr0163034	Diet	AG	OP	0.1894	0.04717	73	4.01	0.0001	0.18936	0.000142879	0.00479312		FBgn0139265	FBtr0167242
FBtr0163977	Diet	AG	OP	0.1896	0.04395	73	4.31	<.0001	0.189551	4.96777e-05	0.00213061		FBgn0139266	FBtr0167243
FBtr0174875	Diet	AG	OP	0.1898	0.0361	73	5.26	<.0001	0.189789	1.39775e-06	0.000121636		FBgn0139280	FBtr0167257
FBtr0171795	Diet	AG	OP	0.1901	0.04941	73	3.85	0.0003	0.190128	0.000252889	0.00737015		FBgn0139295	FBtr0167272
FBtr0167160	Diet	AG	OP	0.1901	0.04949	73	3.84	0.0003	0.190051	0.000259524	0.00751311		FBgn0139299	FBtr0167276
FBtr0160847	Diet	AG	OP	0.1902	0.04529	73	4.2	<.0001	0.190184	7.47766e-05	0.00291969		FBgn0139300	FBtr0167277
FBtr0170722	Diet	AG	OP	0.1903	0.03683	73	5.17	<.0001	0.190299	1.99107e-06	0.000162164		FBgn0139301	FBtr0167278
FBtr0173190	Diet	AG	OP	0.1903	0.04787	73	3.98	0.0002	0.190305	0.000163288	0.00530516		FBgn0139311	FBtr0167288
FBtr0171264	Diet	AG	OP	0.1905	0.03972	73	4.8	<.0001	0.190478	8.34e-06	0.000519576		FBgn0139334	FBtr0167311
FBtr0167852	Diet	AG	OP	0.1905	0.04334	73	4.39	<.0001	0.190493	3.69566e-05	0.00169256		FBgn0139337	FBtr0167314
FBtr0168833	Diet	AG	OP	0.1906	0.04764	73	4	0.0001	0.1906	0.000149916	0.00497194		FBgn0139358	FBtr0167335
FBtr0172027	Diet	AG	OP	0.1907	0.04681	73	4.07	0.0001	0.190714	0.000116159	0.00409287		FBgn0139372	FBtr0167349
FBtr0161317	Diet	AG	OP	0.1908	0.04551	73	4.19	<.0001	0.190844	7.62577e-05	0.00296424		FBgn0139384	FBtr0167361
FBtr0162604	Diet	AG	OP	0.1909	0.04556	73	4.19	<.0001	0.190851	7.75455e-05	0.00300357		FBgn0139385	FBtr0167362
FBtr0165748	Diet	AG	OP	0.191	0.04339	73	4.4	<.0001	0.190962	3.61666e-05	0.00166395		FBgn0139387	FBtr0167364
FBtr0174088	Diet	AG	OP	0.1911	0.04017	73	4.76	<.0001	0.191091	9.65702e-06	0.000584289		FBgn0139389	FBtr0167366
FBtr0167401	Diet	AG	OP	0.1915	0.0354	73	5.41	<.0001	0.19154	7.62303e-07	7.36304e-05		FBgn0139390	FBtr0167367
FBtr0168188	Diet	AG	OP	0.1916	0.04774	73	4.01	0.0001	0.191601	0.000143199	0.00480148		FBgn0139391	FBtr0167368
FBtr0169349	Diet	AG	OP	0.1917	0.04869	73	3.94	0.0002	0.191695	0.000186609	0.00586917		FBgn0139392	FBtr0167369
FBtr0161180	Diet	AG	OP	0.1919	0.04221	73	4.55	<.0001	0.191923	2.11538e-05	0.00109063		FBgn0139397	FBtr0167374
FBtr0168233	Diet	AG	OP	0.1923	0.04302	73	4.47	<.0001	0.192347	2.80113e-05	0.00136098		FBgn0139416	FBtr0167393
FBtr0167542	Diet	AG	OP	0.1924	0.0498	73	3.86	0.0002	0.192355	0.000240722	0.00710376		FBgn0139424	FBtr0167401
FBtr0173945	Diet	AG	OP	0.1926	0.04589	73	4.2	<.0001	0.192564	7.5478e-05	0.00294061		FBgn0139425	FBtr0167402
FBtr0173180	Diet	AG	OP	0.1927	0.04485	73	4.3	<.0001	0.192661	5.29023e-05	0.00223739		FBgn0139428	FBtr0167405
FBtr0163635	Diet	AG	OP	0.1928	0.04387	73	4.39	<.0001	0.192805	3.70103e-05	0.00169449		FBgn0139429	FBtr0167406
FBtr0163401	Diet	AG	OP	0.1928	0.04572	73	4.22	<.0001	0.192763	7.0343e-05	0.00278553		FBgn0139438	FBtr0167415
FBtr0168062	Diet	AG	OP	0.193	0.03819	73	5.05	<.0001	0.192975	3.11222e-06	0.000233557		FBgn0139441	FBtr0167418
FBtr0173613	Diet	AG	OP	0.1933	0.03395	73	5.69	<.0001	0.193261	2.44893e-07	2.85965e-05		FBgn0139449	FBtr0167426
FBtr0173039	Diet	AG	OP	0.1933	0.04701	73	4.11	0.0001	0.193322	0.000101533	0.00369349		FBgn0139451	FBtr0167428
FBtr0170555	Diet	AG	OP	0.1934	0.04496	73	4.3	<.0001	0.19344	5.16774e-05	0.00219668		FBgn0139453	FBtr0167430
FBtr0175594	Diet	AG	OP	0.1934	0.04956	73	3.9	0.0002	0.193391	0.000210415	0.00642156		FBgn0139455	FBtr0167432
FBtr0174807	Diet	AG	OP	0.1936	0.04359	73	4.44	<.0001	0.193647	3.11216e-05	0.00147897		FBgn0139457	FBtr0167434
FBtr0170800	Diet	AG	OP	0.1936	0.04845	73	4	0.0002	0.193601	0.000152377	0.00503397		FBgn0139465	FBtr0167442
FBtr0174649	Diet	AG	OP	0.1937	0.03401	73	5.69	<.0001	0.193701	2.42914e-07	2.84084e-05		FBgn0139466	FBtr0167443
FBtr0168008	Diet	AG	OP	0.1937	0.0424	73	4.57	<.0001	0.193695	1.95554e-05	0.00102482		FBgn0139471	FBtr0167448
FBtr0171272	Diet	AG	OP	0.1938	0.0405	73	4.79	<.0001	0.193818	8.66386e-06	0.000535743		FBgn0139477	FBtr0167454
FBtr0164971	Diet	AG	OP	0.1942	0.04744	73	4.09	0.0001	0.194236	0.000108011	0.00387205		FBgn0139489	FBtr0167466
FBtr0172830	Diet	AG	OP	0.1943	0.042	73	4.63	<.0001	0.194328	1.5714e-05	0.000861202		FBgn0139492	FBtr0167469
FBtr0163303	Diet	AG	OP	0.1944	0.04353	73	4.47	<.0001	0.194425	2.84282e-05	0.00137693		FBgn0139494	FBtr0167471
FBtr0163081	Diet	AG	OP	0.1945	0.04098	73	4.75	<.0001	0.194502	1.00598e-05	0.000603815		FBgn0139495	FBtr0167472
FBtr0164327	Diet	AG	OP	0.1945	0.05052	73	3.85	0.0003	0.194497	0.000250984	0.00732857		FBgn0139505	FBtr0167482
FBtr0163564	Diet	AG	OP	0.1946	0.04944	73	3.94	0.0002	0.194642	0.000186858	0.00587503		FBgn0139509	FBtr0167486
FBtr0174203	Diet	AG	OP	0.1946	0.05051	73	3.85	0.0002	0.194617	0.000248625	0.00727725		FBgn0139510	FBtr0167487
FBtr0162401	Diet	AG	OP	0.1947	0.04886	73	3.98	0.0002	0.194684	0.000158256	0.00518107		FBgn0139520	FBtr0167498
FBtr0172294	Diet	AG	OP	0.1948	0.0514	73	3.79	0.0003	0.194771	0.000308508	0.00854403		FBgn0139533	FBtr0167511
FBtr0171032	Diet	AG	OP	0.1949	0.04199	73	4.64	<.0001	0.194871	1.49124e-05	0.000826048		FBgn0139534	FBtr0167512
FBtr0165615	Diet	AG	OP	0.195	0.04461	73	4.37	<.0001	0.195025	4.02041e-05	0.00180714		FBgn0139544	FBtr0167522
FBtr0163715	Diet	AG	OP	0.1951	0.04742	73	4.11	0.0001	0.195066	0.000100935	0.00367616		FBgn0139549	FBtr0167527
FBtr0163642	Diet	AG	OP	0.1952	0.04377	73	4.46	<.0001	0.195211	2.91588e-05	0.00140473		FBgn0139564	FBtr0167542
FBtr0175147	Diet	AG	OP	0.1952	0.05143	73	3.79	0.0003	0.195168	0.000302678	0.00842506		FBgn0139571	FBtr0167549
FBtr0164347	Diet	AG	OP	0.1954	0.0386	73	5.06	<.0001	0.195397	2.99601e-06	0.000226464		FBgn0139572	FBtr0167550
FBtr0171594	Diet	AG	OP	0.1954	0.04229	73	4.62	<.0001	0.19543	1.60447e-05	0.000875737		FBgn0139578	FBtr0167556
FBtr0175441	Diet	AG	OP	0.1954	0.04714	73	4.14	<.0001	0.195371	9.0561e-05	0.00338438		FBgn0139585	FBtr0167563
FBtr0164251	Diet	AG	OP	0.1961	0.04012	73	4.89	<.0001	0.196106	5.85625e-06	0.000390388		FBgn0139588	FBtr0167566
FBtr0161867	Diet	AG	OP	0.1963	0.02841	73	6.91	<.0001	0.196329	1.52489e-09	3.66821e-07		FBgn0139593	FBtr0167571
FBtr0166130	Diet	AG	OP	0.1963	0.0347	73	5.66	<.0001	0.196344	2.80805e-07	3.20486e-05		FBgn0139597	FBtr0167576
FBtr0171588	Diet	AG	OP	0.1969	0.05219	73	3.77	0.0003	0.196863	0.000326478	0.00891219		FBgn0139598	FBtr0167577
FBtr0164622	Diet	AG	OP	0.197	0.03507	73	5.62	<.0001	0.197034	3.31832e-07	3.68557e-05		FBgn0139599	FBtr0167578
FBtr0171437	Diet	AG	OP	0.1972	0.05101	73	3.87	0.0002	0.1972	0.000238183	0.00704773		FBgn0139604	FBtr0167583
FBtr0165955	Diet	AG	OP	0.1973	0.03943	73	5	<.0001	0.197299	3.76827e-06	0.000272911		FBgn0139609	FBtr0167588
FBtr0171221	Diet	AG	OP	0.1973	0.04157	73	4.75	<.0001	0.197272	1.00695e-05	0.000604271		FBgn0139616	FBtr0167595
FBtr0173230	Diet	AG	OP	0.1977	0.05077	73	3.89	0.0002	0.197728	0.00021559	0.0065387		FBgn0139622	FBtr0167601
FBtr0163183	Diet	AG	OP	0.1978	0.03687	73	5.36	<.0001	0.197761	9.19614e-07	8.60108e-05		FBgn0139638	FBtr0167617
FBtr0161534	Diet	AG	OP	0.1979	0.04585	73	4.32	<.0001	0.197929	4.90604e-05	0.00210975		FBgn0139639	FBtr0167618
FBtr0163291	Diet	AG	OP	0.198	0.0372	73	5.32	<.0001	0.197984	1.08234e-06	9.84813e-05		FBgn0139649	FBtr0167628
FBtr0166770	Diet	AG	OP	0.198	0.0397	73	4.99	<.0001	0.198049	3.98487e-06	0.000285667		FBgn0139696	FBtr0167675
FBtr0162833	Diet	AG	OP	0.198	0.05074	73	3.9	0.0002	0.198014	0.000209735	0.00640679		FBgn0139718	FBtr0167697
FBtr0166468	Diet	AG	OP	0.1981	0.04944	73	4.01	0.0001	0.198112	0.000146447	0.00488461		FBgn0139723	FBtr0167702
FBtr0169818	Diet	AG	OP	0.1986	0.04309	73	4.61	<.0001	0.198612	1.68037e-05	0.000908278		FBgn0139725	FBtr0167704
FBtr0168661	Diet	AG	OP	0.1988	0.04802	73	4.14	<.0001	0.198765	9.22127e-05	0.00343083		FBgn0139728	FBtr0167707
FBtr0170034	Diet	AG	OP	0.1988	0.05195	73	3.83	0.0003	0.198784	0.000272043	0.00778266		FBgn0139735	FBtr0167714
FBtr0162874	Diet	AG	OP	0.1994	0.0337	73	5.92	<.0001	0.199409	9.80702e-08	1.32224e-05		FBgn0139736	FBtr0167715
FBtr0173401	Diet	AG	OP	0.1994	0.0478	73	4.17	<.0001	0.199351	8.26578e-05	0.0031558		FBgn0139757	FBtr0167737
FBtr0166023	Diet	AG	OP	0.1995	0.0494	73	4.04	0.0001	0.199471	0.000131557	0.00450188		FBgn0139762	FBtr0167742
FBtr0174207	Diet	AG	OP	0.1999	0.04533	73	4.41	<.0001	0.199906	3.50174e-05	0.00162213		FBgn0139767	FBtr0167747
FBtr0165765	Diet	AG	OP	0.2	0.04226	73	4.73	<.0001	0.199987	1.06047e-05	0.000629707		FBgn0139768	FBtr0167748
FBtr0172238	Diet	AG	OP	0.2	0.04405	73	4.54	<.0001	0.199982	2.1755e-05	0.00111501		FBgn0139769	FBtr0167749
FBtr0161663	Diet	AG	OP	0.2003	0.03992	73	5.02	<.0001	0.20027	3.57784e-06	0.000261546		FBgn0139772	FBtr0167752
FBtr0162831	Diet	AG	OP	0.2005	0.0418	73	4.8	<.0001	0.200495	8.31697e-06	0.000518473		FBgn0139785	FBtr0167765
FBtr0169329	Diet	AG	OP	0.2006	0.04622	73	4.34	<.0001	0.200591	4.51517e-05	0.00197803		FBgn0139791	FBtr0167771
FBtr0167970	Diet	AG	OP	0.2007	0.0522	73	3.85	0.0003	0.200721	0.000255164	0.00741992		FBgn0139793	FBtr0167773
FBtr0171288	Diet	AG	OP	0.2008	0.04625	73	4.34	<.0001	0.200796	4.4768e-05	0.00196556		FBgn0139799	FBtr0167779
FBtr0171679	Diet	AG	OP	0.201	0.0465	73	4.32	<.0001	0.20098	4.81353e-05	0.00207927		FBgn0139803	FBtr0167783
FBtr0166168	Diet	AG	OP	0.201	0.04938	73	4.07	0.0001	0.201034	0.000117097	0.00411874		FBgn0139804	FBtr0167784
FBtr0169936	Diet	AG	OP	0.2011	0.04375	73	4.6	<.0001	0.201052	1.76483e-05	0.000944608		FBgn0139821	FBtr0167801
FBtr0164062	Diet	AG	OP	0.2012	0.04814	73	4.18	<.0001	0.201228	8.00386e-05	0.00307845		FBgn0139825	FBtr0167805
FBtr0172598	Diet	AG	OP	0.2014	0.04326	73	4.66	<.0001	0.201408	1.41268e-05	0.000791278		FBgn0139846	FBtr0167827
FBtr0162954	Diet	AG	OP	0.2015	0.03976	73	5.07	<.0001	0.20147	2.94681e-06	0.000223399		FBgn0139848	FBtr0167829
FBtr0169800	Diet	AG	OP	0.2015	0.0499	73	4.04	0.0001	0.201479	0.00013179	0.00450814		FBgn0139865	FBtr0167846
FBtr0162296	Diet	AG	OP	0.2016	0.05333	73	3.78	0.0003	0.201642	0.000316814	0.00871279		FBgn0139871	FBtr0167852
FBtr0169568	Diet	AG	OP	0.2019	0.04449	73	4.54	<.0001	0.201907	2.18565e-05	0.00111919		FBgn0139874	FBtr0167855
FBtr0174085	Diet	AG	OP	0.2019	0.05058	73	3.99	0.0002	0.201902	0.000154339	0.00508337		FBgn0139890	FBtr0167871
FBtr0172762	Diet	AG	OP	0.202	0.04185	73	4.83	<.0001	0.202021	7.37884e-06	0.000470769		FBgn0139899	FBtr0167880
FBtr0173699	Diet	AG	OP	0.2022	0.04801	73	4.21	<.0001	0.202181	7.15367e-05	0.00282188		FBgn0139904	FBtr0167885
FBtr0174715	Diet	AG	OP	0.2024	0.04437	73	4.56	<.0001	0.202391	2.00667e-05	0.00104582		FBgn0139905	FBtr0167886
FBtr0160987	Diet	AG	OP	0.2024	0.04963	73	4.08	0.0001	0.202389	0.000114663	0.00405313		FBgn0139917	FBtr0167898
FBtr0172990	Diet	AG	OP	0.2025	0.04523	73	4.48	<.0001	0.202542	2.73191e-05	0.00133435		FBgn0139918	FBtr0167899
FBtr0168386	Diet	AG	OP	0.2025	0.04812	73	4.21	<.0001	0.202474	7.23592e-05	0.00284659		FBgn0139920	FBtr0167901
FBtr0168901	Diet	AG	OP	0.2026	0.0424	73	4.78	<.0001	0.202598	8.92269e-06	0.000548529		FBgn0139921	FBtr0167902
FBtr0172938	Diet	AG	OP	0.2028	0.05137	73	3.95	0.0002	0.202846	0.000179138	0.00569044		FBgn0139928	FBtr0167909
FBtr0161351	Diet	AG	OP	0.2029	0.04669	73	4.35	<.0001	0.202924	4.40987e-05	0.00194255		FBgn0139931	FBtr0167912
FBtr0163830	Diet	AG	OP	0.2031	0.04334	73	4.69	<.0001	0.203091	1.26188e-05	0.000723432		FBgn0139933	FBtr0167914
FBtr0163047	Diet	AG	OP	0.2031	0.05038	73	4.03	0.0001	0.20315	0.000134269	0.00457308		FBgn0139946	FBtr0167927
FBtr0167362	Diet	AG	OP	0.2036	0.04535	73	4.49	<.0001	0.203554	2.62778e-05	0.001294		FBgn0139968	FBtr0167949
FBtr0167235	Diet	AG	OP	0.2036	0.05049	73	4.03	0.0001	0.20364	0.000133694	0.00455796		FBgn0139977	FBtr0167958
FBtr0174341	Diet	AG	OP	0.2037	0.04249	73	4.79	<.0001	0.203724	8.35742e-06	0.000520448		FBgn0139979	FBtr0167960
FBtr0174574	Diet	AG	OP	0.2037	0.04346	73	4.69	<.0001	0.203706	1.25589e-05	0.000720633		FBgn0139983	FBtr0167964
FBtr0167927	Diet	AG	OP	0.2038	0.03857	73	5.28	<.0001	0.203804	1.25808e-06	0.000111529		FBgn0139989	FBtr0167970
FBtr0172695	Diet	AG	OP	0.2038	0.04256	73	4.79	<.0001	0.20384	8.53172e-06	0.000529186		FBgn0139996	FBtr0167977
FBtr0165954	Diet	AG	OP	0.2039	0.04147	73	4.92	<.0001	0.203872	5.27324e-06	0.000358683		FBgn0140002	FBtr0167983
FBtr0163171	Diet	AG	OP	0.2039	0.04571	73	4.46	<.0001	0.203873	2.91508e-05	0.00140445		FBgn0140003	FBtr0167984
FBtr0164200	Diet	AG	OP	0.204	0.04889	73	4.17	<.0001	0.204044	8.16757e-05	0.00312677		FBgn0140012	FBtr0167993
FBtr0171593	Diet	AG	OP	0.2042	0.04974	73	4.11	0.0001	0.204217	0.000103815	0.00375705		FBgn0140018	FBtr0167999
FBtr0165181	Diet	AG	OP	0.2042	0.05182	73	3.94	0.0002	0.204178	0.000184698	0.00582424		FBgn0140027	FBtr0168008
FBtr0167402	Diet	AG	OP	0.2045	0.04321	73	4.73	<.0001	0.204542	1.05503e-05	0.000627195		FBgn0140028	FBtr0168009
FBtr0174294	Diet	AG	OP	0.2045	0.04853	73	4.21	<.0001	0.204464	7.11302e-05	0.00280941		FBgn0140039	FBtr0168020
FBtr0170324	Diet	AG	OP	0.2045	0.0524	73	3.9	0.0002	0.20454	0.000209454	0.00640024		FBgn0140041	FBtr0168022
FBtr0161864	Diet	AG	OP	0.2046	0.04587	73	4.46	<.0001	0.204579	2.90897e-05	0.00140218		FBgn0140042	FBtr0168023
FBtr0174624	Diet	AG	OP	0.2047	0.04063	73	5.04	<.0001	0.204678	3.29625e-06	0.000244766		FBgn0140044	FBtr0168025
FBtr0164056	Diet	AG	OP	0.2051	0.03771	73	5.44	<.0001	0.205103	6.80087e-07	6.69442e-05		FBgn0140093	FBtr0168074
FBtr0170443	Diet	AG	OP	0.2051	0.04159	73	4.93	<.0001	0.205053	4.98967e-06	0.000343016		FBgn0140097	FBtr0168078
FBtr0164738	Diet	AG	OP	0.2051	0.04963	73	4.13	<.0001	0.205074	9.48058e-05	0.00350562		FBgn0140098	FBtr0168079
FBtr0173854	Diet	AG	OP	0.2054	0.04853	73	4.23	<.0001	0.205415	6.62355e-05	0.00265983		FBgn0140109	FBtr0168090
FBtr0167239	Diet	AG	OP	0.2054	0.05026	73	4.09	0.0001	0.20537	0.00011138	0.00396435		FBgn0140114	FBtr0168095
FBtr0162599	Diet	AG	OP	0.2056	0.04892	73	4.2	<.0001	0.205608	7.36016e-05	0.00288397		FBgn0140124	FBtr0168105
FBtr0175161	Diet	AG	OP	0.2058	0.0465	73	4.43	<.0001	0.205824	3.29374e-05	0.00154593		FBgn0140126	FBtr0168107
FBtr0161792	Diet	AG	OP	0.2058	0.05134	73	4.01	0.0001	0.205811	0.000145582	0.00486225		FBgn0140131	FBtr0168112
FBtr0163855	Diet	AG	OP	0.206	0.04417	73	4.67	<.0001	0.206046	1.36352e-05	0.000769386		FBgn0140134	FBtr0168115
FBtr0167226	Diet	AG	OP	0.206	0.0502	73	4.1	0.0001	0.205995	0.000104743	0.00378233		FBgn0140156	FBtr0168137
FBtr0173243	Diet	AG	OP	0.2061	0.04928	73	4.18	<.0001	0.206114	7.9251e-05	0.00305475		FBgn0140157	FBtr0168138
FBtr0161427	Diet	AG	OP	0.2062	0.03833	73	5.38	<.0001	0.206194	8.61215e-07	8.14399e-05		FBgn0140159	FBtr0168140
FBtr0174557	Diet	AG	OP	0.2063	0.04073	73	5.06	<.0001	0.206273	2.97207e-06	0.000224944		FBgn0140167	FBtr0168148
FBtr0174979	Diet	AG	OP	0.2064	0.04715	73	4.38	<.0001	0.206388	3.93554e-05	0.00177751		FBgn0140169	FBtr0168150
FBtr0163114	Diet	AG	OP	0.2065	0.05364	73	3.85	0.0003	0.206547	0.000250718	0.0073228		FBgn0140170	FBtr0168151
FBtr0172071	Diet	AG	OP	0.2068	0.03861	73	5.36	<.0001	0.206821	9.43913e-07	8.78984e-05		FBgn0140177	FBtr0168158
FBtr0173817	Diet	AG	OP	0.2068	0.04452	73	4.64	<.0001	0.206794	1.47193e-05	0.000817737		FBgn0140182	FBtr0168163
FBtr0162971	Diet	AG	OP	0.2068	0.05397	73	3.83	0.0003	0.20676	0.000267737	0.00769171		FBgn0140185	FBtr0168166
FBtr0166951	Diet	AG	OP	0.2069	0.04724	73	4.38	<.0001	0.206901	3.90512e-05	0.00176672		FBgn0140197	FBtr0168178
FBtr0165059	Diet	AG	OP	0.2071	0.05289	73	3.92	0.0002	0.207129	0.000200593	0.00619555		FBgn0140200	FBtr0168181
FBtr0167349	Diet	AG	OP	0.2072	0.05419	73	3.82	0.0003	0.207166	0.000275383	0.00785418		FBgn0140201	FBtr0168182
FBtr0170045	Diet	AG	OP	0.2073	0.05157	73	4.02	0.0001	0.207295	0.000140158	0.00472473		FBgn0140209	FBtr0168190
FBtr0171525	Diet	AG	OP	0.2074	0.04357	73	4.76	<.0001	0.207429	9.51582e-06	0.000577484		FBgn0140241	FBtr0168222
FBtr0174360	Diet	AG	OP	0.2074	0.05013	73	4.14	<.0001	0.207391	9.31192e-05	0.00345698		FBgn0140252	FBtr0168233
FBtr0167276	Diet	AG	OP	0.2076	0.0417	73	4.98	<.0001	0.207639	4.12692e-06	0.000294047		FBgn0140254	FBtr0168235
FBtr0165763	Diet	AG	OP	0.2076	0.04292	73	4.84	<.0001	0.207618	7.10651e-06	0.000456552		FBgn0140263	FBtr0168244
FBtr0169746	Diet	AG	OP	0.2076	0.04871	73	4.26	<.0001	0.207637	5.95319e-05	0.00245073		FBgn0140276	FBtr0168257
FBtr0161475	Diet	AG	OP	0.2076	0.05217	73	3.98	0.0002	0.207568	0.000161765	0.0052685		FBgn0140284	FBtr0168265
FBtr0162923	Diet	AG	OP	0.2077	0.04813	73	4.31	<.0001	0.207679	4.94269e-05	0.00212219		FBgn0140287	FBtr0168268
FBtr0173492	Diet	AG	OP	0.2077	0.04827	73	4.3	<.0001	0.207729	5.13932e-05	0.00218752		FBgn0140302	FBtr0168283
FBtr0174590	Diet	AG	OP	0.2079	0.0548	73	3.79	0.0003	0.207894	0.000303699	0.00844541		FBgn0140309	FBtr0168290
FBtr0167051	Diet	AG	OP	0.208	0.05352	73	3.89	0.0002	0.208034	0.000221574	0.00667502		FBgn0140320	FBtr0168301
FBtr0170814	Diet	AG	OP	0.2081	0.05348	73	3.89	0.0002	0.208067	0.000218749	0.00661052		FBgn0140335	FBtr0168316
FBtr0169944	Diet	AG	OP	0.2085	0.04652	73	4.48	<.0001	0.208484	2.69516e-05	0.00132006		FBgn0140347	FBtr0168328
FBtr0166768	Diet	AG	OP	0.2086	0.04452	73	4.69	<.0001	0.208613	1.26093e-05	0.000723016		FBgn0140352	FBtr0168333
FBtr0161357	Diet	AG	OP	0.2086	0.04739	73	4.4	<.0001	0.208568	3.60815e-05	0.00166091		FBgn0140356	FBtr0168337
FBtr0172813	Diet	AG	OP	0.2087	0.04467	73	4.67	<.0001	0.208717	1.3284e-05	0.000753562		FBgn0140357	FBtr0168338
FBtr0175407	Diet	AG	OP	0.2087	0.05365	73	3.89	0.0002	0.208686	0.000219195	0.00662125		FBgn0140367	FBtr0168348
FBtr0168638	Diet	AG	OP	0.2088	0.04209	73	4.96	<.0001	0.208843	4.41998e-06	0.000310773		FBgn0140369	FBtr0168350
FBtr0163837	Diet	AG	OP	0.2088	0.04955	73	4.21	<.0001	0.208757	7.11898e-05	0.00281111		FBgn0140371	FBtr0168352
FBtr0174940	Diet	AG	OP	0.209	0.04867	73	4.29	<.0001	0.20901	5.31535e-05	0.00224544		FBgn0140375	FBtr0168356
FBtr0173369	Diet	AG	OP	0.2092	0.03836	73	5.45	<.0001	0.209185	6.42533e-07	6.38957e-05		FBgn0140383	FBtr0168364
FBtr0173042	Diet	AG	OP	0.2092	0.04735	73	4.42	<.0001	0.209226	3.39367e-05	0.00158301		FBgn0140391	FBtr0168375
FBtr0163696	Diet	AG	OP	0.2092	0.04923	73	4.25	<.0001	0.209202	6.2363e-05	0.00253913		FBgn0140396	FBtr0168380
FBtr0170729	Diet	AG	OP	0.2093	0.03963	73	5.28	<.0001	0.209325	1.27072e-06	0.000112428		FBgn0140402	FBtr0168386
FBtr0173498	Diet	AG	OP	0.2093	0.04866	73	4.3	<.0001	0.209299	5.18107e-05	0.00220101		FBgn0140404	FBtr0168388
FBtr0164237	Diet	AG	OP	0.2093	0.05257	73	3.98	0.0002	0.209254	0.000160547	0.00523812		FBgn0140424	FBtr0168408
FBtr0160884	Diet	AG	OP	0.2094	0.05308	73	3.95	0.0002	0.20942	0.000181166	0.00573886		FBgn0140431	FBtr0168415
FBtr0164090	Diet	AG	OP	0.2094	0.05438	73	3.85	0.0003	0.209403	0.000250476	0.00731752		FBgn0140435	FBtr0168419
FBtr0170959	Diet	AG	OP	0.2095	0.0534	73	3.92	0.0002	0.209542	0.000195284	0.00607282		FBgn0140438	FBtr0168422
FBtr0166382	Diet	AG	OP	0.2095	0.05448	73	3.84	0.0003	0.209462	0.00025552	0.00742746		FBgn0140440	FBtr0168424
FBtr0161509	Diet	AG	OP	0.2096	0.03996	73	5.25	<.0001	0.209586	1.46738e-06	0.000126552		FBgn0140453	FBtr0168437
FBtr0172700	Diet	AG	OP	0.2097	0.04841	73	4.33	<.0001	0.209691	4.65135e-05	0.0020241		FBgn0140467	FBtr0168451
FBtr0175267	Diet	AG	OP	0.2098	0.04594	73	4.57	<.0001	0.2098	1.9632e-05	0.00102804		FBgn0140488	FBtr0168472
FBtr0162282	Diet	AG	OP	0.2098	0.05471	73	3.84	0.0003	0.209834	0.000263598	0.00760263		FBgn0140495	FBtr0168479
FBtr0166206	Diet	AG	OP	0.2099	0.0359	73	5.85	<.0001	0.209912	1.30828e-07	1.68752e-05		FBgn0140496	FBtr0168480
FBtr0161267	Diet	AG	OP	0.2099	0.05457	73	3.85	0.0003	0.209897	0.000254201	0.0073989		FBgn0140498	FBtr0168482
FBtr0169742	Diet	AG	OP	0.21	0.0406	73	5.17	<.0001	0.210025	1.95033e-06	0.000159451		FBgn0140500	FBtr0168484
FBtr0163161	Diet	AG	OP	0.2102	0.04762	73	4.41	<.0001	0.210247	3.43769e-05	0.00159901		FBgn0140504	FBtr0168488
FBtr0173837	Diet	AG	OP	0.2103	0.04345	73	4.84	<.0001	0.210313	7.02916e-06	0.000452536		FBgn0140513	FBtr0168497
FBtr0164805	Diet	AG	OP	0.2104	0.05015	73	4.2	<.0001	0.21042	7.56439e-05	0.00294559		FBgn0140517	FBtr0168501
FBtr0170898	Diet	AG	OP	0.2106	0.05313	73	3.96	0.0002	0.210588	0.000170272	0.00547618		FBgn0140524	FBtr0168508
FBtr0161458	Diet	AG	OP	0.2107	0.04262	73	4.95	<.0001	0.210742	4.71261e-06	0.00032745		FBgn0140525	FBtr0168509
FBtr0165434	Diet	AG	OP	0.2107	0.04977	73	4.23	<.0001	0.210708	6.6075e-05	0.00265516		FBgn0140536	FBtr0168520
FBtr0163716	Diet	AG	OP	0.2108	0.04918	73	4.29	<.0001	0.210808	5.46068e-05	0.00229303		FBgn0140549	FBtr0168533
FBtr0171233	Diet	AG	OP	0.2108	0.04927	73	4.28	<.0001	0.210777	5.63783e-05	0.00235031		FBgn0140553	FBtr0168537
FBtr0174606	Diet	AG	OP	0.2109	0.05652	73	3.73	0.0004	0.210872	0.00037435	0.00985703		FBgn0140557	FBtr0168541
FBtr0173887	Diet	AG	OP	0.2112	0.05072	73	4.16	<.0001	0.211156	8.48926e-05	0.00322029		FBgn0140569	FBtr0168553
FBtr0168878	Diet	AG	OP	0.2113	0.04479	73	4.72	<.0001	0.211264	1.12098e-05	0.000658167		FBgn0140583	FBtr0168567
FBtr0172419	Diet	AG	OP	0.2115	0.04893	73	4.32	<.0001	0.211466	4.81628e-05	0.00208021		FBgn0140584	FBtr0168568
FBtr0172044	Diet	AG	OP	0.2115	0.05671	73	3.73	0.0004	0.211491	0.000376998	0.00990794		FBgn0140585	FBtr0168569
FBtr0169764	Diet	AG	OP	0.2116	0.05153	73	4.11	0.0001	0.211551	0.000103984	0.00376154		FBgn0140596	FBtr0168580
FBtr0161163	Diet	AG	OP	0.212	0.04798	73	4.42	<.0001	0.211987	3.38823e-05	0.00158108		FBgn0140597	FBtr0168581
FBtr0170196	Diet	AG	OP	0.212	0.05355	73	3.96	0.0002	0.211955	0.000173707	0.00556105		FBgn0140598	FBtr0168582
FBtr0173742	Diet	AG	OP	0.2121	0.04109	73	5.16	<.0001	0.21211	2.02805e-06	0.000164654		FBgn0140601	FBtr0168585
FBtr0161319	Diet	AG	OP	0.2124	0.0484	73	4.39	<.0001	0.212439	3.76744e-05	0.00171781		FBgn0140617	FBtr0168601
FBtr0167314	Diet	AG	OP	0.2124	0.05173	73	4.11	0.0001	0.212447	0.000103402	0.00374543		FBgn0140623	FBtr0168607
FBtr0170763	Diet	AG	OP	0.2124	0.05213	73	4.07	0.0001	0.212397	0.000115804	0.00408364		FBgn0140645	FBtr0168629
FBtr0173758	Diet	AG	OP	0.2125	0.04472	73	4.75	<.0001	0.212533	9.83206e-06	0.000592795		FBgn0140646	FBtr0168630
FBtr0165199	Diet	AG	OP	0.2125	0.04757	73	4.47	<.0001	0.21249	2.84391e-05	0.0013773		FBgn0140647	FBtr0168631
FBtr0167805	Diet	AG	OP	0.2126	0.04438	73	4.79	<.0001	0.212637	8.4689e-06	0.000526098		FBgn0140648	FBtr0168632
FBtr0166338	Diet	AG	OP	0.2127	0.05402	73	3.94	0.0002	0.212664	0.000186544	0.00586755		FBgn0140654	FBtr0168638
FBtr0165323	Diet	AG	OP	0.2129	0.04259	73	5	<.0001	0.21288	3.83248e-06	0.000276784		FBgn0140669	FBtr0168653
FBtr0164871	Diet	AG	OP	0.213	0.04102	73	5.19	<.0001	0.212994	1.80676e-06	0.000149755		FBgn0140670	FBtr0168654
FBtr0163475	Diet	AG	OP	0.213	0.04599	73	4.63	<.0001	0.212964	1.5513e-05	0.000852377		FBgn0140680	FBtr0168665
FBtr0175374	Diet	AG	OP	0.213	0.05072	73	4.2	<.0001	0.212976	7.46905e-05	0.00291685		FBgn0140682	FBtr0168667
FBtr0162541	Diet	AG	OP	0.2131	0.04817	73	4.42	<.0001	0.213083	3.3259e-05	0.00155788		FBgn0140692	FBtr0168677
FBtr0165854	Diet	AG	OP	0.2132	0.05001	73	4.26	<.0001	0.213158	5.96908e-05	0.00245566		FBgn0140697	FBtr0168682
FBtr0168138	Diet	AG	OP	0.2133	0.03757	73	5.68	<.0001	0.213284	2.61873e-07	3.02404e-05		FBgn0140703	FBtr0168688
FBtr0163887	Diet	AG	OP	0.2134	0.03479	73	6.14	<.0001	0.213423	3.98898e-08	6.16156e-06		FBgn0140716	FBtr0168701
FBtr0165876	Diet	AG	OP	0.2134	0.04203	73	5.08	<.0001	0.213438	2.82014e-06	0.000215484		FBgn0140722	FBtr0168707
FBtr0168667	Diet	AG	OP	0.2134	0.04978	73	4.29	<.0001	0.213381	5.46461e-05	0.00229441		FBgn0140726	FBtr0168711
FBtr0169392	Diet	AG	OP	0.2138	0.05208	73	4.1	0.0001	0.213762	0.000104344	0.00377133		FBgn0140738	FBtr0168723
FBtr0174852	Diet	AG	OP	0.2139	0.04664	73	4.59	<.0001	0.213912	1.82616e-05	0.000970656		FBgn0140741	FBtr0168726
FBtr0164308	Diet	AG	OP	0.2141	0.0442	73	4.84	<.0001	0.214131	6.92652e-06	0.000447209		FBgn0140742	FBtr0168727
FBtr0162329	Diet	AG	OP	0.2141	0.04564	73	4.69	<.0001	0.214119	1.23423e-05	0.000710672		FBgn0140770	FBtr0168755
FBtr0167999	Diet	AG	OP	0.2141	0.05671	73	3.77	0.0003	0.214079	0.0003237	0.0088552		FBgn0140776	FBtr0168761
FBtr0171025	Diet	AG	OP	0.2142	0.05522	73	3.88	0.0002	0.214245	0.000226947	0.00679567		FBgn0140799	FBtr0168784
FBtr0174772	Diet	AG	OP	0.2143	0.04909	73	4.37	<.0001	0.214279	4.11293e-05	0.00183937		FBgn0140802	FBtr0168787
FBtr0173296	Diet	AG	OP	0.2144	0.04211	73	5.09	<.0001	0.21443	2.66367e-06	0.000205563		FBgn0140815	FBtr0168800
FBtr0166273	Diet	AG	OP	0.2144	0.05644	73	3.8	0.0003	0.214358	0.000299335	0.00835651		FBgn0140818	FBtr0168803
FBtr0163466	Diet	AG	OP	0.2145	0.05475	73	3.92	0.0002	0.214452	0.000200065	0.00618317		FBgn0140826	FBtr0168811
FBtr0161260	Diet	AG	OP	0.215	0.05396	73	3.98	0.0002	0.214962	0.000158809	0.00519475		FBgn0140843	FBtr0168828
FBtr0173277	Diet	AG	OP	0.2151	0.05101	73	4.22	<.0001	0.215116	7.01375e-05	0.00277937		FBgn0140848	FBtr0168833
FBtr0168396	Diet	AG	OP	0.2152	0.03848	73	5.59	<.0001	0.215221	3.66014e-07	4.00038e-05		FBgn0140866	FBtr0168851
FBtr0165794	Diet	AG	OP	0.2153	0.0531	73	4.05	0.0001	0.21531	0.00012414	0.00430593		FBgn0140867	FBtr0168852
FBtr0165635	Diet	AG	OP	0.2155	0.04205	73	5.12	<.0001	0.215511	2.34864e-06	0.000185683		FBgn0140868	FBtr0168853
FBtr0174920	Diet	AG	OP	0.2155	0.05323	73	4.05	0.0001	0.215493	0.000127139	0.00438513		FBgn0140889	FBtr0168875
FBtr0163952	Diet	AG	OP	0.2157	0.03623	73	5.95	<.0001	0.215679	8.43715e-08	1.16419e-05		FBgn0140892	FBtr0168878
FBtr0169281	Diet	AG	OP	0.2158	0.03354	73	6.43	<.0001	0.21577	1.14598e-08	2.1092e-06		FBgn0140898	FBtr0168884
FBtr0166473	Diet	AG	OP	0.2159	0.04831	73	4.47	<.0001	0.215912	2.81916e-05	0.001368		FBgn0140905	FBtr0168891
FBtr0164393	Diet	AG	OP	0.216	0.03745	73	5.77	<.0001	0.215996	1.80528e-07	2.21553e-05		FBgn0140907	FBtr0168893
FBtr0173577	Diet	AG	OP	0.216	0.04623	73	4.67	<.0001	0.21602	1.32694e-05	0.000752901		FBgn0140920	FBtr0168906
FBtr0166815	Diet	AG	OP	0.2162	0.03855	73	5.61	<.0001	0.216203	3.44459e-07	3.80229e-05		FBgn0140923	FBtr0168909
FBtr0164115	Diet	AG	OP	0.2163	0.03603	73	6	<.0001	0.216309	6.85843e-08	9.76222e-06		FBgn0140924	FBtr0168910
FBtr0166725	Diet	AG	OP	0.2163	0.04362	73	4.96	<.0001	0.216259	4.48506e-06	0.000314444		FBgn0140930	FBtr0168916
FBtr0173209	Diet	AG	OP	0.2164	0.04797	73	4.51	<.0001	0.216374	2.41732e-05	0.00121195		FBgn0140947	FBtr0168933
FBtr0174965	Diet	AG	OP	0.2168	0.04606	73	4.71	<.0001	0.216777	1.16928e-05	0.00068056		FBgn0140962	FBtr0168948
FBtr0161941	Diet	AG	OP	0.217	0.04373	73	4.96	<.0001	0.217034	4.39252e-06	0.000309192		FBgn0140963	FBtr0168949
FBtr0171126	Diet	AG	OP	0.2171	0.04643	73	4.68	<.0001	0.217149	1.30176e-05	0.000741674		FBgn0140964	FBtr0168950
FBtr0169753	Diet	AG	OP	0.2173	0.03949	73	5.5	<.0001	0.217287	5.28532e-07	5.43076e-05		FBgn0140976	FBtr0168962
FBtr0161231	Diet	AG	OP	0.2174	0.04703	73	4.62	<.0001	0.217387	1.59728e-05	0.00087264		FBgn0140980	FBtr0168966
FBtr0172662	Diet	AG	OP	0.2175	0.04358	73	4.99	<.0001	0.217524	3.94551e-06	0.000283343		FBgn0140991	FBtr0168977
FBtr0161856	Diet	AG	OP	0.2175	0.0563	73	3.86	0.0002	0.217531	0.000239587	0.00707834		FBgn0141046	FBtr0169032
FBtr0161900	Diet	AG	OP	0.2175	0.05732	73	3.79	0.0003	0.217492	0.000302711	0.00842555		FBgn0141047	FBtr0169033
FBtr0172040	Diet	AG	OP	0.2177	0.04839	73	4.5	<.0001	0.217677	2.53371e-05	0.00125742		FBgn0141054	FBtr0169040
FBtr0174507	Diet	AG	OP	0.2177	0.05813	73	3.75	0.0004	0.217732	0.000357113	0.00952093		FBgn0141083	FBtr0169069
FBtr0175298	Diet	AG	OP	0.2181	0.04809	73	4.54	<.0001	0.218138	2.20342e-05	0.00112629		FBgn0141118	FBtr0169104
FBtr0169906	Diet	AG	OP	0.2184	0.05827	73	3.75	0.0004	0.218432	0.000352945	0.00944074		FBgn0141126	FBtr0169112
FBtr0163950	Diet	AG	OP	0.2186	0.04158	73	5.26	<.0001	0.218552	1.4028e-06	0.000121979		FBgn0141129	FBtr0169115
FBtr0161264	Diet	AG	OP	0.2186	0.04812	73	4.54	<.0001	0.218594	2.14994e-05	0.00110467		FBgn0141132	FBtr0169118
FBtr0167888	Diet	AG	OP	0.2187	0.04072	73	5.37	<.0001	0.218651	8.98032e-07	8.43135e-05		FBgn0141133	FBtr0169119
FBtr0161345	Diet	AG	OP	0.2187	0.04402	73	4.97	<.0001	0.218665	4.32762e-06	0.000305522		FBgn0141145	FBtr0169131
FBtr0171073	Diet	AG	OP	0.2187	0.04859	73	4.5	<.0001	0.218727	2.50598e-05	0.0012467		FBgn0141147	FBtr0169133
FBtr0171438	Diet	AG	OP	0.2189	0.05139	73	4.26	<.0001	0.218928	6.00924e-05	0.00246801		FBgn0141151	FBtr0169137
FBtr0170409	Diet	AG	OP	0.219	0.04859	73	4.51	<.0001	0.218959	2.45648e-05	0.00122722		FBgn0141152	FBtr0169138
FBtr0174914	Diet	AG	OP	0.2191	0.05857	73	3.74	0.0004	0.219098	0.000362642	0.00962955		FBgn0141153	FBtr0169139
FBtr0166600	Diet	AG	OP	0.2194	0.04136	73	5.31	<.0001	0.219433	1.15567e-06	0.000103974		FBgn0141158	FBtr0169144
FBtr0170417	Diet	AG	OP	0.2194	0.04312	73	5.09	<.0001	0.219431	2.70759e-06	0.000208332		FBgn0141172	FBtr0169158
FBtr0170474	Diet	AG	OP	0.2195	0.04319	73	5.08	<.0001	0.219482	2.77525e-06	0.000212646		FBgn0141181	FBtr0169167
FBtr0171834	Diet	AG	OP	0.2195	0.04921	73	4.46	<.0001	0.219458	2.91458e-05	0.00140427		FBgn0141182	FBtr0169168
FBtr0166383	Diet	AG	OP	0.2195	0.0505	73	4.35	<.0001	0.219469	4.41685e-05	0.00194509		FBgn0141210	FBtr0169196
FBtr0165438	Diet	AG	OP	0.2195	0.05609	73	3.91	0.0002	0.219475	0.000202505	0.0062394		FBgn0141216	FBtr0169202
FBtr0162603	Diet	AG	OP	0.2195	0.05771	73	3.8	0.0003	0.219475	0.000294548	0.00825631		FBgn0141221	FBtr0169207
FBtr0175605	Diet	AG	OP	0.2196	0.04124	73	5.32	<.0001	0.219611	1.07038e-06	9.75882e-05		FBgn0141223	FBtr0169209
FBtr0175577	Diet	AG	OP	0.2196	0.04214	73	5.21	<.0001	0.219589	1.67983e-06	0.00014121		FBgn0141232	FBtr0169218
FBtr0175304	Diet	AG	OP	0.2196	0.05004	73	4.39	<.0001	0.219586	3.78858e-05	0.00172554		FBgn0141234	FBtr0169220
FBtr0172405	Diet	AG	OP	0.2196	0.05134	73	4.28	<.0001	0.219609	5.64121e-05	0.00235149		FBgn0141235	FBtr0169221
FBtr0171818	Diet	AG	OP	0.2197	0.04648	73	4.73	<.0001	0.219716	1.0814e-05	0.000639742		FBgn0141237	FBtr0169223
FBtr0164325	Diet	AG	OP	0.2197	0.05886	73	3.73	0.0004	0.219656	0.000373819	0.00984697		FBgn0141242	FBtr0169228
FBtr0164464	Diet	AG	OP	0.22	0.04547	73	4.84	<.0001	0.219968	7.10281e-06	0.000456357		FBgn0141249	FBtr0169235
FBtr0164460	Diet	AG	OP	0.2201	0.04872	73	4.52	<.0001	0.22011	2.35205e-05	0.00118614		FBgn0141255	FBtr0169241
FBtr0169596	Diet	AG	OP	0.2202	0.0587	73	3.75	0.0003	0.220218	0.000349811	0.00937878		FBgn0141259	FBtr0169245
FBtr0161409	Diet	AG	OP	0.2204	0.04835	73	4.56	<.0001	0.220384	2.02706e-05	0.00105441		FBgn0141261	FBtr0169247
FBtr0165456	Diet	AG	OP	0.2204	0.04991	73	4.42	<.0001	0.220443	3.4107e-05	0.00158924		FBgn0141262	FBtr0169248
FBtr0168909	Diet	AG	OP	0.2204	0.05355	73	4.12	0.0001	0.220384	0.0001004	0.00366132		FBgn0141286	FBtr0169272
FBtr0173815	Diet	AG	OP	0.2205	0.05602	73	3.94	0.0002	0.220485	0.000187539	0.00589126		FBgn0141292	FBtr0169278
FBtr0174035	Diet	AG	OP	0.2206	0.04204	73	5.25	<.0001	0.22064	1.44739e-06	0.000125126		FBgn0141295	FBtr0169281
FBtr0165172	Diet	AG	OP	0.2208	0.0423	73	5.22	<.0001	0.220792	1.61818e-06	0.00013701		FBgn0141309	FBtr0169295
FBtr0164668	Diet	AG	OP	0.2208	0.05561	73	3.97	0.0002	0.220772	0.000166564	0.0053856		FBgn0141315	FBtr0169301
FBtr0170704	Diet	AG	OP	0.2209	0.05311	73	4.16	<.0001	0.220881	8.62429e-05	0.0032598		FBgn0141316	FBtr0169302
FBtr0168021	Diet	AG	OP	0.2209	0.05864	73	3.77	0.0003	0.22093	0.000331195	0.00900713		FBgn0141326	FBtr0169312
FBtr0164165	Diet	AG	OP	0.221	0.04564	73	4.84	<.0001	0.220958	7.01775e-06	0.000451952		FBgn0141333	FBtr0169319
FBtr0168424	Diet	AG	OP	0.221	0.04676	73	4.73	<.0001	0.220996	1.08413e-05	0.000641056		FBgn0141342	FBtr0169328
FBtr0163174	Diet	AG	OP	0.2212	0.04688	73	4.72	<.0001	0.221237	1.11349e-05	0.000654748		FBgn0141343	FBtr0169329
FBtr0165882	Diet	AG	OP	0.2213	0.0425	73	5.21	<.0001	0.22133	1.70194e-06	0.000142686		FBgn0141349	FBtr0169335
FBtr0161097	Diet	AG	OP	0.2214	0.04979	73	4.45	<.0001	0.221445	3.04786e-05	0.00145522		FBgn0141363	FBtr0169349
FBtr0173094	Diet	AG	OP	0.2216	0.04812	73	4.6	<.0001	0.22157	1.71024e-05	0.000921174		FBgn0141377	FBtr0169363
FBtr0166161	Diet	AG	OP	0.2218	0.05164	73	4.29	<.0001	0.221771	5.31692e-05	0.00224593		FBgn0141378	FBtr0169364
FBtr0161300	Diet	AG	OP	0.2221	0.05221	73	4.25	<.0001	0.222088	6.15191e-05	0.00251286		FBgn0141383	FBtr0169369
FBtr0164611	Diet	AG	OP	0.2221	0.05358	73	4.15	<.0001	0.22209	9.03977e-05	0.0033797		FBgn0141384	FBtr0169370
FBtr0172892	Diet	AG	OP	0.2222	0.04643	73	4.79	<.0001	0.222178	8.66588e-06	0.000535845		FBgn0141389	FBtr0169375
FBtr0169755	Diet	AG	OP	0.2223	0.04588	73	4.84	<.0001	0.22225	6.92254e-06	0.000446985		FBgn0141400	FBtr0169386
FBtr0169960	Diet	AG	OP	0.2223	0.05216	73	4.26	<.0001	0.222286	5.97751e-05	0.00245788		FBgn0141402	FBtr0169388
FBtr0166386	Diet	AG	OP	0.2224	0.04663	73	4.77	<.0001	0.222361	9.23969e-06	0.000564068		FBgn0141403	FBtr0169389
FBtr0174990	Diet	AG	OP	0.2225	0.05114	73	4.35	<.0001	0.222516	4.33411e-05	0.00191624		FBgn0141406	FBtr0169392
FBtr0164199	Diet	AG	OP	0.2227	0.04176	73	5.33	<.0001	0.222668	1.03971e-06	9.52428e-05		FBgn0141407	FBtr0169393
FBtr0167001	Diet	AG	OP	0.2227	0.04587	73	4.85	<.0001	0.222674	6.65593e-06	0.000433097		FBgn0141413	FBtr0169399
FBtr0169946	Diet	AG	OP	0.2228	0.05212	73	4.28	<.0001	0.222828	5.6959e-05	0.00236916		FBgn0141431	FBtr0169417
FBtr0174849	Diet	AG	OP	0.223	0.05072	73	4.4	<.0001	0.223029	3.66521e-05	0.00168168		FBgn0141433	FBtr0169419
FBtr0174172	Diet	AG	OP	0.223	0.05372	73	4.15	<.0001	0.223007	8.84239e-05	0.00332267		FBgn0141434	FBtr0169420
FBtr0162834	Diet	AG	OP	0.2231	0.03883	73	5.75	<.0001	0.2231	1.97902e-07	2.39206e-05		FBgn0141435	FBtr0169421
FBtr0165945	Diet	AG	OP	0.2231	0.0594	73	3.76	0.0003	0.223116	0.000344309	0.00926892		FBgn0141446	FBtr0169432
FBtr0169826	Diet	AG	OP	0.2232	0.03987	73	5.6	<.0001	0.223245	3.57991e-07	3.92646e-05		FBgn0141463	FBtr0169449
FBtr0166113	Diet	AG	OP	0.2232	0.05813	73	3.84	0.0003	0.223165	0.000260378	0.00753154		FBgn0141488	FBtr0169474
FBtr0174236	Diet	AG	OP	0.2234	0.0499	73	4.48	<.0001	0.22339	2.73802e-05	0.00133676		FBgn0141498	FBtr0169484
FBtr0164533	Diet	AG	OP	0.2236	0.0468	73	4.78	<.0001	0.223611	8.92371e-06	0.000548582		FBgn0141514	FBtr0169500
FBtr0162180	Diet	AG	OP	0.2238	0.05492	73	4.08	0.0001	0.223824	0.000115517	0.00407567		FBgn0141517	FBtr0169503
FBtr0164173	Diet	AG	OP	0.2238	0.05688	73	3.93	0.0002	0.223797	0.000188416	0.0059117		FBgn0141524	FBtr0169510
FBtr0164832	Diet	AG	OP	0.2239	0.04844	73	4.62	<.0001	0.223912	1.59921e-05	0.0008734		FBgn0141547	FBtr0169533
FBtr0174517	Diet	AG	OP	0.224	0.05634	73	3.98	0.0002	0.223959	0.000163737	0.0053164		FBgn0141548	FBtr0169534
FBtr0169536	Diet	AG	OP	0.2241	0.0506	73	4.43	<.0001	0.224054	3.27077e-05	0.00153752		FBgn0141558	FBtr0169544
FBtr0162218	Diet	AG	OP	0.2242	0.05339	73	4.2	<.0001	0.22424	7.43622e-05	0.00290717		FBgn0141559	FBtr0169545
FBtr0171664	Diet	AG	OP	0.2243	0.04233	73	5.3	<.0001	0.224312	1.18789e-06	0.000106384		FBgn0141578	FBtr0169564
FBtr0168812	Diet	AG	OP	0.2243	0.05222	73	4.3	<.0001	0.224344	5.28145e-05	0.00223449		FBgn0141580	FBtr0169566
FBtr0173671	Diet	AG	OP	0.2245	0.04309	73	5.21	<.0001	0.22447	1.68674e-06	0.000141661		FBgn0141581	FBtr0169567
FBtr0169214	Diet	AG	OP	0.2245	0.05227	73	4.29	<.0001	0.224484	5.31416e-05	0.00224506		FBgn0141598	FBtr0169584
FBtr0161758	Diet	AG	OP	0.2246	0.05505	73	4.08	0.0001	0.224582	0.000113907	0.00403286		FBgn0141610	FBtr0169596
FBtr0168653	Diet	AG	OP	0.2248	0.04168	73	5.39	<.0001	0.22476	8.17677e-07	7.80223e-05		FBgn0141621	FBtr0169607
FBtr0168857	Diet	AG	OP	0.2248	0.04174	73	5.39	<.0001	0.224817	8.37897e-07	7.96254e-05		FBgn0141657	FBtr0169643
FBtr0164231	Diet	AG	OP	0.2249	0.05256	73	4.28	<.0001	0.224876	5.61934e-05	0.00234469		FBgn0141669	FBtr0169655
FBtr0173072	Diet	AG	OP	0.225	0.046	73	4.89	<.0001	0.22499	5.79712e-06	0.000387282		FBgn0141676	FBtr0169662
FBtr0175025	Diet	AG	OP	0.225	0.04937	73	4.56	<.0001	0.225019	2.03037e-05	0.00105576		FBgn0141699	FBtr0169685
FBtr0172016	Diet	AG	OP	0.2252	0.04014	73	5.61	<.0001	0.225152	3.43464e-07	3.79303e-05		FBgn0141704	FBtr0169690
FBtr0163832	Diet	AG	OP	0.2253	0.05514	73	4.09	0.0001	0.225301	0.000111397	0.00396486		FBgn0141710	FBtr0169696
FBtr0161968	Diet	AG	OP	0.2255	0.0369	73	6.11	<.0001	0.225484	4.41179e-08	6.71196e-06		FBgn0141714	FBtr0169700
FBtr0164300	Diet	AG	OP	0.2256	0.04322	73	5.22	<.0001	0.225605	1.62245e-06	0.00013729		FBgn0141721	FBtr0169707
FBtr0167702	Diet	AG	OP	0.2259	0.04362	73	5.18	<.0001	0.225889	1.90045e-06	0.000156135		FBgn0141727	FBtr0169713
FBtr0168168	Diet	AG	OP	0.2261	0.05364	73	4.21	<.0001	0.22609	7.06572e-05	0.00279486		FBgn0141728	FBtr0169714
FBtr0161937	Diet	AG	OP	0.2262	0.04748	73	4.76	<.0001	0.226223	9.37007e-06	0.000570262		FBgn0141736	FBtr0169722
FBtr0165192	Diet	AG	OP	0.2266	0.04273	73	5.3	<.0001	0.22656	1.16987e-06	0.000105048		FBgn0141742	FBtr0169728
FBtr0173955	Diet	AG	OP	0.2267	0.05926	73	3.83	0.0003	0.22669	0.000272872	0.00780049		FBgn0141756	FBtr0169742
FBtr0166139	Diet	AG	OP	0.2268	0.05116	73	4.43	<.0001	0.226832	3.20905e-05	0.00151479		FBgn0141760	FBtr0169746
FBtr0169302	Diet	AG	OP	0.227	0.04326	73	5.25	<.0001	0.227001	1.45092e-06	0.000125368		FBgn0141769	FBtr0169755
FBtr0161793	Diet	AG	OP	0.227	0.05217	73	4.35	<.0001	0.226994	4.33733e-05	0.00191735		FBgn0141778	FBtr0169764
FBtr0167434	Diet	AG	OP	0.2271	0.0352	73	6.45	<.0001	0.227143	1.0545e-08	1.9627e-06		FBgn0141782	FBtr0169768
FBtr0169432	Diet	AG	OP	0.2271	0.05054	73	4.49	<.0001	0.227091	2.58195e-05	0.00127615		FBgn0141789	FBtr0169775
FBtr0167366	Diet	AG	OP	0.2271	0.05601	73	4.05	0.0001	0.227084	0.000124455	0.00431399		FBgn0141793	FBtr0169779
FBtr0167237	Diet	AG	OP	0.2272	0.04098	73	5.54	<.0001	0.227213	4.45272e-07	4.71079e-05		FBgn0141813	FBtr0169799
FBtr0173319	Diet	AG	OP	0.2272	0.05119	73	4.44	<.0001	0.227231	3.14338e-05	0.00149076		FBgn0141814	FBtr0169800
FBtr0171974	Diet	AG	OP	0.2272	0.053	73	4.29	<.0001	0.227208	5.45348e-05	0.00229056		FBgn0141817	FBtr0169803
FBtr0163368	Diet	AG	OP	0.2274	0.03525	73	6.45	<.0001	0.227435	1.05804e-08	1.96868e-06		FBgn0141820	FBtr0169806
FBtr0170815	Diet	AG	OP	0.2274	0.04904	73	4.64	<.0001	0.22735	1.52157e-05	0.000839231		FBgn0141824	FBtr0169810
FBtr0174222	Diet	AG	OP	0.2275	0.05191	73	4.38	<.0001	0.227542	3.85597e-05	0.00174935		FBgn0141832	FBtr0169818
FBtr0166617	Diet	AG	OP	0.2275	0.05298	73	4.3	<.0001	0.227531	5.30135e-05	0.00224113		FBgn0141834	FBtr0169820
FBtr0163859	Diet	AG	OP	0.2276	0.03958	73	5.75	<.0001	0.227553	1.9441e-07	2.35703e-05		FBgn0141840	FBtr0169826
FBtr0162645	Diet	AG	OP	0.2277	0.04657	73	4.89	<.0001	0.227651	5.85902e-06	0.000390539		FBgn0141843	FBtr0169829
FBtr0172159	Diet	AG	OP	0.2281	0.03762	73	6.06	<.0001	0.22805	5.41345e-08	7.98585e-06		FBgn0141849	FBtr0169835
FBtr0165719	Diet	AG	OP	0.2281	0.04693	73	4.86	<.0001	0.228074	6.53459e-06	0.000426611		FBgn0141857	FBtr0169843
FBtr0160873	Diet	AG	OP	0.2281	0.04716	73	4.84	<.0001	0.228091	7.12646e-06	0.000457625		FBgn0141865	FBtr0169851
FBtr0164631	Diet	AG	OP	0.2282	0.03253	73	7.01	<.0001	0.228159	9.78876e-10	2.49023e-07		FBgn0141867	FBtr0169853
FBtr0170232	Diet	AG	OP	0.2282	0.057	73	4	0.0001	0.228206	0.000148306	0.004931		FBgn0141868	FBtr0169854
FBtr0168865	Diet	AG	OP	0.2283	0.04567	73	5	<.0001	0.228301	3.82747e-06	0.000276472		FBgn0141880	FBtr0169866
FBtr0167498	Diet	AG	OP	0.2283	0.06069	73	3.76	0.0003	0.228316	0.000338038	0.00914459		FBgn0141893	FBtr0169879
FBtr0169139	Diet	AG	OP	0.2284	0.0558	73	4.09	0.0001	0.22838	0.000108783	0.0038934		FBgn0141898	FBtr0169884
FBtr0168612	Diet	AG	OP	0.2285	0.04218	73	5.42	<.0001	0.228492	7.41726e-07	7.19797e-05		FBgn0141900	FBtr0169886
FBtr0171049	Diet	AG	OP	0.2285	0.05408	73	4.23	<.0001	0.228493	6.80233e-05	0.00271418		FBgn0141911	FBtr0169897
FBtr0168472	Diet	AG	OP	0.2285	0.05532	73	4.13	<.0001	0.228472	9.54989e-05	0.00352484		FBgn0141912	FBtr0169898
FBtr0170362	Diet	AG	OP	0.2286	0.05069	73	4.51	<.0001	0.228602	2.42592e-05	0.00121537		FBgn0141917	FBtr0169903
FBtr0172913	Diet	AG	OP	0.2287	0.0407	73	5.62	<.0001	0.228739	3.29486e-07	3.66485e-05		FBgn0141920	FBtr0169906
FBtr0170403	Diet	AG	OP	0.2288	0.04128	73	5.54	<.0001	0.228798	4.50068e-07	4.75286e-05		FBgn0141926	FBtr0169912
FBtr0162665	Diet	AG	OP	0.2289	0.0502	73	4.56	<.0001	0.228857	2.02095e-05	0.00105172		FBgn0141937	FBtr0169923
FBtr0168756	Diet	AG	OP	0.2289	0.05507	73	4.16	<.0001	0.228919	8.67933e-05	0.00327597		FBgn0141946	FBtr0169932
FBtr0164516	Diet	AG	OP	0.2289	0.05918	73	3.87	0.0002	0.228948	0.000235733	0.00699395		FBgn0141951	FBtr0169937
FBtr0170245	Diet	AG	OP	0.2289	0.05936	73	3.86	0.0002	0.228899	0.000245963	0.00722039		FBgn0141952	FBtr0169938
FBtr0167405	Diet	AG	OP	0.229	0.03909	73	5.86	<.0001	0.22899	1.24596e-07	1.61851e-05		FBgn0141953	FBtr0169939
FBtr0167278	Diet	AG	OP	0.2294	0.05354	73	4.28	<.0001	0.22936	5.51838e-05	0.00231195		FBgn0141958	FBtr0169944
FBtr0171344	Diet	AG	OP	0.2295	0.0579	73	3.96	0.0002	0.229459	0.000170557	0.00548308		FBgn0141974	FBtr0169960
FBtr0174761	Diet	AG	OP	0.2296	0.04332	73	5.3	<.0001	0.229635	1.17493e-06	0.00010543		FBgn0141977	FBtr0169963
FBtr0162924	Diet	AG	OP	0.2297	0.04043	73	5.68	<.0001	0.229693	2.57265e-07	2.97943e-05		FBgn0141985	FBtr0169971
FBtr0164747	Diet	AG	OP	0.2297	0.0408	73	5.63	<.0001	0.229738	3.14823e-07	3.52895e-05		FBgn0141986	FBtr0169972
FBtr0174984	Diet	AG	OP	0.2297	0.05118	73	4.49	<.0001	0.229657	2.63292e-05	0.00129601		FBgn0141987	FBtr0169973
FBtr0170639	Diet	AG	OP	0.2297	0.05135	73	4.47	<.0001	0.22973	2.774e-05	0.00135053		FBgn0141989	FBtr0169975
FBtr0165667	Diet	AG	OP	0.2297	0.06057	73	3.79	0.0003	0.229718	0.000304859	0.00846884		FBgn0142008	FBtr0169994
FBtr0174014	Diet	AG	OP	0.2299	0.05904	73	3.89	0.0002	0.229902	0.000216221	0.00655326		FBgn0142009	FBtr0169995
FBtr0171790	Diet	AG	OP	0.23	0.05717	73	4.02	0.0001	0.230047	0.000138146	0.00467368		FBgn0142015	FBtr0170001
FBtr0168568	Diet	AG	OP	0.2301	0.04935	73	4.66	<.0001	0.230136	1.37181e-05	0.000773148		FBgn0142017	FBtr0170003
FBtr0171198	Diet	AG	OP	0.2304	0.04102	73	5.62	<.0001	0.230356	3.35229e-07	3.71677e-05		FBgn0142019	FBtr0170005
FBtr0163093	Diet	AG	OP	0.2304	0.04759	73	4.84	<.0001	0.230358	7.03122e-06	0.000452619		FBgn0142036	FBtr0170022
FBtr0174267	Diet	AG	OP	0.2306	0.0611	73	3.77	0.0003	0.230621	0.000323987	0.00886135		FBgn0142037	FBtr0170023
FBtr0174438	Diet	AG	OP	0.2308	0.05761	73	4.01	0.0001	0.230844	0.000146618	0.00488887		FBgn0142041	FBtr0170027
FBtr0175048	Diet	AG	OP	0.231	0.04784	73	4.83	<.0001	0.23097	7.3682e-06	0.000470248		FBgn0142042	FBtr0170028
FBtr0173915	Diet	AG	OP	0.231	0.04927	73	4.69	<.0001	0.230968	1.25327e-05	0.000719407		FBgn0142047	FBtr0170034
FBtr0173123	Diet	AG	OP	0.2311	0.04804	73	4.81	<.0001	0.23108	7.88839e-06	0.000496996		FBgn0142058	FBtr0170045
FBtr0168466	Diet	AG	OP	0.2313	0.04784	73	4.84	<.0001	0.231327	7.17656e-06	0.00046029		FBgn0142060	FBtr0170047
FBtr0174607	Diet	AG	OP	0.2313	0.0504	73	4.59	<.0001	0.231282	1.80991e-05	0.000963914		FBgn0142067	FBtr0170054
FBtr0163560	Diet	AG	OP	0.2315	0.06147	73	3.77	0.0003	0.231541	0.000332353	0.00903023		FBgn0142079	FBtr0170066
FBtr0171111	Diet	AG	OP	0.2316	0.04289	73	5.4	<.0001	0.23159	7.96863e-07	7.63735e-05		FBgn0142083	FBtr0170070
FBtr0171146	Diet	AG	OP	0.2316	0.04619	73	5.01	<.0001	0.231646	3.60327e-06	0.000263103		FBgn0142095	FBtr0170082
FBtr0167779	Diet	AG	OP	0.2316	0.05857	73	3.95	0.0002	0.231641	0.000175569	0.00560569		FBgn0142096	FBtr0170083
FBtr0170667	Diet	AG	OP	0.2318	0.05751	73	4.03	0.0001	0.23181	0.000134962	0.00459104		FBgn0142105	FBtr0170092
FBtr0170921	Diet	AG	OP	0.2319	0.04664	73	4.97	<.0001	0.231867	4.26456e-06	0.00030194		FBgn0142108	FBtr0170095
FBtr0170673	Diet	AG	OP	0.232	0.05502	73	4.22	<.0001	0.231976	7.03673e-05	0.00278611		FBgn0142118	FBtr0170105
FBtr0164592	Diet	AG	OP	0.232	0.06028	73	3.85	0.0003	0.231956	0.000252847	0.00736915		FBgn0142126	FBtr0170113
FBtr0170760	Diet	AG	OP	0.2322	0.04352	73	5.34	<.0001	0.232245	1.02434e-06	9.40597e-05		FBgn0142127	FBtr0170114
FBtr0170170	Diet	AG	OP	0.2323	0.04374	73	5.31	<.0001	0.232324	1.1272e-06	0.000101842		FBgn0142128	FBtr0170115
FBtr0162459	Diet	AG	OP	0.2323	0.04885	73	4.76	<.0001	0.232324	9.70365e-06	0.000586524		FBgn0142129	FBtr0170116
FBtr0174805	Diet	AG	OP	0.2324	0.06096	73	3.81	0.0003	0.23244	0.000284846	0.0080544		FBgn0142132	FBtr0170119
FBtr0168413	Diet	AG	OP	0.2326	0.05348	73	4.35	<.0001	0.232597	4.3645e-05	0.00192672		FBgn0142139	FBtr0170126
FBtr0170005	Diet	AG	OP	0.233	0.06022	73	3.87	0.0002	0.233006	0.000235107	0.00698061		FBgn0142158	FBtr0170145
FBtr0162690	Diet	AG	OP	0.2331	0.05947	73	3.92	0.0002	0.233102	0.000198122	0.00613762		FBgn0142166	FBtr0170153
FBtr0165347	Diet	AG	OP	0.2333	0.03924	73	5.95	<.0001	0.233297	8.7141e-08	1.19575e-05		FBgn0142174	FBtr0170161
FBtr0169810	Diet	AG	OP	0.2333	0.04068	73	5.74	<.0001	0.233328	2.06001e-07	2.47458e-05		FBgn0142175	FBtr0170162
FBtr0168090	Diet	AG	OP	0.2333	0.042	73	5.55	<.0001	0.233275	4.2781e-07	4.55649e-05		FBgn0142182	FBtr0170169
FBtr0174390	Diet	AG	OP	0.2333	0.05102	73	4.57	<.0001	0.23328	1.92572e-05	0.00101228		FBgn0142202	FBtr0170189
FBtr0169138	Diet	AG	OP	0.2333	0.05511	73	4.23	<.0001	0.233256	6.62613e-05	0.00266061		FBgn0142203	FBtr0170190
FBtr0173949	Diet	AG	OP	0.2333	0.0586	73	3.98	0.0002	0.233291	0.000160368	0.00523387		FBgn0142204	FBtr0170191
FBtr0161811	Diet	AG	OP	0.2336	0.04855	73	4.81	<.0001	0.233603	7.85262e-06	0.000495197		FBgn0142206	FBtr0170193
FBtr0173957	Diet	AG	OP	0.2336	0.05031	73	4.64	<.0001	0.233564	1.48164e-05	0.000821899		FBgn0142209	FBtr0170196
FBtr0166416	Diet	AG	OP	0.2339	0.04404	73	5.31	<.0001	0.233919	1.12644e-06	0.000101783		FBgn0142211	FBtr0170198
FBtr0175185	Diet	AG	OP	0.2342	0.05079	73	4.61	<.0001	0.234213	1.66544e-05	0.000901824		FBgn0142212	FBtr0170199
FBtr0164454	Diet	AG	OP	0.2347	0.04293	73	5.47	<.0001	0.234684	6.09372e-07	6.11404e-05		FBgn0142213	FBtr0170200
FBtr0169696	Diet	AG	OP	0.2347	0.04983	73	4.71	<.0001	0.234659	1.15695e-05	0.000674789		FBgn0142214	FBtr0170201
FBtr0168122	Diet	AG	OP	0.2347	0.05124	73	4.58	<.0001	0.234657	1.87593e-05	0.000991716		FBgn0142215	FBtr0170202
FBtr0174736	Diet	AG	OP	0.2348	0.04445	73	5.28	<.0001	0.234771	1.26696e-06	0.000112146		FBgn0142219	FBtr0170206
FBtr0174474	Diet	AG	OP	0.2348	0.0453	73	5.18	<.0001	0.234782	1.87729e-06	0.000154578		FBgn0142236	FBtr0170223
FBtr0171063	Diet	AG	OP	0.2348	0.05245	73	4.48	<.0001	0.234781	2.74876e-05	0.00134097		FBgn0142242	FBtr0170229
FBtr0162340	Diet	AG	OP	0.2348	0.06087	73	3.86	0.0002	0.234789	0.000244943	0.00719744		FBgn0142245	FBtr0170232
FBtr0175483	Diet	AG	OP	0.2349	0.0562	73	4.18	<.0001	0.234909	7.99165e-05	0.0030751		FBgn0142248	FBtr0170235
FBtr0172146	Diet	AG	OP	0.235	0.05405	73	4.35	<.0001	0.234982	4.38454e-05	0.00193366		FBgn0142251	FBtr0170238
FBtr0173289	Diet	AG	OP	0.235	0.05489	73	4.28	<.0001	0.234991	5.57306e-05	0.00232996		FBgn0142258	FBtr0170245
FBtr0169248	Diet	AG	OP	0.235	0.06059	73	3.88	0.0002	0.234969	0.000228434	0.00682925		FBgn0142275	FBtr0170263
FBtr0172723	Diet	AG	OP	0.2351	0.04851	73	4.85	<.0001	0.235134	6.84324e-06	0.000442769		FBgn0142282	FBtr0170270
FBtr0161033	Diet	AG	OP	0.2351	0.05417	73	4.34	<.0001	0.235099	4.50907e-05	0.00197605		FBgn0142285	FBtr0170273
FBtr0173342	Diet	AG	OP	0.2351	0.05487	73	4.29	<.0001	0.235146	5.48475e-05	0.00230116		FBgn0142294	FBtr0170282
FBtr0173795	Diet	AG	OP	0.2356	0.0544	73	4.33	<.0001	0.235595	4.65606e-05	0.00202554		FBgn0142296	FBtr0170284
FBtr0163309	Diet	AG	OP	0.2357	0.05066	73	4.65	<.0001	0.235673	1.433e-05	0.000800404		FBgn0142304	FBtr0170292
FBtr0161201	Diet	AG	OP	0.2358	0.04487	73	5.26	<.0001	0.235844	1.40622e-06	0.000122226		FBgn0142306	FBtr0170294
FBtr0174596	Diet	AG	OP	0.2358	0.05079	73	4.64	<.0001	0.23578	1.48276e-05	0.000822352		FBgn0142308	FBtr0170296
FBtr0162872	Diet	AG	OP	0.2359	0.05627	73	4.19	<.0001	0.235929	7.62986e-05	0.00296553		FBgn0142348	FBtr0170336
FBtr0168389	Diet	AG	OP	0.2362	0.03955	73	5.97	<.0001	0.236195	7.8489e-08	1.09551e-05		FBgn0142349	FBtr0170337
FBtr0168707	Diet	AG	OP	0.2363	0.05965	73	3.96	0.0002	0.236323	0.000171238	0.00549937		FBgn0142352	FBtr0170340
FBtr0162866	Diet	AG	OP	0.2366	0.04842	73	4.89	<.0001	0.236617	5.89654e-06	0.000392556		FBgn0142353	FBtr0170341
FBtr0171994	Diet	AG	OP	0.2366	0.05801	73	4.08	0.0001	0.236557	0.000114589	0.00405099		FBgn0142357	FBtr0170345
FBtr0171061	Diet	AG	OP	0.2367	0.05211	73	4.54	<.0001	0.236734	2.14878e-05	0.00110426		FBgn0142364	FBtr0170352
FBtr0166302	Diet	AG	OP	0.2367	0.05291	73	4.47	<.0001	0.236701	2.77226e-05	0.00134988		FBgn0142375	FBtr0170363
FBtr0162891	Diet	AG	OP	0.2367	0.05339	73	4.43	<.0001	0.236689	3.21241e-05	0.00151599		FBgn0142398	FBtr0170386
FBtr0170336	Diet	AG	OP	0.237	0.0458	73	5.17	<.0001	0.236955	1.94335e-06	0.000158984		FBgn0142399	FBtr0170387
FBtr0170082	Diet	AG	OP	0.237	0.04646	73	5.1	<.0001	0.236988	2.57473e-06	0.000199976		FBgn0142401	FBtr0170389
FBtr0167771	Diet	AG	OP	0.2372	0.05415	73	4.38	<.0001	0.237156	3.91046e-05	0.00176864		FBgn0142404	FBtr0170392
FBtr0170463	Diet	AG	OP	0.2372	0.05888	73	4.03	0.0001	0.237189	0.000136287	0.00462593		FBgn0142415	FBtr0170403
FBtr0168806	Diet	AG	OP	0.2374	0.05746	73	4.13	<.0001	0.237407	9.48938e-05	0.00350808		FBgn0142417	FBtr0170405
FBtr0171281	Diet	AG	OP	0.2374	0.05852	73	4.06	0.0001	0.237372	0.000123618	0.00429232		FBgn0142445	FBtr0170433
FBtr0161948	Diet	AG	OP	0.2377	0.0431	73	5.51	<.0001	0.237653	5.04057e-07	5.22272e-05		FBgn0142453	FBtr0170441
FBtr0174073	Diet	AG	OP	0.2378	0.04362	73	5.45	<.0001	0.237791	6.46516e-07	6.42236e-05		FBgn0142455	FBtr0170443
FBtr0165608	Diet	AG	OP	0.2378	0.05312	73	4.48	<.0001	0.237825	2.73365e-05	0.00133501		FBgn0142466	FBtr0170454
FBtr0174320	Diet	AG	OP	0.238	0.06352	73	3.75	0.0004	0.237959	0.000356086	0.00950191		FBgn0142469	FBtr0170457
FBtr0163842	Diet	AG	OP	0.2382	0.05313	73	4.48	<.0001	0.238239	2.67052e-05	0.00131049		FBgn0142472	FBtr0170460
FBtr0174311	Diet	AG	OP	0.2385	0.04518	73	5.28	<.0001	0.238539	1.28038e-06	0.000113144		FBgn0142493	FBtr0170481
FBtr0162485	Diet	AG	OP	0.2385	0.05574	73	4.28	<.0001	0.238477	5.63062e-05	0.00234811		FBgn0142495	FBtr0170483
FBtr0162775	Diet	AG	OP	0.2386	0.04706	73	5.07	<.0001	0.238608	2.91017e-06	0.000221088		FBgn0142518	FBtr0170506
FBtr0172188	Diet	AG	OP	0.2386	0.048	73	4.97	<.0001	0.23865	4.24498e-06	0.000300868		FBgn0142524	FBtr0170512
FBtr0168415	Diet	AG	OP	0.2387	0.05341	73	4.47	<.0001	0.238742	2.81254e-05	0.00136537		FBgn0142565	FBtr0170553
FBtr0169747	Diet	AG	OP	0.2391	0.0607	73	3.94	0.0002	0.239075	0.00018546	0.00584198		FBgn0142569	FBtr0170557
FBtr0162844	Diet	AG	OP	0.2397	0.04773	73	5.02	<.0001	0.239728	3.48895e-06	0.000256262		FBgn0142580	FBtr0170568
FBtr0175569	Diet	AG	OP	0.2401	0.04981	73	4.82	<.0001	0.240101	7.58524e-06	0.000481455		FBgn0142581	FBtr0170569
FBtr0170273	Diet	AG	OP	0.2401	0.05116	73	4.69	<.0001	0.240145	1.22351e-05	0.000705706		FBgn0142585	FBtr0170573
FBtr0171480	Diet	AG	OP	0.2401	0.05297	73	4.53	<.0001	0.240065	2.23309e-05	0.0011382		FBgn0142605	FBtr0170593
FBtr0162832	Diet	AG	OP	0.2402	0.06166	73	3.9	0.0002	0.240197	0.000215258	0.00653144		FBgn0142611	FBtr0170599
FBtr0162144	Diet	AG	OP	0.2402	0.06417	73	3.74	0.0004	0.240211	0.000359337	0.00956583		FBgn0142625	FBtr0170613
FBtr0162728	Diet	AG	OP	0.2403	0.04277	73	5.62	<.0001	0.240288	3.31588e-07	3.68322e-05		FBgn0142646	FBtr0170634
FBtr0163908	Diet	AG	OP	0.2404	0.04385	73	5.48	<.0001	0.240397	5.71168e-07	5.79497e-05		FBgn0142651	FBtr0170639
FBtr0173878	Diet	AG	OP	0.2404	0.06028	73	3.99	0.0002	0.240384	0.000156808	0.00514506		FBgn0142656	FBtr0170644
FBtr0164039	Diet	AG	OP	0.2405	0.05683	73	4.23	<.0001	0.240507	6.64102e-05	0.00266512		FBgn0142657	FBtr0170645
FBtr0172046	Diet	AG	OP	0.2407	0.05592	73	4.3	<.0001	0.240653	5.13981e-05	0.00218767		FBgn0142665	FBtr0170653
FBtr0164505	Diet	AG	OP	0.2408	0.0456	73	5.28	<.0001	0.240811	1.27385e-06	0.000112662		FBgn0142666	FBtr0170654
FBtr0168149	Diet	AG	OP	0.241	0.05374	73	4.48	<.0001	0.240996	2.66368e-05	0.00130779		FBgn0142667	FBtr0170655
FBtr0175546	Diet	AG	OP	0.241	0.0625	73	3.86	0.0002	0.240993	0.000246289	0.00722735		FBgn0142679	FBtr0170667
FBtr0167442	Diet	AG	OP	0.2412	0.05672	73	4.25	<.0001	0.241195	6.18206e-05	0.00252183		FBgn0142683	FBtr0170671
FBtr0161569	Diet	AG	OP	0.2412	0.06051	73	3.99	0.0002	0.241193	0.000157782	0.00516941		FBgn0142686	FBtr0170674
FBtr0168630	Diet	AG	OP	0.2414	0.0552	73	4.37	<.0001	0.241387	4.00242e-05	0.00180087		FBgn0142703	FBtr0170691
FBtr0170296	Diet	AG	OP	0.2414	0.06294	73	3.83	0.0003	0.24138	0.000264266	0.00761691		FBgn0142712	FBtr0170700
FBtr0169119	Diet	AG	OP	0.2415	0.04478	73	5.39	<.0001	0.241549	8.12364e-07	7.75888e-05		FBgn0142714	FBtr0170702
FBtr0163322	Diet	AG	OP	0.2416	0.04858	73	4.97	<.0001	0.241566	4.23232e-06	0.00030014		FBgn0142722	FBtr0170710
FBtr0162143	Diet	AG	OP	0.2417	0.05266	73	4.59	<.0001	0.241711	1.8009e-05	0.000960131		FBgn0142725	FBtr0170713
FBtr0164021	Diet	AG	OP	0.2418	0.04187	73	5.78	<.0001	0.241844	1.74615e-07	2.15487e-05		FBgn0142731	FBtr0170719
FBtr0169115	Diet	AG	OP	0.2418	0.04603	73	5.25	<.0001	0.241821	1.41781e-06	0.000123034		FBgn0142734	FBtr0170722
FBtr0161500	Diet	AG	OP	0.2418	0.04978	73	4.86	<.0001	0.241803	6.58215e-06	0.000429176		FBgn0142736	FBtr0170724
FBtr0175163	Diet	AG	OP	0.2418	0.05014	73	4.82	<.0001	0.241824	7.5267e-06	0.000478484		FBgn0142738	FBtr0170726
FBtr0169307	Diet	AG	OP	0.2418	0.05803	73	4.17	<.0001	0.241835	8.3625e-05	0.00318402		FBgn0142740	FBtr0170729
FBtr0161794	Diet	AG	OP	0.242	0.04966	73	4.87	<.0001	0.242009	6.19499e-06	0.000408502		FBgn0142748	FBtr0170737
FBtr0167268	Diet	AG	OP	0.242	0.05936	73	4.08	0.0001	0.242027	0.00011472	0.00405469		FBgn0142750	FBtr0170739
FBtr0166656	Diet	AG	OP	0.2421	0.05218	73	4.64	<.0001	0.242077	1.50245e-05	0.00083092		FBgn0142761	FBtr0170750
FBtr0161701	Diet	AG	OP	0.2421	0.05414	73	4.47	<.0001	0.24214	2.78574e-05	0.00135503		FBgn0142774	FBtr0170763
FBtr0169820	Diet	AG	OP	0.2422	0.05857	73	4.14	<.0001	0.242242	9.33727e-05	0.00346428		FBgn0142786	FBtr0170775
FBtr0166999	Diet	AG	OP	0.2423	0.04876	73	4.97	<.0001	0.24231	4.29934e-06	0.000303935		FBgn0142788	FBtr0170777
FBtr0175263	Diet	AG	OP	0.2423	0.06046	73	4.01	0.0001	0.242295	0.000146189	0.004878		FBgn0142793	FBtr0170782
FBtr0171071	Diet	AG	OP	0.2425	0.04944	73	4.9	<.0001	0.242451	5.52849e-06	0.00037271		FBgn0142809	FBtr0170798
FBtr0163645	Diet	AG	OP	0.2425	0.05602	73	4.33	<.0001	0.242519	4.68253e-05	0.0020343		FBgn0142810	FBtr0170799
FBtr0175451	Diet	AG	OP	0.2427	0.05129	73	4.73	<.0001	0.242706	1.05879e-05	0.00062893		FBgn0142811	FBtr0170800
FBtr0170114	Diet	AG	OP	0.2427	0.0516	73	4.7	<.0001	0.242741	1.17663e-05	0.000683948		FBgn0142821	FBtr0170810
FBtr0167786	Diet	AG	OP	0.2427	0.05234	73	4.64	<.0001	0.242714	1.51224e-05	0.000835275		FBgn0142825	FBtr0170814
FBtr0173294	Diet	AG	OP	0.2429	0.04793	73	5.07	<.0001	0.242915	2.93493e-06	0.000222607		FBgn0142833	FBtr0170822
FBtr0172201	Diet	AG	OP	0.2429	0.05056	73	4.8	<.0001	0.242858	8.09615e-06	0.000507276		FBgn0142840	FBtr0170829
FBtr0161151	Diet	AG	OP	0.2429	0.06242	73	3.89	0.0002	0.242923	0.000217703	0.00658716		FBgn0142853	FBtr0170842
FBtr0172176	Diet	AG	OP	0.2431	0.04868	73	4.99	<.0001	0.243082	3.91728e-06	0.000281693		FBgn0142855	FBtr0170844
FBtr0175170	Diet	AG	OP	0.2431	0.05588	73	4.35	<.0001	0.243076	4.34934e-05	0.00192155		FBgn0142856	FBtr0170845
FBtr0163480	Diet	AG	OP	0.2433	0.05934	73	4.1	0.0001	0.243275	0.000106207	0.00382278		FBgn0142866	FBtr0170855
FBtr0169297	Diet	AG	OP	0.2434	0.06028	73	4.04	0.0001	0.24342	0.000131653	0.00450444		FBgn0142879	FBtr0170868
FBtr0164064	Diet	AG	OP	0.2435	0.04491	73	5.42	<.0001	0.243461	7.31466e-07	7.11316e-05		FBgn0142888	FBtr0170877
FBtr0167752	Diet	AG	OP	0.2437	0.05346	73	4.56	<.0001	0.243709	2.02808e-05	0.00105481		FBgn0142901	FBtr0170890
FBtr0175284	Diet	AG	OP	0.2438	0.05449	73	4.47	<.0001	0.243753	2.77059e-05	0.00134924		FBgn0142908	FBtr0170897
FBtr0170775	Diet	AG	OP	0.2438	0.06497	73	3.75	0.0003	0.243824	0.000348	0.00934246		FBgn0142909	FBtr0170898
FBtr0171045	Diet	AG	OP	0.244	0.06344	73	3.85	0.0003	0.243956	0.000254896	0.00741403		FBgn0142932	FBtr0170921
FBtr0168533	Diet	AG	OP	0.2441	0.05189	73	4.7	<.0001	0.244126	1.17518e-05	0.000683296		FBgn0142933	FBtr0170922
FBtr0162457	Diet	AG	OP	0.2442	0.06554	73	3.73	0.0004	0.244195	0.000380777	0.00998217		FBgn0142947	FBtr0170936
FBtr0166140	Diet	AG	OP	0.2446	0.04966	73	4.93	<.0001	0.244575	5.08207e-06	0.000348107		FBgn0142958	FBtr0170947
FBtr0161168	Diet	AG	OP	0.245	0.05736	73	4.27	<.0001	0.245004	5.76834e-05	0.00239203		FBgn0142980	FBtr0170969
FBtr0168520	Diet	AG	OP	0.2451	0.04767	73	5.14	<.0001	0.245118	2.19703e-06	0.000175844		FBgn0142981	FBtr0170970
FBtr0163206	Diet	AG	OP	0.2455	0.04557	73	5.39	<.0001	0.245539	8.32222e-07	7.91687e-05		FBgn0142982	FBtr0170971
FBtr0165721	Diet	AG	OP	0.2455	0.05847	73	4.2	<.0001	0.245549	7.45145e-05	0.00291156		FBgn0143006	FBtr0170995
FBtr0173350	Diet	AG	OP	0.2456	0.0437	73	5.62	<.0001	0.245588	3.29373e-07	3.66386e-05		FBgn0143020	FBtr0171009
FBtr0168148	Diet	AG	OP	0.2456	0.06041	73	4.07	0.0001	0.245639	0.000119373	0.00417978		FBgn0143034	FBtr0171023
FBtr0163816	Diet	AG	OP	0.2456	0.06574	73	3.74	0.0004	0.245566	0.000368844	0.00975084		FBgn0143035	FBtr0171024
FBtr0161510	Diet	AG	OP	0.2457	0.04751	73	5.17	<.0001	0.245665	1.96102e-06	0.000160167		FBgn0143036	FBtr0171025
FBtr0160887	Diet	AG	OP	0.2457	0.05607	73	4.38	<.0001	0.24566	3.8831e-05	0.00175901		FBgn0143039	FBtr0171028
FBtr0166640	Diet	AG	OP	0.2457	0.05928	73	4.14	<.0001	0.245688	9.07064e-05	0.00338866		FBgn0143043	FBtr0171032
FBtr0168338	Diet	AG	OP	0.2458	0.05395	73	4.56	<.0001	0.245789	2.04852e-05	0.00106337		FBgn0143044	FBtr0171033
FBtr0175448	Diet	AG	OP	0.246	0.04726	73	5.21	<.0001	0.246017	1.71157e-06	0.000143355		FBgn0143056	FBtr0171045
FBtr0173501	Diet	AG	OP	0.2462	0.0659	73	3.74	0.0004	0.246161	0.000369282	0.00975923		FBgn0143067	FBtr0171056
FBtr0166512	Diet	AG	OP	0.2463	0.05404	73	4.56	<.0001	0.246328	2.03022e-05	0.00105571		FBgn0143070	FBtr0171059
FBtr0166264	Diet	AG	OP	0.2463	0.05791	73	4.25	<.0001	0.246275	6.17538e-05	0.00251992		FBgn0143072	FBtr0171061
FBtr0169714	Diet	AG	OP	0.2465	0.04995	73	4.94	<.0001	0.24653	4.88152e-06	0.00033704		FBgn0143074	FBtr0171063
FBtr0174978	Diet	AG	OP	0.2466	0.05469	73	4.51	<.0001	0.246589	2.43772e-05	0.00121995		FBgn0143075	FBtr0171064
FBtr0168140	Diet	AG	OP	0.2466	0.05554	73	4.44	<.0001	0.246606	3.13486e-05	0.00148756		FBgn0143077	FBtr0171066
FBtr0169897	Diet	AG	OP	0.2469	0.05413	73	4.56	<.0001	0.246897	2.0054e-05	0.00104538		FBgn0143081	FBtr0171070
FBtr0173292	Diet	AG	OP	0.247	0.04797	73	5.15	<.0001	0.246997	2.14008e-06	0.00017212		FBgn0143082	FBtr0171071
FBtr0171699	Diet	AG	OP	0.247	0.05214	73	4.74	<.0001	0.247008	1.03886e-05	0.000619533		FBgn0143083	FBtr0171072
FBtr0171775	Diet	AG	OP	0.247	0.05331	73	4.63	<.0001	0.246979	1.53715e-05	0.000846049		FBgn0143084	FBtr0171073
FBtr0161891	Diet	AG	OP	0.2471	0.05767	73	4.28	<.0001	0.247074	5.51746e-05	0.00231166		FBgn0143090	FBtr0171079
FBtr0168095	Diet	AG	OP	0.2474	0.0547	73	4.52	<.0001	0.247442	2.30622e-05	0.00116782		FBgn0143093	FBtr0171082
FBtr0164630	Diet	AG	OP	0.2475	0.05206	73	4.75	<.0001	0.247518	9.74651e-06	0.000588648		FBgn0143096	FBtr0171085
FBtr0173965	Diet	AG	OP	0.2477	0.04115	73	6.02	<.0001	0.247662	6.4673e-08	9.28725e-06		FBgn0143102	FBtr0171091
FBtr0174848	Diet	AG	OP	0.2478	0.04705	73	5.27	<.0001	0.247752	1.35171e-06	0.000118311		FBgn0143122	FBtr0171111
FBtr0170819	Diet	AG	OP	0.2479	0.05072	73	4.89	<.0001	0.247888	5.87868e-06	0.000391597		FBgn0143131	FBtr0171120
FBtr0173931	Diet	AG	OP	0.2479	0.05227	73	4.74	<.0001	0.247917	1.01814e-05	0.000609622		FBgn0143134	FBtr0171123
FBtr0167232	Diet	AG	OP	0.248	0.05622	73	4.41	<.0001	0.247981	3.4877e-05	0.00161705		FBgn0143140	FBtr0171129
FBtr0162158	Diet	AG	OP	0.248	0.05707	73	4.35	<.0001	0.247985	4.42551e-05	0.00194795		FBgn0143153	FBtr0171142
FBtr0172124	Diet	AG	OP	0.2481	0.04443	73	5.58	<.0001	0.248078	3.81748e-07	4.14402e-05		FBgn0143161	FBtr0171150
FBtr0162925	Diet	AG	OP	0.2485	0.05774	73	4.3	<.0001	0.248452	5.14874e-05	0.00219061		FBgn0143164	FBtr0171153
FBtr0170115	Diet	AG	OP	0.2486	0.06304	73	3.94	0.0002	0.248589	0.000182696	0.00577595		FBgn0143181	FBtr0171170
FBtr0170363	Diet	AG	OP	0.2488	0.06421	73	3.87	0.0002	0.248816	0.000230687	0.00688039		FBgn0143190	FBtr0171179
FBtr0172909	Diet	AG	OP	0.2489	0.04777	73	5.21	<.0001	0.248923	1.67894e-06	0.000141156		FBgn0143195	FBtr0171184
FBtr0171722	Diet	AG	OP	0.2489	0.04901	73	5.08	<.0001	0.248883	2.8188e-06	0.000215415		FBgn0143205	FBtr0171194
FBtr0173331	Diet	AG	OP	0.249	0.0495	73	5.03	<.0001	0.249014	3.38594e-06	0.000250179		FBgn0143206	FBtr0171195
FBtr0172416	Diet	AG	OP	0.249	0.05579	73	4.46	<.0001	0.249039	2.87013e-05	0.00138741		FBgn0143209	FBtr0171198
FBtr0162168	Diet	AG	OP	0.2491	0.0601	73	4.14	<.0001	0.249054	9.08331e-05	0.00339213		FBgn0143218	FBtr0171207
FBtr0175447	Diet	AG	OP	0.2493	0.05254	73	4.74	<.0001	0.249256	1.01323e-05	0.000607324		FBgn0143219	FBtr0171208
FBtr0171195	Diet	AG	OP	0.2494	0.04479	73	5.57	<.0001	0.249428	4.03663e-07	4.344e-05		FBgn0143221	FBtr0171210
FBtr0161706	Diet	AG	OP	0.2494	0.06122	73	4.07	0.0001	0.249422	0.000116087	0.00409098		FBgn0143227	FBtr0171216
FBtr0171097	Diet	AG	OP	0.2495	0.0574	73	4.35	<.0001	0.249498	4.40302e-05	0.00194014		FBgn0143228	FBtr0171217
FBtr0169399	Diet	AG	OP	0.2495	0.05815	73	4.29	<.0001	0.249527	5.37336e-05	0.00226459		FBgn0143231	FBtr0171220
FBtr0169806	Diet	AG	OP	0.2496	0.05424	73	4.6	<.0001	0.24961	1.72462e-05	0.000927462		FBgn0143232	FBtr0171221
FBtr0171216	Diet	AG	OP	0.2497	0.05539	73	4.51	<.0001	0.24966	2.44547e-05	0.00122297		FBgn0143237	FBtr0171226
FBtr0169158	Diet	AG	OP	0.2497	0.05541	73	4.51	<.0001	0.249705	2.45284e-05	0.00122576		FBgn0143240	FBtr0171229
FBtr0165991	Diet	AG	OP	0.2502	0.05942	73	4.21	<.0001	0.250234	7.15164e-05	0.00282126		FBgn0143244	FBtr0171233
FBtr0165473	Diet	AG	OP	0.2502	0.06228	73	4.02	0.0001	0.250212	0.000141218	0.00475146		FBgn0143247	FBtr0171236
FBtr0167375	Diet	AG	OP	0.2503	0.05358	73	4.67	<.0001	0.250312	1.33077e-05	0.000754615		FBgn0143257	FBtr0171246
FBtr0161165	Diet	AG	OP	0.2503	0.05848	73	4.28	<.0001	0.250295	5.59538e-05	0.00233694		FBgn0143260	FBtr0171249
FBtr0162747	Diet	AG	OP	0.2505	0.05417	73	4.62	<.0001	0.250494	1.59018e-05	0.000869498		FBgn0143283	FBtr0171272
FBtr0166226	Diet	AG	OP	0.2505	0.06718	73	3.73	0.0004	0.250506	0.000376935	0.00990699		FBgn0143292	FBtr0171281
FBtr0162602	Diet	AG	OP	0.2506	0.05902	73	4.25	<.0001	0.250554	6.33497e-05	0.00257011		FBgn0143293	FBtr0171282
FBtr0175364	Diet	AG	OP	0.2506	0.06094	73	4.11	0.0001	0.250632	0.0001013	0.00368682		FBgn0143294	FBtr0171283
FBtr0162095	Diet	AG	OP	0.2509	0.05127	73	4.89	<.0001	0.250942	5.72281e-06	0.000383292		FBgn0143299	FBtr0171288
FBtr0163680	Diet	AG	OP	0.251	0.06118	73	4.1	0.0001	0.250993	0.000104941	0.00378752		FBgn0143320	FBtr0171310
FBtr0173358	Diet	AG	OP	0.2512	0.06671	73	3.77	0.0003	0.251154	0.000334286	0.00906951		FBgn0143325	FBtr0171315
FBtr0174095	Diet	AG	OP	0.2513	0.03691	73	6.81	<.0001	0.251258	2.36271e-09	5.37187e-07		FBgn0143334	FBtr0171324
FBtr0165076	Diet	AG	OP	0.2514	0.04115	73	6.11	<.0001	0.251423	4.42744e-08	6.73228e-06		FBgn0143354	FBtr0171344
FBtr0169795	Diet	AG	OP	0.2514	0.04881	73	5.15	<.0001	0.251415	2.12267e-06	0.000170922		FBgn0143363	FBtr0171353
FBtr0174709	Diet	AG	OP	0.252	0.05886	73	4.28	<.0001	0.252015	5.55676e-05	0.00232456		FBgn0143379	FBtr0171369
FBtr0166981	Diet	AG	OP	0.2521	0.06326	73	3.99	0.0002	0.252144	0.000157825	0.00517034		FBgn0143417	FBtr0171407
FBtr0166572	Diet	AG	OP	0.2521	0.06512	73	3.87	0.0002	0.252101	0.000233439	0.00694291		FBgn0143419	FBtr0171409
FBtr0174652	Diet	AG	OP	0.2522	0.05039	73	5	<.0001	0.252155	3.75767e-06	0.000272284		FBgn0143427	FBtr0171417
FBtr0174268	Diet	AG	OP	0.2522	0.0551	73	4.58	<.0001	0.252237	1.88723e-05	0.000996431		FBgn0143436	FBtr0171426
FBtr0166440	Diet	AG	OP	0.2523	0.06122	73	4.12	<.0001	0.252329	9.82829e-05	0.00360256		FBgn0143447	FBtr0171437
FBtr0173229	Diet	AG	OP	0.2525	0.04848	73	5.21	<.0001	0.252533	1.68894e-06	0.000141813		FBgn0143461	FBtr0171451
FBtr0164972	Diet	AG	OP	0.2526	0.05901	73	4.28	<.0001	0.252584	5.59187e-05	0.00233584		FBgn0143479	FBtr0171469
FBtr0174391	Diet	AG	OP	0.2528	0.04595	73	5.5	<.0001	0.252808	5.29516e-07	5.43872e-05		FBgn0143490	FBtr0171480
FBtr0161996	Diet	AG	OP	0.2529	0.05393	73	4.69	<.0001	0.252925	1.24335e-05	0.000714742		FBgn0143495	FBtr0171485
FBtr0168488	Diet	AG	OP	0.2529	0.05992	73	4.22	<.0001	0.252928	6.90701e-05	0.00274659		FBgn0143505	FBtr0171495
FBtr0166487	Diet	AG	OP	0.2529	0.06439	73	3.93	0.0002	0.252916	0.000192704	0.00601218		FBgn0143509	FBtr0171499
FBtr0172316	Diet	AG	OP	0.253	0.06088	73	4.16	<.0001	0.253003	8.70247e-05	0.00328266		FBgn0143523	FBtr0171513
FBtr0167704	Diet	AG	OP	0.2531	0.04328	73	5.85	<.0001	0.25312	1.30118e-07	1.67983e-05		FBgn0143527	FBtr0171517
FBtr0171537	Diet	AG	OP	0.2532	0.06655	73	3.8	0.0003	0.253186	0.000292621	0.00821634		FBgn0143535	FBtr0171525
FBtr0166204	Diet	AG	OP	0.2535	0.04713	73	5.38	<.0001	0.253461	8.65789e-07	8.18076e-05		FBgn0143537	FBtr0171527
FBtr0171962	Diet	AG	OP	0.2535	0.0515	73	4.92	<.0001	0.253517	5.12788e-06	0.000350672		FBgn0143547	FBtr0171537
FBtr0167067	Diet	AG	OP	0.2535	0.05998	73	4.23	<.0001	0.253474	6.7927e-05	0.00271115		FBgn0143553	FBtr0171543
FBtr0173932	Diet	AG	OP	0.254	0.06385	73	3.98	0.0002	0.254015	0.000161904	0.00527189		FBgn0143555	FBtr0171545
FBtr0170989	Diet	AG	OP	0.2542	0.05766	73	4.41	<.0001	0.25417	3.51955e-05	0.00162836		FBgn0143564	FBtr0171555
FBtr0161209	Diet	AG	OP	0.2543	0.05287	73	4.81	<.0001	0.254344	7.87516e-06	0.000496333		FBgn0143567	FBtr0171558
FBtr0165087	Diet	AG	OP	0.2544	0.04126	73	6.17	<.0001	0.25442	3.4967e-08	5.50576e-06		FBgn0143584	FBtr0171575
FBtr0161162	Diet	AG	OP	0.2545	0.05662	73	4.49	<.0001	0.254491	2.56863e-05	0.00127106		FBgn0143585	FBtr0171576
FBtr0169484	Diet	AG	OP	0.2546	0.05417	73	4.7	<.0001	0.254642	1.19146e-05	0.000690919		FBgn0143589	FBtr0171580
FBtr0164303	Diet	AG	OP	0.2546	0.06651	73	3.83	0.0003	0.254629	0.000270141	0.00774288		FBgn0143590	FBtr0171581
FBtr0166410	Diet	AG	OP	0.255	0.05708	73	4.47	<.0001	0.25498	2.83953e-05	0.00137574		FBgn0143592	FBtr0171583
FBtr0168632	Diet	AG	OP	0.255	0.06074	73	4.2	<.0001	0.255043	7.4828e-05	0.00292111		FBgn0143593	FBtr0171584
FBtr0165204	Diet	AG	OP	0.2554	0.04885	73	5.23	<.0001	0.255399	1.56865e-06	0.000133606		FBgn0143597	FBtr0171588
FBtr0170003	Diet	AG	OP	0.2554	0.05097	73	5.01	<.0001	0.255421	3.65723e-06	0.000266317		FBgn0143602	FBtr0171593
FBtr0160910	Diet	AG	OP	0.2554	0.05316	73	4.8	<.0001	0.255407	8.05689e-06	0.000505318		FBgn0143603	FBtr0171594
FBtr0161611	Diet	AG	OP	0.2554	0.06579	73	3.88	0.0002	0.255415	0.000224831	0.0067492		FBgn0143605	FBtr0171596
FBtr0171875	Diet	AG	OP	0.2555	0.05221	73	4.89	<.0001	0.255466	5.74401e-06	0.000384414		FBgn0143612	FBtr0171603
FBtr0175425	Diet	AG	OP	0.2555	0.05589	73	4.57	<.0001	0.255483	1.9347e-05	0.00101611		FBgn0143624	FBtr0171615
FBtr0171690	Diet	AG	OP	0.2556	0.04561	73	5.6	<.0001	0.25562	3.503e-07	3.85494e-05		FBgn0143627	FBtr0171618
FBtr0160909	Diet	AG	OP	0.256	0.04988	73	5.13	<.0001	0.256	2.28092e-06	0.000181299		FBgn0143628	FBtr0171619
FBtr0172702	Diet	AG	OP	0.256	0.06418	73	3.99	0.0002	0.256048	0.000155763	0.00511921		FBgn0143641	FBtr0171632
FBtr0168480	Diet	AG	OP	0.2561	0.0668	73	3.83	0.0003	0.256136	0.000264573	0.00762359		FBgn0143653	FBtr0171644
FBtr0171409	Diet	AG	OP	0.2562	0.05072	73	5.05	<.0001	0.256171	3.1352e-06	0.000234957		FBgn0143662	FBtr0171653
FBtr0165732	Diet	AG	OP	0.2562	0.0571	73	4.49	<.0001	0.256154	2.651e-05	0.00130283		FBgn0143673	FBtr0171664
FBtr0170340	Diet	AG	OP	0.2562	0.05974	73	4.29	<.0001	0.25616	5.43743e-05	0.00228548		FBgn0143676	FBtr0171667
FBtr0174284	Diet	AG	OP	0.2563	0.04908	73	5.22	<.0001	0.256288	1.60932e-06	0.000136392		FBgn0143688	FBtr0171679
FBtr0173442	Diet	AG	OP	0.2563	0.05006	73	5.12	<.0001	0.256275	2.40446e-06	0.000189192		FBgn0143703	FBtr0171694
FBtr0168852	Diet	AG	OP	0.2564	0.05934	73	4.32	<.0001	0.256433	4.81795e-05	0.00208081		FBgn0143708	FBtr0171699
FBtr0161472	Diet	AG	OP	0.2565	0.05189	73	4.94	<.0001	0.256457	4.75761e-06	0.000330002		FBgn0143721	FBtr0171712
FBtr0171581	Diet	AG	OP	0.2565	0.0582	73	4.41	<.0001	0.256491	3.53582e-05	0.00163455		FBgn0143735	FBtr0171728
FBtr0171226	Diet	AG	OP	0.2566	0.05274	73	4.87	<.0001	0.25664	6.38103e-06	0.000418536		FBgn0143749	FBtr0171742
FBtr0175303	Diet	AG	OP	0.2566	0.06273	73	4.09	0.0001	0.256597	0.00010971	0.00391857		FBgn0143751	FBtr0171744
FBtr0168508	Diet	AG	OP	0.2566	0.06364	73	4.03	0.0001	0.256648	0.00013415	0.00457009		FBgn0143764	FBtr0171757
FBtr0174242	Diet	AG	OP	0.2569	0.04065	73	6.32	<.0001	0.256943	1.84514e-08	3.18016e-06		FBgn0143781	FBtr0171774
FBtr0171085	Diet	AG	OP	0.2571	0.04713	73	5.46	<.0001	0.257114	6.37482e-07	6.34813e-05		FBgn0143794	FBtr0171787
FBtr0174896	Diet	AG	OP	0.2571	0.05102	73	5.04	<.0001	0.257085	3.28756e-06	0.000244246		FBgn0143797	FBtr0171790
FBtr0167411	Diet	AG	OP	0.2571	0.05108	73	5.03	<.0001	0.257136	3.34288e-06	0.000247565		FBgn0143820	FBtr0171813
FBtr0172185	Diet	AG	OP	0.2571	0.05814	73	4.42	<.0001	0.257075	3.35206e-05	0.0015676		FBgn0143825	FBtr0171818
FBtr0168107	Diet	AG	OP	0.2571	0.06014	73	4.28	<.0001	0.257135	5.68575e-05	0.0023658		FBgn0143830	FBtr0171823
FBtr0173987	Diet	AG	OP	0.2571	0.06786	73	3.79	0.0003	0.257144	0.000308017	0.00853457		FBgn0143833	FBtr0171826
FBtr0169427	Diet	AG	OP	0.2572	0.05231	73	4.92	<.0001	0.257201	5.25585e-06	0.000357729		FBgn0143835	FBtr0171828
FBtr0163336	Diet	AG	OP	0.2573	0.05491	73	4.69	<.0001	0.257297	1.26116e-05	0.000723114		FBgn0143841	FBtr0171834
FBtr0166164	Diet	AG	OP	0.2578	0.06786	73	3.8	0.0003	0.25785	0.000297361	0.00831612		FBgn0143845	FBtr0171838
FBtr0171417	Diet	AG	OP	0.2582	0.05423	73	4.76	<.0001	0.258166	9.52392e-06	0.000577871		FBgn0143855	FBtr0171848
FBtr0168811	Diet	AG	OP	0.2584	0.05411	73	4.78	<.0001	0.258421	8.97187e-06	0.000550905		FBgn0143860	FBtr0171853
FBtr0165564	Diet	AG	OP	0.2584	0.05415	73	4.77	<.0001	0.258352	9.1427e-06	0.000559349		FBgn0143878	FBtr0171871
FBtr0164580	Diet	AG	OP	0.2584	0.06333	73	4.08	0.0001	0.258394	0.000113531	0.0040228		FBgn0143886	FBtr0171880
FBtr0164679	Diet	AG	OP	0.2584	0.06494	73	3.98	0.0002	0.258448	0.000161098	0.00525162		FBgn0143904	FBtr0171898
FBtr0170985	Diet	AG	OP	0.2585	0.05078	73	5.09	<.0001	0.25854	2.6769e-06	0.000206411		FBgn0143924	FBtr0171919
FBtr0171028	Diet	AG	OP	0.2585	0.06575	73	3.93	0.0002	0.258481	0.000190377	0.00595614		FBgn0143934	FBtr0171929
FBtr0167272	Diet	AG	OP	0.2586	0.0613	73	4.22	<.0001	0.258551	6.99707e-05	0.00277429		FBgn0143948	FBtr0171943
FBtr0167871	Diet	AG	OP	0.2586	0.06192	73	4.18	<.0001	0.258584	8.10615e-05	0.00310872		FBgn0143953	FBtr0171948
FBtr0172305	Diet	AG	OP	0.259	0.04545	73	5.7	<.0001	0.258991	2.39492e-07	2.8077e-05		FBgn0143955	FBtr0171950
FBtr0165062	Diet	AG	OP	0.259	0.04551	73	5.69	<.0001	0.259018	2.46379e-07	2.87452e-05		FBgn0143959	FBtr0171954
FBtr0168582	Diet	AG	OP	0.2591	0.0428	73	6.05	<.0001	0.259096	5.57457e-08	8.19004e-06		FBgn0143963	FBtr0171958
FBtr0171619	Diet	AG	OP	0.2591	0.06083	73	4.26	<.0001	0.259097	6.02739e-05	0.00247376		FBgn0143964	FBtr0171959
FBtr0168166	Diet	AG	OP	0.2592	0.05157	73	5.03	<.0001	0.259206	3.4484e-06	0.000253845		FBgn0143967	FBtr0171962
FBtr0173798	Diet	AG	OP	0.2595	0.05827	73	4.45	<.0001	0.25952	2.98233e-05	0.00143028		FBgn0143973	FBtr0171968
FBtr0171033	Diet	AG	OP	0.2597	0.0491	73	5.29	<.0001	0.259699	1.23376e-06	0.000109728		FBgn0143975	FBtr0171970
FBtr0174192	Diet	AG	OP	0.2598	0.04681	73	5.55	<.0001	0.259767	4.36179e-07	4.63045e-05		FBgn0143976	FBtr0171971
FBtr0167503	Diet	AG	OP	0.2599	0.04835	73	5.38	<.0001	0.259899	8.75978e-07	8.25911e-05		FBgn0143977	FBtr0171972
FBtr0161575	Diet	AG	OP	0.2601	0.05154	73	5.05	<.0001	0.260146	3.17127e-06	0.000237202		FBgn0143979	FBtr0171974
FBtr0166784	Diet	AG	OP	0.2604	0.0577	73	4.51	<.0001	0.260384	2.40056e-05	0.00120518		FBgn0143980	FBtr0171975
FBtr0162001	Diet	AG	OP	0.2607	0.05915	73	4.41	<.0001	0.260689	3.53023e-05	0.00163243		FBgn0144011	FBtr0172006
FBtr0166165	Diet	AG	OP	0.2608	0.05097	73	5.12	<.0001	0.260805	2.42731e-06	0.000190659		FBgn0144026	FBtr0172021
FBtr0172278	Diet	AG	OP	0.2609	0.03938	73	6.63	<.0001	0.260919	5.10468e-09	1.04809e-06		FBgn0144039	FBtr0172034
FBtr0170868	Diet	AG	OP	0.2609	0.04949	73	5.27	<.0001	0.260923	1.31997e-06	0.000116003		FBgn0144042	FBtr0172037
FBtr0169312	Diet	AG	OP	0.261	0.05903	73	4.42	<.0001	0.261019	3.34784e-05	0.00156598		FBgn0144045	FBtr0172040
FBtr0160817	Diet	AG	OP	0.2611	0.04726	73	5.53	<.0001	0.261108	4.81442e-07	5.02737e-05		FBgn0144050	FBtr0172045
FBtr0161043	Diet	AG	OP	0.2613	0.05733	73	4.56	<.0001	0.261281	2.03395e-05	0.00105728		FBgn0144051	FBtr0172046
FBtr0163595	Diet	AG	OP	0.2614	0.05103	73	5.12	<.0001	0.261363	2.38094e-06	0.000187731		FBgn0144059	FBtr0172054
FBtr0167566	Diet	AG	OP	0.2614	0.05802	73	4.51	<.0001	0.261374	2.46903e-05	0.00123224		FBgn0144060	FBtr0172055
FBtr0174306	Diet	AG	OP	0.2615	0.0498	73	5.25	<.0001	0.261479	1.43754e-06	0.000124431		FBgn0144062	FBtr0172057
FBtr0168933	Diet	AG	OP	0.2617	0.05875	73	4.46	<.0001	0.261732	2.96451e-05	0.00142346		FBgn0144076	FBtr0172071
FBtr0175305	Diet	AG	OP	0.2619	0.0507	73	5.17	<.0001	0.261939	2.0005e-06	0.000162792		FBgn0144084	FBtr0172079
FBtr0164338	Diet	AG	OP	0.2619	0.05233	73	5	<.0001	0.261894	3.74741e-06	0.000271683		FBgn0144117	FBtr0172112
FBtr0172650	Diet	AG	OP	0.2619	0.05318	73	4.93	<.0001	0.261937	5.08192e-06	0.000348102		FBgn0144119	FBtr0172114
FBtr0163302	Diet	AG	OP	0.2619	0.06564	73	3.99	0.0002	0.261936	0.000155113	0.00510285		FBgn0144129	FBtr0172124
FBtr0162448	Diet	AG	OP	0.2621	0.05546	73	4.73	<.0001	0.262116	1.08448e-05	0.000641213		FBgn0144155	FBtr0172150
FBtr0165976	Diet	AG	OP	0.2621	0.06172	73	4.25	<.0001	0.262099	6.30373e-05	0.00256015		FBgn0144164	FBtr0172159
FBtr0172497	Diet	AG	OP	0.2622	0.06233	73	4.21	<.0001	0.262156	7.29583e-05	0.00286444		FBgn0144181	FBtr0172176
FBtr0161916	Diet	AG	OP	0.2623	0.06084	73	4.31	<.0001	0.262315	4.99178e-05	0.00213845		FBgn0144190	FBtr0172185
FBtr0171958	Diet	AG	OP	0.2624	0.04435	73	5.92	<.0001	0.262413	9.80827e-08	1.32236e-05		FBgn0144193	FBtr0172188
FBtr0170263	Diet	AG	OP	0.2624	0.04647	73	5.65	<.0001	0.262375	2.96497e-07	3.35488e-05		FBgn0144202	FBtr0172197
FBtr0167443	Diet	AG	OP	0.2625	0.04186	73	6.27	<.0001	0.262502	2.27373e-08	3.80737e-06		FBgn0144206	FBtr0172201
FBtr0174463	Diet	AG	OP	0.2625	0.04751	73	5.52	<.0001	0.262461	4.84458e-07	5.05314e-05		FBgn0144238	FBtr0172233
FBtr0168513	Diet	AG	OP	0.2627	0.05874	73	4.47	<.0001	0.262745	2.77774e-05	0.00135186		FBgn0144243	FBtr0172238
FBtr0169843	Diet	AG	OP	0.2628	0.05351	73	4.91	<.0001	0.26275	5.39277e-06	0.000365308		FBgn0144244	FBtr0172239
FBtr0164843	Diet	AG	OP	0.2634	0.06536	73	4.03	0.0001	0.263429	0.000135115	0.00459493		FBgn0144251	FBtr0172246
FBtr0173738	Diet	AG	OP	0.2634	0.07015	73	3.75	0.0003	0.263359	0.00034633	0.00930973		FBgn0144285	FBtr0172280
FBtr0171249	Diet	AG	OP	0.2635	0.05856	73	4.5	<.0001	0.263471	2.52267e-05	0.00125309		FBgn0144288	FBtr0172283
FBtr0171282	Diet	AG	OP	0.2637	0.05229	73	5.04	<.0001	0.263656	3.23666e-06	0.00024119		FBgn0144310	FBtr0172305
FBtr0163240	Diet	AG	OP	0.2641	0.04528	73	5.83	<.0001	0.264098	1.38713e-07	1.77348e-05		FBgn0144322	FBtr0172317
FBtr0169104	Diet	AG	OP	0.2641	0.04944	73	5.34	<.0001	0.264131	9.98003e-07	9.20468e-05		FBgn0144338	FBtr0172333
FBtr0165209	Diet	AG	OP	0.2641	0.05913	73	4.47	<.0001	0.264083	2.84554e-05	0.00137788		FBgn0144387	FBtr0172382
FBtr0167572	Diet	AG	OP	0.2641	0.06453	73	4.09	0.0001	0.264077	0.000108859	0.00389533		FBgn0144400	FBtr0172395
FBtr0169620	Diet	AG	OP	0.2643	0.04808	73	5.5	<.0001	0.264334	5.36857e-07	5.50068e-05		FBgn0144401	FBtr0172396
FBtr0175354	Diet	AG	OP	0.2643	0.05317	73	4.97	<.0001	0.264335	4.25447e-06	0.000301358		FBgn0144404	FBtr0172399
FBtr0163482	Diet	AG	OP	0.2644	0.04809	73	5.5	<.0001	0.264444	5.34896e-07	5.48479e-05		FBgn0144410	FBtr0172405
FBtr0172495	Diet	AG	OP	0.2646	0.06023	73	4.39	<.0001	0.264575	3.72859e-05	0.00170409		FBgn0144415	FBtr0172410
FBtr0163273	Diet	AG	OP	0.2646	0.0641	73	4.13	<.0001	0.264631	9.59272e-05	0.00353653		FBgn0144500	FBtr0172495
FBtr0171955	Diet	AG	OP	0.265	0.05347	73	4.96	<.0001	0.265026	4.50463e-06	0.000315611		FBgn0144541	FBtr0172536
FBtr0170282	Diet	AG	OP	0.2652	0.04699	73	5.64	<.0001	0.26517	2.99871e-07	3.38703e-05		FBgn0144550	FBtr0172546
FBtr0162846	Diet	AG	OP	0.2652	0.05198	73	5.1	<.0001	0.265221	2.56537e-06	0.000199361		FBgn0144602	FBtr0172598
FBtr0166567	Diet	AG	OP	0.2652	0.05378	73	4.93	<.0001	0.265233	4.95591e-06	0.000341146		FBgn0144607	FBtr0172603
FBtr0170947	Diet	AG	OP	0.2652	0.06016	73	4.41	<.0001	0.265156	3.52941e-05	0.00163208		FBgn0144620	FBtr0172616
FBtr0169567	Diet	AG	OP	0.2653	0.04248	73	6.24	<.0001	0.265308	2.52796e-08	4.16901e-06		FBgn0144653	FBtr0172649
FBtr0162191	Diet	AG	OP	0.2653	0.05264	73	5.04	<.0001	0.265283	3.2726e-06	0.000243342		FBgn0144654	FBtr0172650
FBtr0170691	Diet	AG	OP	0.2653	0.07065	73	3.75	0.0003	0.265275	0.00034604	0.00930379		FBgn0144656	FBtr0172652
FBtr0167301	Diet	AG	OP	0.2654	0.05771	73	4.6	<.0001	0.265358	1.74834e-05	0.000937673		FBgn0144658	FBtr0172654
FBtr0163289	Diet	AG	OP	0.2655	0.05146	73	5.16	<.0001	0.265517	2.04696e-06	0.000165882		FBgn0144659	FBtr0172655
FBtr0167886	Diet	AG	OP	0.2656	0.04619	73	5.75	<.0001	0.265569	1.94181e-07	2.35487e-05		FBgn0144683	FBtr0172679
FBtr0166071	Diet	AG	OP	0.2656	0.04953	73	5.36	<.0001	0.265575	9.23244e-07	8.62858e-05		FBgn0144693	FBtr0172689
FBtr0172506	Diet	AG	OP	0.2656	0.0709	73	3.75	0.0004	0.265593	0.000356122	0.00950233		FBgn0144706	FBtr0172702
FBtr0167576	Diet	AG	OP	0.2657	0.04465	73	5.95	<.0001	0.265674	8.5505e-08	1.1774e-05		FBgn0144707	FBtr0172703
FBtr0166742	Diet	AG	OP	0.2657	0.0618	73	4.3	<.0001	0.265717	5.20902e-05	0.00221035		FBgn0144710	FBtr0172706
FBtr0167571	Diet	AG	OP	0.2657	0.06204	73	4.28	<.0001	0.26569	5.5509e-05	0.0023227		FBgn0144716	FBtr0172712
FBtr0170284	Diet	AG	OP	0.2658	0.04413	73	6.02	<.0001	0.265841	6.33027e-08	9.1209e-06		FBgn0144728	FBtr0172724
FBtr0168112	Diet	AG	OP	0.2658	0.0572	73	4.65	<.0001	0.265828	1.45469e-05	0.000810164		FBgn0144729	FBtr0172725
FBtr0163164	Diet	AG	OP	0.2658	0.05836	73	4.55	<.0001	0.265792	2.05669e-05	0.00106665		FBgn0144738	FBtr0172734
FBtr0174670	Diet	AG	OP	0.2659	0.06341	73	4.19	<.0001	0.26585	7.6389e-05	0.00296826		FBgn0144766	FBtr0172762
FBtr0166715	Diet	AG	OP	0.266	0.0708	73	3.76	0.0003	0.266027	0.000343175	0.00924603		FBgn0144772	FBtr0172768
FBtr0172721	Diet	AG	OP	0.2661	0.05742	73	4.63	<.0001	0.266068	1.53158e-05	0.000843548		FBgn0144789	FBtr0172785
FBtr0173318	Diet	AG	OP	0.2662	0.0459	73	5.8	<.0001	0.266193	1.58704e-07	1.98653e-05		FBgn0144791	FBtr0172787
FBtr0174729	Diet	AG	OP	0.2662	0.0504	73	5.28	<.0001	0.266218	1.26917e-06	0.000112314		FBgn0144796	FBtr0172792
FBtr0164906	Diet	AG	OP	0.2662	0.0594	73	4.48	<.0001	0.266248	2.68845e-05	0.00131749		FBgn0144805	FBtr0172801
FBtr0175581	Diet	AG	OP	0.2663	0.06615	73	4.03	0.0001	0.266275	0.000137685	0.00466174		FBgn0144817	FBtr0172813
FBtr0167846	Diet	AG	OP	0.2664	0.05262	73	5.06	<.0001	0.266372	2.9981e-06	0.000226588		FBgn0144820	FBtr0172816
FBtr0167784	Diet	AG	OP	0.2664	0.05707	73	4.67	<.0001	0.26641	1.34839e-05	0.000762452		FBgn0144823	FBtr0172819
FBtr0162628	Diet	AG	OP	0.2665	0.05461	73	4.88	<.0001	0.2665	6.04255e-06	0.000400426		FBgn0144833	FBtr0172829
FBtr0162539	Diet	AG	OP	0.2665	0.05904	73	4.51	<.0001	0.266471	2.39769e-05	0.00120401		FBgn0144834	FBtr0172830
FBtr0170655	Diet	AG	OP	0.2666	0.04388	73	6.08	<.0001	0.266636	5.07801e-08	7.56256e-06		FBgn0144865	FBtr0172861
FBtr0174754	Diet	AG	OP	0.2668	0.05549	73	4.81	<.0001	0.266766	7.97564e-06	0.000501288		FBgn0144870	FBtr0172866
FBtr0170093	Diet	AG	OP	0.2668	0.05746	73	4.64	<.0001	0.266826	1.47787e-05	0.00082031		FBgn0144873	FBtr0172869
FBtr0173093	Diet	AG	OP	0.267	0.05482	73	4.87	<.0001	0.267047	6.24265e-06	0.000411046		FBgn0144877	FBtr0172873
FBtr0174329	Diet	AG	OP	0.267	0.06238	73	4.28	<.0001	0.266953	5.61185e-05	0.00234224		FBgn0144890	FBtr0172886
FBtr0161978	Diet	AG	OP	0.2671	0.06442	73	4.15	<.0001	0.267092	9.01668e-05	0.0033731		FBgn0144894	FBtr0172890
FBtr0168422	Diet	AG	OP	0.2672	0.0601	73	4.45	<.0001	0.267206	3.06796e-05	0.00146273		FBgn0144896	FBtr0172892
FBtr0169564	Diet	AG	OP	0.2672	0.0666	73	4.01	0.0001	0.267248	0.000143579	0.00481088		FBgn0144902	FBtr0172898
FBtr0161256	Diet	AG	OP	0.2674	0.04711	73	5.68	<.0001	0.267422	2.62155e-07	3.02672e-05		FBgn0144913	FBtr0172909
FBtr0173366	Diet	AG	OP	0.2674	0.06102	73	4.38	<.0001	0.267366	3.87387e-05	0.00175575		FBgn0144917	FBtr0172913
FBtr0173015	Diet	AG	OP	0.2675	0.05097	73	5.25	<.0001	0.267488	1.45303e-06	0.000125513		FBgn0144924	FBtr0172920
FBtr0174575	Diet	AG	OP	0.2679	0.05027	73	5.33	<.0001	0.26793	1.05051e-06	9.60635e-05		FBgn0144932	FBtr0172928
FBtr0164758	Diet	AG	OP	0.268	0.06246	73	4.29	<.0001	0.267964	5.3907e-05	0.00227017		FBgn0144941	FBtr0172937
FBtr0162730	Diet	AG	OP	0.268	0.0669	73	4.01	0.0001	0.267972	0.000147348	0.00490687		FBgn0144942	FBtr0172938
FBtr0163579	Diet	AG	OP	0.2681	0.04958	73	5.41	<.0001	0.268063	7.75112e-07	7.46507e-05		FBgn0144946	FBtr0172942
FBtr0171943	Diet	AG	OP	0.2684	0.05796	73	4.63	<.0001	0.268442	1.54328e-05	0.00084885		FBgn0144964	FBtr0172961
FBtr0167742	Diet	AG	OP	0.2685	0.05069	73	5.3	<.0001	0.268534	1.19116e-06	0.000106634		FBgn0144967	FBtr0172964
FBtr0169963	Diet	AG	OP	0.2685	0.05643	73	4.76	<.0001	0.268505	9.58986e-06	0.000581023		FBgn0144980	FBtr0172977
FBtr0165951	Diet	AG	OP	0.2686	0.05835	73	4.6	<.0001	0.268552	1.72055e-05	0.000925634		FBgn0144982	FBtr0172979
FBtr0167578	Diet	AG	OP	0.2688	0.05744	73	4.68	<.0001	0.268818	1.28902e-05	0.000735852		FBgn0144990	FBtr0172987
FBtr0172954	Diet	AG	OP	0.2689	0.03834	73	7.01	<.0001	0.268852	9.91452e-10	2.51793e-07		FBgn0144992	FBtr0172989
FBtr0164825	Diet	AG	OP	0.269	0.05987	73	4.49	<.0001	0.269031	2.57817e-05	0.00127469		FBgn0144993	FBtr0172990
FBtr0168277	Diet	AG	OP	0.2691	0.06973	73	3.86	0.0002	0.269114	0.000243298	0.00716081		FBgn0144999	FBtr0172996
FBtr0162820	Diet	AG	OP	0.2692	0.04605	73	5.85	<.0001	0.269197	1.31707e-07	1.69726e-05		FBgn0145017	FBtr0173014
FBtr0161057	Diet	AG	OP	0.2692	0.06685	73	4.03	0.0001	0.269209	0.000136645	0.00463523		FBgn0145020	FBtr0173017
FBtr0165908	Diet	AG	OP	0.2693	0.07185	73	3.75	0.0004	0.269287	0.00035413	0.00946312		FBgn0145021	FBtr0173018
FBtr0164762	Diet	AG	OP	0.2694	0.05708	73	4.72	<.0001	0.269393	1.1109e-05	0.000653555		FBgn0145025	FBtr0173022
FBtr0174430	Diet	AG	OP	0.2695	0.04828	73	5.58	<.0001	0.269489	3.83368e-07	4.15858e-05		FBgn0145041	FBtr0173038
FBtr0163515	Diet	AG	OP	0.2696	0.05081	73	5.31	<.0001	0.269636	1.15242e-06	0.000103713		FBgn0145042	FBtr0173039
FBtr0166551	Diet	AG	OP	0.2697	0.04855	73	5.56	<.0001	0.269698	4.26661e-07	4.54619e-05		FBgn0145045	FBtr0173042
FBtr0168120	Diet	AG	OP	0.2697	0.06206	73	4.35	<.0001	0.269661	4.42092e-05	0.00194634		FBgn0145049	FBtr0173046
FBtr0162991	Diet	AG	OP	0.2698	0.04874	73	5.54	<.0001	0.269808	4.61163e-07	4.84854e-05		FBgn0145063	FBtr0173060
FBtr0170201	Diet	AG	OP	0.2699	0.05038	73	5.36	<.0001	0.269906	9.41725e-07	8.77302e-05		FBgn0145075	FBtr0173072
FBtr0170169	Diet	AG	OP	0.2699	0.06173	73	4.37	<.0001	0.269924	4.00653e-05	0.00180237		FBgn0145080	FBtr0173077
FBtr0166295	Diet	AG	OP	0.2701	0.04018	73	6.72	<.0001	0.270137	3.39337e-09	7.35349e-07		FBgn0145081	FBtr0173078
FBtr0173901	Diet	AG	OP	0.2701	0.07167	73	3.77	0.0003	0.270134	0.00032983	0.00897903		FBgn0145092	FBtr0173089
FBtr0170573	Diet	AG	OP	0.2703	0.04999	73	5.41	<.0001	0.270286	7.73645e-07	7.45381e-05		FBgn0145095	FBtr0173092
FBtr0165171	Diet	AG	OP	0.2703	0.05353	73	5.05	<.0001	0.270348	3.14325e-06	0.000235456		FBgn0145096	FBtr0173093
FBtr0163661	Diet	AG	OP	0.2703	0.05576	73	4.85	<.0001	0.270312	6.84233e-06	0.000442733		FBgn0145097	FBtr0173094
FBtr0174347	Diet	AG	OP	0.2704	0.0651	73	4.15	<.0001	0.270381	8.77846e-05	0.00330461		FBgn0145126	FBtr0173123
FBtr0172742	Diet	AG	OP	0.2705	0.05275	73	5.13	<.0001	0.270542	2.3103e-06	0.000183207		FBgn0145131	FBtr0173128
FBtr0167550	Diet	AG	OP	0.2705	0.05786	73	4.67	<.0001	0.270482	1.3164e-05	0.000748238		FBgn0145145	FBtr0173142
FBtr0162567	Diet	AG	OP	0.2705	0.06859	73	3.94	0.0002	0.270489	0.00018238	0.00576823		FBgn0145153	FBtr0173150
FBtr0173452	Diet	AG	OP	0.2706	0.04981	73	5.43	<.0001	0.27061	6.95513e-07	6.82082e-05		FBgn0145162	FBtr0173159
FBtr0161294	Diet	AG	OP	0.2706	0.05373	73	5.04	<.0001	0.27059	3.32326e-06	0.00024641		FBgn0145169	FBtr0173166
FBtr0166205	Diet	AG	OP	0.2709	0.05174	73	5.24	<.0001	0.270935	1.51635e-06	0.000129989		FBgn0145177	FBtr0173174
FBtr0165333	Diet	AG	OP	0.2709	0.05898	73	4.59	<.0001	0.270898	1.78079e-05	0.000951384		FBgn0145182	FBtr0173179
FBtr0165098	Diet	AG	OP	0.2712	0.05794	73	4.68	<.0001	0.271242	1.28334e-05	0.000733271		FBgn0145183	FBtr0173180
FBtr0175059	Diet	AG	OP	0.2713	0.04751	73	5.71	<.0001	0.271319	2.27576e-07	2.68939e-05		FBgn0145184	FBtr0173181
FBtr0163247	Diet	AG	OP	0.2713	0.05749	73	4.72	<.0001	0.271273	1.1157e-05	0.000655767		FBgn0145186	FBtr0173183
FBtr0174323	Diet	AG	OP	0.2715	0.05093	73	5.33	<.0001	0.27153	1.04488e-06	9.56364e-05		FBgn0145193	FBtr0173190
FBtr0167715	Diet	AG	OP	0.2715	0.06752	73	4.02	0.0001	0.271541	0.000139381	0.00470465		FBgn0145201	FBtr0173198
FBtr0172603	Diet	AG	OP	0.2717	0.04862	73	5.59	<.0001	0.271685	3.74575e-07	4.07731e-05		FBgn0145218	FBtr0173215
FBtr0171826	Diet	AG	OP	0.2718	0.05743	73	4.73	<.0001	0.271807	1.05658e-05	0.000627904		FBgn0145227	FBtr0173224
FBtr0173923	Diet	AG	OP	0.2719	0.04881	73	5.57	<.0001	0.271949	4.00539e-07	4.31526e-05		FBgn0145232	FBtr0173229
FBtr0169098	Diet	AG	OP	0.2719	0.05507	73	4.94	<.0001	0.271891	4.866e-06	0.000336148		FBgn0145233	FBtr0173230
FBtr0169393	Diet	AG	OP	0.2719	0.05865	73	4.64	<.0001	0.271907	1.51763e-05	0.00083745		FBgn0145258	FBtr0173255
FBtr0173667	Diet	AG	OP	0.2719	0.06588	73	4.13	<.0001	0.271871	9.65561e-05	0.0035542		FBgn0145262	FBtr0173259
FBtr0167432	Diet	AG	OP	0.272	0.03642	73	7.47	<.0001	0.272036	1.3955e-10	4.50343e-08		FBgn0145278	FBtr0173275
FBtr0164184	Diet	AG	OP	0.272	0.06769	73	4.02	0.0001	0.272008	0.000140768	0.00474042		FBgn0145280	FBtr0173277
FBtr0165923	Diet	AG	OP	0.2721	0.06517	73	4.17	<.0001	0.272077	8.1442e-05	0.00311959		FBgn0145290	FBtr0173287
FBtr0163779	Diet	AG	OP	0.2723	0.05342	73	5.1	<.0001	0.272293	2.61874e-06	0.000202727		FBgn0145291	FBtr0173288
FBtr0165710	Diet	AG	OP	0.2724	0.04845	73	5.62	<.0001	0.272395	3.26461e-07	3.63773e-05		FBgn0145292	FBtr0173289
FBtr0171954	Diet	AG	OP	0.2724	0.05935	73	4.59	<.0001	0.272395	1.80595e-05	0.000962307		FBgn0145295	FBtr0173292
FBtr0173198	Diet	AG	OP	0.2725	0.06295	73	4.33	<.0001	0.27252	4.68809e-05	0.0020363		FBgn0145297	FBtr0173294
FBtr0165675	Diet	AG	OP	0.2725	0.06824	73	3.99	0.0002	0.272494	0.000153858	0.00507055		FBgn0145298	FBtr0173295
FBtr0161106	Diet	AG	OP	0.2726	0.06893	73	3.96	0.0002	0.272639	0.000175273	0.0055989		FBgn0145299	FBtr0173296
FBtr0165143	Diet	AG	OP	0.2728	0.06621	73	4.12	<.0001	0.272798	9.88286e-05	0.00361724		FBgn0145311	FBtr0173308
FBtr0160942	Diet	AG	OP	0.2729	0.0705	73	3.87	0.0002	0.272903	0.000233776	0.0069501		FBgn0145312	FBtr0173309
FBtr0173745	Diet	AG	OP	0.273	0.05161	73	5.29	<.0001	0.273001	1.2282e-06	0.000109325		FBgn0145313	FBtr0173310
FBtr0164723	Diet	AG	OP	0.273	0.07013	73	3.89	0.0002	0.273042	0.000216822	0.00656687		FBgn0145314	FBtr0173311
FBtr0166038	Diet	AG	OP	0.2731	0.06046	73	4.52	<.0001	0.273113	2.35999e-05	0.00118931		FBgn0145322	FBtr0173319
FBtr0172288	Diet	AG	OP	0.2731	0.06852	73	3.99	0.0002	0.27313	0.000157412	0.00515996		FBgn0145325	FBtr0173322
FBtr0171813	Diet	AG	OP	0.2731	0.07096	73	3.85	0.0003	0.273063	0.000252608	0.00736381		FBgn0145329	FBtr0173326
FBtr0161234	Diet	AG	OP	0.2732	0.04787	73	5.71	<.0001	0.273175	2.32132e-07	2.73511e-05		FBgn0145334	FBtr0173331
FBtr0173322	Diet	AG	OP	0.2733	0.05249	73	5.21	<.0001	0.273255	1.71346e-06	0.000143494		FBgn0145335	FBtr0173332
FBtr0175517	Diet	AG	OP	0.2733	0.06021	73	4.54	<.0001	0.273302	2.17812e-05	0.001116		FBgn0145342	FBtr0173339
FBtr0165706	Diet	AG	OP	0.2734	0.05676	73	4.82	<.0001	0.273352	7.70822e-06	0.000487695		FBgn0145343	FBtr0173340
FBtr0166810	Diet	AG	OP	0.2735	0.06959	73	3.93	0.0002	0.273485	0.000191059	0.00597253		FBgn0145346	FBtr0173343
FBtr0170877	Diet	AG	OP	0.2736	0.05785	73	4.73	<.0001	0.27363	1.06866e-05	0.000633619		FBgn0145353	FBtr0173350
FBtr0168665	Diet	AG	OP	0.2736	0.06623	73	4.13	<.0001	0.273581	9.50919e-05	0.0035137		FBgn0145354	FBtr0173351
FBtr0167404	Diet	AG	OP	0.2737	0.03843	73	7.12	<.0001	0.273711	6.1752e-10	1.66891e-07		FBgn0145356	FBtr0173353
FBtr0169829	Diet	AG	OP	0.2737	0.05261	73	5.2	<.0001	0.273653	1.74186e-06	0.000145397		FBgn0145358	FBtr0173355
FBtr0161921	Diet	AG	OP	0.2739	0.05516	73	4.97	<.0001	0.273929	4.35203e-06	0.000306912		FBgn0145372	FBtr0173369
FBtr0166728	Diet	AG	OP	0.274	0.05603	73	4.89	<.0001	0.273958	5.82225e-06	0.000388609		FBgn0145395	FBtr0173392
FBtr0167577	Diet	AG	OP	0.274	0.06947	73	3.94	0.0002	0.273982	0.000182374	0.00576808		FBgn0145398	FBtr0173395
FBtr0161491	Diet	AG	OP	0.2743	0.05501	73	4.99	<.0001	0.274272	4.02379e-06	0.000288013		FBgn0145400	FBtr0173397
FBtr0161861	Diet	AG	OP	0.2743	0.07345	73	3.73	0.0004	0.274304	0.000370329	0.0097794		FBgn0145404	FBtr0173401
FBtr0171184	Diet	AG	OP	0.2744	0.04818	73	5.7	<.0001	0.274417	2.42293e-07	2.83481e-05		FBgn0145420	FBtr0173418
FBtr0167960	Diet	AG	OP	0.2745	0.05185	73	5.29	<.0001	0.274472	1.21094e-06	0.00010809		FBgn0145439	FBtr0173437
FBtr0174612	Diet	AG	OP	0.2745	0.05709	73	4.81	<.0001	0.274516	7.94406e-06	0.000499701		FBgn0145444	FBtr0173442
FBtr0172021	Diet	AG	OP	0.2746	0.06073	73	4.52	<.0001	0.274597	2.32062e-05	0.00117352		FBgn0145452	FBtr0173450
FBtr0161190	Diet	AG	OP	0.2749	0.06697	73	4.11	0.0001	0.274923	0.000103987	0.00376159		FBgn0145454	FBtr0173452
FBtr0168537	Diet	AG	OP	0.2749	0.06832	73	4.02	0.0001	0.274856	0.000138612	0.00468551		FBgn0145476	FBtr0173474
FBtr0164549	Diet	AG	OP	0.275	0.05518	73	4.98	<.0001	0.27504	4.05312e-06	0.000289754		FBgn0145480	FBtr0173478
FBtr0169775	Diet	AG	OP	0.2753	0.04464	73	6.17	<.0001	0.275285	3.50505e-08	5.51618e-06		FBgn0145502	FBtr0173500
FBtr0164017	Diet	AG	OP	0.2753	0.05355	73	5.14	<.0001	0.275334	2.20293e-06	0.000176226		FBgn0145503	FBtr0173501
FBtr0170888	Diet	AG	OP	0.2754	0.04679	73	5.89	<.0001	0.275447	1.11117e-07	1.46846e-05		FBgn0145510	FBtr0173508
FBtr0169707	Diet	AG	OP	0.2754	0.04847	73	5.68	<.0001	0.275405	2.55903e-07	2.966e-05		FBgn0145513	FBtr0173511
FBtr0170341	Diet	AG	OP	0.2754	0.05404	73	5.1	<.0001	0.275409	2.62806e-06	0.000203314		FBgn0145523	FBtr0173521
FBtr0174930	Diet	AG	OP	0.2755	0.05257	73	5.24	<.0001	0.275543	1.4905e-06	0.000128184		FBgn0145534	FBtr0173532
FBtr0162863	Diet	AG	OP	0.2755	0.07351	73	3.75	0.0004	0.275477	0.000354546	0.00947159		FBgn0145555	FBtr0173553
FBtr0164524	Diet	AG	OP	0.2757	0.05722	73	4.82	<.0001	0.275721	7.63906e-06	0.000484227		FBgn0145578	FBtr0173576
FBtr0162797	Diet	AG	OP	0.2757	0.06232	73	4.42	<.0001	0.275727	3.31636e-05	0.00155428		FBgn0145579	FBtr0173577
FBtr0173326	Diet	AG	OP	0.2759	0.05342	73	5.17	<.0001	0.275939	2.00592e-06	0.000163171		FBgn0145580	FBtr0173578
FBtr0163464	Diet	AG	OP	0.276	0.06877	73	4.01	0.0001	0.276007	0.000143281	0.00480343		FBgn0145582	FBtr0173580
FBtr0167549	Diet	AG	OP	0.2761	0.06337	73	4.36	<.0001	0.276118	4.23944e-05	0.00188306		FBgn0145590	FBtr0173588
FBtr0165327	Diet	AG	OP	0.2763	0.05164	73	5.35	<.0001	0.27628	9.70234e-07	8.99047e-05		FBgn0145591	FBtr0173589
FBtr0163408	Diet	AG	OP	0.2763	0.05864	73	4.71	<.0001	0.276271	1.14749e-05	0.000670483		FBgn0145595	FBtr0173593
FBtr0162970	Diet	AG	OP	0.2763	0.07394	73	3.74	0.0004	0.276324	0.000366721	0.00970969		FBgn0145615	FBtr0173613
FBtr0172964	Diet	AG	OP	0.2765	0.05117	73	5.4	<.0001	0.276538	7.81749e-07	7.51785e-05		FBgn0145631	FBtr0173629
FBtr0171583	Diet	AG	OP	0.2766	0.07201	73	3.84	0.0003	0.276563	0.000258974	0.00750137		FBgn0145637	FBtr0173635
FBtr0166883	Diet	AG	OP	0.2767	0.06228	73	4.44	<.0001	0.276692	3.10307e-05	0.00147556		FBgn0145650	FBtr0173648
FBtr0161439	Diet	AG	OP	0.2768	0.05491	73	5.04	<.0001	0.276759	3.2599e-06	0.000242616		FBgn0145658	FBtr0173656
FBtr0164759	Diet	AG	OP	0.2768	0.07032	73	3.94	0.0002	0.276751	0.000187676	0.00589447		FBgn0145662	FBtr0173660
FBtr0169202	Diet	AG	OP	0.2769	0.06376	73	4.34	<.0001	0.276869	4.46539e-05	0.00196153		FBgn0145663	FBtr0173661
FBtr0170512	Diet	AG	OP	0.2771	0.04666	73	5.94	<.0001	0.277115	8.98157e-08	1.22727e-05		FBgn0145669	FBtr0173667
FBtr0167219	Diet	AG	OP	0.2776	0.05462	73	5.08	<.0001	0.2776	2.77126e-06	0.000212399		FBgn0145673	FBtr0173671
FBtr0170654	Diet	AG	OP	0.2777	0.04372	73	6.35	<.0001	0.277679	1.61966e-08	2.84278e-06		FBgn0145683	FBtr0173681
FBtr0172145	Diet	AG	OP	0.2777	0.06497	73	4.27	<.0001	0.277655	5.7236e-05	0.00237788		FBgn0145695	FBtr0173693
FBtr0174100	Diet	AG	OP	0.278	0.06864	73	4.05	0.0001	0.278048	0.000125945	0.00435323		FBgn0145697	FBtr0173695
FBtr0160989	Diet	AG	OP	0.2782	0.07255	73	3.83	0.0003	0.278221	0.000264274	0.00761706		FBgn0145698	FBtr0173696
FBtr0164415	Diet	AG	OP	0.2783	0.06769	73	4.11	0.0001	0.278297	0.000101898	0.00370384		FBgn0145700	FBtr0173698
FBtr0173082	Diet	AG	OP	0.2785	0.0609	73	4.57	<.0001	0.278502	1.91847e-05	0.00100937		FBgn0145701	FBtr0173699
FBtr0174016	Diet	AG	OP	0.2787	0.05217	73	5.34	<.0001	0.278743	9.95218e-07	9.18321e-05		FBgn0145708	FBtr0173706
FBtr0172739	Diet	AG	OP	0.2787	0.05384	73	5.18	<.0001	0.278703	1.92108e-06	0.000157524		FBgn0145718	FBtr0173716
FBtr0172937	Diet	AG	OP	0.2787	0.07241	73	3.85	0.0003	0.278708	0.000252093	0.00735253		FBgn0145721	FBtr0173719
FBtr0163657	Diet	AG	OP	0.2788	0.04975	73	5.6	<.0001	0.278817	3.50878e-07	3.86009e-05		FBgn0145744	FBtr0173742
FBtr0170198	Diet	AG	OP	0.2789	0.04909	73	5.68	<.0001	0.278861	2.57725e-07	2.98387e-05		FBgn0145746	FBtr0173744
FBtr0174189	Diet	AG	OP	0.2789	0.05801	73	4.81	<.0001	0.278927	7.93973e-06	0.000499469		FBgn0145747	FBtr0173745
FBtr0163349	Diet	AG	OP	0.279	0.06089	73	4.58	<.0001	0.278997	1.86059e-05	0.000985329		FBgn0145760	FBtr0173758
FBtr0172136	Diet	AG	OP	0.2791	0.05551	73	5.03	<.0001	0.279081	3.42402e-06	0.000252384		FBgn0145765	FBtr0173763
FBtr0170292	Diet	AG	OP	0.2791	0.07036	73	3.97	0.0002	0.279058	0.000168679	0.00543798		FBgn0145777	FBtr0173775
FBtr0173373	Diet	AG	OP	0.2793	0.04832	73	5.78	<.0001	0.279254	1.72303e-07	2.1303e-05		FBgn0145790	FBtr0173788
FBtr0161352	Diet	AG	OP	0.2794	0.05765	73	4.85	<.0001	0.279358	6.89651e-06	0.000445607		FBgn0145795	FBtr0173793
FBtr0168585	Diet	AG	OP	0.2794	0.0614	73	4.55	<.0001	0.27938	2.09264e-05	0.00108119		FBgn0145803	FBtr0173801
FBtr0173275	Diet	AG	OP	0.2797	0.05641	73	4.96	<.0001	0.279716	4.46819e-06	0.000313498		FBgn0145817	FBtr0173815
FBtr0160871	Diet	AG	OP	0.2798	0.07176	73	3.9	0.0002	0.279776	0.000212539	0.00647009		FBgn0145830	FBtr0173828
FBtr0163883	Diet	AG	OP	0.2799	0.05875	73	4.76	<.0001	0.279887	9.40068e-06	0.000571748		FBgn0145839	FBtr0173837
FBtr0174216	Diet	AG	OP	0.2801	0.05872	73	4.77	<.0001	0.280071	9.19505e-06	0.000561934		FBgn0145844	FBtr0173842
FBtr0175403	Diet	AG	OP	0.2802	0.06487	73	4.32	<.0001	0.280164	4.86228e-05	0.00209521		FBgn0145847	FBtr0173845
FBtr0172410	Diet	AG	OP	0.2803	0.04992	73	5.61	<.0001	0.280255	3.36305e-07	3.72659e-05		FBgn0145856	FBtr0173854
FBtr0166681	Diet	AG	OP	0.2803	0.05132	73	5.46	<.0001	0.280333	6.20596e-07	6.20651e-05		FBgn0145858	FBtr0173856
FBtr0173976	Diet	AG	OP	0.2803	0.07034	73	3.99	0.0002	0.2803	0.000158126	0.0051777		FBgn0145869	FBtr0173867
FBtr0166980	Diet	AG	OP	0.2804	0.05796	73	4.84	<.0001	0.280353	7.117e-06	0.000457095		FBgn0145871	FBtr0173869
FBtr0174412	Diet	AG	OP	0.2805	0.05715	73	4.91	<.0001	0.280511	5.42184e-06	0.000366959		FBgn0145873	FBtr0173871
FBtr0169502	Diet	AG	OP	0.281	0.04846	73	5.8	<.0001	0.280954	1.59543e-07	1.99557e-05		FBgn0145880	FBtr0173878
FBtr0175015	Diet	AG	OP	0.281	0.0587	73	4.79	<.0001	0.28099	8.60599e-06	0.000532963		FBgn0145903	FBtr0173901
FBtr0163304	Diet	AG	OP	0.2814	0.06038	73	4.66	<.0001	0.281358	1.39178e-05	0.000782088		FBgn0145913	FBtr0173911
FBtr0170193	Diet	AG	OP	0.2816	0.06411	73	4.39	<.0001	0.28159	3.72938e-05	0.00170435		FBgn0145915	FBtr0173913
FBtr0174695	Diet	AG	OP	0.2816	0.06737	73	4.18	<.0001	0.281558	8.01075e-05	0.00308061		FBgn0145919	FBtr0173917
FBtr0168654	Diet	AG	OP	0.2818	0.04813	73	5.86	<.0001	0.281839	1.26048e-07	1.63451e-05		FBgn0145920	FBtr0173918
FBtr0173044	Diet	AG	OP	0.2818	0.05387	73	5.23	<.0001	0.281802	1.54708e-06	0.000132158		FBgn0145921	FBtr0173919
FBtr0173092	Diet	AG	OP	0.2822	0.04829	73	5.84	<.0001	0.282164	1.32496e-07	1.70596e-05		FBgn0145925	FBtr0173923
FBtr0174281	Diet	AG	OP	0.2822	0.05706	73	4.95	<.0001	0.282151	4.71405e-06	0.000327531		FBgn0145929	FBtr0173927
FBtr0175450	Diet	AG	OP	0.2822	0.06119	73	4.61	<.0001	0.282222	1.65913e-05	0.000898978		FBgn0145934	FBtr0173932
FBtr0170674	Diet	AG	OP	0.2824	0.05887	73	4.8	<.0001	0.282357	8.31781e-06	0.000518512		FBgn0145936	FBtr0173934
FBtr0170777	Diet	AG	OP	0.2826	0.06057	73	4.67	<.0001	0.282643	1.35516e-05	0.000765596		FBgn0145946	FBtr0173944
FBtr0161595	Diet	AG	OP	0.2827	0.0619	73	4.57	<.0001	0.28267	1.96857e-05	0.00103029		FBgn0145947	FBtr0173945
FBtr0168162	Diet	AG	OP	0.2827	0.06816	73	4.15	<.0001	0.282701	8.95556e-05	0.00335542		FBgn0145949	FBtr0173947
FBtr0173919	Diet	AG	OP	0.2829	0.05492	73	5.15	<.0001	0.282917	2.11689e-06	0.000170547		FBgn0145951	FBtr0173949
FBtr0162277	Diet	AG	OP	0.2831	0.07046	73	4.02	0.0001	0.283128	0.000141066	0.00474762		FBgn0145957	FBtr0173955
FBtr0164016	Diet	AG	OP	0.2833	0.04719	73	6	<.0001	0.283284	6.88014e-08	9.78869e-06		FBgn0145959	FBtr0173957
FBtr0172080	Diet	AG	OP	0.2833	0.05683	73	4.98	<.0001	0.283264	4.05734e-06	0.000290006		FBgn0145975	FBtr0173973
FBtr0162495	Diet	AG	OP	0.2833	0.05759	73	4.92	<.0001	0.2833	5.20784e-06	0.000355102		FBgn0145976	FBtr0173974
FBtr0163180	Diet	AG	OP	0.2833	0.06063	73	4.67	<.0001	0.283268	1.32884e-05	0.00075373		FBgn0145987	FBtr0173985
FBtr0168509	Diet	AG	OP	0.2833	0.07162	73	3.95	0.0002	0.283274	0.000175445	0.00560265		FBgn0145989	FBtr0173987
FBtr0174633	Diet	AG	OP	0.2834	0.05421	73	5.23	<.0001	0.283375	1.57327e-06	0.000133928		FBgn0145997	FBtr0173995
FBtr0174957	Diet	AG	OP	0.2834	0.06236	73	4.54	<.0001	0.283434	2.13093e-05	0.00109704		FBgn0146002	FBtr0174000
FBtr0162862	Diet	AG	OP	0.2834	0.06981	73	4.06	0.0001	0.28337	0.000122393	0.00426001		FBgn0146009	FBtr0174007
FBtr0171542	Diet	AG	OP	0.2835	0.05477	73	5.18	<.0001	0.283514	1.92122e-06	0.000157533		FBgn0146010	FBtr0174008
FBtr0173450	Diet	AG	OP	0.2836	0.0499	73	5.68	<.0001	0.283565	2.54655e-07	2.95407e-05		FBgn0146011	FBtr0174009
FBtr0165523	Diet	AG	OP	0.2836	0.06232	73	4.55	<.0001	0.283561	2.09167e-05	0.00108079		FBgn0146018	FBtr0174016
FBtr0164776	Diet	AG	OP	0.2837	0.05994	73	4.73	<.0001	0.283667	1.05744e-05	0.000628312		FBgn0146029	FBtr0174027
FBtr0161296	Diet	AG	OP	0.2838	0.05446	73	5.21	<.0001	0.28383	1.67324e-06	0.000140782		FBgn0146031	FBtr0174029
FBtr0174240	Diet	AG	OP	0.2841	0.05113	73	5.56	<.0001	0.28414	4.23704e-07	4.52003e-05		FBgn0146035	FBtr0174033
FBtr0171694	Diet	AG	OP	0.2842	0.06902	73	4.12	<.0001	0.284152	9.98759e-05	0.00364701		FBgn0146037	FBtr0174035
FBtr0160791	Diet	AG	OP	0.2843	0.04721	73	6.02	<.0001	0.28426	6.39427e-08	9.19837e-06		FBgn0146042	FBtr0174040
FBtr0172280	Diet	AG	OP	0.2843	0.07051	73	4.03	0.0001	0.284326	0.000134092	0.00456866		FBgn0146044	FBtr0174042
FBtr0169131	Diet	AG	OP	0.2844	0.05841	73	4.87	<.0001	0.284446	6.27889e-06	0.000412976		FBgn0146045	FBtr0174043
FBtr0167827	Diet	AG	OP	0.2845	0.0474	73	6	<.0001	0.284451	6.93456e-08	9.85459e-06		FBgn0146064	FBtr0174062
FBtr0174553	Diet	AG	OP	0.2846	0.06489	73	4.38	<.0001	0.284553	3.83223e-05	0.00174071		FBgn0146067	FBtr0174065
FBtr0167243	Diet	AG	OP	0.2846	0.06858	73	4.15	<.0001	0.284617	8.89208e-05	0.00333686		FBgn0146073	FBtr0174071
FBtr0170483	Diet	AG	OP	0.2849	0.05546	73	5.14	<.0001	0.284925	2.24069e-06	0.000178682		FBgn0146088	FBtr0174087
FBtr0161831	Diet	AG	OP	0.285	0.06592	73	4.32	<.0001	0.284994	4.7866e-05	0.00207022		FBgn0146101	FBtr0174100
FBtr0175250	Diet	AG	OP	0.2852	0.06489	73	4.4	<.0001	0.285189	3.69073e-05	0.00169065		FBgn0146105	FBtr0174104
FBtr0161489	Diet	AG	OP	0.2855	0.05327	73	5.36	<.0001	0.28549	9.33704e-07	8.70952e-05		FBgn0146115	FBtr0174114
FBtr0169118	Diet	AG	OP	0.2856	0.05153	73	5.54	<.0001	0.285563	4.50652e-07	4.7581e-05		FBgn0146123	FBtr0174122
FBtr0172355	Diet	AG	OP	0.2857	0.04506	73	6.34	<.0001	0.285676	1.69586e-08	2.9598e-06		FBgn0146157	FBtr0174156
FBtr0171828	Diet	AG	OP	0.2861	0.04514	73	6.34	<.0001	0.286071	1.71244e-08	2.98407e-06		FBgn0146169	FBtr0174168
FBtr0174296	Diet	AG	OP	0.2861	0.04958	73	5.77	<.0001	0.286055	1.79199e-07	2.20202e-05		FBgn0146173	FBtr0174172
FBtr0161851	Diet	AG	OP	0.2862	0.05012	73	5.71	<.0001	0.286228	2.27209e-07	2.68555e-05		FBgn0146184	FBtr0174183
FBtr0161526	Diet	AG	OP	0.2862	0.05214	73	5.49	<.0001	0.286165	5.58168e-07	5.68291e-05		FBgn0146185	FBtr0174184
FBtr0165036	Diet	AG	OP	0.2863	0.06096	73	4.7	<.0001	0.286277	1.21246e-05	0.000700462		FBgn0146187	FBtr0174186
FBtr0169360	Diet	AG	OP	0.2864	0.06603	73	4.34	<.0001	0.286366	4.56286e-05	0.00199402		FBgn0146190	FBtr0174189
FBtr0164578	Diet	AG	OP	0.2866	0.05216	73	5.5	<.0001	0.286639	5.43174e-07	5.55502e-05		FBgn0146193	FBtr0174192
FBtr0163492	Diet	AG	OP	0.2868	0.06782	73	4.23	<.0001	0.286807	6.7222e-05	0.00268976		FBgn0146194	FBtr0174193
FBtr0161133	Diet	AG	OP	0.2869	0.07153	73	4.01	0.0001	0.28688	0.000144696	0.00483923		FBgn0146202	FBtr0174201
FBtr0173822	Diet	AG	OP	0.287	0.06217	73	4.62	<.0001	0.28703	1.6315e-05	0.000887269		FBgn0146204	FBtr0174203
FBtr0173589	Diet	AG	OP	0.2871	0.05294	73	5.42	<.0001	0.287143	7.21639e-07	7.03192e-05		FBgn0146206	FBtr0174205
FBtr0175049	Diet	AG	OP	0.2871	0.05724	73	5.02	<.0001	0.287116	3.58077e-06	0.000261719		FBgn0146208	FBtr0174207
FBtr0161627	Diet	AG	OP	0.2874	0.05502	73	5.22	<.0001	0.287404	1.59566e-06	0.000135493		FBgn0146217	FBtr0174216
FBtr0164013	Diet	AG	OP	0.2875	0.05489	73	5.24	<.0001	0.287485	1.51253e-06	0.000129713		FBgn0146223	FBtr0174222
FBtr0175466	Diet	AG	OP	0.2876	0.04081	73	7.05	<.0001	0.287578	8.56036e-10	2.21401e-07		FBgn0146241	FBtr0174240
FBtr0166646	Diet	AG	OP	0.2876	0.06826	73	4.21	<.0001	0.287561	7.11809e-05	0.00281086		FBgn0146269	FBtr0174268
FBtr0163654	Diet	AG	OP	0.2877	0.0608	73	4.73	<.0001	0.287691	1.06069e-05	0.000629817		FBgn0146275	FBtr0174274
FBtr0168541	Diet	AG	OP	0.2879	0.05312	73	5.42	<.0001	0.287893	7.34285e-07	7.13602e-05		FBgn0146278	FBtr0174277
FBtr0166418	Diet	AG	OP	0.288	0.07152	73	4.03	0.0001	0.287953	0.000137135	0.00464768		FBgn0146282	FBtr0174281
FBtr0169069	Diet	AG	OP	0.2881	0.06179	73	4.66	<.0001	0.288099	1.37548e-05	0.00077463		FBgn0146283	FBtr0174282
FBtr0164612	Diet	AG	OP	0.2882	0.05023	73	5.74	<.0001	0.288207	2.04179e-07	2.4557e-05		FBgn0146285	FBtr0174284
FBtr0172703	Diet	AG	OP	0.2882	0.07562	73	3.81	0.0003	0.288195	0.000286439	0.00808895		FBgn0146306	FBtr0174305
FBtr0161418	Diet	AG	OP	0.2885	0.05727	73	5.04	<.0001	0.288467	3.30159e-06	0.000245082		FBgn0146311	FBtr0174310
FBtr0172829	Diet	AG	OP	0.2885	0.06015	73	4.8	<.0001	0.288461	8.3234e-06	0.000518786		FBgn0146312	FBtr0174311
FBtr0168995	Diet	AG	OP	0.2886	0.05751	73	5.02	<.0001	0.288608	3.5582e-06	0.000260412		FBgn0146324	FBtr0174323
FBtr0173944	Diet	AG	OP	0.2887	0.06384	73	4.52	<.0001	0.288671	2.32381e-05	0.00117469		FBgn0146327	FBtr0174326
FBtr0172607	Diet	AG	OP	0.2888	0.05433	73	5.32	<.0001	0.288843	1.10471e-06	0.000100147		FBgn0146332	FBtr0174331
FBtr0174653	Diet	AG	OP	0.2888	0.05978	73	4.83	<.0001	0.288791	7.28225e-06	0.000465767		FBgn0146333	FBtr0174332
FBtr0162883	Diet	AG	OP	0.289	0.04873	73	5.93	<.0001	0.289	9.25717e-08	1.25897e-05		FBgn0146342	FBtr0174341
FBtr0175368	Diet	AG	OP	0.289	0.06064	73	4.77	<.0001	0.288998	9.32187e-06	0.000568062		FBgn0146344	FBtr0174343
FBtr0174343	Diet	AG	OP	0.2891	0.05811	73	4.97	<.0001	0.289119	4.20048e-06	0.000298278		FBgn0146361	FBtr0174360
FBtr0170928	Diet	AG	OP	0.2891	0.06309	73	4.58	<.0001	0.289075	1.86076e-05	0.000985379		FBgn0146391	FBtr0174390
FBtr0162830	Diet	AG	OP	0.2893	0.05874	73	4.92	<.0001	0.289264	5.104e-06	0.000349287		FBgn0146403	FBtr0174402
FBtr0163660	Diet	AG	OP	0.2895	0.0446	73	6.49	<.0001	0.289483	9.03871e-09	1.71706e-06		FBgn0146410	FBtr0174409
FBtr0164351	Diet	AG	OP	0.2896	0.05252	73	5.51	<.0001	0.28959	5.0499e-07	5.23022e-05		FBgn0146414	FBtr0174413
FBtr0167288	Diet	AG	OP	0.2898	0.05247	73	5.52	<.0001	0.28978	4.85605e-07	5.06313e-05		FBgn0146420	FBtr0174419
FBtr0162011	Diet	AG	OP	0.29	0.05702	73	5.09	<.0001	0.290005	2.73021e-06	0.000209778		FBgn0146421	FBtr0174420
FBtr0169241	Diet	AG	OP	0.29	0.06534	73	4.44	<.0001	0.290002	3.15161e-05	0.00149385		FBgn0146425	FBtr0174425
FBtr0170132	Diet	AG	OP	0.29	0.07769	73	3.73	0.0004	0.290032	0.000371816	0.00980823		FBgn0146434	FBtr0174434
FBtr0175098	Diet	AG	OP	0.2901	0.05171	73	5.61	<.0001	0.290064	3.43241e-07	3.79093e-05		FBgn0146449	FBtr0174449
FBtr0165902	Diet	AG	OP	0.2901	0.05234	73	5.54	<.0001	0.290141	4.47085e-07	4.72664e-05		FBgn0146454	FBtr0174454
FBtr0171324	Diet	AG	OP	0.2902	0.05733	73	5.06	<.0001	0.290174	3.00276e-06	0.000226864		FBgn0146459	FBtr0174459
FBtr0168375	Diet	AG	OP	0.2903	0.05379	73	5.4	<.0001	0.290322	8.03617e-07	7.6901e-05		FBgn0146462	FBtr0174462
FBtr0173181	Diet	AG	OP	0.2904	0.04916	73	5.91	<.0001	0.290413	1.02245e-07	1.36903e-05		FBgn0146463	FBtr0174463
FBtr0161693	Diet	AG	OP	0.2907	0.04979	73	5.84	<.0001	0.290706	1.35068e-07	1.73484e-05		FBgn0146465	FBtr0174465
FBtr0174419	Diet	AG	OP	0.2908	0.06936	73	4.19	<.0001	0.290756	7.66128e-05	0.0029749		FBgn0146474	FBtr0174474
FBtr0169308	Diet	AG	OP	0.2912	0.05503	73	5.29	<.0001	0.291212	1.21856e-06	0.000108643		FBgn0146475	FBtr0174475
FBtr0170386	Diet	AG	OP	0.2914	0.05158	73	5.65	<.0001	0.291378	2.92812e-07	3.31987e-05		FBgn0146478	FBtr0174478
FBtr0171871	Diet	AG	OP	0.2914	0.06051	73	4.82	<.0001	0.291412	7.71085e-06	0.000487817		FBgn0146498	FBtr0174498
FBtr0162694	Diet	AG	OP	0.2916	0.06014	73	4.85	<.0001	0.291591	6.82306e-06	0.000441708		FBgn0146507	FBtr0174507
FBtr0175235	Diet	AG	OP	0.2919	0.05599	73	5.21	<.0001	0.291928	1.65954e-06	0.000139845		FBgn0146512	FBtr0174512
FBtr0166041	Diet	AG	OP	0.2919	0.06298	73	4.64	<.0001	0.291926	1.52306e-05	0.000839921		FBgn0146513	FBtr0174513
FBtr0163339	Diet	AG	OP	0.2919	0.0752	73	3.88	0.0002	0.291933	0.000225284	0.00675918		FBgn0146517	FBtr0174517
FBtr0165910	Diet	AG	OP	0.2922	0.06472	73	4.52	<.0001	0.292206	2.3782e-05	0.00119651		FBgn0146530	FBtr0174530
FBtr0174913	Diet	AG	OP	0.2923	0.05686	73	5.14	<.0001	0.292291	2.20673e-06	0.000176492		FBgn0146553	FBtr0174553
FBtr0169207	Diet	AG	OP	0.2923	0.05948	73	4.91	<.0001	0.292348	5.29072e-06	0.000359656		FBgn0146557	FBtr0174557
FBtr0167898	Diet	AG	OP	0.2924	0.04758	73	6.15	<.0001	0.292449	3.79633e-08	5.90559e-06		FBgn0146572	FBtr0174572
FBtr0168711	Diet	AG	OP	0.2925	0.06657	73	4.39	<.0001	0.292486	3.70997e-05	0.00169754		FBgn0146575	FBtr0174575
FBtr0164878	Diet	AG	OP	0.2926	0.05391	73	5.43	<.0001	0.292594	7.12041e-07	6.95442e-05		FBgn0146580	FBtr0174580
FBtr0169168	Diet	AG	OP	0.293	0.04421	73	6.63	<.0001	0.292991	5.0648e-09	1.04116e-06		FBgn0146590	FBtr0174590
FBtr0161007	Diet	AG	OP	0.2933	0.0573	73	5.12	<.0001	0.293348	2.40191e-06	0.000189038		FBgn0146596	FBtr0174596
FBtr0172246	Diet	AG	OP	0.2938	0.06925	73	4.24	<.0001	0.293844	6.38234e-05	0.00258491		FBgn0146602	FBtr0174602
FBtr0166189	Diet	AG	OP	0.294	0.06431	73	4.57	<.0001	0.293994	1.93122e-05	0.00101461		FBgn0146603	FBtr0174603
FBtr0174993	Diet	AG	OP	0.2941	0.0516	73	5.7	<.0001	0.294126	2.37942e-07	2.79285e-05		FBgn0146605	FBtr0174605
FBtr0169086	Diet	AG	OP	0.2945	0.06837	73	4.31	<.0001	0.294475	5.07854e-05	0.00216718		FBgn0146611	FBtr0174611
FBtr0168787	Diet	AG	OP	0.2946	0.04618	73	6.38	<.0001	0.294584	1.44011e-08	2.56806e-06		FBgn0146612	FBtr0174612
FBtr0167511	Diet	AG	OP	0.2946	0.04816	73	6.12	<.0001	0.294579	4.31144e-08	6.58415e-06		FBgn0146613	FBtr0174613
FBtr0173934	Diet	AG	OP	0.2946	0.0574	73	5.13	<.0001	0.294601	2.28006e-06	0.000181247		FBgn0146616	FBtr0174616
FBtr0171997	Diet	AG	OP	0.2946	0.06491	73	4.54	<.0001	0.294647	2.17682e-05	0.00111552		FBgn0146624	FBtr0174624
FBtr0161054	Diet	AG	OP	0.2947	0.06236	73	4.73	<.0001	0.294713	1.08444e-05	0.000641201		FBgn0146629	FBtr0174629
FBtr0162537	Diet	AG	OP	0.2948	0.04884	73	6.04	<.0001	0.29476	6.02121e-08	8.74453e-06		FBgn0146637	FBtr0174637
FBtr0166983	Diet	AG	OP	0.2948	0.06655	73	4.43	<.0001	0.294781	3.25706e-05	0.00153235		FBgn0146649	FBtr0174649
FBtr0170939	Diet	AG	OP	0.295	0.06308	73	4.68	<.0001	0.294981	1.30657e-05	0.000743874		FBgn0146653	FBtr0174653
FBtr0166491	Diet	AG	OP	0.2951	0.05389	73	5.48	<.0001	0.295129	5.84836e-07	5.90902e-05		FBgn0146665	FBtr0174665
FBtr0163012	Diet	AG	OP	0.2951	0.05771	73	5.11	<.0001	0.295051	2.46192e-06	0.000192858		FBgn0146677	FBtr0174678
FBtr0168569	Diet	AG	OP	0.2951	0.05822	73	5.07	<.0001	0.295135	2.91381e-06	0.000221306		FBgn0146690	FBtr0174691
FBtr0170222	Diet	AG	OP	0.2951	0.06468	73	4.56	<.0001	0.295066	2.00186e-05	0.00104395		FBgn0146693	FBtr0174694
FBtr0173508	Diet	AG	OP	0.2952	0.06893	73	4.28	<.0001	0.295151	5.55897e-05	0.00232528		FBgn0146694	FBtr0174695
FBtr0162299	Diet	AG	OP	0.2953	0.07574	73	3.9	0.0002	0.295341	0.000212107	0.0064602		FBgn0146697	FBtr0174698
FBtr0171959	Diet	AG	OP	0.2957	0.06159	73	4.8	<.0001	0.295725	8.15796e-06	0.000510383		FBgn0146708	FBtr0174709
FBtr0167198	Diet	AG	OP	0.2957	0.07015	73	4.22	<.0001	0.295691	7.05198e-05	0.00279066		FBgn0146712	FBtr0174714
FBtr0161946	Diet	AG	OP	0.2958	0.07673	73	3.86	0.0002	0.295804	0.000246683	0.00723606		FBgn0146713	FBtr0174715
FBtr0162451	Diet	AG	OP	0.296	0.05656	73	5.23	<.0001	0.296018	1.53588e-06	0.000131395		FBgn0146726	FBtr0174728
FBtr0161110	Diet	AG	OP	0.2965	0.06477	73	4.58	<.0001	0.296488	1.89088e-05	0.00099798		FBgn0146727	FBtr0174729
FBtr0163205	Diet	AG	OP	0.2966	0.05531	73	5.36	<.0001	0.296562	9.26301e-07	8.65254e-05		FBgn0146734	FBtr0174736
FBtr0170191	Diet	AG	OP	0.2967	0.04865	73	6.1	<.0001	0.296724	4.64055e-08	7.00454e-06		FBgn0146745	FBtr0174747
FBtr0171369	Diet	AG	OP	0.2967	0.05184	73	5.72	<.0001	0.296685	2.16791e-07	2.58349e-05		FBgn0146752	FBtr0174754
FBtr0173973	Diet	AG	OP	0.2967	0.06303	73	4.71	<.0001	0.296658	1.16541e-05	0.000678786		FBgn0146757	FBtr0174759
FBtr0164405	Diet	AG	OP	0.2969	0.05073	73	5.85	<.0001	0.296894	1.27909e-07	1.65489e-05		FBgn0146761	FBtr0174763
FBtr0169886	Diet	AG	OP	0.2975	0.05329	73	5.58	<.0001	0.297519	3.81982e-07	4.14592e-05		FBgn0146782	FBtr0174784
FBtr0164121	Diet	AG	OP	0.2976	0.06049	73	4.92	<.0001	0.297571	5.2092e-06	0.000355174		FBgn0146784	FBtr0174786
FBtr0160904	Diet	AG	OP	0.2978	0.06047	73	4.93	<.0001	0.297818	5.08269e-06	0.000348144		FBgn0146801	FBtr0174803
FBtr0171283	Diet	AG	OP	0.2979	0.0476	73	6.26	<.0001	0.297902	2.39204e-08	3.97579e-06		FBgn0146807	FBtr0174809
FBtr0173150	Diet	AG	OP	0.2982	0.06718	73	4.44	<.0001	0.2982	3.14596e-05	0.00149169		FBgn0146814	FBtr0174816
FBtr0175166	Diet	AG	OP	0.2982	0.0703	73	4.24	<.0001	0.298187	6.41318e-05	0.00259421		FBgn0146819	FBtr0174821
FBtr0167984	Diet	AG	OP	0.2982	0.07075	73	4.21	<.0001	0.298187	7.07101e-05	0.00279653		FBgn0146832	FBtr0174834
FBtr0172961	Diet	AG	OP	0.2982	0.07956	73	3.75	0.0004	0.298178	0.000353886	0.00945853		FBgn0146846	FBtr0174848
FBtr0165610	Diet	AG	OP	0.2984	0.05535	73	5.39	<.0001	0.298411	8.22439e-07	7.84039e-05		FBgn0146847	FBtr0174849
FBtr0161739	Diet	AG	OP	0.2985	0.05551	73	5.38	<.0001	0.298515	8.67688e-07	8.19482e-05		FBgn0146848	FBtr0174850
FBtr0161501	Diet	AG	OP	0.2985	0.06084	73	4.91	<.0001	0.298459	5.48311e-06	0.000370274		FBgn0146850	FBtr0174852
FBtr0167096	Diet	AG	OP	0.2986	0.06023	73	4.96	<.0001	0.298587	4.49767e-06	0.000315199		FBgn0146852	FBtr0174854
FBtr0167583	Diet	AG	OP	0.2987	0.05627	73	5.31	<.0001	0.298704	1.14467e-06	0.000103131		FBgn0146873	FBtr0174875
FBtr0169370	Diet	AG	OP	0.2987	0.05884	73	5.08	<.0001	0.298717	2.83121e-06	0.000216151		FBgn0146875	FBtr0174877
FBtr0169971	Diet	AG	OP	0.299	0.04049	73	7.38	<.0001	0.299023	2.00438e-10	6.20031e-08		FBgn0146876	FBtr0174878
FBtr0171024	Diet	AG	OP	0.2991	0.06363	73	4.7	<.0001	0.299085	1.19543e-05	0.000692692		FBgn0146890	FBtr0174892
FBtr0161646	Diet	AG	OP	0.2992	0.07206	73	4.15	<.0001	0.299238	8.80693e-05	0.00331234		FBgn0146893	FBtr0174895
FBtr0174691	Diet	AG	OP	0.2993	0.06355	73	4.71	<.0001	0.299264	1.1546e-05	0.000673716		FBgn0146894	FBtr0174896
FBtr0170557	Diet	AG	OP	0.2994	0.07027	73	4.26	<.0001	0.299436	5.98131e-05	0.00245922		FBgn0146906	FBtr0174908
FBtr0170553	Diet	AG	OP	0.2994	0.07746	73	3.87	0.0002	0.299407	0.000238512	0.00705475		FBgn0146911	FBtr0174913
FBtr0168803	Diet	AG	OP	0.2995	0.05729	73	5.23	<.0001	0.299522	1.56749e-06	0.000133541		FBgn0146912	FBtr0174914
FBtr0168701	Diet	AG	OP	0.2998	0.04816	73	6.23	<.0001	0.299823	2.7328e-08	4.4546e-06		FBgn0146914	FBtr0174916
FBtr0166349	Diet	AG	OP	0.3	0.06766	73	4.43	<.0001	0.300002	3.20196e-05	0.00151217		FBgn0146916	FBtr0174918
FBtr0164765	Diet	AG	OP	0.3002	0.06695	73	4.48	<.0001	0.300189	2.67163e-05	0.00131086		FBgn0146917	FBtr0174919
FBtr0164366	Diet	AG	OP	0.3002	0.07897	73	3.8	0.0003	0.300151	0.000296346	0.008295		FBgn0146918	FBtr0174920
FBtr0164218	Diet	AG	OP	0.3004	0.05767	73	5.21	<.0001	0.300443	1.6877e-06	0.000141727		FBgn0146922	FBtr0174924
FBtr0175252	Diet	AG	OP	0.3004	0.06525	73	4.6	<.0001	0.300424	1.71162e-05	0.000921744		FBgn0146928	FBtr0174930
FBtr0167454	Diet	AG	OP	0.3006	0.06225	73	4.83	<.0001	0.300605	7.35551e-06	0.000469587		FBgn0146931	FBtr0174933
FBtr0161060	Diet	AG	OP	0.3007	0.06055	73	4.97	<.0001	0.300707	4.33847e-06	0.000306134		FBgn0146938	FBtr0174940
FBtr0161927	Diet	AG	OP	0.301	0.04327	73	6.96	<.0001	0.301034	1.25427e-09	3.09202e-07		FBgn0146955	FBtr0174957
FBtr0161071	Diet	AG	OP	0.3015	0.05122	73	5.89	<.0001	0.301531	1.10886e-07	1.46582e-05		FBgn0146963	FBtr0174965
FBtr0168178	Diet	AG	OP	0.3016	0.05602	73	5.38	<.0001	0.301613	8.4604e-07	8.02602e-05		FBgn0146969	FBtr0174971
FBtr0168066	Diet	AG	OP	0.3017	0.05075	73	5.95	<.0001	0.301739	8.73603e-08	1.19834e-05		FBgn0146982	FBtr0174984
FBtr0164340	Diet	AG	OP	0.3017	0.05487	73	5.5	<.0001	0.301676	5.363e-07	5.49569e-05		FBgn0146985	FBtr0174987
FBtr0169221	Diet	AG	OP	0.3017	0.07443	73	4.05	0.0001	0.301654	0.000124928	0.00432655		FBgn0146988	FBtr0174990
FBtr0167766	Diet	AG	OP	0.3018	0.06143	73	4.91	<.0001	0.301801	5.33704e-06	0.00036224		FBgn0146991	FBtr0174993
FBtr0168910	Diet	AG	OP	0.3019	0.0628	73	4.81	<.0001	0.301861	8.00268e-06	0.000502591		FBgn0146999	FBtr0175001
FBtr0173553	Diet	AG	OP	0.302	0.05129	73	5.89	<.0001	0.302033	1.09999e-07	1.45594e-05		FBgn0147010	FBtr0175012
FBtr0161092	Diet	AG	OP	0.3024	0.05311	73	5.69	<.0001	0.302433	2.43398e-07	2.84518e-05		FBgn0147011	FBtr0175013
FBtr0172858	Diet	AG	OP	0.3028	0.0579	73	5.23	<.0001	0.302839	1.55458e-06	0.000132649		FBgn0147013	FBtr0175015
FBtr0171451	Diet	AG	OP	0.303	0.06695	73	4.53	<.0001	0.30296	2.29239e-05	0.00116233		FBgn0147016	FBtr0175018
FBtr0162917	Diet	AG	OP	0.3033	0.06156	73	4.93	<.0001	0.303258	5.07005e-06	0.000347456		FBgn0147023	FBtr0175025
FBtr0162919	Diet	AG	OP	0.3036	0.0664	73	4.57	<.0001	0.303625	1.92564e-05	0.00101225		FBgn0147030	FBtr0175032
FBtr0166076	Diet	AG	OP	0.3037	0.05799	73	5.24	<.0001	0.303728	1.51152e-06	0.000129642		FBgn0147036	FBtr0175038
FBtr0173077	Diet	AG	OP	0.3039	0.06118	73	4.97	<.0001	0.303872	4.33866e-06	0.000306138		FBgn0147037	FBtr0175039
FBtr0169375	Diet	AG	OP	0.304	0.0635	73	4.79	<.0001	0.304009	8.59899e-06	0.000532614		FBgn0147046	FBtr0175048
FBtr0165680	Diet	AG	OP	0.304	0.07841	73	3.88	0.0002	0.303965	0.00022932	0.0068494		FBgn0147047	FBtr0175049
FBtr0173576	Diet	AG	OP	0.3042	0.05691	73	5.35	<.0001	0.304237	9.85842e-07	9.10988e-05		FBgn0147048	FBtr0175050
FBtr0168235	Diet	AG	OP	0.3042	0.05722	73	5.32	<.0001	0.304217	1.10611e-06	0.000100257		FBgn0147049	FBtr0175051
FBtr0168484	Diet	AG	OP	0.3042	0.07023	73	4.33	<.0001	0.304225	4.63958e-05	0.00201999		FBgn0147057	FBtr0175059
FBtr0163361	Diet	AG	OP	0.3042	0.0763	73	3.99	0.0002	0.304248	0.000156936	0.00514859		FBgn0147063	FBtr0175065
FBtr0171150	Diet	AG	OP	0.3045	0.05578	73	5.46	<.0001	0.304452	6.3117e-07	6.29495e-05		FBgn0147072	FBtr0175074
FBtr0164311	Diet	AG	OP	0.3045	0.06193	73	4.92	<.0001	0.304457	5.25954e-06	0.000357928		FBgn0147078	FBtr0175080
FBtr0166101	Diet	AG	OP	0.3046	0.0561	73	5.43	<.0001	0.304649	7.02555e-07	6.87752e-05		FBgn0147082	FBtr0175084
FBtr0162888	Diet	AG	OP	0.3046	0.07766	73	3.92	0.0002	0.304589	0.000196456	0.0060999		FBgn0147093	FBtr0175095
FBtr0164019	Diet	AG	OP	0.3047	0.0762	73	4	0.0002	0.304685	0.000150878	0.00499631		FBgn0147096	FBtr0175098
FBtr0171774	Diet	AG	OP	0.3048	0.05455	73	5.59	<.0001	0.30475	3.76917e-07	4.09862e-05		FBgn0147099	FBtr0175101
FBtr0173351	Diet	AG	OP	0.3049	0.04718	73	6.46	<.0001	0.304936	1.01211e-08	1.89412e-06		FBgn0147100	FBtr0175102
FBtr0161185	Diet	AG	OP	0.305	0.07469	73	4.08	0.0001	0.304975	0.000112406	0.00399195		FBgn0147145	FBtr0175147
FBtr0174657	Diet	AG	OP	0.3052	0.06974	73	4.38	<.0001	0.305249	3.94006e-05	0.00177899		FBgn0147146	FBtr0175148
FBtr0171870	Diet	AG	OP	0.3054	0.05646	73	5.41	<.0001	0.305395	7.65083e-07	7.38521e-05		FBgn0147156	FBtr0175159
FBtr0166225	Diet	AG	OP	0.3054	0.05836	73	5.23	<.0001	0.305364	1.54095e-06	0.000131744		FBgn0147158	FBtr0175161
FBtr0172638	Diet	AG	OP	0.3056	0.08122	73	3.76	0.0003	0.305588	0.000337276	0.00913009		FBgn0147160	FBtr0175163
FBtr0167714	Diet	AG	OP	0.3057	0.06287	73	4.86	<.0001	0.305719	6.45356e-06	0.000422311		FBgn0147161	FBtr0175164
FBtr0163587	Diet	AG	OP	0.3058	0.06327	73	4.83	<.0001	0.305757	7.23901e-06	0.000463474		FBgn0147162	FBtr0175165
FBtr0175545	Diet	AG	OP	0.306	0.05809	73	5.27	<.0001	0.30603	1.33797e-06	0.000117313		FBgn0147163	FBtr0175166
FBtr0168672	Diet	AG	OP	0.306	0.06517	73	4.7	<.0001	0.306039	1.21465e-05	0.000701502		FBgn0147167	FBtr0175170
FBtr0163567	Diet	AG	OP	0.3061	0.05273	73	5.81	<.0001	0.306126	1.54723e-07	1.94415e-05		FBgn0147177	FBtr0175180
FBtr0173693	Diet	AG	OP	0.3061	0.05603	73	5.46	<.0001	0.306094	6.18716e-07	6.19115e-05		FBgn0147182	FBtr0175185
FBtr0165120	Diet	AG	OP	0.3062	0.06828	73	4.48	<.0001	0.306204	2.66531e-05	0.0013084		FBgn0147195	FBtr0175198
FBtr0169700	Diet	AG	OP	0.3065	0.05572	73	5.5	<.0001	0.30647	5.32747e-07	5.46639e-05		FBgn0147208	FBtr0175211
FBtr0171179	Diet	AG	OP	0.3067	0.04492	73	6.83	<.0001	0.306686	2.17247e-09	4.99731e-07		FBgn0147217	FBtr0175220
FBtr0161578	Diet	AG	OP	0.3067	0.04918	73	6.24	<.0001	0.30667	2.62114e-08	4.29664e-06		FBgn0147219	FBtr0175222
FBtr0171929	Diet	AG	OP	0.3067	0.07452	73	4.12	0.0001	0.306703	0.000100364	0.00366038		FBgn0147237	FBtr0175240
FBtr0169863	Diet	AG	OP	0.3068	0.05693	73	5.39	<.0001	0.306806	8.30817e-07	7.90615e-05		FBgn0147247	FBtr0175250
FBtr0166871	Diet	AG	OP	0.3068	0.06293	73	4.87	<.0001	0.306766	6.1718e-06	0.00040727		FBgn0147249	FBtr0175252
FBtr0166782	Diet	AG	OP	0.3069	0.05835	73	5.26	<.0001	0.306884	1.38713e-06	0.000120877		FBgn0147251	FBtr0175254
FBtr0173823	Diet	AG	OP	0.307	0.06882	73	4.46	<.0001	0.306982	2.90794e-05	0.00140185		FBgn0147260	FBtr0175263
FBtr0163947	Diet	AG	OP	0.3076	0.07554	73	4.07	0.0001	0.307578	0.000117098	0.00411874		FBgn0147264	FBtr0175267
FBtr0171490	Diet	AG	OP	0.3077	0.0648	73	4.75	<.0001	0.307748	9.92786e-06	0.000597318		FBgn0147278	FBtr0175281
FBtr0174156	Diet	AG	OP	0.3083	0.06172	73	5	<.0001	0.308296	3.88844e-06	0.000280024		FBgn0147292	FBtr0175295
FBtr0168479	Diet	AG	OP	0.3083	0.07405	73	4.16	<.0001	0.308295	8.4723e-05	0.00321555		FBgn0147295	FBtr0175298
FBtr0168538	Diet	AG	OP	0.3088	0.0816	73	3.78	0.0003	0.308774	0.000313799	0.00865151		FBgn0147298	FBtr0175301
FBtr0167588	Diet	AG	OP	0.309	0.04583	73	6.74	<.0001	0.308959	3.13177e-09	6.85155e-07		FBgn0147302	FBtr0175305
FBtr0167601	Diet	AG	OP	0.309	0.05269	73	5.86	<.0001	0.308956	1.21997e-07	1.58983e-05		FBgn0147324	FBtr0175327
FBtr0172006	Diet	AG	OP	0.309	0.06826	73	4.53	<.0001	0.30904	2.27427e-05	0.00115492		FBgn0147332	FBtr0175335
FBtr0171023	Diet	AG	OP	0.3093	0.05812	73	5.32	<.0001	0.309253	1.08686e-06	9.88234e-05		FBgn0147342	FBtr0175345
FBtr0169937	Diet	AG	OP	0.3093	0.06163	73	5.02	<.0001	0.309342	3.54467e-06	0.000259581		FBgn0147346	FBtr0175349
FBtr0171948	Diet	AG	OP	0.3095	0.05072	73	6.1	<.0001	0.309489	4.57221e-08	6.91749e-06		FBgn0147347	FBtr0175350
FBtr0170145	Diet	AG	OP	0.3095	0.06253	73	4.95	<.0001	0.309524	4.62478e-06	0.000322493		FBgn0147350	FBtr0175353
FBtr0162302	Diet	AG	OP	0.3096	0.05078	73	6.1	<.0001	0.309589	4.6889e-08	7.06449e-06		FBgn0147351	FBtr0175354
FBtr0165725	Diet	AG	OP	0.3097	0.07134	73	4.34	<.0001	0.309744	4.48347e-05	0.00196764		FBgn0147365	FBtr0175368
FBtr0167418	Diet	AG	OP	0.3098	0.07029	73	4.41	<.0001	0.309827	3.52185e-05	0.00162926		FBgn0147367	FBtr0175370
FBtr0162594	Diet	AG	OP	0.3101	0.06808	73	4.55	<.0001	0.310073	2.05547e-05	0.00106622		FBgn0147370	FBtr0175373
FBtr0165239	Diet	AG	OP	0.3102	0.07241	73	4.28	<.0001	0.31019	5.52038e-05	0.00231259		FBgn0147371	FBtr0175374
FBtr0175101	Diet	AG	OP	0.3103	0.0475	73	6.53	<.0001	0.310298	7.55252e-09	1.47109e-06		FBgn0147372	FBtr0175375
FBtr0168502	Diet	AG	OP	0.3103	0.06089	73	5.1	<.0001	0.310346	2.62325e-06	0.000203013		FBgn0147379	FBtr0175382
FBtr0168023	Diet	AG	OP	0.3103	0.06542	73	4.74	<.0001	0.3103	1.01627e-05	0.000608762		FBgn0147396	FBtr0175399
FBtr0163870	Diet	AG	OP	0.3105	0.05797	73	5.36	<.0001	0.310517	9.45789e-07	8.80422e-05		FBgn0147398	FBtr0175401
FBtr0173038	Diet	AG	OP	0.3105	0.06564	73	4.73	<.0001	0.310477	1.06909e-05	0.000633805		FBgn0147404	FBtr0175407
FBtr0162734	Diet	AG	OP	0.3108	0.05663	73	5.49	<.0001	0.310784	5.58907e-07	5.68914e-05		FBgn0147411	FBtr0175414
FBtr0168022	Diet	AG	OP	0.3111	0.06485	73	4.8	<.0001	0.311083	8.29626e-06	0.000517449		FBgn0147412	FBtr0175415
FBtr0164293	Diet	AG	OP	0.3112	0.06537	73	4.76	<.0001	0.311232	9.50203e-06	0.000576812		FBgn0147422	FBtr0175425
FBtr0171064	Diet	AG	OP	0.3112	0.06622	73	4.7	<.0001	0.311165	1.19976e-05	0.000694773		FBgn0147424	FBtr0175427
FBtr0170460	Diet	AG	OP	0.3114	0.05741	73	5.42	<.0001	0.311373	7.23964e-07	7.05095e-05		FBgn0147425	FBtr0175428
FBtr0166083	Diet	AG	OP	0.3114	0.06643	73	4.69	<.0001	0.31144	1.2493e-05	0.000717498		FBgn0147430	FBtr0175433
FBtr0165758	Diet	AG	OP	0.3114	0.07285	73	4.27	<.0001	0.311441	5.70063e-05	0.0023707		FBgn0147438	FBtr0175441
FBtr0169449	Diet	AG	OP	0.3115	0.05689	73	5.48	<.0001	0.311486	5.88974e-07	5.94457e-05		FBgn0147445	FBtr0175448
FBtr0172283	Diet	AG	OP	0.3116	0.07576	73	4.11	0.0001	0.311591	0.000101329	0.0036876		FBgn0147447	FBtr0175450
FBtr0175055	Diet	AG	OP	0.3117	0.06154	73	5.06	<.0001	0.311701	2.96716e-06	0.000224667		FBgn0147448	FBtr0175451
FBtr0171787	Diet	AG	OP	0.3119	0.05776	73	5.4	<.0001	0.31187	7.9585e-07	7.63003e-05		FBgn0147451	FBtr0175454
FBtr0170776	Diet	AG	OP	0.312	0.06778	73	4.6	<.0001	0.311961	1.72024e-05	0.000925531		FBgn0147452	FBtr0175455
FBtr0160870	Diet	AG	OP	0.3121	0.04811	73	6.49	<.0001	0.312076	9.1778e-09	1.73925e-06		FBgn0147462	FBtr0175465
FBtr0163686	Diet	AG	OP	0.3121	0.05493	73	5.68	<.0001	0.312124	2.55513e-07	2.96232e-05		FBgn0147463	FBtr0175466
FBtr0173706	Diet	AG	OP	0.3122	0.08066	73	3.87	0.0002	0.312151	0.000234754	0.00697193		FBgn0147475	FBtr0175478
FBtr0162142	Diet	AG	OP	0.3123	0.05287	73	5.91	<.0001	0.312318	1.02065e-07	1.36712e-05		FBgn0147479	FBtr0175482
FBtr0169196	Diet	AG	OP	0.3123	0.05662	73	5.52	<.0001	0.312289	5.01669e-07	5.20262e-05		FBgn0147480	FBtr0175483
FBtr0171072	Diet	AG	OP	0.3124	0.05503	73	5.68	<.0001	0.312437	2.60007e-07	3.00647e-05		FBgn0147484	FBtr0175487
FBtr0164416	Diet	AG	OP	0.3125	0.06546	73	4.77	<.0001	0.312507	9.03638e-06	0.000554144		FBgn0147487	FBtr0175490
FBtr0172520	Diet	AG	OP	0.3125	0.07029	73	4.45	<.0001	0.312476	3.06944e-05	0.00146332		FBgn0147488	FBtr0175491
FBtr0169369	Diet	AG	OP	0.3126	0.07218	73	4.33	<.0001	0.312578	4.66874e-05	0.00202977		FBgn0147506	FBtr0175509
FBtr0164978	Diet	AG	OP	0.3128	0.06341	73	4.93	<.0001	0.31284	4.92651e-06	0.000339542		FBgn0147514	FBtr0175517
FBtr0162020	Diet	AG	OP	0.3128	0.08142	73	3.84	0.0003	0.31276	0.000258597	0.00749375		FBgn0147532	FBtr0175535
FBtr0170971	Diet	AG	OP	0.3129	0.05744	73	5.45	<.0001	0.312897	6.57829e-07	6.51416e-05		FBgn0147541	FBtr0175545
FBtr0175014	Diet	AG	OP	0.3134	0.069	73	4.54	<.0001	0.313373	2.15806e-05	0.00110799		FBgn0147564	FBtr0175569
FBtr0161433	Diet	AG	OP	0.3135	0.04119	73	7.61	<.0001	0.313486	7.56706e-11	2.61542e-08		FBgn0147576	FBtr0175581
FBtr0161376	Diet	AG	OP	0.3135	0.0495	73	6.33	<.0001	0.313531	1.73804e-08	3.02124e-06		FBgn0147577	FBtr0175582
FBtr0169386	Diet	AG	OP	0.3135	0.05718	73	5.48	<.0001	0.31353	5.69488e-07	5.78083e-05		FBgn0147589	FBtr0175594
FBtr0168147	Diet	AG	OP	0.3136	0.06398	73	4.9	<.0001	0.313582	5.58157e-06	0.000375593		FBgn0147595	FBtr0175600
FBtr0172498	Diet	AG	OP	0.3136	0.08104	73	3.87	0.0002	0.313585	0.000235163	0.0069817		FBgn0147600	FBtr0175605
FBtr0170739	Diet	AG	OP	0.3138	0.04945	73	6.35	<.0001	0.313848	1.6541e-08	2.89577e-06		FBgn0147601	FBtr0175606
FBtr0166641	Diet	AG	OP	0.3138	0.06474	73	4.85	<.0001	0.313833	6.8459e-06	0.000442911		FBgn0147604	FBtr0175609
FBtr0164451	Diet	AG	OP	0.314	0.05587	73	5.62	<.0001	0.313997	3.28457e-07	3.65572e-05		#N/A	FBtr0170002
FBtr0169133	Diet	AG	OP	0.3141	0.05678	73	5.53	<.0001	0.314146	4.66925e-07	4.89947e-05		#N/A	FBtr0170843
FBtr0166287	Diet	AG	OP	0.3144	0.06952	73	4.52	<.0001	0.314433	2.31247e-05	0.00117022		#N/A	FBtr0162575
FBtr0166472	Diet	AG	OP	0.3144	0.07091	73	4.43	<.0001	0.314407	3.20244e-05	0.00151232		#N/A	FBtr0166504
FBtr0165133	Diet	AG	OP	0.3144	0.07376	73	4.26	<.0001	0.314384	5.96635e-05	0.00245484		#N/A	FBtr0165403
FBtr0169690	Diet	AG	OP	0.3145	0.06819	73	4.61	<.0001	0.314506	1.65988e-05	0.000899311		#N/A	FBtr0173404
FBtr0169390	Diet	AG	OP	0.3147	0.06626	73	4.75	<.0001	0.314679	9.9347e-06	0.000597642		#N/A	FBtr0167811
FBtr0165989	Diet	AG	OP	0.3149	0.06097	73	5.16	<.0001	0.314857	2.01653e-06	0.000163891		#N/A	FBtr0175203
FBtr0166787	Diet	AG	OP	0.3149	0.07315	73	4.31	<.0001	0.314944	5.10446e-05	0.00217597		#N/A	FBtr0174775
FBtr0167191	Diet	AG	OP	0.315	0.07399	73	4.26	<.0001	0.314952	6.08133e-05	0.00249062		#N/A	FBtr0175299
FBtr0166442	Diet	AG	OP	0.315	0.0755	73	4.17	<.0001	0.314992	8.21916e-05	0.00314231		#N/A	FBtr0167440
FBtr0169328	Diet	AG	OP	0.3153	0.04814	73	6.55	<.0001	0.315346	7.01568e-09	1.38056e-06		#N/A	FBtr0167976
FBtr0175180	Diet	AG	OP	0.3153	0.06095	73	5.17	<.0001	0.31527	1.94717e-06	0.00015925		#N/A	FBtr0173175
FBtr0173716	Diet	AG	OP	0.3155	0.05434	73	5.81	<.0001	0.315514	1.54135e-07	1.93813e-05		#N/A	FBtr0175431
FBtr0173744	Diet	AG	OP	0.3155	0.05602	73	5.63	<.0001	0.315473	3.1427e-07	3.52398e-05		#N/A	FBtr0173251
FBtr0170295	Diet	AG	OP	0.3156	0.0598	73	5.28	<.0001	0.31557	1.29504e-06	0.000114218		#N/A	FBtr0166486
FBtr0174918	Diet	AG	OP	0.3156	0.06445	73	4.9	<.0001	0.315556	5.68119e-06	0.000381035		#N/A	FBtr0161074
FBtr0160850	Diet	AG	OP	0.3157	0.05154	73	6.13	<.0001	0.315726	4.14551e-08	6.3672e-06		#N/A	FBtr0168250
FBtr0173478	Diet	AG	OP	0.3158	0.05697	73	5.54	<.0001	0.315757	4.48937e-07	4.74314e-05		#N/A	FBtr0161010
FBtr0162769	Diet	AG	OP	0.316	0.06897	73	4.58	<.0001	0.315977	1.86239e-05	0.000986013		#N/A	FBtr0160765
FBtr0169040	Diet	AG	OP	0.3161	0.05827	73	5.43	<.0001	0.316144	7.19019e-07	7.01159e-05		#N/A	FBtr0166673
FBtr0175013	Diet	AG	OP	0.3163	0.06322	73	5	<.0001	0.316333	3.75645e-06	0.000272215		#N/A	FBtr0162122
FBtr0168727	Diet	AG	OP	0.3164	0.06939	73	4.56	<.0001	0.316446	2.01353e-05	0.00104864		#N/A	FBtr0175512
FBtr0169900	Diet	AG	OP	0.3164	0.07993	73	3.96	0.0002	0.316362	0.000173546	0.005557		#N/A	FBtr0163900
FBtr0175032	Diet	AG	OP	0.3167	0.0551	73	5.75	<.0001	0.316684	1.96493e-07	2.37789e-05		#N/A	FBtr0168864
FBtr0170710	Diet	AG	OP	0.3167	0.06569	73	4.82	<.0001	0.316682	7.57835e-06	0.000481092		#N/A	FBtr0162902
FBtr0170936	Diet	AG	OP	0.3167	0.07053	73	4.49	<.0001	0.316663	2.6152e-05	0.00128908		#N/A	FBtr0164742
FBtr0160796	Diet	AG	OP	0.3168	0.04878	73	6.49	<.0001	0.316815	8.88042e-09	1.69102e-06		#N/A	FBtr0166506
FBtr0162085	Diet	AG	OP	0.3172	0.0543	73	5.84	<.0001	0.317209	1.3343e-07	1.71663e-05		#N/A	FBtr0174163
FBtr0170342	Diet	AG	OP	0.3172	0.05887	73	5.39	<.0001	0.31719	8.34623e-07	7.93627e-05		#N/A	FBtr0168764
FBtr0166842	Diet	AG	OP	0.3174	0.07926	73	4	0.0001	0.317403	0.000147909	0.00492094		#N/A	FBtr0168883
FBtr0175465	Diet	AG	OP	0.3175	0.0683	73	4.65	<.0001	0.317514	1.44826e-05	0.000807235		#N/A	FBtr0173760
FBtr0167983	Diet	AG	OP	0.3177	0.06783	73	4.68	<.0001	0.317714	1.27117e-05	0.000727734		#N/A	FBtr0170919
FBtr0174678	Diet	AG	OP	0.3177	0.06989	73	4.55	<.0001	0.317673	2.12612e-05	0.00109513		#N/A	FBtr0170567
FBtr0162488	Diet	AG	OP	0.3178	0.06049	73	5.25	<.0001	0.317813	1.41553e-06	0.000122872		#N/A	FBtr0161984
FBtr0171315	Diet	AG	OP	0.3179	0.06921	73	4.59	<.0001	0.317874	1.786e-05	0.000953696		#N/A	FBtr0173584
FBtr0174698	Diet	AG	OP	0.3181	0.06518	73	4.88	<.0001	0.318104	6.04501e-06	0.000400566		#N/A	FBtr0171769
FBtr0175400	Diet	AG	OP	0.3182	0.0531	73	5.99	<.0001	0.318242	7.15658e-08	1.0124e-05		#N/A	FBtr0164500
FBtr0161152	Diet	AG	OP	0.3184	0.06822	73	4.67	<.0001	0.318404	1.35324e-05	0.000764771		#N/A	FBtr0167407
FBtr0164271	Diet	AG	OP	0.3184	0.07518	73	4.24	<.0001	0.318428	6.56761e-05	0.00264281		#N/A	FBtr0172338
FBtr0161711	Diet	AG	OP	0.3185	0.05379	73	5.92	<.0001	0.318525	9.6137e-08	1.30015e-05		#N/A	FBtr0168960
FBtr0166878	Diet	AG	OP	0.3188	0.0722	73	4.42	<.0001	0.318773	3.43157e-05	0.00159682		#N/A	FBtr0173802
FBtr0163796	Diet	AG	OP	0.3191	0.05898	73	5.41	<.0001	0.31912	7.62155e-07	7.36171e-05		#N/A	FBtr0163743
FBtr0170481	Diet	AG	OP	0.3195	0.06411	73	4.98	<.0001	0.319534	4.0565e-06	0.000289952		#N/A	FBtr0167674
FBtr0174062	Diet	AG	OP	0.3195	0.07839	73	4.08	0.0001	0.319494	0.000115489	0.00407497		#N/A	FBtr0163863
FBtr0172854	Diet	AG	OP	0.3196	0.05537	73	5.77	<.0001	0.319603	1.77182e-07	2.18106e-05		#N/A	FBtr0170317
FBtr0167466	Diet	AG	OP	0.3197	0.06043	73	5.29	<.0001	0.319745	1.22441e-06	0.00010905		#N/A	FBtr0168526
FBtr0170200	Diet	AG	OP	0.3198	0.04441	73	7.2	<.0001	0.319826	4.39202e-10	1.23577e-07		#N/A	FBtr0161216
FBtr0168851	Diet	AG	OP	0.32	0.04502	73	7.11	<.0001	0.319973	6.56848e-10	1.76028e-07		#N/A	FBtr0174208
FBtr0174410	Diet	AG	OP	0.32	0.05895	73	5.43	<.0001	0.319973	7.11346e-07	6.94953e-05		#N/A	FBtr0167920
FBtr0168244	Diet	AG	OP	0.3201	0.07061	73	4.53	<.0001	0.320051	2.23111e-05	0.00113739		#N/A	FBtr0173687
FBtr0171236	Diet	AG	OP	0.3203	0.05103	73	6.28	<.0001	0.320311	2.2123e-08	3.7181e-06		#N/A	FBtr0165576
FBtr0168671	Diet	AG	OP	0.3206	0.05446	73	5.89	<.0001	0.320568	1.11378e-07	1.47125e-05		#N/A	FBtr0162689
FBtr0161522	Diet	AG	OP	0.3206	0.07546	73	4.25	<.0001	0.320612	6.25767e-05	0.00254596		#N/A	FBtr0161292
FBtr0173017	Diet	AG	OP	0.3211	0.06823	73	4.71	<.0001	0.321113	1.16802e-05	0.000679972		#N/A	FBtr0175539
FBtr0174000	Diet	AG	OP	0.3213	0.06535	73	4.92	<.0001	0.321252	5.27031e-06	0.000358508		#N/A	FBtr0164147
FBtr0160844	Diet	AG	OP	0.3214	0.08028	73	4	0.0001	0.321366	0.000148638	0.00493966		#N/A	FBtr0169684
FBtr0174310	Diet	AG	OP	0.3214	0.08189	73	3.92	0.0002	0.32137	0.000194695	0.00605886		#N/A	FBtr0162328
FBtr0172785	Diet	AG	OP	0.3218	0.05116	73	6.29	<.0001	0.321796	2.09269e-08	3.54286e-06		#N/A	FBtr0174272
FBtr0170897	Diet	AG	OP	0.3218	0.06025	73	5.34	<.0001	0.321839	1.00252e-06	9.24006e-05		#N/A	FBtr0170064
FBtr0162308	Diet	AG	OP	0.322	0.05199	73	6.19	<.0001	0.321963	3.13831e-08	5.01585e-06		#N/A	FBtr0169505
FBtr0170737	Diet	AG	OP	0.322	0.0733	73	4.39	<.0001	0.322022	3.72134e-05	0.00170161		#N/A	FBtr0165868
FBtr0162058	Diet	AG	OP	0.322	0.08153	73	3.95	0.0002	0.322038	0.00017861	0.00567842		#N/A	FBtr0172448
FBtr0169421	Diet	AG	OP	0.3224	0.07214	73	4.47	<.0001	0.32239	2.81855e-05	0.0013678		#N/A	FBtr0161251
FBtr0169410	Diet	AG	OP	0.3227	0.05823	73	5.54	<.0001	0.322739	4.49909e-07	4.75155e-05		#N/A	FBtr0173074
FBtr0161269	Diet	AG	OP	0.3232	0.06363	73	5.08	<.0001	0.323223	2.80461e-06	0.000214498		#N/A	FBtr0169949
FBtr0171062	Diet	AG	OP	0.3237	0.06407	73	5.05	<.0001	0.323748	3.10289e-06	0.000232987		#N/A	FBtr0162692
FBtr0170855	Diet	AG	OP	0.3238	0.04285	73	7.56	<.0001	0.323833	9.54982e-11	3.2183e-08		#N/A	FBtr0170332
FBtr0170634	Diet	AG	OP	0.3238	0.06917	73	4.68	<.0001	0.323778	1.28554e-05	0.000734293		#N/A	FBtr0174180
FBtr0169474	Diet	AG	OP	0.3239	0.05768	73	5.62	<.0001	0.323906	3.3436e-07	3.70913e-05		#N/A	FBtr0164069
FBtr0166191	Diet	AG	OP	0.3239	0.06876	73	4.71	<.0001	0.32389	1.15136e-05	0.000672227		#N/A	FBtr0169090
FBtr0174786	Diet	AG	OP	0.324	0.04656	73	6.96	<.0001	0.324017	1.24269e-09	3.06663e-07		#N/A	FBtr0175056
FBtr0163276	Diet	AG	OP	0.324	0.07489	73	4.33	<.0001	0.324007	4.73955e-05	0.00205429		#N/A	FBtr0170104
FBtr0175419	Diet	AG	OP	0.3241	0.05496	73	5.9	<.0001	0.324101	1.06445e-07	1.41665e-05		#N/A	FBtr0170523
FBtr0167184	Diet	AG	OP	0.3245	0.07651	73	4.24	<.0001	0.324538	6.42112e-05	0.00259661		#N/A	FBtr0171200
FBtr0167628	Diet	AG	OP	0.3246	0.06488	73	5	<.0001	0.324607	3.76659e-06	0.000272797		#N/A	FBtr0160941
FBtr0164241	Diet	AG	OP	0.3249	0.05009	73	6.48	<.0001	0.324852	9.25214e-09	1.75097e-06		#N/A	FBtr0172500
FBtr0162922	Diet	AG	OP	0.3249	0.05282	73	6.15	<.0001	0.324857	3.7394e-08	5.8284e-06		#N/A	FBtr0173140
FBtr0171603	Diet	AG	OP	0.3249	0.06101	73	5.33	<.0001	0.324886	1.06823e-06	9.74281e-05		#N/A	FBtr0168061
FBtr0165188	Diet	AG	OP	0.3251	0.05694	73	5.71	<.0001	0.325065	2.29368e-07	2.70764e-05		#N/A	FBtr0167110
FBtr0165796	Diet	AG	OP	0.3251	0.05975	73	5.44	<.0001	0.325125	6.74107e-07	6.64593e-05		#N/A	FBtr0170354
FBtr0173828	Diet	AG	OP	0.3252	0.05409	73	6.01	<.0001	0.325173	6.64922e-08	9.50859e-06		#N/A	FBtr0162763
FBtr0160852	Diet	AG	OP	0.3252	0.0693	73	4.69	<.0001	0.325192	1.22993e-05	0.000708626		#N/A	FBtr0171101
FBtr0168949	Diet	AG	OP	0.3253	0.0476	73	6.83	<.0001	0.325256	2.12118e-09	4.89457e-07		#N/A	FBtr0162901
FBtr0172333	Diet	AG	OP	0.3253	0.06649	73	4.89	<.0001	0.325277	5.7785e-06	0.000386288		#N/A	FBtr0168157
FBtr0161752	Diet	AG	OP	0.3255	0.04605	73	7.07	<.0001	0.325521	7.76312e-10	2.0339e-07		#N/A	FBtr0170102
FBtr0170261	Diet	AG	OP	0.3255	0.0765	73	4.25	<.0001	0.325488	6.12535e-05	0.00250433		#N/A	FBtr0173654
FBtr0171882	Diet	AG	OP	0.3261	0.07552	73	4.32	<.0001	0.326141	4.87194e-05	0.00209827		#N/A	FBtr0174388
FBtr0168800	Diet	AG	OP	0.3263	0.07208	73	4.53	<.0001	0.326268	2.28286e-05	0.00115837		#N/A	FBtr0171533
FBtr0165088	Diet	AG	OP	0.3264	0.06269	73	5.21	<.0001	0.326365	1.70995e-06	0.000143238		#N/A	FBtr0172269
FBtr0171220	Diet	AG	OP	0.3264	0.06428	73	5.08	<.0001	0.32642	2.818e-06	0.000215363		#N/A	FBtr0164296
FBtr0173293	Diet	AG	OP	0.3265	0.04961	73	6.58	<.0001	0.32647	6.1631e-09	1.23276e-06		#N/A	FBtr0168491
FBtr0167020	Diet	AG	OP	0.3266	0.06357	73	5.14	<.0001	0.326594	2.2395e-06	0.000178612		#N/A	FBtr0169180
FBtr0165806	Diet	AG	OP	0.3271	0.05033	73	6.5	<.0001	0.327064	8.72828e-09	1.66613e-06		#N/A	FBtr0167554
FBtr0167094	Diet	AG	OP	0.3271	0.06177	73	5.3	<.0001	0.327084	1.20335e-06	0.000107534		#N/A	FBtr0166361
FBtr0174759	Diet	AG	OP	0.3272	0.06652	73	4.92	<.0001	0.327165	5.22659e-06	0.000356125		#N/A	FBtr0174939
FBtr0168723	Diet	AG	OP	0.3273	0.07456	73	4.39	<.0001	0.327315	3.76225e-05	0.0017159		#N/A	FBtr0167568
FBtr0171632	Diet	AG	OP	0.3275	0.07194	73	4.55	<.0001	0.327477	2.07794e-05	0.00107528		#N/A	FBtr0173531
FBtr0169510	Diet	AG	OP	0.3277	0.06969	73	4.7	<.0001	0.327743	1.18343e-05	0.000687133		#N/A	FBtr0166602
FBtr0160994	Diet	AG	OP	0.3279	0.06378	73	5.14	<.0001	0.327887	2.2037e-06	0.000176279		#N/A	FBtr0162652
FBtr0169649	Diet	AG	OP	0.3282	0.06387	73	5.14	<.0001	0.328185	2.22658e-06	0.000177773		#N/A	FBtr0167706
FBtr0162487	Diet	AG	OP	0.3282	0.06662	73	4.93	<.0001	0.328242	5.05602e-06	0.000346684		#N/A	FBtr0169947
FBtr0167426	Diet	AG	OP	0.3284	0.05921	73	5.55	<.0001	0.328395	4.41984e-07	4.68194e-05		#N/A	FBtr0171378
FBtr0169419	Diet	AG	OP	0.3284	0.07013	73	4.68	<.0001	0.328425	1.27331e-05	0.000728692		#N/A	FBtr0168685
FBtr0169033	Diet	AG	OP	0.3284	0.0704	73	4.66	<.0001	0.32836	1.36687e-05	0.000770873		#N/A	FBtr0165535
FBtr0168607	Diet	AG	OP	0.3286	0.07234	73	4.54	<.0001	0.328598	2.15037e-05	0.00110483		#N/A	FBtr0172888
FBtr0174728	Diet	AG	OP	0.3287	0.05566	73	5.91	<.0001	0.328744	1.02328e-07	1.36991e-05		#N/A	FBtr0173485
FBtr0172515	Diet	AG	OP	0.3288	0.05903	73	5.57	<.0001	0.328832	4.01069e-07	4.32034e-05		#N/A	FBtr0168002
FBtr0175370	Diet	AG	OP	0.3288	0.0615	73	5.35	<.0001	0.328762	9.87234e-07	9.12046e-05		#N/A	FBtr0160833
FBtr0164614	Diet	AG	OP	0.3288	0.06632	73	4.96	<.0001	0.328786	4.4915e-06	0.000314811		#N/A	FBtr0171489
FBtr0171523	Diet	AG	OP	0.3289	0.05926	73	5.55	<.0001	0.328912	4.34814e-07	4.61819e-05		#N/A	FBtr0174429
FBtr0165498	Diet	AG	OP	0.3289	0.07155	73	4.6	<.0001	0.328919	1.75788e-05	0.000941624		#N/A	FBtr0171107
FBtr0162859	Diet	AG	OP	0.3293	0.07038	73	4.68	<.0001	0.329307	1.29518e-05	0.000738707		#N/A	FBtr0173890
FBtr0161545	Diet	AG	OP	0.3294	0.0598	73	5.51	<.0001	0.329355	5.16577e-07	5.32965e-05		#N/A	FBtr0166200
FBtr0173491	Diet	AG	OP	0.3294	0.0666	73	4.95	<.0001	0.329405	4.70154e-06	0.000326836		#N/A	FBtr0172244
FBtr0161116	Diet	AG	OP	0.3294	0.06689	73	4.93	<.0001	0.329437	5.08778e-06	0.000348385		#N/A	FBtr0161508
FBtr0174168	Diet	AG	OP	0.3294	0.07736	73	4.26	<.0001	0.329411	6.0458e-05	0.00247969		#N/A	FBtr0169877
FBtr0173037	Diet	AG	OP	0.3295	0.08461	73	3.89	0.0002	0.329507	0.00021582	0.00654366		#N/A	FBtr0171257
FBtr0167034	Diet	AG	OP	0.3297	0.05919	73	5.57	<.0001	0.329727	4.00707e-07	4.31677e-05		#N/A	FBtr0164800
FBtr0161957	Diet	AG	OP	0.3298	0.06402	73	5.15	<.0001	0.329789	2.11722e-06	0.000170567		#N/A	FBtr0168032
FBtr0167242	Diet	AG	OP	0.3299	0.06473	73	5.1	<.0001	0.32995	2.61348e-06	0.000202395		#N/A	FBtr0164304
FBtr0164118	Diet	AG	OP	0.3301	0.05599	73	5.9	<.0001	0.330095	1.07116e-07	1.42398e-05		#N/A	FBtr0173929
FBtr0171269	Diet	AG	OP	0.3304	0.06998	73	4.72	<.0001	0.330418	1.10186e-05	0.000649402		#N/A	FBtr0164517
FBtr0161736	Diet	AG	OP	0.3305	0.06731	73	4.91	<.0001	0.330455	5.40951e-06	0.000366287		#N/A	FBtr0164696
FBtr0166902	Diet	AG	OP	0.3306	0.08669	73	3.81	0.0003	0.330621	0.000283829	0.00803312		#N/A	FBtr0169862
FBtr0168482	Diet	AG	OP	0.3308	0.07543	73	4.39	<.0001	0.330799	3.8203e-05	0.00173662		#N/A	FBtr0163060
FBtr0171618	Diet	AG	OP	0.3309	0.07683	73	4.31	<.0001	0.330905	5.07576e-05	0.00216626		#N/A	FBtr0171183
FBtr0167875	Diet	AG	OP	0.331	0.05419	73	6.11	<.0001	0.331045	4.43873e-08	6.7477e-06		#N/A	FBtr0172950
FBtr0168181	Diet	AG	OP	0.3311	0.05883	73	5.63	<.0001	0.331093	3.18367e-07	3.56344e-05		#N/A	FBtr0172390
FBtr0173927	Diet	AG	OP	0.3312	0.06009	73	5.51	<.0001	0.331157	5.09411e-07	5.26839e-05		#N/A	FBtr0171673
FBtr0169994	Diet	AG	OP	0.3318	0.0602	73	5.51	<.0001	0.33183	5.07472e-07	5.25181e-05		#N/A	FBtr0175458
FBtr0175509	Diet	AG	OP	0.3318	0.06036	73	5.5	<.0001	0.331835	5.38107e-07	5.51139e-05		#N/A	FBtr0175541
FBtr0175566	Diet	AG	OP	0.3322	0.06393	73	5.2	<.0001	0.332158	1.7822e-06	0.000148093		#N/A	FBtr0165909
FBtr0174183	Diet	AG	OP	0.3328	0.04715	73	7.06	<.0001	0.332791	8.11063e-10	2.11225e-07		#N/A	FBtr0169865
FBtr0171789	Diet	AG	OP	0.3331	0.0667	73	4.99	<.0001	0.333071	3.91373e-06	0.000281507		#N/A	FBtr0168740
FBtr0161832	Diet	AG	OP	0.3333	0.05008	73	6.65	<.0001	0.333288	4.51494e-09	9.42326e-07		#N/A	FBtr0175502
FBtr0172679	Diet	AG	OP	0.3334	0.05826	73	5.72	<.0001	0.333365	2.17185e-07	2.5872e-05		#N/A	FBtr0165436
FBtr0174431	Diet	AG	OP	0.3334	0.08289	73	4.02	0.0001	0.33341	0.000138934	0.00469344		#N/A	FBtr0166722
FBtr0175373	Diet	AG	OP	0.3335	0.06435	73	5.18	<.0001	0.333535	1.86915e-06	0.000154021		#N/A	FBtr0174102
FBtr0175307	Diet	AG	OP	0.3336	0.07842	73	4.25	<.0001	0.333603	6.13724e-05	0.00250822		#N/A	FBtr0166475
FBtr0165086	Diet	AG	OP	0.3338	0.05925	73	5.63	<.0001	0.33385	3.09615e-07	3.48002e-05		#N/A	FBtr0163117
FBtr0166542	Diet	AG	OP	0.3339	0.05767	73	5.79	<.0001	0.333909	1.65241e-07	2.05629e-05		#N/A	FBtr0163585
FBtr0168726	Diet	AG	OP	0.3339	0.06729	73	4.96	<.0001	0.333888	4.4143e-06	0.000310457		#N/A	FBtr0162918
FBtr0163581	Diet	AG	OP	0.334	0.06916	73	4.83	<.0001	0.334005	7.33127e-06	0.000468334		#N/A	FBtr0171273
FBtr0170131	Diet	AG	OP	0.334	0.08764	73	3.81	0.0003	0.334018	0.000286283	0.00808584		#N/A	FBtr0164804
FBtr0166713	Diet	AG	OP	0.3342	0.05935	73	5.63	<.0001	0.334231	3.13531e-07	3.5171e-05		#N/A	FBtr0169889
FBtr0164249	Diet	AG	OP	0.3342	0.06897	73	4.85	<.0001	0.334176	6.90921e-06	0.000446271		#N/A	FBtr0166891
FBtr0167277	Diet	AG	OP	0.3347	0.05964	73	5.61	<.0001	0.334681	3.40711e-07	3.76733e-05		#N/A	FBtr0161416
FBtr0168962	Diet	AG	OP	0.3348	0.06111	73	5.48	<.0001	0.334797	5.81577e-07	5.88179e-05		#N/A	FBtr0174358
FBtr0168104	Diet	AG	OP	0.3348	0.08306	73	4.03	0.0001	0.334828	0.000134769	0.00458603		#N/A	FBtr0172043
FBtr0166712	Diet	AG	OP	0.3351	0.06699	73	5	<.0001	0.33515	3.77543e-06	0.000273345		#N/A	FBtr0166574
FBtr0172649	Diet	AG	OP	0.3355	0.0632	73	5.31	<.0001	0.33555	1.13868e-06	0.000102698		#N/A	FBtr0161272
FBtr0164579	Diet	AG	OP	0.3358	0.05789	73	5.8	<.0001	0.335792	1.57909e-07	1.97845e-05		#N/A	FBtr0166523
FBtr0162989	Diet	AG	OP	0.3361	0.08883	73	3.78	0.0003	0.336103	0.000314104	0.00865772		#N/A	FBtr0166946
FBtr0161588	Diet	AG	OP	0.3362	0.06144	73	5.47	<.0001	0.336228	5.95935e-07	6.00128e-05		#N/A	FBtr0170052
FBtr0170671	Diet	AG	OP	0.3363	0.06808	73	4.94	<.0001	0.33634	4.79245e-06	0.000332005		#N/A	FBtr0167841
FBtr0167007	Diet	AG	OP	0.3363	0.07973	73	4.22	<.0001	0.336285	6.98383e-05	0.00277038		#N/A	FBtr0170039
FBtr0164956	Diet	AG	OP	0.3364	0.05128	73	6.56	<.0001	0.336353	6.75537e-09	1.33638e-06		#N/A	FBtr0170823
FBtr0162174	Diet	AG	OP	0.3366	0.07511	73	4.48	<.0001	0.336575	2.69402e-05	0.00131961		#N/A	FBtr0169901
FBtr0165811	Diet	AG	OP	0.3371	0.0776	73	4.34	<.0001	0.337055	4.44996e-05	0.00195632		#N/A	FBtr0171795
FBtr0163520	Diet	AG	OP	0.3372	0.05981	73	5.64	<.0001	0.337213	3.05671e-07	3.4417e-05		#N/A	FBtr0171264
FBtr0169713	Diet	AG	OP	0.3372	0.0664	73	5.08	<.0001	0.337158	2.82553e-06	0.000215805		#N/A	FBtr0172027
FBtr0175455	Diet	AG	OP	0.3372	0.08956	73	3.76	0.0003	0.3372	0.000334358	0.00907084		#N/A	FBtr0161317
FBtr0168581	Diet	AG	OP	0.3373	0.05101	73	6.61	<.0001	0.337327	5.38258e-09	1.09652e-06		#N/A	FBtr0162604
FBtr0163453	Diet	AG	OP	0.3373	0.05721	73	5.89	<.0001	0.337254	1.07569e-07	1.42892e-05		#N/A	FBtr0174088
FBtr0175206	Diet	AG	OP	0.3373	0.06205	73	5.44	<.0001	0.337265	6.90929e-07	6.78421e-05		#N/A	FBtr0168188
FBtr0169619	Diet	AG	OP	0.3377	0.07591	73	4.45	<.0001	0.337728	3.03079e-05	0.00144879		#N/A	FBtr0163635
FBtr0172866	Diet	AG	OP	0.338	0.07184	73	4.7	<.0001	0.337984	1.17556e-05	0.000683462		#N/A	FBtr0163401
FBtr0171016	Diet	AG	OP	0.3381	0.07513	73	4.5	<.0001	0.338087	2.51331e-05	0.00124946		#N/A	FBtr0168062
FBtr0172317	Diet	AG	OP	0.3386	0.0652	73	5.19	<.0001	0.338603	1.79611e-06	0.000149058		#N/A	FBtr0170555
FBtr0169424	Diet	AG	OP	0.3386	0.08911	73	3.8	0.0003	0.338606	0.000297433	0.00831734		#N/A	FBtr0174807
FBtr0167525	Diet	AG	OP	0.3388	0.06449	73	5.25	<.0001	0.338751	1.42375e-06	0.000123454		#N/A	FBtr0164971
FBtr0170392	Diet	AG	OP	0.3389	0.06939	73	4.88	<.0001	0.338887	5.95348e-06	0.000395674		#N/A	FBtr0163303
FBtr0160938	Diet	AG	OP	0.3394	0.0505	73	6.72	<.0001	0.339434	3.40721e-09	7.38075e-07		#N/A	FBtr0164327
FBtr0169912	Diet	AG	OP	0.3395	0.05526	73	6.14	<.0001	0.339474	3.86603e-08	6.00138e-06		#N/A	FBtr0163564
FBtr0174478	Diet	AG	OP	0.3397	0.06408	73	5.3	<.0001	0.339731	1.17228e-06	0.000105227		#N/A	FBtr0172294
FBtr0175044	Diet	AG	OP	0.3398	0.07585	73	4.48	<.0001	0.339787	2.70729e-05	0.00132486		#N/A	FBtr0163642
FBtr0168950	Diet	AG	OP	0.3398	0.07902	73	4.3	<.0001	0.339775	5.21148e-05	0.00221118		#N/A	FBtr0164622
FBtr0174637	Diet	AG	OP	0.3399	0.05861	73	5.8	<.0001	0.339927	1.58597e-07	1.98544e-05		#N/A	FBtr0163183
FBtr0175606	Diet	AG	OP	0.34	0.04634	73	7.34	<.0001	0.34002	2.45901e-10	7.42277e-08		#N/A	FBtr0163291
FBtr0174040	Diet	AG	OP	0.3405	0.06739	73	5.05	<.0001	0.3405	3.11046e-06	0.000233442		#N/A	FBtr0166468
FBtr0172869	Diet	AG	OP	0.3406	0.09106	73	3.74	0.0004	0.340577	0.00036343	0.00964458		#N/A	FBtr0168661
FBtr0174714	Diet	AG	OP	0.3409	0.06732	73	5.06	<.0001	0.340905	2.97776e-06	0.000225293		#N/A	FBtr0169936
[truncated: 458 more rows]

## Sheet: 1.5 X fold change
ID	Effect	Diet	_Diet	Estimate	Fold X	StdErr	DF	tValue	Probt	adjratio	raw_P	fdr_p		FBgn	ID			ID	Gene Name	Species	GOTERM_BP_FAT	GOTERM_MF_FAT	INTERPRO	SMART	SP_PIR_KEYWORDS
FBtr0164103	Diet	AG	OP	0.6051	1.52108	0.1236	73	4.9	<.0001	0.605096	5.6543e-06	0.000379525		FBgn0136135	FBtr0164103		FBtr0161862	FBgn0133898	Dmoj_GI11137	Drosophila mojavensis			IPR011701:Major facilitator superfamily MFS-1,
FBtr0161862	Diet	AG	OP	0.6208	1.53773	0.09514	73	6.53	<.0001	0.620833	7.80187e-09	1.5134e-06		FBgn0133898	FBtr0161862		FBtr0168501	FBgn0140517	Dmoj_GI17776	Drosophila mojavensis	GO:0006508~proteolysis,	GO:0004175~endopeptidase activity,GO:0004252~serine-type endopeptidase activity,GO:0008233~peptidase activity,GO:0008236~serine-type peptidase activity,GO:0017171~serine hydrolase activity,GO:0070011~peptidase activity, acting on L-amino acid peptides,	IPR001254:Peptidase S1 and S6, chymotrypsin/Hap,IPR001314:Peptidase S1A, chymotrypsin,IPR018114:Peptidase S1/S6, chymotrypsin/Hap, active site,	SM00020:Tryp_SPc,	hydrolase,Protease,Serine protease,
FBtr0163327	Diet	AG	OP	0.6425	1.56103	0.1052	73	6.11	<.0001	0.64251	4.48527e-08	6.8087e-06		FBgn0135359	FBtr0163327		FBtr0171575	FBgn0143584	Dmoj_GI20850	Drosophila mojavensis	GO:0006508~proteolysis,	GO:0004175~endopeptidase activity,GO:0004197~cysteine-type endopeptidase activity,GO:0008233~peptidase activity,GO:0008234~cysteine-type peptidase activity,GO:0070011~peptidase activity, acting on L-amino acid peptides,	IPR000169:Peptidase, cysteine peptidase active site,IPR000668:Peptidase C1A, papain C-terminal,IPR013128:Peptidase C1A, papain,IPR013201:Proteinase inhibitor I29, cathepsin propeptide,	SM00645:Pept_C1,	hydrolase,Protease,thiol protease,
FBtr0171575	Diet	AG	OP	0.6627	1.58304	0.1143	73	5.8	<.0001	0.662683	1.60197e-07	2.00247e-05		FBgn0143584	FBtr0171575		FBtr0172616	FBgn0144620	Dmoj_GI21891	Drosophila mojavensis		GO:0004091~carboxylesterase activity,GO:0004620~phospholipase activity,GO:0008970~phospholipase A1 activity,GO:0016298~lipase activity,	IPR000734:Lipase,IPR002334:Dol/Ves 1 allergen,IPR013818:Lipase, N-terminal,		hydrolase,
FBtr0172616	Diet	AG	OP	0.6707	1.59185	0.09246	73	7.25	<.0001	0.670742	3.511e-10	1.01465e-07		FBgn0144620	FBtr0172616
FBtr0168501	Diet	AG	OP	0.6718	1.59306	0.1422	73	4.72	<.0001	0.671758	1.09421e-05	0.0006457		FBgn0140517	FBtr0168501
																	FBtr0164103	FBgn0136135	Dmoj\GI13378	-	FBgn0005633	name=fln	muscle thick filament assembly ; GO:0030241 | inferred from mutant phenotype	myofibril ; GO:0030016 | inferred from direct assay <newline> striated muscle thick filament ; GO:0005863 | inferred from direct assay <newline> contractile fiber ; GO:0043292 | non-traceable author statement	-	FBtr0164103
																	FBtr0161862	FBgn0133898	Dmoj\GI11137	-	FBgn0031002	name=CG14196	transmembrane transport ; GO:0055085 | inferred from electronic annotation with InterPro:IPR011701	-	secondary active monocarboxylate transmembrane transporter activity ; GO:0015355 | inferred from sequence or structural similarity with EMBL:U87627	FBtr0161862
																	FBtr0163327	FBgn0135359	Dmoj\GI12602	-	FBgn0035186	name=CG13912	-	-	-	FBtr0163327
																	FBtr0171575	#N/A	#N/A	#N/A	#N/A	#N/A	#N/A	#N/A	#N/A	FBtr0171575
																	FBtr0172616	#N/A	#N/A	#N/A	#N/A	#N/A	#N/A	#N/A	#N/A	FBtr0172616
																	FBtr0168501	#N/A	#N/A	#N/A	#N/A	#N/A	#N/A	#N/A	#N/A	FBtr0168501

## Sheet: cactus cluster
Annotation Cluster 1	Enrichment Score: 9.89682210197311										Cluster	Number of Genes	Pathways
Category	Term		Count	PValue	Genes	Fold Enrichment	Bonferroni	Benjamini	FDR		1	140	Jonah genes
GOTERM_MF_FAT	GO:0070011	peptidase activity, acting on L-amino acid peptides	132	6.66e-14	FBGN0147260, FBGN0147264, FBGN0144658, FBGN0142866, FBGN0139265, FBGN0139262, FBGN0145095, FBGN0137478, FBGN0143584, FBGN0137475, FBGN0143509, FBGN0146557, FBGN0139451, FBGN0138766, FBGN0146745, FBGN0139453, FBGN0145097, FBGN0133564, FBGN0145096, FBGN0145313, FBGN0145595, FBGN0133887, FBGN0135393, FBGN0133228, FBGN0146850, FBGN0135217, FBGN0135400, FBGN0143209, FBGN0135212, FBGN0135404, FBGN01414…	1.85583	3.52e-11	3.52e-11	9.67e-11				trypsins
GOTERM_MF_FAT	GO:0008233	peptidase activity	135	2.29e-13	FBGN0147260, FBGN0147264, FBGN0144658, FBGN0142866, FBGN0139265, FBGN0139262, FBGN0145095, FBGN0137478, FBGN0143584, FBGN0137475, FBGN0143509, FBGN0146557, FBGN0139451, FBGN0138766, FBGN0146745, FBGN0139453, FBGN0145097, FBGN0133564, FBGN0145096, FBGN0145313, FBGN0145595, FBGN0133887, FBGN0135393, FBGN0133228, FBGN0146850, FBGN0135217, FBGN0135400, FBGN0143209, FBGN0135212, FBGN0135404, FBGN01414…	1.81297	1.21e-10	6.04e-11	3.32e-10				86 CG genes
GOTERM_MF_FAT	GO:0017171	serine hydrolase activity	67	5.19e-10	FBGN0147260, FBGN0138068, FBGN0147264, FBGN0138629, FBGN0140109, FBGN0143509, FBGN0137475, FBGN0138627, FBGN0140182, FBGN0139451, FBGN0138766, FBGN0138628, FBGN0139453, FBGN0147163, FBGN0135061, FBGN0135060, FBGN0147162, FBGN0140598, FBGN0147161, FBGN0147160, FBGN0140597, FBGN0140596, FBGN0146850, FBGN0138630, FBGN0138736, FBGN0141153, FBGN0143209, FBGN0135059, FBGN0141151, FBGN0141152, FBGN01347…	2.13423	2.74e-07	9.14e-08	7.53e-07		2	84	Secondary metabolites biosynthesis, transport, and catabolism
GOTERM_MF_FAT	GO:0008236	serine-type peptidase activity	67	5.19e-10	FBGN0147260, FBGN0138068, FBGN0147264, FBGN0138629, FBGN0140109, FBGN0143509, FBGN0137475, FBGN0138627, FBGN0140182, FBGN0139451, FBGN0138766, FBGN0138628, FBGN0139453, FBGN0147163, FBGN0135061, FBGN0135060, FBGN0147162, FBGN0140598, FBGN0147161, FBGN0147160, FBGN0140597, FBGN0140596, FBGN0146850, FBGN0138630, FBGN0138736, FBGN0141153, FBGN0143209, FBGN0135059, FBGN0141151, FBGN0141152, FBGN01347…	2.13423	2.74e-07	9.14e-08	7.53e-07				desat-2
GOTERM_MF_FAT	GO:0004175	endopeptidase activity	94	5.44e-10	FBGN0147260, FBGN0138068, FBGN0147264, FBGN0144658, FBGN0143232, FBGN0145095, FBGN0138629, FBGN0143584, FBGN0143509, FBGN0137475, FBGN0138627, FBGN0146557, FBGN0140182, FBGN0139451, FBGN0138766, FBGN0138628, FBGN0139453, FBGN0146745, FBGN0147163, FBGN0140598, FBGN0147162, FBGN0147161, FBGN0147160, FBGN0140597, FBGN0145097, FBGN0145096, FBGN0140596, FBGN0133564, FBGN0145313, FBGN0133887, FBGN01455…	1.85575	2.87e-07	7.18e-08	7.89e-07				mitochondria
GOTERM_MF_FAT	GO:0004252	serine-type endopeptidase activity	61	1.99e-09	FBGN0147260, FBGN0138068, FBGN0147264, FBGN0138629, FBGN0143509, FBGN0137475, FBGN0138627, FBGN0140182, FBGN0139451, FBGN0138766, FBGN0138628, FBGN0139453, FBGN0147163, FBGN0147162, FBGN0140598, FBGN0147161, FBGN0147160, FBGN0140597, FBGN0140596, FBGN0146850, FBGN0138630, FBGN0138736, FBGN0141153, FBGN0143209, FBGN0141151, FBGN0141152, FBGN0134715, FBGN0141403, FBGN0145871, FBGN0144251, FBGN01394…	2.16249	1.05e-06	2.1e-07	2.89e-06				38 Cyp genes
GOTERM_BP_FAT	GO:0006508	proteolysis	134	3.87e-09	FBGN0143703, FBGN0147260, FBGN0147264, FBGN0144658, FBGN0142866, FBGN0139265, FBGN0139262, FBGN0145095, FBGN0137478, FBGN0143584, FBGN0137475, FBGN0143509, FBGN0146557, FBGN0139451, FBGN0138766, FBGN0146745, FBGN0139453, FBGN0145097, FBGN0133564, FBGN0145096, FBGN0145313, FBGN0133887, FBGN0135393, FBGN0133228, FBGN0146850, FBGN0135217, FBGN0143209, FBGN0135212, FBGN0135404, FBGN0141403, FBGN01453…	1.58097	2.25e-06	7.5e-07	5.69e-06		3	27	mitochondria
GOTERM_MF_FAT	GO:0008237	metallopeptidase activity	54	3.88e-09	FBGN0144658, FBGN0142866, FBGN0139265, FBGN0139262, FBGN0142417, FBGN0145095, FBGN0137478, FBGN0145747, FBGN0145746, FBGN0145744, FBGN0146557, FBGN0146745, FBGN0145097, FBGN0133564, FBGN0145096, FBGN0145313, FBGN0135393, FBGN0145595, FBGN0133228, FBGN0135217, FBGN0135212, FBGN0147158, FBGN0135404, FBGN0147011, FBGN0147010, FBGN0147013, FBGN0139299, FBGN0147016, FBGN0144896, FBGN0146010, FBGN01453…	2.25359	2.05e-06	3.42e-07	5.64e-06				electron transport chain
											4	11	cytochrome oxidase
Annotation Cluster 2	Enrichment Score: 4.930751318275979										5	23	4 Ance genes (Angiotensin-converting enzyme)
Category	Term		Count	PValue	Genes	Fold Enrichment	Bonferroni	Benjamini	FDR		6	10	9 NADH DH genes
GOTERM_MF_FAT	GO:0009055	electron carrier activity	56	7.96e-08	FBGN0139696, FBGN0138362, FBGN0144653, FBGN0134485, FBGN0143585, FBGN0146282, FBGN0141433, FBGN0137641, FBGN0140553, FBGN0138866, FBGN0135705, FBGN0145322, FBGN0145193, FBGN0141813, FBGN0142958, FBGN0141814, FBGN0135704, FBGN0137499, FBGN0144026, FBGN0142734, FBGN0140738, FBGN0140302, FBGN0064059, FBGN0139736, FBGN0139825, FBGN0141389, FBGN0137839, FBGN0145353, FBGN0142042, FBGN0147447, FBGN01339…	2.05141	4.2e-05	4.2e-06	0.000115		7	22	6 serpins, immune genes
COG_ONTOLOGY	Secondary metabolites biosynthesis, transport, and catabolism		32	8.27e-06	FBGN0146596, FBGN0141046, FBGN0141047, FBGN0141977, FBGN0142788, FBGN0143627, FBGN0135759, FBGN0143628, FBGN0144653, FBGN0143585, FBGN0134485, FBGN0146282, FBGN0142932, FBGN0141433, FBGN0138866, FBGN0137000, FBGN0142958, FBGN0141413, FBGN0137499, FBGN0142734, FBGN0140177, FBGN0140302, FBGN0139736, FBGN0144285, FBGN0147462, FBGN0141389, FBGN0136423, FBGN0143325, FBGN0147447, FBGN0133946, FBGN01446…	2.15739	0.000273	0.000273	0.00721503		8	172	electron transport chain
GOTERM_MF_FAT	GO:0005506	iron ion binding	55	4.58e-05	FBGN0144653, FBGN0134485, FBGN0143585, FBGN0146282, FBGN0141433, FBGN0140553, FBGN0138866, FBGN0135165, FBGN0145322, FBGN0142958, FBGN0137499, FBGN0142734, FBGN0064059, FBGN0140302, FBGN0145454, FBGN0139736, FBGN0139825, FBGN0141389, FBGN0137349, FBGN0142042, FBGN0147447, FBGN0133946, FBGN0144683, FBGN0139735, FBGN0145126, FBGN0146624, FBGN0136094, FBGN0141046, FBGN0141047, FBGN0141977, FBGN01373…	1.71066	0.0238801	0.00219484	0.0664024		9	18	16 lysozyme genes
GOTERM_MF_FAT	GO:0046906	tetrapyrrole binding	37	8.58e-05	FBGN0136094, FBGN0141046, FBGN0141047, FBGN0141977, FBGN0142788, FBGN0143627, FBGN0135759, FBGN0143628, FBGN0144653, FBGN0134485, FBGN0143585, FBGN0146282, FBGN0142932, FBGN0139005, FBGN0141433, FBGN0140553, FBGN0138866, FBGN0137000, FBGN0135165, FBGN0141736, FBGN0142958, FBGN0141413, FBGN0137499, FBGN0142734, FBGN0140177, FBGN0140302, FBGN0139736, FBGN0144285, FBGN0147462, FBGN0141389, FBGN01364…	1.92104	0.0443152	0.00323241	0.124492		10	46	mitochondria, ETC
GOTERM_MF_FAT	GO:0020037	heme binding	37	8.58e-05	FBGN0136094, FBGN0141046, FBGN0141047, FBGN0141977, FBGN0142788, FBGN0143627, FBGN0135759, FBGN0143628, FBGN0144653, FBGN0134485, FBGN0143585, FBGN0146282, FBGN0142932, FBGN0139005, FBGN0141433, FBGN0140553, FBGN0138866, FBGN0137000, FBGN0135165, FBGN0141736, FBGN0142958, FBGN0141413, FBGN0137499, FBGN0142734, FBGN0140177, FBGN0140302, FBGN0139736, FBGN0144285, FBGN0147462, FBGN0141389, FBGN01364…	1.92104	0.0443152	0.00323241	0.124492		11	80	mitochondria
											12	39	mitochondria
Annotation Cluster 3	Enrichment Score: 3.993940139662039										13	16	DNA polymerase, DNA binding
Category	Term		Count	PValue	Genes	Fold Enrichment	Bonferroni	Benjamini	FDR		14	30	extracellular
GOTERM_BP_FAT	GO:0022900	electron transport chain	13	1.17e-06	FBGN0139593, FBGN0144026, FBGN0142646, FBGN0146344, FBGN0143662, FBGN0142933, FBGN0139825, FBGN0133973, FBGN0138839, FBGN0137933, FBGN0140722, FBGN0133665, FBGN0137460	4.70359	0.000677	0.000135	0.00171461				dpp, MMP1, vkg, peritrophin
GOTERM_BP_FAT	GO:0015980	energy derivation by oxidation of organic compounds	20	3.55e-06	FBGN0139593, FBGN0144026, FBGN0138979, FBGN0143662, FBGN0133973, FBGN0135267, FBGN0140722, FBGN0146344, FBGN0142646, FBGN0141742, FBGN0142933, FBGN0145353, FBGN0142042, FBGN0144766, FBGN0137933, FBGN0145126, FBGN0139183, FBGN0145420, FBGN0137938, FBGN0137460	3.10127	0.00206092	0.000344	0.00522112		15	30	HDAC3, Sirt4, Sirt7
GOTERM_BP_FAT	GO:0022904	respiratory electron transport chain	10	6.32e-06	FBGN0139593, FBGN0144026, FBGN0146344, FBGN0142646, FBGN0143662, FBGN0142933, FBGN0133973, FBGN0137933, FBGN0140722, FBGN0137460	5.42722	0.00366496	0.000524	0.00929204				7 proteoglycan recognition proteins
GOTERM_BP_FAT	GO:0045333	cellular respiration	18	9.03e-06	FBGN0139593, FBGN0144026, FBGN0143662, FBGN0133973, FBGN0135267, FBGN0140722, FBGN0146344, FBGN0142646, FBGN0142933, FBGN0145353, FBGN0142042, FBGN0144766, FBGN0137933, FBGN0145126, FBGN0139183, FBGN0145420, FBGN0137938, FBGN0137460	3.16832	0.00523144	0.000655	0.0132738
GOTERM_BP_FAT	GO:0042773	ATP synthesis coupled electron transport	9	3.14e-05	FBGN0144026, FBGN0146344, FBGN0142646, FBGN0143662, FBGN0142933, FBGN0133973, FBGN0137933, FBGN0140722, FBGN0137460	5.32854	0.0180903	0.00202638	0.0461922
GOTERM_BP_FAT	GO:0042775	mitochondrial ATP synthesis coupled electron transport	7	0.00027	FBGN0144026, FBGN0146344, FBGN0142646, FBGN0143662, FBGN0142933, FBGN0133973, FBGN0140722	5.69858	0.144966	0.0155394	0.395581
GOTERM_MF_FAT	GO:0016679	oxidoreductase activity, acting on diphenols and related substances as donors	6	0.00126834	FBGN0136096, FBGN0144026, FBGN0146344, FBGN0142646, FBGN0133973, FBGN0139825	5.65185	0.488346	0.0346541	1.82476
GOTERM_MF_FAT	GO:0016681	oxidoreductase activity, acting on diphenols and related substances as donors, cytochrome as acceptor	6	0.00126834	FBGN0136096, FBGN0144026, FBGN0146344, FBGN0142646, FBGN0133973, FBGN0139825	5.65185	0.488346	0.0346541	1.82476
GOTERM_MF_FAT	GO:0008121	ubiquinol-cytochrome-c reductase activity	6	0.00126834	FBGN0136096, FBGN0144026, FBGN0146344, FBGN0142646, FBGN0133973, FBGN0139825	5.65185	0.488346	0.0346541	1.82476
GOTERM_BP_FAT	GO:0006122	mitochondrial electron transport, ubiquinol to cytochrome c	4	0.0281674	FBGN0144026, FBGN0146344, FBGN0142646, FBGN0133973	5.21013	1	0.346652	34.3035
Annotation Cluster 4	Enrichment Score: 3.0570084000842668
Category	Term		Count	PValue	Genes	Fold Enrichment	Bonferroni	Benjamini	FDR
GOTERM_MF_FAT	GO:0016675	oxidoreductase activity, acting on heme group of donors	10	0.00031	FBGN0143082, FBGN0140371, FBGN0139696, FBGN0142833, FBGN0133665, FBGN0143093, FBGN0132912, FBGN0139175, FBGN0145476, FBGN0143231	3.87872	0.151107	0.0101867	0.449212
GOTERM_MF_FAT	GO:0004129	cytochrome-c oxidase activity	10	0.00031	FBGN0143082, FBGN0140371, FBGN0139696, FBGN0142833, FBGN0133665, FBGN0143093, FBGN0132912, FBGN0139175, FBGN0145476, FBGN0143231	3.87872	0.151107	0.0101867	0.449212
GOTERM_MF_FAT	GO:0016676	oxidoreductase activity, acting on heme group of donors, oxygen as acceptor	10	0.00031	FBGN0143082, FBGN0140371, FBGN0139696, FBGN0142833, FBGN0133665, FBGN0143093, FBGN0132912, FBGN0139175, FBGN0145476, FBGN0143231	3.87872	0.151107	0.0101867	0.449212
GOTERM_MF_FAT	GO:0015002	heme-copper terminal oxidase activity	10	0.00031	FBGN0143082, FBGN0140371, FBGN0139696, FBGN0142833, FBGN0133665, FBGN0143093, FBGN0132912, FBGN0139175, FBGN0145476, FBGN0143231	3.87872	0.151107	0.0101867	0.449212
GOTERM_CC_FAT	GO:0070469	respiratory chain	5	0.0560102	FBGN0139825, FBGN0139696, FBGN0133665, FBGN0145476, FBGN0143231	3.19811	0.999934	0.432337	50.3952
Annotation Cluster 5	Enrichment Score: 2.87899985127027
Category	Term		Count	PValue	Genes	Fold Enrichment	Bonferroni	Benjamini	FDR
GOTERM_MF_FAT	GO:0008238	exopeptidase activity	23	7.58e-05	FBGN0135393, FBGN0133228, FBGN0142855, FBGN0142866, FBGN0139265, FBGN0142417, FBGN0139262, FBGN0135217, FBGN0135400, FBGN0142166, FBGN0135212, FBGN0135059, FBGN0137478, FBGN0135404, FBGN0135726, FBGN0135725, FBGN0140109, FBGN0135061, FBGN0135611, FBGN0135060, FBGN0145343, FBGN0135613, FBGN0136230	2.40727	0.039221	0.00307303	0.109899
GOTERM_MF_FAT	GO:0004180	carboxypeptidase activity	15	0.000215	FBGN0142855, FBGN0142866, FBGN0139265, FBGN0139262, FBGN0135217, FBGN0135212, FBGN0135059, FBGN0137478, FBGN0135726, FBGN0135725, FBGN0140109, FBGN0135061, FBGN0135060, FBGN0135611, FBGN0135613	2.90904	0.107508	0.00755387	0.312092
GOTERM_MF_FAT	GO:0004181	metallocarboxypeptidase activity	11	0.00588823	FBGN0135212, FBGN0137478, FBGN0135726, FBGN0135725, FBGN0135611, FBGN0142855, FBGN0135613, FBGN0142866, FBGN0139265, FBGN0139262, FBGN0135217	2.59043	0.955762	0.105386	8.21258
GOTERM_MF_FAT	GO:0008235	metalloexopeptidase activity	13	0.0317149	FBGN0142855, FBGN0142866, FBGN0139265, FBGN0135217, FBGN0139262, FBGN0135212, FBGN0137478, FBGN0135726, FBGN0135725, FBGN0135611, FBGN0145343, FBGN0135613, FBGN0136230	1.90488	1	0.360973	37.3534
Annotation Cluster 6	Enrichment Score: 2.7246189993697136
Category	Term		Count	PValue	Genes	Fold Enrichment	Bonferroni	Benjamini	FDR
GOTERM_MF_FAT	GO:0016655	oxidoreductase activity, acting on NADH or NADPH, quinone or similar compound as acceptor	8	0.00132532	FBGN0140738, FBGN0141262, FBGN0144164, FBGN0145760, FBGN0137958, FBGN0137933, FBGN0140722, FBGN0137460	4.05774	0.50353	0.0344058	1.90601
GOTERM_MF_FAT	GO:0050136	NADH dehydrogenase (quinone) activity	8	0.00132532	FBGN0140738, FBGN0141262, FBGN0144164, FBGN0145760, FBGN0137958, FBGN0137933, FBGN0140722, FBGN0137460	4.05774	0.50353	0.0344058	1.90601
GOTERM_MF_FAT	GO:0008137	NADH dehydrogenase (ubiquinone) activity	8	0.00132532	FBGN0140738, FBGN0141262, FBGN0144164, FBGN0145760, FBGN0137958, FBGN0137933, FBGN0140722, FBGN0137460	4.05774	0.50353	0.0344058	1.90601
GOTERM_MF_FAT	GO:0003954	NADH dehydrogenase activity	8	0.00230685	FBGN0140738, FBGN0141262, FBGN0144164, FBGN0145760, FBGN0137958, FBGN0137933, FBGN0140722, FBGN0137460	3.7679	0.7046	0.0516374	3.29574
GOTERM_MF_FAT	GO:0016651	oxidoreductase activity, acting on NADH or NADPH	10	0.00443531	FBGN0139593, FBGN0140738, FBGN0141262, FBGN0144164, FBGN0145760, FBGN0137958, FBGN0138839, FBGN0137933, FBGN0140722, FBGN0137460	2.86688	0.904349	0.0896099	6.24664
Annotation Cluster 7	Enrichment Score: 2.6074638070811718
Category	Term		Count	PValue	Genes	Fold Enrichment	Bonferroni	Benjamini	FDR
GOTERM_MF_FAT	GO:0030414	peptidase inhibitor activity	23	0.00121638	FBGN0140496, FBGN0136139, FBGN0140495, FBGN0140498, FBGN0143605, FBGN0145595, FBGN0146602, FBGN0140335, FBGN0146612, FBGN0142786, FBGN0142158, FBGN0133423, FBGN0140500, FBGN0146185, FBGN0146894, FBGN0135066, FBGN0140504, FBGN0135334, FBGN0140402, FBGN0146757, FBGN0143334, FBGN0143948, FBGN0142455	2.02211	0.474098	0.0350724	1.75062
GOTERM_MF_FAT	GO:0004857	enzyme inhibitor activity	24	0.00184572	FBGN0140496, FBGN0136139, FBGN0140495, FBGN0140498, FBGN0143605, FBGN0145595, FBGN0146602, FBGN0140335, FBGN0146612, FBGN0142786, FBGN0142158, FBGN0142748, FBGN0133423, FBGN0140500, FBGN0146185, FBGN0146894, FBGN0135066, FBGN0140504, FBGN0135334, FBGN0140402, FBGN0146757, FBGN0143334, FBGN0143948, FBGN0142455	1.9299	0.622973	0.0433696	2.64513
GOTERM_MF_FAT	GO:0004866	endopeptidase inhibitor activity	21	0.00338385	FBGN0140496, FBGN0136139, FBGN0140495, FBGN0140498, FBGN0145595, FBGN0146602, FBGN0146612, FBGN0140335, FBGN0142786, FBGN0142158, FBGN0133423, FBGN0140500, FBGN0146185, FBGN0135066, FBGN0140504, FBGN0135334, FBGN0140402, FBGN0146757, FBGN0143334, FBGN0143948, FBGN0142455	1.95029	0.83299	0.0718584	4.79954
GOTERM_MF_FAT	GO:0004867	serine-type endopeptidase inhibitor activity	17	0.00489213	FBGN0140496, FBGN0136139, FBGN0140495, FBGN0140498, FBGN0145595, FBGN0146602, FBGN0146612, FBGN0140335, FBGN0142786, FBGN0142158, FBGN0140500, FBGN0146185, FBGN0140504, FBGN0135334, FBGN0143334, FBGN0143948, FBGN0142455	2.07583	0.924934	0.091448	6.86895
Annotation Cluster 8	Enrichment Score: 2.5101644362250144
Category	Term		Count	PValue	Genes	Fold Enrichment	Bonferroni	Benjamini	FDR
KEGG_PATHWAY	dmo00190:Oxidative phosphorylation		37	2.25e-11	FBGN0139593, FBGN0143082, FBGN0136096, FBGN0140601, FBGN0136094, FBGN0133973, FBGN0147342, FBGN0146693, FBGN0138641, FBGN0139228, FBGN0140815, FBGN0143231, FBGN0145721, FBGN0137104, FBGN0137641, FBGN0146342, FBGN0144890, FBGN0144164, FBGN0144084, FBGN0139825, FBGN0145650, FBGN0144288, FBGN0142736, FBGN0135788, FBGN0146982, FBGN0141172, FBGN0142042, FBGN0143967, FBGN0138839, FBGN0137958, FBGN01451…	3.04276	1.98e-09	1.98e-09	2.44e-08
GOTERM_BP_FAT	GO:0006091	generation of precursor metabolites and energy	48	1.42e-10	FBGN0139593, FBGN0138979, FBGN0143662, FBGN0135979, FBGN0137661, FBGN0133973, FBGN0146693, FBGN0135267, FBGN0145662, FBGN0140722, FBGN0138641, FBGN0139228, FBGN0140815, FBGN0147479, FBGN0142646, FBGN0140892, FBGN0133957, FBGN0146344, FBGN0145721, FBGN0137104, FBGN0142933, FBGN0139337, FBGN0144766, FBGN0146342, FBGN0139183, FBGN0146105, FBGN0144026, FBGN0144084, FBGN0139825, FBGN0145049, FBGN01456…	2.58353	8.24e-08	4.12e-08	2.08e-07
GOTERM_MF_FAT	GO:0022890	inorganic cation transmembrane transporter activity	36	4.69e-09	FBGN0143082, FBGN0136096, FBGN0133973, FBGN0146693, FBGN0139696, FBGN0134032, FBGN0138641, FBGN0139228, FBGN0140815, FBGN0143231, FBGN0142646, FBGN0140892, FBGN0133957, FBGN0146344, FBGN0145721, FBGN0137104, FBGN0139337, FBGN0140371, FBGN0146342, FBGN0142833, FBGN0135512, FBGN0146105, FBGN0144026, FBGN0144084, FBGN0139825, FBGN0145650, FBGN0143102, FBGN0135788, FBGN0145476, FBGN0146982, FBGN01439…	2.79268	2.47e-06	3.54e-07	6.8e-06
GOTERM_MF_FAT	GO:0015078	hydrogen ion transmembrane transporter activity	33	5.08e-09	FBGN0143082, FBGN0136096, FBGN0133973, FBGN0146693, FBGN0139696, FBGN0138641, FBGN0139228, FBGN0140815, FBGN0143231, FBGN0142646, FBGN0140892, FBGN0133957, FBGN0146344, FBGN0145721, FBGN0137104, FBGN0139337, FBGN0140371, FBGN0146342, FBGN0142833, FBGN0146105, FBGN0144026, FBGN0144084, FBGN0139825, FBGN0145650, FBGN0143102, FBGN0135788, FBGN0145476, FBGN0146982, FBGN0143967, FBGN0133665, FBGN01430…	2.94049	2.68e-06	3.36e-07	7.38e-06
GOTERM_MF_FAT	GO:0015077	monovalent inorganic cation transmembrane transporter activity	33	7.61e-09	FBGN0143082, FBGN0136096, FBGN0133973, FBGN0146693, FBGN0139696, FBGN0138641, FBGN0139228, FBGN0140815, FBGN0143231, FBGN0142646, FBGN0140892, FBGN0133957, FBGN0146344, FBGN0145721, FBGN0137104, FBGN0139337, FBGN0140371, FBGN0146342, FBGN0142833, FBGN0146105, FBGN0144026, FBGN0144084, FBGN0139825, FBGN0145650, FBGN0143102, FBGN0135788, FBGN0145476, FBGN0146982, FBGN0143967, FBGN0133665, FBGN01430…	2.90128	4.02e-06	4.46e-07	1.1e-05
GOTERM_BP_FAT	GO:0006119	oxidative phosphorylation	26	1.38e-07	FBGN0143662, FBGN0133973, FBGN0146693, FBGN0138641, FBGN0140722, FBGN0139228, FBGN0140815, FBGN0140892, FBGN0146344, FBGN0133957, FBGN0142646, FBGN0145721, FBGN0137104, FBGN0142933, FBGN0139337, FBGN0146342, FBGN0146105, FBGN0144026, FBGN0144084, FBGN0145650, FBGN0135788, FBGN0143102, FBGN0146982, FBGN0143967, FBGN0137933, FBGN0137460	3.02373	8.03e-05	2.01e-05	0.000203
GOTERM_BP_FAT	GO:0015992	proton transport	18	0.000604	FBGN0144084, FBGN0147342, FBGN0146693, FBGN0145650, FBGN0138641, FBGN0135788, FBGN0139228, FBGN0143102, FBGN0140815, FBGN0146982, FBGN0140892, FBGN0133957, FBGN0145721, FBGN0137104, FBGN0139337, FBGN0146342, FBGN0143967, FBGN0146105	2.39241	0.295954	0.0313976	0.884171
GOTERM_BP_FAT	GO:0006818	hydrogen transport	18	0.000604	FBGN0144084, FBGN0147342, FBGN0146693, FBGN0145650, FBGN0138641, FBGN0135788, FBGN0139228, FBGN0143102, FBGN0140815, FBGN0146982, FBGN0140892, FBGN0133957, FBGN0145721, FBGN0137104, FBGN0139337, FBGN0146342, FBGN0143967, FBGN0146105	2.39241	0.295954	0.0313976	0.884171
GOTERM_BP_FAT	GO:0015985	energy coupled proton transport, down electrochemical gradient	17	0.000638	FBGN0144084, FBGN0146693, FBGN0145650, FBGN0138641, FBGN0135788, FBGN0139228, FBGN0143102, FBGN0140815, FBGN0146982, FBGN0140892, FBGN0133957, FBGN0145721, FBGN0137104, FBGN0139337, FBGN0146342, FBGN0143967, FBGN0146105	2.46034	0.30995	0.0304429	0.934525
GOTERM_BP_FAT	GO:0015986	ATP synthesis coupled proton transport	17	0.000638	FBGN0144084, FBGN0146693, FBGN0145650, FBGN0138641, FBGN0135788, FBGN0139228, FBGN0143102, FBGN0140815, FBGN0146982, FBGN0140892, FBGN0133957, FBGN0145721, FBGN0137104, FBGN0139337, FBGN0146342, FBGN0143967, FBGN0146105	2.46034	0.30995	0.0304429	0.934525
GOTERM_CC_FAT	GO:0016469	proton-transporting two-sector ATPase complex	18	0.000676	FBGN0144084, FBGN0147342, FBGN0146693, FBGN0145650, FBGN0138641, FBGN0135788, FBGN0139228, FBGN0143102, FBGN0140815, FBGN0146982, FBGN0140892, FBGN0133957, FBGN0145721, FBGN0137104, FBGN0139337, FBGN0146342, FBGN0143967, FBGN0146105	2.34963	0.106752	0.0278282	0.818851
GOTERM_BP_FAT	GO:0034220	ion transmembrane transport	17	0.00142091	FBGN0144084, FBGN0146693, FBGN0145650, FBGN0138641, FBGN0135788, FBGN0139228, FBGN0143102, FBGN0140815, FBGN0146982, FBGN0140892, FBGN0133957, FBGN0145721, FBGN0137104, FBGN0139337, FBGN0146342, FBGN0143967, FBGN0146105	2.30657	0.562262	0.0615716	2.06911
GOTERM_BP_FAT	GO:0055085	transmembrane transport	22	0.00278218	FBGN0144805, FBGN0144084, FBGN0142493, FBGN0142139, FBGN0146693, FBGN0145650, FBGN0138641, FBGN0143102, FBGN0135788, FBGN0139228, FBGN0140815, FBGN0146982, FBGN0140892, FBGN0133957, FBGN0145721, FBGN0137104, FBGN0139337, FBGN0146342, FBGN0143967, FBGN0144404, FBGN0143523, FBGN0146105	1.9362	0.801844	0.109188	4.01389
GOTERM_BP_FAT	GO:0046034	ATP metabolic process	20	0.00438788	FBGN0140042, FBGN0144084, FBGN0146693, FBGN0145650, FBGN0138641, FBGN0135788, FBGN0139228, FBGN0143102, FBGN0140815, FBGN0146982, FBGN0140892, FBGN0133957, FBGN0145721, FBGN0137104, FBGN0139337, FBGN0146342, FBGN0143967, FBGN0135021, FBGN0146105, FBGN0134726	1.94408	0.922305	0.147588	6.2616
GOTERM_BP_FAT	GO:0009259	ribonucleotide metabolic process	24	0.00559036	FBGN0140042, FBGN0144084, FBGN0134605, FBGN0146693, FBGN0145650, FBGN0138641, FBGN0143102, FBGN0135788, FBGN0139228, FBGN0140815, FBGN0146982, FBGN0133957, FBGN0140892, FBGN0145721, FBGN0137839, FBGN0137104, FBGN0134834, FBGN0139337, FBGN0146342, FBGN0147146, FBGN0143967, FBGN0135021, FBGN0146105, FBGN0134726	1.77618	0.961501	0.165524	7.91263
GOTERM_BP_FAT	GO:0015672	monovalent inorganic cation transport	35	0.00581461	FBGN0140042, FBGN0147342, FBGN0146693, FBGN0138641, FBGN0139597, FBGN0134760, FBGN0139228, FBGN0140815, FBGN0140892, FBGN0133957, FBGN0145721, FBGN0133815, FBGN0137104, FBGN0139337, FBGN0138190, FBGN0146324, FBGN0146342, FBGN0135021, FBGN0146105, FBGN0133376, FBGN0144716, FBGN0143535, FBGN0147398, FBGN0144084, FBGN0145650, FBGN0133416, FBGN0133415, FBGN0147351, FBGN0143102, FBGN0135788, FBGN01469…	1.57202	0.966229	0.163328	8.21751
GOTERM_BP_FAT	GO:0006754	ATP biosynthetic process	19	0.00851142	FBGN0140042, FBGN0144084, FBGN0146693, FBGN0145650, FBGN0138641, FBGN0135788, FBGN0139228, FBGN0143102, FBGN0140815, FBGN0146982, FBGN0140892, FBGN0133957, FBGN0145721, FBGN0137104, FBGN0139337, FBGN0146342, FBGN0143967, FBGN0135021, FBGN0146105	1.87486	0.993031	0.210607	11.8111
GOTERM_BP_FAT	GO:0009144	purine nucleoside triphosphate metabolic process	20	0.00865135	FBGN0140042, FBGN0144084, FBGN0146693, FBGN0145650, FBGN0138641, FBGN0135788, FBGN0139228, FBGN0143102, FBGN0140815, FBGN0146982, FBGN0140892, FBGN0133957, FBGN0145721, FBGN0137104, FBGN0139337, FBGN0146342, FBGN0143967, FBGN0135021, FBGN0146105, FBGN0134726	1.83455	0.99358	0.205044	11.9939
GOTERM_BP_FAT	GO:0009199	ribonucleoside triphosphate metabolic process	20	0.00865135	FBGN0140042, FBGN0144084, FBGN0146693, FBGN0145650, FBGN0138641, FBGN0135788, FBGN0139228, FBGN0143102, FBGN0140815, FBGN0146982, FBGN0140892, FBGN0133957, FBGN0145721, FBGN0137104, FBGN0139337, FBGN0146342, FBGN0143967, FBGN0135021, FBGN0146105, FBGN0134726	1.83455	0.99358	0.205044	11.9939
GOTERM_BP_FAT	GO:0009205	purine ribonucleoside triphosphate metabolic process	20	0.00865135	FBGN0140042, FBGN0144084, FBGN0146693, FBGN0145650, FBGN0138641, FBGN0135788, FBGN0139228, FBGN0143102, FBGN0140815, FBGN0146982, FBGN0140892, FBGN0133957, FBGN0145721, FBGN0137104, FBGN0139337, FBGN0146342, FBGN0143967, FBGN0135021, FBGN0146105, FBGN0134726	1.83455	0.99358	0.205044	11.9939
GOTERM_MF_FAT	GO:0046961	proton-transporting ATPase activity, rotational mechanism	9	0.00870592	FBGN0133957, FBGN0137104, FBGN0143967, FBGN0144084, FBGN0145650, FBGN0146693, FBGN0138641, FBGN0143102, FBGN0146105	2.82592	0.990116	0.138371	11.9163
GOTERM_BP_FAT	GO:0009260	ribonucleotide biosynthetic process	23	0.0100152	FBGN0140042, FBGN0144084, FBGN0134605, FBGN0146693, FBGN0145650, FBGN0138641, FBGN0143102, FBGN0135788, FBGN0139228, FBGN0140815, FBGN0146982, FBGN0133957, FBGN0140892, FBGN0145721, FBGN0137839, FBGN0137104, FBGN0134834, FBGN0139337, FBGN0146342, FBGN0147146, FBGN0143967, FBGN0135021, FBGN0146105	1.72174	0.997115	0.224516	13.7576
GOTERM_BP_FAT	GO:0009141	nucleoside triphosphate metabolic process	20	0.0101213	FBGN0140042, FBGN0144084, FBGN0146693, FBGN0145650, FBGN0138641, FBGN0135788, FBGN0139228, FBGN0143102, FBGN0140815, FBGN0146982, FBGN0140892, FBGN0133957, FBGN0145721, FBGN0137104, FBGN0139337, FBGN0146342, FBGN0143967, FBGN0135021, FBGN0146105, FBGN0134726	1.80907	0.997289	0.218287	13.8933
GOTERM_MF_FAT	GO:0016820	hydrolase activity, acting on acid anhydrides, catalyzing transmembrane movement of substances	19	0.0123317	FBGN0142308, FBGN0140042, FBGN0144084, FBGN0147342, FBGN0146693, FBGN0145650, FBGN0133984, FBGN0138641, FBGN0143102, FBGN0133957, FBGN0137104, FBGN0143967, FBGN0144967, FBGN0136832, FBGN0145400, FBGN0135984, FBGN0135021, FBGN0146105, FBGN0135982	1.81569	0.998572	0.180068	16.4775
GOTERM_BP_FAT	GO:0009150	purine ribonucleotide metabolic process	22	0.013363	FBGN0140042, FBGN0144084, FBGN0134605, FBGN0146693, FBGN0145650, FBGN0138641, FBGN0143102, FBGN0135788, FBGN0139228, FBGN0140815, FBGN0146982, FBGN0140892, FBGN0133957, FBGN0145721, FBGN0137104, FBGN0139337, FBGN0146342, FBGN0147146, FBGN0143967, FBGN0135021, FBGN0146105, FBGN0134726	1.7057	0.999597	0.243575	17.948
GOTERM_CC_FAT	GO:0033178	proton-transporting two-sector ATPase complex, catalytic domain	9	0.0137682	FBGN0133957, FBGN0137104, FBGN0143967, FBGN0144084, FBGN0145650, FBGN0146693, FBGN0138641, FBGN0143102, FBGN0146105	2.61664	0.90126	0.226827	15.5177
GOTERM_BP_FAT	GO:0009145	purine nucleoside triphosphate biosynthetic process	19	0.0158918	FBGN0140042, FBGN0144084, FBGN0146693, FBGN0145650, FBGN0138641, FBGN0135788, FBGN0139228, FBGN0143102, FBGN0140815, FBGN0146982, FBGN0140892, FBGN0133957, FBGN0145721, FBGN0137104, FBGN0139337, FBGN0146342, FBGN0143967, FBGN0135021, FBGN0146105	1.76772	0.999909	0.266732	20.9866
GOTERM_BP_FAT	GO:0009142	nucleoside triphosphate biosynthetic process	19	0.0158918	FBGN0140042, FBGN0144084, FBGN0146693, FBGN0145650, FBGN0138641, FBGN0135788, FBGN0139228, FBGN0143102, FBGN0140815, FBGN0146982, FBGN0140892, FBGN0133957, FBGN0145721, FBGN0137104, FBGN0139337, FBGN0146342, FBGN0143967, FBGN0135021, FBGN0146105	1.76772	0.999909	0.266732	20.9866
GOTERM_BP_FAT	GO:0009201	ribonucleoside triphosphate biosynthetic process	19	0.0158918	FBGN0140042, FBGN0144084, FBGN0146693, FBGN0145650, FBGN0138641, FBGN0135788, FBGN0139228, FBGN0143102, FBGN0140815, FBGN0146982, FBGN0140892, FBGN0133957, FBGN0145721, FBGN0137104, FBGN0139337, FBGN0146342, FBGN0143967, FBGN0135021, FBGN0146105	1.76772	0.999909	0.266732	20.9866
GOTERM_BP_FAT	GO:0009206	purine ribonucleoside triphosphate biosynthetic process	19	0.0158918	FBGN0140042, FBGN0144084, FBGN0146693, FBGN0145650, FBGN0138641, FBGN0135788, FBGN0139228, FBGN0143102, FBGN0140815, FBGN0146982, FBGN0140892, FBGN0133957, FBGN0145721, FBGN0137104, FBGN0139337, FBGN0146342, FBGN0143967, FBGN0135021, FBGN0146105	1.76772	0.999909	0.266732	20.9866
GOTERM_BP_FAT	GO:0006811	ion transport	58	0.0178878	FBGN0142415, FBGN0140042, FBGN0146694, FBGN0146693, FBGN0139597, FBGN0143603, FBGN0139228, FBGN0140815, FBGN0140892, FBGN0146342, FBGN0134885, FBGN0138526, FBGN0135021, FBGN0146105, FBGN0141232, FBGN0144716, FBGN0143535, FBGN0147398, FBGN0140488, FBGN0133416, FBGN0133415, FBGN0147351, FBGN0134317, FBGN0134112, FBGN0135788, FBGN0143102, FBGN0147488, FBGN0144602, FBGN0143967, FBGN0135485, FBGN01472…	1.32075	0.999972	0.287009	23.3105
GOTERM_BP_FAT	GO:0006812	cation transport	43	0.0187202	FBGN0140042, FBGN0147342, FBGN0146693, FBGN0138641, FBGN0139597, FBGN0134760, FBGN0139228, FBGN0140815, FBGN0140892, FBGN0133957, FBGN0145721, FBGN0145669, FBGN0133815, FBGN0137104, FBGN0139337, FBGN0138190, FBGN0146324, FBGN0146342, FBGN0138526, FBGN0135021, FBGN0146105, FBGN0133376, FBGN0144716, FBGN0133536, FBGN0143535, FBGN0147398, FBGN0144084, FBGN0140488, FBGN0145650, FBGN0144288, FBGN01334…	1.39326	0.999983	0.283023	24.2608
GOTERM_MF_FAT	GO:0043492	ATPase activity, coupled to movement of substances	18	0.0193902	FBGN0142308, FBGN0140042, FBGN0144084, FBGN0146693, FBGN0145650, FBGN0133984, FBGN0138641, FBGN0143102, FBGN0133957, FBGN0137104, FBGN0143967, FBGN0144967, FBGN0136832, FBGN0145400, FBGN0135984, FBGN0135021, FBGN0146105, FBGN0135982	1.77148	0.999968	0.262195	24.733
GOTERM_MF_FAT	GO:0042626	ATPase activity, coupled to transmembrane movement of substances	18	0.0193902	FBGN0142308, FBGN0140042, FBGN0144084, FBGN0146693, FBGN0145650, FBGN0133984, FBGN0138641, FBGN0143102, FBGN0133957, FBGN0137104, FBGN0143967, FBGN0144967, FBGN0136832, FBGN0145400, FBGN0135984, FBGN0135021, FBGN0146105, FBGN0135982	1.77148	0.999968	0.262195	24.733
GOTERM_MF_FAT	GO:0019829	cation-transporting ATPase activity	9	0.0207486	FBGN0133957, FBGN0137104, FBGN0143967, FBGN0144084, FBGN0145650, FBGN0146693, FBGN0138641, FBGN0143102, FBGN0146105	2.47268	0.999984	0.271159	26.2319
GOTERM_BP_FAT	GO:0006163	purine nucleotide metabolic process	24	0.0209674	FBGN0140042, FBGN0144084, FBGN0134605, FBGN0146693, FBGN0145650, FBGN0141292, FBGN0138641, FBGN0143102, FBGN0135788, FBGN0139228, FBGN0147365, FBGN0140815, FBGN0146982, FBGN0133957, FBGN0140892, FBGN0145721, FBGN0137104, FBGN0139337, FBGN0146342, FBGN0147146, FBGN0143967, FBGN0135021, FBGN0146105, FBGN0134726	1.59494	0.999996	0.303791	26.7716
GOTERM_BP_FAT	GO:0009152	purine ribonucleotide biosynthetic process	21	0.0229969	FBGN0140042, FBGN0144084, FBGN0134605, FBGN0146693, FBGN0145650, FBGN0138641, FBGN0143102, FBGN0135788, FBGN0139228, FBGN0140815, FBGN0146982, FBGN0140892, FBGN0133957, FBGN0145721, FBGN0137104, FBGN0139337, FBGN0146342, FBGN0147146, FBGN0143967, FBGN0135021, FBGN0146105	1.64778	0.999999	0.32037	28.9723
GOTERM_MF_FAT	GO:0046933	hydrogen ion transporting ATP synthase activity, rotational mechanism	7	0.0244402	FBGN0133957, FBGN0137104, FBGN0143967, FBGN0145650, FBGN0146693, FBGN0143102, FBGN0146105	2.8848	0.999998	0.30435	30.1661
GOTERM_BP_FAT	GO:0006164	purine nucleotide biosynthetic process	23	0.0272961	FBGN0140042, FBGN0144084, FBGN0134605, FBGN0146693, FBGN0145650, FBGN0141292, FBGN0138641, FBGN0143102, FBGN0135788, FBGN0139228, FBGN0147365, FBGN0140815, FBGN0146982, FBGN0133957, FBGN0140892, FBGN0145721, FBGN0137104, FBGN0139337, FBGN0146342, FBGN0147146, FBGN0143967, FBGN0135021, FBGN0146105	1.57675	1	0.345016	33.4321
GOTERM_CC_FAT	GO:0033176	proton-transporting V-type ATPase complex	9	0.0304944	FBGN0145721, FBGN0139337, FBGN0143967, FBGN0144084, FBGN0147342, FBGN0146693, FBGN0143102, FBGN0146105, FBGN0139228	2.30264	0.994326	0.29163	31.3865
GOTERM_BP_FAT	GO:0044271	nitrogen compound biosynthetic process	38	0.035864	FBGN0143547, FBGN0144202, FBGN0140042, FBGN0134605, FBGN0146693, FBGN0141292, FBGN0138641, FBGN0147365, FBGN0139228, FBGN0140815, FBGN0138000, FBGN0140892, FBGN0133957, FBGN0145721, FBGN0133308, FBGN0140185, FBGN0137104, FBGN0147514, FBGN0139337, FBGN0147146, FBGN0140553, FBGN0146342, FBGN0133029, FBGN0135021, FBGN0146105, FBGN0136323, FBGN0144084, FBGN0145650, FBGN0138192, FBGN0143102, FBGN01431…	1.3673	1	0.404025	41.5525
GOTERM_MF_FAT	GO:0015399	primary active transmembrane transporter activity	18	0.0423452	FBGN0142308, FBGN0140042, FBGN0144084, FBGN0146693, FBGN0145650, FBGN0133984, FBGN0138641, FBGN0143102, FBGN0133957, FBGN0137104, FBGN0143967, FBGN0144967, FBGN0136832, FBGN0145400, FBGN0135984, FBGN0135021, FBGN0146105, FBGN0135982	1.62587	1	0.443329	46.6261
GOTERM_MF_FAT	GO:0015405	P-P-bond-hydrolysis-driven transmembrane transporter activity	18	0.0423452	FBGN0142308, FBGN0140042, FBGN0144084, FBGN0146693, FBGN0145650, FBGN0133984, FBGN0138641, FBGN0143102, FBGN0133957, FBGN0137104, FBGN0143967, FBGN0144967, FBGN0136832, FBGN0145400, FBGN0135984, FBGN0135021, FBGN0146105, FBGN0135982	1.62587	1	0.443329	46.6261
GOTERM_BP_FAT	GO:0009165	nucleotide biosynthetic process	27	0.0457403	FBGN0140042, FBGN0134605, FBGN0146693, FBGN0138641, FBGN0141292, FBGN0147365, FBGN0139228, FBGN0140815, FBGN0133957, FBGN0140892, FBGN0145721, FBGN0137104, FBGN0140185, FBGN0139337, FBGN0147146, FBGN0146342, FBGN0146105, FBGN0135021, FBGN0144084, FBGN0145650, FBGN0138192, FBGN0143102, FBGN0135788, FBGN0146982, FBGN0137839, FBGN0134834, FBGN0143967	1.44133	1	0.476735	49.7641
GOTERM_BP_FAT	GO:0034404	nucleobase, nucleoside and nucleotide biosynthetic process	28	0.060814	FBGN0140042, FBGN0134605, FBGN0146693, FBGN0138641, FBGN0141292, FBGN0147365, FBGN0139228, FBGN0140815, FBGN0133957, FBGN0140892, FBGN0145721, FBGN0137104, FBGN0140185, FBGN0139337, FBGN0147146, FBGN0146342, FBGN0146105, FBGN0135021, FBGN0144084, FBGN0145650, FBGN0138192, FBGN0143102, FBGN0135788, FBGN0146982, FBGN0137839, FBGN0137979, FBGN0134834, FBGN0143967	1.39202	1	0.547268	60.2503
GOTERM_BP_FAT	GO:0034654	nucleobase, nucleoside, nucleotide and nucleic acid biosynthetic process	28	0.060814	FBGN0140042, FBGN0134605, FBGN0146693, FBGN0138641, FBGN0141292, FBGN0147365, FBGN0139228, FBGN0140815, FBGN0133957, FBGN0140892, FBGN0145721, FBGN0137104, FBGN0140185, FBGN0139337, FBGN0147146, FBGN0146342, FBGN0146105, FBGN0135021, FBGN0144084, FBGN0145650, FBGN0138192, FBGN0143102, FBGN0135788, FBGN0146982, FBGN0137839, FBGN0137979, FBGN0134834, FBGN0143967	1.39202	1	0.547268	60.2503
GOTERM_CC_FAT	GO:0033180	proton-transporting V-type ATPase, V1 domain	5	0.0775452	FBGN0143967, FBGN0144084, FBGN0146693, FBGN0143102, FBGN0146105	2.90738	0.999999	0.50809	62.5353
GOTERM_CC_FAT	GO:0045259	proton-transporting ATP synthase complex	6	0.08949	FBGN0133957, FBGN0140892, FBGN0137104, FBGN0146342, FBGN0145650, FBGN0135788	2.39858	1	0.525522	68.0277
GOTERM_MF_FAT	GO:0042625	ATPase activity, coupled to transmembrane movement of ions	11	0.0924557	FBGN0133957, FBGN0137104, FBGN0140042, FBGN0143967, FBGN0144084, FBGN0145650, FBGN0146693, FBGN0138641, FBGN0143102, FBGN0135021, FBGN0146105	1.72695	1	0.671605	75.5301
GOTERM_CC_FAT	GO:0033177	proton-transporting two-sector ATPase complex, proton-transporting domain	8	0.0966682	FBGN0146982, FBGN0140892, FBGN0145721, FBGN0139337, FBGN0146342, FBGN0139228, FBGN0135788, FBGN0140815	1.96807	1	0.537788	70.9622
GOTERM_CC_FAT	GO:0045261	proton-transporting ATP synthase complex, catalytic core F(1)	3	0.299758	FBGN0133957, FBGN0137104, FBGN0145650	2.74124	1	0.817353	98.6886
GOTERM_MF_FAT	GO:0016887	ATPase activity	29	0.419985	FBGN0140692, FBGN0140042, FBGN0139977, FBGN0134951, FBGN0146693, FBGN0145534, FBGN0138641, FBGN0133957, FBGN0137104, FBGN0145880, FBGN0133731, FBGN0144967, FBGN0136832, FBGN0145177, FBGN0146105, FBGN0135021, FBGN0140907, FBGN0142308, FBGN0144084, FBGN0145650, FBGN0140617, FBGN0133984, FBGN0143102, FBGN0143967, FBGN0139295, FBGN0145400, FBGN0135984, FBGN0135982, FBGN0138962	1.08648	1	0.988022	99.9631
GOTERM_MF_FAT	GO:0042623	ATPase activity, coupled	23	0.432766	FBGN0142308, FBGN0139977, FBGN0140042, FBGN0144084, FBGN0134951, FBGN0146693, FBGN0145650, FBGN0145534, FBGN0133984, FBGN0138641, FBGN0143102, FBGN0133957, FBGN0137104, FBGN0143967, FBGN0144967, FBGN0145177, FBGN0136832, FBGN0145400, FBGN0135984, FBGN0135021, FBGN0146105, FBGN0135982, FBGN0140907	1.09897	1	0.988532	99.9733
GOTERM_BP_FAT	GO:0030001	metal ion transport	22	0.463617	FBGN0144716, FBGN0143535, FBGN0147398, FBGN0140042, FBGN0133416, FBGN0144288, FBGN0133415, FBGN0147351, FBGN0134317, FBGN0139597, FBGN0134112, FBGN0134760, FBGN0133815, FBGN0145669, FBGN0146324, FBGN0138190, FBGN0147217, FBGN0136271, FBGN0135021, FBGN0133376, FBGN0147589, FBGN0144990	1.08544	1	0.982861	99.9895
GOTERM_BP_FAT	GO:0016310	phosphorylation	45	0.627334	FBGN0138979, FBGN0143662, FBGN0133973, FBGN0146590, FBGN0146693, FBGN0141292, FBGN0140722, FBGN0138641, FBGN0139228, FBGN0147365, FBGN0140815, FBGN0142646, FBGN0140892, FBGN0146344, FBGN0133957, FBGN0145721, FBGN0147324, FBGN0137104, FBGN0134180, FBGN0142933, FBGN0146991, FBGN0139337, FBGN0146342, FBGN0143959, FBGN0136225, FBGN0139455, FBGN0146105, FBGN0141235, FBGN0135822, FBGN0140012, FBGN01440…	0.986766	1	0.996181	100
Annotation Cluster 9	Enrichment Score: 2.2991339535993602
Category	Term		Count	PValue	Genes	Fold Enrichment	Bonferroni	Benjamini	FDR
GOTERM_MF_FAT	GO:0003796	lysozyme activity	7	0.00483125	FBGN0139509, FBGN0139510, FBGN0139385, FBGN0135748, FBGN0139389, FBGN0139390, FBGN0139391	3.8464	0.922469	0.0936677	6.78623
GOTERM_BP_FAT	GO:0044036	cell wall macromolecule metabolic process	7	0.00511999	FBGN0141937, FBGN0139509, FBGN0139510, FBGN0139385, FBGN0139389, FBGN0139390, FBGN0139391	3.79905	0.949327	0.160906	7.27006
GOTERM_BP_FAT	GO:0016998	cell wall macromolecule catabolic process	7	0.00511999	FBGN0141937, FBGN0139509, FBGN0139510, FBGN0139385, FBGN0139389, FBGN0139390, FBGN0139391	3.79905	0.949327	0.160906	7.27006
Annotation Cluster 10	Enrichment Score: 2.2098057651850564
Category	Term		Count	PValue	Genes	Fold Enrichment	Bonferroni	Benjamini	FDR
GOTERM_CC_FAT	GO:0005739	mitochondrion	38	3.1e-05	FBGN0139593, FBGN0143082, FBGN0143662, FBGN0135912, FBGN0139696, FBGN0140722, FBGN0142748, FBGN0145847, FBGN0069601, FBGN0143231, FBGN0142646, FBGN0140892, FBGN0133957, FBGN0142933, FBGN0144766, FBGN0146342, FBGN0147100, FBGN0139183, FBGN0144243, FBGN0144026, FBGN0144164, FBGN0141262, FBGN0139825, FBGN0145025, FBGN0144288, FBGN0135788, FBGN0145476, FBGN0143436, FBGN0145182, FBGN0137958, FBGN01388…	1.94445	0.00516025	0.00516025	0.037674
GOTERM_CC_FAT	GO:0005740	mitochondrial envelope	26	0.000871	FBGN0139593, FBGN0143082, FBGN0139696, FBGN0140722, FBGN0145847, FBGN0069601, FBGN0143231, FBGN0133957, FBGN0140892, FBGN0142646, FBGN0146342, FBGN0144243, FBGN0144026, FBGN0145025, FBGN0144288, FBGN0135788, FBGN0145476, FBGN0143436, FBGN0145182, FBGN0138839, FBGN0137933, FBGN0145126, FBGN0133665, FBGN0143093, FBGN0140549, FBGN0141824	1.93374	0.13539	0.0286762	1.05396
GOTERM_CC_FAT	GO:0044429	mitochondrial part	27	0.00217071	FBGN0139593, FBGN0143082, FBGN0139696, FBGN0140722, FBGN0145847, FBGN0069601, FBGN0143231, FBGN0133957, FBGN0140892, FBGN0142646, FBGN0146342, FBGN0147100, FBGN0144243, FBGN0144026, FBGN0145025, FBGN0144288, FBGN0135788, FBGN0145476, FBGN0143436, FBGN0145182, FBGN0138839, FBGN0137933, FBGN0145126, FBGN0133665, FBGN0143093, FBGN0140549, FBGN0141824	1.79894	0.304346	0.0505223	2.60851
GOTERM_CC_FAT	GO:0031967	organelle envelope	30	0.00453414	FBGN0139593, FBGN0143082, FBGN0146603, FBGN0139696, FBGN0140722, FBGN0145847, FBGN0069601, FBGN0143231, FBGN0142646, FBGN0133957, FBGN0140892, FBGN0142132, FBGN0140898, FBGN0146342, FBGN0140991, FBGN0144243, FBGN0144026, FBGN0145025, FBGN0144288, FBGN0135788, FBGN0145476, FBGN0143436, FBGN0145182, FBGN0138839, FBGN0137933, FBGN0145126, FBGN0133665, FBGN0143093, FBGN0140549, FBGN0141824	1.6542	0.53183	0.0905047	5.3775
GOTERM_CC_FAT	GO:0031975	envelope	30	0.00453414	FBGN0139593, FBGN0143082, FBGN0146603, FBGN0139696, FBGN0140722, FBGN0145847, FBGN0069601, FBGN0143231, FBGN0142646, FBGN0133957, FBGN0140892, FBGN0142132, FBGN0140898, FBGN0146342, FBGN0140991, FBGN0144243, FBGN0144026, FBGN0145025, FBGN0144288, FBGN0135788, FBGN0145476, FBGN0143436, FBGN0145182, FBGN0138839, FBGN0137933, FBGN0145126, FBGN0133665, FBGN0143093, FBGN0140549, FBGN0141824	1.6542	0.53183	0.0905047	5.3775
GOTERM_CC_FAT	GO:0005743	mitochondrial inner membrane	17	0.0239181	FBGN0144243, FBGN0139593, FBGN0139696, FBGN0145025, FBGN0140722, FBGN0145847, FBGN0135788, FBGN0145476, FBGN0143231, FBGN0140892, FBGN0133957, FBGN0145182, FBGN0146342, FBGN0138839, FBGN0137933, FBGN0133665, FBGN0141824	1.7538	0.982453	0.307559	25.5062
GOTERM_CC_FAT	GO:0019866	organelle inner membrane	17	0.0276508	FBGN0144243, FBGN0139593, FBGN0139696, FBGN0145025, FBGN0140722, FBGN0145847, FBGN0135788, FBGN0145476, FBGN0143231, FBGN0140892, FBGN0133957, FBGN0145182, FBGN0146342, FBGN0138839, FBGN0137933, FBGN0133665, FBGN0141824	1.72597	0.990746	0.30247	28.8983
GOTERM_CC_FAT	GO:0031966	mitochondrial membrane	20	0.0298716	FBGN0144243, FBGN0139593, FBGN0144026, FBGN0145025, FBGN0139696, FBGN0140722, FBGN0145847, FBGN0135788, FBGN0069601, FBGN0145476, FBGN0143231, FBGN0133957, FBGN0140892, FBGN0145182, FBGN0146342, FBGN0138839, FBGN0137933, FBGN0133665, FBGN0140549, FBGN0141824	1.6193	0.993683	0.303547	30.8485
GOTERM_CC_FAT	GO:0031090	organelle membrane	24	0.543882	FBGN0144243, FBGN0139593, FBGN0144026, FBGN0139585, FBGN0144084, FBGN0147342, FBGN0145025, FBGN0139696, FBGN0140722, FBGN0145847, FBGN0135788, FBGN0069601, FBGN0145476, FBGN0143231, FBGN0133957, FBGN0140892, FBGN0145182, FBGN0142060, FBGN0146342, FBGN0138839, FBGN0137933, FBGN0133665, FBGN0140549, FBGN0141824	1.03723	1	0.965314	99.9929
Annotation Cluster 11	Enrichment Score: 1.8933061679157603
Category	Term		Count	PValue	Genes	Fold Enrichment	Bonferroni	Benjamini	FDR
GOTERM_BP_FAT	GO:0006091	generation of precursor metabolites and energy	48	1.42e-10	FBGN0139593, FBGN0138979, FBGN0143662, FBGN0135979, FBGN0137661, FBGN0133973, FBGN0146693, FBGN0135267, FBGN0145662, FBGN0140722, FBGN0138641, FBGN0139228, FBGN0140815, FBGN0147479, FBGN0142646, FBGN0140892, FBGN0133957, FBGN0146344, FBGN0145721, FBGN0137104, FBGN0142933, FBGN0139337, FBGN0144766, FBGN0146342, FBGN0139183, FBGN0146105, FBGN0144026, FBGN0144084, FBGN0139825, FBGN0145049, FBGN01456…	2.58353	8.24e-08	4.12e-08	2.08e-07
GOTERM_BP_FAT	GO:0006119	oxidative phosphorylation	26	1.38e-07	FBGN0143662, FBGN0133973, FBGN0146693, FBGN0138641, FBGN0140722, FBGN0139228, FBGN0140815, FBGN0140892, FBGN0146344, FBGN0133957, FBGN0142646, FBGN0145721, FBGN0137104, FBGN0142933, FBGN0139337, FBGN0146342, FBGN0146105, FBGN0144026, FBGN0144084, FBGN0145650, FBGN0135788, FBGN0143102, FBGN0146982, FBGN0143967, FBGN0137933, FBGN0137460	3.02373	8.03e-05	2.01e-05	0.000203
GOTERM_BP_FAT	GO:0006164	purine nucleotide biosynthetic process	23	0.0272961	FBGN0140042, FBGN0144084, FBGN0134605, FBGN0146693, FBGN0145650, FBGN0141292, FBGN0138641, FBGN0143102, FBGN0135788, FBGN0139228, FBGN0147365, FBGN0140815, FBGN0146982, FBGN0133957, FBGN0140892, FBGN0145721, FBGN0137104, FBGN0139337, FBGN0146342, FBGN0147146, FBGN0143967, FBGN0135021, FBGN0146105	1.57675	1	0.345016	33.4321
GOTERM_MF_FAT	GO:0004713	protein tyrosine kinase activity	10	0.568493	FBGN0141820, FBGN0136225, FBGN0146590, FBGN0145959, FBGN0144338, FBGN0139455, FBGN0141292, FBGN0147365, FBGN0145777, FBGN0141235	1.09897	1	0.997088	99.9995
GOTERM_BP_FAT	GO:0016310	phosphorylation	45	0.627334	FBGN0138979, FBGN0143662, FBGN0133973, FBGN0146590, FBGN0146693, FBGN0141292, FBGN0140722, FBGN0138641, FBGN0139228, FBGN0147365, FBGN0140815, FBGN0142646, FBGN0140892, FBGN0146344, FBGN0133957, FBGN0145721, FBGN0147324, FBGN0137104, FBGN0134180, FBGN0142933, FBGN0146991, FBGN0139337, FBGN0146342, FBGN0143959, FBGN0136225, FBGN0139455, FBGN0146105, FBGN0141235, FBGN0135822, FBGN0140012, FBGN01440…	0.986766	1	0.996181	100
GOTERM_BP_FAT	GO:0006796	phosphate metabolic process	52	0.782314	FBGN0138979, FBGN0133973, FBGN0146590, FBGN0146693, FBGN0140722, FBGN0147365, FBGN0139228, FBGN0143602, FBGN0140815, FBGN0140892, FBGN0146344, FBGN0147324, FBGN0134180, FBGN0146342, FBGN0143959, FBGN0139455, FBGN0146105, FBGN0141235, FBGN0144026, FBGN0140012, FBGN0146115, FBGN0135788, FBGN0143102, FBGN0133368, FBGN0141820, FBGN0137634, FBGN0143967, FBGN0137933, FBGN0145777, FBGN0143662, FBGN01412…	0.932943	1	0.999606	100
GOTERM_BP_FAT	GO:0006793	phosphorus metabolic process	52	0.782314	FBGN0138979, FBGN0133973, FBGN0146590, FBGN0146693, FBGN0140722, FBGN0147365, FBGN0139228, FBGN0143602, FBGN0140815, FBGN0140892, FBGN0146344, FBGN0147324, FBGN0134180, FBGN0146342, FBGN0143959, FBGN0139455, FBGN0146105, FBGN0141235, FBGN0144026, FBGN0140012, FBGN0146115, FBGN0135788, FBGN0143102, FBGN0133368, FBGN0141820, FBGN0137634, FBGN0143967, FBGN0137933, FBGN0145777, FBGN0143662, FBGN01412…	0.932943	1	0.999606	100
GOTERM_MF_FAT	GO:0004672	protein kinase activity	20	0.99976	FBGN0135822, FBGN0140012, FBGN0138979, FBGN0145959, FBGN0146590, FBGN0141292, FBGN0147365, FBGN0133368, FBGN0147324, FBGN0141820, FBGN0134180, FBGN0146991, FBGN0134174, FBGN0146275, FBGN0136225, FBGN0143959, FBGN0139455, FBGN0144338, FBGN0141235, FBGN0145777	0.554103	1	1	100
GOTERM_BP_FAT	GO:0006468	protein amino acid phosphorylation	19	0.999861	FBGN0135822, FBGN0140012, FBGN0138979, FBGN0145959, FBGN0146590, FBGN0141292, FBGN0147365, FBGN0133368, FBGN0147324, FBGN0141820, FBGN0134180, FBGN0146991, FBGN0134174, FBGN0146275, FBGN0136225, FBGN0143959, FBGN0139455, FBGN0141235, FBGN0145777	0.535673	1	1	100
GOTERM_MF_FAT	GO:0004674	protein serine/threonine kinase activity	10	0.99998	FBGN0135822, FBGN0140012, FBGN0138979, FBGN0147324, FBGN0146991, FBGN0134174, FBGN0146275, FBGN0143959, FBGN0136225, FBGN0133368	0.397218	1	1	100
Annotation Cluster 12	Enrichment Score: 1.8798305851940078
Category	Term		Count	PValue	Genes	Fold Enrichment	Bonferroni	Benjamini	FDR
GOTERM_BP_FAT	GO:0015980	energy derivation by oxidation of organic compounds	20	3.55e-06	FBGN0139593, FBGN0144026, FBGN0138979, FBGN0143662, FBGN0133973, FBGN0135267, FBGN0140722, FBGN0146344, FBGN0142646, FBGN0141742, FBGN0142933, FBGN0145353, FBGN0142042, FBGN0144766, FBGN0137933, FBGN0145126, FBGN0139183, FBGN0145420, FBGN0137938, FBGN0137460	3.10127	0.00206092	0.000344	0.00522112
GOTERM_BP_FAT	GO:0045333	cellular respiration	18	9.03e-06	FBGN0139593, FBGN0144026, FBGN0143662, FBGN0133973, FBGN0135267, FBGN0140722, FBGN0146344, FBGN0142646, FBGN0142933, FBGN0145353, FBGN0142042, FBGN0144766, FBGN0137933, FBGN0145126, FBGN0139183, FBGN0145420, FBGN0137938, FBGN0137460	3.16832	0.00523144	0.000655	0.0132738
GOTERM_BP_FAT	GO:0006084	acetyl-CoA metabolic process	9	0.0355446	FBGN0145353, FBGN0142042, FBGN0144766, FBGN0135267, FBGN0145126, FBGN0144693, FBGN0139183, FBGN0145420, FBGN0137938	2.25438	1	0.408849	41.267
KEGG_PATHWAY	dmo00020:Citrate cycle (TCA cycle)		10	0.0548514	FBGN0147479, FBGN0146498, FBGN0142042, FBGN0144999, FBGN0137661, FBGN0135267, FBGN0143153, FBGN0145126, FBGN0145420, FBGN0137938	1.95312	0.993018	0.391303	45.7216
GOTERM_BP_FAT	GO:0046356	acetyl-CoA catabolic process	8	0.075917	FBGN0145353, FBGN0142042, FBGN0144766, FBGN0135267, FBGN0145126, FBGN0139183, FBGN0145420, FBGN0137938	2.08405	1	0.60787	68.681
GOTERM_BP_FAT	GO:0009109	coenzyme catabolic process	8	0.075917	FBGN0145353, FBGN0142042, FBGN0144766, FBGN0135267, FBGN0145126, FBGN0139183, FBGN0145420, FBGN0137938	2.08405	1	0.60787	68.681
GOTERM_BP_FAT	GO:0006099	tricarboxylic acid cycle	8	0.075917	FBGN0145353, FBGN0142042, FBGN0144766, FBGN0135267, FBGN0145126, FBGN0139183, FBGN0145420, FBGN0137938	2.08405	1	0.60787	68.681
GOTERM_BP_FAT	GO:0009060	aerobic respiration	8	0.075917	FBGN0145353, FBGN0142042, FBGN0144766, FBGN0135267, FBGN0145126, FBGN0139183, FBGN0145420, FBGN0137938	2.08405	1	0.60787	68.681
GOTERM_BP_FAT	GO:0051187	cofactor catabolic process	8	0.0907911	FBGN0145353, FBGN0142042, FBGN0144766, FBGN0135267, FBGN0145126, FBGN0139183, FBGN0145420, FBGN0137938	2.00389	1	0.65474	75.3292
GOTERM_BP_FAT	GO:0006732	coenzyme metabolic process	15	0.0919834	FBGN0143547, FBGN0135267, FBGN0143077, FBGN0141769, FBGN0146420, FBGN0132960, FBGN0145353, FBGN0142042, FBGN0144766, FBGN0145126, FBGN0144693, FBGN0139183, FBGN0133832, FBGN0145420, FBGN0137938	1.55063	1	0.652774	75.8007
GOTERM_BP_FAT	GO:0051186	cofactor metabolic process	17	0.121026	FBGN0143547, FBGN0135267, FBGN0143077, FBGN0137354, FBGN0141769, FBGN0146420, FBGN0132960, FBGN0145353, FBGN0142042, FBGN0144766, FBGN0145126, FBGN0144693, FBGN0139183, FBGN0133832, FBGN0145439, FBGN0145420, FBGN0137938	1.43786	1	0.731498	84.9959
Annotation Cluster 13	Enrichment Score: 1.8439700144487048
Category	Term		Count	PValue	Genes	Fold Enrichment	Bonferroni	Benjamini	FDR
GOTERM_BP_FAT	GO:0006261	DNA-dependent DNA replication	8	0.00621481	FBGN0134677, FBGN0139918, FBGN0144820, FBGN0135580, FBGN0134794, FBGN0147100, FBGN0143140, FBGN0146462	3.25633	0.973273	0.165651	8.75928
GOTERM_BP_FAT	GO:0006260	DNA replication	15	0.0126863	FBGN0134677, FBGN0143479, FBGN0139918, FBGN0144820, FBGN0135580, FBGN0134794, FBGN0146819, FBGN0147100, FBGN0143140, FBGN0145177, FBGN0140889, FBGN0144710, FBGN0146999, FBGN0146462, FBGN0140907	1.99367	0.9994	0.240228	17.1166
KEGG_PATHWAY	dmo03030:DNA replication		10	0.0372672	FBGN0134677, FBGN0144820, FBGN0140776, FBGN0135580, FBGN0134794, FBGN0143140, FBGN0140889, FBGN0146999, FBGN0146462, FBGN0140907	2.08333	0.96464	0.379639	33.7263
Annotation Cluster 14	Enrichment Score: 1.6592799400725318
Category	Term		Count	PValue	Genes	Fold Enrichment	Bonferroni	Benjamini	FDR
GOTERM_CC_FAT	GO:0044421	extracellular region part	17	0.000942	FBGN0147247, FBGN0138500, FBGN0144076, FBGN0145595, FBGN0147295, FBGN0145915, FBGN0135693, FBGN0138440, FBGN0135747, FBGN0135066, FBGN0147146, FBGN0136009, FBGN0140402, FBGN0146757, FBGN0145913, FBGN0139723, FBGN0142275	2.36382	0.145609	0.0258868	1.13961
GOTERM_CC_FAT	GO:0031012	extracellular matrix	11	0.0152914	FBGN0147247, FBGN0138500, FBGN0144076, FBGN0145595, FBGN0135693, FBGN0138440, FBGN0135747, FBGN0136009, FBGN0146757, FBGN0139723, FBGN0142275	2.26963	0.923724	0.226894	17.0912
GOTERM_CC_FAT	GO:0005578	proteinaceous extracellular matrix	10	0.0271057	FBGN0147247, FBGN0138500, FBGN0144076, FBGN0145595, FBGN0135693, FBGN0138440, FBGN0136009, FBGN0146757, FBGN0139723, FBGN0142275	2.2056	0.989838	0.317797	28.4119
GOTERM_CC_FAT	GO:0005576	extracellular region	33	0.590718	FBGN0147247, FBGN0138500, FBGN0144076, FBGN0143605, FBGN0140041, FBGN0147295, FBGN0147292, FBGN0133796, FBGN0135693, FBGN0138496, FBGN0135692, FBGN0146894, FBGN0147146, FBGN0135066, FBGN0135747, FBGN0136009, FBGN0141714, FBGN0147023, FBGN0140402, FBGN0146801, FBGN0139723, FBGN0142275, FBGN0145595, FBGN0143195, FBGN0135848, FBGN0141920, FBGN0138321, FBGN0145915, FBGN0134498, FBGN0138440, FBGN01357…	1.00512	1	0.973715	99.9981
Annotation Cluster 15	Enrichment Score: 1.402134667054403
Category	Term		Count	PValue	Genes	Fold Enrichment	Bonferroni	Benjamini	FDR
GOTERM_MF_FAT	GO:0016811	hydrolase activity, acting on carbon-nitrogen (but not peptide) bonds, in linear amides	18	5.96e-05	FBGN0146624, FBGN0139221, FBGN0138919, FBGN0138923, FBGN0139047, FBGN0134693, FBGN0145510, FBGN0145747, FBGN0145746, FBGN0145744, FBGN0141547, FBGN0143505, FBGN0141548, FBGN0147219, FBGN0146914, FBGN0140868, FBGN0145184, FBGN0134865	2.82592	0.0309889	0.00261983	0.0864752
GOTERM_MF_FAT	GO:0008745	N-acetylmuramoyl-L-alanine amidase activity	7	0.0119834	FBGN0139221, FBGN0141547, FBGN0143505, FBGN0141548, FBGN0145184, FBGN0134865, FBGN0134693	3.29691	0.99828	0.180385	16.0491
GOTERM_BP_FAT	GO:0000270	peptidoglycan metabolic process	7	0.0126626	FBGN0139221, FBGN0141547, FBGN0143505, FBGN0141548, FBGN0145184, FBGN0134865, FBGN0134693	3.25633	0.999391	0.247811	17.0873
GOTERM_BP_FAT	GO:0009253	peptidoglycan catabolic process	7	0.0126626	FBGN0139221, FBGN0141547, FBGN0143505, FBGN0141548, FBGN0145184, FBGN0134865, FBGN0134693	3.25633	0.999391	0.247811	17.0873
GOTERM_BP_FAT	GO:0006027	glycosaminoglycan catabolic process	7	0.0126626	FBGN0139221, FBGN0141547, FBGN0143505, FBGN0141548, FBGN0145184, FBGN0134865, FBGN0134693	3.25633	0.999391	0.247811	17.0873
GOTERM_BP_FAT	GO:0000272	polysaccharide catabolic process	11	0.014007	FBGN0140002, FBGN0140003, FBGN0139221, FBGN0141547, FBGN0141714, FBGN0143505, FBGN0141548, FBGN0142856, FBGN0145184, FBGN0134865, FBGN0134693	2.31094	0.999724	0.246184	18.732
GOTERM_BP_FAT	GO:0006026	aminoglycan catabolic process	11	0.014007	FBGN0140002, FBGN0140003, FBGN0139221, FBGN0141547, FBGN0141714, FBGN0143505, FBGN0141548, FBGN0142856, FBGN0145184, FBGN0134865, FBGN0134693	2.31094	0.999724	0.246184	18.732
GOTERM_BP_FAT	GO:0030203	glycosaminoglycan metabolic process	7	0.0257507	FBGN0139221, FBGN0141547, FBGN0143505, FBGN0141548, FBGN0145184, FBGN0134865, FBGN0134693	2.84929	1	0.336119	31.8598
GOTERM_MF_FAT	GO:0004568	chitinase activity	4	0.487372	FBGN0140002, FBGN0140003, FBGN0141714, FBGN0142856	1.55149	1	0.993527	99.9938
GOTERM_BP_FAT	GO:0006032	chitin catabolic process	4	0.496002	FBGN0140002, FBGN0140003, FBGN0141714, FBGN0142856	1.53239	1	0.986794	99.9958
GOTERM_BP_FAT	GO:0005976	polysaccharide metabolic process	20	0.525053	FBGN0140002, FBGN0140003, FBGN0138979, FBGN0139221, FBGN0135848, FBGN0142856, FBGN0134693, FBGN0147292, FBGN0134498, FBGN0141742, FBGN0133796, FBGN0141547, FBGN0135692, FBGN0135712, FBGN0141714, FBGN0143505, FBGN0141548, FBGN0147023, FBGN0145184, FBGN0134865	1.05897	1	0.988958	99.9982
GOTERM_BP_FAT	GO:0006022	aminoglycan metabolic process	18	0.636414	FBGN0140002, FBGN0140003, FBGN0139221, FBGN0135848, FBGN0142856, FBGN0134693, FBGN0147292, FBGN0134498, FBGN0133796, FBGN0141547, FBGN0135692, FBGN0135712, FBGN0141714, FBGN0143505, FBGN0141548, FBGN0147023, FBGN0145184, FBGN0134865	1.00195	1	0.99649	100
GOTERM_BP_FAT	GO:0009057	macromolecule catabolic process	12	0.999893	FBGN0143703, FBGN0140002, FBGN0140003, FBGN0139221, FBGN0141547, FBGN0141714, FBGN0143505, FBGN0141548, FBGN0142856, FBGN0145184, FBGN0134865, FBGN0134693	0.462437	1	1	100

## Sheet: Agria>Organ Pipe
ID	Effect	Diet	_Diet	Estimate	StdErr	DF	tValue	Probt	adjratio	raw_P	fdr_p		FBgn	ID
FBtr0166159	Diet	AG	OP	0.07782	0.02043	73	3.81	0.0003	0.0778231	0.000288236	0.00812587		FBgn0012573	FBtr0167020		Annotation Cluster 1	Enrichment Score: 13.606379056392093
FBtr0168388	Diet	AG	OP	0.08247	0.02171	73	3.8	0.0003	0.0824727	0.000298099	0.00833132		FBgn0064059	FBtr0174085		Category	Term		Count	PValue	Genes	Fold Enrichment	Bonferroni	Benjamini	FDR
FBtr0170506	Diet	AG	OP	0.08287	0.01764	73	4.7	<.0001	0.0828662	1.20153e-05	0.000695532		FBgn0068806	FBtr0161832		GOTERM_MF_FAT	GO:0070011	peptidase activity, acting on L-amino acid peptides	128	3.05444e-19	FBGN0147260, FBGN0147264, FBGN0144658, FBGN0142866, FBGN0139265, FBGN0139262, FBGN0145095, FBGN0137478, FBGN0143584, FBGN0137475, FBGN0143509, FBGN0146557, FBGN0139451, FBGN0138766, FBGN0146745, FBGN0139453, FBGN0145097, FBGN0133564, FBGN0145096, FBGN0145313, FBGN0145595, FBGN0133887, FBGN0135393, FBGN0133228, FBGN0146850, FBGN0135217, FBGN0135400, FBGN0135212, FBGN0143209, FBGN0135404, FBGN01453…	2.16465	1.43559e-16	1.43559e-16	4.36024e-16
FBtr0175056	Diet	AG	OP	0.08691	0.02167	73	4.01	0.0001	0.0869061	0.000145266	0.00485382		FBgn0069601	FBtr0165914		GOTERM_MF_FAT	GO:0008233	peptidase activity	131	8.6303e-19	FBGN0147260, FBGN0147264, FBGN0144658, FBGN0142866, FBGN0139265, FBGN0139262, FBGN0145095, FBGN0137478, FBGN0143584, FBGN0137475, FBGN0143509, FBGN0146557, FBGN0139451, FBGN0138766, FBGN0146745, FBGN0139453, FBGN0145097, FBGN0133564, FBGN0145096, FBGN0145313, FBGN0145595, FBGN0133887, FBGN0135393, FBGN0133228, FBGN0146850, FBGN0135217, FBGN0135400, FBGN0143209, FBGN0135212, FBGN0135404, FBGN01453…	2.11612	4.05624e-16	2.02812e-16	1.23198e-15
FBtr0170023	Diet	AG	OP	0.09002	0.02138	73	4.21	<.0001	0.0900208	7.19282e-05	0.00283354		FBgn0132819	FBtr0160778		GOTERM_BP_FAT	GO:0006508	proteolysis	130	2.79793e-13	FBGN0143703, FBGN0147260, FBGN0147264, FBGN0144658, FBGN0142866, FBGN0139265, FBGN0139262, FBGN0145095, FBGN0137478, FBGN0143584, FBGN0137475, FBGN0143509, FBGN0146557, FBGN0139451, FBGN0138766, FBGN0146745, FBGN0139453, FBGN0145097, FBGN0133564, FBGN0145096, FBGN0145313, FBGN0133887, FBGN0135393, FBGN0133228, FBGN0146850, FBGN0135217, FBGN0135212, FBGN0143209, FBGN0135404, FBGN0145346, FBGN01382…	1.81187	1.3709e-10	6.85452e-11	4.01745e-10
FBtr0170104	Diet	AG	OP	0.09486	0.02341	73	4.05	0.0001	0.0948583	0.000125259	0.00433545		FBgn0132836	FBtr0160795		GOTERM_MF_FAT	GO:0008236	serine-type peptidase activity	66	3.29323e-13	FBGN0147260, FBGN0138068, FBGN0147264, FBGN0138629, FBGN0140109, FBGN0143509, FBGN0137475, FBGN0138627, FBGN0140182, FBGN0139451, FBGN0138766, FBGN0138628, FBGN0139453, FBGN0147163, FBGN0135061, FBGN0135060, FBGN0147162, FBGN0140598, FBGN0147161, FBGN0147160, FBGN0140597, FBGN0140596, FBGN0146850, FBGN0138630, FBGN0138736, FBGN0141153, FBGN0143209, FBGN0135059, FBGN0141151, FBGN0141152, FBGN01347…	2.52886	1.54767e-10	5.15891e-11	4.70068e-10
FBtr0171246	Diet	AG	OP	0.09576	0.02427	73	3.95	0.0002	0.0957614	0.000181086	0.00573693		FBgn0132837	FBtr0160796		GOTERM_MF_FAT	GO:0017171	serine hydrolase activity	66	3.29323e-13	FBGN0147260, FBGN0138068, FBGN0147264, FBGN0138629, FBGN0140109, FBGN0143509, FBGN0137475, FBGN0138627, FBGN0140182, FBGN0139451, FBGN0138766, FBGN0138628, FBGN0139453, FBGN0147163, FBGN0135061, FBGN0135060, FBGN0147162, FBGN0140598, FBGN0147161, FBGN0147160, FBGN0140597, FBGN0140596, FBGN0146850, FBGN0138630, FBGN0138736, FBGN0141153, FBGN0143209, FBGN0135059, FBGN0141151, FBGN0141152, FBGN01347…	2.52886	1.54767e-10	5.15891e-11	4.70068e-10
FBtr0170235	Diet	AG	OP	0.09577	0.02202	73	4.35	<.0001	0.0957732	4.34605e-05	0.00192051		FBgn0132858	FBtr0160817		GOTERM_MF_FAT	GO:0004175	endopeptidase activity	90	5.42475e-13	FBGN0147260, FBGN0138068, FBGN0147264, FBGN0144658, FBGN0143232, FBGN0145095, FBGN0138629, FBGN0143584, FBGN0143509, FBGN0137475, FBGN0138627, FBGN0146557, FBGN0140182, FBGN0139451, FBGN0138766, FBGN0138628, FBGN0139453, FBGN0146745, FBGN0147163, FBGN0147162, FBGN0140598, FBGN0147161, FBGN0147160, FBGN0140597, FBGN0145097, FBGN0145096, FBGN0140596, FBGN0133564, FBGN0145313, FBGN0133887, FBGN01455…	2.13721	2.54954e-10	6.37385e-11	7.74358e-10
FBtr0164036	Diet	AG	OP	0.09631	0.02167	73	4.44	<.0001	0.0963055	3.08818e-05	0.00146988		FBgn0132888	FBtr0160847		GOTERM_MF_FAT	GO:0004252	serine-type endopeptidase activity	60	2.7115e-12	FBGN0147260, FBGN0138068, FBGN0147264, FBGN0138629, FBGN0143509, FBGN0137475, FBGN0138627, FBGN0139451, FBGN0140182, FBGN0138766, FBGN0138628, FBGN0147163, FBGN0139453, FBGN0147162, FBGN0140598, FBGN0147161, FBGN0147160, FBGN0140597, FBGN0140596, FBGN0146850, FBGN0138630, FBGN0138736, FBGN0141153, FBGN0143209, FBGN0141151, FBGN0141152, FBGN0134715, FBGN0145871, FBGN0144251, FBGN0139425, FBGN01394…	2.55853	1.2744e-09	2.54881e-10	3.87069e-09
FBtr0172996	Diet	AG	OP	0.099	0.02113	73	4.69	<.0001	0.0989961	1.26171e-05	0.000723353		FBgn0132891	FBtr0160850		GOTERM_MF_FAT	GO:0008237	metallopeptidase activity	53	1.19767e-11	FBGN0144658, FBGN0142866, FBGN0139265, FBGN0139262, FBGN0142417, FBGN0145095, FBGN0137478, FBGN0145747, FBGN0145746, FBGN0145744, FBGN0146557, FBGN0146745, FBGN0145097, FBGN0133564, FBGN0145096, FBGN0145313, FBGN0135393, FBGN0145595, FBGN0133228, FBGN0135217, FBGN0135212, FBGN0147158, FBGN0135404, FBGN0147011, FBGN0147010, FBGN0147013, FBGN0139299, FBGN0147016, FBGN0144896, FBGN0145346, FBGN01406…	2.66054	5.62907e-09	9.38179e-10	1.70969e-08
FBtr0173719	Diet	AG	OP	0.09916	0.0216	73	4.59	<.0001	0.099165	1.79351e-05	0.000956955		FBgn0132892	FBtr0160851
FBtr0166331	Diet	AG	OP	0.0995	0.02216	73	4.49	<.0001	0.0994997	2.61494e-05	0.001289		FBgn0132893	FBtr0160852		Annotation Cluster 2	Enrichment Score: 7.24197050892449
FBtr0161282	Diet	AG	OP	0.1045	0.02648	73	3.95	0.0002	0.104542	0.000179745	0.00570492		FBgn0132911	FBtr0160870		Category	Term		Count	PValue	Genes	Fold Enrichment	Bonferroni	Benjamini	FDR
FBtr0171091	Diet	AG	OP	0.1047	0.02375	73	4.41	<.0001	0.104726	3.50374e-05	0.00162276		FBgn0132912	FBtr0160871		GOTERM_MF_FAT	GO:0009055	electron carrier activity	56	8e-11	FBGN0139696, FBGN0138362, FBGN0144653, FBGN0134485, FBGN0143585, FBGN0146282, FBGN0141433, FBGN0137641, FBGN0140553, FBGN0138866, FBGN0135705, FBGN0145322, FBGN0145193, FBGN0141813, FBGN0142958, FBGN0141814, FBGN0135704, FBGN0137499, FBGN0144026, FBGN0142734, FBGN0140738, FBGN0140302, FBGN0064059, FBGN0139736, FBGN0139825, FBGN0141389, FBGN0137839, FBGN0145353, FBGN0142042, FBGN0147447, FBGN01339…	2.46756	3.76e-08	3.76e-09	1.14e-07
FBtr0167361	Diet	AG	OP	0.1069	0.02496	73	4.28	<.0001	0.106919	5.52818e-05	0.00231532		FBgn0132928	FBtr0160887		COG_ONTOLOGY	Secondary metabolites biosynthesis, transport, and catabolism		32	3.31e-08	FBGN0146596, FBGN0141046, FBGN0141047, FBGN0141977, FBGN0142788, FBGN0143627, FBGN0135759, FBGN0143628, FBGN0144653, FBGN0143585, FBGN0134485, FBGN0146282, FBGN0142932, FBGN0141433, FBGN0138866, FBGN0137000, FBGN0142958, FBGN0141413, FBGN0137499, FBGN0140177, FBGN0142734, FBGN0140302, FBGN0139736, FBGN0144285, FBGN0147462, FBGN0141389, FBGN0136423, FBGN0143325, FBGN0147447, FBGN0133946, FBGN01446…	2.70631	7.95e-07	7.95e-07	2.66e-05
FBtr0172054	Diet	AG	OP	0.1072	0.02416	73	4.44	<.0001	0.107169	3.18669e-05	0.0015069		FBgn0132929	FBtr0160888		GOTERM_MF_FAT	GO:0005506	iron ion binding	55	1.46e-07	FBGN0144653, FBGN0134485, FBGN0143585, FBGN0146282, FBGN0141433, FBGN0140553, FBGN0138866, FBGN0135165, FBGN0145322, FBGN0142958, FBGN0137499, FBGN0142734, FBGN0064059, FBGN0140302, FBGN0145454, FBGN0139736, FBGN0139825, FBGN0137349, FBGN0141389, FBGN0142042, FBGN0147447, FBGN0133946, FBGN0144683, FBGN0139735, FBGN0145126, FBGN0146624, FBGN0136094, FBGN0141046, FBGN0141047, FBGN0141977, FBGN01373…	2.05768	6.84e-05	6.22e-06	0.000208
FBtr0170523	Diet	AG	OP	0.1088	0.02828	73	3.85	0.0003	0.108835	0.000252146	0.00735363		FBgn0132945	FBtr0160904		GOTERM_MF_FAT	GO:0046906	tetrapyrrole binding	37	1.26e-06	FBGN0136094, FBGN0141046, FBGN0141047, FBGN0141977, FBGN0142788, FBGN0143627, FBGN0135759, FBGN0143628, FBGN0144653, FBGN0134485, FBGN0143585, FBGN0146282, FBGN0142932, FBGN0139005, FBGN0141433, FBGN0140553, FBGN0138866, FBGN0137000, FBGN0135165, FBGN0141736, FBGN0142958, FBGN0141413, FBGN0137499, FBGN0140177, FBGN0142734, FBGN0140302, FBGN0139736, FBGN0144285, FBGN0147462, FBGN0141389, FBGN01364…	2.31073	0.000594	4.95e-05	0.00180531
FBtr0163880	Diet	AG	OP	0.1098	0.02934	73	3.74	0.0004	0.109764	0.000362223	0.00962084		FBgn0132950	FBtr0160909		GOTERM_MF_FAT	GO:0020037	heme binding	37	1.26e-06	FBGN0136094, FBGN0141046, FBGN0141047, FBGN0141977, FBGN0142788, FBGN0143627, FBGN0135759, FBGN0143628, FBGN0144653, FBGN0134485, FBGN0143585, FBGN0146282, FBGN0142932, FBGN0139005, FBGN0141433, FBGN0140553, FBGN0138866, FBGN0137000, FBGN0135165, FBGN0141736, FBGN0142958, FBGN0141413, FBGN0137499, FBGN0140177, FBGN0142734, FBGN0140302, FBGN0139736, FBGN0144285, FBGN0147462, FBGN0141389, FBGN01364…	2.31073	0.000594	4.95e-05	0.00180531
FBtr0169655	Diet	AG	OP	0.1099	0.02464	73	4.46	<.0001	0.109857	2.92899e-05	0.00140984		FBgn0132960	FBtr0160919
FBtr0171200	Diet	AG	OP	0.1101	0.02754	73	4	0.0002	0.110057	0.000152265	0.00503131		FBgn0132982	FBtr0160942		Annotation Cluster 3	Enrichment Score: 4.586474137365223
FBtr0171217	Diet	AG	OP	0.111	0.02329	73	4.77	<.0001	0.11103	9.28469e-06	0.000566228		FBgn0132987	FBtr0160947		Category	Term		Count	PValue	Genes	Fold Enrichment	Bonferroni	Benjamini	FDR
FBtr0169566	Diet	AG	OP	0.1138	0.02863	73	3.97	0.0002	0.113791	0.000163761	0.00531696		FBgn0132990	FBtr0160950		GOTERM_BP_FAT	GO:0022900	electron transport chain	13	1.79239e-07	FBGN0139593, FBGN0144026, FBGN0146344, FBGN0142646, FBGN0143662, FBGN0142933, FBGN0133973, FBGN0139825, FBGN0138839, FBGN0137933, FBGN0133665, FBGN0140722, FBGN0137460	5.55639	8.78231e-05	1.75652e-05	0.000257378
FBtr0172037	Diet	AG	OP	0.1138	0.03054	73	3.73	0.0004	0.113779	0.000381137	0.00998968		FBgn0133016	FBtr0160976		GOTERM_BP_FAT	GO:0015980	energy derivation by oxidation of organic compounds	20	2.55589e-07	FBGN0139593, FBGN0144026, FBGN0138979, FBGN0143662, FBGN0133973, FBGN0135267, FBGN0140722, FBGN0146344, FBGN0142646, FBGN0141742, FBGN0142933, FBGN0145353, FBGN0142042, FBGN0144766, FBGN0137933, FBGN0145126, FBGN0139183, FBGN0145420, FBGN0137938, FBGN0137460	3.66355	0.000125231	2.08729e-05	0.000367012
FBtr0172197	Diet	AG	OP	0.1154	0.02776	73	4.15	<.0001	0.115356	8.73678e-05	0.00329247		FBgn0133029	FBtr0160989		GOTERM_BP_FAT	GO:0045333	cellular respiration	18	8.45517e-07	FBGN0139593, FBGN0144026, FBGN0143662, FBGN0133973, FBGN0135267, FBGN0140722, FBGN0146344, FBGN0142646, FBGN0142933, FBGN0145353, FBGN0142042, FBGN0144766, FBGN0137933, FBGN0145126, FBGN0139183, FBGN0145420, FBGN0137938, FBGN0137460	3.74276	0.000414218	5.91844e-05	0.00121411
FBtr0164736	Diet	AG	OP	0.1157	0.02957	73	3.91	0.0002	0.115687	0.000202733	0.00624493		FBgn0133034	FBtr0160994		GOTERM_BP_FAT	GO:0022904	respiratory electron transport chain	10	1.49737e-06	FBGN0139593, FBGN0144026, FBGN0146344, FBGN0142646, FBGN0143662, FBGN0142933, FBGN0133973, FBGN0137933, FBGN0140722, FBGN0137460	6.41121	0.000733442	9.17097e-05	0.00215013
FBtr0173845	Diet	AG	OP	0.1159	0.02953	73	3.92	0.0002	0.115877	0.000195486	0.0060775		FBgn0133073	FBtr0161033		GOTERM_BP_FAT	GO:0042773	ATP synthesis coupled electron transport	9	8.80834e-06	FBGN0144026, FBGN0146344, FBGN0142646, FBGN0143662, FBGN0142933, FBGN0133973, FBGN0137933, FBGN0140722, FBGN0137460	6.29465	0.00430681	0.000479453	0.0126476
FBtr0161081	Diet	AG	OP	0.1163	0.02901	73	4.01	0.0001	0.11626	0.000146376	0.0048828		FBgn0133076	FBtr0161036		GOTERM_BP_FAT	GO:0042775	mitochondrial ATP synthesis coupled electron transport	7	0.000103203	FBGN0144026, FBGN0146344, FBGN0142646, FBGN0143662, FBGN0142933, FBGN0133973, FBGN0140722	6.73178	0.0493144	0.00420546	0.148092
FBtr0160941	Diet	AG	OP	0.1186	0.03037	73	3.91	0.0002	0.118619	0.000208086	0.00636828		FBgn0133083	FBtr0161043		GOTERM_MF_FAT	GO:0016679	oxidoreductase activity, acting on diphenols and related substances as donors	6	0.000526548	FBGN0136096, FBGN0144026, FBGN0146344, FBGN0142646, FBGN0133973, FBGN0139825	6.79837	0.219283	0.010705	0.74903
FBtr0165058	Diet	AG	OP	0.1189	0.03133	73	3.8	0.0003	0.118941	0.000300838	0.00838789		FBgn0133086	FBtr0161046		GOTERM_MF_FAT	GO:0008121	ubiquinol-cytochrome-c reductase activity	6	0.000526548	FBGN0136096, FBGN0144026, FBGN0146344, FBGN0142646, FBGN0133973, FBGN0139825	6.79837	0.219283	0.010705	0.74903
FBtr0167909	Diet	AG	OP	0.1191	0.03015	73	3.95	0.0002	0.11914	0.000177523	0.00565281		FBgn0133097	FBtr0161057		GOTERM_MF_FAT	GO:0016681	oxidoreductase activity, acting on diphenols and related substances as donors, cytochrome as acceptor	6	0.000526548	FBGN0136096, FBGN0144026, FBGN0146344, FBGN0142646, FBGN0133973, FBGN0139825	6.79837	0.219283	0.010705	0.74903
FBtr0161839	Diet	AG	OP	0.12	0.02921	73	4.11	0.0001	0.119975	0.000103469	0.00374723		FBgn0133100	FBtr0161060		GOTERM_BP_FAT	GO:0006122	mitochondrial electron transport, ubiquinol to cytochrome c	4	0.0177393	FBGN0144026, FBGN0146344, FBGN0142646, FBGN0133973	6.15477	0.999845	0.196885	22.6643
FBtr0161470	Diet	AG	OP	0.1206	0.02728	73	4.42	<.0001	0.120604	3.36795e-05	0.00157353		FBgn0133110	FBtr0161071
FBtr0172500	Diet	AG	OP	0.121	0.03095	73	3.91	0.0002	0.121015	0.000204825	0.00629328		FBgn0133120	FBtr0161081		Annotation Cluster 4	Enrichment Score: 3.728616339485372
FBtr0175482	Diet	AG	OP	0.1215	0.02924	73	4.16	<.0001	0.121529	8.70166e-05	0.00328241		FBgn0133131	FBtr0161092		Category	Term		Count	PValue	Genes	Fold Enrichment	Bonferroni	Benjamini	FDR
FBtr0165887	Diet	AG	OP	0.1221	0.02681	73	4.55	<.0001	0.122102	2.05846e-05	0.00106736		FBgn0133136	FBtr0161097		GOTERM_MF_FAT	GO:0008238	exopeptidase activity	23	3.83501e-06	FBGN0135393, FBGN0133228, FBGN0142855, FBGN0142866, FBGN0139265, FBGN0142417, FBGN0139262, FBGN0135217, FBGN0135400, FBGN0142166, FBGN0135212, FBGN0135059, FBGN0137478, FBGN0135404, FBGN0135726, FBGN0135725, FBGN0140109, FBGN0135061, FBGN0135611, FBGN0135060, FBGN0145343, FBGN0135613, FBGN0136230	2.8956	0.00180083	0.000138641	0.00547437
FBtr0171558	Diet	AG	OP	0.124	0.03161	73	3.92	0.0002	0.12396	0.00019705	0.00611335		FBgn0133145	FBtr0161106		GOTERM_MF_FAT	GO:0004180	carboxypeptidase activity	15	2.71529e-05	FBGN0142855, FBGN0142866, FBGN0139265, FBGN0139262, FBGN0135217, FBGN0135212, FBGN0135059, FBGN0137478, FBGN0135726, FBGN0135725, FBGN0140109, FBGN0135061, FBGN0135060, FBGN0135611, FBGN0135613	3.49916	0.012681	0.000911159	0.0387541
FBtr0161330	Diet	AG	OP	0.1241	0.02628	73	4.72	<.0001	0.124135	1.0945e-05	0.000645808		FBgn0133149	FBtr0161110		GOTERM_MF_FAT	GO:0004181	metallocarboxypeptidase activity	11	0.0014613	FBGN0135212, FBGN0137478, FBGN0135726, FBGN0135725, FBGN0135611, FBGN0142855, FBGN0135613, FBGN0142866, FBGN0139265, FBGN0139262, FBGN0135217	3.11592	0.497075	0.0251348	2.06591
FBtr0169803	Diet	AG	OP	0.1255	0.02321	73	5.41	<.0001	0.125539	7.6563e-07	7.38907e-05		FBgn0133150	FBtr0161111		GOTERM_MF_FAT	GO:0008235	metalloexopeptidase activity	13	0.00800224	FBGN0142855, FBGN0142866, FBGN0139265, FBGN0135217, FBGN0139262, FBGN0135212, FBGN0137478, FBGN0135726, FBGN0135725, FBGN0135611, FBGN0145343, FBGN0135613, FBGN0136230	2.2913	0.97709	0.0970237	10.836
FBtr0173140	Diet	AG	OP	0.1276	0.02789	73	4.58	<.0001	0.127636	1.89429e-05	0.000999366		FBgn0133172	FBtr0161133
FBtr0164257	Diet	AG	OP	0.1277	0.02511	73	5.08	<.0001	0.127651	2.76693e-06	0.000212123		FBgn0133184	FBtr0161145		Annotation Cluster 5	Enrichment Score: 3.6549392525929516
FBtr0168061	Diet	AG	OP	0.1281	0.03085	73	4.15	<.0001	0.128066	8.8418e-05	0.00332254		FBgn0133191	FBtr0161152		Category	Term		Count	PValue	Genes	Fold Enrichment	Bonferroni	Benjamini	FDR
FBtr0167110	Diet	AG	OP	0.1285	0.03305	73	3.89	0.0002	0.128454	0.000221503	0.00667332		FBgn0133192	FBtr0161153		GOTERM_MF_FAT	GO:0030414	peptidase inhibitor activity	23	8.52454e-05	FBGN0140496, FBGN0136139, FBGN0140495, FBGN0140498, FBGN0143605, FBGN0145595, FBGN0146602, FBGN0140335, FBGN0146612, FBGN0142786, FBGN0142158, FBGN0133423, FBGN0140500, FBGN0146185, FBGN0146894, FBGN0135066, FBGN0140504, FBGN0135334, FBGN0140402, FBGN0146757, FBGN0143334, FBGN0143948, FBGN0142455	2.4323	0.039275	0.00250106	0.12162
FBtr0165913	Diet	AG	OP	0.1288	0.03355	73	3.84	0.0003	0.128809	0.000260764	0.00753982		FBgn0133201	FBtr0161162		GOTERM_MF_FAT	GO:0004857	enzyme inhibitor activity	24	0.00012653	FBGN0140496, FBGN0136139, FBGN0140495, FBGN0140498, FBGN0143605, FBGN0145595, FBGN0146602, FBGN0140335, FBGN0146612, FBGN0142786, FBGN0142158, FBGN0142748, FBGN0133423, FBGN0140500, FBGN0146185, FBGN0146894, FBGN0135066, FBGN0140504, FBGN0135334, FBGN0140402, FBGN0146757, FBGN0143334, FBGN0143948, FBGN0142455	2.32139	0.0577391	0.00329861	0.180472
FBtr0174694	Diet	AG	OP	0.129	0.03455	73	3.73	0.0004	0.128993	0.000371398	0.00980032		FBgn0133202	FBtr0161163		GOTERM_MF_FAT	GO:0004866	endopeptidase inhibitor activity	21	0.000323907	FBGN0140496, FBGN0136139, FBGN0140495, FBGN0140498, FBGN0145595, FBGN0146602, FBGN0146612, FBGN0140335, FBGN0142786, FBGN0142158, FBGN0133423, FBGN0140500, FBGN0146185, FBGN0135066, FBGN0140504, FBGN0135334, FBGN0140402, FBGN0146757, FBGN0143334, FBGN0143948, FBGN0142455	2.34592	0.141236	0.00722429	0.461387
FBtr0170354	Diet	AG	OP	0.1301	0.033	73	3.94	0.0002	0.130134	0.000182404	0.00576881		FBgn0133204	FBtr0161165		GOTERM_MF_FAT	GO:0004867	serine-type endopeptidase inhibitor activity	17	0.000687001	FBGN0140496, FBGN0136139, FBGN0140495, FBGN0140498, FBGN0145595, FBGN0146602, FBGN0146612, FBGN0140335, FBGN0142786, FBGN0142158, FBGN0140500, FBGN0146185, FBGN0140504, FBGN0135334, FBGN0143334, FBGN0143948, FBGN0142455	2.49693	0.276027	0.0133682	0.976241
FBtr0166955	Diet	AG	OP	0.1303	0.03326	73	3.92	0.0002	0.130304	0.000199517	0.00617034		FBgn0133207	FBtr0161168
FBtr0175211	Diet	AG	OP	0.1306	0.0291	73	4.49	<.0001	0.13056	2.64679e-05	0.00130118		FBgn0133213	FBtr0161174		Annotation Cluster 6	Enrichment Score: 3.6041713662630945
FBtr0169223	Diet	AG	OP	0.1306	0.03063	73	4.26	<.0001	0.130643	5.9097e-05	0.00243702		FBgn0133219	FBtr0161180		Category	Term		Count	PValue	Genes	Fold Enrichment	Bonferroni	Benjamini	FDR
FBtr0162763	Diet	AG	OP	0.1309	0.03318	73	3.95	0.0002	0.130922	0.000180842	0.00573101		FBgn0133224	FBtr0161185		GOTERM_MF_FAT	GO:0004129	cytochrome-c oxidase activity	10	7.16723e-05	FBGN0143082, FBGN0140371, FBGN0139696, FBGN0142833, FBGN0133665, FBGN0132912, FBGN0143093, FBGN0139175, FBGN0145476, FBGN0143231	4.66555	0.0331261	0.00224329	0.102264
FBtr0175345	Diet	AG	OP	0.1313	0.02905	73	4.52	<.0001	0.131306	2.34094e-05	0.00118157		FBgn0133228	FBtr0161189		GOTERM_MF_FAT	GO:0016676	oxidoreductase activity, acting on heme group of donors, oxygen as acceptor	10	7.16723e-05	FBGN0143082, FBGN0140371, FBGN0139696, FBGN0142833, FBGN0133665, FBGN0132912, FBGN0143093, FBGN0139175, FBGN0145476, FBGN0143231	4.66555	0.0331261	0.00224329	0.102264
FBtr0167205	Diet	AG	OP	0.1314	0.029	73	4.53	<.0001	0.131382	2.2522e-05	0.00114611		FBgn0133229	FBtr0161190		GOTERM_MF_FAT	GO:0016675	oxidoreductase activity, acting on heme group of donors	10	7.16723e-05	FBGN0143082, FBGN0140371, FBGN0139696, FBGN0142833, FBGN0133665, FBGN0132912, FBGN0143093, FBGN0139175, FBGN0145476, FBGN0143231	4.66555	0.0331261	0.00224329	0.102264
FBtr0171101	Diet	AG	OP	0.1318	0.03318	73	3.97	0.0002	0.131784	0.000165743	0.00536534		FBgn0133234	FBtr0161195		GOTERM_MF_FAT	GO:0015002	heme-copper terminal oxidase activity	10	7.16723e-05	FBGN0143082, FBGN0140371, FBGN0139696, FBGN0142833, FBGN0133665, FBGN0132912, FBGN0143093, FBGN0139175, FBGN0145476, FBGN0143231	4.66555	0.0331261	0.00224329	0.102264
FBtr0167030	Diet	AG	OP	0.1321	0.02811	73	4.7	<.0001	0.132079	1.20321e-05	0.000696282		FBgn0133240	FBtr0161201		GOTERM_CC_FAT	GO:0070469	respiratory chain	5	0.0361191	FBGN0139825, FBGN0139696, FBGN0133665, FBGN0145476, FBGN0143231	3.65827	0.993526	0.256558	35.1055
FBtr0171426	Diet	AG	OP	0.133	0.0307	73	4.33	<.0001	0.132963	4.65687e-05	0.00202579		FBgn0133248	FBtr0161209
FBtr0174043	Diet	AG	OP	0.1341	0.03385	73	3.96	0.0002	0.134078	0.000172185	0.00552316		FBgn0133261	FBtr0161222		Annotation Cluster 7	Enrichment Score: 3.235664477066115
FBtr0170822	Diet	AG	OP	0.1345	0.03293	73	4.08	0.0001	0.134492	0.00011221	0.00398688		FBgn0133270	FBtr0161231		Category	Term		Count	PValue	Genes	Fold Enrichment	Bonferroni	Benjamini	FDR
FBtr0163928	Diet	AG	OP	0.1345	0.03577	73	3.76	0.0003	0.134506	0.000339785	0.0091787		FBgn0133273	FBtr0161234		GOTERM_MF_FAT	GO:0016655	oxidoreductase activity, acting on NADH or NADPH, quinone or similar compound as acceptor	8	0.000420173	FBGN0140738, FBGN0141262, FBGN0144164, FBGN0145760, FBGN0137958, FBGN0137933, FBGN0140722, FBGN0137460	4.88088	0.179238	0.00893812	0.59813
FBtr0169975	Diet	AG	OP	0.1354	0.0322	73	4.21	<.0001	0.135415	7.30704e-05	0.00286781		FBgn0133284	FBtr0161245		GOTERM_MF_FAT	GO:0050136	NADH dehydrogenase (quinone) activity	8	0.000420173	FBGN0140738, FBGN0141262, FBGN0144164, FBGN0145760, FBGN0137958, FBGN0137933, FBGN0140722, FBGN0137460	4.88088	0.179238	0.00893812	0.59813
FBtr0165914	Diet	AG	OP	0.1354	0.0328	73	4.13	<.0001	0.135437	9.577e-05	0.00353233		FBgn0133295	FBtr0161256		GOTERM_MF_FAT	GO:0008137	NADH dehydrogenase (ubiquinone) activity	8	0.000420173	FBGN0140738, FBGN0141262, FBGN0144164, FBGN0145760, FBGN0137958, FBGN0137933, FBGN0140722, FBGN0137460	4.88088	0.179238	0.00893812	0.59813
FBtr0173917	Diet	AG	OP	0.1357	0.02418	73	5.61	<.0001	0.135715	3.37747e-07	3.73955e-05		FBgn0133299	FBtr0161260		GOTERM_MF_FAT	GO:0003954	NADH dehydrogenase activity	8	0.000749625	FBGN0140738, FBGN0141262, FBGN0144164, FBGN0145760, FBGN0137958, FBGN0137933, FBGN0140722, FBGN0137460	4.53224	0.29704	0.0139993	1.06479
FBtr0162885	Diet	AG	OP	0.1362	0.02426	73	5.61	<.0001	0.136152	3.40076e-07	3.7613e-05		FBgn0133303	FBtr0161264		GOTERM_MF_FAT	GO:0016651	oxidoreductase activity, acting on NADH or NADPH	10	0.00119275	FBGN0139593, FBGN0140738, FBGN0141262, FBGN0144164, FBGN0145760, FBGN0137958, FBGN0138839, FBGN0137933, FBGN0140722, FBGN0137460	3.44845	0.429321	0.0213431	1.68925
FBtr0162802	Diet	AG	OP	0.1364	0.02518	73	5.42	<.0001	0.136448	7.34275e-07	7.13602e-05		FBgn0133306	FBtr0161267
FBtr0167041	Diet	AG	OP	0.1366	0.03532	73	3.87	0.0002	0.136647	0.000235236	0.00698344		FBgn0133308	FBtr0161269		Annotation Cluster 8	Enrichment Score: 3.2247884109787037
FBtr0162901	Diet	AG	OP	0.1371	0.03234	73	4.24	<.0001	0.137075	6.48579e-05	0.00261685		FBgn0133321	FBtr0161282		Category	Term		Count	PValue	Genes	Fold Enrichment	Bonferroni	Benjamini	FDR
FBtr0167556	Diet	AG	OP	0.1374	0.035	73	3.92	0.0002	0.137356	0.000194688	0.00605874		FBgn0133333	FBtr0161294		KEGG_PATHWAY	dmo00190:Oxidative phosphorylation		37	2.31095e-14	FBGN0139593, FBGN0143082, FBGN0136096, FBGN0140601, FBGN0136094, FBGN0133973, FBGN0147342, FBGN0146693, FBGN0138641, FBGN0139228, FBGN0140815, FBGN0143231, FBGN0145721, FBGN0137104, FBGN0137641, FBGN0146342, FBGN0144890, FBGN0144164, FBGN0144084, FBGN0139825, FBGN0145650, FBGN0144288, FBGN0142736, FBGN0135788, FBGN0146982, FBGN0141172, FBGN0142042, FBGN0143967, FBGN0138839, FBGN0137958, FBGN01451…	3.73345	1.82432e-12	1.82432e-12	2.44915e-11
FBtr0167152	Diet	AG	OP	0.1377	0.02914	73	4.73	<.0001	0.137713	1.08448e-05	0.000641213		FBgn0133339	FBtr0161300		GOTERM_BP_FAT	GO:0006091	generation of precursor metabolites and energy	48	2.92198e-13	FBGN0139593, FBGN0138979, FBGN0143662, FBGN0135979, FBGN0137661, FBGN0133973, FBGN0146693, FBGN0135267, FBGN0145662, FBGN0140722, FBGN0138641, FBGN0139228, FBGN0140815, FBGN0147479, FBGN0142646, FBGN0140892, FBGN0133957, FBGN0146344, FBGN0145721, FBGN0137104, FBGN0142933, FBGN0139337, FBGN0144766, FBGN0146342, FBGN0139183, FBGN0146105, FBGN0144026, FBGN0144084, FBGN0139825, FBGN0145049, FBGN01456…	3.05195	1.43183e-10	4.77277e-11	4.19598e-10
FBtr0168157	Diet	AG	OP	0.1386	0.03266	73	4.24	<.0001	0.138566	6.39527e-05	0.00258877		FBgn0133358	FBtr0161319		GOTERM_MF_FAT	GO:0022890	inorganic cation transmembrane transporter activity	36	2.61647e-11	FBGN0143082, FBGN0136096, FBGN0133973, FBGN0146693, FBGN0139696, FBGN0134032, FBGN0138641, FBGN0139228, FBGN0140815, FBGN0143231, FBGN0142646, FBGN0140892, FBGN0133957, FBGN0146344, FBGN0145721, FBGN0137104, FBGN0139337, FBGN0140371, FBGN0146342, FBGN0142833, FBGN0135512, FBGN0146105, FBGN0144026, FBGN0144084, FBGN0139825, FBGN0145650, FBGN0143102, FBGN0135788, FBGN0145476, FBGN0146982, FBGN01439…	3.35919	1.22974e-08	1.75677e-09	3.73502e-08
FBtr0170102	Diet	AG	OP	0.1388	0.03169	73	4.38	<.0001	0.138781	3.90188e-05	0.00176555		FBgn0133369	FBtr0161330		GOTERM_MF_FAT	GO:0015078	hydrogen ion transmembrane transporter activity	33	4.01273e-11	FBGN0143082, FBGN0136096, FBGN0133973, FBGN0146693, FBGN0139696, FBGN0138641, FBGN0139228, FBGN0140815, FBGN0143231, FBGN0142646, FBGN0140892, FBGN0133957, FBGN0146344, FBGN0145721, FBGN0137104, FBGN0139337, FBGN0140371, FBGN0146342, FBGN0142833, FBGN0146105, FBGN0144026, FBGN0144084, FBGN0139825, FBGN0145650, FBGN0143102, FBGN0135788, FBGN0145476, FBGN0146982, FBGN0143967, FBGN0133665, FBGN01430…	3.53699	1.88598e-08	2.35747e-09	5.7282e-08
FBtr0175491	Diet	AG	OP	0.1389	0.03375	73	4.12	0.0001	0.138932	0.000100011	0.00365073		FBgn0133384	FBtr0161345		GOTERM_MF_FAT	GO:0015077	monovalent inorganic cation transmembrane transporter activity	33	6.17784e-11	FBGN0143082, FBGN0136096, FBGN0133973, FBGN0146693, FBGN0139696, FBGN0138641, FBGN0139228, FBGN0140815, FBGN0143231, FBGN0142646, FBGN0140892, FBGN0133957, FBGN0146344, FBGN0145721, FBGN0137104, FBGN0139337, FBGN0140371, FBGN0146342, FBGN0142833, FBGN0146105, FBGN0144026, FBGN0144084, FBGN0139825, FBGN0145650, FBGN0143102, FBGN0135788, FBGN0145476, FBGN0146982, FBGN0143967, FBGN0133665, FBGN01430…	3.48983	2.90358e-08	3.2262e-09	8.81892e-08
FBtr0168828	Diet	AG	OP	0.1392	0.0292	73	4.77	<.0001	0.139152	9.32004e-06	0.000567961		FBgn0133390	FBtr0161351		GOTERM_BP_FAT	GO:0006119	oxidative phosphorylation	26	4.37546e-09	FBGN0143662, FBGN0133973, FBGN0146693, FBGN0140722, FBGN0138641, FBGN0139228, FBGN0140815, FBGN0133957, FBGN0146344, FBGN0140892, FBGN0142646, FBGN0145721, FBGN0137104, FBGN0142933, FBGN0139337, FBGN0146342, FBGN0146105, FBGN0144026, FBGN0144084, FBGN0145650, FBGN0143102, FBGN0135788, FBGN0146982, FBGN0143967, FBGN0137933, FBGN0137460	3.57196	2.14397e-06	5.35994e-07	6.28295e-06
FBtr0170441	Diet	AG	OP	0.1392	0.03618	73	3.85	0.0003	0.139219	0.000252426	0.00735985		FBgn0133407	FBtr0161368		GOTERM_BP_FAT	GO:0006818	hydrogen transport	18	7.62684e-05	FBGN0144084, FBGN0147342, FBGN0146693, FBGN0145650, FBGN0138641, FBGN0135788, FBGN0139228, FBGN0143102, FBGN0140815, FBGN0146982, FBGN0140892, FBGN0133957, FBGN0145721, FBGN0137104, FBGN0139337, FBGN0146342, FBGN0143967, FBGN0146105	2.82617	0.0366832	0.00373032	0.109462
FBtr0172079	Diet	AG	OP	0.1394	0.03283	73	4.25	<.0001	0.139391	6.33e-05	0.00256847		FBgn0133415	FBtr0161376		GOTERM_BP_FAT	GO:0015992	proton transport	18	7.62684e-05	FBGN0144084, FBGN0147342, FBGN0146693, FBGN0145650, FBGN0138641, FBGN0135788, FBGN0139228, FBGN0143102, FBGN0140815, FBGN0146982, FBGN0140892, FBGN0133957, FBGN0145721, FBGN0137104, FBGN0139337, FBGN0146342, FBGN0143967, FBGN0146105	2.82617	0.0366832	0.00373032	0.109462
FBtr0166166	Diet	AG	OP	0.1401	0.03552	73	3.94	0.0002	0.140059	0.000182432	0.00576942		FBgn0133416	FBtr0161377		GOTERM_BP_FAT	GO:0015986	ATP synthesis coupled proton transport	17	8.84652e-05	FBGN0144084, FBGN0146693, FBGN0145650, FBGN0138641, FBGN0135788, FBGN0139228, FBGN0143102, FBGN0140815, FBGN0146982, FBGN0140892, FBGN0133957, FBGN0145721, FBGN0137104, FBGN0139337, FBGN0146342, FBGN0143967, FBGN0146105	2.90642	0.0424237	0.00393314	0.126957
FBtr0174425	Diet	AG	OP	0.1404	0.03031	73	4.63	<.0001	0.14035	1.55406e-05	0.000853578		FBgn0133423	FBtr0161384		GOTERM_BP_FAT	GO:0015985	energy coupled proton transport, down electrochemical gradient	17	8.84652e-05	FBGN0144084, FBGN0146693, FBGN0145650, FBGN0138641, FBGN0135788, FBGN0139228, FBGN0143102, FBGN0140815, FBGN0146982, FBGN0140892, FBGN0133957, FBGN0145721, FBGN0137104, FBGN0139337, FBGN0146342, FBGN0143967, FBGN0146105	2.90642	0.0424237	0.00393314	0.126957
FBtr0173654	Diet	AG	OP	0.1404	0.03179	73	4.42	<.0001	0.140359	3.43057e-05	0.00159643		FBgn0133457	FBtr0161418		GOTERM_CC_FAT	GO:0016469	proton-transporting two-sector ATPase complex	18	0.000126353	FBGN0144084, FBGN0147342, FBGN0146693, FBGN0145650, FBGN0138641, FBGN0135788, FBGN0139228, FBGN0143102, FBGN0140815, FBGN0146982, FBGN0140892, FBGN0133957, FBGN0145721, FBGN0137104, FBGN0139337, FBGN0146342, FBGN0143967, FBGN0146105	2.68771	0.0171624	0.0034563	0.148416
FBtr0169607	Diet	AG	OP	0.1405	0.02677	73	5.25	<.0001	0.140523	1.44661e-06	0.000125074		FBgn0133476	FBtr0161437		GOTERM_BP_FAT	GO:0034220	ion transmembrane transport	17	0.000211925	FBGN0144084, FBGN0146693, FBGN0145650, FBGN0138641, FBGN0135788, FBGN0139228, FBGN0143102, FBGN0140815, FBGN0146982, FBGN0140892, FBGN0133957, FBGN0145721, FBGN0137104, FBGN0139337, FBGN0146342, FBGN0143967, FBGN0146105	2.72477	0.0986432	0.00795695	0.303883
FBtr0168755	Diet	AG	OP	0.1405	0.03043	73	4.62	<.0001	0.140482	1.63662e-05	0.000889352		FBgn0133478	FBtr0161439		GOTERM_BP_FAT	GO:0055085	transmembrane transport	22	0.000303428	FBGN0144805, FBGN0144084, FBGN0142493, FBGN0142139, FBGN0146693, FBGN0145650, FBGN0138641, FBGN0135788, FBGN0139228, FBGN0143102, FBGN0140815, FBGN0146982, FBGN0133957, FBGN0140892, FBGN0145721, FBGN0137104, FBGN0139337, FBGN0146342, FBGN0143967, FBGN0144404, FBGN0143523, FBGN0146105	2.28724	0.138174	0.0105654	0.434825
FBtr0169295	Diet	AG	OP	0.1407	0.03679	73	3.82	0.0003	0.140674	0.000274136	0.00782718		FBgn0133509	FBtr0161470		GOTERM_BP_FAT	GO:0009259	ribonucleotide metabolic process	24	0.000588549	FBGN0140042, FBGN0144084, FBGN0134605, FBGN0146693, FBGN0145650, FBGN0138641, FBGN0143102, FBGN0135788, FBGN0139228, FBGN0140815, FBGN0146982, FBGN0133957, FBGN0140892, FBGN0145721, FBGN0137839, FBGN0137104, FBGN0134834, FBGN0139337, FBGN0146342, FBGN0147146, FBGN0143967, FBGN0135021, FBGN0146105, FBGN0134726	2.09822	0.250594	0.0178681	0.841813
FBtr0162392	Diet	AG	OP	0.1411	0.03784	73	3.73	0.0004	0.141135	0.000375951	0.00988778		FBgn0133513	FBtr0161475		GOTERM_BP_FAT	GO:0046034	ATP metabolic process	20	0.00058908	FBGN0140042, FBGN0144084, FBGN0146693, FBGN0145650, FBGN0138641, FBGN0135788, FBGN0139228, FBGN0143102, FBGN0140815, FBGN0146982, FBGN0140892, FBGN0133957, FBGN0145721, FBGN0137104, FBGN0139337, FBGN0146342, FBGN0143967, FBGN0146105, FBGN0135021, FBGN0134726	2.29655	0.250789	0.016841	0.84257
FBtr0161153	Diet	AG	OP	0.142	0.02444	73	5.81	<.0001	0.141989	1.52162e-07	1.91744e-05		FBgn0133524	FBtr0161486		GOTERM_BP_FAT	GO:0015672	monovalent inorganic cation transport	34	0.000670677	FBGN0140042, FBGN0147342, FBGN0146693, FBGN0138641, FBGN0139597, FBGN0134760, FBGN0139228, FBGN0140815, FBGN0140892, FBGN0133957, FBGN0145721, FBGN0133815, FBGN0137104, FBGN0139337, FBGN0138190, FBGN0146324, FBGN0146342, FBGN0146105, FBGN0135021, FBGN0144716, FBGN0143535, FBGN0147398, FBGN0144084, FBGN0145650, FBGN0133416, FBGN0133415, FBGN0147351, FBGN0143102, FBGN0135788, FBGN0146982, FBGN01439…	1.80398	0.280171	0.0180977	0.958756
FBtr0167707	Diet	AG	OP	0.1422	0.03016	73	4.71	<.0001	0.142155	1.13748e-05	0.000665849		FBgn0133527	FBtr0161489		GOTERM_BP_FAT	GO:0006811	ion transport	57	0.000702977	FBGN0142415, FBGN0140042, FBGN0146694, FBGN0146693, FBGN0139597, FBGN0143603, FBGN0139228, FBGN0140815, FBGN0140892, FBGN0146342, FBGN0134885, FBGN0138526, FBGN0135021, FBGN0146105, FBGN0141232, FBGN0144716, FBGN0143535, FBGN0147398, FBGN0140488, FBGN0133416, FBGN0133415, FBGN0147351, FBGN0134317, FBGN0134112, FBGN0135788, FBGN0143102, FBGN0147488, FBGN0144602, FBGN0143967, FBGN0135485, FBGN01472…	1.53331	0.291482	0.0179723	1.00471
FBtr0166785	Diet	AG	OP	0.1429	0.03793	73	3.77	0.0003	0.142877	0.000332222	0.00902746		FBgn0133536	FBtr0161498		GOTERM_BP_FAT	GO:0009260	ribonucleotide biosynthetic process	23	0.00124285	FBGN0140042, FBGN0144084, FBGN0134605, FBGN0146693, FBGN0145650, FBGN0138641, FBGN0143102, FBGN0135788, FBGN0139228, FBGN0140815, FBGN0146982, FBGN0133957, FBGN0140892, FBGN0145721, FBGN0137839, FBGN0137104, FBGN0134834, FBGN0139337, FBGN0146342, FBGN0147146, FBGN0143967, FBGN0135021, FBGN0146105	2.0339	0.45631	0.0300093	1.76993
FBtr0169722	Diet	AG	OP	0.1431	0.03437	73	4.16	<.0001	0.143087	8.47514e-05	0.00321633		FBgn0133538	FBtr0161500		GOTERM_BP_FAT	GO:0009144	purine nucleoside triphosphate metabolic process	20	0.00127978	FBGN0140042, FBGN0144084, FBGN0146693, FBGN0145650, FBGN0138641, FBGN0135788, FBGN0139228, FBGN0143102, FBGN0140815, FBGN0146982, FBGN0140892, FBGN0133957, FBGN0145721, FBGN0137104, FBGN0139337, FBGN0146342, FBGN0143967, FBGN0146105, FBGN0135021, FBGN0134726	2.16717	0.466071	0.0294386	1.82207
FBtr0171082	Diet	AG	OP	0.1432	0.03691	73	3.88	0.0002	0.143222	0.000226582	0.00678778		FBgn0133539	FBtr0161501		GOTERM_BP_FAT	GO:0009199	ribonucleoside triphosphate metabolic process	20	0.00127978	FBGN0140042, FBGN0144084, FBGN0146693, FBGN0145650, FBGN0138641, FBGN0135788, FBGN0139228, FBGN0143102, FBGN0140815, FBGN0146982, FBGN0140892, FBGN0133957, FBGN0145721, FBGN0137104, FBGN0139337, FBGN0146342, FBGN0143967, FBGN0146105, FBGN0135021, FBGN0134726	2.16717	0.466071	0.0294386	1.82207
FBtr0174388	Diet	AG	OP	0.1434	0.03489	73	4.11	0.0001	0.143368	0.000102513	0.00372115		FBgn0133540	FBtr0161502		GOTERM_BP_FAT	GO:0009205	purine ribonucleoside triphosphate metabolic process	20	0.00127978	FBGN0140042, FBGN0144084, FBGN0146693, FBGN0145650, FBGN0138641, FBGN0135788, FBGN0139228, FBGN0143102, FBGN0140815, FBGN0146982, FBGN0140892, FBGN0133957, FBGN0145721, FBGN0137104, FBGN0139337, FBGN0146342, FBGN0143967, FBGN0146105, FBGN0135021, FBGN0134726	2.16717	0.466071	0.0294386	1.82207
FBtr0167024	Diet	AG	OP	0.1437	0.03833	73	3.75	0.0004	0.143675	0.000353542	0.00945214		FBgn0133560	FBtr0161522		GOTERM_BP_FAT	GO:0006754	ATP biosynthetic process	19	0.00134623	FBGN0140042, FBGN0144084, FBGN0146693, FBGN0145650, FBGN0138641, FBGN0135788, FBGN0139228, FBGN0143102, FBGN0140815, FBGN0146982, FBGN0140892, FBGN0133957, FBGN0145721, FBGN0137104, FBGN0139337, FBGN0146342, FBGN0143967, FBGN0146105, FBGN0135021	2.21478	0.4832	0.0295588	1.91584
FBtr0174420	Diet	AG	OP	0.1438	0.03727	73	3.86	0.0002	0.143794	0.000244251	0.00718235		FBgn0133564	FBtr0161526		GOTERM_BP_FAT	GO:0009141	nucleoside triphosphate metabolic process	20	0.00153374	FBGN0140042, FBGN0144084, FBGN0146693, FBGN0145650, FBGN0138641, FBGN0135788, FBGN0139228, FBGN0143102, FBGN0140815, FBGN0146982, FBGN0140892, FBGN0133957, FBGN0145721, FBGN0137104, FBGN0139337, FBGN0146342, FBGN0143967, FBGN0146105, FBGN0135021, FBGN0134726	2.13707	0.52863	0.0321716	2.17996
FBtr0171533	Diet	AG	OP	0.1439	0.02507	73	5.74	<.0001	0.143938	2.01115e-07	2.42471e-05		FBgn0133572	FBtr0161534		GOTERM_BP_FAT	GO:0006812	cation transport	42	0.00164743	FBGN0140042, FBGN0147342, FBGN0146693, FBGN0138641, FBGN0139597, FBGN0134760, FBGN0139228, FBGN0140815, FBGN0140892, FBGN0133957, FBGN0145721, FBGN0145669, FBGN0133815, FBGN0137104, FBGN0139337, FBGN0138190, FBGN0146324, FBGN0146342, FBGN0138526, FBGN0135021, FBGN0146105, FBGN0144716, FBGN0133536, FBGN0143535, FBGN0147398, FBGN0144084, FBGN0140488, FBGN0145650, FBGN0144288, FBGN0133416, FBGN01334…	1.60759	0.554211	0.0331026	2.33978
FBtr0174184	Diet	AG	OP	0.1441	0.03237	73	4.45	<.0001	0.144103	3.00437e-05	0.00143878		FBgn0133583	FBtr0161545		GOTERM_MF_FAT	GO:0016820	hydrolase activity, acting on acid anhydrides, catalyzing transmembrane movement of substances	19	0.00169288	FBGN0142308, FBGN0140042, FBGN0144084, FBGN0147342, FBGN0146693, FBGN0145650, FBGN0133984, FBGN0138641, FBGN0143102, FBGN0133957, FBGN0137104, FBGN0143967, FBGN0144967, FBGN0136832, FBGN0145400, FBGN0135984, FBGN0146105, FBGN0135021, FBGN0135982	2.18402	0.549018	0.0280397	2.38964
FBtr0168891	Diet	AG	OP	0.1442	0.03561	73	4.05	0.0001	0.14417	0.000126735	0.00437444		FBgn0133602	FBtr0161564		GOTERM_BP_FAT	GO:0009150	purine ribonucleotide metabolic process	22	0.00186013	FBGN0140042, FBGN0144084, FBGN0134605, FBGN0146693, FBGN0145650, FBGN0138641, FBGN0135788, FBGN0139228, FBGN0143102, FBGN0140815, FBGN0146982, FBGN0133957, FBGN0140892, FBGN0145721, FBGN0137104, FBGN0139337, FBGN0146342, FBGN0147146, FBGN0143967, FBGN0146105, FBGN0135021, FBGN0134726	2.01495	0.598405	0.0358346	2.63811
FBtr0167471	Diet	AG	OP	0.1448	0.03799	73	3.81	0.0003	0.144786	0.000286074	0.00808131		FBgn0133607	FBtr0161569		GOTERM_MF_FAT	GO:0046961	proton-transporting ATPase activity, rotational mechanism	9	0.00273503	FBGN0133957, FBGN0137104, FBGN0143967, FBGN0144084, FBGN0145650, FBGN0146693, FBGN0138641, FBGN0143102, FBGN0146105	3.39918	0.723964	0.042	3.83419
FBtr0172269	Diet	AG	OP	0.1451	0.02491	73	5.82	<.0001	0.14509	1.43324e-07	1.82326e-05		FBgn0133613	FBtr0161575		GOTERM_BP_FAT	GO:0009145	purine nucleoside triphosphate biosynthetic process	19	0.00276593	FBGN0140042, FBGN0144084, FBGN0146693, FBGN0145650, FBGN0138641, FBGN0135788, FBGN0139228, FBGN0143102, FBGN0140815, FBGN0146982, FBGN0140892, FBGN0133957, FBGN0145721, FBGN0137104, FBGN0139337, FBGN0146342, FBGN0143967, FBGN0146105, FBGN0135021	2.08822	0.742615	0.0508604	3.89919
FBtr0167211	Diet	AG	OP	0.1451	0.02966	73	4.89	<.0001	0.145142	5.75485e-06	0.000385019		FBgn0133616	FBtr0161578		GOTERM_BP_FAT	GO:0009142	nucleoside triphosphate biosynthetic process	19	0.00276593	FBGN0140042, FBGN0144084, FBGN0146693, FBGN0145650, FBGN0138641, FBGN0135788, FBGN0139228, FBGN0143102, FBGN0140815, FBGN0146982, FBGN0140892, FBGN0133957, FBGN0145721, FBGN0137104, FBGN0139337, FBGN0146342, FBGN0143967, FBGN0146105, FBGN0135021	2.08822	0.742615	0.0508604	3.89919
FBtr0164296	Diet	AG	OP	0.1451	0.03844	73	3.77	0.0003	0.145064	0.000324819	0.00887816		FBgn0133649	FBtr0161611		GOTERM_BP_FAT	GO:0009201	ribonucleoside triphosphate biosynthetic process	19	0.00276593	FBGN0140042, FBGN0144084, FBGN0146693, FBGN0145650, FBGN0138641, FBGN0135788, FBGN0139228, FBGN0143102, FBGN0140815, FBGN0146982, FBGN0140892, FBGN0133957, FBGN0145721, FBGN0137104, FBGN0139337, FBGN0146342, FBGN0143967, FBGN0146105, FBGN0135021	2.08822	0.742615	0.0508604	3.89919
FBtr0161189	Diet	AG	OP	0.1458	0.03558	73	4.1	0.0001	0.145824	0.000106529	0.00383172		FBgn0133665	FBtr0161627		GOTERM_BP_FAT	GO:0009206	purine ribonucleoside triphosphate biosynthetic process	19	0.00276593	FBGN0140042, FBGN0144084, FBGN0146693, FBGN0145650, FBGN0138641, FBGN0135788, FBGN0139228, FBGN0143102, FBGN0140815, FBGN0146982, FBGN0140892, FBGN0133957, FBGN0145721, FBGN0137104, FBGN0139337, FBGN0146342, FBGN0143967, FBGN0146105, FBGN0135021	2.08822	0.742615	0.0508604	3.89919
FBtr0163207	Diet	AG	OP	0.1464	0.0332	73	4.41	<.0001	0.146359	3.513e-05	0.00162606		FBgn0133673	FBtr0161635		GOTERM_MF_FAT	GO:0042626	ATPase activity, coupled to transmembrane movement of substances	18	0.0031002	FBGN0142308, FBGN0140042, FBGN0144084, FBGN0146693, FBGN0145650, FBGN0133984, FBGN0138641, FBGN0143102, FBGN0133957, FBGN0137104, FBGN0143967, FBGN0144967, FBGN0136832, FBGN0145400, FBGN0135984, FBGN0146105, FBGN0135021, FBGN0135982	2.13083	0.767614	0.0445806	4.33564
FBtr0168491	Diet	AG	OP	0.1469	0.03644	73	4.03	0.0001	0.146897	0.000134906	0.00458953		FBgn0133674	FBtr0161636		GOTERM_MF_FAT	GO:0043492	ATPase activity, coupled to movement of substances	18	0.0031002	FBGN0142308, FBGN0140042, FBGN0144084, FBGN0146693, FBGN0145650, FBGN0133984, FBGN0138641, FBGN0143102, FBGN0133957, FBGN0137104, FBGN0143967, FBGN0144967, FBGN0136832, FBGN0145400, FBGN0135984, FBGN0146105, FBGN0135021, FBGN0135982	2.13083	0.767614	0.0445806	4.33564
FBtr0169180	Diet	AG	OP	0.1475	0.02781	73	5.3	<.0001	0.147487	1.16511e-06	0.000104682		FBgn0133701	FBtr0161663		GOTERM_BP_FAT	GO:0009152	purine ribonucleotide biosynthetic process	21	0.0037642	FBGN0140042, FBGN0144084, FBGN0134605, FBGN0146693, FBGN0145650, FBGN0138641, FBGN0135788, FBGN0139228, FBGN0143102, FBGN0140815, FBGN0146982, FBGN0133957, FBGN0140892, FBGN0145721, FBGN0137104, FBGN0139337, FBGN0146342, FBGN0147146, FBGN0143967, FBGN0146105, FBGN0135021	1.94654	0.842438	0.0661525	5.27138
FBtr0169643	Diet	AG	OP	0.1476	0.03474	73	4.25	<.0001	0.147565	6.27476e-05	0.00255135		FBgn0133731	FBtr0161693		GOTERM_BP_FAT	GO:0044271	nitrogen compound biosynthetic process	37	0.00483706	FBGN0143547, FBGN0144202, FBGN0140042, FBGN0134605, FBGN0146693, FBGN0138641, FBGN0147365, FBGN0139228, FBGN0140815, FBGN0138000, FBGN0140892, FBGN0133957, FBGN0145721, FBGN0133308, FBGN0140185, FBGN0137104, FBGN0147514, FBGN0139337, FBGN0147146, FBGN0140553, FBGN0146342, FBGN0133029, FBGN0146105, FBGN0135021, FBGN0136323, FBGN0144084, FBGN0145650, FBGN0138192, FBGN0143102, FBGN0143131, FBGN01357…	1.5727	0.90707	0.0786616	6.72577
FBtr0175254	Diet	AG	OP	0.1477	0.0396	73	3.73	0.0004	0.147738	0.00037448	0.00985938		FBgn0133739	FBtr0161701		GOTERM_CC_FAT	GO:0033178	proton-transporting two-sector ATPase complex, catalytic domain	9	0.00607259	FBGN0133957, FBGN0137104, FBGN0143967, FBGN0144084, FBGN0145650, FBGN0146693, FBGN0138641, FBGN0143102, FBGN0146105	2.99313	0.5659	0.0885514	6.90929
FBtr0173340	Diet	AG	OP	0.1485	0.03745	73	3.97	0.0002	0.148497	0.000169276	0.00545262		FBgn0133749	FBtr0161711		GOTERM_BP_FAT	GO:0006163	purine nucleotide metabolic process	23	0.00609771	FBGN0140042, FBGN0144084, FBGN0134605, FBGN0146693, FBGN0145650, FBGN0138641, FBGN0143102, FBGN0135788, FBGN0139228, FBGN0147365, FBGN0140815, FBGN0146982, FBGN0133957, FBGN0140892, FBGN0145721, FBGN0137104, FBGN0139337, FBGN0146342, FBGN0147146, FBGN0143967, FBGN0135021, FBGN0146105, FBGN0134726	1.80561	0.950064	0.0921518	8.40817
FBtr0170070	Diet	AG	OP	0.1486	0.02649	73	5.61	<.0001	0.148551	3.44012e-07	3.79801e-05		FBgn0133758	FBtr0161720		GOTERM_MF_FAT	GO:0019829	cation-transporting ATPase activity	9	0.00700939	FBGN0133957, FBGN0137104, FBGN0143967, FBGN0144084, FBGN0145650, FBGN0146693, FBGN0138641, FBGN0143102, FBGN0146105	2.97429	0.963338	0.0901336	9.55353
FBtr0167554	Diet	AG	OP	0.1489	0.03897	73	3.82	0.0003	0.148885	0.000277337	0.00789563		FBgn0133774	FBtr0161736		GOTERM_MF_FAT	GO:0015405	P-P-bond-hydrolysis-driven transmembrane transporter activity	18	0.0078755	FBGN0142308, FBGN0140042, FBGN0144084, FBGN0146693, FBGN0145650, FBGN0133984, FBGN0138641, FBGN0143102, FBGN0133957, FBGN0137104, FBGN0143967, FBGN0144967, FBGN0136832, FBGN0145400, FBGN0135984, FBGN0146105, FBGN0135021, FBGN0135982	1.95569	0.975672	0.0980769	10.6732
FBtr0166361	Diet	AG	OP	0.1492	0.02998	73	4.98	<.0001	0.149181	4.18123e-06	0.000297169		FBgn0133790	FBtr0161752		GOTERM_MF_FAT	GO:0015399	primary active transmembrane transporter activity	18	0.0078755	FBGN0142308, FBGN0140042, FBGN0144084, FBGN0146693, FBGN0145650, FBGN0133984, FBGN0138641, FBGN0143102, FBGN0133957, FBGN0137104, FBGN0143967, FBGN0144967, FBGN0136832, FBGN0145400, FBGN0135984, FBGN0146105, FBGN0135021, FBGN0135982	1.95569	0.975672	0.0980769	10.6732
FBtr0166502	Diet	AG	OP	0.1493	0.03854	73	3.87	0.0002	0.149347	0.000230678	0.00688019		FBgn0133796	FBtr0161758		GOTERM_BP_FAT	GO:0006164	purine nucleotide biosynthetic process	22	0.00874928	FBGN0140042, FBGN0144084, FBGN0134605, FBGN0146693, FBGN0145650, FBGN0138641, FBGN0143102, FBGN0135788, FBGN0139228, FBGN0147365, FBGN0140815, FBGN0146982, FBGN0133957, FBGN0140892, FBGN0145721, FBGN0137104, FBGN0139337, FBGN0146342, FBGN0147146, FBGN0143967, FBGN0135021, FBGN0146105	1.78164	0.986513	0.122331	11.8551
FBtr0160919	Diet	AG	OP	0.1496	0.03724	73	4.02	0.0001	0.149618	0.000141296	0.00475352		FBgn0133815	FBtr0161777		GOTERM_MF_FAT	GO:0046933	hydrogen ion transporting ATP synthase activity, rotational mechanism	7	0.0102184	FBGN0133957, FBGN0137104, FBGN0143967, FBGN0145650, FBGN0146693, FBGN0143102, FBGN0146105	3.47	0.991992	0.119297	13.6377
FBtr0174939	Diet	AG	OP	0.1496	0.03898	73	3.84	0.0003	0.149603	0.000261847	0.00756371		FBgn0133824	FBtr0161786		GOTERM_BP_FAT	GO:0009165	nucleotide biosynthetic process	26	0.0120508	FBGN0140042, FBGN0134605, FBGN0146693, FBGN0138641, FBGN0147365, FBGN0139228, FBGN0140815, FBGN0133957, FBGN0140892, FBGN0145721, FBGN0137104, FBGN0140185, FBGN0139337, FBGN0147146, FBGN0146342, FBGN0146105, FBGN0135021, FBGN0144084, FBGN0145650, FBGN0138192, FBGN0143102, FBGN0135788, FBGN0146982, FBGN0137839, FBGN0134834, FBGN0143967	1.63959	0.99737	0.152124	15.9783
FBtr0167568	Diet	AG	OP	0.1502	0.03584	73	4.19	<.0001	0.15023	7.65486e-05	0.00297298		FBgn0133831	FBtr0161793		GOTERM_CC_FAT	GO:0033176	proton-transporting V-type ATPase complex	9	0.0142228	FBGN0145721, FBGN0139337, FBGN0143967, FBGN0144084, FBGN0147342, FBGN0146693, FBGN0143102, FBGN0146105, FBGN0139228	2.63396	0.859496	0.122637	15.4966
FBtr0173531	Diet	AG	OP	0.1505	0.03042	73	4.95	<.0001	0.150502	4.67905e-06	0.000325563		FBgn0133832	FBtr0161794		GOTERM_BP_FAT	GO:0034404	nucleobase, nucleoside and nucleotide biosynthetic process	27	0.0158636	FBGN0140042, FBGN0134605, FBGN0146693, FBGN0138641, FBGN0147365, FBGN0139228, FBGN0140815, FBGN0133957, FBGN0140892, FBGN0145721, FBGN0137104, FBGN0140185, FBGN0139337, FBGN0147146, FBGN0146342, FBGN0146105, FBGN0135021, FBGN0144084, FBGN0145650, FBGN0138192, FBGN0143102, FBGN0135788, FBGN0146982, FBGN0137839, FBGN0137979, FBGN0134834, FBGN0143967	1.58567	0.999605	0.182014	20.5164
FBtr0171853	Diet	AG	OP	0.1506	0.03864	73	3.9	0.0002	0.150582	0.000214234	0.00650811		FBgn0133868	FBtr0161831		GOTERM_BP_FAT	GO:0034654	nucleobase, nucleoside, nucleotide and nucleic acid biosynthetic process	27	0.0158636	FBGN0140042, FBGN0134605, FBGN0146693, FBGN0138641, FBGN0147365, FBGN0139228, FBGN0140815, FBGN0133957, FBGN0140892, FBGN0145721, FBGN0137104, FBGN0140185, FBGN0139337, FBGN0147146, FBGN0146342, FBGN0146105, FBGN0135021, FBGN0144084, FBGN0145650, FBGN0138192, FBGN0143102, FBGN0135788, FBGN0146982, FBGN0137839, FBGN0137979, FBGN0134834, FBGN0143967	1.58567	0.999605	0.182014	20.5164
FBtr0166602	Diet	AG	OP	0.1507	0.03455	73	4.36	<.0001	0.150663	4.18824e-05	0.00186544		FBgn0133872	FBtr0161836		GOTERM_MF_FAT	GO:0042625	ATPase activity, coupled to transmembrane movement of ions	11	0.0321759	FBGN0133957, FBGN0137104, FBGN0140042, FBGN0143967, FBGN0144084, FBGN0145650, FBGN0146693, FBGN0138641, FBGN0143102, FBGN0135021, FBGN0146105	2.07728	1	0.289357	37.3036
FBtr0162962	Diet	AG	OP	0.1511	0.04021	73	3.76	0.0003	0.151052	0.000343761	0.0092576		FBgn0133875	FBtr0161839		GOTERM_CC_FAT	GO:0033180	proton-transporting V-type ATPase, V1 domain	5	0.0508342	FBGN0143967, FBGN0144084, FBGN0146693, FBGN0143102, FBGN0146105	3.3257	0.999213	0.313525	45.8404
FBtr0169898	Diet	AG	OP	0.1512	0.03574	73	4.23	<.0001	0.151173	6.69252e-05	0.00268081		FBgn0133887	FBtr0161851		GOTERM_CC_FAT	GO:0033177	proton-transporting two-sector ATPase complex, proton-transporting domain	8	0.0531048	FBGN0146982, FBGN0140892, FBGN0145721, FBGN0139337, FBGN0146342, FBGN0139228, FBGN0135788, FBGN0140815	2.25125	0.999433	0.311874	47.3439
FBtr0163235	Diet	AG	OP	0.1513	0.02541	73	5.95	<.0001	0.151261	8.50557e-08	1.17218e-05		FBgn0133898	FBtr0161862		GOTERM_CC_FAT	GO:0045259	proton-transporting ATP synthase complex	6	0.0551843	FBGN0133957, FBGN0140892, FBGN0137104, FBGN0146342, FBGN0145650, FBGN0135788	2.74371	0.999581	0.309491	48.6872
FBtr0162652	Diet	AG	OP	0.1514	0.02946	73	5.14	<.0001	0.151399	2.21517e-06	0.000177017		FBgn0133900	FBtr0161864		GOTERM_CC_FAT	GO:0045261	proton-transporting ATP synthase complex, catalytic core F(1)	3	0.244947	FBGN0133957, FBGN0137104, FBGN0145650	3.13566	1	0.722819	96.321
FBtr0167706	Diet	AG	OP	0.1522	0.03198	73	4.76	<.0001	0.152186	9.56163e-06	0.000579693		FBgn0133903	FBtr0161867		GOTERM_BP_FAT	GO:0030001	metal ion transport	21	0.259897	FBGN0144716, FBGN0143535, FBGN0147398, FBGN0140042, FBGN0133416, FBGN0144288, FBGN0133415, FBGN0147351, FBGN0134317, FBGN0139597, FBGN0134112, FBGN0134760, FBGN0133815, FBGN0145669, FBGN0146324, FBGN0138190, FBGN0147217, FBGN0136271, FBGN0135021, FBGN0147589, FBGN0144990	1.22396	1	0.874705	98.6723
FBtr0169247	Diet	AG	OP	0.1533	0.03379	73	4.54	<.0001	0.153344	2.18837e-05	0.00112035		FBgn0133927	FBtr0161891		GOTERM_MF_FAT	GO:0016887	ATPase activity	25	0.369194	FBGN0142308, FBGN0140042, FBGN0140692, FBGN0144084, FBGN0134951, FBGN0146693, FBGN0145650, FBGN0140617, FBGN0133984, FBGN0138641, FBGN0143102, FBGN0133957, FBGN0137104, FBGN0143967, FBGN0139295, FBGN0145880, FBGN0133731, FBGN0144967, FBGN0136832, FBGN0145400, FBGN0135984, FBGN0146105, FBGN0135021, FBGN0135982, FBGN0138962	1.12662	1	0.958607	99.8608
FBtr0169584	Diet	AG	OP	0.1535	0.03556	73	4.32	<.0001	0.153488	4.91456e-05	0.00211254		FBgn0133946	FBtr0161910		GOTERM_MF_FAT	GO:0042623	ATPase activity, coupled	19	0.47464	FBGN0142308, FBGN0140042, FBGN0144084, FBGN0134951, FBGN0146693, FBGN0145650, FBGN0133984, FBGN0138641, FBGN0143102, FBGN0133957, FBGN0137104, FBGN0143967, FBGN0144967, FBGN0136832, FBGN0145400, FBGN0135984, FBGN0146105, FBGN0135021, FBGN0135982	1.09201	1	0.981325	99.9898
FBtr0169851	Diet	AG	OP	0.1537	0.0362	73	4.24	<.0001	0.153663	6.35104e-05	0.00257513		FBgn0133952	FBtr0161916		GOTERM_BP_FAT	GO:0016310	phosphorylation	36	0.762296	FBGN0138979, FBGN0143662, FBGN0133973, FBGN0146590, FBGN0146693, FBGN0140722, FBGN0138641, FBGN0139228, FBGN0147365, FBGN0140815, FBGN0142646, FBGN0140892, FBGN0133957, FBGN0146344, FBGN0145721, FBGN0137104, FBGN0134180, FBGN0142933, FBGN0146991, FBGN0139337, FBGN0146342, FBGN0143959, FBGN0139455, FBGN0146105, FBGN0141235, FBGN0144026, FBGN0144084, FBGN0145650, FBGN0145959, FBGN0143102, FBGN01357…	0.93254	1	0.999395	100
FBtr0169947	Diet	AG	OP	0.1537	0.0378	73	4.07	0.0001	0.153739	0.000118907	0.00416733		FBgn0133957	FBtr0161921		GOTERM_BP_FAT	GO:0006793	phosphorus metabolic process	43	0.819301	FBGN0138979, FBGN0143662, FBGN0133973, FBGN0146590, FBGN0146693, FBGN0138641, FBGN0140722, FBGN0139228, FBGN0147365, FBGN0140815, FBGN0143602, FBGN0147145, FBGN0142646, FBGN0140892, FBGN0146344, FBGN0133957, FBGN0145721, FBGN0137104, FBGN0134180, FBGN0142933, FBGN0146991, FBGN0139337, FBGN0146342, FBGN0143959, FBGN0139455, FBGN0146105, FBGN0141235, FBGN0146115, FBGN0144026, FBGN0144084, FBGN01456…	0.911346	1	0.999824	100
FBtr0162934	Diet	AG	OP	0.1547	0.03181	73	4.86	<.0001	0.154655	6.47806e-06	0.000423657		FBgn0133970	FBtr0161934		GOTERM_BP_FAT	GO:0006796	phosphate metabolic process	43	0.819301	FBGN0138979, FBGN0143662, FBGN0133973, FBGN0146590, FBGN0146693, FBGN0138641, FBGN0140722, FBGN0139228, FBGN0147365, FBGN0140815, FBGN0143602, FBGN0147145, FBGN0142646, FBGN0140892, FBGN0146344, FBGN0133957, FBGN0145721, FBGN0137104, FBGN0134180, FBGN0142933, FBGN0146991, FBGN0139337, FBGN0146342, FBGN0143959, FBGN0139455, FBGN0146105, FBGN0141235, FBGN0146115, FBGN0144026, FBGN0144084, FBGN01456…	0.911346	1	0.999824	100
FBtr0175281	Diet	AG	OP	0.1547	0.03675	73	4.21	<.0001	0.15468	7.20094e-05	0.00283595		FBgn0133973	FBtr0161937
FBtr0164494	Diet	AG	OP	0.1549	0.03209	73	4.83	<.0001	0.154947	7.34537e-06	0.000469085		FBgn0133984	FBtr0161948		Annotation Cluster 9	Enrichment Score: 2.6236146719361266
FBtr0163372	Diet	AG	OP	0.1549	0.04003	73	3.87	0.0002	0.154937	0.000234554	0.0069675		FBgn0133993	FBtr0161957		Category	Term		Count	PValue	Genes	Fold Enrichment	Bonferroni	Benjamini	FDR
FBtr0170047	Diet	AG	OP	0.1551	0.03447	73	4.5	<.0001	0.155056	2.52624e-05	0.00125447		FBgn0134004	FBtr0161968		GOTERM_CC_FAT	GO:0044421	extracellular region part	17	0.000193963	FBGN0147247, FBGN0138500, FBGN0144076, FBGN0145595, FBGN0147295, FBGN0145915, FBGN0135693, FBGN0138440, FBGN0135747, FBGN0135066, FBGN0147146, FBGN0136009, FBGN0140402, FBGN0146757, FBGN0145913, FBGN0139723, FBGN0142275	2.70394	0.0262255	0.00441945	0.227749
FBtr0168190	Diet	AG	OP	0.1551	0.03736	73	4.15	<.0001	0.155147	8.8008e-05	0.00331062		FBgn0134032	FBtr0161996		GOTERM_CC_FAT	GO:0031012	extracellular matrix	11	0.00591571	FBGN0147247, FBGN0138500, FBGN0144076, FBGN0145595, FBGN0135693, FBGN0138440, FBGN0135747, FBGN0136009, FBGN0146757, FBGN0139723, FBGN0142275	2.59619	0.556412	0.0966159	6.73644
FBtr0173397	Diet	AG	OP	0.1552	0.03715	73	4.18	<.0001	0.155214	8.05604e-05	0.00309394		FBgn0134037	FBtr0162001		GOTERM_CC_FAT	GO:0005578	proteinaceous extracellular matrix	10	0.0117336	FBGN0147247, FBGN0138500, FBGN0144076, FBGN0145595, FBGN0135693, FBGN0138440, FBGN0136009, FBGN0146757, FBGN0139723, FBGN0142275	2.52295	0.801508	0.10908	12.954
FBtr0163061	Diet	AG	OP	0.1555	0.03271	73	4.75	<.0001	0.155471	9.78176e-06	0.000590335		FBgn0134047	FBtr0162011
FBtr0171378	Diet	AG	OP	0.1555	0.03748	73	4.15	<.0001	0.155471	8.94454e-05	0.00335231		FBgn0134055	FBtr0162019		Annotation Cluster 10	Enrichment Score: 2.6214336087211487
FBtr0168685	Diet	AG	OP	0.1555	0.04015	73	3.87	0.0002	0.155457	0.000233232	0.00693809		FBgn0134056	FBtr0162020		Category	Term		Count	PValue	Genes	Fold Enrichment	Bonferroni	Benjamini	FDR
FBtr0165328	Diet	AG	OP	0.1557	0.03875	73	4.02	0.0001	0.155744	0.000140301	0.00472823		FBgn0134094	FBtr0162058		GOTERM_CC_FAT	GO:0005739	mitochondrion	37	3.23104e-06	FBGN0139593, FBGN0143082, FBGN0143662, FBGN0135912, FBGN0139696, FBGN0142748, FBGN0140722, FBGN0145847, FBGN0069601, FBGN0143231, FBGN0142646, FBGN0140892, FBGN0133957, FBGN0142933, FBGN0144766, FBGN0146342, FBGN0139183, FBGN0144243, FBGN0144026, FBGN0144164, FBGN0141262, FBGN0139825, FBGN0145025, FBGN0144288, FBGN0135788, FBGN0145476, FBGN0143436, FBGN0145182, FBGN0137958, FBGN0138839, FBGN01379…	2.1657	0.000442555	0.00014754	0.00379775
FBtr0164803	Diet	AG	OP	0.1562	0.02932	73	5.33	<.0001	0.156184	1.06575e-06	9.72398e-05		FBgn0134112	FBtr0162076		GOTERM_CC_FAT	GO:0005740	mitochondrial envelope	26	9.81411e-05	FBGN0139593, FBGN0143082, FBGN0139696, FBGN0140722, FBGN0145847, FBGN0069601, FBGN0143231, FBGN0133957, FBGN0140892, FBGN0142646, FBGN0146342, FBGN0144243, FBGN0144026, FBGN0145025, FBGN0144288, FBGN0135788, FBGN0145476, FBGN0143436, FBGN0145182, FBGN0138839, FBGN0137933, FBGN0145126, FBGN0133665, FBGN0143093, FBGN0140549, FBGN0141824	2.21198	0.013356	0.00335585	0.115296
FBtr0165535	Diet	AG	OP	0.1564	0.04145	73	3.77	0.0003	0.156449	0.000323932	0.0088602		FBgn0134121	FBtr0162085		GOTERM_CC_FAT	GO:0044429	mitochondrial part	26	0.000652883	FBGN0139593, FBGN0143082, FBGN0139696, FBGN0140722, FBGN0145847, FBGN0069601, FBGN0143231, FBGN0133957, FBGN0140892, FBGN0142646, FBGN0146342, FBGN0144243, FBGN0144026, FBGN0145025, FBGN0144288, FBGN0135788, FBGN0145476, FBGN0143436, FBGN0145182, FBGN0138839, FBGN0137933, FBGN0145126, FBGN0133665, FBGN0143093, FBGN0140549, FBGN0141824	1.98156	0.0855881	0.0127007	0.764721
FBtr0174605	Diet	AG	OP	0.1565	0.03856	73	4.06	0.0001	0.156483	0.000122898	0.00427344		FBgn0134133	FBtr0162097		GOTERM_CC_FAT	GO:0005743	mitochondrial inner membrane	17	0.00681353	FBGN0144243, FBGN0139593, FBGN0139696, FBGN0145025, FBGN0140722, FBGN0145847, FBGN0135788, FBGN0145476, FBGN0143231, FBGN0140892, FBGN0133957, FBGN0145182, FBGN0146342, FBGN0138839, FBGN0137933, FBGN0133665, FBGN0141824	2.00615	0.608061	0.0894121	7.72173
FBtr0172396	Diet	AG	OP	0.1566	0.03816	73	4.11	0.0001	0.156644	0.000104119	0.00376515		FBgn0134144	FBtr0162108		GOTERM_CC_FAT	GO:0031966	mitochondrial membrane	20	0.0075442	FBGN0144243, FBGN0139593, FBGN0144026, FBGN0145025, FBGN0139696, FBGN0140722, FBGN0145847, FBGN0135788, FBGN0069601, FBGN0145476, FBGN0143231, FBGN0133957, FBGN0140892, FBGN0145182, FBGN0146342, FBGN0138839, FBGN0137933, FBGN0133665, FBGN0140549, FBGN0141824	1.85229	0.645651	0.0900047	8.51654
FBtr0172888	Diet	AG	OP	0.1574	0.04109	73	3.83	0.0003	0.157403	0.000267964	0.00769675		FBgn0134178	FBtr0162142		GOTERM_CC_FAT	GO:0019866	organelle inner membrane	17	0.0080341	FBGN0144243, FBGN0139593, FBGN0139696, FBGN0145025, FBGN0140722, FBGN0145847, FBGN0135788, FBGN0145476, FBGN0143231, FBGN0140892, FBGN0133957, FBGN0145182, FBGN0146342, FBGN0138839, FBGN0137933, FBGN0133665, FBGN0141824	1.97431	0.668828	0.0879798	9.04593
FBtr0167469	Diet	AG	OP	0.1576	0.03448	73	4.57	<.0001	0.157604	1.93763e-05	0.00101731		FBgn0134179	FBtr0162143		GOTERM_CC_FAT	GO:0031967	organelle envelope	26	0.0104377	FBGN0139593, FBGN0143082, FBGN0139696, FBGN0140722, FBGN0145847, FBGN0069601, FBGN0143231, FBGN0133957, FBGN0140892, FBGN0142646, FBGN0146342, FBGN0144243, FBGN0144026, FBGN0145025, FBGN0144288, FBGN0135788, FBGN0145476, FBGN0143436, FBGN0145182, FBGN0138839, FBGN0137933, FBGN0145126, FBGN0133665, FBGN0143093, FBGN0140549, FBGN0141824	1.63992	0.762473	0.104681	11.6029
FBtr0172787	Diet	AG	OP	0.1576	0.03731	73	4.23	<.0001	0.157638	6.80946e-05	0.00271636		FBgn0134180	FBtr0162144		GOTERM_CC_FAT	GO:0031975	envelope	26	0.0104377	FBGN0139593, FBGN0143082, FBGN0139696, FBGN0140722, FBGN0145847, FBGN0069601, FBGN0143231, FBGN0133957, FBGN0140892, FBGN0142646, FBGN0146342, FBGN0144243, FBGN0144026, FBGN0145025, FBGN0144288, FBGN0135788, FBGN0145476, FBGN0143436, FBGN0145182, FBGN0138839, FBGN0137933, FBGN0145126, FBGN0133665, FBGN0143093, FBGN0140549, FBGN0141824	1.63992	0.762473	0.104681	11.6029
FBtr0163337	Diet	AG	OP	0.1578	0.04017	73	3.93	0.0002	0.157849	0.000191508	0.00598328		FBgn0134191	FBtr0162155		GOTERM_CC_FAT	GO:0031090	organelle membrane	24	0.27412	FBGN0144243, FBGN0139593, FBGN0144026, FBGN0139585, FBGN0144084, FBGN0147342, FBGN0145025, FBGN0139696, FBGN0140722, FBGN0145847, FBGN0135788, FBGN0069601, FBGN0145476, FBGN0143231, FBGN0133957, FBGN0140892, FBGN0145182, FBGN0142060, FBGN0146342, FBGN0138839, FBGN0137933, FBGN0133665, FBGN0140549, FBGN0141824	1.18647	1	0.746296	97.6848
FBtr0171066	Diet	AG	OP	0.158	0.03299	73	4.79	<.0001	0.157996	8.54117e-06	0.000529682		FBgn0134204	FBtr0162168
FBtr0171153	Diet	AG	OP	0.1581	0.03927	73	4.03	0.0001	0.158093	0.000137315	0.00465262		FBgn0134227	FBtr0162191		Annotation Cluster 11	Enrichment Score: 2.408669071702334
FBtr0161934	Diet	AG	OP	0.1582	0.03411	73	4.64	<.0001	0.158183	1.51309e-05	0.000835641		FBgn0134253	FBtr0162218		Category	Term		Count	PValue	Genes	Fold Enrichment	Bonferroni	Benjamini	FDR
FBtr0168078	Diet	AG	OP	0.1588	0.0319	73	4.98	<.0001	0.158809	4.14882e-06	0.000295305		FBgn0134260	FBtr0162225		GOTERM_BP_FAT	GO:0015980	energy derivation by oxidation of organic compounds	20	2.55589e-07	FBGN0139593, FBGN0144026, FBGN0138979, FBGN0143662, FBGN0133973, FBGN0135267, FBGN0140722, FBGN0146344, FBGN0142646, FBGN0141742, FBGN0142933, FBGN0145353, FBGN0142042, FBGN0144766, FBGN0137933, FBGN0145126, FBGN0139183, FBGN0145420, FBGN0137938, FBGN0137460	3.66355	0.000125231	2.08729e-05	0.000367012
FBtr0173485	Diet	AG	OP	0.1596	0.03316	73	4.81	<.0001	0.159639	7.77748e-06	0.000491324		FBgn0134287	FBtr0162252		GOTERM_BP_FAT	GO:0045333	cellular respiration	18	8.45517e-07	FBGN0139593, FBGN0144026, FBGN0143662, FBGN0133973, FBGN0135267, FBGN0140722, FBGN0146344, FBGN0142646, FBGN0142933, FBGN0145353, FBGN0142042, FBGN0144766, FBGN0137933, FBGN0145126, FBGN0139183, FBGN0145420, FBGN0137938, FBGN0137460	3.74276	0.000414218	5.91844e-05	0.00121411
FBtr0172395	Diet	AG	OP	0.1599	0.03869	73	4.13	<.0001	0.15993	9.4007e-05	0.00348251		FBgn0134312	FBtr0162277		GOTERM_BP_FAT	GO:0006084	acetyl-CoA metabolic process	9	0.0140387	FBGN0145353, FBGN0142042, FBGN0144766, FBGN0135267, FBGN0145126, FBGN0144693, FBGN0139183, FBGN0145420, FBGN0137938	2.66312	0.99902	0.166655	18.3736
FBtr0161437	Diet	AG	OP	0.1599	0.03955	73	4.04	0.0001	0.159873	0.000129715	0.0044527		FBgn0134317	FBtr0162282		KEGG_PATHWAY	dmo00020:Citrate cycle (TCA cycle)		10	0.0162628	FBGN0147479, FBGN0146498, FBGN0142042, FBGN0144999, FBGN0137661, FBGN0135267, FBGN0143153, FBGN0145126, FBGN0145420, FBGN0137938	2.39647	0.72619	0.149486	15.9601
FBtr0170799	Diet	AG	OP	0.16	0.03314	73	4.83	<.0001	0.160003	7.35408e-06	0.000469509		FBgn0134331	FBtr0162296		GOTERM_BP_FAT	GO:0006732	coenzyme metabolic process	15	0.0281386	FBGN0143547, FBGN0135267, FBGN0143077, FBGN0141769, FBGN0146420, FBGN0132960, FBGN0145353, FBGN0142042, FBGN0144766, FBGN0145126, FBGN0144693, FBGN0139183, FBGN0133832, FBGN0145420, FBGN0137938	1.83178	0.999999	0.272292	33.625
FBtr0168002	Diet	AG	OP	0.1606	0.04052	73	3.96	0.0002	0.16062	0.000169852	0.00546619		FBgn0134334	FBtr0162299		GOTERM_BP_FAT	GO:0009109	coenzyme catabolic process	8	0.035083	FBGN0145353, FBGN0142042, FBGN0144766, FBGN0135267, FBGN0145126, FBGN0139183, FBGN0145420, FBGN0137938	2.46191	1	0.316428	40.1198
FBtr0174071	Diet	AG	OP	0.161	0.03718	73	4.33	<.0001	0.160999	4.6736e-05	0.0020313		FBgn0134364	FBtr0162329		GOTERM_BP_FAT	GO:0006099	tricarboxylic acid cycle	8	0.035083	FBGN0145353, FBGN0142042, FBGN0144766, FBGN0135267, FBGN0145126, FBGN0139183, FBGN0145420, FBGN0137938	2.46191	1	0.316428	40.1198
FBtr0170433	Diet	AG	OP	0.1613	0.03969	73	4.06	0.0001	0.161323	0.000119985	0.0041961		FBgn0134378	FBtr0162343		GOTERM_BP_FAT	GO:0009060	aerobic respiration	8	0.035083	FBGN0145353, FBGN0142042, FBGN0144766, FBGN0135267, FBGN0145126, FBGN0139183, FBGN0145420, FBGN0137938	2.46191	1	0.316428	40.1198
FBtr0160833	Diet	AG	OP	0.1614	0.03588	73	4.5	<.0001	0.161363	2.54142e-05	0.00126063		FBgn0134387	FBtr0162352		GOTERM_BP_FAT	GO:0046356	acetyl-CoA catabolic process	8	0.035083	FBGN0145353, FBGN0142042, FBGN0144766, FBGN0135267, FBGN0145126, FBGN0139183, FBGN0145420, FBGN0137938	2.46191	1	0.316428	40.1198
FBtr0175382	Diet	AG	OP	0.1617	0.03812	73	4.24	<.0001	0.161697	6.41092e-05	0.00259356		FBgn0134426	FBtr0162392		GOTERM_BP_FAT	GO:0051186	cofactor metabolic process	17	0.0354777	FBGN0143547, FBGN0135267, FBGN0143077, FBGN0137354, FBGN0141769, FBGN0146420, FBGN0132960, FBGN0145353, FBGN0142042, FBGN0144766, FBGN0145126, FBGN0144693, FBGN0139183, FBGN0133832, FBGN0145439, FBGN0145420, FBGN0137938	1.69856	1	0.313805	40.4705
FBtr0165224	Diet	AG	OP	0.1617	0.03971	73	4.07	0.0001	0.161677	0.000117163	0.00412054		FBgn0134435	FBtr0162401		GOTERM_BP_FAT	GO:0051187	cofactor catabolic process	8	0.0428362	FBGN0145353, FBGN0142042, FBGN0144766, FBGN0135267, FBGN0145126, FBGN0139183, FBGN0145420, FBGN0137938	2.36722	1	0.36041	46.6699
FBtr0174114	Diet	AG	OP	0.162	0.04245	73	3.82	0.0003	0.161985	0.000281706	0.00798788		FBgn0134464	FBtr0162430
FBtr0173437	Diet	AG	OP	0.1621	0.04052	73	4	0.0002	0.16207	0.000150255	0.00498036		FBgn0134485	FBtr0162451		Annotation Cluster 12	Enrichment Score: 2.1680051404334173
FBtr0171489	Diet	AG	OP	0.1625	0.03532	73	4.6	<.0001	0.162464	1.73555e-05	0.000932089		FBgn0134498	FBtr0162464		Category	Term		Count	PValue	Genes	Fold Enrichment	Bonferroni	Benjamini	FDR
FBtr0165934	Diet	AG	OP	0.1625	0.03676	73	4.42	<.0001	0.162519	3.3545e-05	0.00156846		FBgn0134519	FBtr0162485		GOTERM_MF_FAT	GO:0003796	lysozyme activity	7	0.00183807	FBGN0139509, FBGN0139510, FBGN0139385, FBGN0135748, FBGN0139389, FBGN0139390, FBGN0139391	4.62667	0.578818	0.0293767	2.59209
FBtr0167880	Diet	AG	OP	0.1626	0.04051	73	4.01	0.0001	0.162575	0.000143349	0.00480513		FBgn0134521	FBtr0162487		GOTERM_BP_FAT	GO:0016998	cell wall macromolecule catabolic process	6	0.013056	FBGN0139509, FBGN0139510, FBGN0139385, FBGN0139389, FBGN0139390, FBGN0139391	3.84673	0.998403	0.159739	17.1976
FBtr0174429	Diet	AG	OP	0.1629	0.04369	73	3.73	0.0004	0.162868	0.000378452	0.00993652		FBgn0134529	FBtr0162495		GOTERM_BP_FAT	GO:0044036	cell wall macromolecule metabolic process	6	0.013056	FBGN0139509, FBGN0139510, FBGN0139385, FBGN0139389, FBGN0139390, FBGN0139391	3.84673	0.998403	0.159739	17.1976
FBtr0172987	Diet	AG	OP	0.1631	0.03473	73	4.7	<.0001	0.163089	1.21524e-05	0.0007018		FBgn0134531	FBtr0162497
FBtr0171107	Diet	AG	OP	0.1634	0.03977	73	4.11	0.0001	0.16341	0.000102821	0.00372996		FBgn0134571	FBtr0162537		Annotation Cluster 13	Enrichment Score: 1.6685172808387596
FBtr0167527	Diet	AG	OP	0.1635	0.04013	73	4.07	0.0001	0.163494	0.000116052	0.00409005		FBgn0134573	FBtr0162539		Category	Term		Count	PValue	Genes	Fold Enrichment	Bonferroni	Benjamini	FDR
FBtr0167563	Diet	AG	OP	0.1636	0.03763	73	4.35	<.0001	0.163609	4.38255e-05	0.00193295		FBgn0134575	FBtr0162541		GOTERM_MF_FAT	GO:0016811	hydrolase activity, acting on carbon-nitrogen (but not peptide) bonds, in linear amides	16	0.000100487	FBGN0146624, FBGN0139221, FBGN0138919, FBGN0138923, FBGN0139047, FBGN0134693, FBGN0145510, FBGN0145747, FBGN0145746, FBGN0145744, FBGN0141547, FBGN0143505, FBGN0141548, FBGN0140868, FBGN0145184, FBGN0134865	3.0215	0.0461331	0.00277444	0.14335
FBtr0166467	Diet	AG	OP	0.1637	0.03839	73	4.26	<.0001	0.163739	5.90545e-05	0.00243571		FBgn0134582	FBtr0162548		GOTERM_BP_FAT	GO:0000272	polysaccharide catabolic process	11	0.00429568	FBGN0140002, FBGN0140003, FBGN0139221, FBGN0141547, FBGN0141714, FBGN0143505, FBGN0141548, FBGN0142856, FBGN0145184, FBGN0134865, FBGN0134693	2.72994	0.878691	0.0725684	5.99448
FBtr0173890	Diet	AG	OP	0.1637	0.0401	73	4.08	0.0001	0.163668	0.000113126	0.00401197		FBgn0134601	FBtr0162567		GOTERM_BP_FAT	GO:0006026	aminoglycan catabolic process	11	0.00429568	FBGN0140002, FBGN0140003, FBGN0139221, FBGN0141547, FBGN0141714, FBGN0143505, FBGN0141548, FBGN0142856, FBGN0145184, FBGN0134865, FBGN0134693	2.72994	0.878691	0.0725684	5.99448
FBtr0164127	Diet	AG	OP	0.164	0.03731	73	4.39	<.0001	0.163977	3.69409e-05	0.00169197		FBgn0134605	FBtr0162572		GOTERM_MF_FAT	GO:0008745	N-acetylmuramoyl-L-alanine amidase activity	7	0.00478126	FBGN0139221, FBGN0141547, FBGN0143505, FBGN0141548, FBGN0145184, FBGN0134865, FBGN0134693	3.96571	0.894873	0.0641054	6.61287
FBtr0173022	Diet	AG	OP	0.1641	0.02754	73	5.96	<.0001	0.164088	8.30352e-08	1.14889e-05		FBgn0134632	FBtr0162599		GOTERM_BP_FAT	GO:0000270	peptidoglycan metabolic process	7	0.00554261	FBGN0139221, FBGN0141547, FBGN0143505, FBGN0141548, FBGN0145184, FBGN0134865, FBGN0134693	3.84673	0.934351	0.0867824	7.67087
FBtr0173580	Diet	AG	OP	0.1646	0.03948	73	4.17	<.0001	0.164634	8.29337e-05	0.00316371		FBgn0134635	FBtr0162602		GOTERM_BP_FAT	GO:0006027	glycosaminoglycan catabolic process	7	0.00554261	FBGN0139221, FBGN0141547, FBGN0143505, FBGN0141548, FBGN0145184, FBGN0134865, FBGN0134693	3.84673	0.934351	0.0867824	7.67087
FBtr0175375	Diet	AG	OP	0.1647	0.03442	73	4.78	<.0001	0.164667	8.7064e-06	0.000537837		FBgn0134636	FBtr0162603		GOTERM_BP_FAT	GO:0009253	peptidoglycan catabolic process	7	0.00554261	FBGN0139221, FBGN0141547, FBGN0143505, FBGN0141548, FBGN0145184, FBGN0134865, FBGN0134693	3.84673	0.934351	0.0867824	7.67087
FBtr0173046	Diet	AG	OP	0.1648	0.03839	73	4.29	<.0001	0.1648	5.35407e-05	0.00225835		FBgn0134645	FBtr0162612		GOTERM_BP_FAT	GO:0030203	glycosaminoglycan metabolic process	7	0.0117687	FBGN0139221, FBGN0141547, FBGN0143505, FBGN0141548, FBGN0145184, FBGN0134865, FBGN0134693	3.36589	0.996975	0.152733	15.6331
FBtr0170922	Diet	AG	OP	0.1648	0.03918	73	4.21	<.0001	0.164807	7.27894e-05	0.00285935		FBgn0134678	FBtr0162645		GOTERM_BP_FAT	GO:0005976	polysaccharide metabolic process	20	0.239115	FBGN0140002, FBGN0140003, FBGN0138979, FBGN0139221, FBGN0135848, FBGN0142856, FBGN0134693, FBGN0147292, FBGN0134498, FBGN0141742, FBGN0133796, FBGN0141547, FBGN0135692, FBGN0135712, FBGN0141714, FBGN0143505, FBGN0141548, FBGN0147023, FBGN0145184, FBGN0134865	1.25097	1	0.852351	98.024
FBtr0166200	Diet	AG	OP	0.165	0.0439	73	3.76	0.0003	0.165033	0.000341095	0.00920493		FBgn0134693	FBtr0162660		GOTERM_BP_FAT	GO:0006022	aminoglycan metabolic process	18	0.34587	FBGN0140002, FBGN0140003, FBGN0139221, FBGN0135848, FBGN0142856, FBGN0134693, FBGN0147292, FBGN0134498, FBGN0133796, FBGN0141547, FBGN0135692, FBGN0135712, FBGN0141714, FBGN0143505, FBGN0141548, FBGN0147023, FBGN0145184, FBGN0134865	1.18361	1	0.935208	99.7746
FBtr0169973	Diet	AG	OP	0.1651	0.03461	73	4.77	<.0001	0.165059	9.21911e-06	0.000563091		FBgn0134698	FBtr0162665		GOTERM_MF_FAT	GO:0004568	chitinase activity	4	0.363497	FBGN0140002, FBGN0140003, FBGN0141714, FBGN0142856	1.86622	1	0.95993	99.8418
FBtr0166778	Diet	AG	OP	0.1651	0.04323	73	3.82	0.0003	0.16511	0.000278231	0.00791504		FBgn0134715	FBtr0162683		GOTERM_BP_FAT	GO:0006032	chitin catabolic process	4	0.382384	FBGN0140002, FBGN0140003, FBGN0141714, FBGN0142856	1.81023	1	0.949659	99.9012
FBtr0172244	Diet	AG	OP	0.1653	0.04247	73	3.89	0.0002	0.165313	0.000217381	0.00658		FBgn0134726	FBtr0162694		GOTERM_BP_FAT	GO:0009057	macromolecule catabolic process	12	0.998086	FBGN0143703, FBGN0140002, FBGN0140003, FBGN0139221, FBGN0141547, FBGN0141714, FBGN0143505, FBGN0141548, FBGN0142856, FBGN0145184, FBGN0134865, FBGN0134693	0.546281	1	1	100
FBtr0173511	Diet	AG	OP	0.1654	0.02926	73	5.65	<.0001	0.165449	2.86495e-07	3.25915e-05		FBgn0134760	FBtr0162728
FBtr0174816	Diet	AG	OP	0.1654	0.04341	73	3.81	0.0003	0.16541	0.000286714	0.0080946		FBgn0134766	FBtr0162734		Annotation Cluster 14	Enrichment Score: 1.6371094586678674
FBtr0161145	Diet	AG	OP	0.1658	0.03452	73	4.8	<.0001	0.165835	8.08709e-06	0.000506794		FBgn0134779	FBtr0162747		Category	Term		Count	PValue	Genes	Fold Enrichment	Bonferroni	Benjamini	FDR
FBtr0163727	Diet	AG	OP	0.166	0.04279	73	3.88	0.0002	0.165994	0.000227324	0.0068042		FBgn0134800	FBtr0162768		GOTERM_BP_FAT	GO:0016052	carbohydrate catabolic process	22	0.000371473	FBGN0140002, FBGN0140003, FBGN0139221, FBGN0135979, FBGN0137661, FBGN0145049, FBGN0143077, FBGN0145662, FBGN0142856, FBGN0140276, FBGN0134693, FBGN0137505, FBGN0147479, FBGN0145919, FBGN0141547, FBGN0142679, FBGN0141714, FBGN0143505, FBGN0141548, FBGN0145184, FBGN0133832, FBGN0134865	2.25675	0.166445	0.0120637	0.532095
FBtr0161508	Diet	AG	OP	0.1665	0.03803	73	4.38	<.0001	0.166493	3.92788e-05	0.00177477		FBgn0134807	FBtr0162775		KEGG_PATHWAY	dmo00010:Glycolysis / Gluconeogenesis		12	0.00402147	FBGN0137505, FBGN0146498, FBGN0140404, FBGN0135979, FBGN0145919, FBGN0134312, FBGN0142679, FBGN0144999, FBGN0137661, FBGN0145662, FBGN0140930, FBGN0134957	2.55624	0.272642	0.0616829	4.18322
FBtr0169877	Diet	AG	OP	0.1665	0.04309	73	3.86	0.0002	0.16653	0.000239149	0.00706865		FBgn0134829	FBtr0162797		GOTERM_BP_FAT	GO:0019318	hexose metabolic process	17	0.0115134	FBGN0138840, FBGN0138979, FBGN0135979, FBGN0137661, FBGN0143257, FBGN0143077, FBGN0145049, FBGN0145662, FBGN0146873, FBGN0137505, FBGN0147479, FBGN0141742, FBGN0068806, FBGN0145919, FBGN0134312, FBGN0142679, FBGN0133832	1.92336	0.996567	0.153708	15.3196
FBtr0171257	Diet	AG	OP	0.1666	0.03592	73	4.64	<.0001	0.166559	1.51493e-05	0.000836353		FBgn0134834	FBtr0162802		GOTERM_BP_FAT	GO:0005996	monosaccharide metabolic process	17	0.0223288	FBGN0138840, FBGN0138979, FBGN0135979, FBGN0137661, FBGN0143257, FBGN0143077, FBGN0145049, FBGN0145662, FBGN0146873, FBGN0137505, FBGN0147479, FBGN0141742, FBGN0068806, FBGN0145919, FBGN0134312, FBGN0142679, FBGN0133832	1.79163	0.999984	0.23653	27.6941
FBtr0169972	Diet	AG	OP	0.1666	0.0397	73	4.2	<.0001	0.166559	7.56525e-05	0.00294584		FBgn0134862	FBtr0162830		GOTERM_BP_FAT	GO:0006006	glucose metabolic process	13	0.026798	FBGN0138979, FBGN0135979, FBGN0137661, FBGN0145049, FBGN0143077, FBGN0145662, FBGN0137505, FBGN0147479, FBGN0141742, FBGN0068806, FBGN0145919, FBGN0142679, FBGN0133832	1.96108	0.999998	0.266215	32.2981
FBtr0164800	Diet	AG	OP	0.1666	0.03985	73	4.18	<.0001	0.16657	8.00159e-05	0.00307798		FBgn0134863	FBtr0162831		GOTERM_BP_FAT	GO:0044275	cellular carbohydrate catabolic process	11	0.0511353	FBGN0137505, FBGN0147479, FBGN0135979, FBGN0145919, FBGN0142679, FBGN0137661, FBGN0143077, FBGN0145049, FBGN0145662, FBGN0133832, FBGN0140276	1.92336	1	0.396076	52.9386
FBtr0169884	Diet	AG	OP	0.1667	0.04249	73	3.92	0.0002	0.166683	0.000195888	0.00608668		FBgn0134865	FBtr0162833		GOTERM_BP_FAT	GO:0046164	alcohol catabolic process	11	0.0511353	FBGN0137505, FBGN0147479, FBGN0135979, FBGN0145919, FBGN0142679, FBGN0137661, FBGN0143077, FBGN0145049, FBGN0145662, FBGN0133832, FBGN0140276	1.92336	1	0.396076	52.9386
FBtr0165479	Diet	AG	OP	0.1669	0.0373	73	4.48	<.0001	0.166936	2.74959e-05	0.00134131		FBgn0134876	FBtr0162844		GOTERM_BP_FAT	GO:0006007	glucose catabolic process	10	0.0660513	FBGN0137505, FBGN0147479, FBGN0135979, FBGN0145919, FBGN0142679, FBGN0137661, FBGN0143077, FBGN0145049, FBGN0145662, FBGN0133832	1.92336	1	0.462091	62.5154
FBtr0170387	Diet	AG	OP	0.167	0.04032	73	4.14	<.0001	0.166951	9.18741e-05	0.00342159		FBgn0134883	FBtr0162851		GOTERM_BP_FAT	GO:0019320	hexose catabolic process	10	0.0660513	FBGN0137505, FBGN0147479, FBGN0135979, FBGN0145919, FBGN0142679, FBGN0137661, FBGN0143077, FBGN0145049, FBGN0145662, FBGN0133832	1.92336	1	0.462091	62.5154
FBtr0168032	Diet	AG	OP	0.1671	0.03885	73	4.3	<.0001	0.167138	5.1589e-05	0.00219383		FBgn0134885	FBtr0162853		GOTERM_BP_FAT	GO:0046365	monosaccharide catabolic process	10	0.0660513	FBGN0137505, FBGN0147479, FBGN0135979, FBGN0145919, FBGN0142679, FBGN0137661, FBGN0143077, FBGN0145049, FBGN0145662, FBGN0133832	1.92336	1	0.462091	62.5154
FBtr0174465	Diet	AG	OP	0.1672	0.04109	73	4.07	0.0001	0.16717	0.000118396	0.00415346		FBgn0134892	FBtr0162860		GOTERM_BP_FAT	GO:0006096	glycolysis	8	0.12654	FBGN0137505, FBGN0147479, FBGN0135979, FBGN0145919, FBGN0142679, FBGN0137661, FBGN0145049, FBGN0145662	1.86508	1	0.662698	85.6688
FBtr0164651	Diet	AG	OP	0.1673	0.03964	73	4.22	<.0001	0.167349	6.89855e-05	0.00274405		FBgn0134894	FBtr0162862
FBtr0164304	Diet	AG	OP	0.1673	0.03992	73	4.19	<.0001	0.167307	7.69545e-05	0.00298542		FBgn0134898	FBtr0162866		Annotation Cluster 15	Enrichment Score: 1.4802051280084905
FBtr0175415	Diet	AG	OP	0.1674	0.04252	73	3.94	0.0002	0.167444	0.00018624	0.00586021		FBgn0134904	FBtr0162872		Category	Term		Count	PValue	Genes	Fold Enrichment	Bonferroni	Benjamini	FDR
FBtr0170719	Diet	AG	OP	0.1676	0.03978	73	4.21	<.0001	0.167558	7.14493e-05	0.00281939		FBgn0134906	FBtr0162874		GOTERM_MF_FAT	GO:0031406	carboxylic acid binding	11	0.0275022	FBGN0137979, FBGN0133308, FBGN0146498, FBGN0147379, FBGN0136052, FBGN0146727, FBGN0137251, FBGN0136051, FBGN0134378, FBGN0145420, FBGN0134956	2.12794	0.999998	0.273622	32.8402
FBtr0170028	Diet	AG	OP	0.1677	0.04407	73	3.81	0.0003	0.167702	0.000291778	0.00819949		FBgn0134917	FBtr0162885		GOTERM_MF_FAT	GO:0043176	amine binding	5	0.0280065	FBGN0141083, FBGN0137979, FBGN0147379, FBGN0146727, FBGN0137251	3.96571	0.999998	0.272309	33.3357
FBtr0163618	Diet	AG	OP	0.168	0.04448	73	3.78	0.0003	0.168026	0.000320337	0.00878576		FBgn0134951	FBtr0162919		GOTERM_MF_FAT	GO:0016597	amino acid binding	4	0.0470715	FBGN0137979, FBGN0147379, FBGN0146727, FBGN0137251	4.53224	1	0.382548	49.756
FBtr0173255	Diet	AG	OP	0.1683	0.0444	73	3.79	0.0003	0.168333	0.000306456	0.00850154		FBgn0134954	FBtr0162922
FBtr0166816	Diet	AG	OP	0.1684	0.04479	73	3.76	0.0003	0.168438	0.000339096	0.00916479		FBgn0134956	FBtr0162924		Annotation Cluster 16	Enrichment Score: 1.4690429093234945
FBtr0174305	Diet	AG	OP	0.1685	0.04	73	4.21	<.0001	0.168458	7.15236e-05	0.00282147		FBgn0134957	FBtr0162925		Category	Term		Count	PValue	Genes	Fold Enrichment	Bonferroni	Benjamini	FDR
FBtr0171667	Diet	AG	OP	0.1687	0.04447	73	3.79	0.0003	0.168703	0.00030382	0.00844783		FBgn0134966	FBtr0162934		GOTERM_MF_FAT	GO:0019842	vitamin binding	16	0.032065	FBGN0139104, FBGN0138188, FBGN0147379, FBGN0145049, FBGN0142058, FBGN0134331, FBGN0133308, FBGN0134178, FBGN0134678, FBGN0146727, FBGN0136261, FBGN0139979, FBGN0144238, FBGN0137251, FBGN0134378, FBGN0140980	1.76254	1	0.293989	37.201
FBtr0166476	Diet	AG	OP	0.1688	0.0334	73	5.05	<.0001	0.168756	3.11577e-06	0.000233781		FBgn0134968	FBtr0162936		GOTERM_MF_FAT	GO:0030170	pyridoxal phosphate binding	11	0.0321759	FBGN0139104, FBGN0138188, FBGN0134331, FBGN0134178, FBGN0134678, FBGN0146727, FBGN0136261, FBGN0139979, FBGN0144238, FBGN0142058, FBGN0140980	2.07728	1	0.289357	37.3036
FBtr0173929	Diet	AG	OP	0.1689	0.04403	73	3.84	0.0003	0.168906	0.000262885	0.00758651		FBgn0134982	FBtr0162950		GOTERM_MF_FAT	GO:0070279	vitamin B6 binding	11	0.0321759	FBGN0139104, FBGN0138188, FBGN0134331, FBGN0134178, FBGN0134678, FBGN0146727, FBGN0136261, FBGN0139979, FBGN0144238, FBGN0142058, FBGN0140980	2.07728	1	0.289357	37.3036
FBtr0167368	Diet	AG	OP	0.169	0.03884	73	4.35	<.0001	0.168955	4.35289e-05	0.00192271		FBgn0134986	FBtr0162954		GOTERM_MF_FAT	GO:0016831	carboxy-lyase activity	7	0.0400621	FBGN0134178, FBGN0134678, FBGN0144202, FBGN0139979, FBGN0142058, FBGN0143131, FBGN0140980	2.64381	1	0.341477	44.2148
FBtr0164517	Diet	AG	OP	0.1693	0.03834	73	4.42	<.0001	0.16929	3.43292e-05	0.0015973		FBgn0134994	FBtr0162962
FBtr0166824	Diet	AG	OP	0.1693	0.04134	73	4.09	0.0001	0.16927	0.000108093	0.00387427		FBgn0135002	FBtr0162970		Annotation Cluster 17	Enrichment Score: 1.454450363561878
FBtr0168380	Diet	AG	OP	0.1696	0.04413	73	3.84	0.0003	0.169605	0.000256958	0.00745826		FBgn0135003	FBtr0162971		Category	Term		Count	PValue	Genes	Fold Enrichment	Bonferroni	Benjamini	FDR
FBtr0166773	Diet	AG	OP	0.1697	0.04544	73	3.74	0.0004	0.169743	0.000368969	0.00975306		FBgn0135021	FBtr0162989		KEGG_PATHWAY	dmo00511:Other glycan degradation		7	0.0033971	FBGN0146278, FBGN0145510, FBGN0145579, FBGN0134056, FBGN0143257, FBGN0137831, FBGN0145580	4.12931	0.235725	0.0649982	3.5443
FBtr0164696	Diet	AG	OP	0.1698	0.03324	73	5.11	<.0001	0.169763	2.52394e-06	0.000196823		FBgn0135041	FBtr0163009		KEGG_PATHWAY	dmo00531:Glycosaminoglycan degradation		4	0.099476	FBGN0146278, FBGN0134056, FBGN0137831, FBGN0139074	3.40832	0.999746	0.498319	67.0816
FBtr0162019	Diet	AG	OP	0.1699	0.03305	73	5.14	<.0001	0.169887	2.21264e-06	0.000176855		FBgn0135044	FBtr0163012		KEGG_PATHWAY	dmo00604:Glycosphingolipid biosynthesis		3	0.128181	FBGN0146278, FBGN0134056, FBGN0137831	4.60123	0.99998	0.514437	76.6524
FBtr0169862	Diet	AG	OP	0.1699	0.03902	73	4.35	<.0001	0.169903	4.27714e-05	0.00189629		FBgn0135059	FBtr0163027
FBtr0164346	Diet	AG	OP	0.1706	0.03825	73	4.46	<.0001	0.170642	2.90173e-05	0.00139944		FBgn0135060	FBtr0163028		Annotation Cluster 18	Enrichment Score: 1.451936985901834
FBtr0163060	Diet	AG	OP	0.1708	0.04465	73	3.83	0.0003	0.170838	0.000272329	0.00778926		FBgn0135061	FBtr0163029		Category	Term		Count	PValue	Genes	Fold Enrichment	Bonferroni	Benjamini	FDR
FBtr0171183	Diet	AG	OP	0.1709	0.04037	73	4.23	<.0001	0.170864	6.62443e-05	0.00266008		FBgn0135066	FBtr0163034		KEGG_PATHWAY	dmo00330:Arginine and proline metabolism		10	0.000918688	FBGN0138466, FBGN0144202, FBGN0137910, FBGN0140404, FBGN0147514, FBGN0136323, FBGN0140553, FBGN0136261, FBGN0133029, FBGN0143131	3.48578	0.0700363	0.0239127	0.969951
FBtr0169503	Diet	AG	OP	0.1711	0.03146	73	5.44	<.0001	0.171053	6.8357e-07	6.72352e-05		FBgn0135079	FBtr0163047		GOTERM_BP_FAT	GO:0009064	glutamine family amino acid metabolic process	7	0.0117687	FBGN0138466, FBGN0137979, FBGN0137910, FBGN0147514, FBGN0136323, FBGN0133029, FBGN0135400	3.36589	0.996975	0.152733	15.6331
FBtr0169768	Diet	AG	OP	0.1711	0.0431	73	3.97	0.0002	0.171148	0.000165848	0.005368		FBgn0135093	FBtr0163061		GOTERM_BP_FAT	GO:0009309	amine biosynthetic process	8	0.0516166	FBGN0138466, FBGN0138000, FBGN0133308, FBGN0144202, FBGN0147514, FBGN0136323, FBGN0133029, FBGN0143131	2.27954	1	0.393099	53.2802
FBtr0167393	Diet	AG	OP	0.1712	0.04147	73	4.13	<.0001	0.171181	9.60577e-05	0.00354003		FBgn0135113	FBtr0163081		GOTERM_BP_FAT	GO:0046394	carboxylic acid biosynthetic process	10	0.0574931	FBGN0138466, FBGN0137349, FBGN0138000, FBGN0133248, FBGN0147514, FBGN0136323, FBGN0133029, FBGN0147048, FBGN0147047, FBGN0147046	1.97268	1	0.421567	57.2694
FBtr0165452	Diet	AG	OP	0.1714	0.03751	73	4.57	<.0001	0.171431	1.94236e-05	0.00101926		FBgn0135125	FBtr0163093		GOTERM_BP_FAT	GO:0016053	organic acid biosynthetic process	10	0.0574931	FBGN0138466, FBGN0137349, FBGN0138000, FBGN0133248, FBGN0147514, FBGN0136323, FBGN0133029, FBGN0147048, FBGN0147047, FBGN0147046	1.97268	1	0.421567	57.2694
FBtr0172689	Diet	AG	OP	0.1714	0.0381	73	4.5	<.0001	0.171412	2.52393e-05	0.00125355		FBgn0135142	FBtr0163110		GOTERM_BP_FAT	GO:0009084	glutamine family amino acid biosynthetic process	4	0.12993	FBGN0138466, FBGN0147514, FBGN0136323, FBGN0133029	3.07738	1	0.661262	86.4473
FBtr0172950	Diet	AG	OP	0.1715	0.04147	73	4.13	<.0001	0.171483	9.38167e-05	0.0034769		FBgn0135144	FBtr0163112		GOTERM_BP_FAT	GO:0008652	cellular amino acid biosynthetic process	5	0.286294	FBGN0138466, FBGN0138000, FBGN0147514, FBGN0136323, FBGN0133029	1.83178	1	0.896062	99.2118
FBtr0162851	Diet	AG	OP	0.1717	0.04109	73	4.18	<.0001	0.171715	8.03456e-05	0.00308767		FBgn0135146	FBtr0163114
FBtr0172390	Diet	AG	OP	0.1718	0.04122	73	4.17	<.0001	0.171833	8.33567e-05	0.00317633		FBgn0135163	FBtr0163131
FBtr0167487	Diet	AG	OP	0.1722	0.0389	73	4.43	<.0001	0.172248	3.27965e-05	0.00154067		FBgn0135165	FBtr0163133
FBtr0164107	Diet	AG	OP	0.1724	0.03498	73	4.93	<.0001	0.172407	5.0114e-06	0.000344226		FBgn0135183	FBtr0163151
FBtr0175220	Diet	AG	OP	0.1726	0.03838	73	4.5	<.0001	0.172639	2.53686e-05	0.00125868		FBgn0135193	FBtr0163161
FBtr0174449	Diet	AG	OP	0.1728	0.03743	73	4.62	<.0001	0.17283	1.62814e-05	0.000885905		FBgn0135196	FBtr0163164
FBtr0171673	Diet	AG	OP	0.1729	0.04407	73	3.92	0.0002	0.172914	0.000195303	0.00607317		FBgn0135206	FBtr0163174
FBtr0175458	Diet	AG	OP	0.173	0.04194	73	4.12	<.0001	0.17299	9.71639e-05	0.00357133		FBgn0135212	FBtr0163180
FBtr0163629	Diet	AG	OP	0.1732	0.03143	73	5.51	<.0001	0.173183	5.10671e-07	5.27949e-05		FBgn0135217	FBtr0163185
FBtr0175541	Diet	AG	OP	0.1736	0.04126	73	4.21	<.0001	0.173577	7.27832e-05	0.00285918		FBgn0135237	FBtr0163205
FBtr0172382	Diet	AG	OP	0.1737	0.03769	73	4.61	<.0001	0.173657	1.68728e-05	0.000911271		FBgn0135239	FBtr0163207
FBtr0169728	Diet	AG	OP	0.1737	0.03847	73	4.51	<.0001	0.17366	2.39135e-05	0.00120149		FBgn0135255	FBtr0163223
FBtr0171142	Diet	AG	OP	0.1742	0.03539	73	4.92	<.0001	0.174196	5.14746e-06	0.00035173		FBgn0135262	FBtr0163230
FBtr0169903	Diet	AG	OP	0.1745	0.03837	73	4.55	<.0001	0.174509	2.10613e-05	0.00108685		FBgn0135267	FBtr0163235
FBtr0165909	Diet	AG	OP	0.1745	0.04193	73	4.16	<.0001	0.174537	8.4919e-05	0.00322107		FBgn0135272	FBtr0163240
FBtr0175065	Diet	AG	OP	0.1746	0.04307	73	4.05	0.0001	0.174613	0.000124551	0.00431656		FBgn0135279	FBtr0163247
FBtr0166747	Diet	AG	OP	0.1749	0.04418	73	3.96	0.0002	0.174921	0.000172724	0.00553627		FBgn0135305	FBtr0163273
FBtr0168916	Diet	AG	OP	0.1751	0.04403	73	3.98	0.0002	0.175121	0.0001625	0.00528629		FBgn0135308	FBtr0163276
FBtr0167595	Diet	AG	OP	0.1752	0.02362	73	7.42	<.0001	0.175174	1.75857e-10	5.52246e-08		FBgn0135321	FBtr0163289
FBtr0168257	Diet	AG	OP	0.1755	0.02852	73	6.16	<.0001	0.175547	3.66086e-08	5.72366e-06		FBgn0135334	FBtr0163302
FBtr0166938	Diet	AG	OP	0.1755	0.04644	73	3.78	0.0003	0.175469	0.000319622	0.00877123		FBgn0135354	FBtr0163322
FBtr0172652	Diet	AG	OP	0.1756	0.033	73	5.32	<.0001	0.175639	1.08048e-06	9.83421e-05		FBgn0135359	FBtr0163327
FBtr0174475	Diet	AG	OP	0.1758	0.03371	73	5.21	<.0001	0.175773	1.65984e-06	0.000139866		FBgn0135360	FBtr0163328
FBtr0169865	Diet	AG	OP	0.1761	0.03262	73	5.4	<.0001	0.17612	7.99574e-07	7.65891e-05		FBgn0135368	FBtr0163336
FBtr0168740	Diet	AG	OP	0.1761	0.03929	73	4.48	<.0001	0.176132	2.68353e-05	0.00131564		FBgn0135369	FBtr0163337
FBtr0163133	Diet	AG	OP	0.1762	0.03381	73	5.21	<.0001	0.176164	1.68472e-06	0.000141527		FBgn0135371	FBtr0163339
FBtr0174987	Diet	AG	OP	0.1764	0.03759	73	4.69	<.0001	0.176433	1.22687e-05	0.00070723		FBgn0135381	FBtr0163349
FBtr0167486	Diet	AG	OP	0.1764	0.0391	73	4.51	<.0001	0.176395	2.41243e-05	0.00120991		FBgn0135393	FBtr0163361
FBtr0164334	Diet	AG	OP	0.1767	0.04495	73	3.93	0.0002	0.176727	0.00019017	0.00595113		FBgn0135400	FBtr0163368
FBtr0175502	Diet	AG	OP	0.1773	0.04413	73	4.02	0.0001	0.177323	0.000140919	0.00474398		FBgn0135404	FBtr0163372
FBtr0165436	Diet	AG	OP	0.1774	0.03988	73	4.45	<.0001	0.17737	3.04823e-05	0.00145536		FBgn0135437	FBtr0163405
FBtr0170162	Diet	AG	OP	0.1775	0.03547	73	5	<.0001	0.177483	3.75514e-06	0.000272136		FBgn0135440	FBtr0163408
FBtr0173660	Diet	AG	OP	0.1778	0.04592	73	3.87	0.0002	0.177799	0.000232811	0.00692853		FBgn0135456	FBtr0163424
FBtr0174498	Diet	AG	OP	0.1779	0.03534	73	5.03	<.0001	0.17791	3.33646e-06	0.000247199		FBgn0135461	FBtr0163429
FBtr0173648	Diet	AG	OP	0.178	0.03448	73	5.16	<.0001	0.178043	2.0203e-06	0.000164126		FBgn0135467	FBtr0163435
FBtr0166722	Diet	AG	OP	0.178	0.0366	73	4.86	<.0001	0.177997	6.43494e-06	0.00042132		FBgn0135485	FBtr0163453
FBtr0172861	Diet	AG	OP	0.178	0.04176	73	4.26	<.0001	0.178031	5.93739e-05	0.00244566		FBgn0135511	FBtr0163479
FBtr0170202	Diet	AG	OP	0.178	0.04407	73	4.04	0.0001	0.177959	0.000131696	0.00450563		FBgn0135512	FBtr0163480
FBtr0174102	Diet	AG	OP	0.1781	0.03584	73	4.97	<.0001	0.178132	4.27337e-06	0.000302442		FBgn0135514	FBtr0163482
FBtr0161245	Diet	AG	OP	0.1782	0.04385	73	4.06	0.0001	0.178223	0.000120123	0.00419951		FBgn0135524	FBtr0163492
FBtr0169545	Diet	AG	OP	0.1786	0.04187	73	4.26	<.0001	0.178585	5.90933e-05	0.00243689		FBgn0135552	FBtr0163520
FBtr0170724	Diet	AG	OP	0.1787	0.03245	73	5.51	<.0001	0.178712	5.17499e-07	5.33725e-05		FBgn0135592	FBtr0163560
FBtr0168105	Diet	AG	OP	0.1788	0.04685	73	3.82	0.0003	0.178759	0.000282199	0.00799821		FBgn0135595	FBtr0163563
FBtr0166475	Diet	AG	OP	0.1791	0.04104	73	4.37	<.0001	0.179124	4.11645e-05	0.00184055		FBgn0135599	FBtr0163567
FBtr0167773	Diet	AG	OP	0.1791	0.04419	73	4.05	0.0001	0.179148	0.000124324	0.00431034		FBgn0135611	FBtr0163579
FBtr0163117	Diet	AG	OP	0.1794	0.04108	73	4.37	<.0001	0.179431	4.08107e-05	0.00182815		FBgn0135613	FBtr0163581
FBtr0167071	Diet	AG	OP	0.1794	0.04616	73	3.89	0.0002	0.179375	0.000222239	0.00669046		FBgn0135627	FBtr0163595
FBtr0163585	Diet	AG	OP	0.1795	0.03889	73	4.62	<.0001	0.179533	1.63338e-05	0.000887998		FBgn0135650	FBtr0163618
FBtr0161777	Diet	AG	OP	0.1795	0.04574	73	3.92	0.0002	0.179507	0.000194557	0.00605591		FBgn0135661	FBtr0163629
FBtr0169544	Diet	AG	OP	0.1797	0.04777	73	3.76	0.0003	0.179675	0.000338741	0.00915788		FBgn0135677	FBtr0163645
FBtr0162918	Diet	AG	OP	0.1798	0.0334	73	5.38	<.0001	0.179795	8.51223e-07	8.06602e-05		FBgn0135689	FBtr0163657
FBtr0171079	Diet	AG	OP	0.1801	0.043	73	4.19	<.0001	0.180103	7.76465e-05	0.0030064		FBgn0135691	FBtr0163659
FBtr0169245	Diet	AG	OP	0.1801	0.04739	73	3.8	0.0003	0.18006	0.000298032	0.00832998		FBgn0135692	FBtr0163660
FBtr0175148	Diet	AG	OP	0.1802	0.04478	73	4.02	0.0001	0.180202	0.000138095	0.00467234		FBgn0135693	FBtr0163661
FBtr0171407	Diet	AG	OP	0.1803	0.04232	73	4.26	<.0001	0.180348	5.98781e-05	0.00246129		FBgn0135704	FBtr0163672
FBtr0174747	Diet	AG	OP	0.1805	0.0465	73	3.88	0.0002	0.180458	0.000226449	0.00678473		FBgn0135705	FBtr0163673
FBtr0172034	Diet	AG	OP	0.1806	0.04675	73	3.86	0.0002	0.180592	0.000240016	0.0070875		FBgn0135712	FBtr0163680
FBtr0171576	Diet	AG	OP	0.1807	0.04636	73	3.9	0.0002	0.180698	0.000213345	0.0064881		FBgn0135725	FBtr0163693
FBtr0169662	Diet	AG	OP	0.181	0.03746	73	4.83	<.0001	0.181031	7.23526e-06	0.000463293		FBgn0135726	FBtr0163694
FBtr0171273	Diet	AG	OP	0.1813	0.04497	73	4.03	0.0001	0.181315	0.000134372	0.00457574		FBgn0135747	FBtr0163715
FBtr0163659	Diet	AG	OP	0.1815	0.03857	73	4.71	<.0001	0.181547	1.16472e-05	0.00067845		FBgn0135748	FBtr0163716
FBtr0173179	Diet	AG	OP	0.1816	0.04076	73	4.46	<.0001	0.181635	2.95461e-05	0.00141976		FBgn0135759	FBtr0163727
FBtr0172055	Diet	AG	OP	0.1816	0.04179	73	4.35	<.0001	0.181593	4.42211e-05	0.00194673		FBgn0135788	FBtr0163756
FBtr0163756	Diet	AG	OP	0.1817	0.04476	73	4.06	0.0001	0.181723	0.000121843	0.00424511		FBgn0135811	FBtr0163779
FBtr0164804	Diet	AG	OP	0.1818	0.04584	73	3.97	0.0002	0.181842	0.000168377	0.00543045		FBgn0135828	FBtr0163796
FBtr0170798	Diet	AG	OP	0.182	0.03647	73	4.99	<.0001	0.182007	3.96562e-06	0.000284502		FBgn0135848	FBtr0163816
FBtr0173474	Diet	AG	OP	0.1821	0.04884	73	3.73	0.0004	0.182117	0.000376882	0.00990588		FBgn0135862	FBtr0163830
FBtr0169889	Diet	AG	OP	0.1824	0.04737	73	3.85	0.0003	0.182359	0.000251293	0.00733503		FBgn0135864	FBtr0163832
FBtr0166891	Diet	AG	OP	0.1828	0.04868	73	3.76	0.0003	0.182826	0.000345209	0.0092868		FBgn0135869	FBtr0163837
FBtr0161416	Diet	AG	OP	0.183	0.04663	73	3.92	0.0002	0.183021	0.00019461	0.00605715		FBgn0135872	FBtr0163840
FBtr0173918	Diet	AG	OP	0.1831	0.0456	73	4.02	0.0001	0.183076	0.000142536	0.00478448		FBgn0135887	FBtr0163855
FBtr0174358	Diet	AG	OP	0.1832	0.04683	73	3.91	0.0002	0.18322	0.000202861	0.00624786		FBgn0135891	FBtr0163859
FBtr0166751	Diet	AG	OP	0.1833	0.04445	73	4.12	<.0001	0.18331	9.72984e-05	0.00357514		FBgn0135902	FBtr0163870
FBtr0161636	Diet	AG	OP	0.1834	0.04381	73	4.19	<.0001	0.183395	7.83053e-05	0.00302632		FBgn0135912	FBtr0163880
FBtr0175050	Diet	AG	OP	0.1834	0.04827	73	3.8	0.0003	0.183354	0.000299168	0.00835316		FBgn0135915	FBtr0163883
FBtr0172043	Diet	AG	OP	0.1836	0.04677	73	3.93	0.0002	0.183616	0.000194038	0.00604381		FBgn0135936	FBtr0163904
FBtr0162430	Diet	AG	OP	0.1838	0.04087	73	4.5	<.0001	0.183843	2.53068e-05	0.00125631		FBgn0135940	FBtr0163908
FBtr0166574	Diet	AG	OP	0.184	0.03427	73	5.37	<.0001	0.184042	8.92165e-07	8.38738e-05		FBgn0135960	FBtr0163928
FBtr0161272	Diet	AG	OP	0.1841	0.04778	73	3.85	0.0002	0.184103	0.000248341	0.00727177		FBgn0135979	FBtr0163947
FBtr0162343	Diet	AG	OP	0.1842	0.03522	73	5.23	<.0001	0.18421	1.55317e-06	0.000132554		FBgn0135982	FBtr0163950
FBtr0167512	Diet	AG	OP	0.1844	0.04821	73	3.83	0.0003	0.184429	0.000272519	0.00779307		FBgn0135984	FBtr0163952
FBtr0166523	Diet	AG	OP	0.1845	0.04426	73	4.17	<.0001	0.184514	8.3141e-05	0.00316992		FBgn0136009	FBtr0163977
FBtr0166946	Diet	AG	OP	0.1846	0.04785	73	3.86	0.0002	0.184605	0.00024451	0.00718768		FBgn0136045	FBtr0164013
FBtr0165346	Diet	AG	OP	0.1846	0.04804	73	3.84	0.0003	0.184567	0.000258036	0.00748163		FBgn0136049	FBtr0164017
FBtr0162612	Diet	AG	OP	0.1852	0.04438	73	4.17	<.0001	0.185235	8.1705e-05	0.00312768		FBgn0136051	FBtr0164019
FBtr0174104	Diet	AG	OP	0.1853	0.04553	73	4.07	0.0001	0.185347	0.000117405	0.0041268		FBgn0136052	FBtr0164020
FBtr0170052	Diet	AG	OP	0.1854	0.03843	73	4.82	<.0001	0.185412	7.46672e-06	0.000475407		FBgn0136068	FBtr0164036
FBtr0165448	Diet	AG	OP	0.1854	0.04611	73	4.02	0.0001	0.185425	0.000139322	0.00470329		FBgn0136071	FBtr0164039
FBtr0167841	Diet	AG	OP	0.1854	0.04876	73	3.8	0.0003	0.185415	0.000294975	0.0082656		FBgn0136088	FBtr0164056
FBtr0175535	Diet	AG	OP	0.1856	0.04211	73	4.41	<.0001	0.185553	3.53976e-05	0.00163595		FBgn0136094	FBtr0164062
FBtr0173418	Diet	AG	OP	0.1857	0.03867	73	4.8	<.0001	0.185694	8.13882e-06	0.000509445		FBgn0136096	FBtr0164064
FBtr0169799	Diet	AG	OP	0.1857	0.04882	73	3.8	0.0003	0.18573	0.000292632	0.00821655		FBgn0136098	FBtr0164066
FBtr0165940	Diet	AG	OP	0.1858	0.03588	73	5.18	<.0001	0.185771	1.91068e-06	0.000156811		FBgn0136135	FBtr0164103
FBtr0170189	Diet	AG	OP	0.1858	0.03938	73	4.72	<.0001	0.185816	1.11396e-05	0.000654957		FBgn0136139	FBtr0164107
FBtr0170039	Diet	AG	OP	0.1859	0.04038	73	4.6	<.0001	0.185926	1.70861e-05	0.000920446		FBgn0136147	FBtr0164115
FBtr0174186	Diet	AG	OP	0.1859	0.0484	73	3.84	0.0003	0.185938	0.000257992	0.00748058		FBgn0136150	FBtr0164118
FBtr0170066	Diet	AG	OP	0.1861	0.04907	73	3.79	0.0003	0.186055	0.00030607	0.00849375		FBgn0136153	FBtr0164121
FBtr0174803	Diet	AG	OP	0.1862	0.04278	73	4.35	<.0001	0.186174	4.31096e-05	0.00190828		FBgn0136154	FBtr0164122
FBtr0162464	Diet	AG	OP	0.1865	0.04856	73	3.84	0.0003	0.186465	0.000259739	0.00751746		FBgn0136159	FBtr0164127
FBtr0171919	Diet	AG	OP	0.1866	0.04559	73	4.09	0.0001	0.186601	0.000108755	0.00389259		FBgn0136215	FBtr0164184
FBtr0163151	Diet	AG	OP	0.1874	0.03467	73	5.41	<.0001	0.187426	7.75589e-07	7.46916e-05		FBgn0136230	FBtr0164199
FBtr0175080	Diet	AG	OP	0.1877	0.045	73	4.17	<.0001	0.187715	8.24204e-05	0.0031489		FBgn0136231	FBtr0164200
FBtr0174087	Diet	AG	OP	0.1879	0.04173	73	4.5	<.0001	0.187898	2.4923e-05	0.00124141		FBgn0136248	FBtr0164217
FBtr0169218	Diet	AG	OP	0.1881	0.04845	73	3.88	0.0002	0.18814	0.000224228	0.00673601		FBgn0136249	FBtr0164218
FBtr0171728	Diet	AG	OP	0.1882	0.03614	73	5.21	<.0001	0.188173	1.7059e-06	0.000142955		FBgn0136261	FBtr0164231
FBtr0170823	Diet	AG	OP	0.1884	0.03026	73	6.23	<.0001	0.188409	2.73117e-08	4.45244e-06		FBgn0136267	FBtr0164237
FBtr0168677	Diet	AG	OP	0.1889	0.04181	73	4.52	<.0001	0.188924	2.34614e-05	0.00118375		FBgn0136271	FBtr0164241
FBtr0169901	Diet	AG	OP	0.189	0.03583	73	5.28	<.0001	0.188987	1.30266e-06	0.000114769		FBgn0136275	FBtr0164245
FBtr0168601	Diet	AG	OP	0.1891	0.04331	73	4.37	<.0001	0.189134	4.09217e-05	0.00183224		FBgn0136279	FBtr0164249
FBtr0167367	Diet	AG	OP	0.1892	0.04854	73	3.9	0.0002	0.189238	0.00021259	0.00647096		FBgn0136281	FBtr0164251
FBtr0169854	Diet	AG	OP	0.1893	0.04974	73	3.81	0.0003	0.189349	0.000290803	0.00817859		FBgn0136287	FBtr0164257
FBtr0163034	Diet	AG	OP	0.1894	0.04717	73	4.01	0.0001	0.18936	0.000142879	0.00479312		FBgn0136302	FBtr0164272
FBtr0163977	Diet	AG	OP	0.1896	0.04395	73	4.31	<.0001	0.189551	4.96777e-05	0.00213061		FBgn0136317	FBtr0164287
FBtr0174875	Diet	AG	OP	0.1898	0.0361	73	5.26	<.0001	0.189789	1.39775e-06	0.000121636		FBgn0136323	FBtr0164293
FBtr0171795	Diet	AG	OP	0.1901	0.04941	73	3.85	0.0003	0.190128	0.000252889	0.00737015		FBgn0136338	FBtr0164308
FBtr0167160	Diet	AG	OP	0.1901	0.04949	73	3.84	0.0003	0.190051	0.000259524	0.00751311		FBgn0136341	FBtr0164311
FBtr0160847	Diet	AG	OP	0.1902	0.04529	73	4.2	<.0001	0.190184	7.47766e-05	0.00291969		FBgn0136364	FBtr0164334
FBtr0170722	Diet	AG	OP	0.1903	0.03683	73	5.17	<.0001	0.190299	1.99107e-06	0.000162164		FBgn0136368	FBtr0164338
FBtr0173190	Diet	AG	OP	0.1903	0.04787	73	3.98	0.0002	0.190305	0.000163288	0.00530516		FBgn0136370	FBtr0164340
FBtr0171264	Diet	AG	OP	0.1905	0.03972	73	4.8	<.0001	0.190478	8.34e-06	0.000519576		FBgn0136376	FBtr0164346
FBtr0167852	Diet	AG	OP	0.1905	0.04334	73	4.39	<.0001	0.190493	3.69566e-05	0.00169256		FBgn0136377	FBtr0164347
FBtr0168833	Diet	AG	OP	0.1906	0.04764	73	4	0.0001	0.1906	0.000149916	0.00497194		FBgn0136381	FBtr0164351
FBtr0172027	Diet	AG	OP	0.1907	0.04681	73	4.07	0.0001	0.190714	0.000116159	0.00409287		FBgn0136396	FBtr0164366
FBtr0161317	Diet	AG	OP	0.1908	0.04551	73	4.19	<.0001	0.190844	7.62577e-05	0.00296424		FBgn0136423	FBtr0164393
FBtr0162604	Diet	AG	OP	0.1909	0.04556	73	4.19	<.0001	0.190851	7.75455e-05	0.00300357		FBgn0136426	FBtr0164396
FBtr0165748	Diet	AG	OP	0.191	0.04339	73	4.4	<.0001	0.190962	3.61666e-05	0.00166395		FBgn0136445	FBtr0164415
FBtr0174088	Diet	AG	OP	0.1911	0.04017	73	4.76	<.0001	0.191091	9.65702e-06	0.000584289		FBgn0136446	FBtr0164416
FBtr0167401	Diet	AG	OP	0.1915	0.0354	73	5.41	<.0001	0.19154	7.62303e-07	7.36304e-05		FBgn0136484	FBtr0164454
FBtr0168188	Diet	AG	OP	0.1916	0.04774	73	4.01	0.0001	0.191601	0.000143199	0.00480148		FBgn0136490	FBtr0164460
FBtr0169349	Diet	AG	OP	0.1917	0.04869	73	3.94	0.0002	0.191695	0.000186609	0.00586917		FBgn0136494	FBtr0164464
FBtr0161180	Diet	AG	OP	0.1919	0.04221	73	4.55	<.0001	0.191923	2.11538e-05	0.00109063		FBgn0136523	FBtr0164493
FBtr0168233	Diet	AG	OP	0.1923	0.04302	73	4.47	<.0001	0.192347	2.80113e-05	0.00136098		FBgn0136524	FBtr0164494
FBtr0167542	Diet	AG	OP	0.1924	0.0498	73	3.86	0.0002	0.192355	0.000240722	0.00710376		FBgn0136535	FBtr0164505
FBtr0173945	Diet	AG	OP	0.1926	0.04589	73	4.2	<.0001	0.192564	7.5478e-05	0.00294061		FBgn0136562	FBtr0164533
FBtr0173180	Diet	AG	OP	0.1927	0.04485	73	4.3	<.0001	0.192661	5.29023e-05	0.00223739		FBgn0136607	FBtr0164578
FBtr0163635	Diet	AG	OP	0.1928	0.04387	73	4.39	<.0001	0.192805	3.70103e-05	0.00169449		FBgn0136608	FBtr0164579
FBtr0163401	Diet	AG	OP	0.1928	0.04572	73	4.22	<.0001	0.192763	7.0343e-05	0.00278553		FBgn0136609	FBtr0164580
FBtr0168062	Diet	AG	OP	0.193	0.03819	73	5.05	<.0001	0.192975	3.11222e-06	0.000233557		FBgn0136641	FBtr0164612
FBtr0173613	Diet	AG	OP	0.1933	0.03395	73	5.69	<.0001	0.193261	2.44893e-07	2.85965e-05		FBgn0136643	FBtr0164614
FBtr0173039	Diet	AG	OP	0.1933	0.04701	73	4.11	0.0001	0.193322	0.000101533	0.00369349		FBgn0136660	FBtr0164631
FBtr0170555	Diet	AG	OP	0.1934	0.04496	73	4.3	<.0001	0.19344	5.16774e-05	0.00219668		FBgn0136680	FBtr0164651
FBtr0175594	Diet	AG	OP	0.1934	0.04956	73	3.9	0.0002	0.193391	0.000210415	0.00642156		FBgn0136688	FBtr0164659
FBtr0174807	Diet	AG	OP	0.1936	0.04359	73	4.44	<.0001	0.193647	3.11216e-05	0.00147897		FBgn0136689	FBtr0164660
FBtr0170800	Diet	AG	OP	0.1936	0.04845	73	4	0.0002	0.193601	0.000152377	0.00503397		FBgn0136697	FBtr0164668
FBtr0174649	Diet	AG	OP	0.1937	0.03401	73	5.69	<.0001	0.193701	2.42914e-07	2.84084e-05		FBgn0136708	FBtr0164679
FBtr0168008	Diet	AG	OP	0.1937	0.0424	73	4.57	<.0001	0.193695	1.95554e-05	0.00102482		FBgn0136760	FBtr0164731
FBtr0171272	Diet	AG	OP	0.1938	0.0405	73	4.79	<.0001	0.193818	8.66386e-06	0.000535743		FBgn0136765	FBtr0164736
FBtr0164971	Diet	AG	OP	0.1942	0.04744	73	4.09	0.0001	0.194236	0.000108011	0.00387205		FBgn0136776	FBtr0164747
FBtr0172830	Diet	AG	OP	0.1943	0.042	73	4.63	<.0001	0.194328	1.5714e-05	0.000861202		FBgn0136787	FBtr0164758
FBtr0163303	Diet	AG	OP	0.1944	0.04353	73	4.47	<.0001	0.194425	2.84282e-05	0.00137693		FBgn0136788	FBtr0164759
FBtr0163081	Diet	AG	OP	0.1945	0.04098	73	4.75	<.0001	0.194502	1.00598e-05	0.000603815		FBgn0136791	FBtr0164762
FBtr0164327	Diet	AG	OP	0.1945	0.05052	73	3.85	0.0003	0.194497	0.000250984	0.00732857		FBgn0136805	FBtr0164776
FBtr0163564	Diet	AG	OP	0.1946	0.04944	73	3.94	0.0002	0.194642	0.000186858	0.00587503		FBgn0136832	FBtr0164803
FBtr0174203	Diet	AG	OP	0.1946	0.05051	73	3.85	0.0002	0.194617	0.000248625	0.00727725		FBgn0136872	FBtr0164843
FBtr0162401	Diet	AG	OP	0.1947	0.04886	73	3.98	0.0002	0.194684	0.000158256	0.00518107		FBgn0136879	FBtr0164850
FBtr0172294	Diet	AG	OP	0.1948	0.0514	73	3.79	0.0003	0.194771	0.000308508	0.00854403		FBgn0136885	FBtr0164856
FBtr0171032	Diet	AG	OP	0.1949	0.04199	73	4.64	<.0001	0.194871	1.49124e-05	0.000826048		FBgn0136888	FBtr0164859
FBtr0165615	Diet	AG	OP	0.195	0.04461	73	4.37	<.0001	0.195025	4.02041e-05	0.00180714		FBgn0136899	FBtr0164871
FBtr0163715	Diet	AG	OP	0.1951	0.04742	73	4.11	0.0001	0.195066	0.000100935	0.00367616		FBgn0136906	FBtr0164878
FBtr0163642	Diet	AG	OP	0.1952	0.04377	73	4.46	<.0001	0.195211	2.91588e-05	0.00140473		FBgn0136934	FBtr0164906
FBtr0175147	Diet	AG	OP	0.1952	0.05143	73	3.79	0.0003	0.195168	0.000302678	0.00842506		FBgn0136950	FBtr0164922
FBtr0164347	Diet	AG	OP	0.1954	0.0386	73	5.06	<.0001	0.195397	2.99601e-06	0.000226464		FBgn0136984	FBtr0164956
FBtr0171594	Diet	AG	OP	0.1954	0.04229	73	4.62	<.0001	0.19543	1.60447e-05	0.000875737		FBgn0137000	FBtr0164972
FBtr0175441	Diet	AG	OP	0.1954	0.04714	73	4.14	<.0001	0.195371	9.0561e-05	0.00338438		FBgn0137006	FBtr0164978
FBtr0164251	Diet	AG	OP	0.1961	0.04012	73	4.89	<.0001	0.196106	5.85625e-06	0.000390388		FBgn0137064	FBtr0165036
FBtr0161867	Diet	AG	OP	0.1963	0.02841	73	6.91	<.0001	0.196329	1.52489e-09	3.66821e-07		FBgn0137086	FBtr0165058
FBtr0166130	Diet	AG	OP	0.1963	0.0347	73	5.66	<.0001	0.196344	2.80805e-07	3.20486e-05		FBgn0137087	FBtr0165059
FBtr0171588	Diet	AG	OP	0.1969	0.05219	73	3.77	0.0003	0.196863	0.000326478	0.00891219		FBgn0137090	FBtr0165062
FBtr0164622	Diet	AG	OP	0.197	0.03507	73	5.62	<.0001	0.197034	3.31832e-07	3.68557e-05		FBgn0137104	FBtr0165076
FBtr0171437	Diet	AG	OP	0.1972	0.05101	73	3.87	0.0002	0.1972	0.000238183	0.00704773		FBgn0137113	FBtr0165086
FBtr0165955	Diet	AG	OP	0.1973	0.03943	73	5	<.0001	0.197299	3.76827e-06	0.000272911		FBgn0137115	FBtr0165088
FBtr0171221	Diet	AG	OP	0.1973	0.04157	73	4.75	<.0001	0.197272	1.00695e-05	0.000604271		FBgn0137147	FBtr0165120
FBtr0173230	Diet	AG	OP	0.1977	0.05077	73	3.89	0.0002	0.197728	0.00021559	0.0065387		FBgn0137215	FBtr0165188
FBtr0163183	Diet	AG	OP	0.1978	0.03687	73	5.36	<.0001	0.197761	9.19614e-07	8.60108e-05		FBgn0137231	FBtr0165204
FBtr0161534	Diet	AG	OP	0.1979	0.04585	73	4.32	<.0001	0.197929	4.90604e-05	0.00210975		FBgn0137238	FBtr0165211
FBtr0163291	Diet	AG	OP	0.198	0.0372	73	5.32	<.0001	0.197984	1.08234e-06	9.84813e-05		FBgn0137251	FBtr0165224
FBtr0166770	Diet	AG	OP	0.198	0.0397	73	4.99	<.0001	0.198049	3.98487e-06	0.000285667		FBgn0137294	FBtr0165267
FBtr0162833	Diet	AG	OP	0.198	0.05074	73	3.9	0.0002	0.198014	0.000209735	0.00640679		FBgn0137318	FBtr0165292
FBtr0166468	Diet	AG	OP	0.1981	0.04944	73	4.01	0.0001	0.198112	0.000146447	0.00488461		FBgn0137349	FBtr0165323
FBtr0169818	Diet	AG	OP	0.1986	0.04309	73	4.61	<.0001	0.198612	1.68037e-05	0.000908278		FBgn0137353	FBtr0165327
FBtr0168661	Diet	AG	OP	0.1988	0.04802	73	4.14	<.0001	0.198765	9.22127e-05	0.00343083		FBgn0137354	FBtr0165328
FBtr0170034	Diet	AG	OP	0.1988	0.05195	73	3.83	0.0003	0.198784	0.000272043	0.00778266		FBgn0137359	FBtr0165333
FBtr0162874	Diet	AG	OP	0.1994	0.0337	73	5.92	<.0001	0.199409	9.80702e-08	1.32224e-05		FBgn0137369	FBtr0165343
FBtr0173401	Diet	AG	OP	0.1994	0.0478	73	4.17	<.0001	0.199351	8.26578e-05	0.0031558		FBgn0137370	FBtr0165344
FBtr0166023	Diet	AG	OP	0.1995	0.0494	73	4.04	0.0001	0.199471	0.000131557	0.00450188		FBgn0137372	FBtr0165346
FBtr0174207	Diet	AG	OP	0.1999	0.04533	73	4.41	<.0001	0.199906	3.50174e-05	0.00162213		FBgn0137459	FBtr0165433
FBtr0165765	Diet	AG	OP	0.2	0.04226	73	4.73	<.0001	0.199987	1.06047e-05	0.000629707		FBgn0137460	FBtr0165434
FBtr0172238	Diet	AG	OP	0.2	0.04405	73	4.54	<.0001	0.199982	2.1755e-05	0.00111501		FBgn0137464	FBtr0165438
FBtr0161663	Diet	AG	OP	0.2003	0.03992	73	5.02	<.0001	0.20027	3.57784e-06	0.000261546		FBgn0137474	FBtr0165448
FBtr0162831	Diet	AG	OP	0.2005	0.0418	73	4.8	<.0001	0.200495	8.31697e-06	0.000518473		FBgn0137475	FBtr0165449
FBtr0169329	Diet	AG	OP	0.2006	0.04622	73	4.34	<.0001	0.200591	4.51517e-05	0.00197803		FBgn0137478	FBtr0165452
FBtr0167970	Diet	AG	OP	0.2007	0.0522	73	3.85	0.0003	0.200721	0.000255164	0.00741992		FBgn0137482	FBtr0165456
FBtr0171288	Diet	AG	OP	0.2008	0.04625	73	4.34	<.0001	0.200796	4.4768e-05	0.00196556		FBgn0137499	FBtr0165473
FBtr0171679	Diet	AG	OP	0.201	0.0465	73	4.32	<.0001	0.20098	4.81353e-05	0.00207927		FBgn0137505	FBtr0165479
FBtr0166168	Diet	AG	OP	0.201	0.04938	73	4.07	0.0001	0.201034	0.000117097	0.00411874		FBgn0137524	FBtr0165498
FBtr0169936	Diet	AG	OP	0.2011	0.04375	73	4.6	<.0001	0.201052	1.76483e-05	0.000944608		FBgn0137549	FBtr0165523
FBtr0164062	Diet	AG	OP	0.2012	0.04814	73	4.18	<.0001	0.201228	8.00386e-05	0.00307845		FBgn0137569	FBtr0165543
FBtr0172598	Diet	AG	OP	0.2014	0.04326	73	4.66	<.0001	0.201408	1.41268e-05	0.000791278		FBgn0137578	FBtr0165552
FBtr0162954	Diet	AG	OP	0.2015	0.03976	73	5.07	<.0001	0.20147	2.94681e-06	0.000223399		FBgn0137619	FBtr0165593
FBtr0169800	Diet	AG	OP	0.2015	0.0499	73	4.04	0.0001	0.201479	0.00013179	0.00450814		FBgn0137623	FBtr0165597
FBtr0162296	Diet	AG	OP	0.2016	0.05333	73	3.78	0.0003	0.201642	0.000316814	0.00871279		FBgn0137634	FBtr0165608
FBtr0169568	Diet	AG	OP	0.2019	0.04449	73	4.54	<.0001	0.201907	2.18565e-05	0.00111919		FBgn0137641	FBtr0165615
FBtr0174085	Diet	AG	OP	0.2019	0.05058	73	3.99	0.0002	0.201902	0.000154339	0.00508337		FBgn0137661	FBtr0165635
FBtr0172762	Diet	AG	OP	0.202	0.04185	73	4.83	<.0001	0.202021	7.37884e-06	0.000470769		FBgn0137663	FBtr0165637
FBtr0173699	Diet	AG	OP	0.2022	0.04801	73	4.21	<.0001	0.202181	7.15367e-05	0.00282188		FBgn0137680	FBtr0165654
FBtr0174715	Diet	AG	OP	0.2024	0.04437	73	4.56	<.0001	0.202391	2.00667e-05	0.00104582		FBgn0137701	FBtr0165675
FBtr0160987	Diet	AG	OP	0.2024	0.04963	73	4.08	0.0001	0.202389	0.000114663	0.00405313		FBgn0137704	FBtr0165678
FBtr0172990	Diet	AG	OP	0.2025	0.04523	73	4.48	<.0001	0.202542	2.73191e-05	0.00133435		FBgn0137706	FBtr0165680
FBtr0168386	Diet	AG	OP	0.2025	0.04812	73	4.21	<.0001	0.202474	7.23592e-05	0.00284659		FBgn0137729	FBtr0165703
FBtr0168901	Diet	AG	OP	0.2026	0.0424	73	4.78	<.0001	0.202598	8.92269e-06	0.000548529		FBgn0137732	FBtr0165706
FBtr0172938	Diet	AG	OP	0.2028	0.05137	73	3.95	0.0002	0.202846	0.000179138	0.00569044		FBgn0137736	FBtr0165710
FBtr0161351	Diet	AG	OP	0.2029	0.04669	73	4.35	<.0001	0.202924	4.40987e-05	0.00194255		FBgn0137745	FBtr0165719
FBtr0163830	Diet	AG	OP	0.2031	0.04334	73	4.69	<.0001	0.203091	1.26188e-05	0.000723432		FBgn0137747	FBtr0165721
FBtr0163047	Diet	AG	OP	0.2031	0.05038	73	4.03	0.0001	0.20315	0.000134269	0.00457308		FBgn0137748	FBtr0165722
FBtr0167362	Diet	AG	OP	0.2036	0.04535	73	4.49	<.0001	0.203554	2.62778e-05	0.001294		FBgn0137751	FBtr0165725
FBtr0167235	Diet	AG	OP	0.2036	0.05049	73	4.03	0.0001	0.20364	0.000133694	0.00455796		FBgn0137757	FBtr0165732
FBtr0174341	Diet	AG	OP	0.2037	0.04249	73	4.79	<.0001	0.203724	8.35742e-06	0.000520448		FBgn0137773	FBtr0165748
FBtr0174574	Diet	AG	OP	0.2037	0.04346	73	4.69	<.0001	0.203706	1.25589e-05	0.000720633		FBgn0137788	FBtr0165763
FBtr0167927	Diet	AG	OP	0.2038	0.03857	73	5.28	<.0001	0.203804	1.25808e-06	0.000111529		FBgn0137790	FBtr0165765
FBtr0172695	Diet	AG	OP	0.2038	0.04256	73	4.79	<.0001	0.20384	8.53172e-06	0.000529186		FBgn0137813	FBtr0165788
FBtr0165954	Diet	AG	OP	0.2039	0.04147	73	4.92	<.0001	0.203872	5.27324e-06	0.000358683		FBgn0137821	FBtr0165796
FBtr0163171	Diet	AG	OP	0.2039	0.04571	73	4.46	<.0001	0.203873	2.91508e-05	0.00140445		FBgn0137831	FBtr0165806
FBtr0164200	Diet	AG	OP	0.204	0.04889	73	4.17	<.0001	0.204044	8.16757e-05	0.00312677		FBgn0137836	FBtr0165811
FBtr0171593	Diet	AG	OP	0.2042	0.04974	73	4.11	0.0001	0.204217	0.000103815	0.00375705		FBgn0137839	FBtr0165814
FBtr0165181	Diet	AG	OP	0.2042	0.05182	73	3.94	0.0002	0.204178	0.000184698	0.00582424		FBgn0137879	FBtr0165854
FBtr0167402	Diet	AG	OP	0.2045	0.04321	73	4.73	<.0001	0.204542	1.05503e-05	0.000627195		FBgn0137900	FBtr0165875
FBtr0174294	Diet	AG	OP	0.2045	0.04853	73	4.21	<.0001	0.204464	7.11302e-05	0.00280941		FBgn0137901	FBtr0165876
FBtr0170324	Diet	AG	OP	0.2045	0.0524	73	3.9	0.0002	0.20454	0.000209454	0.00640024		FBgn0137907	FBtr0165882
FBtr0161864	Diet	AG	OP	0.2046	0.04587	73	4.46	<.0001	0.204579	2.90897e-05	0.00140218		FBgn0137910	FBtr0165885
FBtr0174624	Diet	AG	OP	0.2047	0.04063	73	5.04	<.0001	0.204678	3.29625e-06	0.000244766		FBgn0137912	FBtr0165887
FBtr0164056	Diet	AG	OP	0.2051	0.03771	73	5.44	<.0001	0.205103	6.80087e-07	6.69442e-05		FBgn0137927	FBtr0165902
FBtr0170443	Diet	AG	OP	0.2051	0.04159	73	4.93	<.0001	0.205053	4.98967e-06	0.000343016		FBgn0137933	FBtr0165908
FBtr0164738	Diet	AG	OP	0.2051	0.04963	73	4.13	<.0001	0.205074	9.48058e-05	0.00350562		FBgn0137938	FBtr0165913
FBtr0173854	Diet	AG	OP	0.2054	0.04853	73	4.23	<.0001	0.205415	6.62355e-05	0.00265983		FBgn0137947	FBtr0165923
FBtr0167239	Diet	AG	OP	0.2054	0.05026	73	4.09	0.0001	0.20537	0.00011138	0.00396435		FBgn0137958	FBtr0165934
FBtr0162599	Diet	AG	OP	0.2056	0.04892	73	4.2	<.0001	0.205608	7.36016e-05	0.00288397		FBgn0137964	FBtr0165940
FBtr0175161	Diet	AG	OP	0.2058	0.0465	73	4.43	<.0001	0.205824	3.29374e-05	0.00154593		FBgn0137979	FBtr0165955
FBtr0161792	Diet	AG	OP	0.2058	0.05134	73	4.01	0.0001	0.205811	0.000145582	0.00486225		FBgn0138000	FBtr0165976
FBtr0163855	Diet	AG	OP	0.206	0.04417	73	4.67	<.0001	0.206046	1.36352e-05	0.000769386		FBgn0138008	FBtr0165984
FBtr0167226	Diet	AG	OP	0.206	0.0502	73	4.1	0.0001	0.205995	0.000104743	0.00378233		FBgn0138013	FBtr0165989
FBtr0173243	Diet	AG	OP	0.2061	0.04928	73	4.18	<.0001	0.206114	7.9251e-05	0.00305475		FBgn0138028	FBtr0166004
FBtr0161427	Diet	AG	OP	0.2062	0.03833	73	5.38	<.0001	0.206194	8.61215e-07	8.14399e-05		FBgn0138029	FBtr0166005
FBtr0174557	Diet	AG	OP	0.2063	0.04073	73	5.06	<.0001	0.206273	2.97207e-06	0.000224944		FBgn0138047	FBtr0166023
FBtr0174979	Diet	AG	OP	0.2064	0.04715	73	4.38	<.0001	0.206388	3.93554e-05	0.00177751		FBgn0138062	FBtr0166038
FBtr0163114	Diet	AG	OP	0.2065	0.05364	73	3.85	0.0003	0.206547	0.000250718	0.0073228		FBgn0138065	FBtr0166041
FBtr0172071	Diet	AG	OP	0.2068	0.03861	73	5.36	<.0001	0.206821	9.43913e-07	8.78984e-05		FBgn0138068	FBtr0166044
FBtr0173817	Diet	AG	OP	0.2068	0.04452	73	4.64	<.0001	0.206794	1.47193e-05	0.000817737		FBgn0138092	FBtr0166068
FBtr0162971	Diet	AG	OP	0.2068	0.05397	73	3.83	0.0003	0.20676	0.000267737	0.00769171		FBgn0138095	FBtr0166071
FBtr0166951	Diet	AG	OP	0.2069	0.04724	73	4.38	<.0001	0.206901	3.90512e-05	0.00176672		FBgn0138100	FBtr0166076
FBtr0165059	Diet	AG	OP	0.2071	0.05289	73	3.92	0.0002	0.207129	0.000200593	0.00619555		FBgn0138101	FBtr0166077
FBtr0167349	Diet	AG	OP	0.2072	0.05419	73	3.82	0.0003	0.207166	0.000275383	0.00785418		FBgn0138107	FBtr0166083
FBtr0170045	Diet	AG	OP	0.2073	0.05157	73	4.02	0.0001	0.207295	0.000140158	0.00472473		FBgn0138110	FBtr0166086
FBtr0171525	Diet	AG	OP	0.2074	0.04357	73	4.76	<.0001	0.207429	9.51582e-06	0.000577484		FBgn0138122	FBtr0166098
FBtr0174360	Diet	AG	OP	0.2074	0.05013	73	4.14	<.0001	0.207391	9.31192e-05	0.00345698		FBgn0138125	FBtr0166101
FBtr0167276	Diet	AG	OP	0.2076	0.0417	73	4.98	<.0001	0.207639	4.12692e-06	0.000294047		FBgn0138126	FBtr0166102
FBtr0165763	Diet	AG	OP	0.2076	0.04292	73	4.84	<.0001	0.207618	7.10651e-06	0.000456552		FBgn0138137	FBtr0166113
FBtr0169746	Diet	AG	OP	0.2076	0.04871	73	4.26	<.0001	0.207637	5.95319e-05	0.00245073		FBgn0138154	FBtr0166130
FBtr0161475	Diet	AG	OP	0.2076	0.05217	73	3.98	0.0002	0.207568	0.000161765	0.0052685		FBgn0138163	FBtr0166139
FBtr0162923	Diet	AG	OP	0.2077	0.04813	73	4.31	<.0001	0.207679	4.94269e-05	0.00212219		FBgn0138183	FBtr0166159
FBtr0173492	Diet	AG	OP	0.2077	0.04827	73	4.3	<.0001	0.207729	5.13932e-05	0.00218752		FBgn0138185	FBtr0166161
FBtr0174590	Diet	AG	OP	0.2079	0.0548	73	3.79	0.0003	0.207894	0.000303699	0.00844541		FBgn0138188	FBtr0166164
FBtr0167051	Diet	AG	OP	0.208	0.05352	73	3.89	0.0002	0.208034	0.000221574	0.00667502		FBgn0138190	FBtr0166166
FBtr0170814	Diet	AG	OP	0.2081	0.05348	73	3.89	0.0002	0.208067	0.000218749	0.00661052		FBgn0138192	FBtr0166168
FBtr0169944	Diet	AG	OP	0.2085	0.04652	73	4.48	<.0001	0.208484	2.69516e-05	0.00132006		FBgn0138215	FBtr0166191
FBtr0166768	Diet	AG	OP	0.2086	0.04452	73	4.69	<.0001	0.208613	1.26093e-05	0.000723016		FBgn0138226	FBtr0166202
FBtr0161357	Diet	AG	OP	0.2086	0.04739	73	4.4	<.0001	0.208568	3.60815e-05	0.00166091		FBgn0138229	FBtr0166205
FBtr0172813	Diet	AG	OP	0.2087	0.04467	73	4.67	<.0001	0.208717	1.3284e-05	0.000753562		FBgn0138230	FBtr0166206
FBtr0175407	Diet	AG	OP	0.2087	0.05365	73	3.89	0.0002	0.208686	0.000219195	0.00662125		FBgn0138249	FBtr0166225
FBtr0168638	Diet	AG	OP	0.2088	0.04209	73	4.96	<.0001	0.208843	4.41998e-06	0.000310773		FBgn0138250	FBtr0166226
FBtr0163837	Diet	AG	OP	0.2088	0.04955	73	4.21	<.0001	0.208757	7.11898e-05	0.00281111		FBgn0138288	FBtr0166264
FBtr0174940	Diet	AG	OP	0.209	0.04867	73	4.29	<.0001	0.20901	5.31535e-05	0.00224544		FBgn0138296	FBtr0166272
FBtr0173369	Diet	AG	OP	0.2092	0.03836	73	5.45	<.0001	0.209185	6.42533e-07	6.38957e-05		FBgn0138297	FBtr0166273
FBtr0173042	Diet	AG	OP	0.2092	0.04735	73	4.42	<.0001	0.209226	3.39367e-05	0.00158301		FBgn0138319	FBtr0166295
FBtr0163696	Diet	AG	OP	0.2092	0.04923	73	4.25	<.0001	0.209202	6.2363e-05	0.00253913		FBgn0138321	FBtr0166297
FBtr0170729	Diet	AG	OP	0.2093	0.03963	73	5.28	<.0001	0.209325	1.27072e-06	0.000112428		FBgn0138326	FBtr0166302
FBtr0173498	Diet	AG	OP	0.2093	0.04866	73	4.3	<.0001	0.209299	5.18107e-05	0.00220101		FBgn0138336	FBtr0166312
FBtr0164237	Diet	AG	OP	0.2093	0.05257	73	3.98	0.0002	0.209254	0.000160547	0.00523812		FBgn0138337	FBtr0166313
FBtr0160884	Diet	AG	OP	0.2094	0.05308	73	3.95	0.0002	0.20942	0.000181166	0.00573886		FBgn0138339	FBtr0166315
FBtr0164090	Diet	AG	OP	0.2094	0.05438	73	3.85	0.0003	0.209403	0.000250476	0.00731752		FBgn0138355	FBtr0166331
FBtr0170959	Diet	AG	OP	0.2095	0.0534	73	3.92	0.0002	0.209542	0.000195284	0.00607282		FBgn0138362	FBtr0166338
FBtr0166382	Diet	AG	OP	0.2095	0.05448	73	3.84	0.0003	0.209462	0.00025552	0.00742746		FBgn0138366	FBtr0166342
FBtr0161509	Diet	AG	OP	0.2096	0.03996	73	5.25	<.0001	0.209586	1.46738e-06	0.000126552		FBgn0138373	FBtr0166349
FBtr0172700	Diet	AG	OP	0.2097	0.04841	73	4.33	<.0001	0.209691	4.65135e-05	0.0020241		FBgn0138406	FBtr0166382
FBtr0175267	Diet	AG	OP	0.2098	0.04594	73	4.57	<.0001	0.2098	1.9632e-05	0.00102804		FBgn0138413	FBtr0166389
FBtr0162282	Diet	AG	OP	0.2098	0.05471	73	3.84	0.0003	0.209834	0.000263598	0.00760263		FBgn0138427	FBtr0166403
FBtr0166206	Diet	AG	OP	0.2099	0.0359	73	5.85	<.0001	0.209912	1.30828e-07	1.68752e-05		FBgn0138440	FBtr0166416
FBtr0161267	Diet	AG	OP	0.2099	0.05457	73	3.85	0.0003	0.209897	0.000254201	0.0073989		FBgn0138466	FBtr0166442
FBtr0169742	Diet	AG	OP	0.21	0.0406	73	5.17	<.0001	0.210025	1.95033e-06	0.000159451		FBgn0138491	FBtr0166467
FBtr0163161	Diet	AG	OP	0.2102	0.04762	73	4.41	<.0001	0.210247	3.43769e-05	0.00159901		FBgn0138496	FBtr0166472
FBtr0173837	Diet	AG	OP	0.2103	0.04345	73	4.84	<.0001	0.210313	7.02916e-06	0.000452536		FBgn0138497	FBtr0166473
FBtr0164805	Diet	AG	OP	0.2104	0.05015	73	4.2	<.0001	0.21042	7.56439e-05	0.00294559		FBgn0138500	FBtr0166476
FBtr0170898	Diet	AG	OP	0.2106	0.05313	73	3.96	0.0002	0.210588	0.000170272	0.00547618		FBgn0138511	FBtr0166487
FBtr0161458	Diet	AG	OP	0.2107	0.04262	73	4.95	<.0001	0.210742	4.71261e-06	0.00032745		FBgn0138515	FBtr0166491
FBtr0165434	Diet	AG	OP	0.2107	0.04977	73	4.23	<.0001	0.210708	6.6075e-05	0.00265516		FBgn0138526	FBtr0166502
FBtr0163716	Diet	AG	OP	0.2108	0.04918	73	4.29	<.0001	0.210808	5.46068e-05	0.00229303		FBgn0138536	FBtr0166512
FBtr0171233	Diet	AG	OP	0.2108	0.04927	73	4.28	<.0001	0.210777	5.63783e-05	0.00235031		FBgn0138566	FBtr0166542
FBtr0174606	Diet	AG	OP	0.2109	0.05652	73	3.73	0.0004	0.210872	0.00037435	0.00985703		FBgn0138568	FBtr0166544
FBtr0173887	Diet	AG	OP	0.2112	0.05072	73	4.16	<.0001	0.211156	8.48926e-05	0.00322029		FBgn0138575	FBtr0166551
FBtr0168878	Diet	AG	OP	0.2113	0.04479	73	4.72	<.0001	0.211264	1.12098e-05	0.000658167		FBgn0138591	FBtr0166567
FBtr0172419	Diet	AG	OP	0.2115	0.04893	73	4.32	<.0001	0.211466	4.81628e-05	0.00208021		FBgn0138596	FBtr0166572
FBtr0172044	Diet	AG	OP	0.2115	0.05671	73	3.73	0.0004	0.211491	0.000376998	0.00990794		FBgn0138611	FBtr0166587
FBtr0169764	Diet	AG	OP	0.2116	0.05153	73	4.11	0.0001	0.211551	0.000103984	0.00376154		FBgn0138624	FBtr0166600
FBtr0161163	Diet	AG	OP	0.212	0.04798	73	4.42	<.0001	0.211987	3.38823e-05	0.00158108		FBgn0138627	FBtr0166603
FBtr0170196	Diet	AG	OP	0.212	0.05355	73	3.96	0.0002	0.211955	0.000173707	0.00556105		FBgn0138628	FBtr0166604
FBtr0173742	Diet	AG	OP	0.2121	0.04109	73	5.16	<.0001	0.21211	2.02805e-06	0.000164654		FBgn0138629	FBtr0166605
FBtr0161319	Diet	AG	OP	0.2124	0.0484	73	4.39	<.0001	0.212439	3.76744e-05	0.00171781		FBgn0138630	FBtr0166606
FBtr0167314	Diet	AG	OP	0.2124	0.05173	73	4.11	0.0001	0.212447	0.000103402	0.00374543		FBgn0138641	FBtr0166617
FBtr0170763	Diet	AG	OP	0.2124	0.05213	73	4.07	0.0001	0.212397	0.000115804	0.00408364		FBgn0138670	FBtr0166646
FBtr0173758	Diet	AG	OP	0.2125	0.04472	73	4.75	<.0001	0.212533	9.83206e-06	0.000592795		FBgn0138672	FBtr0166648
FBtr0165199	Diet	AG	OP	0.2125	0.04757	73	4.47	<.0001	0.21249	2.84391e-05	0.0013773		FBgn0138736	FBtr0166712
FBtr0167805	Diet	AG	OP	0.2126	0.04438	73	4.79	<.0001	0.212637	8.4689e-06	0.000526098		FBgn0138737	FBtr0166713
FBtr0166338	Diet	AG	OP	0.2127	0.05402	73	3.94	0.0002	0.212664	0.000186544	0.00586755		FBgn0138738	FBtr0166714
FBtr0165323	Diet	AG	OP	0.2129	0.04259	73	5	<.0001	0.21288	3.83248e-06	0.000276784		FBgn0138741	FBtr0166717
FBtr0164871	Diet	AG	OP	0.213	0.04102	73	5.19	<.0001	0.212994	1.80676e-06	0.000149755		FBgn0138766	FBtr0166742
FBtr0163475	Diet	AG	OP	0.213	0.04599	73	4.63	<.0001	0.212964	1.5513e-05	0.000852377		FBgn0138771	FBtr0166747
FBtr0175374	Diet	AG	OP	0.213	0.05072	73	4.2	<.0001	0.212976	7.46905e-05	0.00291685		FBgn0138775	FBtr0166751
FBtr0162541	Diet	AG	OP	0.2131	0.04817	73	4.42	<.0001	0.213083	3.3259e-05	0.00155788		FBgn0138792	FBtr0166768
FBtr0165854	Diet	AG	OP	0.2132	0.05001	73	4.26	<.0001	0.213158	5.96908e-05	0.00245566		FBgn0138794	FBtr0166770
FBtr0168138	Diet	AG	OP	0.2133	0.03757	73	5.68	<.0001	0.213284	2.61873e-07	3.02404e-05		FBgn0138797	FBtr0166773
FBtr0163887	Diet	AG	OP	0.2134	0.03479	73	6.14	<.0001	0.213423	3.98898e-08	6.16156e-06		FBgn0138802	FBtr0166778
FBtr0165876	Diet	AG	OP	0.2134	0.04203	73	5.08	<.0001	0.213438	2.82014e-06	0.000215484		FBgn0138808	FBtr0166784
FBtr0168667	Diet	AG	OP	0.2134	0.04978	73	4.29	<.0001	0.213381	5.46461e-05	0.00229441		FBgn0138809	FBtr0166785
FBtr0169392	Diet	AG	OP	0.2138	0.05208	73	4.1	0.0001	0.213762	0.000104344	0.00377133		FBgn0138810	FBtr0166786
FBtr0174852	Diet	AG	OP	0.2139	0.04664	73	4.59	<.0001	0.213912	1.82616e-05	0.000970656		FBgn0138811	FBtr0166787
FBtr0164308	Diet	AG	OP	0.2141	0.0442	73	4.84	<.0001	0.214131	6.92652e-06	0.000447209		FBgn0138834	FBtr0166810
FBtr0162329	Diet	AG	OP	0.2141	0.04564	73	4.69	<.0001	0.214119	1.23423e-05	0.000710672		FBgn0138839	FBtr0166815
FBtr0167999	Diet	AG	OP	0.2141	0.05671	73	3.77	0.0003	0.214079	0.0003237	0.0088552		FBgn0138840	FBtr0166816
FBtr0171025	Diet	AG	OP	0.2142	0.05522	73	3.88	0.0002	0.214245	0.000226947	0.00679567		FBgn0138848	FBtr0166824
FBtr0174772	Diet	AG	OP	0.2143	0.04909	73	4.37	<.0001	0.214279	4.11293e-05	0.00183937		FBgn0138866	FBtr0166842
FBtr0173296	Diet	AG	OP	0.2144	0.04211	73	5.09	<.0001	0.21443	2.66367e-06	0.000205563		FBgn0138895	FBtr0166871
FBtr0166273	Diet	AG	OP	0.2144	0.05644	73	3.8	0.0003	0.214358	0.000299335	0.00835651		FBgn0138902	FBtr0166878
FBtr0163466	Diet	AG	OP	0.2145	0.05475	73	3.92	0.0002	0.214452	0.000200065	0.00618317		FBgn0138907	FBtr0166883
FBtr0161260	Diet	AG	OP	0.215	0.05396	73	3.98	0.0002	0.214962	0.000158809	0.00519475		FBgn0138919	FBtr0166895
FBtr0173277	Diet	AG	OP	0.2151	0.05101	73	4.22	<.0001	0.215116	7.01375e-05	0.00277937		FBgn0138923	FBtr0166899
FBtr0168396	Diet	AG	OP	0.2152	0.03848	73	5.59	<.0001	0.215221	3.66014e-07	4.00038e-05		FBgn0138932	FBtr0166908
FBtr0165794	Diet	AG	OP	0.2153	0.0531	73	4.05	0.0001	0.21531	0.00012414	0.00430593		FBgn0138962	FBtr0166938
FBtr0165635	Diet	AG	OP	0.2155	0.04205	73	5.12	<.0001	0.215511	2.34864e-06	0.000185683		FBgn0138979	FBtr0166955
FBtr0174920	Diet	AG	OP	0.2155	0.05323	73	4.05	0.0001	0.215493	0.000127139	0.00438513		FBgn0139003	FBtr0166979
FBtr0163952	Diet	AG	OP	0.2157	0.03623	73	5.95	<.0001	0.215679	8.43715e-08	1.16419e-05		FBgn0139005	FBtr0166981
FBtr0169281	Diet	AG	OP	0.2158	0.03354	73	6.43	<.0001	0.21577	1.14598e-08	2.1092e-06		FBgn0139007	FBtr0166983
FBtr0166473	Diet	AG	OP	0.2159	0.04831	73	4.47	<.0001	0.215912	2.81916e-05	0.001368		FBgn0139023	FBtr0166999
FBtr0164393	Diet	AG	OP	0.216	0.03745	73	5.77	<.0001	0.215996	1.80528e-07	2.21553e-05		FBgn0139025	FBtr0167001
FBtr0173577	Diet	AG	OP	0.216	0.04623	73	4.67	<.0001	0.21602	1.32694e-05	0.000752901		FBgn0139031	FBtr0167007
FBtr0166815	Diet	AG	OP	0.2162	0.03855	73	5.61	<.0001	0.216203	3.44459e-07	3.80229e-05		FBgn0139047	FBtr0167024
FBtr0164115	Diet	AG	OP	0.2163	0.03603	73	6	<.0001	0.216309	6.85843e-08	9.76222e-06		FBgn0139050	FBtr0167027
FBtr0166725	Diet	AG	OP	0.2163	0.04362	73	4.96	<.0001	0.216259	4.48506e-06	0.000314444		FBgn0139053	FBtr0167030
FBtr0173209	Diet	AG	OP	0.2164	0.04797	73	4.51	<.0001	0.216374	2.41732e-05	0.00121195		FBgn0139057	FBtr0167034
FBtr0174965	Diet	AG	OP	0.2168	0.04606	73	4.71	<.0001	0.216777	1.16928e-05	0.00068056		FBgn0139064	FBtr0167041
FBtr0161941	Diet	AG	OP	0.217	0.04373	73	4.96	<.0001	0.217034	4.39252e-06	0.000309192		FBgn0139074	FBtr0167051
FBtr0171126	Diet	AG	OP	0.2171	0.04643	73	4.68	<.0001	0.217149	1.30176e-05	0.000741674		FBgn0139090	FBtr0167067
FBtr0169753	Diet	AG	OP	0.2173	0.03949	73	5.5	<.0001	0.217287	5.28532e-07	5.43076e-05		FBgn0139094	FBtr0167071
FBtr0161231	Diet	AG	OP	0.2174	0.04703	73	4.62	<.0001	0.217387	1.59728e-05	0.00087264		FBgn0139104	FBtr0167081
FBtr0172662	Diet	AG	OP	0.2175	0.04358	73	4.99	<.0001	0.217524	3.94551e-06	0.000283343		FBgn0139117	FBtr0167094
FBtr0161856	Diet	AG	OP	0.2175	0.0563	73	3.86	0.0002	0.217531	0.000239587	0.00707834		FBgn0139118	FBtr0167095
FBtr0161900	Diet	AG	OP	0.2175	0.05732	73	3.79	0.0003	0.217492	0.000302711	0.00842555		FBgn0139119	FBtr0167096
FBtr0172040	Diet	AG	OP	0.2177	0.04839	73	4.5	<.0001	0.217677	2.53371e-05	0.00125742		FBgn0139175	FBtr0167152
FBtr0174507	Diet	AG	OP	0.2177	0.05813	73	3.75	0.0004	0.217732	0.000357113	0.00952093		FBgn0139183	FBtr0167160
FBtr0175298	Diet	AG	OP	0.2181	0.04809	73	4.54	<.0001	0.218138	2.20342e-05	0.00112629		FBgn0139221	FBtr0167198
FBtr0169906	Diet	AG	OP	0.2184	0.05827	73	3.75	0.0004	0.218432	0.000352945	0.00944074		FBgn0139228	FBtr0167205
FBtr0163950	Diet	AG	OP	0.2186	0.04158	73	5.26	<.0001	0.218552	1.4028e-06	0.000121979		FBgn0139234	FBtr0167211
FBtr0161264	Diet	AG	OP	0.2186	0.04812	73	4.54	<.0001	0.218594	2.14994e-05	0.00110467		FBgn0139258	FBtr0167235
FBtr0167888	Diet	AG	OP	0.2187	0.04072	73	5.37	<.0001	0.218651	8.98032e-07	8.43135e-05		FBgn0139262	FBtr0167239
FBtr0161345	Diet	AG	OP	0.2187	0.04402	73	4.97	<.0001	0.218665	4.32762e-06	0.000305522		FBgn0139265	FBtr0167242
FBtr0171073	Diet	AG	OP	0.2187	0.04859	73	4.5	<.0001	0.218727	2.50598e-05	0.0012467		FBgn0139266	FBtr0167243
FBtr0171438	Diet	AG	OP	0.2189	0.05139	73	4.26	<.0001	0.218928	6.00924e-05	0.00246801		FBgn0139280	FBtr0167257
FBtr0170409	Diet	AG	OP	0.219	0.04859	73	4.51	<.0001	0.218959	2.45648e-05	0.00122722		FBgn0139295	FBtr0167272
FBtr0174914	Diet	AG	OP	0.2191	0.05857	73	3.74	0.0004	0.219098	0.000362642	0.00962955		FBgn0139299	FBtr0167276
[truncated: 1,509 more rows]

## Sheet: Organ Pipe>Agria
ID	Effect	Diet	_Diet	Estimate	StdErr	DF	tValue	Probt	adjratio	raw_P	fdr_p		FBgn	ID													Annotation Cluster 1 genes
[truncated: 363 more rows]
