# Supplementary material for: Effects of temperature on transcriptome and cuticular hydrocarbon expression in ecologically differentiated populations of desert Drosophila
Source: Ecol Evol. 2016 Dec 20;7(2):619–37. doi: 10.1002/ece3.2653 (PMC5243788; doi:10.1002/ece3.2653)
Supplement: Supplementary file 11 [file ECE3-7-619-s011.xlsx]

## Sheet: tmpXdiet
ID	Effect	Diet	Tmp	_Diet	_Tmp	Estimate		StdErr	DF	tValue	Probt	adjratio	raw_P	fdr_p		FBgn	Unique		Flymine, 1.5 X cutoff
FBtr0162871	Diet*Tmp	AG	15	AG	25	5.2649	38.4497	0.1979	73	26.6	<.0001	5.26486	2.68821e-39	0		FBgn0012567	FBtr0168368		Annotation Cluster 1	Enrichment Score: 12.782110341215455										Cluster	Number of Genes	Pathways
FBtr0166499	Diet*Tmp	AG	15	AG	25	5.1901	36.507	0.3039	73	17.08	<.0001	5.19009	3.32723e-27	0		FBgn0012573	FBtr0167020		Category	Term		Count	PValue	Genes	Fold Enrichment	Bonferroni	Benjamini	FDR		1	96	Jonah, trypsins
FBtr0166500	Diet*Tmp	AG	15	AG	25	5.1503	35.5136	0.3604	73	14.29	<.0001	5.15033	7.56485e-23	0		FBgn0064059	FBtr0174085		GOTERM_MF_FAT	GO:0070011	peptidase activity, acting on L-amino acid peptides	93	1.26049e-17	FBGN0147261, FBGN0147260, FBGN0138068, FBGN0144658, FBGN0143232, FBGN0142866, FBGN0142417, FBGN0139262, FBGN0138629, FBGN0145747, FBGN0143584, FBGN0145746, FBGN0145744, FBGN0143509, FBGN0140249, FBGN0137475, FBGN0138627, FBGN0146557, FBGN0140182, FBGN0139451, FBGN0139452, FBGN0138628, FBGN0139453, FBGN0135060, FBGN0147162, FBGN0147161, FBGN0145096, FBGN0140596, FBGN0136011, FBGN0145313, FBGN01455…	2.47957	4.28568e-15	4.28568e-15	1.71652e-14		2	28	serpins
FBtr0162871	Diet*Tmp	AG	15	AG	35	5.0882	34.0174	0.1954	73	26.03	<.0001	5.08819	1.11225e-38	0		FBgn0068806	FBtr0161832		GOTERM_MF_FAT	GO:0008233	peptidase activity	95	2.81067e-17	FBGN0141783, FBGN0147261, FBGN0147260, FBGN0141789, FBGN0138068, FBGN0144658, FBGN0143232, FBGN0142866, FBGN0142417, FBGN0139262, FBGN0138629, FBGN0145747, FBGN0143584, FBGN0145746, FBGN0145744, FBGN0143509, FBGN0140249, FBGN0137475, FBGN0138627, FBGN0146557, FBGN0140182, FBGN0139451, FBGN0139452, FBGN0138628, FBGN0139453, FBGN0135060, FBGN0147162, FBGN0147161, FBGN0145096, FBGN0140596, FBGN01360…	2.41941	9.55627e-15	4.77813e-15	3.82752e-14		3	81	desat-2, 3 SOD genes
FBtr0162871	Diet*Tmp	AG	15	OP	25	5.0048	32.1066	0.1979	73	25.28	<.0001	5.00483	7.58738e-38	0		FBgn0069601	FBtr0165914		GOTERM_BP_FAT	GO:0006508	proteolysis	95	1.34691e-14	FBGN0141783, FBGN0147261, FBGN0147260, FBGN0141789, FBGN0138068, FBGN0144658, FBGN0143232, FBGN0142866, FBGN0142417, FBGN0139262, FBGN0138629, FBGN0145747, FBGN0143584, FBGN0145746, FBGN0145744, FBGN0143509, FBGN0140249, FBGN0137475, FBGN0138627, FBGN0146557, FBGN0140182, FBGN0139451, FBGN0139452, FBGN0138628, FBGN0139453, FBGN0135060, FBGN0147162, FBGN0147161, FBGN0145096, FBGN0140596, FBGN01360…	2.16627	5.66902e-12	5.66902e-12	1.88849e-11				Cyp genes
FBtr0174470	Diet*Tmp	AG	15	AG	25	4.9986	31.969	0.2356	73	21.22	<.0001	4.99863	5.98601e-33	0		FBgn0084249	FBtr0174671		GOTERM_MF_FAT	GO:0004175	endopeptidase activity	69	8.89432e-14	FBGN0147261, FBGN0147260, FBGN0138068, FBGN0144658, FBGN0143232, FBGN0138629, FBGN0143584, FBGN0143509, FBGN0140249, FBGN0137475, FBGN0146557, FBGN0138627, FBGN0140182, FBGN0139451, FBGN0139452, FBGN0138628, FBGN0139453, FBGN0147162, FBGN0147161, FBGN0145096, FBGN0140596, FBGN0136011, FBGN0145313, FBGN0145595, FBGN0141778, FBGN0138631, FBGN0138630, FBGN0143209, FBGN0141154, FBGN0141546, FBGN01347…	2.58327	3.02358e-11	1.00786e-11	1.21103e-10		4	12	mannosidases
FBtr0162871	Diet*Tmp	OP	15	OP	25	4.9427	30.754	0.1979	73	24.97	<.0001	4.94275	1.71933e-37	0		FBgn0084340	FBtr0162568		GOTERM_MF_FAT	GO:0017171	serine hydrolase activity	49	4.40117e-12	FBGN0147261, FBGN0147260, FBGN0138068, FBGN0138629, FBGN0137475, FBGN0143509, FBGN0139451, FBGN0140182, FBGN0138627, FBGN0138628, FBGN0139452, FBGN0139453, FBGN0147162, FBGN0135060, FBGN0147161, FBGN0140596, FBGN0136011, FBGN0138631, FBGN0138630, FBGN0143209, FBGN0135059, FBGN0141154, FBGN0141546, FBGN0134715, FBGN0145871, FBGN0145869, FBGN0138249, FBGN0138339, FBGN0146530, FBGN0139429, FBGN01351…	2.96	1.49639e-09	3.74097e-10	5.99341e-09		5	7	Hsps
FBtr0166500	Diet*Tmp	AG	15	AG	35	4.9388	30.6709	0.3558	73	13.88	<.0001	4.9388	3.63616e-22	0		FBgn0084392	FBtr0161474		GOTERM_MF_FAT	GO:0008236	serine-type peptidase activity	49	4.40117e-12	FBGN0147261, FBGN0147260, FBGN0138068, FBGN0138629, FBGN0137475, FBGN0143509, FBGN0139451, FBGN0140182, FBGN0138627, FBGN0138628, FBGN0139452, FBGN0139453, FBGN0147162, FBGN0135060, FBGN0147161, FBGN0140596, FBGN0136011, FBGN0138631, FBGN0138630, FBGN0143209, FBGN0135059, FBGN0141154, FBGN0141546, FBGN0134715, FBGN0145871, FBGN0145869, FBGN0138249, FBGN0138339, FBGN0146530, FBGN0139429, FBGN01351…	2.96	1.49639e-09	3.74097e-10	5.99341e-09		6	33	extracellular, PGRPs
FBtr0174470	Diet*Tmp	AG	15	AG	35	4.8063	27.9795	0.2326	73	20.66	<.0001	4.80629	3.17053e-32	0		FBgn0084467	FBtr0172541		GOTERM_MF_FAT	GO:0004252	serine-type endopeptidase activity	46	4.51786e-12	FBGN0147261, FBGN0147260, FBGN0138068, FBGN0138249, FBGN0145869, FBGN0138339, FBGN0146530, FBGN0138629, FBGN0139429, FBGN0135142, FBGN0143509, FBGN0137475, FBGN0133616, FBGN0138627, FBGN0140182, FBGN0139451, FBGN0138628, FBGN0135144, FBGN0139452, FBGN0145795, FBGN0139453, FBGN0146912, FBGN0143977, FBGN0147162, FBGN0147161, FBGN0143976, FBGN0143975, FBGN0143974, FBGN0143973, FBGN0146911, FBGN01405…	3.09251	1.53606e-09	3.07212e-10	6.15231e-09		7	13	Ance
FBtr0162871	Diet*Tmp	AG	15	OP	35	4.7768	27.4132	0.1979	73	24.13	<.0001	4.77677	1.59503e-36	0		FBgn0085013	FBtr0171918		GOTERM_MF_FAT	GO:0008237	metallopeptidase activity	36	1.49021e-08	FBGN0145346, FBGN0140645, FBGN0144658, FBGN0142866, FBGN0133145, FBGN0139262, FBGN0142417, FBGN0142166, FBGN0145747, FBGN0135726, FBGN0135725, FBGN0145746, FBGN0145744, FBGN0140249, FBGN0146557, FBGN0133540, FBGN0133541, FBGN0138004, FBGN0136950, FBGN0145096, FBGN0133539, FBGN0145313, FBGN0145595, FBGN0145335, FBGN0133228, FBGN0142855, FBGN0147011, FBGN0133696, FBGN0147010, FBGN0147013, FBGN01470…	2.84913	5.06669e-06	3.89746e-07	2.02934e-05		8	42	mannosidase
FBtr0166499	Diet*Tmp	AG	15	AG	35	4.7543	26.989	0.3001	73	15.84	<.0001	4.75425	2.52513e-25	0		FBgn0085888	FBtr0170262															PGRP
FBtr0162871	Diet*Tmp	OP	15	OP	35	4.7147	26.2583	0.1979	73	23.82	<.0001	4.71469	3.72738e-36	0		FBgn0132818	FBtr0160777		Annotation Cluster 2	Enrichment Score: 9.707996795679733											Cluster 2
FBtr0174470	Diet*Tmp	AG	15	OP	25	4.5906	24.094	0.2356	73	19.49	<.0001	4.59062	1.19321e-30	0		FBgn0132819	FBtr0160778		Category	Term		Count	PValue	Genes	Fold Enrichment	Bonferroni	Benjamini	FDR			GI10659	Dmoj\GI10659	D. mojavensis	FBgn0004629	Cys	D. melanogaster	orthologue		ID	Gene Name	Species	GOTERM_BP_FAT	GOTERM_CC_FAT	GOTERM_MF_FAT	INTERPRO	PIR_SUPERFAMILY	SMART	SP_PIR_KEYWORDS	UP_SEQ_FEATURE
FBtr0175027	Diet*Tmp	AG	15	AG	25	4.5594	23.5785	0.1738	73	26.23	<.0001	4.55945	6.74058e-39	0		FBgn0132820	FBtr0160779		GOTERM_MF_FAT	GO:0030414	peptidase inhibitor activity	27	3.53655e-11	FBGN0140496, FBGN0140495, FBGN0140498, FBGN0143605, FBGN0146602, FBGN0140335, FBGN0140499, FBGN0135077, FBGN0142786, FBGN0142158, FBGN0133423, FBGN0133422, FBGN0140500, FBGN0140501, FBGN0135066, FBGN0139641, FBGN0140506, FBGN0143336, FBGN0143334, FBGN0140494, FBGN0136139, FBGN0145595, FBGN0146612, FBGN0138258, FBGN0133648, FBGN0146757, FBGN0135334	4.50162	1.20243e-08	2.00404e-09	4.81602e-08			GI10659	Dmoj\GI10659	D. mojavensis	FBgn0038243	CG8066	D. melanogaster	orthologue		FBgn0004629	Cystatin-like	Drosophila melanogaster			GO:0004857~enzyme inhibitor activity,GO:0004866~endopeptidase inhibitor activity,GO:0004869~cysteine-type endopeptidase inhibitor activity,GO:0030414~peptidase inhibitor activity,	IPR000010:Proteinase inhibitor I25, cystatin,IPR018073:Proteinase inhibitor I25, cystatin, conserved site,		SM00043:CY,	calcium binding,complete proteome,cysteine proteinase inhibitor,disulfide bond,protease inhibitor,thiol protease inhibitor,	chain:Cystatin-like protein,disulfide bond,sequence conflict,short sequence motif:Secondary area of contact,site:Reactive site,
FBtr0163894	Diet*Tmp	AG	15	AG	25	4.5371	23.2168	0.162	73	28.01	<.0001	4.53714	8.6125e-41	0		FBgn0132823	FBtr0160782		GOTERM_MF_FAT	GO:0004866	endopeptidase inhibitor activity	26	5.77018e-11	FBGN0140496, FBGN0140495, FBGN0140498, FBGN0146602, FBGN0140335, FBGN0140499, FBGN0135077, FBGN0142786, FBGN0142158, FBGN0133423, FBGN0133422, FBGN0140500, FBGN0140501, FBGN0135066, FBGN0139641, FBGN0140506, FBGN0143336, FBGN0143334, FBGN0140494, FBGN0136139, FBGN0145595, FBGN0146612, FBGN0138258, FBGN0133648, FBGN0146757, FBGN0135334	4.57911	1.96186e-08	2.80266e-09	7.85774e-08			GI10885	Dmoj\GI10885	D. mojavensis	FBgn0031554	CG15418	D. melanogaster	orthologue		FBgn0031563	Dmel_CG10031	Drosophila melanogaster			GO:0004857~enzyme inhibitor activity,GO:0004866~endopeptidase inhibitor activity,GO:0004867~serine-type endopeptidase inhibitor activity,GO:0030414~peptidase inhibitor activity,	IPR002223:Proteinase inhibitor I2, Kunitz metazoa,		SM00131:KU,	complete proteome,
FBtr0174470	Diet*Tmp	OP	15	OP	25	4.498	22.5961	0.2356	73	19.09	<.0001	4.49796	4.15499e-30	0		FBgn0132824	FBtr0160783		GOTERM_MF_FAT	GO:0004857	enzyme inhibitor activity	28	5.77839e-11	FBGN0140496, FBGN0140495, FBGN0140498, FBGN0143605, FBGN0146602, FBGN0140335, FBGN0140499, FBGN0135077, FBGN0142786, FBGN0142158, FBGN0142748, FBGN0133423, FBGN0133422, FBGN0140500, FBGN0140501, FBGN0135066, FBGN0139641, FBGN0140506, FBGN0143336, FBGN0143334, FBGN0140494, FBGN0136139, FBGN0145595, FBGN0146612, FBGN0138258, FBGN0133648, FBGN0146757, FBGN0135334	4.26983	1.96465e-08	2.45582e-09	7.86892e-08			GI12320	Dmoj\Tep5	D. mojavensis	FBgn0041180	Tep4	D. melanogaster	orthologue		FBgn0030105	Dmel_CG15369	Drosophila melanogaster			GO:0004857~enzyme inhibitor activity,GO:0004866~endopeptidase inhibitor activity,GO:0004869~cysteine-type endopeptidase inhibitor activity,GO:0030414~peptidase inhibitor activity,	IPR000010:Proteinase inhibitor I25, cystatin,		SM00043:CY,	complete proteome,
FBtr0175027	Diet*Tmp	AG	15	AG	35	4.492	22.5023	0.1716	73	26.17	<.0001	4.49205	7.81283e-39	0		FBgn0132826	FBtr0160785		GOTERM_MF_FAT	GO:0004867	serine-type endopeptidase inhibitor activity	20	1.24864e-08	FBGN0140496, FBGN0136139, FBGN0140495, FBGN0140498, FBGN0145595, FBGN0146602, FBGN0146612, FBGN0140335, FBGN0140499, FBGN0142786, FBGN0142158, FBGN0133648, FBGN0140500, FBGN0140501, FBGN0139641, FBGN0140506, FBGN0135334, FBGN0143336, FBGN0143334, FBGN0140494	4.6313	4.24536e-06	3.53781e-07	1.70038e-05			GI12577	Dmoj\GI12577	D. mojavensis	FBgn0262870	axo	D. melanogaster	orthologue		FBgn0031554	Dmel_CG15418	Drosophila melanogaster			GO:0004857~enzyme inhibitor activity,GO:0004866~endopeptidase inhibitor activity,GO:0004867~serine-type endopeptidase inhibitor activity,GO:0030414~peptidase inhibitor activity,	IPR002223:Proteinase inhibitor I2, Kunitz metazoa,		SM00131:KU,	complete proteome,
FBtr0174470	Diet*Tmp	AG	15	OP	35	4.4453	21.7856	0.2356	73	18.87	<.0001	4.44531	8.50836e-30	0		FBgn0132836	FBtr0160795														GI13382	Dmoj\GI13382	D. mojavensis	FBgn0262057	Spn77Ba	D. melanogaster	orthologue		FBgn0031558	Dmel_CG16704	Drosophila melanogaster			GO:0004857~enzyme inhibitor activity,GO:0004866~endopeptidase inhibitor activity,GO:0004867~serine-type endopeptidase inhibitor activity,GO:0030414~peptidase inhibitor activity,	IPR001588:Casein, alpha/beta,IPR002223:Proteinase inhibitor I2, Kunitz metazoa,		SM00131:KU,	complete proteome,
FBtr0174470	Diet*Tmp	OP	15	OP	35	4.3526	20.4298	0.2356	73	18.48	<.0001	4.35264	3.04507e-29	0		FBgn0132837	FBtr0160796		Annotation Cluster 3	Enrichment Score: 9.687315328456743											GI15509	Dmoj\GI15509	D. mojavensis	FBgn0030105	CG15369	D. melanogaster	orthologue		FBgn0031561	Dmel_CG16712	Drosophila melanogaster			GO:0004857~enzyme inhibitor activity,GO:0004866~endopeptidase inhibitor activity,GO:0004867~serine-type endopeptidase inhibitor activity,GO:0030414~peptidase inhibitor activity,	IPR002223:Proteinase inhibitor I2, Kunitz metazoa,		SM00131:KU,	complete proteome,
FBtr0166500	Diet*Tmp	AG	15	OP	35	4.3334	20.1597	0.3604	73	12.03	<.0001	4.33339	5.51017e-19	0		FBgn0132843	FBtr0160802		Category	Term		Count	PValue	Genes	Fold Enrichment	Bonferroni	Benjamini	FDR			GI16895	Dmoj\GI16895	D. mojavensis	FBgn0031973	Spn28Dc	D. melanogaster	orthologue		FBgn0031560	Dmel_CG16713	Drosophila melanogaster			GO:0004857~enzyme inhibitor activity,GO:0004866~endopeptidase inhibitor activity,GO:0004867~serine-type endopeptidase inhibitor activity,GO:0030414~peptidase inhibitor activity,	IPR002223:Proteinase inhibitor I2, Kunitz metazoa,		SM00131:KU,	complete proteome,
FBtr0166500	Diet*Tmp	OP	15	OP	35	4.3076	19.8024	0.3604	73	11.95	<.0001	4.30765	7.36704e-19	0		FBgn0132847	FBtr0160806		GOTERM_BP_FAT	GO:0055114	oxidation reduction	62	2.54486e-12	FBGN0137748, FBGN0135979, FBGN0143783, FBGN0146077, FBGN0146697, FBGN0144654, FBGN0133527, FBGN0142315, FBGN0144653, FBGN0141432, FBGN0146282, FBGN0133327, FBGN0140553, FBGN0138866, FBGN0146301, FBGN0142958, FBGN0137741, FBGN0135439, FBGN0064059, FBGN0146788, FBGN0146787, FBGN0136642, FBGN0139736, FBGN0135872, FBGN0147447, FBGN0133946, FBGN0139735, FBGN0139920, FBGN0139921, FBGN0136302, FBGN01459…	2.53378	1.07393e-09	5.36964e-10	3.57723e-09			GI17591	Dmoj\GI17591	D. mojavensis	FBgn0032178	Spn31A	D. melanogaster	orthologue		FBgn0033710	Dmel_CG17739	Drosophila melanogaster		GO:0005576~extracellular region,	GO:0004857~enzyme inhibitor activity,GO:0004866~endopeptidase inhibitor activity,GO:0004867~serine-type endopeptidase inhibitor activity,GO:0030414~peptidase inhibitor activity,	IPR000884:Thrombospondin, type 1 repeat,IPR002223:Proteinase inhibitor I2, Kunitz metazoa,IPR002861:Reeler region,IPR009465:Spondin, N-terminal,		SM00131:KU,SM00209:TSP1,	complete proteome,
FBtr0163894	Diet*Tmp	AG	15	OP	25	4.301	19.712	0.162	73	26.55	<.0001	4.30095	3.02309e-39	0		FBgn0132854	FBtr0160813		GOTERM_MF_FAT	GO:0009055	electron carrier activity	42	3.24346e-10	FBGN0141046, FBGN0141045, FBGN0141047, FBGN0139696, FBGN0138362, FBGN0146077, FBGN0141977, FBGN0142788, FBGN0143627, FBGN0135759, FBGN0143628, FBGN0144653, FBGN0134485, FBGN0141432, FBGN0146282, FBGN0140553, FBGN0138866, FBGN0137000, FBGN0135705, FBGN0142958, FBGN0139930, FBGN0135704, FBGN0140738, FBGN0140177, FBGN0142597, FBGN0064059, FBGN0140302, FBGN0145953, FBGN0136239, FBGN0136642, FBGN01397…	2.91772	1.10278e-07	1.22531e-08	4.41689e-07			GI17753	Dmoj\GI17753	D. mojavensis	FBgn0051777	CG31777	D. melanogaster	orthologue		FBgn0044011	Dmel_CG1859	Drosophila melanogaster			GO:0004857~enzyme inhibitor activity,GO:0004866~endopeptidase inhibitor activity,GO:0004867~serine-type endopeptidase inhibitor activity,GO:0030414~peptidase inhibitor activity,	IPR000215:Protease inhibitor I4, serpin,		SM00093:SERPIN,	complete proteome,
FBtr0175027	Diet*Tmp	AG	15	OP	35	4.2978	19.6683	0.1738	73	24.73	<.0001	4.29783	3.27333e-37	0		FBgn0132857	FBtr0160816		GOTERM_MF_FAT	GO:0020037	heme binding	34	5.12324e-10	FBGN0141046, FBGN0141045, FBGN0141047, FBGN0146077, FBGN0141977, FBGN0142788, FBGN0143627, FBGN0135759, FBGN0143628, FBGN0144653, FBGN0134485, FBGN0141432, FBGN0146282, FBGN0139005, FBGN0145072, FBGN0140553, FBGN0138866, FBGN0137000, FBGN0142958, FBGN0140177, FBGN0140302, FBGN0145953, FBGN0136642, FBGN0139736, FBGN0144737, FBGN0144285, FBGN0147462, FBGN0141389, FBGN0146470, FBGN0147447, FBGN01339…	3.34766	1.7419e-07	1.7419e-08	6.97675e-07			GI17754	Dmoj\GI17754	D. mojavensis	FBgn0051778	CG31778	D. melanogaster	orthologue		FBgn0031564	Dmel_CG2816	Drosophila melanogaster			GO:0004857~enzyme inhibitor activity,GO:0004866~endopeptidase inhibitor activity,GO:0004867~serine-type endopeptidase inhibitor activity,GO:0030414~peptidase inhibitor activity,	IPR002223:Proteinase inhibitor I2, Kunitz metazoa,		SM00131:KU,	complete proteome,
FBtr0163650	Diet*Tmp	AG	15	AG	35	4.2723	19.3237	0.2297	73	18.6	<.0001	4.27226	2.04482e-29	0		FBgn0132858	FBtr0160817		GOTERM_MF_FAT	GO:0046906	tetrapyrrole binding	34	5.12324e-10	FBGN0141046, FBGN0141045, FBGN0141047, FBGN0146077, FBGN0141977, FBGN0142788, FBGN0143627, FBGN0135759, FBGN0143628, FBGN0144653, FBGN0134485, FBGN0141432, FBGN0146282, FBGN0139005, FBGN0145072, FBGN0140553, FBGN0138866, FBGN0137000, FBGN0142958, FBGN0140177, FBGN0140302, FBGN0145953, FBGN0136642, FBGN0139736, FBGN0144737, FBGN0144285, FBGN0147462, FBGN0141389, FBGN0146470, FBGN0147447, FBGN01339…	3.34766	1.7419e-07	1.7419e-08	6.97675e-07			GI17755	Dmoj\GI17755	D. mojavensis	FBgn0031563	CG10031	D. melanogaster	orthologue		FBgn0050046	Dmel_CG30046	Drosophila melanogaster			GO:0004857~enzyme inhibitor activity,GO:0004866~endopeptidase inhibitor activity,GO:0004867~serine-type endopeptidase inhibitor activity,GO:0030414~peptidase inhibitor activity,	IPR000884:Thrombospondin, type 1 repeat,IPR002223:Proteinase inhibitor I2, Kunitz metazoa,IPR002861:Reeler region,IPR009465:Spondin, N-terminal,IPR018247:EF-HAND 1,		SM00131:KU,SM00209:TSP1,	complete proteome,
FBtr0163894	Diet*Tmp	OP	15	OP	25	4.2613	19.1769	0.162	73	26.31	<.0001	4.26127	5.58308e-39	0		FBgn0132865	FBtr0160824		GOTERM_MF_FAT	GO:0005506	iron ion binding	45	1.68912e-09	FBGN0133401, FBGN0141046, FBGN0141045, FBGN0141047, FBGN0146077, FBGN0141977, FBGN0142788, FBGN0143627, FBGN0142315, FBGN0135759, FBGN0143628, FBGN0144653, FBGN0134485, FBGN0141432, FBGN0146282, FBGN0145072, FBGN0139005, FBGN0140553, FBGN0138866, FBGN0137000, FBGN0137762, FBGN0142958, FBGN0137741, FBGN0135439, FBGN0140177, FBGN0142597, FBGN0140302, FBGN0064059, FBGN0145953, FBGN0133248, FBGN01366…	2.65426	5.74302e-07	5.22093e-08	2.30022e-06			GI17757	Dmoj\GI17757	D. mojavensis	FBgn0031561	IM33	D. melanogaster	orthologue		FBgn0050197	Dmel_CG30197	Drosophila melanogaster		GO:0005576~extracellular region,	GO:0004857~enzyme inhibitor activity,GO:0030414~peptidase inhibitor activity,	IPR008197:Whey acidic protein, 4-disulphide core,		SM00217:WAP,	complete proteome,
FBtr0163894	Diet*Tmp	AG	15	AG	35	4.2519	19.0524	0.1599	73	26.58	<.0001	4.25193	2.79301e-39	0		FBgn0132869	FBtr0160828														GI17758	Dmoj\GI17758	D. mojavensis	FBgn0031560	CG16713	D. melanogaster	orthologue		FBgn0051777	Dmel_CG31777	Drosophila melanogaster			GO:0004857~enzyme inhibitor activity,GO:0004866~endopeptidase inhibitor activity,GO:0004867~serine-type endopeptidase inhibitor activity,GO:0030414~peptidase inhibitor activity,	IPR002223:Proteinase inhibitor I2, Kunitz metazoa,		SM00131:KU,	complete proteome,
FBtr0175027	Diet*Tmp	OP	15	OP	35	4.2109	18.5186	0.1738	73	24.23	<.0001	4.21086	1.24063e-36	0		FBgn0132873	FBtr0160832		Annotation Cluster 4	Enrichment Score: 3.2395000371930185											GI17759	Dmoj\GI17759	D. mojavensis	FBgn0031560	CG16713	D. melanogaster	orthologue		FBgn0051778	Dmel_CG31778	Drosophila melanogaster			GO:0004857~enzyme inhibitor activity,GO:0004866~endopeptidase inhibitor activity,GO:0004867~serine-type endopeptidase inhibitor activity,GO:0030414~peptidase inhibitor activity,	IPR002223:Proteinase inhibitor I2, Kunitz metazoa,		SM00131:KU,	complete proteome,
FBtr0175027	Diet*Tmp	AG	15	OP	25	4.1717	18.0222	0.1738	73	24	<.0001	4.17172	2.27575e-36	0		FBgn0132887	FBtr0160846		Category	Term		Count	PValue	Genes	Fold Enrichment	Bonferroni	Benjamini	FDR			GI17760	Dmoj\GI17760	D. mojavensis	FBgn0031558	CG16704	D. melanogaster	orthologue		FBgn0032178	Dmel_CG4804	Drosophila melanogaster			GO:0004857~enzyme inhibitor activity,GO:0004866~endopeptidase inhibitor activity,GO:0004867~serine-type endopeptidase inhibitor activity,GO:0030414~peptidase inhibitor activity,	IPR000215:Protease inhibitor I4, serpin,		SM00093:SERPIN,	complete proteome,
FBtr0163894	Diet*Tmp	AG	15	OP	35	4.1505	17.7593	0.162	73	25.62	<.0001	4.15051	3.1719e-38	0		FBgn0132888	FBtr0160847		KEGG_PATHWAY	dmo00511:Other glycan degradation		7	4.00965e-05	FBGN0146278, FBGN0136207, FBGN0145510, FBGN0134056, FBGN0145509, FBGN0141157, FBGN0145580	9.09563	0.00232294	0.00232294	0.0398862			GI17765	Dmoj\GI17765	D. mojavensis	FBgn0031554	CG15418	D. melanogaster	orthologue		FBgn0031973	Dmel_CG7219	Drosophila melanogaster			GO:0004857~enzyme inhibitor activity,GO:0004866~endopeptidase inhibitor activity,GO:0004867~serine-type endopeptidase inhibitor activity,GO:0030414~peptidase inhibitor activity,	IPR000215:Protease inhibitor I4, serpin,		SM00093:SERPIN,	complete proteome,
FBtr0166499	Diet*Tmp	AG	15	OP	35	4.1192	17.3781	0.3039	73	13.55	<.0001	4.11916	1.28513e-21	0		FBgn0132891	FBtr0160850		KEGG_PATHWAY	dmo04142:Lysosome		12	0.000133213	FBGN0146278, FBGN0146434, FBGN0136207, FBGN0145510, FBGN0139985, FBGN0134056, FBGN0145509, FBGN0138248, FBGN0133524, FBGN0141157, FBGN0140815, FBGN0145580	3.82458	0.00769709	0.00385598	0.132459			GI19420	Dmoj\GI19420	D. mojavensis	FBgn0028983	Spn55B	D. melanogaster	orthologue		FBgn0038243	Dmel_CG8066	Drosophila melanogaster			GO:0004857~enzyme inhibitor activity,GO:0004866~endopeptidase inhibitor activity,GO:0004869~cysteine-type endopeptidase inhibitor activity,GO:0030414~peptidase inhibitor activity,	IPR000010:Proteinase inhibitor I25, cystatin,IPR018073:Proteinase inhibitor I25, cystatin, conserved site,		SM00043:CY,	complete proteome,
FBtr0163894	Diet*Tmp	OP	15	OP	35	4.1108	17.2772	0.162	73	25.38	<.0001	4.11083	5.96416e-38	0		FBgn0132892	FBtr0160851		KEGG_PATHWAY	dmo00600:Sphingolipid metabolism		4	0.035797	FBGN0146278, FBGN0145510, FBGN0134056, FBGN0145509	5.19751	0.879282	0.34483	30.4197			GI20050	Dmoj\GI20050	D. mojavensis	FBgn0044011	Spn43Ad	D. melanogaster	orthologue		FBgn0003137	Papilin	Drosophila melanogaster	GO:0030198~extracellular matrix organization,GO:0043062~extracellular structure organization,	GO:0005576~extracellular region,GO:0005578~proteinaceous extracellular matrix,GO:0005604~basement membrane,GO:0031012~extracellular matrix,GO:0044420~extracellular matrix part,GO:0044421~extracellular region part,	GO:0004175~endopeptidase activity,GO:0004222~metalloendopeptidase activity,GO:0004857~enzyme inhibitor activity,GO:0004866~endopeptidase inhibitor activity,GO:0004867~serine-type endopeptidase inhibitor activity,GO:0005198~structural molecule activity,GO:0005201~extracellular matrix structural constituent,GO:0008233~peptidase activity,GO:0008237~metallopeptidase activity,GO:0008270~zinc ion bindi…	IPR000884:Thrombospondin, type 1 repeat,IPR002223:Proteinase inhibitor I2, Kunitz metazoa,IPR003598:Immunoglobulin subtype 2,IPR007110:Immunoglobulin-like,IPR008197:Whey acidic protein, 4-disulphide core,IPR010294:ADAM-TS Spacer 1,IPR010909:PLAC,IPR013098:Immunoglobulin I-set,IPR013151:Immunoglobulin,IPR013273:Peptidase M12B, ADAM-TS,IPR013783:Immunoglobulin-like fold,IPR018069:Whey acidic protei…		SM00131:KU,SM00209:TSP1,SM00217:WAP,SM00408:IGc2,	alternative splicing,basement membrane,complete proteome,developmental protein,direct protein sequencing,disulfide bond,extracellular matrix,glycoprotein,Immunoglobulin domain,protease inhibitor,proteoglycan,repeat,Secreted,Serine protease inhibitor,signal,sulfation,	chain:Papilin,compositionally biased region:Cys-rich,compositionally biased region:Ser-rich,disulfide bond,domain:BPTI/Kunitz inhibitor 1,domain:BPTI/Kunitz inhibitor 10,domain:BPTI/Kunitz inhibitor 11,domain:BPTI/Kunitz inhibitor 12,domain:BPTI/Kunitz inhibitor 2,domain:BPTI/Kunitz inhibitor 3,domain:BPTI/Kunitz inhibitor 4,domain:BPTI/Kunitz inhibitor 5,domain:BPTI/Kunitz inhibitor 6,domain:BPT…
FBtr0175027	Diet*Tmp	OP	15	OP	25	4.0848	16.9687	0.1738	73	23.5	<.0001	4.08475	8.90275e-36	0		FBgn0132893	FBtr0160852														GI20599	Dmoj\GI20599	D. mojavensis	FBgn0033710	CG17739	D. melanogaster	orthologue		FBgn0028983	Serine protease inhibitor 6	Drosophila melanogaster			GO:0004857~enzyme inhibitor activity,GO:0004866~endopeptidase inhibitor activity,GO:0004867~serine-type endopeptidase inhibitor activity,GO:0008233~peptidase activity,GO:0030414~peptidase inhibitor activity,	IPR000215:Protease inhibitor I4, serpin,		SM00093:SERPIN,	complete proteome,Protease,
FBtr0166499	Diet*Tmp	AG	15	OP	25	4.0767	16.8736	0.3039	73	13.41	<.0001	4.07669	2.2109e-21	0		FBgn0132911	FBtr0160870		Annotation Cluster 5	Enrichment Score: 2.9149989756905152											GI20601	Dmoj\GI20601	D. mojavensis	FBgn0050046	CG30046	D. melanogaster	orthologue		FBgn0041180	Thiolester containing protein IV	Drosophila melanogaster	GO:0006952~defense response,GO:0006955~immune response,GO:0006959~humoral immune response,GO:0009617~response to bacterium,GO:0019730~antimicrobial humoral response,GO:0019731~antibacterial humoral response,GO:0042742~defense response to bacterium,	GO:0005576~extracellular region,GO:0005615~extracellular space,GO:0044421~extracellular region part,	GO:0004857~enzyme inhibitor activity,GO:0004866~endopeptidase inhibitor activity,GO:0030414~peptidase inhibitor activity,	IPR001599:Alpha-2-macroglobulin,IPR002114:Phosphotransferase system, HPr serine phosphorylation site,IPR002890:Alpha-2-macroglobulin, N-terminal,IPR009048:Alpha-macroglobulin, receptor-binding,IPR011625:Alpha-2-macroglobulin, N-terminal 2,IPR011626:A-macroglobulin complement component,IPR019565:Alpha-2-macroglobulin, thiol-ester bond-forming,IPR019742:Alpha-2-macroglobulin, conserved site,	PIRSF001635:alpha-2-macroglobulin,		complete proteome,
FBtr0166499	Diet*Tmp	OP	15	OP	35	4.0375	16.4213	0.3039	73	13.28	<.0001	4.0375	3.65613e-21	0		FBgn0132912	FBtr0160871		Category	Term		Count	PValue	Genes	Fold Enrichment	Bonferroni	Benjamini	FDR			GI20871	Dmoj\GI20871	D. mojavensis	FBgn0050197	CG30197	D. melanogaster	orthologue		FBgn0025879	Tissue inhibitor of metalloproteases	Drosophila melanogaster	GO:0002165~instar larval or pupal development,GO:0007155~cell adhesion,GO:0007162~negative regulation of cell adhesion,GO:0007444~imaginal disc development,GO:0007472~wing disc morphogenesis,GO:0007476~imaginal disc-derived wing morphogenesis,GO:0007552~metamorphosis,GO:0007560~imaginal disc morphogenesis,GO:0007610~behavior,GO:0007626~locomotory behavior,GO:0009314~response to radiation,GO:00094…	GO:0005576~extracellular region,GO:0005578~proteinaceous extracellular matrix,GO:0030425~dendrite,GO:0031012~extracellular matrix,GO:0042995~cell projection,GO:0043005~neuron projection,GO:0044421~extracellular region part,	GO:0004857~enzyme inhibitor activity,GO:0004866~endopeptidase inhibitor activity,GO:0008191~metalloendopeptidase inhibitor activity,GO:0008233~peptidase activity,GO:0008237~metallopeptidase activity,GO:0010576~metalloenzyme regulator activity,GO:0030414~peptidase inhibitor activity,GO:0048551~metalloenzyme inhibitor activity,GO:0070011~peptidase activity, acting on L-amino acid peptides,	IPR001134:Netrin domain,IPR001820:Proteinase inhibitor I35, tissue inhibitor of metalloproteinase,		SM00206:NTR,	complete proteome,disulfide bond,metal-binding,metalloenzyme inhibitor,metalloprotease,metalloprotease inhibitor,Protease,Secreted,signal,zinc,	chain:Tissue inhibitor of metalloproteases,disulfide bond,domain:NTR,metal ion-binding site:Zinc; via amide nitrogen and carbonyl oxygen; shared with metalloproteinase partner,region of interest:Involved in metalloproteinase-binding,sequence conflict,signal peptide,
FBtr0166500	Diet*Tmp	AG	15	OP	25	4.0018	16.02	0.3604	73	11.1	<.0001	4.00179	2.42411e-17	0		FBgn0132913	FBtr0160872		GOTERM_BP_FAT	GO:0009408	response to heat	6	0.000546045	FBGN0133875, FBGN0135001, FBGN0142265, FBGN0135845, FBGN0135003, FBGN0135842	7.55229	0.205859	0.0559947	0.764829			GI22868	Dmoj\GI22868	D. mojavensis	FBgn0003137	Ppn	D. melanogaster	orthologue
FBtr0166499	Diet*Tmp	OP	15	OP	25	3.995	15.9446	0.3039	73	13.14	<.0001	3.99504	6.31961e-21	0		FBgn0132928	FBtr0160887		GOTERM_BP_FAT	GO:0009266	response to temperature stimulus	6	0.000936543	FBGN0133875, FBGN0135001, FBGN0142265, FBGN0135845, FBGN0135003, FBGN0135842	6.86572	0.326594	0.0760351	1.30845			GI23877	Dmoj\GI23877	D. mojavensis	FBgn0031561	IM33	D. melanogaster	orthologue
FBtr0166500	Diet*Tmp	OP	15	OP	25	3.976	15.736	0.3604	73	11.03	<.0001	3.97605	3.26425e-17	0		FBgn0132929	FBtr0160888		GOTERM_BP_FAT	GO:0009628	response to abiotic stimulus	7	0.00351761	FBGN0133875, FBGN0145695, FBGN0135001, FBGN0142265, FBGN0135845, FBGN0135003, FBGN0135842	4.4055	0.773961	0.152299	4.83264			GI23887	Dmoj\GI23887	D. mojavensis	FBgn0031564	CG2816	D. melanogaster	orthologue
FBtr0167129	Diet*Tmp	AG	15	AG	25	3.8534	14.454	0.1889	73	20.4	<.0001	3.85338	7.00288e-32	0		FBgn0132930	FBtr0160889														GI24034	Dmoj\GI24034	D. mojavensis	FBgn0025879	Timp	D. melanogaster	orthologue
FBtr0167129	Diet*Tmp	AG	15	AG	35	3.7835	13.7704	0.1865	73	20.29	<.0001	3.78352	9.94446e-32	0		FBgn0132945	FBtr0160904		Annotation Cluster 6	Enrichment Score: 2.8892099038637333
FBtr0163650	Diet*Tmp	AG	15	OP	35	3.6893	12.9	0.2326	73	15.86	<.0001	3.68928	2.35651e-25	0		FBgn0132949	FBtr0160908		Category	Term		Count	PValue	Genes	Fold Enrichment	Bonferroni	Benjamini	FDR
FBtr0163650	Diet*Tmp	OP	15	OP	35	3.6526	12.576	0.2326	73	15.7	<.0001	3.65257	4.15322e-25	0		FBgn0132950	FBtr0160909		GOTERM_MF_FAT	GO:0016811	hydrolase activity, acting on carbon-nitrogen (but not peptide) bonds, in linear amides	16	3.52751e-07	FBGN0139221, FBGN0138919, FBGN0145509, FBGN0138923, FBGN0134693, FBGN0142655, FBGN0145510, FBGN0145747, FBGN0145746, FBGN0145744, FBGN0141547, FBGN0134868, FBGN0143505, FBGN0141548, FBGN0140868, FBGN0145184	4.76362	0.000119928	8.56678e-06	0.00048037
FBtr0163948	Diet*Tmp	AG	15	AG	25	3.6474	12.5307	0.1671	73	21.83	<.0001	3.64738	9.97476e-34	0		FBgn0132952	FBtr0160911		GOTERM_BP_FAT	GO:0000270	peptidoglycan metabolic process	7	0.000409903	FBGN0139221, FBGN0141547, FBGN0143505, FBGN0134868, FBGN0141548, FBGN0145184, FBGN0134693	6.29358	0.158875	0.05604	0.574649
FBtr0172291	Diet*Tmp	AG	15	OP	25	3.6005	12.1299	0.2092	73	17.21	<.0001	3.60048	2.11711e-27	0		FBgn0132959	FBtr0160918		GOTERM_BP_FAT	GO:0006027	glycosaminoglycan catabolic process	7	0.000409903	FBGN0139221, FBGN0141547, FBGN0143505, FBGN0134868, FBGN0141548, FBGN0145184, FBGN0134693	6.29358	0.158875	0.05604	0.574649
FBtr0163948	Diet*Tmp	AG	15	AG	35	3.5752	11.9191	0.165	73	21.67	<.0001	3.57522	1.58669e-33	0		FBgn0132960	FBtr0160919		GOTERM_BP_FAT	GO:0009253	peptidoglycan catabolic process	7	0.000409903	FBGN0139221, FBGN0141547, FBGN0143505, FBGN0134868, FBGN0141548, FBGN0145184, FBGN0134693	6.29358	0.158875	0.05604	0.574649
FBtr0166867	Diet*Tmp	AG	15	AG	35	3.5459	11.6794	0.1651	73	21.47	<.0001	3.54588	2.84593e-33	0		FBgn0132980	FBtr0160940		GOTERM_MF_FAT	GO:0008745	N-acetylmuramoyl-L-alanine amidase activity	7	0.00043049	FBGN0139221, FBGN0141547, FBGN0143505, FBGN0134868, FBGN0141548, FBGN0145184, FBGN0134693	6.25225	0.136186	0.0097124	0.584645
FBtr0166867	Diet*Tmp	AG	15	AG	25	3.5367	11.6052	0.1672	73	21.15	<.0001	3.53673	7.43755e-33	0		FBgn0132982	FBtr0160942		GOTERM_BP_FAT	GO:0030203	glycosaminoglycan metabolic process	7	0.000953623	FBGN0139221, FBGN0141547, FBGN0143505, FBGN0134868, FBGN0141548, FBGN0145184, FBGN0134693	5.50688	0.331434	0.0649016	1.33217
FBtr0163948	Diet*Tmp	AG	15	OP	35	3.5322	11.5691	0.1671	73	21.14	<.0001	3.53216	7.57629e-33	0		FBgn0132987	FBtr0160947		GOTERM_BP_FAT	GO:0000272	polysaccharide catabolic process	9	0.00222155	FBGN0139221, FBGN0141547, FBGN0141714, FBGN0143505, FBGN0134868, FBGN0141548, FBGN0142856, FBGN0145184, FBGN0134693	3.65434	0.6088	0.125477	3.07787
FBtr0172291	Diet*Tmp	AG	15	OP	35	3.527	11.5274	0.2092	73	16.86	<.0001	3.52695	7.0805e-27	0		FBgn0132990	FBtr0160950		GOTERM_BP_FAT	GO:0006026	aminoglycan catabolic process	9	0.00222155	FBGN0139221, FBGN0141547, FBGN0141714, FBGN0143505, FBGN0134868, FBGN0141548, FBGN0142856, FBGN0145184, FBGN0134693	3.65434	0.6088	0.125477	3.07787
FBtr0168945	Diet*Tmp	AG	35	OP	15	3.4287	10.7682	0.2829	73	12.12	<.0001	3.42871	3.7194e-19	0		FBgn0132997	FBtr0160957		GOTERM_BP_FAT	GO:0005976	polysaccharide metabolic process	20	0.00329268	FBGN0139221, FBGN0135848, FBGN0142856, FBGN0133976, FBGN0134693, FBGN0147292, FBGN0141742, FBGN0146828, FBGN0133796, FBGN0141547, FBGN0135712, FBGN0135687, FBGN0139797, FBGN0141714, FBGN0143505, FBGN0134868, FBGN0141548, FBGN0147023, FBGN0145184, FBGN0135313	2.04669	0.751373	0.159682	4.53023
FBtr0163948	Diet*Tmp	AG	15	OP	25	3.4212	10.7123	0.1671	73	20.48	<.0001	3.42124	5.58416e-32	0		FBgn0132999	FBtr0160959		GOTERM_BP_FAT	GO:0006022	aminoglycan metabolic process	19	0.00437595	FBGN0139221, FBGN0135848, FBGN0142856, FBGN0133976, FBGN0134693, FBGN0147292, FBGN0146828, FBGN0133796, FBGN0141547, FBGN0135712, FBGN0135687, FBGN0139797, FBGN0141714, FBGN0143505, FBGN0134868, FBGN0141548, FBGN0147023, FBGN0145184, FBGN0135313	2.04407	0.842873	0.168954	5.97847
FBtr0175110	Diet*Tmp	AG	15	AG	25	3.4105	10.6332	0.1821	73	18.73	<.0001	3.41047	1.34544e-29	0		FBgn0133000	FBtr0160960		GOTERM_BP_FAT	GO:0016052	carbohydrate catabolic process	12	0.0324018	FBGN0145144, FBGN0139221, FBGN0135979, FBGN0141547, FBGN0141714, FBGN0143505, FBGN0134868, FBGN0141548, FBGN0142856, FBGN0145184, FBGN0137741, FBGN0134693	2.01394	0.999999	0.685991	37.0611
FBtr0175110	Diet*Tmp	AG	15	AG	35	3.3989	10.548	0.1798	73	18.9	<.0001	3.39892	7.66744e-30	0		FBgn0133005	FBtr0160965		GOTERM_BP_FAT	GO:0009057	macromolecule catabolic process	10	0.929241	FBGN0139221, FBGN0141547, FBGN0134172, FBGN0141714, FBGN0143505, FBGN0134868, FBGN0141548, FBGN0142856, FBGN0145184, FBGN0134693	0.744802	1	1	100
FBtr0163948	Diet*Tmp	OP	15	OP	35	3.3538	10.2234	0.1671	73	20.07	<.0001	3.35377	1.92497e-31	0		FBgn0133015	FBtr0160975
FBtr0163651	Diet*Tmp	AG	15	AG	35	3.3391	10.1197	0.3595	73	9.29	<.0001	3.33914	5.3962e-14	3.88369e-11		FBgn0133016	FBtr0160976		Annotation Cluster 7	Enrichment Score: 2.224608334077157
FBtr0167129	Diet*Tmp	AG	15	OP	25	3.3236	10.0116	0.1889	73	17.6	<.0001	3.32361	5.63525e-28	0		FBgn0133018	FBtr0160978		Category	Term		Count	PValue	Genes	Fold Enrichment	Bonferroni	Benjamini	FDR
FBtr0167129	Diet*Tmp	OP	15	OP	25	3.2983	9.83756	0.1889	73	17.46	<.0001	3.29828	8.86138e-28	0		FBgn0133024	FBtr0160984		GOTERM_MF_FAT	GO:0004180	carboxypeptidase activity	10	0.00104223	FBGN0135059, FBGN0135726, FBGN0135725, FBGN0135060, FBGN0142855, FBGN0135613, FBGN0142866, FBGN0138004, FBGN0135616, FBGN0139262	3.6778	0.298505	0.0219151	1.40999
FBtr0172291	Diet*Tmp	OP	15	OP	25	3.2967	9.82665	0.2092	73	15.76	<.0001	3.29668	3.42823e-25	0		FBgn0133025	FBtr0160985		GOTERM_MF_FAT	GO:0008238	exopeptidase activity	13	0.00359291	FBGN0135059, FBGN0135726, FBGN0135725, FBGN0133228, FBGN0135060, FBGN0142855, FBGN0135613, FBGN0142866, FBGN0138004, FBGN0135616, FBGN0142417, FBGN0139262, FBGN0142166	2.58029	0.705887	0.0657286	4.78339
FBtr0166867	Diet*Tmp	AG	15	OP	25	3.2732	9.66788	0.1672	73	19.57	<.0001	3.27316	9.18973e-31	0		FBgn0133026	FBtr0160986		GOTERM_MF_FAT	GO:0004181	metallocarboxypeptidase activity	8	0.00531417	FBGN0135726, FBGN0135725, FBGN0142855, FBGN0135613, FBGN0142866, FBGN0138004, FBGN0135616, FBGN0139262	3.57272	0.836613	0.0866004	6.99905
FBtr0167129	Diet*Tmp	AG	15	OP	35	3.2664	9.62242	0.1889	73	17.3	<.0001	3.26644	1.57031e-27	0		FBgn0133034	FBtr0160994		GOTERM_MF_FAT	GO:0008235	metalloexopeptidase activity	8	0.0634925	FBGN0135726, FBGN0135725, FBGN0142855, FBGN0135613, FBGN0142866, FBGN0138004, FBGN0135616, FBGN0139262	2.22302	1	0.53656	59.0697
FBtr0172291	Diet*Tmp	AG	15	AG	25	3.2502	9.51498	0.2092	73	15.53	<.0001	3.25015	7.6476e-25	0		FBgn0133035	FBtr0160995
FBtr0166867	Diet*Tmp	AG	15	OP	35	3.2453	9.48271	0.1672	73	19.41	<.0001	3.24535	1.55154e-30	0		FBgn0133041	FBtr0161001		Annotation Cluster 8	Enrichment Score: 1.4727263642513637											Cluster 8								Cluster 6							ID	Gene Name	Species	COG_ONTOLOGY
FBtr0163948	Diet*Tmp	OP	15	OP	25	3.2429	9.46695	0.1671	73	19.41	<.0001	3.24286	1.52982e-30	0		FBgn0133048	FBtr0161008		Category	Term		Count	PValue	Genes	Fold Enrichment	Bonferroni	Benjamini	FDR			GI11033	Dmoj\GI11033	D. mojavensis	FBgn0022770	Peritrophin-A	D. melanogaster	orthologue		GI11033	Dmoj\GI11033	D. mojavensis	FBgn0022770	Peritrophin-A	D. melanogaster	orthologue	FBgn0029848	Biotinidase(Btnd)	Drosophila melanogaster
FBtr0167129	Diet*Tmp	OP	15	OP	35	3.2411	9.45515	0.1889	73	17.16	<.0001	3.24111	2.48141e-27	0		FBgn0133057	FBtr0161017		GOTERM_CC_FAT	GO:0005576	extracellular region	26	0.0027637	FBGN0144076, FBGN0143605, FBGN0140041, FBGN0135077, FBGN0133976, FBGN0147292, FBGN0146828, FBGN0135693, FBGN0133796, FBGN0138496, FBGN0135066, FBGN0141714, FBGN0147023, FBGN0137762, FBGN0145595, FBGN0135848, FBGN0139080, FBGN0138321, FBGN0145915, FBGN0135687, FBGN0135712, FBGN0139797, FBGN0146757, FBGN0145913, FBGN0143207, FBGN0135313	1.81172	0.211803	0.0577662	2.94022			GI11935	Dmoj\GI11935	D. mojavensis	FBgn0043578	PGRP-SB1	D. melanogaster	orthologue		GI11411	Dmoj\GI11411	D. mojavensis	FBgn0266918	CG32486	D. melanogaster	orthologue	FBgn0037488	CG14607 gene product from transcript CG14607-RB(CG14607)	Drosophila melanogaster
FBtr0172291	Diet*Tmp	OP	15	OP	35	3.2232	9.33856	0.2092	73	15.4	<.0001	3.22316	1.22173e-24	0		FBgn0133062	FBtr0161022		GOTERM_BP_FAT	GO:0005976	polysaccharide metabolic process	20	0.00329268	FBGN0139221, FBGN0135848, FBGN0142856, FBGN0133976, FBGN0134693, FBGN0147292, FBGN0141742, FBGN0146828, FBGN0133796, FBGN0141547, FBGN0135712, FBGN0135687, FBGN0139797, FBGN0141714, FBGN0143505, FBGN0134868, FBGN0141548, FBGN0147023, FBGN0145184, FBGN0135313	2.04669	0.751373	0.159682	4.53023			GI12111	Dmoj\GI12111	D. mojavensis	FBgn0035977	PGRP-LF	D. melanogaster	orthologue		GI11935	Dmoj\GI11935	D. mojavensis	FBgn0043578	PGRP-SB1	D. melanogaster	orthologue	FBgn0043575	CG14745 gene product from transcript CG14745-RA(PGRP-SC2)	Drosophila melanogaster
FBtr0168945	Diet*Tmp	AG	25	OP	15	3.2042	9.21638	0.2865	73	11.19	<.0001	3.20418	1.73248e-17	0		FBgn0133063	FBtr0161023		GOTERM_BP_FAT	GO:0006022	aminoglycan metabolic process	19	0.00437595	FBGN0139221, FBGN0135848, FBGN0142856, FBGN0133976, FBGN0134693, FBGN0147292, FBGN0146828, FBGN0133796, FBGN0141547, FBGN0135712, FBGN0135687, FBGN0139797, FBGN0141714, FBGN0143505, FBGN0134868, FBGN0141548, FBGN0147023, FBGN0145184, FBGN0135313	2.04407	0.842873	0.168954	5.97847			GI12320	Dmoj\Tep5	D. mojavensis	FBgn0041180	Tep4	D. melanogaster	orthologue		GI12111	Dmoj\GI12111	D. mojavensis	FBgn0035977	PGRP-LF	D. melanogaster	orthologue	FBgn0043576	CG14746 gene product from transcript CG14746-RA(PGRP-SC1a)	Drosophila melanogaster
FBtr0166867	Diet*Tmp	OP	15	OP	25	3.1728	9.01795	0.1672	73	18.97	<.0001	3.17279	6.17371e-30	0		FBgn0133064	FBtr0161024		GOTERM_MF_FAT	GO:0030246	carbohydrate binding	18	0.0303583	FBGN0143537, FBGN0136207, FBGN0141231, FBGN0135848, FBGN0147096, FBGN0142495, FBGN0133976, FBGN0147292, FBGN0146828, FBGN0133796, FBGN0135940, FBGN0135712, FBGN0135687, FBGN0139797, FBGN0141714, FBGN0147023, FBGN0145873, FBGN0135313	1.71818	0.999972	0.35386	34.2835			GI12556	Dmoj\GI12556	D. mojavensis	FBgn0035427	ckd	D. melanogaster	orthologue		GI12556	Dmoj\GI12556	D. mojavensis	FBgn0035427	ckd	D. melanogaster	orthologue	FBgn0032598	CG17905 gene product from transcript CG17905-RA(ChLD3)	Drosophila melanogaster
FBtr0172291	Diet*Tmp	AG	15	AG	35	3.153	8.89503	0.2066	73	15.26	<.0001	3.15303	2.05967e-24	0		FBgn0133069	FBtr0161029		GOTERM_BP_FAT	GO:0006030	chitin metabolic process	12	0.173108	FBGN0147292, FBGN0146828, FBGN0133796, FBGN0135712, FBGN0135687, FBGN0135848, FBGN0141714, FBGN0139797, FBGN0147023, FBGN0142856, FBGN0133976, FBGN0135313	1.4955	1	0.969425	93.088			GI12930	Dmoj\GI12930	D. mojavensis	FBgn0085455	CG34426	D. melanogaster	orthologue		GI12930	Dmoj\GI12930	D. mojavensis	FBgn0085455	CG34426	D. melanogaster	orthologue	FBgn0051077	CG31077 gene product from transcript CG31077-RB(CG31077)	Drosophila melanogaster
FBtr0166867	Diet*Tmp	OP	15	OP	35	3.145	8.84585	0.1672	73	18.8	<.0001	3.14498	1.05403e-29	0		FBgn0133072	FBtr0161032		GOTERM_MF_FAT	GO:0008061	chitin binding	11	0.187228	FBGN0147292, FBGN0146828, FBGN0133796, FBGN0135712, FBGN0135687, FBGN0135848, FBGN0141714, FBGN0139797, FBGN0147023, FBGN0133976, FBGN0135313	1.51153	1	0.813287	94.0575			GI12936	Dmoj\GI12936	D. mojavensis	FBgn0263930	dally	D. melanogaster	orthologue		GI12955	Dmoj\GI12955	D. mojavensis	FBgn0040958	Peritrophin-15b	D. melanogaster	orthologue	FBgn0051148	CG31148 gene product from transcript CG31148-RA(CG31148)	Drosophila melanogaster	Cell envelope biogenesis, outer membrane,
FBtr0175110	Diet*Tmp	AG	15	OP	35	3.1034	8.59442	0.1821	73	17.04	<.0001	3.10341	3.71763e-27	0		FBgn0133073	FBtr0161033		GOTERM_MF_FAT	GO:0030247	polysaccharide binding	11	0.205379	FBGN0147292, FBGN0146828, FBGN0133796, FBGN0135712, FBGN0135687, FBGN0135848, FBGN0141714, FBGN0139797, FBGN0147023, FBGN0133976, FBGN0135313	1.47903	1	0.837606	95.6308			GI12955	Dmoj\GI12955	D. mojavensis	FBgn0040958	Peritrophin-15b	D. melanogaster	orthologue		GI13091	Dmoj\GI13091	D. mojavensis	FBgn0029167	Hml	D. melanogaster	orthologue	FBgn0051414	CG31414 gene product from transcript CG31414-RC(CG31414)	Drosophila melanogaster
FBtr0175110	Diet*Tmp	OP	15	OP	35	3.0775	8.4415	0.1821	73	16.9	<.0001	3.07748	6.06965e-27	0		FBgn0133074	FBtr0161034		GOTERM_MF_FAT	GO:0001871	pattern binding	11	0.205379	FBGN0147292, FBGN0146828, FBGN0133796, FBGN0135712, FBGN0135687, FBGN0135848, FBGN0141714, FBGN0139797, FBGN0147023, FBGN0133976, FBGN0135313	1.47903	1	0.837606	95.6308			GI13091	Dmoj\GI13091	D. mojavensis	FBgn0029167	Hml	D. melanogaster	orthologue		GI13222	Dmoj\GI13222	D. mojavensis	FBgn0001258	ImpL3	D. melanogaster	orthologue	FBgn0040958	CG31893 gene product from transcript CG31893-RC(Peritrophin-15b)	Drosophila melanogaster
FBtr0175110	Diet*Tmp	AG	15	OP	25	3.0014	8.00777	0.1821	73	16.48	<.0001	3.00145	2.59294e-26	0		FBgn0133076	FBtr0161036														GI13183	Dmoj\GI13183	D. mojavensis	FBgn0051956	pgant4	D. melanogaster	orthologue		GI14990	Dmoj\GI14990	D. mojavensis	FBgn0036262	CG6910	D. melanogaster	orthologue	FBgn0266918	CG32486 gene product from transcript CG32486-RD(CG32486)	Drosophila melanogaster
FBtr0175110	Diet*Tmp	OP	15	OP	25	2.9755	7.86529	0.1821	73	16.34	<.0001	2.97552	4.27522e-26	0		FBgn0133083	FBtr0161043														GI13451	Dmoj\GI13451	D. mojavensis	FBgn0032068	LManV	D. melanogaster	orthologue		GI16170	Dmoj\GI16170	D. mojavensis	FBgn0029848	Btnd	D. melanogaster	orthologue	FBgn0052750	CG32750 gene product from transcript CG32750-RA(CG32750)	Drosophila melanogaster
FBtr0168951	Diet*Tmp	AG	15	AG	35	2.8316	7.11863	0.217	73	13.05	<.0001	2.83158	9.10254e-21	0		FBgn0133085	FBtr0161045														GI13451	Dmoj\GI13451	D. mojavensis	FBgn0032069	LManVI	D. melanogaster	orthologue		GI16174	Dmoj\GI16174	D. mojavensis	FBgn0052750	CG32750	D. melanogaster	orthologue	FBgn0040609	CG3348 gene product from transcript CG3348-RA(CG3348)	Drosophila melanogaster
FBtr0166945	Diet*Tmp	AG	15	AG	35	2.8012	6.9702	0.2156	73	12.99	<.0001	2.80123	1.14976e-20	0		FBgn0133086	FBtr0161046														GI13451	Dmoj\GI13451	D. mojavensis	FBgn0032253	LManI	D. melanogaster	orthologue		GI16473	Dmoj\GI16473	D. mojavensis	FBgn0030310	PGRP-SA	D. melanogaster	orthologue	FBgn0085455	CG34426 gene product from transcript CG34426-RA(CG34426)	Drosophila melanogaster
FBtr0166945	Diet*Tmp	AG	15	AG	25	2.7898	6.91534	0.2184	73	12.78	<.0001	2.78977	2.70263e-20	0		FBgn0133088	FBtr0161048														GI15012	Dmoj\GI15012	D. mojavensis	FBgn0022355	Tsf1	D. melanogaster	orthologue		GI17052	Dmoj\GI17052	D. mojavensis	FBgn0032598	ChLD3	D. melanogaster	orthologue	FBgn0037818	CG6465 gene product from transcript CG6465-RA(CG6465)	Drosophila melanogaster	Amino acid transport and metabolism,
FBtr0175017	Diet*Tmp	AG	15	AG	25	2.7855	6.89476	0.1405	73	19.83	<.0001	2.78552	4.13467e-31	0		FBgn0133089	FBtr0161049														GI15572	Dmoj\GI15572	D. mojavensis	FBgn0000490	dpp	D. melanogaster	orthologue		GI18128	Dmoj\GI18128	D. mojavensis	FBgn0037818	CG6465	D. melanogaster	orthologue	FBgn0039049	CG6726 gene product from transcript CG6726-RC(CG6726)	Drosophila melanogaster	Amino acid transport and metabolism,
FBtr0166945	Diet*Tmp	OP	15	OP	25	2.7845	6.88998	0.2184	73	12.75	<.0001	2.78453	2.97311e-20	0		FBgn0133090	FBtr0161050														GI15747	Dmoj\GI15747	D. mojavensis	FBgn0015010	Ag5r	D. melanogaster	orthologue		GI18808	Dmoj\GI18808	D. mojavensis	FBgn0033327	PGRP-SC1b	D. melanogaster	orthologue	FBgn0036262	CG6910 gene product from transcript CG6910-RC(CG6910)	Drosophila melanogaster
FBtr0166945	Diet*Tmp	AG	15	OP	25	2.7364	6.66405	0.2184	73	12.53	<.0001	2.73641	7.1582e-20	0		FBgn0133091	FBtr0161051														GI16332	Dmoj\GI16332	D. mojavensis	FBgn0000427	dec-1	D. melanogaster	orthologue		GI18808	Dmoj\GI18808	D. mojavensis	FBgn0043576	PGRP-SC1a	D. melanogaster	orthologue	FBgn0033327	CG8577 gene product from transcript CG8577-RB(PGRP-SC1b)	Drosophila melanogaster
FBtr0166945	Diet*Tmp	OP	15	OP	35	2.7352	6.65851	0.2184	73	12.53	<.0001	2.7352	7.31836e-20	0		FBgn0133097	FBtr0161057														GI16473	Dmoj\GI16473	D. mojavensis	FBgn0030310	PGRP-SA	D. melanogaster	orthologue		GI18809	Dmoj\GI18809	D. mojavensis	FBgn0043575	PGRP-SC2	D. melanogaster	orthologue	FBgn0034580	CG9357 gene product from transcript CG9357-RA(Cht8)	Drosophila melanogaster
FBtr0175017	Diet*Tmp	AG	15	AG	35	2.689	6.44866	0.1387	73	19.38	<.0001	2.68902	1.65994e-30	0		FBgn0133100	FBtr0161060														GI17052	Dmoj\GI17052	D. mojavensis	FBgn0032598	ChLD3	D. melanogaster	orthologue		GI18975	Dmoj\GI18975	D. mojavensis	FBgn0034580	Cht8	D. melanogaster	orthologue	FBgn0034618	CG9485 gene product from transcript CG9485-RF(CG9485)	Drosophila melanogaster
FBtr0166945	Diet*Tmp	AG	15	OP	35	2.6871	6.44018	0.2184	73	12.31	<.0001	2.68709	1.77259e-19	0		FBgn0133104	FBtr0161065														GI17297	Dmoj\GI17297	D. mojavensis	FBgn0031461	daw	D. melanogaster	orthologue		GI19003	Dmoj\GI19003	D. mojavensis	FBgn0034618	CG9485	D. melanogaster	orthologue	FBgn0043578	CG9681 gene product from transcript CG9681-RA(PGRP-SB1)	Drosophila melanogaster
FBtr0168111	Diet*Tmp	AG	15	AG	25	2.6146	6.12453	0.1558	73	16.78	<.0001	2.61457	9.15741e-27	0		FBgn0133110	FBtr0161071														GI18492	Dmoj\GI18492	D. mojavensis	FBgn0050463	CG30463	D. melanogaster	orthologue		GI19918	Dmoj\GI19918	D. mojavensis	FBgn0261625	GLS	D. melanogaster	orthologue	FBgn0001258	Ecdysone-inducible gene L3(ImpL3)	Drosophila melanogaster
FBtr0168111	Diet*Tmp	AG	15	AG	35	2.6112	6.11012	0.1538	73	16.97	<.0001	2.61116	4.7244e-27	0		FBgn0133114	FBtr0161075														GI18808	Dmoj\GI18808	D. mojavensis	FBgn0033327	PGRP-SC1b	D. melanogaster	orthologue		GI20120	Dmoj\GI20120	D. mojavensis	FBgn0064237	Idgf5	D. melanogaster	orthologue	FBgn0261625	Glutaminase(GLS)	Drosophila melanogaster
FBtr0163651	Diet*Tmp	OP	15	OP	35	2.6077	6.09531	0.3641	73	7.16	<.0001	2.60769	5.2179e-10	1.43703e-07		FBgn0133120	FBtr0161081														GI18808	Dmoj\GI18808	D. mojavensis	FBgn0043576	PGRP-SC1a	D. melanogaster	orthologue		GI22456	Dmoj\GI22456	D. mojavensis	FBgn0037906	PGRP-LB	D. melanogaster	orthologue	FBgn0029167	Hemolectin(Hml)	Drosophila melanogaster
FBtr0166870	Diet*Tmp	AG	15	AG	35	2.6022	6.07212	0.1873	73	13.89	<.0001	2.60221	3.43103e-22	0		FBgn0133121	FBtr0161082														GI18809	Dmoj\GI18809	D. mojavensis	FBgn0043575	PGRP-SC2	D. melanogaster	orthologue		GI22782	Dmoj\GI22782	D. mojavensis	FBgn0051148	CG31148	D. melanogaster	orthologue	FBgn0064237	Imaginal disc growth factor 5(Idgf5)	Drosophila melanogaster
FBtr0163651	Diet*Tmp	AG	15	OP	35	2.5584	5.89054	0.3641	73	7.03	<.0001	2.55836	9.31533e-10	2.3844e-07		FBgn0133122	FBtr0161083														GI18975	Dmoj\GI18975	D. mojavensis	FBgn0034580	Cht8	D. melanogaster	orthologue		GI22783	Dmoj\GI22783	D. mojavensis	FBgn0051414	CG31414	D. melanogaster	orthologue	FBgn0037906	Peptidoglycan recognition protein LB(PGRP-LB)	Drosophila melanogaster
FBtr0163651	Diet*Tmp	AG	15	AG	25	2.5484	5.84985	0.3641	73	7	<.0001	2.54836	1.04735e-09	2.64173e-07		FBgn0133125	FBtr0161086														GI19003	Dmoj\GI19003	D. mojavensis	FBgn0034618	CG9485	D. melanogaster	orthologue		GI23017	Dmoj\GI23017	D. mojavensis	FBgn0039049	CG6726	D. melanogaster	orthologue	FBgn0035977	Peptidoglycan recognition protein LF(PGRP-LF)	Drosophila melanogaster
FBtr0166870	Diet*Tmp	AG	15	AG	25	2.5127	5.70687	0.1897	73	13.25	<.0001	2.51267	4.20092e-21	0		FBgn0133128	FBtr0161089														GI19758	Dmoj\GI19758	D. mojavensis	FBgn0028540	CG9008	D. melanogaster	orthologue		GI24105	Dmoj\GI24105	D. mojavensis	FBgn0037488	CG14607	D. melanogaster	orthologue	FBgn0030310	Peptidoglycan recognition protein SA(PGRP-SA)	Drosophila melanogaster
FBtr0166496	Diet*Tmp	AG	15	AG	25	2.4886	5.61233	0.1297	73	19.19	<.0001	2.48861	3.02493e-30	0		FBgn0133131	FBtr0161092														GI20120	Dmoj\GI20120	D. mojavensis	FBgn0064237	Idgf5	D. melanogaster	orthologue		GI24300	Dmoj\GI24300	D. mojavensis	FBgn0051077	CG31077	D. melanogaster	orthologue	FBgn0022770	Peritrophin A(Peritrophin-A)	Drosophila melanogaster
FBtr0168111	Diet*Tmp	AG	15	OP	25	2.4625	5.51171	0.1558	73	15.81	<.0001	2.46254	2.86091e-25	0		FBgn0133136	FBtr0161097														GI20471	Dmoj\GI20471	D. mojavensis	FBgn0034624	CG17974	D. melanogaster	orthologue		GI24570	Dmoj\GI24570	D. mojavensis	FBgn0040609	CG3348	D. melanogaster	orthologue	FBgn0035427	cracked(ckd)	Drosophila melanogaster
FBtr0163650	Diet*Tmp	AG	25	AG	35	2.4548	5.48237	0.2297	73	10.69	<.0001	2.45476	1.38935e-16	0		FBgn0133140	FBtr0161101														GI20802	Dmoj\GI20802	D. mojavensis	FBgn0034588	CG9394	D. melanogaster	orthologue
FBtr0168951	Diet*Tmp	AG	15	OP	35	2.4509	5.46757	0.2197	73	11.15	<.0001	2.45094	1.97267e-17	0		FBgn0133145	FBtr0161106														GI20871	Dmoj\GI20871	D. mojavensis	FBgn0050197	CG30197	D. melanogaster	orthologue
FBtr0175017	Diet*Tmp	AG	15	OP	35	2.4505	5.46606	0.1405	73	17.44	<.0001	2.45053	9.52693e-28	0		FBgn0133148	FBtr0161109														GI21346	Dmoj\GI21346	D. mojavensis	FBgn0261800	LanB1	D. melanogaster	orthologue
FBtr0161008	Diet*Tmp	AG	15	AG	35	2.4446	5.44375	0.1464	73	16.7	<.0001	2.44457	1.20456e-26	0		FBgn0133149	FBtr0161110														GI22456	Dmoj\GI22456	D. mojavensis	FBgn0037906	PGRP-LB	D. melanogaster	orthologue
FBtr0168111	Diet*Tmp	AG	15	OP	35	2.429	5.3852	0.1558	73	15.59	<.0001	2.42903	6.20667e-25	0		FBgn0133150	FBtr0161111														GI22868	Dmoj\GI22868	D. mojavensis	FBgn0003137	Ppn	D. melanogaster	orthologue
FBtr0175017	Diet*Tmp	AG	15	OP	25	2.4244	5.36806	0.1405	73	17.26	<.0001	2.42445	1.79019e-27	0		FBgn0133164	FBtr0161125														GI23188	Dmoj\Obp83a	D. mojavensis	FBgn0011281	Obp83a	D. melanogaster	orthologue
FBtr0168111	Diet*Tmp	OP	15	OP	25	2.4229	5.36248	0.1558	73	15.55	<.0001	2.42285	7.16451e-25	0		FBgn0133172	FBtr0161133														GI24034	Dmoj\GI24034	D. mojavensis	FBgn0025879	Timp	D. melanogaster	orthologue
FBtr0168111	Diet*Tmp	OP	15	OP	35	2.3894	5.23939	0.1558	73	15.34	<.0001	2.38935	1.56514e-24	0		FBgn0133175	FBtr0161136														GI24105	Dmoj\GI24105	D. mojavensis	FBgn0037488	CG14607	D. melanogaster	orthologue
FBtr0161008	Diet*Tmp	AG	15	AG	25	2.3891	5.2383	0.1482	73	16.12	<.0001	2.38909	9.3829e-26	0		FBgn0133183	FBtr0161144														GI24300	Dmoj\GI24300	D. mojavensis	FBgn0051077	CG31077	D. melanogaster	orthologue
FBtr0168951	Diet*Tmp	OP	15	OP	35	2.3733	5.18125	0.2197	73	10.8	<.0001	2.37334	8.61537e-17	0		FBgn0133184	FBtr0161145														GI24373	Dmoj\GI24373	D. mojavensis	FBgn0027341	Gfat1	D. melanogaster	orthologue
FBtr0166497	Diet*Tmp	AG	15	AG	25	2.3468	5.08695	0.2781	73	8.44	<.0001	2.34676	2.09841e-12	1.06211e-09		FBgn0133191	FBtr0161152														GI24570	Dmoj\GI24570	D. mojavensis	FBgn0040609	CG3348	D. melanogaster	orthologu
FBtr0166496	Diet*Tmp	AG	15	AG	35	2.3195	4.99159	0.128	73	18.12	<.0001	2.31949	9.9343e-29	0		FBgn0133192	FBtr0161153
FBtr0175017	Diet*Tmp	OP	15	OP	35	2.3194	4.99125	0.1405	73	16.51	<.0001	2.31941	2.36836e-26	0		FBgn0133193	FBtr0161154														Cluster 8	Gene Name	Species	COG_ONTOLOGY	GOTERM_BP_DIRECT	GOTERM_CC_DIRECT	GOTERM_MF_DIRECT	INTERPRO	KEGG_PATHWAY	PIR_SUPERFAMILY	SMART	UP_KEYWORDS	UP_SEQ_FEATURE
FBtr0162061	Diet*Tmp	AG	25	OP	15	2.3012	4.92868	0.2201	73	10.46	<.0001	2.3012	3.68154e-16	4.6874e-13		FBgn0133197	FBtr0161158														FBgn0015010	Antigen 5-related(Ag5r)	Drosophila melanogaster			GO:0005576~extracellular region,		IPR001283:Allergen V5/Tpx-1-related,IPR014044:CAP domain,		PIRSF038921:pathogenesis-related protein, P14a type,	SM00198:SM00198,	Complete proteome,Reference proteome,Signal,
FBtr0172526	Diet*Tmp	AG	25	OP	15	2.2995	4.92287	0.1958	73	11.75	<.0001	2.29948	1.71722e-18	0		FBgn0133201	FBtr0161162														FBgn0037488	CG14607 gene product from transcript CG14607-RB(CG14607)	Drosophila melanogaster		GO:0006030~chitin metabolic process,	GO:0005576~extracellular region,	GO:0008061~chitin binding,	IPR002557:Chitin binding domain,			SM00494:SM00494,	Complete proteome,Reference proteome,Signal,
FBtr0175017	Diet*Tmp	OP	15	OP	25	2.2933	4.90176	0.1405	73	16.32	<.0001	2.29332	4.54584e-26	0		FBgn0133202	FBtr0161163														FBgn0043575	CG14745 gene product from transcript CG14745-RA(PGRP-SC2)	Drosophila melanogaster		GO:0006952~defense response,GO:0006955~immune response,GO:0009253~peptidoglycan catabolic process,GO:0045824~negative regulation of innate immune response,	GO:0005576~extracellular region,GO:0005887~integral component of plasma membrane,	GO:0008270~zinc ion binding,GO:0008745~N-acetylmuramoyl-L-alanine amidase activity,GO:0042834~peptidoglycan binding,	IPR002502:N-acetylmuramoyl-L-alanine amidase domain,IPR006619:Peptidoglycan recognition protein family domain, metazoa/bacteria,IPR015510:Peptidoglycan recognition protein,IPR017331:Peptidoglycan recognition protein, PGRP-S,		PIRSF037945:peptidoglycan recognition protein, PGRP-S type,	SM00644:SM00644,SM00701:SM00701,	Complete proteome,Disulfide bond,Hydrolase,Immunity,Innate immunity,Metal-binding,Reference proteome,Secreted,Signal,Zinc,	chain:Peptidoglycan-recognition protein SC2,disulfide bond,metal ion-binding site:Zinc,sequence variant,signal peptide,
FBtr0165289	Diet*Tmp	OP	15	OP	35	2.2863	4.87803	0.2678	73	8.54	<.0001	2.28625	1.38175e-12	7.30719e-10		FBgn0133204	FBtr0161165														FBgn0043576	CG14746 gene product from transcript CG14746-RA(PGRP-SC1a)	Drosophila melanogaster		GO:0006952~defense response,GO:0006955~immune response,GO:0009253~peptidoglycan catabolic process,GO:0045824~negative regulation of innate immune response,	GO:0005576~extracellular region,GO:0005887~integral component of plasma membrane,	GO:0008270~zinc ion binding,GO:0008745~N-acetylmuramoyl-L-alanine amidase activity,GO:0042834~peptidoglycan binding,	IPR002502:N-acetylmuramoyl-L-alanine amidase domain,IPR006619:Peptidoglycan recognition protein family domain, metazoa/bacteria,IPR015510:Peptidoglycan recognition protein,IPR017331:Peptidoglycan recognition protein, PGRP-S,		PIRSF037945:peptidoglycan recognition protein, PGRP-S type,	SM00644:SM00644,SM00701:SM00701,	Complete proteome,Disulfide bond,Hydrolase,Immunity,Innate immunity,Metal-binding,Reference proteome,Secreted,Signal,Zinc,	chain:Peptidoglycan-recognition protein SC1a/b,disulfide bond,metal ion-binding site:Zinc,mutagenesis site,sequence conflict,sequence variant,signal peptide,
FBtr0165289	Diet*Tmp	AG	15	AG	35	2.2659	4.80954	0.2645	73	8.57	<.0001	2.26586	1.205e-12	6.45507e-10		FBgn0133207	FBtr0161168														FBgn0032598	CG17905 gene product from transcript CG17905-RA(ChLD3)	Drosophila melanogaster		GO:0005975~carbohydrate metabolic process,GO:0006030~chitin metabolic process,	GO:0005576~extracellular region,	GO:0008061~chitin binding,GO:0016810~hydrolase activity, acting on carbon-nitrogen (but not peptide) bonds,	IPR002172:Low-density lipoprotein (LDL) receptor class A repeat,IPR002509:Polysaccharide deacetylase,IPR002557:Chitin binding domain,IPR011330:Glycoside hydrolase/deacetylase, beta/alpha-barrel,IPR023415:Low-density lipoprotein (LDL) receptor class A, conserved site,			SM00192:SM00192,SM00494:SM00494,	Complete proteome,Disulfide bond,Hydrolase,Reference proteome,
FBtr0161008	Diet*Tmp	AG	15	OP	35	2.2647	4.80554	0.1482	73	15.28	<.0001	2.26466	1.92946e-24	0		FBgn0133211	FBtr0161172														FBgn0034624	CG17974 gene product from transcript CG17974-RA(CG17974)	Drosophila melanogaster			GO:0005576~extracellular region,		IPR001283:Allergen V5/Tpx-1-related,IPR014044:CAP domain,		PIRSF038921:pathogenesis-related protein, P14a type,	SM00198:SM00198,	Complete proteome,Reference proteome,Signal,
FBtr0166870	Diet*Tmp	AG	15	OP	35	2.2245	4.67349	0.1897	73	11.73	<.0001	2.22453	1.84543e-18	0		FBgn0133212	FBtr0161173														FBgn0050197	CG30197 gene product from transcript CG30197-RA(CG30197)	Drosophila melanogaster			GO:0005576~extracellular region,	GO:0030414~peptidase inhibitor activity,	IPR008197:Whey acidic protein-type 4-disulphide core,			SM00217:SM00217,	Complete proteome,Proteomics identification,Reference proteome,Signal,
FBtr0167057	Diet*Tmp	AG	15	OP	25	2.2142	4.64024	0.2284	73	9.69	<.0001	2.21415	9.45498e-15	7.8268e-12		FBgn0133213	FBtr0161174														FBgn0050463	CG30463 gene product from transcript CG30463-RA(CG30463)	Drosophila melanogaster		GO:0006493~protein O-linked glycosylation,GO:0032504~multicellular organism reproduction,	GO:0005794~Golgi apparatus,GO:0005829~cytosol,GO:0016021~integral component of membrane,GO:0031985~Golgi cisterna,	GO:0004653~polypeptide N-acetylgalactosaminyltransferase activity,	IPR000772:Ricin B lectin domain,IPR001173:Glycosyl transferase, family 2,	dme00512:Mucin type O-Glycan biosynthesis,dme01100:Metabolic pathways,		SM00458:SM00458,	Alternative splicing,Complete proteome,Disulfide bond,Glycoprotein,Glycosyltransferase,Golgi apparatus,Lectin,Manganese,Membrane,Metal-binding,Reference proteome,Signal-anchor,Transferase,Transmembrane,Transmembrane helix,	chain:Putative polypeptide N- acetylgalactosaminyltransferase 9,compositionally biased region:Gly-rich,disulfide bond,domain:Ricin B-type lectin,glycosylation site:N-linked (GlcNAc...),region of interest:Catalytic subdomain A,region of interest:Catalytic subdomain B,sequence conflict,splice variant,topological domain:Cytoplasmic,topological domain:Lumenal,transmembrane region,
FBtr0161008	Diet*Tmp	OP	15	OP	35	2.2141	4.63992	0.1482	73	14.94	<.0001	2.21411	6.76024e-24	0		FBgn0133219	FBtr0161180														FBgn0051077	CG31077 gene product from transcript CG31077-RB(CG31077)	Drosophila melanogaster		GO:0006030~chitin metabolic process,	GO:0005576~extracellular region,	GO:0008061~chitin binding,	IPR002557:Chitin binding domain,			SM00494:SM00494,	Complete proteome,Reference proteome,
FBtr0164019	Diet*Tmp	AG	15	OP	35	2.211	4.62996	0.1325	73	16.68	<.0001	2.21105	1.28873e-26	0		FBgn0133220	FBtr0161181														FBgn0040958	CG31893 gene product from transcript CG31893-RC(Peritrophin-15b)	Drosophila melanogaster		GO:0006030~chitin metabolic process,GO:0019233~sensory perception of pain,	GO:0005576~extracellular region,GO:0005615~extracellular space,	GO:0008061~chitin binding,	IPR002557:Chitin binding domain,				Complete proteome,Reference proteome,Signal,
FBtr0173223	Diet*Tmp	AG	35	OP	15	2.2054	4.61202	0.1741	73	12.67	<.0001	2.20538	4.10542e-20	0		FBgn0133224	FBtr0161185														FBgn0040609	CG3348 gene product from transcript CG3348-RA(CG3348)	Drosophila melanogaster		GO:0006030~chitin metabolic process,	GO:0005576~extracellular region,	GO:0008061~chitin binding,	IPR002557:Chitin binding domain,				Complete proteome,Reference proteome,
FBtr0166870	Diet*Tmp	AG	15	OP	25	2.2016	4.59989	0.1897	73	11.61	<.0001	2.20163	3.02784e-18	0		FBgn0133228	FBtr0161189														FBgn0085455	CG34426 gene product from transcript CG34426-RA(CG34426)	Drosophila melanogaster		GO:0006030~chitin metabolic process,	GO:0005576~extracellular region,	GO:0008061~chitin binding,	IPR002557:Chitin binding domain,				Complete proteome,Reference proteome,Signal,
FBtr0163649	Diet*Tmp	AG	25	OP	15	2.1691	4.49743	0.2034	73	10.66	<.0001	2.16911	1.5423e-16	0		FBgn0133234	FBtr0161195														FBgn0261800	CG7123 gene product from transcript CG7123-RA(LanB1)	Drosophila melanogaster		GO:0003143~embryonic heart tube morphogenesis,GO:0008406~gonad development,GO:0009887~organ morphogenesis,GO:0009888~tissue development,GO:0016477~cell migration,GO:0030198~extracellular matrix organization,GO:0033627~cell adhesion mediated by integrin,GO:0034446~substrate adhesion-dependent cell spreading,GO:0045089~positive regulation of innate immune response,GO:0048513~organ development,GO:00…	GO:0005604~basement membrane,GO:0005605~basal lamina,GO:0012505~endomembrane system,GO:0031012~extracellular matrix,		IPR002049:EGF-like, laminin,IPR008211:Laminin, N-terminal,IPR013015:Laminin IV,IPR013032:EGF-like, conserved site,	dme04512:ECM-receptor interaction,		SM00136:SM00136,SM00180:SM00180,	Basement membrane,Cell adhesion,Coiled coil,Complete proteome,Disulfide bond,Extracellular matrix,Glycoprotein,Laminin EGF-like domain,Reference proteome,Repeat,Secreted,Signal,	chain:Laminin subunit beta-1,disulfide bond,domain:Laminin EGF-like 1,domain:Laminin EGF-like 10,domain:Laminin EGF-like 11,domain:Laminin EGF-like 12,domain:Laminin EGF-like 13,domain:Laminin EGF-like 2,domain:Laminin EGF-like 3,domain:Laminin EGF-like 4,domain:Laminin EGF-like 5; truncated,domain:Laminin EGF-like 6,domain:Laminin EGF-like 7,domain:Laminin EGF-like 8,domain:Laminin EGF-like 9,do…
FBtr0165289	Diet*Tmp	AG	15	OP	35	2.1633	4.47938	0.2678	73	8.08	<.0001	2.16332	1.00765e-11	4.33382e-09		FBgn0133237	FBtr0161198														FBgn0033327	CG8577 gene product from transcript CG8577-RB(PGRP-SC1b)	Drosophila melanogaster		GO:0006952~defense response,GO:0009253~peptidoglycan catabolic process,GO:0016045~detection of bacterium,GO:0045087~innate immune response,	GO:0005576~extracellular region,GO:0005887~integral component of plasma membrane,	GO:0008270~zinc ion binding,GO:0008745~N-acetylmuramoyl-L-alanine amidase activity,GO:0042834~peptidoglycan binding,	IPR002502:N-acetylmuramoyl-L-alanine amidase domain,IPR006619:Peptidoglycan recognition protein family domain, metazoa/bacteria,IPR015510:Peptidoglycan recognition protein,IPR017331:Peptidoglycan recognition protein, PGRP-S,		PIRSF037945:peptidoglycan recognition protein, PGRP-S type,	SM00644:SM00644,SM00701:SM00701,	Complete proteome,Disulfide bond,Hydrolase,Immunity,Innate immunity,Metal-binding,Reference proteome,Secreted,Signal,Zinc,	chain:Peptidoglycan-recognition protein SC1a/b,disulfide bond,metal ion-binding site:Zinc,mutagenesis site,sequence conflict,sequence variant,signal peptide,
FBtr0163617	Diet*Tmp	AG	15	OP	25	2.1527	4.44659	0.1169	73	18.41	<.0001	2.15272	3.77113e-29	0		FBgn0133240	FBtr0161201														FBgn0028540	CG9008 gene product from transcript CG9008-RA(CG9008)	Drosophila melanogaster		GO:0005975~carbohydrate metabolic process,GO:0007030~Golgi organization,GO:0034389~lipid particle organization,		GO:0016853~isomerase activity,GO:0030246~carbohydrate binding,	IPR008183:Aldose 1-/Glucose-6-phosphate 1-epimerase,IPR011013:Galactose mutarotase-like domain,IPR014718:Glycoside hydrolase-type carbohydrate-binding, subgroup,IPR025532:Glucose-6-phosphate 1-epimerase,	dme00010:Glycolysis / Gluconeogenesis,dme01100:Metabolic pathways,dme01130:Biosynthesis of antibiotics,	PIRSF016020:hexose-6-phosphate mutarotase,		Complete proteome,Isomerase,Proteomics identification,Reference proteome,
FBtr0163651	Diet*Tmp	OP	15	OP	25	2.1359	4.39511	0.3641	73	5.87	<.0001	2.13586	1.21017e-07	1.57896e-05		FBgn0133243	FBtr0161204														FBgn0034580	CG9357 gene product from transcript CG9357-RA(Cht8)	Drosophila melanogaster		GO:0005975~carbohydrate metabolic process,GO:0006032~chitin catabolic process,	GO:0005576~extracellular region,	GO:0004568~chitinase activity,GO:0008061~chitin binding,	IPR001223:Glycoside hydrolase, family 18, catalytic domain,IPR001579:Glycoside hydrolase, chitinase active site,IPR002557:Chitin binding domain,IPR011583:Chitinase II,IPR013781:Glycoside hydrolase, catalytic domain,IPR017853:Glycoside hydrolase, superfamily,	dme00520:Amino sugar and nucleotide sugar metabolism,		SM00494:SM00494,SM00636:SM00636,	Complete proteome,Glycosidase,Hydrolase,Reference proteome,Signal,
FBtr0173223	Diet*Tmp	AG	35	OP	25	2.1337	4.38842	0.1741	73	12.26	<.0001	2.13372	2.13878e-19	0		FBgn0133245	FBtr0161206														FBgn0034588	CG9394 gene product from transcript CG9394-RA(CG9394)	Drosophila melanogaster		GO:0006629~lipid metabolic process,		GO:0008081~phosphoric diester hydrolase activity,GO:2001070~starch binding,	IPR002044:Carbohydrate binding module family 20,IPR013783:Immunoglobulin-like fold,IPR013784:Carbohydrate-binding-like fold,IPR017946:PLC-like phosphodiesterase, TIM beta/alpha-barrel domain,			SM01065:SM01065,	Complete proteome,Hydrolase,Proteomics identification,Reference proteome,Signal,
FBtr0167057	Diet*Tmp	OP	15	OP	25	2.1234	4.3572	0.2284	73	9.3	<.0001	2.12336	5.20891e-14	3.74326e-11		FBgn0133248	FBtr0161209														FBgn0034618	CG9485 gene product from transcript CG9485-RF(CG9485)	Drosophila melanogaster		GO:0005978~glycogen biosynthetic process,GO:0005980~glycogen catabolic process,	GO:0005634~nucleus,GO:0005737~cytoplasm,	GO:0004134~4-alpha-glucanotransferase activity,GO:0004135~amylo-alpha-1,6-glucosidase activity,	IPR006421:Glycogen debranching enzyme, metazoa,IPR008928:Six-hairpin glycosidase-like,IPR010401:Amylo-alpha-1,6-glucosidase,IPR013781:Glycoside hydrolase, catalytic domain,IPR017853:Glycoside hydrolase, superfamily,	dme00500:Starch and sucrose metabolism,dme01100:Metabolic pathways,			Complete proteome,Glycosidase,Glycosyltransferase,Hydrolase,Proteomics identification,Reference proteome,Transferase,
FBtr0163954	Diet*Tmp	AG	15	AG	25	2.1227	4.35508	0.1482	73	14.33	<.0001	2.12273	6.6725e-23	0		FBgn0133249	FBtr0161210														FBgn0043578	CG9681 gene product from transcript CG9681-RA(PGRP-SB1)	Drosophila melanogaster		GO:0006952~defense response,GO:0006955~immune response,GO:0009253~peptidoglycan catabolic process,	GO:0005576~extracellular region,GO:0005875~microtubule associated complex,GO:0005887~integral component of plasma membrane,	GO:0008270~zinc ion binding,GO:0008745~N-acetylmuramoyl-L-alanine amidase activity,GO:0042834~peptidoglycan binding,	IPR002502:N-acetylmuramoyl-L-alanine amidase domain,IPR006619:Peptidoglycan recognition protein family domain, metazoa/bacteria,IPR015510:Peptidoglycan recognition protein,IPR017331:Peptidoglycan recognition protein, PGRP-S,		PIRSF037945:peptidoglycan recognition protein, PGRP-S type,	SM00644:SM00644,SM00701:SM00701,	Complete proteome,Disulfide bond,Glycoprotein,Hydrolase,Immunity,Innate immunity,Metal-binding,Reference proteome,Secreted,Signal,Zinc,	chain:Peptidoglycan-recognition protein SB1,disulfide bond,glycosylation site:N-linked (GlcNAc...),metal ion-binding site:Zinc,sequence variant,signal peptide,
FBtr0163617	Diet*Tmp	AG	15	AG	25	2.1223	4.35388	0.1169	73	18.15	<.0001	2.12226	8.87961e-29	0		FBgn0133254	FBtr0161215														FBgn0027341	Glutamine:fructose-6-phosphate aminotransferase 1(Gfat1)	Drosophila melanogaster	Cell envelope biogenesis, outer membrane,	GO:0005975~carbohydrate metabolic process,GO:1901137~carbohydrate derivative biosynthetic process,		GO:0004360~glutamine-fructose-6-phosphate transaminase (isomerizing) activity,GO:0030246~carbohydrate binding,	IPR001347:Sugar isomerase (SIS),IPR005855:Glucosamine-fructose-6-phosphate aminotransferase, isomerising,IPR017932:Glutamine amidotransferase type 2 domain,	dme00250:Alanine, aspartate and glutamate metabolism,dme00520:Amino sugar and nucleotide sugar metabolism,dme01100:Metabolic pathways,dme01130:Biosynthesis of antibiotics,dme04931:Insulin resistance,			Aminotransferase,Complete proteome,Proteomics identification,Reference proteome,Transferase,
FBtr0166005	Diet*Tmp	AG	15	OP	35	2.1172	4.33851	0.1827	73	11.59	<.0001	2.11718	3.25962e-18	0		FBgn0133261	FBtr0161222														FBgn0029167	Hemolectin(Hml)	Drosophila melanogaster		GO:0006030~chitin metabolic process,GO:0007599~hemostasis,GO:0035006~melanization defense response,GO:0042060~wound healing,GO:0042381~hemolymph coagulation,	GO:0005576~extracellular region,	GO:0008061~chitin binding,GO:0030246~carbohydrate binding,GO:0042803~protein homodimerization activity,	IPR000421:Coagulation factor 5/8 C-terminal type domain,IPR000436:Sushi/SCR/CCP,IPR000742:Epidermal growth factor-like domain,IPR001007:von Willebrand factor, type C,IPR001846:von Willebrand factor, type D domain,IPR002172:Low-density lipoprotein (LDL) receptor class A repeat,IPR002557:Chitin binding domain,IPR002919:Trypsin Inhibitor-like, cysteine rich domain,IPR006207:Cystine knot, C-terminal,…	dme04512:ECM-receptor interaction,	PIRSF036569:hemolectin/hemocytin,	SM00032:SM00032,SM00041:SM00041,SM00181:SM00181,SM00192:SM00192,SM00214:SM00214,SM00216:SM00216,SM00231:SM00231,SM00494:SM00494,SM00832:SM00832,	Complete proteome,Disulfide bond,Proteomics identification,Reference proteome,Signal,
FBtr0169853	Diet*Tmp	AG	15	OP	35	2.0982	4.28175	0.1321	73	15.88	<.0001	2.09825	2.20248e-25	0		FBgn0133265	FBtr0161226														FBgn0064237	Imaginal disc growth factor 5(Idgf5)	Drosophila melanogaster		GO:0005975~carbohydrate metabolic process,GO:0006032~chitin catabolic process,GO:0007444~imaginal disc development,	GO:0005576~extracellular region,	GO:0004568~chitinase activity,GO:0008084~imaginal disc growth factor receptor binding,	IPR001223:Glycoside hydrolase, family 18, catalytic domain,IPR011583:Chitinase II,IPR013781:Glycoside hydrolase, catalytic domain,IPR017853:Glycoside hydrolase, superfamily,			SM00636:SM00636,	Complete proteome,Developmental protein,Disulfide bond,Glycoprotein,Reference proteome,Secreted,Signal,	chain:Chitinase-like protein Idgf5,disulfide bond,glycosylation site:N-linked (GlcNAc...),signal peptide,
FBtr0163651	Diet*Tmp	AG	15	OP	25	2.0865	4.24716	0.3641	73	5.73	<.0001	2.08652	2.10315e-07	2.51845e-05		FBgn0133266	FBtr0161227														FBgn0032253	Lysosomal alpha-mannosidase I(LManI)	Drosophila melanogaster		GO:0006013~mannose metabolic process,	GO:0005764~lysosome,	GO:0004559~alpha-mannosidase activity,GO:0004571~mannosyl-oligosaccharide 1,2-alpha-mannosidase activity,GO:0008270~zinc ion binding,GO:0030246~carbohydrate binding,	IPR000602:Glycoside hydrolase family 38, N-terminal domain,IPR011013:Galactose mutarotase-like domain,IPR011330:Glycoside hydrolase/deacetylase, beta/alpha-barrel,IPR011682:Glycosyl hydrolase family 38, C-terminal,IPR013780:Glycosyl hydrolase, family 13, all-beta,IPR015341:Glycoside hydrolase, family 38, central domain,IPR027291:Glycoside hydrolase 38/57, N-terminal domain,	dme00511:Other glycan degradation,dme04142:Lysosome,		SM00872:SM00872,	Complete proteome,Glycosidase,Hydrolase,Metal-binding,Reference proteome,Zinc,
FBtr0166496	Diet*Tmp	AG	15	OP	25	2.0585	4.16553	0.1297	73	15.88	<.0001	2.05846	2.21946e-25	0		FBgn0133270	FBtr0161231														FBgn0032068	Lysosomal alpha-mannosidase V(LManV)	Drosophila melanogaster		GO:0006013~mannose metabolic process,	GO:0005764~lysosome,	GO:0004559~alpha-mannosidase activity,GO:0008270~zinc ion binding,GO:0030246~carbohydrate binding,	IPR000602:Glycoside hydrolase family 38, N-terminal domain,IPR011013:Galactose mutarotase-like domain,IPR011330:Glycoside hydrolase/deacetylase, beta/alpha-barrel,IPR011682:Glycosyl hydrolase family 38, C-terminal,IPR013780:Glycosyl hydrolase, family 13, all-beta,IPR015341:Glycoside hydrolase, family 38, central domain,IPR027291:Glycoside hydrolase 38/57, N-terminal domain,	dme00511:Other glycan degradation,dme04142:Lysosome,		SM00872:SM00872,	Complete proteome,Glycosidase,Hydrolase,Metal-binding,Proteomics identification,Reference proteome,Signal,Zinc,
FBtr0163095	Diet*Tmp	AG	15	OP	25	2.0583	4.16495	0.1816	73	11.34	<.0001	2.05834	9.31546e-18	0		FBgn0133273	FBtr0161234														FBgn0032069	Lysosomal alpha-mannosidase VI(LManVI)	Drosophila melanogaster		GO:0006013~mannose metabolic process,	GO:0005764~lysosome,	GO:0004559~alpha-mannosidase activity,GO:0008270~zinc ion binding,GO:0030246~carbohydrate binding,	IPR000602:Glycoside hydrolase family 38, N-terminal domain,IPR011013:Galactose mutarotase-like domain,IPR011330:Glycoside hydrolase/deacetylase, beta/alpha-barrel,IPR011682:Glycosyl hydrolase family 38, C-terminal,IPR013780:Glycosyl hydrolase, family 13, all-beta,IPR015341:Glycoside hydrolase, family 38, central domain,IPR027291:Glycoside hydrolase 38/57, N-terminal domain,	dme00511:Other glycan degradation,dme04142:Lysosome,		SM00872:SM00872,	Complete proteome,Glycosidase,Hydrolase,Metal-binding,Proteomics identification,Reference proteome,Signal,Zinc,
FBtr0161008	Diet*Tmp	AG	15	OP	25	2.0578	4.16351	0.1482	73	13.88	<.0001	2.0578	3.58497e-22	0		FBgn0133275	FBtr0161236														FBgn0011281	Odorant-binding protein 83a(Obp83a)	Drosophila melanogaster		GO:0007606~sensory perception of chemical stimulus,	GO:0005576~extracellular region,	GO:0005549~odorant binding,GO:0005550~pheromone binding,GO:0008145~phenylalkylamine binding,	IPR006170:Pheromone/general odorant binding protein,			SM00708:SM00708,	Complete proteome,Disulfide bond,Reference proteome,Secreted,Signal,	chain:Pheromone-binding protein-related protein 3,disulfide bond,signal peptide,
FBtr0166870	Diet*Tmp	OP	15	OP	35	2.0549	4.15515	0.1897	73	10.83	<.0001	2.0549	7.50055e-17	0		FBgn0133280	FBtr0161241														FBgn0003137	Papilin(Ppn)	Drosophila melanogaster		GO:0030198~extracellular matrix organization,	GO:0005578~proteinaceous extracellular matrix,GO:0005604~basement membrane,	GO:0004222~metalloendopeptidase activity,GO:0004867~serine-type endopeptidase inhibitor activity,GO:0005201~extracellular matrix structural constituent,GO:0008270~zinc ion binding,	IPR000884:Thrombospondin, type 1 repeat,IPR002223:Proteinase inhibitor I2, Kunitz metazoa,IPR003598:Immunoglobulin subtype 2,IPR007110:Immunoglobulin-like domain,IPR008197:Whey acidic protein-type 4-disulphide core,IPR010294:ADAM-TS Spacer 1,IPR010909:PLAC,IPR013098:Immunoglobulin I-set,IPR013273:Peptidase M12B, ADAM-TS,IPR013783:Immunoglobulin-like fold,IPR020901:Proteinase inhibitor I2, Kunitz,…			SM00131:SM00131,SM00209:SM00209,SM00217:SM00217,SM00408:SM00408,	Alternative splicing,Basement membrane,Complete proteome,Developmental protein,Direct protein sequencing,Disulfide bond,Extracellular matrix,Glycoprotein,Immunoglobulin domain,Protease inhibitor,Proteoglycan,Reference proteome,Repeat,Secreted,Serine protease inhibitor,Signal,Sulfation,	chain:Papilin,compositionally biased region:Cys-rich,compositionally biased region:Ser-rich,disulfide bond,domain:BPTI/Kunitz inhibitor 1,domain:BPTI/Kunitz inhibitor 10,domain:BPTI/Kunitz inhibitor 11,domain:BPTI/Kunitz inhibitor 12,domain:BPTI/Kunitz inhibitor 2,domain:BPTI/Kunitz inhibitor 3,domain:BPTI/Kunitz inhibitor 4,domain:BPTI/Kunitz inhibitor 5,domain:BPTI/Kunitz inhibitor 6,domain:BPT…
FBtr0164019	Diet*Tmp	AG	15	AG	35	2.0438	4.1233	0.1309	73	15.62	<.0001	2.04383	5.6246e-25	0		FBgn0133284	FBtr0161245														FBgn0037906	Peptidoglycan recognition protein LB(PGRP-LB)	Drosophila melanogaster		GO:0000270~peptidoglycan metabolic process,GO:0006952~defense response,GO:0006955~immune response,GO:0009253~peptidoglycan catabolic process,GO:0016045~detection of bacterium,GO:0050830~defense response to Gram-positive bacterium,GO:0061060~negative regulation of peptidoglycan recognition protein signaling pathway,	GO:0005576~extracellular region,GO:0005887~integral component of plasma membrane,	GO:0004040~amidase activity,GO:0005515~protein binding,GO:0008270~zinc ion binding,GO:0008745~N-acetylmuramoyl-L-alanine amidase activity,GO:0042834~peptidoglycan binding,	IPR002502:N-acetylmuramoyl-L-alanine amidase domain,IPR006619:Peptidoglycan recognition protein family domain, metazoa/bacteria,IPR015510:Peptidoglycan recognition protein,IPR017331:Peptidoglycan recognition protein, PGRP-S,		PIRSF037945:peptidoglycan recognition protein, PGRP-S type,	SM00644:SM00644,SM00701:SM00701,	3D-structure,Alternative splicing,Complete proteome,Disulfide bond,Glycoprotein,Hydrolase,Immunity,Innate immunity,Metal-binding,Proteomics identification,Reference proteome,Secreted,Signal,Zinc,	chain:Peptidoglycan-recognition protein LB,disulfide bond,glycosylation site:N-linked (GlcNAc...),helix,metal ion-binding site:Zinc,mutagenesis site,signal peptide,splice variant,strand,turn,
FBtr0166870	Diet*Tmp	OP	15	OP	25	2.032	4.08971	0.1897	73	10.71	<.0001	2.032	1.24447e-16	0		FBgn0133291	FBtr0161252														FBgn0035977	Peptidoglycan recognition protein LF(PGRP-LF)	Drosophila melanogaster		GO:0006952~defense response,GO:0008340~determination of adult lifespan,GO:0009253~peptidoglycan catabolic process,GO:0009617~response to bacterium,GO:0019731~antibacterial humoral response,GO:0046329~negative regulation of JNK cascade,GO:0061057~peptidoglycan recognition protein signaling pathway,GO:0098542~defense response to other organism,	GO:0005887~integral component of plasma membrane,GO:0031240~external side of cell outer membrane,	GO:0008270~zinc ion binding,GO:0008745~N-acetylmuramoyl-L-alanine amidase activity,GO:0042834~peptidoglycan binding,	IPR002502:N-acetylmuramoyl-L-alanine amidase domain,IPR006619:Peptidoglycan recognition protein family domain, metazoa/bacteria,IPR015510:Peptidoglycan recognition protein,			SM00644:SM00644,SM00701:SM00701,	3D-structure,Complete proteome,Disulfide bond,Glycoprotein,Immunity,Innate immunity,Membrane,Reference proteome,Transmembrane,Transmembrane helix,	chain:Peptidoglycan-recognition protein LF,disulfide bond,glycosylation site:N-linked (GlcNAc...),helix,strand,transmembrane region,turn,
FBtr0171968	Diet*Tmp	AG	15	OP	35	2.0278	4.07783	0.1673	73	12.12	<.0001	2.02785	3.77703e-19	0		FBgn0133295	FBtr0161256														FBgn0030310	Peptidoglycan recognition protein SA(PGRP-SA)	Drosophila melanogaster		GO:0006952~defense response,GO:0006955~immune response,GO:0006965~positive regulation of biosynthetic process of antibacterial peptides active against Gram-positive bacteria,GO:0008063~Toll signaling pathway,GO:0008592~regulation of Toll signaling pathway,GO:0009253~peptidoglycan catabolic process,GO:0016045~detection of bacterium,GO:0032494~response to peptidoglycan,GO:0045087~innate immune resp…	GO:0005576~extracellular region,GO:0005887~integral component of plasma membrane,	GO:0005515~protein binding,GO:0008270~zinc ion binding,GO:0008329~signaling pattern recognition receptor activity,GO:0008745~N-acetylmuramoyl-L-alanine amidase activity,GO:0016019~peptidoglycan receptor activity,GO:0032500~muramyl dipeptide binding,GO:0042834~peptidoglycan binding,	IPR002502:N-acetylmuramoyl-L-alanine amidase domain,IPR006619:Peptidoglycan recognition protein family domain, metazoa/bacteria,IPR015510:Peptidoglycan recognition protein,IPR017331:Peptidoglycan recognition protein, PGRP-S,		PIRSF037945:peptidoglycan recognition protein, PGRP-S type,	SM00644:SM00644,SM00701:SM00701,	3D-structure,Complete proteome,Direct protein sequencing,Disulfide bond,Hydrolase,Immunity,Innate immunity,Protease,Reference proteome,Secreted,Signal,	binding site:Substrate,chain:Peptidoglycan-recognition protein SA,disulfide bond,helix,mutagenesis site,signal peptide,strand,
FBtr0171072	Diet*Tmp	AG	35	OP	15	2.0263	4.07359	0.0945	73	21.44	<.0001	2.02632	3.10917e-33	0		FBgn0133297	FBtr0161258														FBgn0022770	Peritrophin A(Peritrophin-A)	Drosophila melanogaster		GO:0006030~chitin metabolic process,GO:0032504~multicellular organism reproduction,	GO:0005615~extracellular space,	GO:0008061~chitin binding,GO:0016490~structural constituent of peritrophic membrane,	IPR002557:Chitin binding domain,			SM00494:SM00494,	Complete proteome,Proteomics identification,Reference proteome,Signal,
FBtr0163813	Diet*Tmp	AG	35	OP	15	2.0242	4.06766	0.124	73	16.32	<.0001	2.02421	4.61844e-26	0		FBgn0133299	FBtr0161260														FBgn0041180	Thioester-containing protein 4(Tep4)	Drosophila melanogaster		GO:0009620~response to fungus,GO:0019731~antibacterial humoral response,GO:0032504~multicellular organism reproduction,	GO:0005615~extracellular space,	GO:0004866~endopeptidase inhibitor activity,GO:0030414~peptidase inhibitor activity,	IPR001599:Alpha-2-macroglobulin,IPR002890:Alpha-2-macroglobulin, N-terminal,IPR008930:Terpenoid cyclases/protein prenyltransferase alpha-alpha toroid,IPR009048:Alpha-macroglobulin, receptor-binding,IPR011625:Alpha-2-macroglobulin, N-terminal 2,IPR011626:A-macroglobulin complement component,IPR014756:Immunoglobulin E-set,IPR019565:Alpha-2-macroglobulin, thiol-ester bond-forming,IPR019742:Alpha-2-m…				Complete proteome,Proteomics identification,Reference proteome,Signal,
FBtr0167009	Diet*Tmp	AG	15	AG	35	2.0222	4.06203	0.2254	73	8.97	<.0001	2.02215	2.10916e-13	1.32991e-10		FBgn0133303	FBtr0161264														FBgn0025879	Tissue inhibitor of metalloproteases(Timp)	Drosophila melanogaster		GO:0007155~cell adhesion,GO:0007426~tracheal outgrowth, open tracheal system,GO:0007472~wing disc morphogenesis,GO:0035202~tracheal pit formation in open tracheal system,GO:0042331~phototaxis,GO:0048526~imaginal disc-derived wing expansion,GO:0060232~delamination,GO:0071711~basement membrane organization,	GO:0005576~extracellular region,GO:0030425~dendrite,	GO:0008191~metalloendopeptidase inhibitor activity,	IPR001134:Netrin domain,IPR001820:Proteinase inhibitor I35, tissue inhibitor of metalloproteinase,IPR008993:Tissue inhibitor of metalloproteinases-like, OB-fold,IPR027465:Proteinase inhibitor I35, tissue inhibitor of metalloproteinase, C-terminal domain,			SM00206:SM00206,	Complete proteome,Disulfide bond,Hydrolase,Metal-binding,Metalloenzyme inhibitor,Metalloprotease,Metalloprotease inhibitor,Protease,Protease inhibitor,Reference proteome,Secreted,Signal,Zinc,	chain:Tissue inhibitor of metalloproteases,disulfide bond,domain:NTR,metal ion-binding site:Zinc; via amide nitrogen and carbonyl oxygen; shared with metalloproteinase partner,region of interest:Involved in metalloproteinase-binding,sequence conflict,signal peptide,
FBtr0170091	Diet*Tmp	AG	35	OP	15	2.0149	4.04153	0.1072	73	18.8	<.0001	2.01492	1.06029e-29	0		FBgn0133304	FBtr0161265														FBgn0022355	Transferrin 1(Tsf1)	Drosophila melanogaster		GO:0006826~iron ion transport,GO:0006879~cellular iron ion homeostasis,GO:0006952~defense response,GO:0009620~response to fungus,GO:0042048~olfactory behavior,	GO:0005576~extracellular region,GO:0005886~plasma membrane,	GO:0005381~iron ion transmembrane transporter activity,GO:0008199~ferric iron binding,	IPR001156:Transferrin family,IPR018195:Transferrin family, iron binding site,			SM00094:SM00094,	Complete proteome,Proteomics identification,Reference proteome,Signal,
FBtr0166497	Diet*Tmp	AG	15	AG	35	2.0114	4.03173	0.2746	73	7.33	<.0001	2.01143	2.57834e-10	7.73639e-08		FBgn0133306	FBtr0161267														FBgn0035427	cracked(ckd)	Drosophila melanogaster		GO:0006030~chitin metabolic process,	GO:0005576~extracellular region,	GO:0008061~chitin binding,	IPR002557:Chitin binding domain,			SM00494:SM00494,	Complete proteome,Reference proteome,
FBtr0161008	Diet*Tmp	OP	15	OP	25	2.0073	4.02029	0.1482	73	13.54	<.0001	2.00725	1.33467e-21	0		FBgn0133308	FBtr0161269														FBgn0031461	dawdle(daw)	Drosophila melanogaster		GO:0007179~transforming growth factor beta receptor signaling pathway,GO:0007411~axon guidance,GO:0008340~determination of adult lifespan,GO:0010507~negative regulation of autophagy,GO:0032924~activin receptor signaling pathway,GO:0032927~positive regulation of activin receptor signaling pathway,GO:0040007~growth,GO:0050796~regulation of insulin secretion,		GO:0005160~transforming growth factor beta receptor binding,GO:0008083~growth factor activity,	IPR001111:Transforming growth factor-beta, N-terminal,IPR001839:Transforming growth factor-beta, C-terminal,IPR015615:Transforming growth factor-beta-related,IPR017948:Transforming growth factor beta, conserved site,			SM00204:SM00204,	Complete proteome,Disulfide bond,Growth factor,Reference proteome,Secreted,
FBtr0166996	Diet*Tmp	AG	15	AG	35	2.0048	4.01333	0.1692	73	11.85	<.0001	2.00483	1.13147e-18	0		FBgn0133314	FBtr0161275														FBgn0000490	decapentaplegic(dpp)	Drosophila melanogaster		GO:0001708~cell fate specification,GO:0001709~cell fate determination,GO:0001715~ectodermal cell fate specification,GO:0001745~compound eye morphogenesis,GO:0007179~transforming growth factor beta receptor signaling pathway,GO:0007281~germ cell development,GO:0007304~chorion-containing eggshell formation,GO:0007313~maternal specification of dorsal/ventral axis, oocyte, soma encoded,GO:0007352~zyg…	GO:0005615~extracellular space,GO:0005622~intracellular,GO:0005768~endosome,GO:0035230~cytoneme,	GO:0005160~transforming growth factor beta receptor binding,GO:0005515~protein binding,GO:0005518~collagen binding,GO:0008083~growth factor activity,GO:0008201~heparin binding,GO:0016015~morphogen activity,GO:0042803~protein homodimerization activity,GO:0046982~protein heterodimerization activity,	IPR001111:Transforming growth factor-beta, N-terminal,IPR001839:Transforming growth factor-beta, C-terminal,IPR002405:Inhibin, alpha subunit,IPR015615:Transforming growth factor-beta-related,IPR017948:Transforming growth factor beta, conserved site,	dme04340:Hedgehog signaling pathway,dme04350:TGF-beta signaling pathway,		SM00204:SM00204,	Complete proteome,Developmental protein,Differentiation,Direct protein sequencing,Disulfide bond,Glycoprotein,Growth factor,Polymorphism,Reference proteome,Secreted,Signal,	chain:Protein decapentaplegic,disulfide bond,glycosylation site:N-linked (GlcNAc...),sequence conflict,sequence variant,signal peptide,
FBtr0166005	Diet*Tmp	AG	25	OP	35	2.0041	4.01138	0.1827	73	10.97	<.0001	2.0041	4.23599e-17	0		FBgn0133321	FBtr0161282														FBgn0000427	defective chorion 1(dec-1)	Drosophila melanogaster		GO:0007304~chorion-containing eggshell formation,GO:0007306~eggshell chorion assembly,	GO:0005576~extracellular region,GO:0042600~chorion,	GO:0005213~structural constituent of chorion,	IPR006718:Dec-1 repeat,IPR006719:DEC-1 protein, N-terminal,IPR006720:Dec-1 protein, C-terminal,				Alternative splicing,Coiled coil,Complete proteome,Direct protein sequencing,Polymorphism,Proteomics identification,Reference proteome,Repeat,Secreted,Signal,	chain:Defective chorion-1 protein, FC106 isoform,chain:Defective chorion-1 protein, FC125 isoform,chain:Defective chorion-1 protein, FC177 isoform,chain:FC106 S60,chain:FC106 S80,region of interest:12 X 26 AA approximate tandem repeats, Glu, Met-rich,repeat:1,repeat:10; approximate,repeat:11; approximate,repeat:12; approximate,repeat:2,repeat:3,repeat:4,repeat:5,repeat:6; approximate,repeat:7; ap…
FBtr0167057	Diet*Tmp	AG	15	OP	35	2.0038	4.01055	0.2284	73	8.77	<.0001	2.00385	4.97873e-13	2.89992e-10		FBgn0133327	FBtr0161288														FBgn0263930	division abnormally delayed(dally)	Drosophila melanogaster		GO:0007179~transforming growth factor beta receptor signaling pathway,GO:0007399~nervous system development,GO:0007409~axonogenesis,GO:0007472~wing disc morphogenesis,GO:0007476~imaginal disc-derived wing morphogenesis,GO:0007480~imaginal disc-derived leg morphogenesis,GO:0008045~motor neuron axon guidance,GO:0008052~sensory organ boundary specification,GO:0008101~decapentaplegic signaling pathwa…	GO:0005576~extracellular region,GO:0005578~proteinaceous extracellular matrix,GO:0009986~cell surface,GO:0016020~membrane,GO:0019897~extrinsic component of plasma membrane,GO:0098595~perivitelline space,	GO:0005515~protein binding,GO:0043395~heparan sulfate proteoglycan binding,	IPR001863:Glypican,	dme04310:Wnt signaling pathway,dme04391:Hippo signaling pathway - fly,			Cell membrane,Complete proteome,Glycoprotein,GPI-anchor,Heparan sulfate,Lipoprotein,Membrane,Proteoglycan,Proteomics identification,Reference proteome,Signal,	chain:Division abnormally delayed protein,glycosylation site:N-linked (GlcNAc...),glycosylation site:O-linked (Xyl...) (heparan sulfate),lipid moiety-binding region:GPI-anchor amidated glycine,propeptide:Removed in mature form,signal peptide,
FBtr0170091	Diet*Tmp	AG	35	OP	25	2.0036	4.00999	0.1072	73	18.7	<.0001	2.00355	1.49408e-29	0		FBgn0133333	FBtr0161294														FBgn0051956	polypeptide GalNAc transferase 4(pgant4)	Drosophila melanogaster		GO:0006493~protein O-linked glycosylation,GO:0033363~secretory granule organization,GO:0051047~positive regulation of secretion,		GO:0004653~polypeptide N-acetylgalactosaminyltransferase activity,	IPR000772:Ricin B lectin domain,IPR001173:Glycosyl transferase, family 2,	dme00512:Mucin type O-Glycan biosynthesis,dme01100:Metabolic pathways,		SM00458:SM00458,	Complete proteome,Disulfide bond,Glycoprotein,Glycosyltransferase,Golgi apparatus,Lectin,Manganese,Membrane,Metal-binding,Reference proteome,Signal-anchor,Transferase,Transmembrane,Transmembrane helix,	chain:N-acetylgalactosaminyltransferase 4,disulfide bond,domain:Ricin B-type lectin,glycosylation site:N-linked (GlcNAc...),region of interest:Catalytic subdomain A,region of interest:Catalytic subdomain B,topological domain:Cytoplasmic,topological domain:Lumenal,transmembrane region,
FBtr0163617	Diet*Tmp	OP	15	OP	25	2.0016	4.00444	0.1169	73	17.12	<.0001	2.00157	2.8585e-27	0		FBgn0133334	FBtr0161295
FBtr0163954	Diet*Tmp	AG	15	AG	35	1.9891	3.96989	0.1463	73	13.59	<.0001	1.9891	1.09032e-21	0		FBgn0133336	FBtr0161297
FBtr0162051	Diet*Tmp	AG	25	OP	15	1.9834	3.95424	0.265	73	7.49	<.0001	1.98341	1.29595e-10	4.22119e-08		FBgn0133339	FBtr0161300
FBtr0162061	Diet*Tmp	AG	35	OP	15	1.9832	3.95369	0.2173	73	9.13	<.0001	1.98318	1.08171e-13	7.28373e-11		FBgn0133342	FBtr0161303
FBtr0166496	Diet*Tmp	AG	15	OP	35	1.9824	3.9515	0.1297	73	15.29	<.0001	1.9824	1.85175e-24	0		FBgn0133343	FBtr0161304
FBtr0164019	Diet*Tmp	OP	15	OP	35	1.9803	3.94575	0.1325	73	14.94	<.0001	1.98028	6.65391e-24	0		FBgn0133347	FBtr0161308
FBtr0163649	Diet*Tmp	AG	25	AG	35	1.9664	3.90792	0.2009	73	9.79	<.0001	1.96636	6.27038e-15	5.40937e-12		FBgn0133358	FBtr0161319
FBtr0169476	Diet*Tmp	AG	35	OP	15	1.9547	3.87635	0.1395	73	14.02	<.0001	1.95475	2.15902e-22	0		FBgn0133363	FBtr0161324
FBtr0163954	Diet*Tmp	AG	15	OP	25	1.9531	3.87206	0.1482	73	13.18	<.0001	1.95309	5.4707e-21	0		FBgn0133367	FBtr0161328
FBtr0163650	Diet*Tmp	OP	25	OP	35	1.9509	3.86616	0.2326	73	8.39	<.0001	1.95086	2.64116e-12	1.30672e-09		FBgn0133368	FBtr0161329
FBtr0166496	Diet*Tmp	OP	15	OP	25	1.9458	3.85251	0.1297	73	15.01	<.0001	1.94581	5.21822e-24	0		FBgn0133369	FBtr0161330
FBtr0172351	Diet*Tmp	AG	15	OP	35	1.9431	3.84531	0.1388	73	14	<.0001	1.94307	2.31796e-22	0		FBgn0133372	FBtr0161333
FBtr0166965	Diet*Tmp	AG	15	OP	35	1.9398	3.83652	0.1343	73	14.45	<.0001	1.93975	4.19701e-23	0		FBgn0133373	FBtr0161334
FBtr0167057	Diet*Tmp	AG	15	AG	25	1.9363	3.82723	0.2284	73	8.48	<.0001	1.9363	1.7892e-12	9.21814e-10		FBgn0133375	FBtr0161336
FBtr0166498	Diet*Tmp	AG	15	AG	25	1.9296	3.8095	0.157	73	12.29	<.0001	1.9296	1.85615e-19	0		FBgn0133376	FBtr0161337
FBtr0167057	Diet*Tmp	OP	15	OP	35	1.9131	3.76617	0.2284	73	8.37	<.0001	1.91305	2.77992e-12	1.36778e-09		FBgn0133377	FBtr0161338
FBtr0166996	Diet*Tmp	AG	15	AG	25	1.9079	3.75262	0.1714	73	11.13	<.0001	1.90788	2.15202e-17	0		FBgn0133378	FBtr0161339
FBtr0171072	Diet*Tmp	AG	35	OP	25	1.8939	3.71639	0.0945	73	20.04	<.0001	1.89389	2.12914e-31	0		FBgn0133381	FBtr0161342
FBtr0169853	Diet*Tmp	OP	15	OP	35	1.8898	3.70584	0.1321	73	14.3	<.0001	1.88975	7.30915e-23	0		FBgn0133384	FBtr0161345
FBtr0174986	Diet*Tmp	AG	15	AG	25	1.889	3.70378	0.3265	73	5.79	<.0001	1.88903	1.67445e-07	2.07941e-05		FBgn0133390	FBtr0161351
FBtr0166965	Diet*Tmp	OP	15	OP	35	1.8883	3.70199	0.1343	73	14.07	<.0001	1.88831	1.79007e-22	0		FBgn0133401	FBtr0161362
FBtr0163954	Diet*Tmp	AG	15	OP	35	1.8874	3.69968	0.1482	73	12.74	<.0001	1.88744	3.14677e-20	0		FBgn0133407	FBtr0161368
FBtr0163649	Diet*Tmp	AG	25	OP	35	1.8859	3.69583	0.2034	73	9.27	<.0001	1.88591	5.80337e-14	4.14395e-11		FBgn0133410	FBtr0161371
FBtr0163813	Diet*Tmp	AG	35	OP	25	1.879	3.6782	0.124	73	15.15	<.0001	1.87896	3.11824e-24	0		FBgn0133415	FBtr0161376
FBtr0163650	Diet*Tmp	AG	25	OP	35	1.8718	3.65989	0.2326	73	8.05	<.0001	1.87178	1.15037e-11	4.8798e-09		FBgn0133416	FBtr0161377
FBtr0166496	Diet*Tmp	OP	15	OP	35	1.8698	3.65482	0.1297	73	14.42	<.0001	1.86975	4.64554e-23	0		FBgn0133417	FBtr0161378
FBtr0166965	Diet*Tmp	AG	15	OP	25	1.8674	3.64874	0.1343	73	13.91	<.0001	1.86739	3.24551e-22	0		FBgn0133422	FBtr0161383
FBtr0163954	Diet*Tmp	OP	15	OP	25	1.854	3.61501	0.1482	73	12.51	<.0001	1.854	7.74137e-20	0		FBgn0133423	FBtr0161384
FBtr0166603	Diet*Tmp	AG	15	OP	35	1.8521	3.61025	0.186	73	9.96	<.0001	1.85211	3.03861e-15	2.8529e-12		FBgn0133424	FBtr0161385
FBtr0170596	Diet*Tmp	AG	15	AG	35	1.8484	3.60101	0.1958	73	9.44	<.0001	1.84836	2.81649e-14	2.14112e-11		FBgn0133435	FBtr0161396
FBtr0172616	Diet*Tmp	AG	25	OP	35	1.8456	3.59402	0.1608	73	11.48	<.0001	1.84558	5.21611e-18	0		FBgn0133447	FBtr0161408
FBtr0166497	Diet*Tmp	AG	15	OP	25	1.8377	3.5744	0.2781	73	6.61	<.0001	1.83773	5.47936e-09	1.11333e-06		FBgn0133457	FBtr0161418
FBtr0166965	Diet*Tmp	AG	15	AG	35	1.8359	3.56994	0.1326	73	13.85	<.0001	1.83587	4.09364e-22	0		FBgn0133470	FBtr0161431
FBtr0173224	Diet*Tmp	AG	35	OP	15	1.8347	3.56697	0.07038	73	26.07	<.0001	1.83473	1.01651e-38	0		FBgn0133471	FBtr0161432
FBtr0164019	Diet*Tmp	AG	25	OP	35	1.8329	3.56252	0.1325	73	13.83	<.0001	1.83289	4.39841e-22	0		FBgn0133476	FBtr0161437
FBtr0166005	Diet*Tmp	OP	15	OP	35	1.832	3.5603	0.1827	73	10.03	<.0001	1.832	2.25364e-15	2.09028e-12		FBgn0133478	FBtr0161439
FBtr0168259	Diet*Tmp	AG	25	OP	15	1.8264	3.54651	0.155	73	11.79	<.0001	1.82643	1.45611e-18	0		FBgn0133480	FBtr0161441
FBtr0160978	Diet*Tmp	AG	35	OP	15	1.822	3.53571	0.07401	73	24.62	<.0001	1.82196	4.37742e-37	0		FBgn0133482	FBtr0161443
FBtr0166868	Diet*Tmp	AG	15	AG	35	1.8198	3.53032	0.2091	73	8.7	<.0001	1.81984	6.68065e-13	3.7891e-10		FBgn0133483	FBtr0161444
FBtr0163650	Diet*Tmp	AG	15	AG	25	1.8175	3.5247	0.2326	73	7.81	<.0001	1.8175	3.15559e-11	1.20243e-08		FBgn0133484	FBtr0161445
FBtr0166965	Diet*Tmp	OP	15	OP	25	1.8159	3.52079	0.1343	73	13.53	<.0001	1.81595	1.42111e-21	0		FBgn0133506	FBtr0161467
FBtr0163095	Diet*Tmp	OP	15	OP	25	1.8122	3.51177	0.1816	73	9.98	<.0001	1.8122	2.7766e-15	2.47088e-12		FBgn0133507	FBtr0161468
FBtr0166497	Diet*Tmp	OP	15	OP	25	1.809	3.50399	0.2781	73	6.51	<.0001	1.80902	8.46834e-09	1.62419e-06		FBgn0133508	FBtr0161469
FBtr0169476	Diet*Tmp	AG	35	OP	25	1.7978	3.4769	0.1395	73	12.89	<.0001	1.79776	1.71596e-20	0		FBgn0133509	FBtr0161470
FBtr0163954	Diet*Tmp	OP	15	OP	35	1.7884	3.45432	0.1482	73	12.07	<.0001	1.78835	4.6155e-19	0		FBgn0133513	FBtr0161475
FBtr0171968	Diet*Tmp	OP	15	OP	35	1.7718	3.4148	0.1673	73	10.59	<.0001	1.77181	2.10943e-16	0		FBgn0133521	FBtr0161483
FBtr0174986	Diet*Tmp	OP	15	OP	25	1.7706	3.41196	0.3265	73	5.42	<.0001	1.77064	7.22909e-07	7.04244e-05		FBgn0133522	FBtr0161484
FBtr0166603	Diet*Tmp	AG	25	OP	35	1.7686	3.40723	0.186	73	9.51	<.0001	1.76857	2.07637e-14	1.63625e-11		FBgn0133523	FBtr0161485
FBtr0163649	Diet*Tmp	OP	25	OP	35	1.7643	3.39709	0.2034	73	8.67	<.0001	1.7643	7.66147e-13	4.29381e-10		FBgn0133524	FBtr0161486
FBtr0166498	Diet*Tmp	AG	15	AG	35	1.7607	3.38863	0.155	73	11.36	<.0001	1.76068	8.38848e-18	0		FBgn0133527	FBtr0161489
FBtr0172351	Diet*Tmp	OP	15	OP	35	1.7576	3.38135	0.1388	73	12.66	<.0001	1.75764	4.25692e-20	0		FBgn0133536	FBtr0161498
FBtr0169175	Diet*Tmp	OP	15	OP	25	1.7566	3.37901	0.1628	73	10.79	<.0001	1.7566	8.93306e-17	0		FBgn0133538	FBtr0161500
FBtr0167057	Diet*Tmp	AG	15	AG	35	1.7529	3.37035	0.2256	73	7.77	<.0001	1.75292	3.7796e-11	1.41057e-08		FBgn0133539	FBtr0161501
FBtr0165289	Diet*Tmp	OP	15	OP	25	1.752	3.36825	0.2678	73	6.54	<.0001	1.75199	7.28769e-09	1.427e-06		FBgn0133540	FBtr0161502
FBtr0161910	Diet*Tmp	AG	25	OP	35	1.7488	3.36079	0.1573	73	11.12	<.0001	1.74877	2.28647e-17	0		FBgn0133541	FBtr0161503
FBtr0172616	Diet*Tmp	AG	15	OP	35	1.7482	3.35939	0.1608	73	10.87	<.0001	1.74819	6.45515e-17	0		FBgn0133553	FBtr0161515
FBtr0167009	Diet*Tmp	OP	15	OP	35	1.7419	3.34475	0.2283	73	7.63	<.0001	1.74194	6.94086e-11	2.42213e-08		FBgn0133555	FBtr0161517
FBtr0163650	Diet*Tmp	AG	15	OP	25	1.7384	3.33665	0.2326	73	7.47	<.0001	1.73842	1.36768e-10	4.42503e-08		FBgn0133559	FBtr0161521
FBtr0174986	Diet*Tmp	AG	15	OP	25	1.736	3.3311	0.3265	73	5.32	<.0001	1.73601	1.10173e-06	9.99337e-05		FBgn0133560	FBtr0161522
FBtr0175580	Diet*Tmp	AG	35	OP	15	1.7337	3.3258	0.1575	73	11.01	<.0001	1.73374	3.63806e-17	0		FBgn0133562	FBtr0161524
FBtr0168951	Diet*Tmp	AG	15	AG	25	1.7323	3.32257	0.2197	73	7.88	<.0001	1.73234	2.32548e-11	9.16736e-09		FBgn0133563	FBtr0161525
FBtr0160978	Diet*Tmp	AG	35	OP	25	1.7301	3.31751	0.07401	73	23.38	<.0001	1.73008	1.25745e-35	0		FBgn0133564	FBtr0161526
FBtr0173224	Diet*Tmp	AG	35	OP	25	1.7225	3.30008	0.07038	73	24.47	<.0001	1.72252	6.386e-37	0		FBgn0133565	FBtr0161527
FBtr0164713	Diet*Tmp	AG	35	OP	15	1.7194	3.29299	0.08116	73	21.19	<.0001	1.71941	6.64238e-33	0		FBgn0133572	FBtr0161534
FBtr0169175	Diet*Tmp	AG	15	OP	25	1.7187	3.2914	0.1628	73	10.56	<.0001	1.7187	2.37721e-16	4.6874e-13		FBgn0133577	FBtr0161539
FBtr0162044	Diet*Tmp	AG	15	AG	35	1.7179	3.28957	0.177	73	9.7	<.0001	1.71794	9.00017e-15	7.48903e-12		FBgn0133583	FBtr0161545
FBtr0168951	Diet*Tmp	AG	15	OP	25	1.7165	3.28638	0.2197	73	7.81	<.0001	1.71653	3.17372e-11	1.20869e-08		FBgn0133596	FBtr0161558
FBtr0167009	Diet*Tmp	AG	15	OP	35	1.7158	3.28479	0.2283	73	7.52	<.0001	1.71581	1.13707e-10	3.76242e-08		FBgn0133599	FBtr0161561
FBtr0162041	Diet*Tmp	AG	25	OP	15	1.7146	3.28206	0.1316	73	13.02	<.0001	1.71457	1.01103e-20	0		FBgn0133602	FBtr0161564
FBtr0172526	Diet*Tmp	AG	35	OP	15	1.7052	3.26074	0.1933	73	8.82	<.0001	1.70523	4.02245e-13	2.38915e-10		FBgn0133603	FBtr0161565
FBtr0163650	Diet*Tmp	OP	15	OP	25	1.7017	3.25284	0.2326	73	7.32	<.0001	1.70171	2.69603e-10	8.05059e-08		FBgn0133604	FBtr0161566
FBtr0163617	Diet*Tmp	AG	15	AG	35	1.6963	3.24069	0.1154	73	14.69	<.0001	1.69634	1.67256e-23	0		FBgn0133607	FBtr0161569
FBtr0175579	Diet*Tmp	AG	35	OP	15	1.6901	3.22679	0.1198	73	14.11	<.0001	1.69007	1.49242e-22	0		FBgn0133608	FBtr0161570
FBtr0172351	Diet*Tmp	AG	25	OP	35	1.687	3.21986	0.1388	73	12.15	<.0001	1.687	3.2854e-19	0		FBgn0133613	FBtr0161575
FBtr0166868	Diet*Tmp	AG	15	AG	25	1.6754	3.19408	0.2117	73	7.91	<.0001	1.67539	2.05468e-11	8.19418e-09		FBgn0133614	FBtr0161576
FBtr0161362	Diet*Tmp	AG	15	AG	25	1.6736	3.1901	0.1455	73	11.5	<.0001	1.67355	4.68269e-18	0		FBgn0133615	FBtr0161577
FBtr0171210	Diet*Tmp	AG	35	OP	25	1.6732	3.18921	0.217	73	7.71	<.0001	1.67323	4.91532e-11	1.78128e-08		FBgn0133616	FBtr0161578
FBtr0165557	Diet*Tmp	AG	15	OP	35	1.6712	3.18479	0.1377	73	12.14	<.0001	1.67117	3.48903e-19	0		FBgn0133619	FBtr0161581
FBtr0166498	Diet*Tmp	OP	15	OP	25	1.6695	3.18104	0.157	73	10.64	<.0001	1.66947	1.71939e-16	0		FBgn0133642	FBtr0161604
FBtr0166996	Diet*Tmp	AG	15	OP	35	1.6674	3.17642	0.1714	73	9.73	<.0001	1.66742	8.06102e-15	6.79812e-12		FBgn0133648	FBtr0161610
FBtr0166498	Diet*Tmp	AG	15	OP	25	1.6659	3.17312	0.157	73	10.61	<.0001	1.66593	1.89088e-16	0		FBgn0133649	FBtr0161611
FBtr0164019	Diet*Tmp	AG	25	AG	35	1.6657	3.17268	0.1309	73	12.73	<.0001	1.66567	3.261e-20	0		FBgn0133661	FBtr0161623
FBtr0161362	Diet*Tmp	AG	15	OP	25	1.6536	3.14618	0.1455	73	11.36	<.0001	1.6536	8.24709e-18	0		FBgn0133665	FBtr0161627
FBtr0165289	Diet*Tmp	AG	15	AG	25	1.6508	3.14008	0.2678	73	6.16	<.0001	1.65079	3.54263e-08	5.56808e-06		FBgn0133673	FBtr0161635
FBtr0163617	Diet*Tmp	AG	15	OP	35	1.6507	3.13986	0.1169	73	14.12	<.0001	1.6507	1.45966e-22	0		FBgn0133674	FBtr0161636
FBtr0163932	Diet*Tmp	AG	25	OP	15	1.6495	3.13725	0.1941	73	8.5	<.0001	1.64952	1.6258e-12	8.45376e-10		FBgn0133677	FBtr0161639
FBtr0161362	Diet*Tmp	AG	15	AG	35	1.6478	3.13355	0.1437	73	11.47	<.0001	1.64782	5.35542e-18	0		FBgn0133678	FBtr0161640
FBtr0166965	Diet*Tmp	AG	15	AG	25	1.6422	3.12141	0.1343	73	12.23	<.0001	1.64216	2.38754e-19	0		FBgn0133694	FBtr0161656
FBtr0161209	Diet*Tmp	AG	15	OP	35	1.6403	3.11731	0.09196	73	17.84	<.0001	1.64026	2.53018e-28	0		FBgn0133696	FBtr0161658
FBtr0163080	Diet*Tmp	AG	15	OP	25	1.6395	3.11558	0.1463	73	11.21	<.0001	1.63953	1.57755e-17	0		FBgn0133701	FBtr0161663
FBtr0168951	Diet*Tmp	OP	15	OP	25	1.6389	3.11428	0.2197	73	7.46	<.0001	1.63892	1.45605e-10	4.67687e-08		FBgn0133704	FBtr0161666
FBtr0168479	Diet*Tmp	AG	15	OP	35	1.6385	3.11342	0.1288	73	12.72	<.0001	1.6385	3.34074e-20	0		FBgn0133713	FBtr0161675
FBtr0175580	Diet*Tmp	AG	35	OP	25	1.6337	3.10308	0.1575	73	10.37	<.0001	1.63366	5.25065e-16	4.6874e-13		FBgn0133731	FBtr0161693
FBtr0165289	Diet*Tmp	AG	15	OP	25	1.6291	3.0932	0.2678	73	6.08	<.0001	1.62905	4.95985e-08	7.41239e-06		FBgn0133732	FBtr0161694
FBtr0163095	Diet*Tmp	AG	35	OP	25	1.6291	3.0932	0.1793	73	9.09	<.0001	1.62911	1.28548e-13	8.48081e-11		FBgn0133733	FBtr0161695
FBtr0167814	Diet*Tmp	AG	15	OP	35	1.6232	3.08058	0.1201	73	13.51	<.0001	1.62322	1.51222e-21	0		FBgn0133739	FBtr0161701
FBtr0168283	Diet*Tmp	AG	15	OP	35	1.6178	3.06907	0.1666	73	9.71	<.0001	1.61783	8.72215e-15	7.48903e-12		FBgn0133741	FBtr0161703
FBtr0164713	Diet*Tmp	AG	35	OP	25	1.6152	3.06354	0.08116	73	19.9	<.0001	1.61519	3.27952e-31	0		FBgn0133749	FBtr0161711
FBtr0168020	Diet*Tmp	AG	15	OP	35	1.5967	3.02451	0.167	73	9.56	<.0001	1.59673	1.67817e-14	1.34624e-11		FBgn0133752	FBtr0161714
FBtr0166996	Diet*Tmp	AG	15	OP	25	1.5949	3.02074	0.1714	73	9.31	<.0001	1.5949	4.95549e-14	3.59733e-11		FBgn0133758	FBtr0161720
FBtr0174409	Diet*Tmp	AG	15	OP	35	1.5938	3.01843	0.1723	73	9.25	<.0001	1.59377	6.28127e-14	4.42836e-11		FBgn0133769	FBtr0161731
FBtr0175433	Diet*Tmp	AG	15	OP	35	1.5932	3.01718	0.158	73	10.08	<.0001	1.59315	1.80399e-15	1.70005e-12		FBgn0133770	FBtr0161732
FBtr0161209	Diet*Tmp	AG	25	OP	35	1.5924	3.01551	0.09196	73	17.32	<.0001	1.59236	1.46359e-27	0		FBgn0133774	FBtr0161736
FBtr0168952	Diet*Tmp	AG	25	AG	35	1.589	3.00841	0.1631	73	9.74	<.0001	1.589	7.59547e-15	6.45409e-12		FBgn0133781	FBtr0161743
FBtr0163095	Diet*Tmp	AG	15	AG	25	1.5844	2.99883	0.1816	73	8.73	<.0001	1.5844	6.10064e-13	3.48639e-10		FBgn0133786	FBtr0161748
FBtr0172734	Diet*Tmp	AG	35	OP	15	1.5838	2.99758	0.1393	73	11.37	<.0001	1.58381	8.20109e-18	0		FBgn0133790	FBtr0161752
FBtr0166996	Diet*Tmp	OP	15	OP	35	1.5807	2.99115	0.1714	73	9.22	<.0001	1.58073	7.07427e-14	4.94336e-11		FBgn0133792	FBtr0161754
FBtr0170596	Diet*Tmp	AG	15	AG	25	1.58	2.9897	0.1983	73	7.97	<.0001	1.57998	1.62702e-11	6.65468e-09		FBgn0133793	FBtr0161755
FBtr0163080	Diet*Tmp	OP	15	OP	25	1.5799	2.98949	0.1463	73	10.8	<.0001	1.57991	8.63871e-17	0		FBgn0133796	FBtr0161758
FBtr0169534	Diet*Tmp	AG	15	OP	35	1.5797	2.98908	0.128	73	12.34	<.0001	1.57973	1.5529e-19	0		FBgn0133797	FBtr0161759
FBtr0175295	Diet*Tmp	AG	25	OP	15	1.5786	2.9868	0.1291	73	12.23	<.0001	1.57864	2.42448e-19	0		FBgn0133809	FBtr0161771
FBtr0166272	Diet*Tmp	AG	25	OP	35	1.5671	2.96308	0.1298	73	12.07	<.0001	1.56707	4.55141e-19	0		FBgn0133812	FBtr0161774
FBtr0174009	Diet*Tmp	AG	25	OP	35	1.5651	2.95898	0.1566	73	9.99	<.0001	1.56509	2.62499e-15	2.47088e-12		FBgn0133815	FBtr0161777
FBtr0172351	Diet*Tmp	AG	15	AG	35	1.5634	2.9555	0.1371	73	11.41	<.0001	1.56336	6.97111e-18	0		FBgn0133819	FBtr0161781
FBtr0174612	Diet*Tmp	AG	15	OP	35	1.5627	2.95406	0.0993	73	15.74	<.0001	1.56271	3.66341e-25	0		FBgn0133820	FBtr0161782
FBtr0168022	Diet*Tmp	AG	15	OP	35	1.5596	2.94772	0.1128	73	13.83	<.0001	1.55956	4.46038e-22	0		FBgn0133825	FBtr0161787
FBtr0167009	Diet*Tmp	AG	15	AG	25	1.5577	2.94384	0.2283	73	6.82	<.0001	1.55767	2.20866e-09	5.06808e-07		FBgn0133831	FBtr0161793
FBtr0163080	Diet*Tmp	AG	15	AG	25	1.5532	2.93467	0.1463	73	10.62	<.0001	1.55324	1.85767e-16	0		FBgn0133832	FBtr0161794
FBtr0170970	Diet*Tmp	AG	35	OP	25	1.5525	2.93325	0.09719	73	15.97	<.0001	1.55246	1.57377e-25	0		FBgn0133833	FBtr0161796
FBtr0168910	Diet*Tmp	AG	15	OP	35	1.5507	2.92959	0.1092	73	14.2	<.0001	1.5507	1.08879e-22	0		FBgn0133841	FBtr0161804
FBtr0169175	Diet*Tmp	AG	15	AG	25	1.548	2.92411	0.1628	73	9.51	<.0001	1.54802	2.06198e-14	1.60502e-11		FBgn0133845	FBtr0161808
FBtr0174888	Diet*Tmp	AG	35	OP	25	1.5469	2.92189	0.1071	73	14.44	<.0001	1.54691	4.2877e-23	0		FBgn0133861	FBtr0161824
FBtr0171968	Diet*Tmp	AG	25	OP	35	1.5438	2.91561	0.1673	73	9.23	<.0001	1.54377	7.04494e-14	4.94336e-11		FBgn0133868	FBtr0161831
FBtr0167910	Diet*Tmp	AG	15	OP	35	1.5421	2.91218	0.08953	73	17.22	<.0001	1.54207	1.9956e-27	0		FBgn0133870	FBtr0161834
FBtr0167910	Diet*Tmp	AG	15	OP	25	1.5419	2.91178	0.08953	73	17.22	<.0001	1.54195	2.00479e-27	0		FBgn0133872	FBtr0161836
FBtr0170252	Diet*Tmp	AG	35	OP	25	1.5418	2.91158	0.06534	73	23.6	<.0001	1.54183	6.8268e-36	0		FBgn0133874	FBtr0161838
FBtr0166044	Diet*Tmp	AG	35	OP	25	1.5359	2.89969	0.1799	73	8.54	<.0001	1.53589	1.37473e-12	7.27415e-10		FBgn0133875	FBtr0161839
FBtr0166603	Diet*Tmp	OP	15	OP	35	1.5347	2.89728	0.186	73	8.25	<.0001	1.53467	4.7343e-12	2.20654e-09		FBgn0133884	FBtr0161848
FBtr0165557	Diet*Tmp	AG	25	OP	35	1.5303	2.88846	0.1377	73	11.11	<.0001	1.53028	2.32883e-17	0		FBgn0133885	FBtr0161849
FBtr0175295	Diet*Tmp	AG	35	OP	15	1.5303	2.88846	0.1275	73	12	<.0001	1.53026	6.00069e-19	0		FBgn0133886	FBtr0161850
FBtr0169175	Diet*Tmp	AG	35	OP	25	1.528	2.88386	0.1607	73	9.51	<.0001	1.52797	2.0942e-14	1.63625e-11		FBgn0133887	FBtr0161851
FBtr0166005	Diet*Tmp	OP	25	OP	35	1.5277	2.88326	0.1827	73	8.36	<.0001	1.52768	2.92716e-12	1.43087e-09		FBgn0133888	FBtr0161852
FBtr0174602	Diet*Tmp	AG	15	OP	35	1.527	2.88186	0.1293	73	11.81	<.0001	1.52698	1.31169e-18	0		FBgn0133898	FBtr0161862
FBtr0169853	Diet*Tmp	AG	15	AG	35	1.5224	2.87269	0.1305	73	11.67	<.0001	1.52245	2.36391e-18	0		FBgn0133899	FBtr0161863
FBtr0169789	Diet*Tmp	AG	15	AG	35	1.5167	2.86136	0.1335	73	11.36	<.0001	1.51673	8.36017e-18	0		FBgn0133900	FBtr0161864
FBtr0167910	Diet*Tmp	AG	15	AG	35	1.5142	2.8564	0.0884	73	17.13	<.0001	1.51419	2.76947e-27	0		FBgn0133902	FBtr0161866
FBtr0170596	Diet*Tmp	OP	15	OP	35	1.5092	2.84652	0.1983	73	7.61	<.0001	1.50916	7.60891e-11	2.6291e-08		FBgn0133903	FBtr0161867
FBtr0166996	Diet*Tmp	OP	15	OP	25	1.5082	2.84455	0.1714	73	8.8	<.0001	1.50822	4.39315e-13	2.58593e-10		FBgn0133904	FBtr0161868
FBtr0162978	Diet*Tmp	AG	35	OP	15	1.5037	2.83569	0.1361	73	11.05	<.0001	1.50371	3.05455e-17	0		FBgn0133921	FBtr0161885
FBtr0161209	Diet*Tmp	OP	15	OP	35	1.4997	2.82784	0.09196	73	16.31	<.0001	1.49975	4.78653e-26	0		FBgn0133927	FBtr0161891
FBtr0163617	Diet*Tmp	OP	15	OP	35	1.4995	2.82745	0.1169	73	12.83	<.0001	1.49954	2.21503e-20	0		FBgn0133935	FBtr0161899
FBtr0163080	Diet*Tmp	AG	15	AG	35	1.4977	2.82392	0.1444	73	10.37	<.0001	1.49773	5.31383e-16	4.6874e-13		FBgn0133946	FBtr0161910
FBtr0166497	Diet*Tmp	AG	15	OP	35	1.4934	2.81552	0.2781	73	5.37	<.0001	1.49337	8.92635e-07	8.39045e-05		FBgn0133952	FBtr0161916
FBtr0167010	Diet*Tmp	AG	25	OP	15	1.4912	2.81123	0.1896	73	7.86	<.0001	1.49121	2.53212e-11	9.89685e-09		FBgn0133957	FBtr0161921
FBtr0162044	Diet*Tmp	AG	15	OP	35	1.4901	2.80908	0.1793	73	8.31	<.0001	1.49007	3.65833e-12	1.74776e-09		FBgn0133964	FBtr0161928
FBtr0162969	Diet*Tmp	AG	35	OP	15	1.486	2.80111	0.07878	73	18.86	<.0001	1.48601	8.76357e-30	0		FBgn0133970	FBtr0161934
FBtr0168022	Diet*Tmp	OP	15	OP	35	1.4842	2.79762	0.1128	73	13.16	<.0001	1.48421	5.96652e-21	0		FBgn0133972	FBtr0161936
FBtr0171210	Diet*Tmp	AG	35	OP	15	1.4842	2.79762	0.217	73	6.84	<.0001	1.48416	2.06421e-09	4.78005e-07		FBgn0133973	FBtr0161937
FBtr0162969	Diet*Tmp	AG	35	OP	25	1.4841	2.79743	0.07878	73	18.84	<.0001	1.4841	9.47617e-30	0		FBgn0133976	FBtr0161940
FBtr0166868	Diet*Tmp	OP	15	OP	25	1.4824	2.79413	0.2117	73	7	<.0001	1.48244	1.03572e-09	2.61653e-07		FBgn0133984	FBtr0161948
FBtr0171968	Diet*Tmp	AG	15	AG	35	1.4818	2.79297	0.1652	73	8.97	<.0001	1.48178	2.14002e-13	1.34757e-10		FBgn0133993	FBtr0161957
FBtr0168952	Diet*Tmp	AG	25	OP	35	1.48	2.78949	0.1651	73	8.96	<.0001	1.48004	2.19581e-13	1.37753e-10		FBgn0134004	FBtr0161968
FBtr0168486	Diet*Tmp	AG	15	OP	35	1.4786	2.78678	0.1202	73	12.3	<.0001	1.47855	1.81704e-19	0		FBgn0134019	FBtr0161983
FBtr0161362	Diet*Tmp	OP	15	OP	25	1.4781	2.78582	0.1455	73	10.16	<.0001	1.47814	1.2959e-15	1.30439e-12		FBgn0134021	FBtr0161985
FBtr0166513	Diet*Tmp	AG	15	OP	25	1.4758	2.78138	0.1369	73	10.78	<.0001	1.47582	9.49091e-17	0		FBgn0134030	FBtr0161994
FBtr0166868	Diet*Tmp	OP	15	OP	35	1.4732	2.77637	0.2117	73	6.96	<.0001	1.47324	1.24667e-09	3.07571e-07		FBgn0134032	FBtr0161996
FBtr0166868	Diet*Tmp	AG	15	OP	25	1.4699	2.77003	0.2117	73	6.94	<.0001	1.46994	1.33225e-09	3.25877e-07		FBgn0134037	FBtr0162001
FBtr0169215	Diet*Tmp	AG	35	OP	25	1.4699	2.77003	0.1837	73	8	<.0001	1.46991	1.38751e-11	5.76687e-09		FBgn0134044	FBtr0162008
FBtr0173744	Diet*Tmp	AG	15	OP	35	1.469	2.7683	0.09744	73	15.08	<.0001	1.46897	4.06564e-24	0		FBgn0134047	FBtr0162011
FBtr0170842	Diet*Tmp	AG	15	OP	35	1.4675	2.76542	0.1761	73	8.33	<.0001	1.46754	3.30631e-12	1.59626e-09		FBgn0134049	FBtr0162013
FBtr0162044	Diet*Tmp	OP	15	OP	35	1.4671	2.76466	0.1793	73	8.18	<.0001	1.46715	6.36318e-12	2.87427e-09		FBgn0134055	FBtr0162019
FBtr0162051	Diet*Tmp	AG	35	OP	15	1.4664	2.76331	0.2616	73	5.61	<.0001	1.46644	3.48994e-07	3.84274e-05		FBgn0134056	FBtr0162020
FBtr0168870	Diet*Tmp	AG	25	OP	15	1.466	2.76255	0.1951	73	7.51	<.0001	1.46599	1.14507e-10	3.78527e-08		FBgn0134060	FBtr0162024
FBtr0170596	Diet*Tmp	AG	15	OP	35	1.4649	2.76044	0.1983	73	7.39	<.0001	1.46493	1.98835e-10	6.15643e-08		FBgn0134066	FBtr0162030
FBtr0166497	Diet*Tmp	OP	15	OP	35	1.4647	2.76006	0.2781	73	5.27	<.0001	1.46466	1.3432e-06	0.000117695		FBgn0134067	FBtr0162031
FBtr0168952	Diet*Tmp	OP	25	OP	35	1.4632	2.75719	0.1651	73	8.86	<.0001	1.46321	3.40984e-13	2.05533e-10		FBgn0134068	FBtr0162032
FBtr0166868	Diet*Tmp	AG	15	OP	35	1.4607	2.75242	0.2117	73	6.9	<.0001	1.46074	1.60318e-09	3.83185e-07		FBgn0134069	FBtr0162033
FBtr0172724	Diet*Tmp	AG	15	OP	35	1.4592	2.74956	0.1167	73	12.51	<.0001	1.45918	7.85921e-20	0		FBgn0134079	FBtr0162043
FBtr0170613	Diet*Tmp	AG	35	OP	15	1.4554	2.74233	0.1374	73	10.59	<.0001	1.45541	2.10225e-16	0		FBgn0134087	FBtr0162051
FBtr0166224	Diet*Tmp	AG	35	OP	15	1.4489	2.73	0.134	73	10.82	<.0001	1.44891	8.10826e-17	0		FBgn0134088	FBtr0162052
FBtr0173343	Diet*Tmp	AG	35	OP	15	1.4449	2.72244	0.1093	73	13.22	<.0001	1.44494	4.67878e-21	0		FBgn0134095	FBtr0162059
FBtr0172855	Diet*Tmp	AG	15	OP	35	1.4445	2.72168	0.1783	73	8.1	<.0001	1.44446	9.06678e-12	3.94171e-09		FBgn0134097	FBtr0162061
FBtr0167009	Diet*Tmp	OP	15	OP	25	1.4332	2.70045	0.2283	73	6.28	<.0001	1.43317	2.1994e-08	3.69907e-06		FBgn0134099	FBtr0162063
FBtr0171070	Diet*Tmp	AG	15	OP	35	1.4323	2.69877	0.09441	73	15.17	<.0001	1.43232	2.86257e-24	0		FBgn0134112	FBtr0162076
FBtr0163080	Diet*Tmp	AG	15	OP	35	1.4319	2.69802	0.1463	73	9.79	<.0001	1.43187	6.28102e-15	5.40937e-12		FBgn0134117	FBtr0162081
FBtr0170252	Diet*Tmp	AG	35	OP	15	1.4314	2.69708	0.06534	73	21.91	<.0001	1.43145	7.97241e-34	0		FBgn0134121	FBtr0162085
FBtr0166272	Diet*Tmp	AG	15	OP	35	1.4307	2.69577	0.1298	73	11.02	<.0001	1.4307	3.42847e-17	0		FBgn0134127	FBtr0162091
FBtr0169853	Diet*Tmp	AG	25	OP	35	1.4285	2.69167	0.1321	73	10.81	<.0001	1.42851	8.2851e-17	0		FBgn0134133	FBtr0162097
FBtr0168479	Diet*Tmp	OP	15	OP	35	1.4275	2.6898	0.1288	73	11.08	<.0001	1.42751	2.64274e-17	0		FBgn0134137	FBtr0162101
FBtr0174346	Diet*Tmp	AG	15	OP	35	1.42	2.67586	0.184	73	7.72	<.0001	1.41996	4.80325e-11	1.745e-08		FBgn0134144	FBtr0162108
FBtr0164250	Diet*Tmp	AG	15	OP	35	1.4171	2.67048	0.1092	73	12.97	<.0001	1.41708	1.22946e-20	0		FBgn0134145	FBtr0162109
FBtr0170596	Diet*Tmp	OP	15	OP	25	1.4168	2.66993	0.1983	73	7.14	<.0001	1.41684	5.62799e-10	1.53688e-07		FBgn0134148	FBtr0162112
FBtr0166005	Diet*Tmp	AG	15	AG	35	1.4147	2.66604	0.1804	73	7.84	<.0001	1.41466	2.778e-11	1.07472e-08		FBgn0134155	FBtr0162119
FBtr0173986	Diet*Tmp	AG	15	OP	35	1.4134	2.66364	0.1021	73	13.84	<.0001	1.41343	4.17965e-22	0		FBgn0134168	FBtr0162132
FBtr0161362	Diet*Tmp	AG	15	OP	35	1.4134	2.66364	0.1455	73	9.71	<.0001	1.4134	8.6421e-15	7.14376e-12		FBgn0134172	FBtr0162136
FBtr0164042	Diet*Tmp	AG	15	OP	35	1.4094	2.65627	0.117	73	12.05	<.0001	1.40942	4.96415e-19	0		FBgn0134174	FBtr0162138
FBtr0161209	Diet*Tmp	OP	25	OP	35	1.4094	2.65627	0.09196	73	15.33	<.0001	1.4094	1.62284e-24	0		FBgn0134176	FBtr0162140
FBtr0167009	Diet*Tmp	AG	15	OP	25	1.407	2.65185	0.2283	73	6.16	<.0001	1.40704	3.54276e-08	5.56816e-06		FBgn0134178	FBtr0162142
FBtr0161377	Diet*Tmp	AG	15	OP	35	1.4049	2.64799	0.1257	73	11.17	<.0001	1.40494	1.82858e-17	0		FBgn0134179	FBtr0162143
FBtr0171070	Diet*Tmp	AG	25	OP	35	1.4015	2.64176	0.09441	73	14.85	<.0001	1.40155	9.52903e-24	0		FBgn0134180	FBtr0162144
FBtr0160828	Diet*Tmp	AG	25	OP	35	1.3982	2.63573	0.1224	73	11.42	<.0001	1.39821	6.43714e-18	0		FBgn0134185	FBtr0162149
FBtr0173017	Diet*Tmp	AG	15	OP	35	1.3978	2.63499	0.1187	73	11.78	<.0001	1.39776	1.5076e-18	0		FBgn0134187	FBtr0162151
FBtr0167910	Diet*Tmp	OP	15	OP	35	1.3976	2.63463	0.08953	73	15.61	<.0001	1.39764	5.76053e-25	0		FBgn0134191	FBtr0162155
FBtr0167910	Diet*Tmp	OP	15	OP	25	1.3975	2.63445	0.08953	73	15.61	<.0001	1.39752	5.78863e-25	0		FBgn0134204	FBtr0162168
FBtr0168910	Diet*Tmp	AG	15	AG	35	1.3939	2.62788	0.1079	73	12.92	<.0001	1.39389	1.50798e-20	0		FBgn0134205	FBtr0162169
FBtr0167814	Diet*Tmp	OP	15	OP	35	1.3903	2.62133	0.1201	73	11.57	<.0001	1.39025	3.52297e-18	0		FBgn0134207	FBtr0162171
FBtr0163932	Diet*Tmp	AG	35	OP	15	1.3874	2.61607	0.1916	73	7.24	<.0001	1.38744	3.7376e-10	1.07201e-07		FBgn0134227	FBtr0162191
FBtr0174888	Diet*Tmp	AG	35	OP	15	1.3866	2.61462	0.1071	73	12.95	<.0001	1.38659	1.3778e-20	0		FBgn0134238	FBtr0162202
FBtr0172351	Diet*Tmp	OP	25	OP	35	1.386	2.61353	0.1388	73	9.98	<.0001	1.38597	2.72633e-15	2.47088e-12		FBgn0134241	FBtr0162206
FBtr0166498	Diet*Tmp	OP	15	OP	35	1.3837	2.60937	0.157	73	8.82	<.0001	1.38367	4.12579e-13	2.44381e-10		FBgn0134245	FBtr0162210
FBtr0168259	Diet*Tmp	AG	35	OP	15	1.3814	2.60521	0.153	73	9.03	<.0001	1.38144	1.6465e-13	1.06348e-10		FBgn0134246	FBtr0162211
FBtr0166498	Diet*Tmp	AG	15	OP	35	1.3801	2.60286	0.157	73	8.79	<.0001	1.38013	4.54906e-13	2.66893e-10		FBgn0134247	FBtr0162212
FBtr0170970	Diet*Tmp	AG	35	OP	15	1.3789	2.6007	0.09719	73	14.19	<.0001	1.37891	1.12434e-22	0		FBgn0134252	FBtr0162217
FBtr0168663	Diet*Tmp	AG	35	OP	15	1.3784	2.5998	0.1192	73	11.57	<.0001	1.37845	3.57262e-18	0		FBgn0134253	FBtr0162218
FBtr0169534	Diet*Tmp	OP	15	OP	35	1.3776	2.59836	0.128	73	10.76	<.0001	1.37758	1.02645e-16	0		FBgn0134260	FBtr0162225
FBtr0174612	Diet*Tmp	OP	15	OP	35	1.3753	2.59422	0.0993	73	13.85	<.0001	1.37532	4.07206e-22	0		FBgn0134263	FBtr0162228
FBtr0165571	Diet*Tmp	AG	35	OP	25	1.3748	2.59332	0.2201	73	6.24	<.0001	1.37477	2.529e-08	4.17025e-06		FBgn0134267	FBtr0162232
FBtr0170596	Diet*Tmp	AG	15	OP	25	1.3726	2.58937	0.1983	73	6.92	<.0001	1.37261	1.45927e-09	3.53179e-07		FBgn0134271	FBtr0162236
FBtr0163080	Diet*Tmp	OP	15	OP	35	1.3722	2.58865	0.1463	73	9.38	<.0001	1.37224	3.60659e-14	2.68522e-11		FBgn0134279	FBtr0162244
FBtr0164217	Diet*Tmp	AG	15	OP	35	1.3702	2.58506	0.1581	73	8.67	<.0001	1.37016	7.90377e-13	4.41625e-10		FBgn0134282	FBtr0162247
FBtr0169307	Diet*Tmp	AG	15	OP	35	1.3627	2.57166	0.1009	73	13.5	<.0001	1.36266	1.57119e-21	0		FBgn0134284	FBtr0162249
FBtr0166603	Diet*Tmp	AG	15	AG	35	1.3622	2.57077	0.1836	73	7.42	<.0001	1.36215	1.73939e-10	5.46909e-08		FBgn0134287	FBtr0162252
FBtr0174009	Diet*Tmp	AG	15	OP	35	1.3601	2.56703	0.1566	73	8.68	<.0001	1.36012	7.28501e-13	4.10288e-10		FBgn0134288	FBtr0162253
FBtr0168020	Diet*Tmp	AG	25	OP	35	1.3541	2.55638	0.167	73	8.11	<.0001	1.3541	8.87989e-12	3.8693e-09		FBgn0134291	FBtr0162256
FBtr0171320	Diet*Tmp	AG	35	OP	25	1.3514	2.5516	0.1512	73	8.94	<.0001	1.35145	2.44221e-13	1.51713e-10		FBgn0134292	FBtr0162257
FBtr0164659	Diet*Tmp	AG	15	OP	35	1.3509	2.55071	0.1357	73	9.96	<.0001	1.35093	3.05767e-15	2.8529e-12		FBgn0134293	FBtr0162258
FBtr0161431	Diet*Tmp	AG	15	OP	35	1.3506	2.55018	0.1134	73	11.91	<.0001	1.35061	8.80272e-19	0		FBgn0134297	FBtr0162262
FBtr0169789	Diet*Tmp	AG	15	OP	25	1.3492	2.54771	0.1352	73	9.98	<.0001	1.34924	2.77831e-15	2.47088e-12		FBgn0134300	FBtr0162265
FBtr0168020	Diet*Tmp	OP	15	OP	35	1.3473	2.54436	0.167	73	8.07	<.0001	1.34725	1.06021e-11	4.53735e-09		FBgn0134304	FBtr0162269
FBtr0161431	Diet*Tmp	AG	15	AG	35	1.3411	2.53344	0.112	73	11.98	<.0001	1.34112	6.70139e-19	0		FBgn0134308	FBtr0162273
FBtr0169789	Diet*Tmp	AG	15	OP	35	1.3409	2.53309	0.1352	73	9.92	<.0001	1.34089	3.61524e-15	3.22921e-12		FBgn0134317	FBtr0162282
FBtr0165557	Diet*Tmp	OP	15	OP	35	1.3403	2.53204	0.1377	73	9.73	<.0001	1.34027	7.91684e-15	6.79812e-12		FBgn0134331	FBtr0162296
FBtr0166098	Diet*Tmp	AG	25	OP	15	1.339	2.52976	0.1909	73	7.01	<.0001	1.33898	9.81508e-10	2.49584e-07		FBgn0134333	FBtr0162298
FBtr0170007	Diet*Tmp	AG	15	AG	35	1.3385	2.52888	0.1262	73	10.61	<.0001	1.33845	1.93453e-16	0		FBgn0134334	FBtr0162299
FBtr0168479	Diet*Tmp	AG	15	AG	35	1.3355	2.52363	0.1272	73	10.5	<.0001	1.33548	3.03714e-16	4.6874e-13		FBgn0134339	FBtr0162304
FBtr0168486	Diet*Tmp	OP	15	OP	35	1.3337	2.52048	0.1202	73	11.09	<.0001	1.33374	2.52896e-17	0		FBgn0134347	FBtr0162312
FBtr0169789	Diet*Tmp	AG	15	AG	25	1.3322	2.51786	0.1352	73	9.85	<.0001	1.33224	4.75057e-15	4.3264e-12		FBgn0134352	FBtr0162317
FBtr0169420	Diet*Tmp	AG	35	OP	25	1.325	2.50533	0.1539	73	8.61	<.0001	1.325	1.00402e-12	5.47919e-10		FBgn0134364	FBtr0162329
FBtr0164250	Diet*Tmp	OP	15	OP	35	1.3208	2.49805	0.1092	73	12.09	<.0001	1.32083	4.17636e-19	0		FBgn0134376	FBtr0162341
FBtr0164019	Diet*Tmp	OP	25	OP	35	1.3168	2.49113	0.1325	73	9.94	<.0001	1.31682	3.34695e-15	3.22921e-12		FBgn0134378	FBtr0162343
FBtr0162044	Diet*Tmp	AG	15	AG	25	1.3121	2.48303	0.1793	73	7.32	<.0001	1.31212	2.65909e-10	7.95314e-08		FBgn0134380	FBtr0162345
FBtr0172351	Diet*Tmp	AG	25	AG	35	1.3073	2.47478	0.1371	73	9.54	<.0001	1.30729	1.84286e-14	1.44382e-11		FBgn0134387	FBtr0162352
FBtr0174510	Diet*Tmp	OP	15	OP	35	1.3035	2.46827	0.1261	73	10.34	<.0001	1.30345	6.05969e-16	4.6874e-13		FBgn0134404	FBtr0162369
FBtr0165722	Diet*Tmp	AG	15	OP	35	1.3028	2.46707	0.1458	73	8.93	<.0001	1.3028	2.47673e-13	1.53648e-10		FBgn0134406	FBtr0162371
FBtr0166005	Diet*Tmp	AG	25	AG	35	1.3016	2.46502	0.1804	73	7.22	<.0001	1.30158	4.13492e-10	1.17203e-07		FBgn0134408	FBtr0162373
FBtr0166044	Diet*Tmp	AG	35	OP	15	1.3001	2.46246	0.1799	73	7.23	<.0001	1.30011	3.94489e-10	1.12403e-07		FBgn0134409	FBtr0162374
FBtr0168337	Diet*Tmp	AG	15	OP	35	1.3	2.46229	0.2046	73	6.36	<.0001	1.30003	1.5924e-08	2.80119e-06		FBgn0134410	FBtr0162375
FBtr0165875	Diet*Tmp	AG	25	OP	35	1.2998	2.46195	0.1299	73	10.01	<.0001	1.2998	2.49104e-15	2.47088e-12		FBgn0134414	FBtr0162379
FBtr0171062	Diet*Tmp	AG	15	OP	35	1.2969	2.457	0.1114	73	11.64	<.0001	1.29686	2.67371e-18	0		FBgn0134427	FBtr0162393
FBtr0173913	Diet*Tmp	AG	25	OP	35	1.2956	2.45479	0.1454	73	8.91	<.0001	1.29557	2.77683e-13	1.70216e-10		FBgn0134435	FBtr0162401
FBtr0168763	Diet*Tmp	AG	35	OP	25	1.2929	2.4502	0.1271	73	10.17	<.0001	1.29285	1.21287e-15	1.30439e-12		FBgn0134437	FBtr0162403
FBtr0170737	Diet*Tmp	AG	35	OP	25	1.2921	2.44884	0.1259	73	10.26	<.0001	1.29207	8.3317e-16	8.96873e-13		FBgn0134438	FBtr0162404
FBtr0173343	Diet*Tmp	AG	35	OP	25	1.29	2.44528	0.1093	73	11.8	<.0001	1.28997	1.3645e-18	0		FBgn0134440	FBtr0162406
FBtr0167910	Diet*Tmp	AG	15	AG	25	1.2893	2.44409	0.08953	73	14.4	<.0001	1.28931	5.00303e-23	0		FBgn0134441	FBtr0162407
FBtr0161431	Diet*Tmp	AG	15	OP	25	1.2826	2.43277	0.1134	73	11.31	<.0001	1.28264	1.0322e-17	0		FBgn0134443	FBtr0162409
FBtr0164764	Diet*Tmp	AG	15	OP	35	1.2824	2.43243	0.1935	73	6.63	<.0001	1.28235	5.07366e-09	1.04269e-06		FBgn0134456	FBtr0162422
FBtr0166603	Diet*Tmp	AG	25	AG	35	1.2786	2.42603	0.1836	73	6.96	<.0001	1.27861	1.22178e-09	3.02163e-07		FBgn0134459	FBtr0162425
FBtr0166224	Diet*Tmp	AG	35	OP	25	1.2783	2.42553	0.134	73	9.54	<.0001	1.27827	1.80614e-14	1.44382e-11		FBgn0134471	FBtr0162437
FBtr0168870	Diet*Tmp	AG	35	OP	15	1.276	2.42167	0.1926	73	6.62	<.0001	1.27602	5.14106e-09	1.05448e-06		FBgn0134472	FBtr0162438
FBtr0161611	Diet*Tmp	AG	15	OP	25	1.2755	2.42083	0.1144	73	11.15	<.0001	1.27547	2.03422e-17	0		FBgn0134473	FBtr0162439
FBtr0170737	Diet*Tmp	AG	35	OP	15	1.2748	2.41965	0.1259	73	10.13	<.0001	1.27475	1.494e-15	1.30439e-12		FBgn0134485	FBtr0162451
FBtr0164366	Diet*Tmp	AG	35	OP	15	1.2699	2.41145	0.1356	73	9.36	<.0001	1.2699	3.88851e-14	2.889e-11		FBgn0134498	FBtr0162464
FBtr0173695	Diet*Tmp	AG	15	OP	35	1.2698	2.41128	0.1099	73	11.55	<.0001	1.26979	3.80611e-18	0		FBgn0134504	FBtr0162470
FBtr0171584	Diet*Tmp	AG	35	OP	15	1.268	2.40827	0.1854	73	6.84	<.0001	1.268	2.05358e-09	4.75923e-07		FBgn0134513	FBtr0162479
FBtr0175433	Diet*Tmp	OP	15	OP	35	1.2674	2.40727	0.158	73	8.02	<.0001	1.26744	1.29086e-11	5.4088e-09		FBgn0134514	FBtr0162480
FBtr0172960	Diet*Tmp	AG	15	OP	35	1.2671	2.40677	0.1505	73	8.42	<.0001	1.26708	2.30904e-12	1.15788e-09		FBgn0134518	FBtr0162484
FBtr0167783	Diet*Tmp	AG	15	OP	35	1.2665	2.40577	0.1372	73	9.23	<.0001	1.26647	6.85868e-14	4.79748e-11		FBgn0134519	FBtr0162485
FBtr0174409	Diet*Tmp	OP	15	OP	35	1.2665	2.40577	0.1723	73	7.35	<.0001	1.26646	2.30612e-10	7.01345e-08		FBgn0134521	FBtr0162487
FBtr0168283	Diet*Tmp	OP	15	OP	35	1.261	2.39662	0.1666	73	7.57	<.0001	1.26095	9.0405e-11	3.06421e-08		FBgn0134527	FBtr0162493
FBtr0164042	Diet*Tmp	OP	15	OP	35	1.2606	2.39595	0.117	73	10.78	<.0001	1.2606	9.48413e-17	0		FBgn0134528	FBtr0162494
FBtr0172616	Diet*Tmp	OP	15	OP	35	1.2589	2.39313	0.1608	73	7.83	<.0001	1.25893	2.9624e-11	1.1374e-08		FBgn0134529	FBtr0162495
FBtr0173825	Diet*Tmp	AG	35	OP	15	1.2581	2.39181	0.124	73	10.15	<.0001	1.25812	1.35001e-15	1.30439e-12		FBgn0134531	FBtr0162497
FBtr0165557	Diet*Tmp	AG	15	AG	35	1.2572	2.39031	0.136	73	9.25	<.0001	1.25717	6.41305e-14	4.51666e-11		FBgn0134537	FBtr0162503
FBtr0166272	Diet*Tmp	OP	15	OP	35	1.2568	2.38965	0.1298	73	9.68	<.0001	1.25684	9.90068e-15	8.16532e-12		FBgn0134538	FBtr0162504
FBtr0175433	Diet*Tmp	AG	15	AG	35	1.2563	2.38882	0.156	73	8.05	<.0001	1.25631	1.12946e-11	4.8014e-09		FBgn0134544	FBtr0162510
FBtr0174612	Diet*Tmp	AG	15	AG	35	1.2541	2.38518	0.09805	73	12.79	<.0001	1.25412	2.54918e-20	0		FBgn0134550	FBtr0162516
FBtr0174510	Diet*Tmp	AG	15	OP	35	1.252	2.38171	0.1261	73	9.93	<.0001	1.25204	3.4285e-15	3.22921e-12		FBgn0134556	FBtr0162522
FBtr0160828	Diet*Tmp	AG	25	AG	35	1.252	2.38171	0.1208	73	10.36	<.0001	1.25197	5.52173e-16	4.6874e-13		FBgn0134558	FBtr0162524
FBtr0161910	Diet*Tmp	AG	25	AG	35	1.2495	2.37759	0.1553	73	8.05	<.0001	1.24954	1.15421e-11	4.89423e-09		FBgn0134571	FBtr0162537
FBtr0172171	Diet*Tmp	AG	25	OP	15	1.2494	2.37743	0.128	73	9.76	<.0001	1.24945	7.03999e-15	6.10942e-12		FBgn0134573	FBtr0162539
FBtr0174088	Diet*Tmp	AG	35	OP	15	1.2484	2.37578	0.06899	73	18.09	<.0001	1.24837	1.07564e-28	0		FBgn0134575	FBtr0162541
FBtr0170007	Diet*Tmp	AG	15	OP	35	1.2482	2.37545	0.1278	73	9.77	<.0001	1.24821	6.8308e-15	5.75437e-12		FBgn0134578	FBtr0162544
FBtr0161265	Diet*Tmp	AG	15	OP	25	1.2459	2.37166	0.2125	73	5.86	<.0001	1.24594	1.22329e-07	1.59353e-05		FBgn0134582	FBtr0162548
FBtr0168486	Diet*Tmp	AG	25	OP	35	1.2454	2.37084	0.1202	73	10.36	<.0001	1.24537	5.53469e-16	4.6874e-13		FBgn0134588	FBtr0162554
FBtr0174283	Diet*Tmp	AG	35	OP	15	1.2449	2.37002	0.1215	73	10.25	<.0001	1.24485	8.95293e-16	8.96873e-13		FBgn0134589	FBtr0162555
FBtr0167814	Diet*Tmp	AG	15	OP	25	1.2443	2.36904	0.1201	73	10.36	<.0001	1.24432	5.60929e-16	4.6874e-13		FBgn0134593	FBtr0162559
FBtr0174512	Diet*Tmp	AG	15	OP	35	1.2429	2.36674	0.1051	73	11.83	<.0001	1.2429	1.22774e-18	0		FBgn0134598	FBtr0162564
FBtr0163672	Diet*Tmp	AG	35	OP	25	1.2382	2.35904	0.1322	73	9.36	<.0001	1.23817	3.90693e-14	2.889e-11		FBgn0134605	FBtr0162572
FBtr0161362	Diet*Tmp	OP	15	OP	35	1.2379	2.35855	0.1455	73	8.51	<.0001	1.23795	1.56115e-12	8.16016e-10		FBgn0134610	FBtr0162577
FBtr0168944	Diet*Tmp	AG	15	AG	35	1.2364	2.3561	0.1455	73	8.5	<.0001	1.23636	1.63455e-12	8.49428e-10		FBgn0134611	FBtr0162578
FBtr0171527	Diet*Tmp	AG	35	OP	25	1.2358	2.35512	0.169	73	7.31	<.0001	1.23584	2.71818e-10	8.11087e-08		FBgn0134622	FBtr0162589
FBtr0171584	Diet*Tmp	AG	35	OP	25	1.2353	2.3543	0.1854	73	6.66	<.0001	1.23534	4.33547e-09	9.09941e-07		FBgn0134630	FBtr0162597
FBtr0166603	Diet*Tmp	OP	25	OP	35	1.2344	2.35283	0.186	73	6.64	<.0001	1.23443	4.86134e-09	1.00477e-06		FBgn0134632	FBtr0162599
FBtr0173744	Diet*Tmp	AG	15	AG	35	1.2336	2.35153	0.09621	73	12.82	<.0001	1.23363	2.25136e-20	0		FBgn0134633	FBtr0162600
FBtr0161969	Diet*Tmp	AG	15	OP	35	1.233	2.35055	0.1338	73	9.22	<.0001	1.23297	7.30611e-14	5.11358e-11		FBgn0134634	FBtr0162601
FBtr0169544	Diet*Tmp	AG	15	OP	35	1.2309	2.34713	0.08309	73	14.81	<.0001	1.23091	1.06945e-23	0		FBgn0134635	FBtr0162602
FBtr0166513	Diet*Tmp	OP	15	OP	25	1.2305	2.34648	0.1369	73	8.99	<.0001	1.2305	1.9731e-13	1.25166e-10		FBgn0134636	FBtr0162603
FBtr0172616	Diet*Tmp	AG	25	AG	35	1.2297	2.34518	0.1588	73	7.74	<.0001	1.22974	4.2596e-11	1.5691e-08		FBgn0134645	FBtr0162612
FBtr0162041	Diet*Tmp	AG	35	OP	15	1.2283	2.34291	0.13	73	9.45	<.0001	1.2283	2.6892e-14	2.0795e-11		FBgn0134650	FBtr0162617
FBtr0161296	Diet*Tmp	AG	15	OP	35	1.227	2.3408	0.09472	73	12.95	<.0001	1.22702	1.33659e-20	0		FBgn0134658	FBtr0162625
FBtr0162108	Diet*Tmp	AG	25	OP	35	1.2209	2.33092	0.1703	73	7.17	<.0001	1.22094	5.07011e-10	1.40156e-07		FBgn0134662	FBtr0162629
FBtr0161910	Diet*Tmp	AG	15	OP	35	1.2174	2.32527	0.1573	73	7.74	<.0001	1.21739	4.32542e-11	1.59059e-08		FBgn0134664	FBtr0162631
FBtr0162168	Diet*Tmp	AG	15	OP	35	1.2164	2.32366	0.1045	73	11.64	<.0001	1.21645	2.69113e-18	0		FBgn0134665	FBtr0162632
FBtr0171320	Diet*Tmp	AG	35	OP	15	1.2133	2.31867	0.1512	73	8.02	<.0001	1.2133	1.27128e-11	5.33599e-09		FBgn0134666	FBtr0162633
FBtr0166713	Diet*Tmp	AG	35	OP	15	1.2115	2.31578	0.1019	73	11.89	<.0001	1.2115	9.69348e-19	0		FBgn0134678	FBtr0162645
FBtr0174409	Diet*Tmp	AG	15	AG	35	1.2112	2.3153	0.1701	73	7.12	<.0001	1.21123	6.2116e-10	1.67629e-07		FBgn0134679	FBtr0162646
FBtr0167428	Diet*Tmp	AG	15	OP	35	1.211	2.31498	0.1591	73	7.61	<.0001	1.21102	7.5202e-11	2.6014e-08		FBgn0134681	FBtr0162648
FBtr0162439	Diet*Tmp	AG	15	OP	35	1.2102	2.3137	0.09563	73	12.66	<.0001	1.21018	4.36441e-20	0		FBgn0134687	FBtr0162654
FBtr0169533	Diet*Tmp	AG	35	OP	25	1.2094	2.31241	0.1423	73	8.5	<.0001	1.20936	1.61808e-12	8.41825e-10		FBgn0134688	FBtr0162655
FBtr0161611	Diet*Tmp	OP	15	OP	25	1.2093	2.31225	0.1144	73	10.57	<.0001	1.20934	2.28558e-16	4.6874e-13		FBgn0134689	FBtr0162656
FBtr0172921	Diet*Tmp	AG	15	OP	35	1.2089	2.31161	0.09004	73	13.43	<.0001	1.20886	2.09992e-21	0		FBgn0134692	FBtr0162659
FBtr0173744	Diet*Tmp	OP	15	OP	35	1.2087	2.31129	0.09744	73	12.4	<.0001	1.20867	1.19109e-19	0		FBgn0134693	FBtr0162660
FBtr0173913	Diet*Tmp	AG	15	OP	35	1.2083	2.31065	0.1454	73	8.31	<.0001	1.20833	3.71885e-12	1.77384e-09		FBgn0134698	FBtr0162665
FBtr0165563	Diet*Tmp	AG	25	OP	35	1.207	2.30857	0.1454	73	8.3	<.0001	1.20704	3.78507e-12	1.8027e-09		FBgn0134699	FBtr0162666
FBtr0169534	Diet*Tmp	AG	25	OP	35	1.2057	2.30649	0.128	73	9.42	<.0001	1.20574	3.08438e-14	2.32149e-11		FBgn0134706	FBtr0162673
FBtr0170392	Diet*Tmp	AG	25	OP	35	1.2051	2.30553	0.1207	73	9.99	<.0001	1.2051	2.71018e-15	2.47088e-12		FBgn0134712	FBtr0162680
FBtr0168763	Diet*Tmp	AG	35	OP	15	1.2049	2.30521	0.1271	73	9.48	<.0001	1.20489	2.33328e-14	1.82798e-11		FBgn0134715	FBtr0162683
FBtr0165814	Diet*Tmp	AG	15	OP	25	1.2041	2.30393	0.1268	73	9.5	<.0001	1.2041	2.20848e-14	1.73179e-11		FBgn0134726	FBtr0162694
FBtr0174205	Diet*Tmp	AG	15	OP	35	1.2031	2.30234	0.1558	73	7.72	<.0001	1.20306	4.65326e-11	1.69621e-08		FBgn0134728	FBtr0162696
FBtr0172855	Diet*Tmp	AG	15	OP	25	1.2024	2.30122	0.1783	73	6.74	<.0001	1.20237	3.09769e-09	6.7878e-07		FBgn0134729	FBtr0162697
FBtr0167426	Diet*Tmp	AG	15	OP	35	1.2024	2.30122	0.103	73	11.68	<.0001	1.20244	2.28479e-18	0		FBgn0134735	FBtr0162703
FBtr0175433	Diet*Tmp	AG	15	OP	25	1.2019	2.30042	0.158	73	7.61	<.0001	1.20192	7.74185e-11	2.66782e-08		FBgn0134738	FBtr0162706
FBtr0170153	Diet*Tmp	AG	35	OP	15	1.2008	2.29867	0.1137	73	10.56	<.0001	1.20075	2.39375e-16	4.6874e-13		FBgn0134744	FBtr0162712
FBtr0161209	Diet*Tmp	AG	15	AG	35	1.2007	2.29851	0.0908	73	13.22	<.0001	1.20069	4.63012e-21	0		FBgn0134745	FBtr0162713
FBtr0169307	Diet*Tmp	AG	25	OP	35	1.1997	2.29692	0.1009	73	11.89	<.0001	1.1997	9.71361e-19	0		FBgn0134756	FBtr0162724
FBtr0166513	Diet*Tmp	AG	15	OP	35	1.1984	2.29485	0.1369	73	8.75	<.0001	1.19842	5.4291e-13	3.13645e-10		FBgn0134760	FBtr0162728
FBtr0165722	Diet*Tmp	AG	25	OP	35	1.1974	2.29326	0.1458	73	8.21	<.0001	1.19739	5.64933e-12	2.58517e-09		FBgn0134763	FBtr0162731
FBtr0168944	Diet*Tmp	AG	15	AG	25	1.1966	2.29199	0.1473	73	8.12	<.0001	1.19661	8.34624e-12	3.6631e-09		FBgn0134764	FBtr0162732
FBtr0161265	Diet*Tmp	AG	15	OP	35	1.1964	2.29167	0.2125	73	5.63	<.0001	1.19642	3.15627e-07	3.53695e-05		FBgn0134766	FBtr0162734
FBtr0167578	Diet*Tmp	AG	15	OP	35	1.1952	2.28977	0.09991	73	11.96	<.0001	1.1952	7.08234e-19	0		FBgn0134779	FBtr0162747
FBtr0174507	Diet*Tmp	AG	15	OP	35	1.1931	2.28644	0.1011	73	11.8	<.0001	1.19312	1.38037e-18	0		FBgn0134786	FBtr0162754
FBtr0171062	Diet*Tmp	OP	15	OP	35	1.191	2.28311	0.1114	73	10.69	<.0001	1.19104	1.38245e-16	0		FBgn0134788	FBtr0162756
FBtr0170845	Diet*Tmp	AG	15	OP	35	1.1899	2.28137	0.1409	73	8.44	<.0001	1.1899	2.06661e-12	1.04849e-09		FBgn0134794	FBtr0162762
FBtr0169307	Diet*Tmp	OP	15	OP	35	1.1896	2.28089	0.1009	73	11.79	<.0001	1.18963	1.45968e-18	0		FBgn0134796	FBtr0162764
FBtr0168484	Diet*Tmp	AG	15	OP	35	1.189	2.27995	0.1221	73	9.73	<.0001	1.18901	7.91946e-15	6.79812e-12		FBgn0134800	FBtr0162768
FBtr0169567	Diet*Tmp	AG	15	OP	35	1.1883	2.27884	0.07389	73	16.08	<.0001	1.18826	1.07314e-25	0		FBgn0134802	FBtr0162770
FBtr0163012	Diet*Tmp	AG	15	OP	35	1.1837	2.27159	0.1004	73	11.79	<.0001	1.18369	1.41785e-18	0		FBgn0134807	FBtr0162775
FBtr0161265	Diet*Tmp	OP	15	OP	25	1.1809	2.26718	0.2125	73	5.56	<.0001	1.18086	4.24e-07	4.52257e-05		FBgn0134812	FBtr0162780
FBtr0170303	Diet*Tmp	AG	35	OP	25	1.1809	2.26718	0.0952	73	12.4	<.0001	1.1809	1.19352e-19	0		FBgn0134816	FBtr0162784
FBtr0169544	Diet*Tmp	AG	15	AG	35	1.1774	2.26169	0.08205	73	14.35	<.0001	1.17739	6.06603e-23	0		FBgn0134817	FBtr0162785
FBtr0173987	Diet*Tmp	AG	25	OP	35	1.1772	2.26137	0.118	73	9.97	<.0001	1.17719	2.84718e-15	2.47088e-12		FBgn0134826	FBtr0162794
FBtr0174409	Diet*Tmp	AG	25	OP	35	1.1761	2.25965	0.1723	73	6.83	<.0001	1.17613	2.17098e-09	4.99405e-07		FBgn0134829	FBtr0162797
FBtr0174009	Diet*Tmp	OP	25	OP	35	1.176	2.25949	0.1566	73	7.51	<.0001	1.176	1.1746e-10	3.87248e-08		FBgn0134830	FBtr0162798
FBtr0165621	Diet*Tmp	AG	15	AG	35	1.1751	2.25809	0.1056	73	11.13	<.0001	1.17508	2.18385e-17	0		FBgn0134831	FBtr0162799
FBtr0168663	Diet*Tmp	AG	35	OP	25	1.1729	2.25464	0.1192	73	9.84	<.0001	1.17287	4.98788e-15	4.3264e-12		FBgn0134834	FBtr0162802
FBtr0161431	Diet*Tmp	OP	15	OP	35	1.1715	2.25246	0.1134	73	10.33	<.0001	1.17145	6.27104e-16	4.6874e-13		FBgn0134835	FBtr0162803
FBtr0172960	Diet*Tmp	OP	15	OP	35	1.17	2.25012	0.1505	73	7.77	<.0001	1.16996	3.76448e-11	1.40576e-08		FBgn0134837	FBtr0162805
FBtr0161675	Diet*Tmp	AG	15	AG	25	1.1689	2.2484	0.24	73	4.87	<.0001	1.16892	6.27958e-06	0.000413009		FBgn0134839	FBtr0162807
FBtr0162044	Diet*Tmp	AG	15	OP	25	1.1676	2.24638	0.1793	73	6.51	<.0001	1.16763	8.22177e-09	1.58378e-06		FBgn0134840	FBtr0162808
FBtr0167749	Diet*Tmp	AG	25	OP	35	1.1674	2.24607	0.1489	73	7.84	<.0001	1.16742	2.81925e-11	1.08858e-08		FBgn0134845	FBtr0162813
FBtr0173069	Diet*Tmp	AG	15	OP	25	1.167	2.24544	0.1499	73	7.79	<.0001	1.16705	3.55353e-11	1.33736e-08		FBgn0134848	FBtr0162816
FBtr0170093	Diet*Tmp	AG	25	OP	35	1.1653	2.2428	0.09995	73	11.66	<.0001	1.16535	2.44734e-18	0		FBgn0134849	FBtr0162817
FBtr0167578	Diet*Tmp	AG	25	OP	35	1.1651	2.24249	0.09991	73	11.66	<.0001	1.16515	2.42016e-18	0		FBgn0134854	FBtr0162822
FBtr0169534	Diet*Tmp	AG	15	AG	35	1.1643	2.24124	0.1264	73	9.21	<.0001	1.16427	7.551e-14	5.24714e-11		FBgn0134862	FBtr0162830
FBtr0174517	Diet*Tmp	AG	25	OP	35	1.1635	2.24	0.098	73	11.87	<.0001	1.16353	1.02204e-18	0		FBgn0134863	FBtr0162831
FBtr0164659	Diet*Tmp	AG	15	OP	25	1.1623	2.23814	0.1357	73	8.57	<.0001	1.16229	1.21106e-12	6.48393e-10		FBgn0134868	FBtr0162836
FBtr0174602	Diet*Tmp	OP	15	OP	35	1.1614	2.23674	0.1293	73	8.98	<.0001	1.16138	1.9947e-13	1.2645e-10		FBgn0134870	FBtr0162838
FBtr0173069	Diet*Tmp	AG	15	OP	35	1.1611	2.23628	0.1499	73	7.75	<.0001	1.16107	4.22148e-11	1.55652e-08		FBgn0134871	FBtr0162839
FBtr0165610	Diet*Tmp	AG	25	OP	35	1.1599	2.23442	0.09627	73	12.05	<.0001	1.15989	5.01763e-19	0		FBgn0134872	FBtr0162840
FBtr0161431	Diet*Tmp	AG	15	AG	25	1.1592	2.23334	0.1134	73	10.22	<.0001	1.15916	9.93014e-16	8.96873e-13		FBgn0134876	FBtr0162844
FBtr0174602	Diet*Tmp	AG	25	OP	35	1.1588	2.23272	0.1293	73	8.96	<.0001	1.15884	2.17143e-13	1.36506e-10		FBgn0134882	FBtr0162850
FBtr0173017	Diet*Tmp	OP	15	OP	35	1.158	2.23148	0.1187	73	9.76	<.0001	1.15799	7.16933e-15	6.10942e-12		FBgn0134883	FBtr0162851
FBtr0168022	Diet*Tmp	AG	15	AG	35	1.1579	2.23132	0.1114	73	10.4	<.0001	1.15794	4.73476e-16	4.6874e-13		FBgn0134885	FBtr0162853
FBtr0170392	Diet*Tmp	AG	15	OP	35	1.1577	2.23101	0.1207	73	9.59	<.0001	1.15766	1.45426e-14	1.18363e-11		FBgn0134888	FBtr0162856
FBtr0175579	Diet*Tmp	AG	35	OP	25	1.1576	2.23086	0.1198	73	9.67	<.0001	1.15761	1.05879e-14	8.8507e-12		FBgn0134894	FBtr0162862
FBtr0170553	Diet*Tmp	AG	15	OP	35	1.1567	2.22947	0.1347	73	8.59	<.0001	1.15672	1.1184e-12	6.03349e-10		FBgn0134896	FBtr0162864
FBtr0170094	Diet*Tmp	AG	15	OP	35	1.1544	2.22592	0.1542	73	7.49	<.0001	1.15444	1.28261e-10	4.18222e-08		FBgn0134898	FBtr0162866
FBtr0166669	Diet*Tmp	AG	15	OP	25	1.1543	2.22576	0.1429	73	8.08	<.0001	1.15434	1.00007e-11	4.30346e-09		FBgn0134899	FBtr0162867
FBtr0161209	Diet*Tmp	AG	25	AG	35	1.1528	2.22345	0.0908	73	12.7	<.0001	1.1528	3.71659e-20	0		FBgn0134903	FBtr0162871
FBtr0161498	Diet*Tmp	AG	15	OP	35	1.1509	2.22052	0.1179	73	9.76	<.0001	1.15086	6.98832e-15	6.10942e-12		FBgn0134904	FBtr0162872
FBtr0167814	Diet*Tmp	AG	15	AG	35	1.1504	2.21975	0.1186	73	9.7	<.0001	1.15042	9.29652e-15	7.8268e-12		FBgn0134905	FBtr0162873
FBtr0174007	Diet*Tmp	AG	35	OP	15	1.1501	2.21929	0.1216	73	9.46	<.0001	1.15014	2.61553e-14	2.01662e-11		FBgn0134906	FBtr0162874
FBtr0173159	Diet*Tmp	AG	35	OP	25	1.1489	2.21745	0.1068	73	10.75	<.0001	1.14893	1.0544e-16	0		FBgn0134917	FBtr0162885
FBtr0172724	Diet*Tmp	AG	15	AG	35	1.1486	2.21699	0.1152	73	9.97	<.0001	1.14864	2.87716e-15	2.47088e-12		FBgn0134919	FBtr0162887
FBtr0160828	Diet*Tmp	OP	25	OP	35	1.1485	2.21683	0.1224	73	9.38	<.0001	1.14852	3.55106e-14	2.6549e-11		FBgn0134932	FBtr0162900
FBtr0168910	Diet*Tmp	OP	15	OP	35	1.148	2.21606	0.1092	73	10.51	<.0001	1.14798	2.94256e-16	4.6874e-13		FBgn0134936	FBtr0162904
FBtr0168422	Diet*Tmp	AG	15	OP	35	1.1477	2.2156	0.1045	73	10.98	<.0001	1.14766	4.10305e-17	0		FBgn0134951	FBtr0162919
FBtr0166585	Diet*Tmp	AG	35	OP	25	1.1472	2.21484	0.1791	73	6.4	<.0001	1.14721	1.30138e-08	2.35381e-06		FBgn0134952	FBtr0162920
FBtr0168910	Diet*Tmp	AG	15	OP	25	1.147	2.21453	0.1092	73	10.5	<.0001	1.14699	3.05732e-16	4.6874e-13		FBgn0134954	FBtr0162922
FBtr0166150	Diet*Tmp	AG	35	OP	25	1.1469	2.21438	0.1795	73	6.39	<.0001	1.14694	1.37193e-08	2.46262e-06		FBgn0134956	FBtr0162924
FBtr0171070	Diet*Tmp	OP	15	OP	35	1.1467	2.21407	0.09441	73	12.15	<.0001	1.14671	3.37542e-19	0		FBgn0134957	FBtr0162925
FBtr0162044	Diet*Tmp	OP	15	OP	25	1.1447	2.211	0.1793	73	6.39	<.0001	1.14471	1.4068e-08	2.51563e-06		FBgn0134959	FBtr0162927
FBtr0169932	Diet*Tmp	AG	15	OP	35	1.1424	2.20748	0.129	73	8.86	<.0001	1.14237	3.47795e-13	2.0917e-10		FBgn0134964	FBtr0162932
FBtr0171323	Diet*Tmp	AG	35	OP	25	1.1423	2.20733	0.1147	73	9.96	<.0001	1.14226	3.05806e-15	2.8529e-12		FBgn0134966	FBtr0162934
FBtr0172233	Diet*Tmp	AG	35	OP	15	1.1414	2.20595	0.1486	73	7.68	<.0001	1.14141	5.60962e-11	2.00177e-08		FBgn0134968	FBtr0162936
FBtr0171372	Diet*Tmp	AG	15	AG	25	1.1409	2.20519	0.1829	73	6.24	<.0001	1.14093	2.61505e-08	4.28796e-06		FBgn0134969	FBtr0162937
FBtr0165986	Diet*Tmp	AG	35	OP	15	1.1403	2.20427	0.141	73	8.08	<.0001	1.14028	9.77674e-12	4.2173e-09		FBgn0134972	FBtr0162940
FBtr0174848	Diet*Tmp	AG	35	OP	25	1.1383	2.20121	0.0808	73	14.09	<.0001	1.13827	1.64731e-22	0		FBgn0134973	FBtr0162941
FBtr0173763	Diet*Tmp	AG	15	OP	35	1.1381	2.20091	0.1308	73	8.7	<.0001	1.1381	6.83467e-13	3.8704e-10		FBgn0134980	FBtr0162948
FBtr0174205	Diet*Tmp	AG	15	OP	25	1.1379	2.2006	0.1558	73	7.31	<.0001	1.1379	2.81959e-10	8.37396e-08		FBgn0134982	FBtr0162950
FBtr0161610	Diet*Tmp	AG	15	OP	35	1.1379	2.2006	0.122	73	9.33	<.0001	1.13793	4.49933e-14	3.27746e-11		FBgn0134984	FBtr0162952
FBtr0169098	Diet*Tmp	AG	35	OP	25	1.1373	2.19969	0.09459	73	12.02	<.0001	1.13731	5.53776e-19	0		FBgn0134986	FBtr0162954
FBtr0169420	Diet*Tmp	AG	35	OP	15	1.1364	2.19832	0.1539	73	7.38	<.0001	1.13639	2.00506e-10	6.20212e-08		FBgn0134994	FBtr0162962
FBtr0162572	Diet*Tmp	AG	35	OP	25	1.1361	2.19786	0.162	73	7.01	<.0001	1.13609	9.93231e-10	2.52172e-07		FBgn0134996	FBtr0162964
FBtr0164042	Diet*Tmp	AG	15	OP	25	1.1359	2.19756	0.117	73	9.71	<.0001	1.13588	8.71849e-15	7.48903e-12		FBgn0135000	FBtr0162968
FBtr0172724	Diet*Tmp	OP	15	OP	35	1.1358	2.1974	0.1167	73	9.74	<.0001	1.13577	7.87422e-15	6.79812e-12		FBgn0135001	FBtr0162969
FBtr0169217	Diet*Tmp	AG	15	OP	25	1.1349	2.19603	0.1119	73	10.14	<.0001	1.1349	1.41819e-15	1.30439e-12		FBgn0135003	FBtr0162971
FBtr0169033	Diet*Tmp	AG	15	OP	35	1.1348	2.19588	0.1224	73	9.27	<.0001	1.13483	5.85961e-14	4.17388e-11		FBgn0135007	FBtr0162975
FBtr0169779	Diet*Tmp	AG	35	OP	25	1.1345	2.19542	0.2354	73	4.82	<.0001	1.13451	7.60662e-06	0.000482533		FBgn0135009	FBtr0162977
FBtr0164366	Diet*Tmp	AG	35	OP	25	1.1332	2.19345	0.1356	73	8.36	<.0001	1.13325	3.01758e-12	1.47106e-09		FBgn0135010	FBtr0162978
FBtr0172616	Diet*Tmp	AG	15	AG	35	1.1323	2.19208	0.1588	73	7.13	<.0001	1.13235	5.96013e-10	1.6172e-07		FBgn0135014	FBtr0162982
FBtr0161265	Diet*Tmp	OP	15	OP	35	1.1313	2.19056	0.2125	73	5.32	<.0001	1.13134	1.0747e-06	9.7901e-05		FBgn0135017	FBtr0162985
FBtr0171062	Diet*Tmp	AG	15	OP	25	1.1299	2.18844	0.1114	73	10.14	<.0001	1.12992	1.40404e-15	1.30439e-12		FBgn0135021	FBtr0162989
FBtr0175368	Diet*Tmp	AG	15	OP	25	1.1296	2.18798	0.1055	73	10.71	<.0001	1.12959	1.26021e-16	0		FBgn0135026	FBtr0162994
FBtr0162108	Diet*Tmp	AG	15	OP	35	1.1287	2.18662	0.1703	73	6.63	<.0001	1.12872	5.08283e-09	1.04425e-06		FBgn0135041	FBtr0163009
FBtr0166077	Diet*Tmp	AG	35	OP	25	1.1282	2.18586	0.1394	73	8.09	<.0001	1.1282	9.47631e-12	4.10015e-09		FBgn0135042	FBtr0163010
FBtr0172734	Diet*Tmp	AG	25	OP	15	1.1276	2.18495	0.1411	73	7.99	<.0001	1.12757	1.46893e-11	6.07229e-09		FBgn0135044	FBtr0163012
FBtr0169625	Diet*Tmp	AG	15	AG	25	1.1275	2.1848	0.1911	73	5.9	<.0001	1.1275	1.05137e-07	1.40227e-05		FBgn0135045	FBtr0163013
FBtr0172734	Diet*Tmp	AG	35	OP	25	1.1275	2.1848	0.1393	73	8.09	<.0001	1.12747	9.4871e-12	4.10426e-09		FBgn0135047	FBtr0163015
FBtr0174698	Diet*Tmp	AG	35	OP	15	1.1274	2.18465	0.1119	73	10.07	<.0001	1.12737	1.88853e-15	1.70005e-12		FBgn0135048	FBtr0163016
FBtr0171950	Diet*Tmp	AG	25	OP	35	1.1269	2.18389	0.1046	73	10.78	<.0001	1.12692	9.55495e-17	0		FBgn0135056	FBtr0163024
FBtr0164042	Diet*Tmp	AG	15	AG	35	1.1263	2.18298	0.1155	73	9.75	<.0001	1.12628	7.32876e-15	6.45409e-12		FBgn0135059	FBtr0163027
FBtr0170613	Diet*Tmp	AG	35	OP	25	1.1258	2.18223	0.1374	73	8.19	<.0001	1.12585	6.15706e-12	2.79232e-09		FBgn0135060	FBtr0163028
FBtr0168337	Diet*Tmp	AG	25	OP	35	1.1241	2.17966	0.2046	73	5.5	<.0001	1.12405	5.43362e-07	5.55621e-05		FBgn0135063	FBtr0163031
FBtr0170153	Diet*Tmp	AG	35	OP	25	1.1234	2.1786	0.1137	73	9.88	<.0001	1.12339	4.28977e-15	3.96663e-12		FBgn0135066	FBtr0163034
FBtr0174346	Diet*Tmp	AG	25	OP	35	1.1232	2.1783	0.184	73	6.1	<.0001	1.1232	4.54728e-08	6.88645e-06		FBgn0135067	FBtr0163035
FBtr0162033	Diet*Tmp	AG	25	OP	15	1.1231	2.17815	0.1368	73	8.21	<.0001	1.12309	5.7527e-12	2.62704e-09		FBgn0135077	FBtr0163045
FBtr0169853	Diet*Tmp	AG	15	OP	25	1.123	2.17799	0.1321	73	8.5	<.0001	1.12305	1.62485e-12	8.4504e-10		FBgn0135079	FBtr0163047
FBtr0173986	Diet*Tmp	AG	25	OP	35	1.1229	2.17784	0.1021	73	11	<.0001	1.12285	3.79383e-17	0		FBgn0135083	FBtr0163051
FBtr0162439	Diet*Tmp	AG	15	AG	35	1.1225	2.17724	0.09442	73	11.89	<.0001	1.12249	9.63086e-19	0		FBgn0135090	FBtr0163058
FBtr0166513	Diet*Tmp	AG	15	AG	35	1.1212	2.17528	0.1352	73	8.29	<.0001	1.12125	3.96171e-12	1.87898e-09		FBgn0135093	FBtr0163061
FBtr0170936	Diet*Tmp	AG	25	OP	15	1.1207	2.17452	0.1227	73	9.13	<.0001	1.1207	1.04024e-13	7.00401e-11		FBgn0135100	FBtr0163068
FBtr0164659	Diet*Tmp	AG	15	AG	35	1.1204	2.17407	0.134	73	8.36	<.0001	1.12036	2.9264e-12	1.43076e-09		FBgn0135102	FBtr0163070
FBtr0169932	Diet*Tmp	AG	25	OP	35	1.117	2.16895	0.129	73	8.66	<.0001	1.11699	8.14285e-13	4.53506e-10		FBgn0135106	FBtr0163074
FBtr0165557	Diet*Tmp	AG	25	AG	35	1.1163	2.1679	0.136	73	8.21	<.0001	1.11628	5.65242e-12	2.58625e-09		FBgn0135109	FBtr0163077
FBtr0174409	Diet*Tmp	AG	15	OP	25	1.1154	2.16655	0.1723	73	6.48	<.0001	1.11542	9.63619e-09	1.81401e-06		FBgn0135112	FBtr0163080
FBtr0163810	Diet*Tmp	AG	35	OP	15	1.115	2.16595	0.1432	73	7.79	<.0001	1.11497	3.50958e-11	1.32282e-08		FBgn0135113	FBtr0163081
FBtr0174848	Diet*Tmp	AG	35	OP	15	1.1149	2.1658	0.0808	73	13.8	<.0001	1.11485	4.99174e-22	0		FBgn0135114	FBtr0163082
FBtr0169789	Diet*Tmp	OP	15	OP	25	1.112	2.16145	0.1352	73	8.22	<.0001	1.11196	5.32576e-12	2.45242e-09		FBgn0135119	FBtr0163087
FBtr0161969	Diet*Tmp	AG	15	OP	25	1.1109	2.1598	0.1338	73	8.3	<.0001	1.11089	3.77176e-12	1.79721e-09		FBgn0135122	FBtr0163090
FBtr0161226	Diet*Tmp	AG	35	OP	25	1.1099	2.15831	0.1064	73	10.43	<.0001	1.10987	4.16464e-16	4.6874e-13		FBgn0135124	FBtr0163092
FBtr0166272	Diet*Tmp	OP	25	OP	35	1.1078	2.15517	0.1298	73	8.53	<.0001	1.10777	1.39668e-12	7.38093e-10		FBgn0135125	FBtr0163093
FBtr0171728	Diet*Tmp	AG	35	OP	25	1.1078	2.15517	0.06207	73	17.85	<.0001	1.10778	2.44077e-28	0		FBgn0135134	FBtr0163102
FBtr0169567	Diet*Tmp	AG	25	OP	35	1.1075	2.15472	0.07389	73	14.99	<.0001	1.1075	5.62323e-24	0		FBgn0135142	FBtr0163110
FBtr0161910	Diet*Tmp	OP	25	OP	35	1.1066	2.15338	0.1573	73	7.04	<.0001	1.10658	8.9407e-10	2.30127e-07		FBgn0135144	FBtr0163112
FBtr0168107	Diet*Tmp	AG	15	OP	35	1.1062	2.15278	0.1046	73	10.57	<.0001	1.10617	2.23043e-16	4.6874e-13		FBgn0135145	FBtr0163113
FBtr0169789	Diet*Tmp	OP	15	OP	35	1.1036	2.1489	0.1352	73	8.16	<.0001	1.10361	6.95786e-12	3.1144e-09		FBgn0135146	FBtr0163114
FBtr0161431	Diet*Tmp	OP	15	OP	25	1.1035	2.14875	0.1134	73	9.73	<.0001	1.10349	8.04359e-15	6.79812e-12		FBgn0135150	FBtr0163118
FBtr0174009	Diet*Tmp	OP	15	OP	35	1.103	2.14801	0.1566	73	7.04	<.0001	1.10305	8.67242e-10	2.24002e-07		FBgn0135155	FBtr0163123
FBtr0168283	Diet*Tmp	AG	25	OP	35	1.1026	2.14741	0.1666	73	6.62	<.0001	1.10256	5.26306e-09	1.07611e-06		FBgn0135163	FBtr0163131
FBtr0166447	Diet*Tmp	AG	15	OP	35	1.1012	2.14533	0.2652	73	4.15	<.0001	1.10118	8.84088e-05	0.00332225		FBgn0135165	FBtr0163133
FBtr0165557	Diet*Tmp	OP	25	OP	35	1.1009	2.14488	0.1377	73	8	<.0001	1.10088	1.43423e-11	5.94414e-09		FBgn0135167	FBtr0163135
FBtr0168337	Diet*Tmp	OP	15	OP	35	1.1003	2.14399	0.2046	73	5.38	<.0001	1.10028	8.63828e-07	8.16528e-05		FBgn0135170	FBtr0163138
FBtr0169116	Diet*Tmp	AG	15	OP	35	1.1001	2.1437	0.1224	73	8.99	<.0001	1.10012	1.96531e-13	1.24918e-10		FBgn0135173	FBtr0163141
FBtr0173588	Diet*Tmp	AG	15	OP	35	1.0995	2.1428	0.124	73	8.86	<.0001	1.09952	3.33876e-13	2.01615e-10		FBgn0135175	FBtr0163143
FBtr0168951	Diet*Tmp	AG	25	AG	35	1.0992	2.14236	0.217	73	5.07	<.0001	1.09924	2.94892e-06	0.000223534		FBgn0135183	FBtr0163151
FBtr0171829	Diet*Tmp	AG	35	OP	15	1.0983	2.14102	0.09186	73	11.96	<.0001	1.09827	7.31022e-19	0		FBgn0135184	FBtr0163152
FBtr0163479	Diet*Tmp	AG	15	OP	35	1.0972	2.13939	0.1313	73	8.36	<.0001	1.09718	3.01851e-12	1.47139e-09		FBgn0135190	FBtr0163158
FBtr0172649	Diet*Tmp	AG	35	OP	15	1.096	2.13761	0.1085	73	10.1	<.0001	1.09604	1.68094e-15	1.70005e-12		FBgn0135196	FBtr0163164
FBtr0169070	Diet*Tmp	AG	25	OP	15	1.0952	2.13643	0.1105	73	9.91	<.0001	1.09522	3.75965e-15	3.22921e-12		FBgn0135199	FBtr0163167
FBtr0165814	Diet*Tmp	AG	35	OP	25	1.0947	2.13569	0.1252	73	8.74	<.0001	1.09472	5.66368e-13	3.25533e-10		FBgn0135206	FBtr0163174
FBtr0162168	Diet*Tmp	AG	15	OP	25	1.0931	2.13332	0.1045	73	10.46	<.0001	1.09312	3.66901e-16	4.6874e-13		FBgn0135213	FBtr0163181
FBtr0173372	Diet*Tmp	AG	15	OP	35	1.0927	2.13273	0.07518	73	14.54	<.0001	1.09275	3.02157e-23	0		FBgn0135217	FBtr0163185
FBtr0165986	Diet*Tmp	AG	35	OP	25	1.0927	2.13273	0.141	73	7.75	<.0001	1.09265	4.21009e-11	1.55314e-08		FBgn0135237	FBtr0163205
FBtr0175112	Diet*Tmp	AG	25	OP	35	1.0924	2.13228	0.1092	73	10	<.0001	1.09238	2.55261e-15	2.47088e-12		FBgn0135239	FBtr0163207
FBtr0161185	Diet*Tmp	AG	15	OP	35	1.0914	2.13081	0.1299	73	8.4	<.0001	1.09138	2.48088e-12	1.23559e-09		FBgn0135241	FBtr0163209
FBtr0162495	Diet*Tmp	AG	15	OP	35	1.0904	2.12933	0.1002	73	10.89	<.0001	1.09041	6.05587e-17	0		FBgn0135245	FBtr0163213
FBtr0167007	Diet*Tmp	AG	35	OP	25	1.0899	2.12859	0.1369	73	7.96	<.0001	1.08986	1.67677e-11	6.83475e-09		FBgn0135247	FBtr0163215
FBtr0161610	Diet*Tmp	AG	15	OP	25	1.0897	2.1283	0.122	73	8.93	<.0001	1.08968	2.47603e-13	1.53648e-10		FBgn0135255	FBtr0163223
FBtr0167466	Diet*Tmp	AG	15	OP	35	1.0895	2.128	0.1051	73	10.37	<.0001	1.08953	5.39914e-16	4.6874e-13		FBgn0135262	FBtr0163230
FBtr0163584	Diet*Tmp	AG	15	OP	35	1.0895	2.128	0.116	73	9.4	<.0001	1.08954	3.38142e-14	2.53403e-11		FBgn0135267	FBtr0163235
FBtr0170845	Diet*Tmp	AG	25	OP	35	1.0893	2.12771	0.1409	73	7.73	<.0001	1.0893	4.53306e-11	1.658e-08		FBgn0135272	FBtr0163240
FBtr0166086	Diet*Tmp	AG	25	OP	35	1.0886	2.12668	0.1201	73	9.06	<.0001	1.08864	1.4249e-13	9.33024e-11		FBgn0135273	FBtr0163241
FBtr0168481	Diet*Tmp	AG	15	OP	35	1.0885	2.12653	0.123	73	8.85	<.0001	1.08851	3.52324e-13	2.1157e-10		FBgn0135274	FBtr0163242
FBtr0166544	Diet*Tmp	AG	15	OP	35	1.0884	2.12638	0.1331	73	8.18	<.0001	1.0884	6.53545e-12	2.94395e-09		FBgn0135277	FBtr0163245
FBtr0168022	Diet*Tmp	AG	15	OP	25	1.0878	2.1255	0.1128	73	9.64	<.0001	1.08778	1.16753e-14	9.52178e-12		FBgn0135279	FBtr0163247
FBtr0174517	Diet*Tmp	AG	15	OP	35	1.0872	2.12461	0.098	73	11.09	<.0001	1.08724	2.5285e-17	0		FBgn0135297	FBtr0163265
FBtr0164122	Diet*Tmp	AG	15	OP	35	1.0871	2.12447	0.159	73	6.83	<.0001	1.08706	2.10474e-09	4.86191e-07		FBgn0135299	FBtr0163267
FBtr0164217	Diet*Tmp	OP	15	OP	35	1.0864	2.12344	0.1581	73	6.87	<.0001	1.08644	1.80435e-09	4.24349e-07		FBgn0135303	FBtr0163271
FBtr0167426	Diet*Tmp	AG	25	OP	35	1.086	2.12285	0.103	73	10.55	<.0001	1.08598	2.52281e-16	4.6874e-13		FBgn0135305	FBtr0163273
FBtr0164250	Diet*Tmp	AG	15	AG	35	1.0846	2.12079	0.1078	73	10.06	<.0001	1.08459	2.00012e-15	2.09028e-12		FBgn0135307	FBtr0163275
FBtr0166272	Diet*Tmp	AG	25	AG	35	1.0839	2.11976	0.1282	73	8.46	<.0001	1.08391	1.95296e-12	9.96798e-10		FBgn0135308	FBtr0163276
FBtr0168944	Diet*Tmp	AG	15	OP	35	1.0827	2.118	0.1473	73	7.35	<.0001	1.08267	2.34961e-10	7.13302e-08		FBgn0135313	FBtr0163281
FBtr0173986	Diet*Tmp	OP	15	OP	35	1.0814	2.11609	0.1021	73	10.59	<.0001	1.08143	2.07778e-16	0		FBgn0135321	FBtr0163289
FBtr0174510	Diet*Tmp	AG	15	AG	35	1.0805	2.11477	0.1245	73	8.68	<.0001	1.08047	7.4604e-13	4.19083e-10		FBgn0135325	FBtr0163293
FBtr0166098	Diet*Tmp	AG	25	OP	35	1.08	2.11404	0.1909	73	5.66	<.0001	1.08001	2.82711e-07	3.2231e-05		FBgn0135326	FBtr0163294
FBtr0166077	Diet*Tmp	AG	35	OP	15	1.08	2.11404	0.1394	73	7.75	<.0001	1.08004	4.21895e-11	1.55585e-08		FBgn0135327	FBtr0163295
FBtr0164646	Diet*Tmp	AG	15	OP	35	1.0793	2.11301	0.153	73	7.05	<.0001	1.07934	8.32437e-10	2.16038e-07		FBgn0135334	FBtr0163302
FBtr0164651	Diet*Tmp	AG	35	OP	25	1.0791	2.11272	0.06808	73	15.85	<.0001	1.07914	2.44053e-25	0		FBgn0135350	FBtr0163318
FBtr0161377	Diet*Tmp	OP	15	OP	35	1.0787	2.11213	0.1257	73	8.58	<.0001	1.07871	1.15202e-12	6.19796e-10		FBgn0135352	FBtr0163320
FBtr0169217	Diet*Tmp	AG	15	OP	35	1.0784	2.11169	0.1119	73	9.63	<.0001	1.07837	1.22389e-14	1.01848e-11		FBgn0135354	FBtr0163322
FBtr0162548	Diet*Tmp	AG	15	OP	35	1.0777	2.11067	0.1652	73	6.52	<.0001	1.0777	7.89214e-09	1.5288e-06		FBgn0135357	FBtr0163325
FBtr0162660	Diet*Tmp	AG	15	OP	35	1.0774	2.11023	0.1635	73	6.59	<.0001	1.07735	5.91027e-09	1.18877e-06		FBgn0135359	FBtr0163327
FBtr0173986	Diet*Tmp	AG	15	AG	35	1.0771	2.10979	0.1008	73	10.68	<.0001	1.07713	1.4093e-16	0		FBgn0135360	FBtr0163328
FBtr0168486	Diet*Tmp	AG	15	AG	35	1.0768	2.10935	0.1187	73	9.07	<.0001	1.07682	1.3668e-13	8.98843e-11		FBgn0135363	FBtr0163331
FBtr0168184	Diet*Tmp	AG	15	OP	35	1.0756	2.1076	0.1211	73	8.88	<.0001	1.07562	3.08492e-13	1.87559e-10		FBgn0135368	FBtr0163336
FBtr0162978	Diet*Tmp	AG	25	OP	15	1.0747	2.10628	0.1378	73	7.8	<.0001	1.07466	3.38133e-11	1.27936e-08		FBgn0135369	FBtr0163337
FBtr0161486	Diet*Tmp	AG	15	OP	25	1.0744	2.10585	0.1272	73	8.45	<.0001	1.07445	2.03368e-12	1.03301e-09		FBgn0135380	FBtr0163348
FBtr0173987	Diet*Tmp	AG	15	OP	35	1.074	2.10526	0.118	73	9.1	<.0001	1.07399	1.21167e-13	8.06139e-11		FBgn0135381	FBtr0163349
FBtr0174507	Diet*Tmp	OP	15	OP	35	1.0739	2.10512	0.1011	73	10.62	<.0001	1.07392	1.83898e-16	0		FBgn0135387	FBtr0163355
FBtr0163327	Diet*Tmp	AG	25	OP	35	1.0724	2.10293	0.183	73	5.86	<.0001	1.07242	1.23794e-07	1.60956e-05		FBgn0135389	FBtr0163357
FBtr0172526	Diet*Tmp	OP	25	OP	35	1.0724	2.10293	0.1958	73	5.48	<.0001	1.07241	5.81691e-07	5.88231e-05		FBgn0135398	FBtr0163366
FBtr0170095	Diet*Tmp	AG	15	OP	35	1.0723	2.10278	0.1334	73	8.04	<.0001	1.07226	1.20059e-11	5.07109e-09		FBgn0135400	FBtr0163368
FBtr0161432	Diet*Tmp	AG	15	OP	25	1.0718	2.10205	0.09175	73	11.68	<.0001	1.07183	2.23177e-18	0		FBgn0135404	FBtr0163372
FBtr0170842	Diet*Tmp	AG	15	OP	25	1.0705	2.10016	0.1761	73	6.08	<.0001	1.07052	5.01251e-08	7.48104e-06		FBgn0135409	FBtr0163377
FBtr0167726	Diet*Tmp	AG	15	AG	35	1.07	2.09943	0.09722	73	11.01	<.0001	1.07	3.65685e-17	0		FBgn0135423	FBtr0163391
FBtr0162318	Diet*Tmp	AG	35	OP	25	1.07	2.09943	0.09206	73	11.62	<.0001	1.07001	2.85398e-18	0		FBgn0135428	FBtr0163396
FBtr0168283	Diet*Tmp	AG	15	AG	35	1.0691	2.09812	0.1645	73	6.5	<.0001	1.06913	8.69076e-09	1.65995e-06		FBgn0135437	FBtr0163405
FBtr0172526	Diet*Tmp	AG	25	OP	35	1.0688	2.09769	0.1958	73	5.46	<.0001	1.06881	6.26062e-07	6.25325e-05		FBgn0135439	FBtr0163407
FBtr0163973	Diet*Tmp	AG	15	OP	35	1.0686	2.0974	0.1237	73	8.64	<.0001	1.06864	8.74856e-13	4.83453e-10		FBgn0135440	FBtr0163408
FBtr0168479	Diet*Tmp	AG	15	OP	25	1.0671	2.09522	0.1288	73	8.29	<.0001	1.06712	4.08675e-12	1.93159e-09		FBgn0135443	FBtr0163411
FBtr0172921	Diet*Tmp	AG	15	AG	35	1.067	2.09507	0.08891	73	12	<.0001	1.06699	6.0776e-19	0		FBgn0135445	FBtr0163413
FBtr0174513	Diet*Tmp	AG	35	OP	25	1.0666	2.09449	0.1265	73	8.43	<.0001	1.06661	2.18957e-12	1.10325e-09		FBgn0135455	FBtr0163423
FBtr0161910	Diet*Tmp	OP	15	OP	35	1.0648	2.09188	0.1573	73	6.77	<.0001	1.06476	2.77366e-09	6.16479e-07		FBgn0135456	FBtr0163424
FBtr0162033	Diet*Tmp	AG	25	OP	35	1.0646	2.09159	0.1368	73	7.78	<.0001	1.06455	3.65914e-11	1.37175e-08		FBgn0135460	FBtr0163428
FBtr0163949	Diet*Tmp	AG	15	OP	35	1.0645	2.09144	0.07502	73	14.19	<.0001	1.06454	1.11426e-22	0		FBgn0135461	FBtr0163429
FBtr0172176	Diet*Tmp	AG	15	OP	35	1.0628	2.08898	0.08468	73	12.55	<.0001	1.06279	6.61061e-20	0		FBgn0135467	FBtr0163435
FBtr0161675	Diet*Tmp	OP	15	OP	25	1.0615	2.0871	0.24	73	4.42	<.0001	1.06146	3.34247e-05	0.00156393		FBgn0135470	FBtr0163438
FBtr0168541	Diet*Tmp	AG	15	OP	35	1.0614	2.08696	0.09239	73	11.49	<.0001	1.06145	4.94549e-18	0		FBgn0135471	FBtr0163439
FBtr0172403	Diet*Tmp	AG	15	OP	35	1.0606	2.0858	0.1331	73	7.97	<.0001	1.06062	1.59685e-11	6.54623e-09		FBgn0135473	FBtr0163441
FBtr0169031	Diet*Tmp	AG	15	OP	35	1.0596	2.08435	0.2218	73	4.78	<.0001	1.05964	8.93633e-06	0.000549161		FBgn0135485	FBtr0163453
FBtr0163584	Diet*Tmp	AG	25	OP	35	1.0589	2.08334	0.116	73	9.13	<.0001	1.05887	1.05575e-13	7.11622e-11		FBgn0135504	FBtr0163472
FBtr0167010	Diet*Tmp	AG	35	OP	15	1.0585	2.08276	0.1872	73	5.65	<.0001	1.05846	2.87578e-07	3.26951e-05		FBgn0135508	FBtr0163476
FBtr0169307	Diet*Tmp	AG	15	AG	35	1.0579	2.0819	0.09967	73	10.61	<.0001	1.0579	1.88835e-16	0		FBgn0135511	FBtr0163479
FBtr0162936	Diet*Tmp	AG	15	OP	35	1.0576	2.08147	0.1226	73	8.62	<.0001	1.0576	9.457e-13	5.18999e-10		FBgn0135512	FBtr0163480
FBtr0163012	Diet*Tmp	OP	15	OP	35	1.0544	2.07685	0.1004	73	10.51	<.0001	1.05442	2.99166e-16	4.6874e-13		FBgn0135514	FBtr0163482
FBtr0168481	Diet*Tmp	AG	15	OP	25	1.0543	2.07671	0.123	73	8.57	<.0001	1.05431	1.1731e-12	6.30202e-10		FBgn0135516	FBtr0163484
FBtr0169116	Diet*Tmp	AG	15	AG	35	1.0543	2.07671	0.1209	73	8.72	<.0001	1.05433	6.15758e-13	3.51566e-10		FBgn0135518	FBtr0163486
FBtr0167290	Diet*Tmp	AG	15	OP	35	1.0522	2.07369	0.104	73	10.12	<.0001	1.05219	1.51913e-15	1.30439e-12		FBgn0135522	FBtr0163490
FBtr0174714	Diet*Tmp	AG	25	OP	35	1.0511	2.07211	0.1171	73	8.98	<.0001	1.05107	2.06019e-13	1.3018e-10		FBgn0135524	FBtr0163492
FBtr0175307	Diet*Tmp	AG	25	OP	35	1.0511	2.07211	0.1364	73	7.71	<.0001	1.05106	5.01331e-11	1.8123e-08		FBgn0135525	FBtr0163493
FBtr0161296	Diet*Tmp	OP	15	OP	35	1.0495	2.06981	0.09472	73	11.08	<.0001	1.04952	2.69275e-17	0		FBgn0135529	FBtr0163497
FBtr0174346	Diet*Tmp	OP	15	OP	35	1.0487	2.06866	0.184	73	5.7	<.0001	1.0487	2.3921e-07	2.805e-05		FBgn0135530	FBtr0163498
FBtr0171052	Diet*Tmp	AG	25	OP	15	1.0479	2.06752	0.1179	73	8.89	<.0001	1.04788	3.05848e-13	1.86134e-10		FBgn0135552	FBtr0163520
FBtr0166698	Diet*Tmp	AG	15	OP	25	1.0478	2.06737	0.1455	73	7.2	<.0001	1.04784	4.36532e-10	1.22914e-07		FBgn0135569	FBtr0163537
FBtr0171417	Diet*Tmp	AG	15	OP	35	1.0471	2.06637	0.09433	73	11.1	<.0001	1.04706	2.46951e-17	0		FBgn0135578	FBtr0163546
FBtr0173695	Diet*Tmp	OP	15	OP	35	1.0466	2.06566	0.1099	73	9.52	<.0001	1.0466	1.97036e-14	1.54059e-11		FBgn0135579	FBtr0163547
FBtr0171728	Diet*Tmp	AG	35	OP	15	1.0464	2.06537	0.06207	73	16.86	<.0001	1.04642	7.01306e-27	0		FBgn0135581	FBtr0163549
FBtr0165610	Diet*Tmp	AG	15	OP	35	1.0455	2.06408	0.09627	73	10.86	<.0001	1.04553	6.72963e-17	0		FBgn0135586	FBtr0163554
FBtr0165825	Diet*Tmp	AG	35	OP	15	1.0446	2.06279	0.1234	73	8.46	<.0001	1.04465	1.89463e-12	9.69631e-10		FBgn0135592	FBtr0163560
FBtr0165571	Diet*Tmp	AG	25	OP	25	1.0429	2.06037	0.223	73	4.68	<.0001	1.04291	1.3003e-05	0.000741003		FBgn0135595	FBtr0163563
FBtr0175263	Diet*Tmp	AG	35	OP	25	1.0428	2.06022	0.1038	73	10.04	<.0001	1.04282	2.11663e-15	2.09028e-12		FBgn0135599	FBtr0163567
FBtr0165211	Diet*Tmp	AG	15	OP	35	1.0427	2.06008	0.1533	73	6.8	<.0001	1.0427	2.41418e-09	5.47239e-07		FBgn0135600	FBtr0163568
FBtr0165885	Diet*Tmp	AG	35	OP	25	1.042	2.05908	0.1568	73	6.65	<.0001	1.04199	4.68735e-09	9.73806e-07		FBgn0135611	FBtr0163579
FBtr0163218	Diet*Tmp	AG	15	OP	35	1.0419	2.05894	0.1292	73	8.06	<.0001	1.04186	1.06691e-11	4.56279e-09		FBgn0135613	FBtr0163581
FBtr0171968	Diet*Tmp	OP	25	OP	35	1.0403	2.05666	0.1673	73	6.22	<.0001	1.04029	2.84218e-08	4.60976e-06		FBgn0135616	FBtr0163584
FBtr0174205	Diet*Tmp	OP	15	OP	35	1.0402	2.05651	0.1558	73	6.68	<.0001	1.04021	4.09587e-09	8.6655e-07		FBgn0135626	FBtr0163594
FBtr0172112	Diet*Tmp	AG	15	OP	35	1.0392	2.05509	0.1374	73	7.57	<.0001	1.03918	9.20112e-11	3.1138e-08		FBgn0135627	FBtr0163595
FBtr0169386	Diet*Tmp	AG	15	OP	35	1.0391	2.05495	0.09945	73	10.45	<.0001	1.03907	3.80774e-16	4.6874e-13		FBgn0135635	FBtr0163603
FBtr0165621	Diet*Tmp	AG	15	OP	35	1.0387	2.05438	0.1069	73	9.71	<.0001	1.03875	8.60848e-15	7.14376e-12		FBgn0135640	FBtr0163608
FBtr0174009	Diet*Tmp	AG	25	AG	35	1.0387	2.05438	0.1546	73	6.72	<.0001	1.03871	3.47727e-09	7.51303e-07		FBgn0135643	FBtr0163611
FBtr0161610	Diet*Tmp	AG	15	AG	35	1.0386	2.05423	0.1204	73	8.62	<.0001	1.03857	9.47751e-13	5.19851e-10		FBgn0135650	FBtr0163618
FBtr0163131	Diet*Tmp	AG	15	OP	35	1.0384	2.05395	0.1362	73	7.62	<.0001	1.03842	7.1622e-11	2.48971e-08		FBgn0135659	FBtr0163627
FBtr0160846	Diet*Tmp	AG	15	OP	35	1.0384	2.05395	0.2033	73	5.11	<.0001	1.03838	2.50157e-06	0.00019538		FBgn0135661	FBtr0163629
FBtr0171603	Diet*Tmp	AG	15	OP	25	1.038	2.05338	0.1061	73	9.78	<.0001	1.03796	6.46387e-15	5.75437e-12		FBgn0135666	FBtr0163634
FBtr0169544	Diet*Tmp	OP	15	OP	35	1.038	2.05338	0.08309	73	12.49	<.0001	1.03802	8.35773e-20	0		FBgn0135668	FBtr0163636
FBtr0161728	Diet*Tmp	AG	15	OP	35	1.0376	2.05281	0.1195	73	8.68	<.0001	1.03761	7.39835e-13	4.16091e-10		FBgn0135677	FBtr0163645
FBtr0161106	Diet*Tmp	AG	35	OP	25	1.037	2.05196	0.1184	73	8.76	<.0001	1.03698	5.26493e-13	3.04984e-10		FBgn0135678	FBtr0163646
FBtr0173372	Diet*Tmp	OP	15	OP	35	1.0368	2.05167	0.07518	73	13.79	<.0001	1.03676	5.10854e-22	0		FBgn0135679	FBtr0163647
FBtr0165722	Diet*Tmp	OP	15	OP	35	1.0352	2.0494	0.1458	73	7.1	<.0001	1.03524	6.81883e-10	1.81904e-07		FBgn0135681	FBtr0163649
FBtr0168020	Diet*Tmp	AG	15	AG	35	1.0345	2.0484	0.1649	73	6.27	<.0001	1.03445	2.25845e-08	3.78567e-06		FBgn0135682	FBtr0163650
FBtr0168501	Diet*Tmp	AG	15	OP	25	1.0344	2.04826	0.2474	73	4.18	<.0001	1.03443	7.93694e-05	0.00305835		FBgn0135683	FBtr0163651
FBtr0175307	Diet*Tmp	AG	15	OP	35	1.0343	2.04812	0.1364	73	7.58	<.0001	1.03433	8.5096e-11	2.90343e-08		FBgn0135687	FBtr0163655
FBtr0162051	Diet*Tmp	AG	25	OP	35	1.0342	2.04798	0.265	73	3.9	0.0002	1.03424	0.000209293	0.00639696		FBgn0135689	FBtr0163657
FBtr0174193	Diet*Tmp	AG	35	OP	15	1.0329	2.04613	0.09435	73	10.95	<.0001	1.03287	4.68198e-17	0		FBgn0135691	FBtr0163659
FBtr0171527	Diet*Tmp	AG	35	OP	15	1.0329	2.04613	0.169	73	6.11	<.0001	1.03289	4.37824e-08	6.66932e-06		FBgn0135692	FBtr0163660
FBtr0175112	Diet*Tmp	AG	15	OP	35	1.0322	2.04514	0.1092	73	9.45	<.0001	1.03223	2.692e-14	2.0795e-11		FBgn0135693	FBtr0163661
FBtr0166348	Diet*Tmp	AG	15	AG	35	1.0314	2.04401	0.134	73	7.7	<.0001	1.03136	5.21833e-11	1.87664e-08		FBgn0135701	FBtr0163669
FBtr0173974	Diet*Tmp	AG	15	OP	35	1.0312	2.04372	0.1273	73	8.1	<.0001	1.03116	9.18126e-12	3.98368e-09		FBgn0135702	FBtr0163670
FBtr0168268	Diet*Tmp	AG	15	OP	35	1.0311	2.04358	0.0962	73	10.72	<.0001	1.0311	1.22155e-16	0		FBgn0135704	FBtr0163672
FBtr0171070	Diet*Tmp	OP	25	OP	35	1.0309	2.0433	0.09441	73	10.92	<.0001	1.03088	5.26158e-17	0		FBgn0135705	FBtr0163673
FBtr0172403	Diet*Tmp	AG	15	OP	25	1.0303	2.04245	0.1331	73	7.74	<.0001	1.03035	4.26895e-11	1.57212e-08		FBgn0135707	FBtr0163675
FBtr0162439	Diet*Tmp	OP	15	OP	35	1.0294	2.04118	0.09563	73	10.76	<.0001	1.0294	1.00382e-16	0		FBgn0135708	FBtr0163676
FBtr0168944	Diet*Tmp	AG	15	OP	25	1.0282	2.03948	0.1473	73	6.98	<.0001	1.02822	1.14379e-09	2.85157e-07		FBgn0135710	FBtr0163678
FBtr0161296	Diet*Tmp	AG	25	OP	35	1.0275	2.03849	0.09472	73	10.85	<.0001	1.02749	7.10981e-17	0		FBgn0135712	FBtr0163680
FBtr0168213	Diet*Tmp	AG	15	OP	35	1.0273	2.03821	0.1037	73	9.91	<.0001	1.02727	3.7658e-15	3.22921e-12		FBgn0135714	FBtr0163682
FBtr0169567	Diet*Tmp	OP	15	OP	35	1.0265	2.03708	0.07389	73	13.89	<.0001	1.02648	3.47847e-22	0		FBgn0135715	FBtr0163683
FBtr0161611	Diet*Tmp	AG	15	OP	35	1.0261	2.03651	0.1144	73	8.97	<.0001	1.02611	2.14076e-13	1.34757e-10		FBgn0135720	FBtr0163688
FBtr0163949	Diet*Tmp	OP	15	OP	35	1.0242	2.03383	0.07502	73	13.65	<.0001	1.0242	8.73108e-22	0		FBgn0135725	FBtr0163693
FBtr0171062	Diet*Tmp	OP	15	OP	25	1.0241	2.03369	0.1114	73	9.19	<.0001	1.0241	8.18998e-14	5.62908e-11		FBgn0135726	FBtr0163694
FBtr0173229	Diet*Tmp	AG	15	OP	35	1.0234	2.0327	0.08432	73	12.14	<.0001	1.02337	3.50066e-19	0		FBgn0135729	FBtr0163697
FBtr0172960	Diet*Tmp	AG	15	AG	35	1.023	2.03214	0.1486	73	6.88	<.0001	1.02304	1.71482e-09	4.05914e-07		FBgn0135744	FBtr0163712
FBtr0167198	Diet*Tmp	AG	35	OP	15	1.023	2.03214	0.1205	73	8.49	<.0001	1.02302	1.67667e-12	8.68841e-10		FBgn0135748	FBtr0163716
FBtr0165211	Diet*Tmp	AG	15	OP	25	1.0226	2.03158	0.1533	73	6.67	<.0001	1.02256	4.21437e-09	8.88672e-07		FBgn0135754	FBtr0163722
FBtr0169661	Diet*Tmp	AG	15	OP	35	1.022	2.03073	0.1658	73	6.16	<.0001	1.02201	3.54301e-08	5.56843e-06		FBgn0135755	FBtr0163723
FBtr0174612	Diet*Tmp	AG	25	OP	35	1.0218	2.03045	0.0993	73	10.29	<.0001	1.02182	7.42641e-16	8.96873e-13		FBgn0135756	FBtr0163724
FBtr0161449	Diet*Tmp	AG	15	OP	25	1.021	2.02933	0.1486	73	6.87	<.0001	1.02101	1.79011e-09	4.21433e-07		FBgn0135758	FBtr0163726
FBtr0164646	Diet*Tmp	AG	15	OP	25	1.0209	2.02918	0.153	73	6.67	<.0001	1.02091	4.22315e-09	8.9015e-07		FBgn0135759	FBtr0163727
FBtr0173017	Diet*Tmp	AG	15	AG	35	1.0208	2.02904	0.1172	73	8.71	<.0001	1.02081	6.48122e-13	3.68407e-10		FBgn0135763	FBtr0163731
FBtr0165621	Diet*Tmp	OP	15	OP	35	1.0208	2.02904	0.1069	73	9.55	<.0001	1.02082	1.76578e-14	1.41148e-11		FBgn0135764	FBtr0163732
FBtr0166979	Diet*Tmp	AG	25	OP	35	1.0207	2.0289	0.1235	73	8.27	<.0001	1.0207	4.44083e-12	2.08162e-09		FBgn0135768	FBtr0163736
FBtr0167188	Diet*Tmp	AG	15	OP	35	1.0195	2.02722	0.09315	73	10.94	<.0001	1.01946	4.74427e-17	0		FBgn0135774	FBtr0163742
FBtr0173389	Diet*Tmp	AG	15	AG	35	1.019	2.02651	0.09505	73	10.72	<.0001	1.01904	1.20768e-16	0		FBgn0135778	FBtr0163746
FBtr0168944	Diet*Tmp	OP	15	OP	35	1.0175	2.02441	0.1473	73	6.91	<.0001	1.0175	1.55975e-09	3.74168e-07		FBgn0135779	FBtr0163747
FBtr0162228	Diet*Tmp	AG	15	OP	35	1.0171	2.02385	0.1553	73	6.55	<.0001	1.01709	7.10573e-09	1.39604e-06		FBgn0135785	FBtr0163753
FBtr0161297	Diet*Tmp	AG	25	OP	35	1.0171	2.02385	0.1391	73	7.31	<.0001	1.01707	2.71747e-10	8.10945e-08		FBgn0135794	FBtr0163762
FBtr0160828	Diet*Tmp	AG	15	OP	35	1.0167	2.02329	0.1224	73	8.31	<.0001	1.01675	3.71534e-12	1.7725e-09		FBgn0135796	FBtr0163764
FBtr0169220	Diet*Tmp	AG	15	OP	35	1.0162	2.02258	0.1305	73	7.79	<.0001	1.01616	3.53579e-11	1.33162e-08		FBgn0135805	FBtr0163773
FBtr0166585	Diet*Tmp	AG	35	OP	15	1.0162	2.02258	0.1791	73	5.67	<.0001	1.01617	2.66321e-07	3.0671e-05		FBgn0135806	FBtr0163774
FBtr0171070	Diet*Tmp	AG	15	AG	35	1.0158	2.02202	0.09322	73	10.9	<.0001	1.01576	5.79518e-17	0		FBgn0135810	FBtr0163778
FBtr0164103	Diet*Tmp	AG	35	OP	25	1.0151	2.02104	0.2122	73	4.78	<.0001	1.0151	8.71429e-06	0.000538207		FBgn0135811	FBtr0163779
FBtr0169217	Diet*Tmp	OP	15	OP	25	1.0126	2.01754	0.1119	73	9.05	<.0001	1.01262	1.53056e-13	9.96094e-11		FBgn0135822	FBtr0163790
FBtr0168022	Diet*Tmp	OP	15	OP	25	1.0124	2.01726	0.1128	73	8.98	<.0001	1.01242	2.06781e-13	1.30706e-10		FBgn0135824	FBtr0163792
FBtr0170222	Diet*Tmp	AG	35	OP	15	1.0114	2.01587	0.1111	73	9.1	<.0001	1.0114	1.18498e-13	7.90069e-11		FBgn0135826	FBtr0163794
FBtr0174530	Diet*Tmp	AG	35	OP	25	1.0114	2.01587	0.2215	73	4.57	<.0001	1.01144	1.97591e-05	0.00103325		FBgn0135828	FBtr0163796
FBtr0167814	Diet*Tmp	OP	15	OP	25	1.0113	2.01573	0.1201	73	8.42	<.0001	1.01135	2.3117e-12	1.15897e-09		FBgn0135838	FBtr0163806
FBtr0170509	Diet*Tmp	AG	35	OP	25	1.0105	2.01461	0.1343	73	7.53	<.0001	1.01049	1.09035e-10	3.62228e-08		FBgn0135842	FBtr0163810
FBtr0168853	Diet*Tmp	AG	15	OP	25	1.0101	2.01405	0.1121	73	9.01	<.0001	1.01012	1.79496e-13	1.14888e-10		FBgn0135843	FBtr0163811
FBtr0167578	Diet*Tmp	OP	15	OP	35	1.01	2.01391	0.09991	73	10.11	<.0001	1.00997	1.60039e-15	1.70005e-12		FBgn0135845	FBtr0163813
FBtr0169031	Diet*Tmp	AG	25	OP	35	1.01	2.01391	0.2218	73	4.55	<.0001	1.01001	2.06465e-05	0.00106987		FBgn0135848	FBtr0163816
FBtr0172954	Diet*Tmp	AG	25	OP	35	1.0096	2.01335	0.06669	73	15.14	<.0001	1.00959	3.23303e-24	0		FBgn0135856	FBtr0163824
FBtr0165758	Diet*Tmp	AG	15	OP	35	1.0085	2.01182	0.1267	73	7.96	<.0001	1.00855	1.68109e-11	6.84877e-09		FBgn0135859	FBtr0163827
FBtr0170842	Diet*Tmp	OP	15	OP	35	1.0079	2.01098	0.1761	73	5.72	<.0001	1.00785	2.15767e-07	2.57315e-05		FBgn0135862	FBtr0163830
FBtr0174277	Diet*Tmp	AG	15	OP	25	1.0067	2.00931	0.1242	73	8.11	<.0001	1.00672	8.89479e-12	3.87448e-09		FBgn0135864	FBtr0163832
FBtr0163424	Diet*Tmp	AG	25	OP	35	1.0052	2.00722	0.134	73	7.5	<.0001	1.00519	1.20922e-10	3.97206e-08		FBgn0135867	FBtr0163835
FBtr0162628	Diet*Tmp	AG	25	OP	35	1.0045	2.00625	0.09498	73	10.58	<.0001	1.0045	2.22158e-16	4.6874e-13		FBgn0135869	FBtr0163837
FBtr0169852	Diet*Tmp	AG	15	OP	35	1.0039	2.00541	0.1399	73	7.17	<.0001	1.00391	4.94821e-10	1.37176e-07		FBgn0135872	FBtr0163840
FBtr0174667	Diet*Tmp	AG	25	OP	35	1.0035	2.00486	0.1156	73	8.68	<.0001	1.00353	7.42655e-13	4.17355e-10		FBgn0135873	FBtr0163841
FBtr0166086	Diet*Tmp	AG	15	OP	35	1.0027	2.00375	0.1201	73	8.35	<.0001	1.00268	3.14381e-12	1.52597e-09		FBgn0135881	FBtr0163849
FBtr0163584	Diet*Tmp	OP	25	OP	35	1.0024	2.00333	0.116	73	8.64	<.0001	1.0024	8.65351e-13	4.78789e-10		FBgn0135886	FBtr0163854
FBtr0160778	Diet*Tmp	AG	15	OP	35	1.002	2.00277	0.1473	73	6.8	<.0001	1.00201	2.4135e-09	5.4718e-07		FBgn0135887	FBtr0163855
FBtr0168316	Diet*Tmp	AG	15	OP	35	1.0017	2.00236	0.1423	73	7.04	<.0001	1.00173	8.77215e-10	2.26261e-07		FBgn0135891	FBtr0163859
FBtr0161432	Diet*Tmp	AG	15	AG	25	1.0015	2.00208	0.09175	73	10.92	<.0001	1.0015	5.33551e-17	0		FBgn0135894	FBtr0163862
FBtr0161728	Diet*Tmp	AG	25	OP	35	1.0015	2.00208	0.1195	73	8.38	<.0001	1.00151	2.73305e-12	1.34717e-09		FBgn0135899	FBtr0163867
FBtr0162168	Diet*Tmp	OP	15	OP	35	1.0011	2.00153	0.1045	73	9.58	<.0001	1.00113	1.55502e-14	1.2499e-11		FBgn0135902	FBtr0163870
FBtr0164251	Diet*Tmp	AG	15	OP	35	1.0001	2.00014	0.06978	73	14.33	<.0001	1.00006	6.49137e-23	0		FBgn0135909	FBtr0163877
FBtr0163973	Diet*Tmp	AG	15	OP	25	0.9998	1.99972	0.1237	73	8.09	<.0001	0.999796	9.73733e-12	4.20199e-09		FBgn0135910	FBtr0163878
FBtr0169215	Diet*Tmp	AG	35	OP	15	0.9988	1.99834	0.1837	73	5.44	<.0001	0.998798	6.82019e-07	6.71109e-05		FBgn0135911	FBtr0163879
FBtr0167783	Diet*Tmp	OP	15	OP	35	0.9986	1.99806	0.1372	73	7.28	<.0001	0.998572	3.15732e-10	9.24474e-08		FBgn0135915	FBtr0163883
FBtr0167428	Diet*Tmp	AG	25	OP	35	0.9982	1.99751	0.1591	73	6.27	<.0001	0.998247	2.23113e-08	3.74474e-06		FBgn0135922	FBtr0163890
FBtr0170947	Diet*Tmp	AG	15	OP	35	0.9979	1.99709	0.1046	73	9.54	<.0001	0.997859	1.85061e-14	1.47603e-11		FBgn0135926	FBtr0163894
FBtr0171968	Diet*Tmp	AG	25	AG	35	0.9977	1.99681	0.1652	73	6.04	<.0001	0.997703	5.95945e-08	8.67153e-06		FBgn0135931	FBtr0163899
FBtr0173017	Diet*Tmp	AG	25	OP	35	0.9968	1.99557	0.1187	73	8.4	<.0001	0.996798	2.4995e-12	1.24373e-09		FBgn0135933	FBtr0163901
FBtr0163680	Diet*Tmp	AG	15	OP	35	0.9965	1.99515	0.1064	73	9.37	<.0001	0.996531	3.85354e-14	2.8616e-11		FBgn0135936	FBtr0163904
FBtr0161969	Diet*Tmp	AG	15	AG	35	0.996	1.99446	0.1321	73	7.54	<.0001	0.996034	1.02394e-10	3.4229e-08		FBgn0135938	FBtr0163906
FBtr0172447	Diet*Tmp	AG	35	OP	25	0.9957	1.99405	0.1289	73	7.72	<.0001	0.995692	4.68767e-11	1.70716e-08		FBgn0135940	FBtr0163908
FBtr0168490	Diet*Tmp	AG	15	OP	25	0.9956	1.99391	0.1318	73	7.55	<.0001	0.995629	9.71032e-11	3.26752e-08		FBgn0135960	FBtr0163928
FBtr0163810	Diet*Tmp	AG	35	OP	25	0.9955	1.99377	0.1432	73	6.95	<.0001	0.995497	1.26675e-09	3.11822e-07		FBgn0135963	FBtr0163931
FBtr0166472	Diet*Tmp	AG	15	OP	35	0.9939	1.99156	0.1233	73	8.06	<.0001	0.993864	1.09224e-11	4.65827e-09		FBgn0135972	FBtr0163940
FBtr0161377	Diet*Tmp	AG	25	OP	35	0.9929	1.99018	0.1257	73	7.9	<.0001	0.992938	2.20531e-11	8.73584e-09		FBgn0135979	FBtr0163947
FBtr0165449	Diet*Tmp	AG	15	OP	25	0.9913	1.98798	0.1678	73	5.91	<.0001	0.991277	1.02416e-07	1.37075e-05		FBgn0135980	FBtr0163948
FBtr0168107	Diet*Tmp	AG	15	OP	25	0.9893	1.98522	0.1046	73	9.46	<.0001	0.989317	2.59281e-14	1.98527e-11		FBgn0135982	FBtr0163950
FBtr0175465	Diet*Tmp	AG	15	OP	35	0.9887	1.9844	0.1188	73	8.32	<.0001	0.988719	3.47898e-12	1.67069e-09		FBgn0135984	FBtr0163952
FBtr0170007	Diet*Tmp	OP	15	OP	35	0.9883	1.98385	0.1278	73	7.74	<.0001	0.988347	4.42313e-11	1.6232e-08		FBgn0135985	FBtr0163953
FBtr0171968	Diet*Tmp	AG	15	OP	25	0.9876	1.98288	0.1673	73	5.9	<.0001	0.987556	1.04556e-07	1.39569e-05		FBgn0135986	FBtr0163954
FBtr0167426	Diet*Tmp	OP	15	OP	35	0.9874	1.98261	0.103	73	9.59	<.0001	0.987427	1.47858e-14	1.18363e-11		FBgn0135987	FBtr0163955
FBtr0164042	Diet*Tmp	OP	15	OP	25	0.9871	1.9822	0.117	73	8.44	<.0001	0.987061	2.10116e-12	1.06322e-09		FBgn0135990	FBtr0163958
FBtr0168213	Diet*Tmp	AG	15	AG	35	0.9867	1.98165	0.1024	73	9.64	<.0001	0.986731	1.19371e-14	9.85211e-12		FBgn0135991	FBtr0163959
FBtr0165563	Diet*Tmp	AG	15	OP	35	0.9867	1.98165	0.1454	73	6.79	<.0001	0.986701	2.57153e-09	5.77739e-07		FBgn0135993	FBtr0163961
FBtr0164764	Diet*Tmp	AG	15	OP	25	0.9856	1.98014	0.1935	73	5.09	<.0001	0.98564	2.65069e-06	0.000204733		FBgn0135995	FBtr0163963
FBtr0171070	Diet*Tmp	AG	25	AG	35	0.985	1.97931	0.09322	73	10.57	<.0001	0.984981	2.31715e-16	4.6874e-13		FBgn0136002	FBtr0163970
FBtr0171096	Diet*Tmp	AG	15	OP	35	0.9838	1.97767	0.1209	73	8.13	<.0001	0.983767	7.8855e-12	3.48252e-09		FBgn0136005	FBtr0163973
FBtr0173987	Diet*Tmp	OP	25	OP	35	0.9836	1.97739	0.118	73	8.33	<.0001	0.983649	3.31536e-12	1.59988e-09		FBgn0136009	FBtr0163977
FBtr0173389	Diet*Tmp	AG	15	OP	35	0.9823	1.97561	0.09626	73	10.2	<.0001	0.982326	1.06808e-15	8.96873e-13		FBgn0136011	FBtr0163979
FBtr0168485	Diet*Tmp	AG	15	OP	35	0.9823	1.97561	0.1506	73	6.52	<.0001	0.982326	7.87419e-09	1.52562e-06		FBgn0136013	FBtr0163981
FBtr0168479	Diet*Tmp	AG	25	OP	35	0.9823	1.97561	0.1288	73	7.63	<.0001	0.982258	7.05847e-11	2.45853e-08		FBgn0136020	FBtr0163988
FBtr0172171	Diet*Tmp	AG	35	OP	15	0.9821	1.97534	0.1264	73	7.77	<.0001	0.982094	3.79175e-11	1.41443e-08		FBgn0136023	FBtr0163991
FBtr0169241	Diet*Tmp	AG	15	OP	35	0.9811	1.97397	0.1136	73	8.63	<.0001	0.98108	9.09389e-13	5.01016e-10		FBgn0136026	FBtr0163994
FBtr0172112	Diet*Tmp	AG	15	OP	25	0.9796	1.97192	0.1374	73	7.13	<.0001	0.979642	5.92511e-10	1.60888e-07		FBgn0136030	FBtr0163998
FBtr0174007	Diet*Tmp	AG	25	OP	15	0.9796	1.97192	0.1232	73	7.95	<.0001	0.979571	1.73226e-11	7.03554e-09		FBgn0136032	FBtr0164000
FBtr0173744	Diet*Tmp	AG	15	OP	25	0.979	1.9711	0.09744	73	10.05	<.0001	0.978999	2.08402e-15	2.09028e-12		FBgn0136045	FBtr0164013
FBtr0166935	Diet*Tmp	AG	15	OP	35	0.9786	1.97055	0.09677	73	10.11	<.0001	0.978633	1.57572e-15	1.70005e-12		FBgn0136049	FBtr0164017
FBtr0161111	Diet*Tmp	AG	15	OP	35	0.9778	1.96946	0.1054	73	9.28	<.0001	0.977766	5.66069e-14	4.03174e-11		FBgn0136051	FBtr0164019
FBtr0162835	Diet*Tmp	AG	15	OP	35	0.9771	1.9685	0.1104	73	8.85	<.0001	0.977052	3.54455e-13	2.12594e-10		FBgn0136052	FBtr0164020
FBtr0162318	Diet*Tmp	AG	35	OP	15	0.9771	1.9685	0.09206	73	10.61	<.0001	0.977126	1.89641e-16	0		FBgn0136062	FBtr0164030
FBtr0162495	Diet*Tmp	AG	15	OP	25	0.977	1.96837	0.1002	73	9.75	<.0001	0.977002	7.30538e-15	6.10942e-12		FBgn0136064	FBtr0164032
FBtr0168039	Diet*Tmp	AG	35	OP	25	0.9765	1.96769	0.1628	73	6	<.0001	0.976476	7.02212e-08	9.96146e-06		FBgn0136065	FBtr0164033
FBtr0164272	Diet*Tmp	AG	35	OP	25	0.9755	1.96632	0.1548	73	6.3	<.0001	0.975543	2.00675e-08	3.41865e-06		FBgn0136068	FBtr0164036
FBtr0171326	Diet*Tmp	AG	15	AG	35	0.9752	1.96591	0.1256	73	7.76	<.0001	0.975206	3.93221e-11	1.46139e-08		FBgn0136071	FBtr0164039
FBtr0169853	Diet*Tmp	OP	25	OP	35	0.9752	1.96591	0.1321	73	7.38	<.0001	0.975201	2.0437e-10	6.30665e-08		FBgn0136074	FBtr0164042
FBtr0168484	Diet*Tmp	AG	15	OP	25	0.9751	1.96578	0.1221	73	7.98	<.0001	0.975141	1.51267e-11	6.232e-09		FBgn0136082	FBtr0164050
FBtr0174205	Diet*Tmp	OP	15	OP	25	0.9751	1.96578	0.1558	73	6.26	<.0001	0.975054	2.37579e-08	3.95169e-06		FBgn0136084	FBtr0164052
FBtr0167726	Diet*Tmp	AG	15	OP	35	0.9744	1.96482	0.09846	73	9.9	<.0001	0.974402	3.95648e-15	3.59514e-12		FBgn0136085	FBtr0164053
FBtr0166544	Diet*Tmp	AG	25	OP	35	0.9743	1.96469	0.1331	73	7.32	<.0001	0.974321	2.64277e-10	7.90939e-08		FBgn0136086	FBtr0164054
FBtr0164217	Diet*Tmp	AG	25	OP	35	0.9742	1.96455	0.1581	73	6.16	<.0001	0.974237	3.57526e-08	5.61234e-06		FBgn0136087	FBtr0164055
FBtr0167243	Diet*Tmp	AG	25	OP	15	0.9738	1.96401	0.1193	73	8.16	<.0001	0.973809	6.94269e-12	3.10883e-09		FBgn0136088	FBtr0164056
FBtr0166472	Diet*Tmp	AG	25	OP	35	0.9728	1.96265	0.1233	73	7.89	<.0001	0.972827	2.28413e-11	9.01957e-09		FBgn0136095	FBtr0164063
FBtr0170094	Diet*Tmp	AG	25	OP	35	0.9725	1.96224	0.1542	73	6.31	<.0001	0.972464	1.94265e-08	3.3248e-06		FBgn0136096	FBtr0164064
FBtr0172410	Diet*Tmp	AG	15	OP	35	0.9723	1.96197	0.08682	73	11.2	<.0001	0.97227	1.64226e-17	0		FBgn0136098	FBtr0164066
FBtr0173089	Diet*Tmp	AG	25	OP	35	0.9721	1.96169	0.149	73	6.52	<.0001	0.972065	7.84989e-09	1.52147e-06		FBgn0136111	FBtr0164079
FBtr0174914	Diet*Tmp	AG	35	OP	25	0.9718	1.96129	0.1006	73	9.66	<.0001	0.971804	1.0858e-14	8.8507e-12		FBgn0136112	FBtr0164080
FBtr0165588	Diet*Tmp	AG	15	OP	35	0.9717	1.96115	0.07541	73	12.88	<.0001	0.971686	1.75351e-20	0		FBgn0136115	FBtr0164083
FBtr0166669	Diet*Tmp	AG	15	OP	35	0.9717	1.96115	0.1429	73	6.8	<.0001	0.971671	2.43517e-09	5.51356e-07		FBgn0136116	FBtr0164084
FBtr0161675	Diet*Tmp	AG	15	OP	25	0.9715	1.96088	0.24	73	4.05	0.0001	0.971503	0.000127298	0.00438912		FBgn0136119	FBtr0164087
FBtr0160828	Diet*Tmp	OP	15	OP	35	0.9715	1.96088	0.1224	73	7.94	<.0001	0.971494	1.84032e-11	7.42239e-09		FBgn0136128	FBtr0164096
FBtr0166389	Diet*Tmp	AG	15	OP	25	0.9714	1.96074	0.17	73	5.71	<.0001	0.97135	2.24131e-07	2.65584e-05		FBgn0136131	FBtr0164099
FBtr0161486	Diet*Tmp	AG	15	OP	35	0.9714	1.96074	0.1272	73	7.64	<.0001	0.97137	6.76605e-11	2.36678e-08		FBgn0136134	FBtr0164102
FBtr0173372	Diet*Tmp	AG	15	AG	35	0.9713	1.96061	0.07423	73	13.09	<.0001	0.971307	7.95991e-21	0		FBgn0136135	FBtr0164103
FBtr0171372	Diet*Tmp	OP	15	OP	25	0.9697	1.95843	0.1829	73	5.3	<.0001	0.969707	1.17794e-06	0.000105657		FBgn0136137	FBtr0164105
FBtr0168171	Diet*Tmp	AG	15	AG	35	0.9695	1.95816	0.09114	73	10.64	<.0001	0.969528	1.71319e-16	0		FBgn0136139	FBtr0164107
FBtr0173871	Diet*Tmp	AG	15	OP	35	0.9693	1.95789	0.08238	73	11.77	<.0001	0.969302	1.57825e-18	0		FBgn0136143	FBtr0164111
FBtr0170553	Diet*Tmp	OP	15	OP	35	0.9693	1.95789	0.1347	73	7.19	<.0001	0.969293	4.53998e-10	1.27255e-07		FBgn0136147	FBtr0164115
FBtr0166492	Diet*Tmp	AG	15	AG	35	0.9685	1.95681	0.1185	73	8.17	<.0001	0.968535	6.63017e-12	2.98311e-09		FBgn0136150	FBtr0164118
FBtr0167188	Diet*Tmp	AG	15	AG	35	0.9681	1.95626	0.09198	73	10.52	<.0001	0.968073	2.75733e-16	4.6874e-13		FBgn0136153	FBtr0164121
FBtr0174959	Diet*Tmp	AG	35	OP	15	0.9678	1.95586	0.1337	73	7.24	<.0001	0.967771	3.78714e-10	1.08445e-07		FBgn0136154	FBtr0164122
FBtr0173987	Diet*Tmp	OP	15	OP	35	0.9674	1.95531	0.118	73	8.2	<.0001	0.967397	6.01746e-12	2.73491e-09		FBgn0136155	FBtr0164123
FBtr0170115	Diet*Tmp	AG	15	OP	35	0.9671	1.95491	0.1097	73	8.82	<.0001	0.967124	4.05167e-13	2.40213e-10		FBgn0136159	FBtr0164127
FBtr0162989	Diet*Tmp	AG	15	OP	35	0.9671	1.95491	0.1545	73	6.26	<.0001	0.967057	2.38217e-08	3.96107e-06		FBgn0136165	FBtr0164133
FBtr0162645	Diet*Tmp	AG	35	OP	15	0.9664	1.95396	0.07998	73	12.08	<.0001	0.966441	4.35332e-19	0		FBgn0136173	FBtr0164142
FBtr0171838	Diet*Tmp	AG	15	OP	35	0.9662	1.95369	0.1516	73	6.37	<.0001	0.966173	1.48352e-08	2.63528e-06		FBgn0136177	FBtr0164146
FBtr0167726	Diet*Tmp	OP	15	OP	35	0.9659	1.95328	0.09846	73	9.81	<.0001	0.965861	5.73067e-15	5.04865e-12		FBgn0136207	FBtr0164176
FBtr0168800	Diet*Tmp	AG	35	OP	25	0.9646	1.95152	0.1238	73	7.79	<.0001	0.964558	3.4683e-11	1.3088e-08		FBgn0136215	FBtr0164184
FBtr0173588	Diet*Tmp	AG	15	OP	25	0.9644	1.95125	0.124	73	7.78	<.0001	0.964381	3.72012e-11	1.39149e-08		FBgn0136225	FBtr0164194
FBtr0167067	Diet*Tmp	AG	15	OP	35	0.9635	1.95003	0.1043	73	9.24	<.0001	0.963539	6.74102e-14	4.74134e-11		FBgn0136227	FBtr0164196
FBtr0168944	Diet*Tmp	OP	15	OP	25	0.9631	1.94949	0.1473	73	6.54	<.0001	0.963053	7.46562e-09	1.45692e-06		FBgn0136230	FBtr0164199
FBtr0166698	Diet*Tmp	OP	15	OP	25	0.963	1.94936	0.1455	73	6.62	<.0001	0.962989	5.23354e-09	1.07101e-06		FBgn0136231	FBtr0164200
FBtr0175025	Diet*Tmp	AG	15	OP	35	0.9628	1.94909	0.08587	73	11.21	<.0001	0.962811	1.54642e-17	0		FBgn0136233	FBtr0164202
FBtr0164042	Diet*Tmp	AG	15	AG	25	0.9627	1.94895	0.117	73	8.23	<.0001	0.962744	5.16823e-12	2.38797e-09		FBgn0136236	FBtr0164205
FBtr0162730	Diet*Tmp	AG	15	OP	35	0.9626	1.94882	0.1164	73	8.27	<.0001	0.962566	4.33528e-12	2.03589e-09		FBgn0136239	FBtr0164208
FBtr0170840	Diet*Tmp	AG	15	OP	35	0.9625	1.94868	0.164	73	5.87	<.0001	0.962486	1.19048e-07	1.557e-05		FBgn0136241	FBtr0164210
FBtr0167095	Diet*Tmp	AG	15	OP	35	0.9621	1.94814	0.1438	73	6.69	<.0001	0.962117	3.91016e-09	8.31696e-07		FBgn0136242	FBtr0164211
FBtr0175414	Diet*Tmp	AG	15	OP	35	0.9606	1.94612	0.1492	73	6.44	<.0001	0.960605	1.12066e-08	2.06901e-06		FBgn0136244	FBtr0164213
FBtr0161611	Diet*Tmp	OP	15	OP	35	0.96	1.94531	0.1144	73	8.39	<.0001	0.959974	2.60652e-12	1.29104e-09		FBgn0136248	FBtr0164217
FBtr0162391	Diet*Tmp	AG	15	OP	35	0.9598	1.94504	0.1002	73	9.58	<.0001	0.959759	1.53112e-14	1.21628e-11		FBgn0136249	FBtr0164218
FBtr0173150	Diet*Tmp	AG	15	OP	35	0.9598	1.94504	0.1168	73	8.21	<.0001	0.959799	5.56514e-12	2.55092e-09		FBgn0136256	FBtr0164226
FBtr0168163	Diet*Tmp	AG	15	OP	35	0.9581	1.94275	0.1838	73	5.21	<.0001	0.95806	1.66048e-06	0.000139906		FBgn0136261	FBtr0164231
FBtr0163218	Diet*Tmp	OP	15	OP	35	0.9581	1.94275	0.1292	73	7.42	<.0001	0.958097	1.75276e-10	5.50742e-08		FBgn0136267	FBtr0164237
FBtr0174346	Diet*Tmp	AG	15	AG	35	0.957	1.94127	0.1817	73	5.27	<.0001	0.956983	1.34818e-06	0.000118058		FBgn0136270	FBtr0164240
FBtr0166513	Diet*Tmp	AG	15	AG	25	0.9569	1.94113	0.1369	73	6.99	<.0001	0.95686	1.0958e-09	2.74645e-07		FBgn0136271	FBtr0164241
FBtr0168490	Diet*Tmp	AG	15	OP	35	0.9569	1.94113	0.1318	73	7.26	<.0001	0.956943	3.43106e-10	9.94458e-08		FBgn0136272	FBtr0164242
FBtr0170337	Diet*Tmp	AG	15	OP	35	0.9567	1.94087	0.1184	73	8.08	<.0001	0.9567	9.92312e-12	4.27342e-09		FBgn0136275	FBtr0164245
FBtr0169217	Diet*Tmp	OP	15	OP	35	0.9561	1.94006	0.1119	73	8.54	<.0001	0.956086	1.35755e-12	7.19174e-10		FBgn0136276	FBtr0164246
FBtr0174768	Diet*Tmp	AG	15	OP	35	0.9555	1.93925	0.07618	73	12.54	<.0001	0.955511	6.8188e-20	0		FBgn0136279	FBtr0164249
FBtr0174512	Diet*Tmp	AG	15	OP	25	0.9554	1.93912	0.1051	73	9.09	<.0001	0.955404	1.25e-13	8.27097e-11		FBgn0136280	FBtr0164250
FBtr0170613	Diet*Tmp	AG	25	OP	15	0.9553	1.93898	0.1392	73	6.86	<.0001	0.955266	1.87048e-09	4.3809e-07		FBgn0136281	FBtr0164251
FBtr0163131	Diet*Tmp	AG	15	OP	25	0.9551	1.93871	0.1362	73	7.01	<.0001	0.955117	9.89991e-10	2.51449e-07		FBgn0136282	FBtr0164252
FBtr0173507	Diet*Tmp	AG	35	OP	25	0.9549	1.93845	0.1528	73	6.25	<.0001	0.954879	2.47081e-08	4.08707e-06		FBgn0136287	FBtr0164257
FBtr0175569	Diet*Tmp	AG	35	OP	25	0.9548	1.93831	0.08554	73	11.16	<.0001	0.954756	1.91774e-17	0		FBgn0136296	FBtr0164266
FBtr0167081	Diet*Tmp	AG	35	OP	15	0.9547	1.93818	0.1213	73	7.87	<.0001	0.954725	2.48649e-11	9.74032e-09		FBgn0136302	FBtr0164272
FBtr0165758	Diet*Tmp	AG	15	OP	25	0.9544	1.93777	0.1267	73	7.53	<.0001	0.954438	1.06254e-10	3.53862e-08		FBgn0136312	FBtr0164282
FBtr0175368	Diet*Tmp	OP	15	OP	25	0.9541	1.93737	0.1055	73	9.05	<.0001	0.954083	1.52377e-13	9.9087e-11		FBgn0136317	FBtr0164287
FBtr0163318	Diet*Tmp	AG	35	OP	25	0.9541	1.93737	0.1845	73	5.17	<.0001	0.954086	1.96768e-06	0.000160595		FBgn0136323	FBtr0164293
FBtr0174513	Diet*Tmp	AG	35	OP	15	0.9536	1.9367	0.1265	73	7.54	<.0001	0.953601	1.04063e-10	3.4729e-08		FBgn0136338	FBtr0164308
FBtr0166513	Diet*Tmp	OP	15	OP	35	0.9531	1.93603	0.1369	73	6.96	<.0001	0.953102	1.23192e-09	3.04403e-07		FBgn0136339	FBtr0164309
FBtr0166348	Diet*Tmp	AG	15	AG	25	0.953	1.93589	0.1357	73	7.02	<.0001	0.95297	9.46489e-10	2.41845e-07		FBgn0136341	FBtr0164311
FBtr0164454	Diet*Tmp	AG	35	OP	15	0.9527	1.93549	0.07373	73	12.92	<.0001	0.952677	1.52077e-20	0		FBgn0136363	FBtr0164333
FBtr0161222	Diet*Tmp	AG	15	OP	35	0.9525	1.93522	0.1376	73	6.92	<.0001	0.952496	1.44646e-09	3.50503e-07		FBgn0136365	FBtr0164335
FBtr0164251	Diet*Tmp	OP	15	OP	35	0.9523	1.93495	0.06978	73	13.65	<.0001	0.952339	8.84586e-22	0		FBgn0136368	FBtr0164338
FBtr0169364	Diet*Tmp	AG	25	OP	35	0.9523	1.93495	0.1337	73	7.12	<.0001	0.952318	6.2007e-10	1.6738e-07		FBgn0136370	FBtr0164340
FBtr0169307	Diet*Tmp	OP	25	OP	35	0.952	1.93455	0.1009	73	9.43	<.0001	0.951983	2.90196e-14	2.2007e-11		FBgn0136371	FBtr0164341
FBtr0174512	Diet*Tmp	OP	15	OP	35	0.9519	1.93442	0.1051	73	9.06	<.0001	0.951903	1.44322e-13	9.43507e-11		FBgn0136377	FBtr0164347
FBtr0171062	Diet*Tmp	AG	15	AG	35	0.9518	1.93428	0.11	73	8.65	<.0001	0.951785	8.4395e-13	4.68192e-10		FBgn0136381	FBtr0164351
FBtr0172045	Diet*Tmp	AG	35	OP	15	0.9512	1.93348	0.1123	73	8.47	<.0001	0.95125	1.85341e-12	9.50801e-10		FBgn0136388	FBtr0164358
FBtr0160768	Diet*Tmp	AG	25	OP	35	0.9508	1.93294	0.1524	73	6.24	<.0001	0.950824	2.58772e-08	4.25039e-06		FBgn0136396	FBtr0164366
FBtr0172854	Diet*Tmp	AG	15	OP	35	0.9503	1.93227	0.0963	73	9.87	<.0001	0.950303	4.47116e-15	3.96663e-12		FBgn0136404	FBtr0164374
FBtr0166935	Diet*Tmp	OP	15	OP	35	0.9494	1.93107	0.09677	73	9.81	<.0001	0.949434	5.70249e-15	5.04865e-12		FBgn0136419	FBtr0164389
FBtr0172233	Diet*Tmp	AG	25	OP	15	0.9492	1.9308	0.1505	73	6.31	<.0001	0.949167	1.95604e-08	3.34395e-06		FBgn0136423	FBtr0164393
FBtr0174557	Diet*Tmp	AG	15	OP	35	0.949	1.93053	0.07084	73	13.4	<.0001	0.949	2.3555e-21	0		FBgn0136425	FBtr0164395
FBtr0166392	Diet*Tmp	AG	15	OP	35	0.948	1.9292	0.1268	73	7.48	<.0001	0.94802	1.35046e-10	4.37497e-08		FBgn0136426	FBtr0164396
FBtr0166272	Diet*Tmp	AG	15	AG	35	0.9475	1.92853	0.1282	73	7.39	<.0001	0.94754	1.93711e-10	6.0145e-08		FBgn0136429	FBtr0164399
FBtr0162352	Diet*Tmp	AG	15	OP	35	0.9471	1.92799	0.149	73	6.36	<.0001	0.947087	1.5917e-08	2.80019e-06		FBgn0136431	FBtr0164401
FBtr0168490	Diet*Tmp	AG	15	AG	25	0.9461	1.92666	0.1318	73	7.18	<.0001	0.946106	4.88119e-10	1.35622e-07		FBgn0136438	FBtr0164408
FBtr0170392	Diet*Tmp	OP	15	OP	35	0.946	1.92652	0.1207	73	7.84	<.0001	0.946031	2.82593e-11	1.09085e-08		FBgn0136443	FBtr0164413
FBtr0173372	Diet*Tmp	AG	15	OP	25	0.9456	1.92599	0.07518	73	12.58	<.0001	0.945608	5.92785e-20	0		FBgn0136445	FBtr0164415
FBtr0160846	Diet*Tmp	OP	15	OP	35	0.9454	1.92572	0.2033	73	4.65	<.0001	0.945438	1.43421e-05	0.000800912		FBgn0136446	FBtr0164416
FBtr0172679	Diet*Tmp	AG	35	OP	15	0.9453	1.92559	0.1001	73	9.45	<.0001	0.945302	2.70107e-14	2.0795e-11		FBgn0136468	FBtr0164438
FBtr0172649	Diet*Tmp	AG	25	OP	15	0.9451	1.92532	0.1099	73	8.6	<.0001	0.945105	1.05973e-12	5.74947e-10		FBgn0136473	FBtr0164443
FBtr0165814	Diet*Tmp	OP	15	OP	25	0.9448	1.92492	0.1268	73	7.45	<.0001	0.94482	1.50929e-10	4.8269e-08		FBgn0136475	FBtr0164445
FBtr0175509	Diet*Tmp	AG	25	OP	35	0.9448	1.92492	0.105	73	9	<.0001	0.944765	1.87005e-13	1.19167e-10		FBgn0136484	FBtr0164454
FBtr0173695	Diet*Tmp	AG	25	OP	35	0.9448	1.92492	0.1099	73	8.6	<.0001	0.944813	1.06885e-12	5.7947e-10		FBgn0136485	FBtr0164455
FBtr0172921	Diet*Tmp	OP	15	OP	35	0.9443	1.92426	0.09004	73	10.49	<.0001	0.944259	3.23143e-16	4.6874e-13		FBgn0136486	FBtr0164456
FBtr0168422	Diet*Tmp	AG	15	AG	35	0.9436	1.92332	0.1032	73	9.14	<.0001	0.943577	1.0121e-13	6.84348e-11		FBgn0136488	FBtr0164458
FBtr0174412	Diet*Tmp	AG	35	OP	25	0.9434	1.92305	0.09815	73	9.61	<.0001	0.943434	1.33529e-14	1.0859e-11		FBgn0136490	FBtr0164460
FBtr0172960	Diet*Tmp	AG	15	OP	25	0.9431	1.92266	0.1505	73	6.27	<.0001	0.943122	2.31846e-08	3.87083e-06		FBgn0136494	FBtr0164464
FBtr0166392	Diet*Tmp	AG	25	OP	35	0.9431	1.92266	0.1268	73	7.44	<.0001	0.943076	1.59726e-10	5.07471e-08		FBgn0136496	FBtr0164466
FBtr0174075	Diet*Tmp	AG	15	AG	25	0.9428	1.92226	0.1368	73	6.89	<.0001	0.942794	1.64561e-09	3.91857e-07		FBgn0136497	FBtr0164467
FBtr0163820	Diet*Tmp	AG	15	OP	35	0.9427	1.92212	0.1682	73	5.6	<.0001	0.942714	3.51647e-07	3.86701e-05		FBgn0136502	FBtr0164472
FBtr0164176	Diet*Tmp	AG	15	OP	35	0.9424	1.92172	0.1098	73	8.58	<.0001	0.942356	1.14426e-12	6.16349e-10		FBgn0136503	FBtr0164473
FBtr0161862	Diet*Tmp	AG	15	OP	25	0.9412	1.92012	0.1655	73	5.69	<.0001	0.941158	2.50361e-07	2.91308e-05		FBgn0136515	FBtr0164485
FBtr0161377	Diet*Tmp	AG	15	OP	25	0.9409	1.91973	0.1257	73	7.48	<.0001	0.940897	1.3157e-10	4.27739e-08		FBgn0136517	FBtr0164487
FBtr0161222	Diet*Tmp	AG	15	OP	25	0.9409	1.91973	0.1376	73	6.84	<.0001	0.940859	2.07329e-09	4.79858e-07		FBgn0136518	FBtr0164488
FBtr0173744	Diet*Tmp	AG	25	OP	35	0.9408	1.91959	0.09744	73	9.65	<.0001	0.940752	1.11401e-14	9.19012e-12		FBgn0136523	FBtr0164493
FBtr0175401	Diet*Tmp	AG	25	OP	35	0.9406	1.91933	0.101	73	9.31	<.0001	0.940644	4.85185e-14	3.51002e-11		FBgn0136524	FBtr0164494
FBtr0162391	Diet*Tmp	AG	15	AG	35	0.9403	1.91893	0.09892	73	9.51	<.0001	0.940275	2.11166e-14	1.66827e-11		FBgn0136525	FBtr0164495
FBtr0171632	Diet*Tmp	AG	25	OP	35	0.9401	1.91866	0.1251	73	7.51	<.0001	0.940119	1.15388e-10	3.81169e-08		FBgn0136528	FBtr0164498
FBtr0174959	Diet*Tmp	AG	35	OP	25	0.9401	1.91866	0.1337	73	7.03	<.0001	0.940064	9.19358e-10	2.35719e-07		FBgn0136532	FBtr0164502
FBtr0171829	Diet*Tmp	AG	35	OP	25	0.94	1.91853	0.09186	73	10.23	<.0001	0.940016	9.4706e-16	8.96873e-13		FBgn0136535	FBtr0164505
FBtr0174507	Diet*Tmp	AG	25	OP	35	0.9395	1.91786	0.1011	73	9.29	<.0001	0.939536	5.29456e-14	3.79945e-11		FBgn0136536	FBtr0164506
FBtr0172724	Diet*Tmp	AG	15	OP	25	0.9391	1.91733	0.1167	73	8.05	<.0001	0.939107	1.13437e-11	4.81868e-09		FBgn0136544	FBtr0164514
FBtr0164218	Diet*Tmp	AG	35	OP	25	0.9388	1.91693	0.09905	73	9.48	<.0001	0.938831	2.37322e-14	1.82798e-11		FBgn0136556	FBtr0164526
FBtr0168490	Diet*Tmp	AG	15	AG	35	0.9387	1.9168	0.1302	73	7.21	<.0001	0.938701	4.20941e-10	1.19002e-07		FBgn0136558	FBtr0164529
FBtr0174892	Diet*Tmp	AG	15	OP	25	0.9386	1.91667	0.1085	73	8.65	<.0001	0.938614	8.37753e-13	4.6511e-10		FBgn0136562	FBtr0164533
FBtr0172616	Diet*Tmp	OP	25	OP	35	0.9385	1.91653	0.1608	73	5.84	<.0001	0.938454	1.37133e-07	1.75663e-05		FBgn0136566	FBtr0164537
FBtr0165988	Diet*Tmp	AG	35	OP	25	0.9382	1.91614	0.1401	73	6.7	<.0001	0.938157	3.78062e-09	8.0762e-07		FBgn0136589	FBtr0164560
FBtr0166648	Diet*Tmp	AG	15	OP	25	0.938	1.91587	0.1341	73	6.99	<.0001	0.938011	1.06753e-09	2.68568e-07		FBgn0136599	FBtr0164570
FBtr0166492	Diet*Tmp	AG	15	OP	35	0.9379	1.91574	0.12	73	7.82	<.0001	0.937928	3.11752e-11	1.19006e-08		FBgn0136600	FBtr0164571
FBtr0161610	Diet*Tmp	AG	15	AG	25	0.9377	1.91547	0.122	73	7.69	<.0001	0.937652	5.43266e-11	1.94516e-08		FBgn0136607	FBtr0164578
FBtr0172724	Diet*Tmp	AG	25	OP	35	0.9372	1.91481	0.1167	73	8.03	<.0001	0.937184	1.21826e-11	5.13925e-09		FBgn0136608	FBtr0164579
FBtr0170800	Diet*Tmp	AG	35	OP	25	0.9356	1.91269	0.08321	73	11.24	<.0001	0.935603	1.36161e-17	0		FBgn0136609	FBtr0164580
FBtr0166717	Diet*Tmp	AG	15	OP	35	0.9353	1.91229	0.1564	73	5.98	<.0001	0.935319	7.53682e-08	1.05789e-05		FBgn0136641	FBtr0164612
FBtr0168107	Diet*Tmp	OP	15	OP	35	0.9353	1.91229	0.1046	73	8.94	<.0001	0.935294	2.39875e-13	1.49192e-10		FBgn0136642	FBtr0164613
FBtr0171838	Diet*Tmp	AG	25	OP	35	0.9351	1.91202	0.1516	73	6.17	<.0001	0.935094	3.48874e-08	5.49545e-06		FBgn0136643	FBtr0164614
FBtr0174413	Diet*Tmp	AG	35	OP	25	0.9345	1.91123	0.1037	73	9.01	<.0001	0.934487	1.80447e-13	1.15383e-10		FBgn0136650	FBtr0164621
FBtr0169032	Diet*Tmp	AG	25	OP	35	0.934	1.91057	0.1139	73	8.2	<.0001	0.934016	5.94992e-12	2.70686e-09		FBgn0136660	FBtr0164631
FBtr0175368	Diet*Tmp	AG	15	OP	35	0.9338	1.9103	0.1055	73	8.85	<.0001	0.933789	3.49768e-13	2.10326e-10		FBgn0136661	FBtr0164632
FBtr0163563	Diet*Tmp	AG	15	OP	25	0.9336	1.91004	0.1145	73	8.15	<.0001	0.933623	7.20602e-12	3.21321e-09		FBgn0136663	FBtr0164634
FBtr0164828	Diet*Tmp	AG	25	OP	35	0.9329	1.90911	0.1185	73	7.87	<.0001	0.932935	2.43555e-11	9.55393e-09		FBgn0136680	FBtr0164651
FBtr0161432	Diet*Tmp	OP	15	OP	25	0.932	1.90792	0.09175	73	10.16	<.0001	0.931999	1.29982e-15	1.30439e-12		FBgn0136688	FBtr0164659
FBtr0162797	Diet*Tmp	AG	15	OP	25	0.9319	1.90779	0.1084	73	8.6	<.0001	0.931941	1.05785e-12	5.74116e-10		FBgn0136689	FBtr0164660
FBtr0168631	Diet*Tmp	AG	35	OP	25	0.9311	1.90673	0.1195	73	7.79	<.0001	0.931102	3.46687e-11	1.3084e-08		FBgn0136690	FBtr0164661
FBtr0167637	Diet*Tmp	AG	25	OP	35	0.931	1.9066	0.1204	73	7.73	<.0001	0.931018	4.47324e-11	1.63927e-08		FBgn0136691	FBtr0164662
FBtr0171052	Diet*Tmp	AG	25	OP	35	0.9304	1.9058	0.1179	73	7.89	<.0001	0.930356	2.28002e-11	9.00428e-09		FBgn0136694	FBtr0164665
FBtr0161226	Diet*Tmp	AG	35	OP	15	0.9304	1.9058	0.1064	73	8.74	<.0001	0.930368	5.71323e-13	3.28355e-10		FBgn0136697	FBtr0164668
FBtr0174085	Diet*Tmp	AG	35	OP	25	0.9301	1.90541	0.08686	73	10.71	<.0001	0.930075	1.27514e-16	0		FBgn0136704	FBtr0164675
FBtr0171669	Diet*Tmp	AG	15	AG	35	0.9295	1.90462	0.2192	73	4.24	<.0001	0.929475	6.44934e-05	0.00260528		FBgn0136712	FBtr0164683
FBtr0164103	Diet*Tmp	AG	15	OP	25	0.9293	1.90435	0.2149	73	4.32	<.0001	0.929285	4.76948e-05	0.00206444		FBgn0136716	FBtr0164687
FBtr0175517	Diet*Tmp	AG	15	OP	35	0.929	1.90396	0.1047	73	8.87	<.0001	0.929045	3.24742e-13	1.96373e-10		FBgn0136719	FBtr0164690
FBtr0162155	Diet*Tmp	AG	15	OP	25	0.9287	1.90356	0.1572	73	5.91	<.0001	0.928677	1.0266e-07	1.37364e-05		FBgn0136720	FBtr0164691
FBtr0165267	Diet*Tmp	AG	35	OP	25	0.9284	1.90316	0.1589	73	5.84	<.0001	0.928393	1.3286e-07	1.7103e-05		FBgn0136731	FBtr0164702
FBtr0168022	Diet*Tmp	AG	25	OP	35	0.9281	1.90277	0.1128	73	8.23	<.0001	0.928056	5.25568e-12	2.42456e-09		FBgn0136735	FBtr0164706
FBtr0169116	Diet*Tmp	OP	15	OP	35	0.9272	1.90158	0.1224	73	7.58	<.0001	0.927238	8.82368e-11	2.99952e-08		FBgn0136750	FBtr0164721
FBtr0171596	Diet*Tmp	AG	35	OP	25	0.9272	1.90158	0.1987	73	4.67	<.0001	0.927179	1.35491e-05	0.000765501		FBgn0136760	FBtr0164731
FBtr0174652	Diet*Tmp	AG	15	OP	35	0.9271	1.90145	0.08765	73	10.58	<.0001	0.927129	2.20187e-16	0		FBgn0136765	FBtr0164736
FBtr0163327	Diet*Tmp	AG	15	OP	35	0.927	1.90132	0.183	73	5.07	<.0001	0.926994	2.95846e-06	0.000224118		FBgn0136772	FBtr0164743
FBtr0166150	Diet*Tmp	AG	35	OP	15	0.9268	1.90105	0.1795	73	5.16	<.0001	0.92684	2.01191e-06	0.000163573		FBgn0136773	FBtr0164744
FBtr0162067	Diet*Tmp	AG	15	OP	35	0.9264	1.90053	0.09097	73	10.18	<.0001	0.926356	1.17208e-15	1.30439e-12		FBgn0136776	FBtr0164747
FBtr0170936	Diet*Tmp	AG	25	OP	35	0.9257	1.89961	0.1227	73	7.55	<.0001	0.925672	1.00367e-10	3.36347e-08		FBgn0136787	FBtr0164758
FBtr0169795	Diet*Tmp	AG	15	OP	35	0.925	1.89868	0.0849	73	10.9	<.0001	0.925041	5.79134e-17	0		FBgn0136788	FBtr0164759
FBtr0162660	Diet*Tmp	AG	15	OP	25	0.9246	1.89816	0.1635	73	5.66	<.0001	0.924589	2.83621e-07	3.23186e-05		FBgn0136791	FBtr0164762
FBtr0172410	Diet*Tmp	AG	25	OP	35	0.9243	1.89776	0.08682	73	10.65	<.0001	0.924327	1.65099e-16	0		FBgn0136798	FBtr0164769
FBtr0175428	Diet*Tmp	AG	15	OP	35	0.9235	1.89671	0.1387	73	6.66	<.0001	0.923481	4.45546e-09	9.3142e-07		FBgn0136805	FBtr0164776
FBtr0175450	Diet*Tmp	AG	25	OP	35	0.9235	1.89671	0.1064	73	8.68	<.0001	0.923509	7.49687e-13	4.20944e-10		FBgn0136824	FBtr0164795
FBtr0174517	Diet*Tmp	OP	15	OP	35	0.9234	1.89658	0.098	73	9.42	<.0001	0.92343	3.00899e-14	2.29255e-11		FBgn0136832	FBtr0164803
FBtr0169939	Diet*Tmp	AG	25	OP	35	0.9233	1.89645	0.1347	73	6.85	<.0001	0.923283	1.95842e-09	4.56212e-07		FBgn0136838	FBtr0164809
FBtr0166786	Diet*Tmp	AG	15	OP	35	0.9231	1.89619	0.09821	73	9.4	<.0001	0.923133	3.32736e-14	2.50283e-11		FBgn0136845	FBtr0164816
FBtr0173871	Diet*Tmp	AG	25	OP	35	0.9228	1.89579	0.08238	73	11.2	<.0001	0.922771	1.61887e-17	0		FBgn0136857	FBtr0164828
FBtr0174463	Diet*Tmp	AG	25	OP	35	0.9224	1.89527	0.08264	73	11.16	<.0001	0.922355	1.92233e-17	0		FBgn0136865	FBtr0164836
FBtr0163479	Diet*Tmp	AG	15	OP	25	0.9222	1.895	0.1313	73	7.02	<.0001	0.922219	9.42637e-10	2.40957e-07		FBgn0136866	FBtr0164837
FBtr0171417	Diet*Tmp	AG	25	OP	35	0.9208	1.89316	0.09433	73	9.76	<.0001	0.920784	7.0458e-15	6.10942e-12		FBgn0136872	FBtr0164843
FBtr0168020	Diet*Tmp	OP	25	OP	35	0.9206	1.8929	0.167	73	5.51	<.0001	0.920587	5.09346e-07	5.26795e-05		FBgn0136873	FBtr0164844
FBtr0169364	Diet*Tmp	AG	15	OP	35	0.9202	1.89238	0.1337	73	6.88	<.0001	0.920184	1.72952e-09	4.09035e-07		FBgn0136879	FBtr0164850
FBtr0168553	Diet*Tmp	AG	15	OP	35	0.9202	1.89238	0.149	73	6.17	<.0001	0.920162	3.39902e-08	5.37234e-06		FBgn0136884	FBtr0164855
FBtr0170861	Diet*Tmp	AG	15	OP	25	0.9198	1.89185	0.1369	73	6.72	<.0001	0.919754	3.48507e-09	7.52665e-07		FBgn0136885	FBtr0164856
FBtr0161432	Diet*Tmp	AG	15	AG	35	0.9196	1.89159	0.09059	73	10.15	<.0001	0.919644	1.33883e-15	1.30439e-12		FBgn0136888	FBtr0164859
FBtr0167020	Diet*Tmp	AG	15	OP	35	0.9191	1.89094	0.1106	73	8.31	<.0001	0.919053	3.65781e-12	1.74776e-09		FBgn0136889	FBtr0164860
FBtr0161449	Diet*Tmp	OP	15	OP	25	0.9186	1.89028	0.1486	73	6.18	<.0001	0.918612	3.26e-08	5.18131e-06		FBgn0136895	FBtr0164866
FBtr0164659	Diet*Tmp	OP	15	OP	35	0.9184	1.89002	0.1357	73	6.77	<.0001	0.918377	2.78442e-09	6.18459e-07		FBgn0136896	FBtr0164868
FBtr0162067	Diet*Tmp	AG	25	OP	35	0.9184	1.89002	0.09097	73	10.1	<.0001	0.918449	1.69571e-15	1.70005e-12		FBgn0136898	FBtr0164870
FBtr0173695	Diet*Tmp	AG	15	AG	35	0.9182	1.88976	0.1085	73	8.46	<.0001	0.918157	1.92625e-12	9.84488e-10		FBgn0136899	FBtr0164871
FBtr0167027	Diet*Tmp	AG	35	OP	25	0.9178	1.88923	0.1272	73	7.21	<.0001	0.917804	4.18496e-10	1.18425e-07		FBgn0136901	FBtr0164873
FBtr0170483	Diet*Tmp	AG	15	OP	35	0.9169	1.88805	0.09647	73	9.5	<.0001	0.916857	2.12649e-14	1.66827e-11		FBgn0136906	FBtr0164878
FBtr0169567	Diet*Tmp	AG	15	AG	35	0.9168	1.88792	0.07296	73	12.57	<.0001	0.916847	6.24018e-20	0		FBgn0136934	FBtr0164906
FBtr0166297	Diet*Tmp	AG	15	OP	35	0.9168	1.88792	0.1353	73	6.77	<.0001	0.916837	2.72398e-09	6.07129e-07		FBgn0136941	FBtr0164913
FBtr0174517	Diet*Tmp	OP	25	OP	35	0.916	1.88688	0.098	73	9.35	<.0001	0.916009	4.16696e-14	3.06756e-11		FBgn0136945	FBtr0164917
FBtr0166604	Diet*Tmp	AG	35	OP	25	0.9152	1.88583	0.1738	73	5.26	<.0001	0.915164	1.3598e-06	0.00011889		FBgn0136950	FBtr0164922
FBtr0169853	Diet*Tmp	OP	15	OP	25	0.9146	1.88505	0.1321	73	6.92	<.0001	0.91455	1.45859e-09	3.53026e-07		FBgn0136978	FBtr0164950
FBtr0161377	Diet*Tmp	AG	15	AG	35	0.9145	1.88492	0.1242	73	7.37	<.0001	0.914542	2.17602e-10	6.66253e-08		FBgn0136984	FBtr0164956
FBtr0166717	Diet*Tmp	AG	25	OP	35	0.9143	1.88465	0.1564	73	5.85	<.0001	0.914319	1.30782e-07	1.68707e-05		FBgn0136990	FBtr0164962
FBtr0170303	Diet*Tmp	AG	35	OP	15	0.9141	1.88439	0.0952	73	9.6	<.0001	0.914149	1.39657e-14	1.11911e-11		FBgn0136992	FBtr0164964
FBtr0168541	Diet*Tmp	OP	15	OP	35	0.914	1.88426	0.09239	73	9.89	<.0001	0.914049	4.01614e-15	3.59514e-12		FBgn0136997	FBtr0164969
FBtr0168283	Diet*Tmp	AG	15	OP	25	0.9133	1.88335	0.1666	73	5.48	<.0001	0.913292	5.71582e-07	5.79839e-05		FBgn0137000	FBtr0164972
FBtr0164250	Diet*Tmp	AG	25	OP	35	0.9133	1.88335	0.1092	73	8.36	<.0001	0.913251	2.9439e-12	1.43782e-09		FBgn0137004	FBtr0164976
FBtr0169312	Diet*Tmp	AG	15	OP	35	0.9126	1.88243	0.1027	73	8.89	<.0001	0.912637	3.00379e-13	1.82859e-10		FBgn0137006	FBtr0164978
FBtr0175428	Diet*Tmp	AG	25	OP	35	0.9125	1.8823	0.1387	73	6.58	<.0001	0.912518	6.22168e-09	1.24324e-06		FBgn0137026	FBtr0164998
FBtr0171575	Diet*Tmp	AG	35	OP	25	0.9124	1.88217	0.1963	73	4.65	<.0001	0.912429	1.45505e-05	0.000810308		FBgn0137038	FBtr0165010
FBtr0161432	Diet*Tmp	AG	15	OP	35	0.9122	1.88191	0.09175	73	9.94	<.0001	0.912197	3.25708e-15	2.8529e-12		FBgn0137043	FBtr0165015
FBtr0162439	Diet*Tmp	AG	15	OP	25	0.912	1.88165	0.09563	73	9.54	<.0001	0.911983	1.8458e-14	1.47603e-11		FBgn0137058	FBtr0165030
FBtr0167749	Diet*Tmp	AG	15	OP	35	0.9119	1.88152	0.1489	73	6.12	<.0001	0.911871	4.18788e-08	6.42201e-06		FBgn0137060	FBtr0165032
FBtr0162041	Diet*Tmp	AG	25	OP	35	0.9114	1.88087	0.1316	73	6.92	<.0001	0.911364	1.44722e-09	3.5065e-07		FBgn0137063	FBtr0165035
FBtr0169031	Diet*Tmp	OP	25	OP	35	0.9114	1.88087	0.2218	73	4.11	0.0001	0.911449	0.000102629	0.00372442		FBgn0137064	FBtr0165036
FBtr0166713	Diet*Tmp	AG	35	OP	25	0.9114	1.88087	0.1019	73	8.94	<.0001	0.911394	2.3932e-13	1.48929e-10		FBgn0137082	FBtr0165054
FBtr0163680	Diet*Tmp	AG	15	AG	35	0.911	1.88035	0.1051	73	8.67	<.0001	0.910991	7.72549e-13	4.32769e-10		FBgn0137086	FBtr0165058
FBtr0163010	Diet*Tmp	AG	15	OP	35	0.9108	1.88009	0.07458	73	12.21	<.0001	0.910846	2.57841e-19	0		FBgn0137087	FBtr0165059
FBtr0174768	Diet*Tmp	OP	15	OP	35	0.9105	1.8797	0.07618	73	11.95	<.0001	0.91045	7.41752e-19	0		FBgn0137090	FBtr0165062
FBtr0169661	Diet*Tmp	OP	15	OP	35	0.9103	1.87944	0.1658	73	5.49	<.0001	0.910344	5.54176e-07	5.64885e-05		FBgn0137103	FBtr0165075
FBtr0164309	Diet*Tmp	AG	15	OP	25	0.9102	1.87931	0.1042	73	8.74	<.0001	0.9102	5.76687e-13	3.31118e-10		FBgn0137104	FBtr0165076
FBtr0167783	Diet*Tmp	AG	25	OP	35	0.9099	1.87892	0.1372	73	6.63	<.0001	0.909857	4.97157e-09	1.0246e-06		FBgn0137112	FBtr0165085
FBtr0170093	Diet*Tmp	AG	25	AG	35	0.9096	1.87852	0.09869	73	9.22	<.0001	0.909557	7.32179e-14	5.11358e-11		FBgn0137113	FBtr0165086
FBtr0170509	Diet*Tmp	AG	35	OP	15	0.9089	1.87761	0.1343	73	6.77	<.0001	0.908903	2.77967e-09	6.17561e-07		FBgn0137115	FBtr0165088
FBtr0163009	Diet*Tmp	AG	15	OP	35	0.9081	1.87657	0.1298	73	7	<.0001	0.908114	1.06193e-09	2.67379e-07		FBgn0137130	FBtr0165103
FBtr0163520	Diet*Tmp	AG	25	OP	35	0.9081	1.87657	0.104	73	8.73	<.0001	0.908079	5.99983e-13	3.43446e-10		FBgn0137147	FBtr0165120
FBtr0161106	Diet*Tmp	AG	35	OP	15	0.9074	1.87566	0.1184	73	7.66	<.0001	0.907362	6.00031e-11	2.12777e-08		FBgn0137151	FBtr0165124
FBtr0172616	Diet*Tmp	AG	25	OP	25	0.9071	1.87527	0.1608	73	5.64	<.0001	0.907127	3.02721e-07	3.41407e-05		FBgn0137152	FBtr0165125
FBtr0165239	Diet*Tmp	AG	15	OP	35	0.9067	1.87475	0.1259	73	7.2	<.0001	0.906706	4.44144e-10	1.24768e-07		FBgn0137165	FBtr0165138
FBtr0160851	Diet*Tmp	AG	35	OP	25	0.9061	1.87397	0.17	73	5.33	<.0001	0.906115	1.04703e-06	9.58057e-05		FBgn0137166	FBtr0165139
FBtr0170845	Diet*Tmp	OP	15	OP	35	0.9058	1.87358	0.1409	73	6.43	<.0001	0.90581	1.17727e-08	2.15813e-06		FBgn0137169	FBtr0165142
FBtr0172961	Diet*Tmp	AG	25	OP	35	0.9053	1.87293	0.1384	73	6.54	<.0001	0.905323	7.25606e-09	1.42164e-06		FBgn0137173	FBtr0165146
FBtr0173159	Diet*Tmp	AG	35	OP	15	0.9046	1.87203	0.1068	73	8.47	<.0001	0.904641	1.86776e-12	9.56971e-10		FBgn0137183	FBtr0165156
FBtr0170840	Diet*Tmp	AG	15	OP	25	0.9045	1.8719	0.164	73	5.52	<.0001	0.904539	4.98861e-07	5.17806e-05		FBgn0137196	FBtr0165169
FBtr0164309	Diet*Tmp	AG	15	AG	25	0.9043	1.87164	0.1042	73	8.68	<.0001	0.904262	7.3791e-13	4.15192e-10		FBgn0137202	FBtr0165175
FBtr0174768	Diet*Tmp	AG	15	AG	35	0.9043	1.87164	0.07522	73	12.02	<.0001	0.904338	5.55768e-19	0		FBgn0137204	FBtr0165177
FBtr0171669	Diet*Tmp	OP	15	OP	35	0.9042	1.87151	0.222	73	4.07	0.0001	0.904237	0.000116376	0.00409856		FBgn0137209	FBtr0165182
FBtr0173763	Diet*Tmp	OP	15	OP	35	0.904	1.87125	0.1308	73	6.91	<.0001	0.904012	1.53012e-09	3.67877e-07		FBgn0137215	FBtr0165188
FBtr0174652	Diet*Tmp	AG	25	OP	35	0.9037	1.87086	0.08765	73	10.31	<.0001	0.903739	6.79732e-16	8.96873e-13		FBgn0137231	FBtr0165204
FBtr0163949	Diet*Tmp	AG	15	AG	35	0.9036	1.87073	0.07408	73	12.2	<.0001	0.903609	2.73431e-19	0		FBgn0137238	FBtr0165211
FBtr0168952	Diet*Tmp	AG	15	AG	35	0.9036	1.87073	0.1631	73	5.54	<.0001	0.903581	4.52057e-07	4.76936e-05		FBgn0137251	FBtr0165224
FBtr0165875	Diet*Tmp	AG	15	OP	35	0.9032	1.87021	0.1299	73	6.95	<.0001	0.903206	1.27579e-09	3.13784e-07		FBgn0137256	FBtr0165229
FBtr0174517	Diet*Tmp	AG	25	AG	35	0.903	1.86995	0.09676	73	9.33	<.0001	0.902995	4.45253e-14	3.24839e-11		FBgn0137264	FBtr0165237
FBtr0169932	Diet*Tmp	OP	15	OP	35	0.9026	1.86943	0.129	73	7	<.0001	0.902597	1.05672e-09	2.66239e-07		FBgn0137269	FBtr0165242
FBtr0174507	Diet*Tmp	AG	15	AG	35	0.9023	1.86904	0.09984	73	9.04	<.0001	0.902339	1.58333e-13	1.02788e-10		FBgn0137294	FBtr0165267
FBtr0167891	Diet*Tmp	AG	35	OP	25	0.9022	1.86891	0.09519	73	9.48	<.0001	0.9022	2.37916e-14	1.85959e-11		FBgn0137315	FBtr0165289
FBtr0163973	Diet*Tmp	OP	15	OP	35	0.9017	1.86827	0.1237	73	7.29	<.0001	0.901654	2.98886e-10	8.80808e-08		FBgn0137317	FBtr0165291
FBtr0174602	Diet*Tmp	AG	15	AG	35	0.9013	1.86775	0.1276	73	7.06	<.0001	0.901327	8.02218e-10	2.09242e-07		FBgn0137318	FBtr0165292
FBtr0174729	Diet*Tmp	AG	15	OP	35	0.9011	1.86749	0.08767	73	10.28	<.0001	0.901142	7.77908e-16	8.96873e-13		FBgn0137336	FBtr0165310
FBtr0166472	Diet*Tmp	OP	15	OP	35	0.9009	1.86723	0.1233	73	7.3	<.0001	0.900896	2.82308e-10	8.38288e-08		FBgn0137345	FBtr0165319
FBtr0168128	Diet*Tmp	AG	35	OP	25	0.9009	1.86723	0.1726	73	5.22	<.0001	0.900932	1.61956e-06	0.000137095		FBgn0137348	FBtr0165322
FBtr0162168	Diet*Tmp	AG	15	AG	25	0.9007	1.86697	0.1045	73	8.62	<.0001	0.900739	9.76644e-13	5.34432e-10		FBgn0137349	FBtr0165323
FBtr0168502	Diet*Tmp	AG	25	OP	15	0.9006	1.86684	0.1059	73	8.5	<.0001	0.900568	1.59652e-12	8.32295e-10		FBgn0137351	FBtr0165325
FBtr0168115	Diet*Tmp	AG	15	OP	35	0.9004	1.86658	0.08643	73	10.42	<.0001	0.900414	4.33155e-16	4.6874e-13		FBgn0137353	FBtr0165327
FBtr0163584	Diet*Tmp	OP	15	OP	35	0.9002	1.86632	0.116	73	7.76	<.0001	0.900227	3.91598e-11	1.4562e-08		FBgn0137354	FBtr0165328
FBtr0175569	Diet*Tmp	AG	35	OP	15	0.9	1.86607	0.08554	73	10.52	<.0001	0.899951	2.80458e-16	4.6874e-13		FBgn0137359	FBtr0165333
FBtr0174268	Diet*Tmp	AG	25	OP	35	0.8999	1.86594	0.09584	73	9.39	<.0001	0.899898	3.47067e-14	2.59377e-11		FBgn0137360	FBtr0165334
FBtr0172954	Diet*Tmp	AG	15	OP	35	0.8998	1.86581	0.06669	73	13.49	<.0001	0.89982	1.62154e-21	0		FBgn0137362	FBtr0165336
FBtr0175414	Diet*Tmp	AG	15	OP	25	0.8995	1.86542	0.1492	73	6.03	<.0001	0.899497	6.17191e-08	8.92797e-06		FBgn0137364	FBtr0165338
FBtr0169625	Diet*Tmp	OP	15	OP	25	0.8988	1.86451	0.1911	73	4.7	<.0001	0.898798	1.18073e-05	0.000685941		FBgn0137368	FBtr0165342
FBtr0166788	Diet*Tmp	AG	35	OP	25	0.8971	1.86232	0.08231	73	10.9	<.0001	0.897076	5.73985e-17	0		FBgn0137369	FBtr0165343
FBtr0173069	Diet*Tmp	OP	15	OP	25	0.8969	1.86206	0.1499	73	5.98	<.0001	0.896899	7.4618e-08	1.04881e-05		FBgn0137370	FBtr0165344
FBtr0173823	Diet*Tmp	AG	35	OP	15	0.8964	1.86142	0.1182	73	7.58	<.0001	0.896356	8.50952e-11	2.90343e-08		FBgn0137372	FBtr0165346
FBtr0170483	Diet*Tmp	AG	25	OP	35	0.8955	1.86025	0.09647	73	9.28	<.0001	0.895462	5.51704e-14	3.94212e-11		FBgn0137379	FBtr0165353
FBtr0165610	Diet*Tmp	AG	25	AG	35	0.8952	1.85987	0.09506	73	9.42	<.0001	0.89523	3.0832e-14	2.32149e-11		FBgn0137381	FBtr0165355
FBtr0169307	Diet*Tmp	AG	25	AG	35	0.8949	1.85948	0.09967	73	8.98	<.0001	0.89494	2.03544e-13	1.28647e-10		FBgn0137392	FBtr0165366
FBtr0163045	Diet*Tmp	AG	15	OP	35	0.8947	1.85922	0.1621	73	5.52	<.0001	0.894678	4.95458e-07	5.14799e-05		FBgn0137403	FBtr0165377
FBtr0174283	Diet*Tmp	AG	35	OP	25	0.8945	1.85897	0.1215	73	7.36	<.0001	0.894508	2.20412e-10	6.73621e-08		FBgn0137411	FBtr0165385
FBtr0164019	Diet*Tmp	AG	15	OP	25	0.8942	1.85858	0.1325	73	6.75	<.0001	0.894229	3.05199e-09	6.70042e-07		FBgn0137428	FBtr0165402
FBtr0160778	Diet*Tmp	AG	15	OP	25	0.8941	1.85845	0.1473	73	6.07	<.0001	0.894134	5.21629e-08	7.73771e-06		FBgn0137437	FBtr0165411
FBtr0173208	Diet*Tmp	AG	35	OP	25	0.894	1.85832	0.1281	73	6.98	<.0001	0.893985	1.15033e-09	2.86602e-07		FBgn0137444	FBtr0165418
FBtr0166999	Diet*Tmp	AG	15	OP	35	0.8938	1.85806	0.08482	73	10.54	<.0001	0.893763	2.61102e-16	4.6874e-13		FBgn0137445	FBtr0165419
FBtr0172188	Diet*Tmp	AG	15	OP	35	0.8935	1.85768	0.08348	73	10.7	<.0001	0.893488	1.30158e-16	0		FBgn0137454	FBtr0165428
FBtr0161635	Diet*Tmp	AG	35	OP	25	0.893	1.85703	0.1463	73	6.11	<.0001	0.892976	4.5183e-08	6.85143e-06		FBgn0137455	FBtr0165429
FBtr0167901	Diet*Tmp	AG	15	OP	35	0.8929	1.8569	0.09385	73	9.51	<.0001	0.892889	2.0386e-14	1.60502e-11		FBgn0137459	FBtr0165433
FBtr0167751	Diet*Tmp	AG	35	OP	25	0.8928	1.85678	0.1938	73	4.61	<.0001	0.892801	1.69959e-05	0.000916572		FBgn0137460	FBtr0165434
FBtr0161578	Diet*Tmp	AG	15	OP	35	0.8924	1.85626	0.08553	73	10.43	<.0001	0.892416	4.04907e-16	4.6874e-13		FBgn0137461	FBtr0165435
FBtr0166698	Diet*Tmp	AG	15	OP	35	0.8922	1.856	0.1455	73	6.13	<.0001	0.892221	4.0154e-08	6.19611e-06		FBgn0137463	FBtr0165437
FBtr0166788	Diet*Tmp	AG	35	OP	15	0.8921	1.85588	0.08231	73	10.84	<.0001	0.892136	7.37864e-17	0		FBgn0137472	FBtr0165446
FBtr0166313	Diet*Tmp	AG	15	OP	25	0.892	1.85575	0.116	73	7.69	<.0001	0.891983	5.38441e-11	1.92975e-08		FBgn0137474	FBtr0165448
FBtr0170842	Diet*Tmp	AG	15	AG	35	0.8919	1.85562	0.1739	73	5.13	<.0001	0.891859	2.30477e-06	0.000182856		FBgn0137475	FBtr0165449
FBtr0171592	Diet*Tmp	AG	15	OP	35	0.8916	1.85523	0.101	73	8.83	<.0001	0.891587	3.90005e-13	2.32219e-10		FBgn0137482	FBtr0165456
FBtr0172654	Diet*Tmp	AG	15	OP	35	0.8916	1.85523	0.1271	73	7.02	<.0001	0.891571	9.70167e-10	2.47139e-07		FBgn0137505	FBtr0165479
FBtr0167637	Diet*Tmp	AG	25	AG	35	0.8914	1.85498	0.1189	73	7.5	<.0001	0.891444	1.22907e-10	4.03067e-08		FBgn0137508	FBtr0165482
FBtr0161675	Diet*Tmp	AG	15	AG	35	0.8912	1.85472	0.237	73	3.76	0.0003	0.891152	0.000339808	0.00917905		FBgn0137523	FBtr0165497
FBtr0175180	Diet*Tmp	AG	15	OP	35	0.891	1.85446	0.106	73	8.41	<.0001	0.890999	2.43637e-12	1.21563e-09		FBgn0137524	FBtr0165498
FBtr0173069	Diet*Tmp	OP	15	OP	35	0.8909	1.85433	0.1499	73	5.94	<.0001	0.890921	8.79234e-08	1.20491e-05		FBgn0137525	FBtr0165499
FBtr0169217	Diet*Tmp	AG	15	AG	25	0.8908	1.8542	0.1119	73	7.96	<.0001	0.890819	1.69281e-11	6.89293e-09		FBgn0137539	FBtr0165513
FBtr0173959	Diet*Tmp	AG	35	OP	25	0.89	1.85318	0.1323	73	6.73	<.0001	0.889993	3.33897e-09	7.25375e-07		FBgn0137542	FBtr0165516
FBtr0172855	Diet*Tmp	OP	15	OP	35	0.8898	1.85292	0.1783	73	4.99	<.0001	0.889793	3.9537e-06	0.000283824		FBgn0137549	FBtr0165523
FBtr0173372	Diet*Tmp	OP	15	OP	25	0.8896	1.85266	0.07518	73	11.83	<.0001	0.889623	1.20057e-18	0		FBgn0137552	FBtr0165526
FBtr0170126	Diet*Tmp	AG	15	OP	35	0.8896	1.85266	0.125	73	7.12	<.0001	0.889634	6.32078e-10	1.70189e-07		FBgn0137569	FBtr0165543
FBtr0162097	Diet*Tmp	AG	25	OP	35	0.8894	1.85241	0.11	73	8.09	<.0001	0.889402	9.71019e-12	4.19166e-09		FBgn0137571	FBtr0165545
FBtr0170947	Diet*Tmp	AG	25	OP	35	0.8893	1.85228	0.1046	73	8.5	<.0001	0.889291	1.62588e-12	8.45376e-10		FBgn0137577	FBtr0165551
FBtr0163009	Diet*Tmp	AG	15	OP	25	0.8892	1.85215	0.1298	73	6.85	<.0001	0.889154	1.97864e-09	4.60473e-07		FBgn0137578	FBtr0165552
FBtr0162660	Diet*Tmp	OP	15	OP	35	0.8892	1.85215	0.1635	73	5.44	<.0001	0.889209	6.76961e-07	6.6687e-05		FBgn0137587	FBtr0165561
FBtr0174510	Diet*Tmp	AG	15	AG	25	0.889	1.85189	0.1261	73	7.05	<.0001	0.889014	8.37347e-10	2.17143e-07		FBgn0137607	FBtr0165581
FBtr0173763	Diet*Tmp	AG	15	OP	25	0.8886	1.85138	0.1308	73	6.79	<.0001	0.888615	2.52416e-09	5.6866e-07		FBgn0137608	FBtr0165582
FBtr0169386	Diet*Tmp	AG	15	OP	25	0.8883	1.85099	0.09945	73	8.93	<.0001	0.888289	2.4974e-13	1.54585e-10		FBgn0137612	FBtr0165586
FBtr0161297	Diet*Tmp	OP	25	OP	35	0.8883	1.85099	0.1391	73	6.39	<.0001	0.888308	1.39034e-08	2.49127e-06		FBgn0137618	FBtr0165592
FBtr0163840	Diet*Tmp	AG	25	OP	15	0.8879	1.85048	0.1562	73	5.68	<.0001	0.887935	2.549e-07	2.95653e-05		FBgn0137619	FBtr0165593
FBtr0174331	Diet*Tmp	AG	15	OP	35	0.8875	1.84997	0.2044	73	4.34	<.0001	0.887548	4.46708e-05	0.00196214		FBgn0137623	FBtr0165597
FBtr0172184	Diet*Tmp	AG	35	OP	25	0.8873	1.84971	0.1366	73	6.49	<.0001	0.887306	8.90781e-09	1.69532e-06		FBgn0137627	FBtr0165601
FBtr0170849	Diet*Tmp	AG	15	OP	25	0.8872	1.84958	0.1029	73	8.62	<.0001	0.887191	9.65904e-13	5.29136e-10		FBgn0137628	FBtr0165602
FBtr0174892	Diet*Tmp	AG	15	OP	35	0.8863	1.84843	0.1085	73	8.17	<.0001	0.886274	6.76106e-12	3.03563e-09		FBgn0137634	FBtr0165608
FBtr0167747	Diet*Tmp	AG	35	OP	25	0.8862	1.8483	0.159	73	5.57	<.0001	0.886217	3.97732e-07	4.28913e-05		FBgn0137647	FBtr0165621
FBtr0164764	Diet*Tmp	AG	25	OP	35	0.886	1.84805	0.1935	73	4.58	<.0001	0.886007	1.87879e-05	0.000992922		FBgn0137661	FBtr0165635
FBtr0174410	Diet*Tmp	AG	35	OP	25	0.8858	1.84779	0.1012	73	8.75	<.0001	0.885805	5.50508e-13	3.17586e-10		FBgn0137663	FBtr0165637
FBtr0169544	Diet*Tmp	AG	25	OP	35	0.8857	1.84766	0.08309	73	10.66	<.0001	0.885699	1.56274e-16	0		FBgn0137680	FBtr0165654
FBtr0168629	Diet*Tmp	AG	35	OP	25	0.8855	1.8474	0.2181	73	4.06	0.0001	0.885514	0.000121679	0.00424083		FBgn0137692	FBtr0165666
FBtr0172176	Diet*Tmp	OP	15	OP	35	0.8852	1.84702	0.08468	73	10.45	<.0001	0.885231	3.70911e-16	4.6874e-13		FBgn0137694	FBtr0165668
FBtr0169241	Diet*Tmp	AG	15	AG	35	0.8851	1.84689	0.1122	73	7.89	<.0001	0.885086	2.2899e-11	9.03983e-09		FBgn0137701	FBtr0165675
FBtr0165672	Diet*Tmp	AG	15	OP	35	0.8839	1.84536	0.1713	73	5.16	<.0001	0.883868	2.04041e-06	0.000165449		FBgn0137704	FBtr0165678
FBtr0171372	Diet*Tmp	AG	15	AG	35	0.8835	1.84485	0.1806	73	4.89	<.0001	0.883495	5.79877e-06	0.00038737		FBgn0137708	FBtr0165682
FBtr0173229	Diet*Tmp	OP	15	OP	35	0.8835	1.84485	0.08432	73	10.48	<.0001	0.883543	3.34717e-16	4.6874e-13		FBgn0137721	FBtr0165695
FBtr0168184	Diet*Tmp	OP	15	OP	35	0.8832	1.84446	0.1211	73	7.29	<.0001	0.88318	2.96085e-10	8.73691e-08		FBgn0137725	FBtr0165699
FBtr0161498	Diet*Tmp	OP	15	OP	35	0.883	1.84421	0.1179	73	7.49	<.0001	0.88298	1.26792e-10	4.14141e-08		FBgn0137729	FBtr0165703
FBtr0173093	Diet*Tmp	AG	35	OP	25	0.883	1.84421	0.09414	73	9.38	<.0001	0.882967	3.63827e-14	2.71376e-11		FBgn0137732	FBtr0165706
FBtr0168482	Diet*Tmp	AG	15	OP	35	0.8824	1.84344	0.1312	73	6.73	<.0001	0.882378	3.34279e-09	7.25913e-07		FBgn0137736	FBtr0165710
FBtr0161969	Diet*Tmp	OP	15	OP	35	0.8819	1.8428	0.1338	73	6.59	<.0001	0.881914	5.87401e-09	1.18263e-06		FBgn0137741	FBtr0165715
FBtr0163483	Diet*Tmp	AG	35	OP	25	0.8814	1.84216	0.1257	73	7.01	<.0001	0.881391	9.84907e-10	2.50357e-07		FBgn0137745	FBtr0165719
FBtr0174913	Diet*Tmp	AG	35	OP	25	0.8813	1.84203	0.09765	73	9.03	<.0001	0.881339	1.66518e-13	1.07386e-10		FBgn0137747	FBtr0165721
FBtr0175353	Diet*Tmp	AG	15	OP	35	0.8803	1.84076	0.1513	73	5.82	<.0001	0.88034	1.47343e-07	1.866e-05		FBgn0137748	FBtr0165722
FBtr0168853	Diet*Tmp	AG	15	OP	35	0.8802	1.84063	0.1121	73	7.85	<.0001	0.880151	2.7003e-11	1.04777e-08		FBgn0137751	FBtr0165725
FBtr0172546	Diet*Tmp	AG	15	OP	35	0.8797	1.83999	0.1217	73	7.23	<.0001	0.879695	3.92982e-10	1.12019e-07		FBgn0137757	FBtr0165732
FBtr0167265	Diet*Tmp	AG	15	AG	35	0.879	1.8391	0.111	73	7.92	<.0001	0.879011	2.00926e-11	8.02732e-09		FBgn0137762	FBtr0165737
FBtr0167782	Diet*Tmp	AG	15	OP	35	0.8787	1.83872	0.1086	73	8.09	<.0001	0.878714	9.63993e-12	4.16495e-09		FBgn0137773	FBtr0165748
FBtr0170007	Diet*Tmp	AG	15	OP	25	0.8784	1.83834	0.1278	73	6.87	<.0001	0.878423	1.77565e-09	4.18479e-07		FBgn0137779	FBtr0165754
FBtr0162168	Diet*Tmp	OP	15	OP	25	0.8778	1.83757	0.1045	73	8.4	<.0001	0.877802	2.52441e-12	1.25486e-09		FBgn0137786	FBtr0165761
FBtr0163509	Diet*Tmp	AG	35	OP	25	0.8777	1.83744	0.1493	73	5.88	<.0001	0.87769	1.13899e-07	1.49986e-05		FBgn0137788	FBtr0165763
FBtr0163424	Diet*Tmp	AG	15	OP	35	0.8775	1.83719	0.134	73	6.55	<.0001	0.877547	7.0518e-09	1.38673e-06		FBgn0137789	FBtr0165764
FBtr0165621	Diet*Tmp	AG	15	AG	25	0.8772	1.83681	0.1069	73	8.2	<.0001	0.877178	5.8286e-12	2.65705e-09		FBgn0137790	FBtr0165765
FBtr0162168	Diet*Tmp	AG	15	AG	35	0.877	1.83655	0.1032	73	8.5	<.0001	0.876987	1.64399e-12	8.53895e-10		FBgn0137799	FBtr0165774
FBtr0167498	Diet*Tmp	AG	15	OP	35	0.877	1.83655	0.1056	73	8.31	<.0001	0.876968	3.72637e-12	1.77696e-09		FBgn0137803	FBtr0165778
FBtr0163012	Diet*Tmp	AG	25	OP	35	0.8767	1.83617	0.1004	73	8.73	<.0001	0.876716	5.85736e-13	3.35887e-10		FBgn0137813	FBtr0165788
FBtr0163218	Diet*Tmp	AG	15	AG	35	0.8766	1.83604	0.1276	73	6.87	<.0001	0.876553	1.8049e-09	4.24445e-07		FBgn0137821	FBtr0165796
FBtr0163796	Diet*Tmp	AG	25	OP	35	0.8766	1.83604	0.1026	73	8.54	<.0001	0.876599	1.33231e-12	7.07206e-10		FBgn0137831	FBtr0165806
FBtr0170337	Diet*Tmp	AG	15	OP	25	0.8765	1.83592	0.1184	73	7.4	<.0001	0.876507	1.84753e-10	5.76953e-08		FBgn0137838	FBtr0165813
FBtr0175433	Diet*Tmp	OP	15	OP	25	0.8762	1.83553	0.158	73	5.54	<.0001	0.876203	4.45865e-07	4.71651e-05		FBgn0137839	FBtr0165814
FBtr0162028	Diet*Tmp	AG	25	OP	35	0.8762	1.83553	0.1723	73	5.09	<.0001	0.876204	2.73469e-06	0.000210076		FBgn0137842	FBtr0165817
FBtr0162028	Diet*Tmp	AG	15	OP	35	0.876	1.83528	0.1723	73	5.08	<.0001	0.875977	2.74872e-06	0.000210951		FBgn0137845	FBtr0165820
FBtr0171618	Diet*Tmp	AG	25	OP	35	0.8756	1.83477	0.1336	73	6.55	<.0001	0.875596	6.95673e-09	1.37022e-06		FBgn0137854	FBtr0165829
FBtr0174530	Diet*Tmp	AG	35	OP	15	0.8753	1.83439	0.2215	73	3.95	0.0002	0.875332	0.000177822	0.00565951		FBgn0137883	FBtr0165858
FBtr0175465	Diet*Tmp	AG	25	OP	35	0.8744	1.83325	0.1188	73	7.36	<.0001	0.874444	2.2176e-10	6.77183e-08		FBgn0137892	FBtr0165867
FBtr0162265	Diet*Tmp	AG	15	OP	35	0.8739	1.83261	0.145	73	6.03	<.0001	0.873914	6.22779e-08	8.99688e-06		FBgn0137897	FBtr0165872
FBtr0172819	Diet*Tmp	AG	35	OP	25	0.8738	1.83248	0.1152	73	7.58	<.0001	0.873785	8.5518e-11	2.91698e-08		FBgn0137900	FBtr0165875
FBtr0165722	Diet*Tmp	AG	15	AG	35	0.8737	1.83236	0.144	73	6.07	<.0001	0.873684	5.27594e-08	7.8152e-06		FBgn0137901	FBtr0165876
FBtr0161498	Diet*Tmp	AG	15	OP	25	0.8735	1.8321	0.1179	73	7.41	<.0001	0.873501	1.79229e-10	5.61829e-08		FBgn0137907	FBtr0165882
FBtr0165571	Diet*Tmp	AG	15	OP	25	0.8727	1.83109	0.223	73	3.91	0.0002	0.872721	0.000201682	0.00622063		FBgn0137908	FBtr0165883
FBtr0165385	Diet*Tmp	AG	25	OP	35	0.8727	1.83109	0.1174	73	7.43	<.0001	0.872697	1.62806e-10	5.16113e-08		FBgn0137910	FBtr0165885
FBtr0173507	Diet*Tmp	AG	35	OP	15	0.8726	1.83096	0.1528	73	5.71	<.0001	0.872601	2.26844e-07	2.68195e-05		FBgn0137911	FBtr0165886
FBtr0161588	Diet*Tmp	AG	25	OP	35	0.872	1.8302	0.1069	73	8.16	<.0001	0.872004	7.06418e-12	3.15767e-09		FBgn0137912	FBtr0165887
FBtr0173738	Diet*Tmp	AG	15	OP	25	0.8717	1.82982	0.122	73	7.14	<.0001	0.871724	5.6048e-10	1.53097e-07		FBgn0137918	FBtr0165893
FBtr0164738	Diet*Tmp	AG	15	OP	35	0.8708	1.82868	0.08633	73	10.09	<.0001	0.870829	1.75729e-15	1.70005e-12		FBgn0137924	FBtr0165899
FBtr0171584	Diet*Tmp	AG	25	OP	15	0.8706	1.82842	0.1877	73	4.64	<.0001	0.870599	1.51002e-05	0.000834259		FBgn0137927	FBtr0165902
FBtr0160828	Diet*Tmp	AG	15	AG	35	0.8705	1.8283	0.1208	73	7.2	<.0001	0.870505	4.36105e-10	1.22814e-07		FBgn0137929	FBtr0165904
FBtr0167578	Diet*Tmp	AG	15	AG	35	0.8702	1.82792	0.09865	73	8.82	<.0001	0.870182	4.03396e-13	2.39362e-10		FBgn0137932	FBtr0165907
FBtr0167466	Diet*Tmp	AG	15	AG	35	0.87	1.82766	0.1038	73	8.38	<.0001	0.869984	2.69287e-12	1.32971e-09		FBgn0137938	FBtr0165913
FBtr0160976	Diet*Tmp	AG	25	OP	35	0.8697	1.82728	0.09651	73	9.01	<.0001	0.869729	1.76993e-13	1.1359e-10		FBgn0137940	FBtr0165916
FBtr0167578	Diet*Tmp	OP	25	OP	35	0.8689	1.82627	0.09991	73	8.7	<.0001	0.868942	6.87684e-13	3.89366e-10		FBgn0137942	FBtr0165918
FBtr0171581	Diet*Tmp	AG	35	OP	25	0.8688	1.82614	0.09996	73	8.69	<.0001	0.868817	7.04723e-13	3.98179e-10		FBgn0137944	FBtr0165920
FBtr0170095	Diet*Tmp	AG	15	OP	25	0.8687	1.82602	0.1334	73	6.51	<.0001	0.86873	8.27598e-09	1.59278e-06		FBgn0137948	FBtr0165924
FBtr0174612	Diet*Tmp	AG	15	OP	25	0.8685	1.82576	0.0993	73	8.75	<.0001	0.868464	5.5835e-13	3.21412e-10		FBgn0137958	FBtr0165934
FBtr0162438	Diet*Tmp	AG	15	OP	35	0.8685	1.82576	0.08332	73	10.42	<.0001	0.868543	4.20579e-16	4.6874e-13		FBgn0137959	FBtr0165935
FBtr0171580	Diet*Tmp	AG	35	OP	15	0.8684	1.82564	0.1407	73	6.17	<.0001	0.868351	3.44566e-08	5.43639e-06		FBgn0137960	FBtr0165936
FBtr0165565	Diet*Tmp	AG	15	OP	35	0.8683	1.82551	0.1279	73	6.79	<.0001	0.868275	2.55361e-09	5.74281e-07		FBgn0137964	FBtr0165940
FBtr0167007	Diet*Tmp	AG	35	OP	15	0.8682	1.82538	0.1369	73	6.34	<.0001	0.868176	1.69475e-08	2.95816e-06		FBgn0137973	FBtr0165949
FBtr0167620	Diet*Tmp	AG	15	OP	35	0.8678	1.82488	0.09165	73	9.47	<.0001	0.867799	2.47811e-14	1.92442e-11		FBgn0137979	FBtr0165955
FBtr0162061	Diet*Tmp	AG	25	OP	35	0.8675	1.8245	0.2201	73	3.94	0.0002	0.867509	0.000183599	0.00579813		FBgn0137980	FBtr0165956
FBtr0168512	Diet*Tmp	AG	15	OP	35	0.8674	1.82437	0.1123	73	7.72	<.0001	0.867381	4.6353e-11	1.69063e-08		FBgn0137981	FBtr0165957
FBtr0174410	Diet*Tmp	AG	35	OP	15	0.8674	1.82437	0.1012	73	8.57	<.0001	0.867441	1.20641e-12	6.46262e-10		FBgn0137982	FBtr0165958
FBtr0171950	Diet*Tmp	AG	15	OP	35	0.8665	1.82323	0.1046	73	8.29	<.0001	0.866544	4.07234e-12	1.9257e-09		FBgn0137988	FBtr0165964
FBtr0175054	Diet*Tmp	AG	15	OP	35	0.8665	1.82323	0.1462	73	5.93	<.0001	0.86649	9.46343e-08	1.28289e-05		FBgn0137989	FBtr0165965
FBtr0165984	Diet*Tmp	AG	25	OP	35	0.8665	1.82323	0.1373	73	6.31	<.0001	0.866498	1.9021e-08	3.26415e-06		FBgn0138000	FBtr0165976
FBtr0166315	Diet*Tmp	AG	35	OP	25	0.8659	1.82248	0.1223	73	7.08	<.0001	0.865919	7.31562e-10	1.93362e-07		FBgn0138004	FBtr0165980
FBtr0173366	Diet*Tmp	AG	25	OP	35	0.8656	1.8221	0.1061	73	8.16	<.0001	0.86558	7.16561e-12	3.19824e-09		FBgn0138008	FBtr0165984
FBtr0162011	Diet*Tmp	AG	15	OP	35	0.8655	1.82197	0.09917	73	8.73	<.0001	0.865528	6.03862e-13	3.45368e-10		FBgn0138010	FBtr0165986
FBtr0165672	Diet*Tmp	AG	25	OP	35	0.8654	1.82184	0.1713	73	5.05	<.0001	0.865434	3.10288e-06	0.000232987		FBgn0138012	FBtr0165988
FBtr0163027	Diet*Tmp	AG	35	OP	25	0.8645	1.82071	0.1104	73	7.83	<.0001	0.864536	2.9292e-11	1.12639e-08		FBgn0138013	FBtr0165989
FBtr0167601	Diet*Tmp	AG	15	OP	35	0.8643	1.82046	0.09164	73	9.43	<.0001	0.864279	2.90732e-14	2.2007e-11		FBgn0138017	FBtr0165993
FBtr0167243	Diet*Tmp	AG	35	OP	15	0.8641	1.8202	0.1178	73	7.34	<.0001	0.864103	2.4695e-10	7.44948e-08		FBgn0138028	FBtr0166004
FBtr0166544	Diet*Tmp	OP	15	OP	35	0.8632	1.81907	0.1331	73	6.49	<.0001	0.863182	9.23683e-09	1.74878e-06		FBgn0138029	FBtr0166005
FBtr0165344	Diet*Tmp	AG	25	OP	35	0.8631	1.81894	0.09475	73	9.11	<.0001	0.863113	1.16083e-13	7.73784e-11		FBgn0138039	FBtr0166015
FBtr0174193	Diet*Tmp	AG	25	OP	15	0.863	1.81882	0.09555	73	9.03	<.0001	0.862957	1.62827e-13	1.05337e-10		FBgn0138046	FBtr0166022
FBtr0166617	Diet*Tmp	AG	25	OP	35	0.8629	1.81869	0.09214	73	9.36	<.0001	0.862859	3.86972e-14	2.8616e-11		FBgn0138047	FBtr0166023
FBtr0172702	Diet*Tmp	AG	15	OP	35	0.8626	1.81831	0.1116	73	7.73	<.0001	0.862557	4.58506e-11	1.67439e-08		FBgn0138048	FBtr0166024
FBtr0166225	Diet*Tmp	AG	35	OP	25	0.8623	1.81793	0.1002	73	8.6	<.0001	0.86229	1.03384e-12	5.6245e-10		FBgn0138051	FBtr0166027
FBtr0164651	Diet*Tmp	AG	35	OP	15	0.8619	1.81743	0.06808	73	12.66	<.0001	0.861934	4.28262e-20	0		FBgn0138052	FBtr0166028
FBtr0165737	Diet*Tmp	AG	35	OP	25	0.8618	1.8173	0.1599	73	5.39	<.0001	0.861797	8.29697e-07	7.89799e-05		FBgn0138054	FBtr0166030
FBtr0161189	Diet*Tmp	AG	15	OP	35	0.8617	1.81718	0.06188	73	13.92	<.0001	0.861673	3.0669e-22	0		FBgn0138062	FBtr0166038
FBtr0174347	Diet*Tmp	AG	15	OP	35	0.8615	1.81693	0.1132	73	7.61	<.0001	0.861532	7.62044e-11	2.63255e-08		FBgn0138065	FBtr0166041
FBtr0168553	Diet*Tmp	AG	25	OP	35	0.8615	1.81693	0.149	73	5.78	<.0001	0.861549	1.71558e-07	2.12214e-05		FBgn0138068	FBtr0166044
FBtr0168107	Diet*Tmp	AG	15	AG	35	0.8612	1.81655	0.1033	73	8.34	<.0001	0.861189	3.26399e-12	1.57806e-09		FBgn0138075	FBtr0166051
FBtr0172473	Diet*Tmp	AG	15	OP	25	0.8611	1.81642	0.1132	73	7.61	<.0001	0.861128	7.67952e-11	2.64999e-08		FBgn0138092	FBtr0166068
FBtr0168158	Diet*Tmp	AG	15	OP	35	0.8611	1.81642	0.1479	73	5.82	<.0001	0.861069	1.44176e-07	1.83246e-05		FBgn0138095	FBtr0166071
FBtr0163840	Diet*Tmp	AG	25	OP	35	0.8609	1.81617	0.1562	73	5.51	<.0001	0.860866	5.12502e-07	5.29459e-05		FBgn0138096	FBtr0166072
FBtr0171326	Diet*Tmp	AG	15	OP	35	0.8608	1.81605	0.1272	73	6.77	<.0001	0.860771	2.82812e-09	6.26728e-07		FBgn0138100	FBtr0166076
FBtr0175263	Diet*Tmp	AG	35	OP	15	0.8608	1.81605	0.1038	73	8.29	<.0001	0.860847	3.99649e-12	1.89387e-09		FBgn0138101	FBtr0166077
FBtr0165042	Diet*Tmp	AG	25	AG	35	0.8607	1.81592	0.09976	73	8.63	<.0001	0.860725	9.29973e-13	5.11346e-10		FBgn0138107	FBtr0166083
FBtr0163377	Diet*Tmp	AG	15	OP	35	0.8605	1.81567	0.1505	73	5.72	<.0001	0.860477	2.21679e-07	2.63112e-05		FBgn0138110	FBtr0166086
FBtr0165637	Diet*Tmp	AG	15	OP	35	0.8603	1.81542	0.1065	73	8.07	<.0001	0.860278	1.01953e-11	4.38125e-09		FBgn0138112	FBtr0166088
FBtr0175433	Diet*Tmp	AG	25	OP	35	0.8603	1.81542	0.158	73	5.44	<.0001	0.860334	6.66629e-07	6.58495e-05		FBgn0138122	FBtr0166098
FBtr0174667	Diet*Tmp	AG	15	OP	35	0.8592	1.81403	0.1156	73	7.43	<.0001	0.859168	1.63977e-10	5.19495e-08		FBgn0138124	FBtr0166100
FBtr0172176	Diet*Tmp	AG	25	OP	35	0.8588	1.81353	0.08468	73	10.14	<.0001	0.858781	1.39307e-15	1.30439e-12		FBgn0138125	FBtr0166101
FBtr0162142	Diet*Tmp	AG	25	OP	35	0.8586	1.81328	0.09196	73	9.34	<.0001	0.858551	4.36559e-14	3.18775e-11		FBgn0138137	FBtr0166113
FBtr0165588	Diet*Tmp	AG	15	AG	35	0.8584	1.81303	0.07446	73	11.53	<.0001	0.858353	4.22394e-18	0		FBgn0138138	FBtr0166114
FBtr0162769	Diet*Tmp	AG	35	OP	25	0.8583	1.8129	0.1185	73	7.25	<.0001	0.858348	3.6288e-10	1.04444e-07		FBgn0138142	FBtr0166118
FBtr0169220	Diet*Tmp	AG	15	OP	25	0.8581	1.81265	0.1305	73	6.58	<.0001	0.85812	6.30377e-09	1.25756e-06		FBgn0138148	FBtr0166124
FBtr0171417	Diet*Tmp	AG	15	AG	35	0.8581	1.81265	0.09314	73	9.21	<.0001	0.858099	7.42926e-14	5.16683e-11		FBgn0138154	FBtr0166130
FBtr0170222	Diet*Tmp	AG	25	OP	15	0.8581	1.81265	0.1125	73	7.63	<.0001	0.858146	7.02717e-11	2.44909e-08		FBgn0138159	FBtr0166135
FBtr0164270	Diet*Tmp	AG	35	OP	25	0.858	1.81252	0.1582	73	5.42	<.0001	0.858038	7.24215e-07	7.05282e-05		FBgn0138163	FBtr0166139
FBtr0168350	Diet*Tmp	AG	25	OP	35	0.8579	1.8124	0.1712	73	5.01	<.0001	0.857923	3.63932e-06	0.000265269		FBgn0138183	FBtr0166159
FBtr0162730	Diet*Tmp	AG	15	OP	25	0.8576	1.81202	0.1164	73	7.37	<.0001	0.857626	2.13083e-10	6.537e-08		FBgn0138185	FBtr0166161
FBtr0162495	Diet*Tmp	AG	15	AG	35	0.8576	1.81202	0.09891	73	8.67	<.0001	0.857556	7.75266e-13	4.34157e-10		FBgn0138188	FBtr0166164
FBtr0166605	Diet*Tmp	AG	35	OP	25	0.8575	1.8119	0.1679	73	5.11	<.0001	0.857507	2.50907e-06	0.000195873		FBgn0138190	FBtr0166166
FBtr0171690	Diet*Tmp	AG	15	OP	35	0.8568	1.81102	0.07933	73	10.8	<.0001	0.856784	8.66052e-17	0		FBgn0138192	FBtr0166168
FBtr0171229	Diet*Tmp	AG	35	OP	25	0.8566	1.81077	0.1393	73	6.15	<.0001	0.856564	3.75679e-08	5.85121e-06		FBgn0138210	FBtr0166186
FBtr0168484	Diet*Tmp	OP	15	OP	35	0.8565	1.81064	0.1221	73	7.01	<.0001	0.856489	9.89511e-10	2.51337e-07		FBgn0138215	FBtr0166191
FBtr0165875	Diet*Tmp	AG	25	AG	35	0.8565	1.81064	0.1283	73	6.68	<.0001	0.85652	4.1108e-09	8.69392e-07		FBgn0138229	FBtr0166205
FBtr0173353	Diet*Tmp	AG	35	OP	15	0.8565	1.81064	0.1185	73	7.23	<.0001	0.856534	3.96395e-10	1.12886e-07		FBgn0138230	FBtr0166206
FBtr0174557	Diet*Tmp	OP	15	OP	35	0.8564	1.81051	0.07084	73	12.09	<.0001	0.856404	4.25137e-19	0		FBgn0138248	FBtr0166224
FBtr0167839	Diet*Tmp	AG	15	OP	35	0.8563	1.81039	0.1566	73	5.47	<.0001	0.856264	6.05163e-07	6.07868e-05		FBgn0138249	FBtr0166225
FBtr0161449	Diet*Tmp	AG	15	OP	35	0.8562	1.81026	0.1486	73	5.76	<.0001	0.856196	1.83755e-07	2.2486e-05		FBgn0138250	FBtr0166226
FBtr0167020	Diet*Tmp	AG	25	OP	35	0.8562	1.81026	0.1106	73	7.74	<.0001	0.856162	4.28202e-11	1.5762e-08		FBgn0138252	FBtr0166228
FBtr0168479	Diet*Tmp	OP	15	OP	25	0.8561	1.81014	0.1288	73	6.65	<.0001	0.856136	4.65722e-09	9.68263e-07		FBgn0138254	FBtr0166230
FBtr0162459	Diet*Tmp	AG	25	OP	35	0.856	1.81001	0.08497	73	10.07	<.0001	0.856007	1.85998e-15	1.70005e-12		FBgn0138255	FBtr0166231
FBtr0168213	Diet*Tmp	OP	15	OP	35	0.8556	1.80951	0.1037	73	8.25	<.0001	0.855614	4.71779e-12	2.19976e-09		FBgn0138258	FBtr0166234
FBtr0164738	Diet*Tmp	AG	25	OP	35	0.8554	1.80926	0.08633	73	9.91	<.0001	0.855382	3.76608e-15	3.22921e-12		FBgn0138270	FBtr0166246
FBtr0166473	Diet*Tmp	AG	15	OP	35	0.8552	1.80901	0.08403	73	10.18	<.0001	0.85519	1.20076e-15	1.30439e-12		FBgn0138279	FBtr0166255
FBtr0167095	Diet*Tmp	AG	25	OP	35	0.855	1.80876	0.1438	73	5.94	<.0001	0.855023	8.76838e-08	1.20233e-05		FBgn0138281	FBtr0166257
FBtr0173069	Diet*Tmp	AG	15	AG	35	0.8543	1.80788	0.148	73	5.77	<.0001	0.854299	1.77534e-07	2.18475e-05		FBgn0138290	FBtr0166266
FBtr0168509	Diet*Tmp	AG	25	OP	15	0.8539	1.80738	0.1246	73	6.85	<.0001	0.853879	1.93934e-09	4.52324e-07		FBgn0138296	FBtr0166272
FBtr0173815	Diet*Tmp	AG	35	OP	15	0.8539	1.80738	0.09622	73	8.87	<.0001	0.853887	3.20017e-13	1.94089e-10		FBgn0138297	FBtr0166273
FBtr0166943	Diet*Tmp	AG	15	AG	25	0.8537	1.80713	0.1446	73	5.9	<.0001	0.853696	1.03944e-07	1.38856e-05		FBgn0138319	FBtr0166295
FBtr0170012	Diet*Tmp	AG	35	OP	15	0.8535	1.80688	0.2046	73	4.17	<.0001	0.853493	8.25222e-05	0.00315195		FBgn0138321	FBtr0166297
FBtr0162067	Diet*Tmp	OP	15	OP	35	0.8533	1.80663	0.09097	73	9.38	<.0001	0.853318	3.62547e-14	2.71376e-11		FBgn0138323	FBtr0166299
FBtr0163010	Diet*Tmp	AG	15	AG	35	0.8528	1.806	0.07364	73	11.58	<.0001	0.852788	3.39894e-18	0		FBgn0138326	FBtr0166302
FBtr0169853	Diet*Tmp	AG	25	AG	35	0.8527	1.80588	0.1305	73	6.54	<.0001	0.85271	7.48192e-09	1.45973e-06		FBgn0138336	FBtr0166312
FBtr0170995	Diet*Tmp	AG	35	OP	25	0.8525	1.80563	0.1383	73	6.17	<.0001	0.852464	3.51265e-08	5.52667e-06		FBgn0138337	FBtr0166313
FBtr0175055	Diet*Tmp	AG	35	OP	25	0.8521	1.80513	0.1057	73	8.06	<.0001	0.852053	1.07908e-11	4.60893e-09		FBgn0138339	FBtr0166315
FBtr0161522	Diet*Tmp	AG	15	OP	25	0.852	1.805	0.1312	73	6.49	<.0001	0.852002	8.99516e-09	1.71004e-06		FBgn0138343	FBtr0166319
FBtr0168949	Diet*Tmp	AG	25	OP	35	0.8518	1.80475	0.08279	73	10.29	<.0001	0.85177	7.49142e-16	8.96873e-13		FBgn0138355	FBtr0166331
FBtr0168213	Diet*Tmp	AG	15	OP	25	0.8511	1.80388	0.1037	73	8.21	<.0001	0.851107	5.69471e-12	2.60352e-09		FBgn0138361	FBtr0166337
FBtr0163693	Diet*Tmp	AG	15	OP	35	0.8511	1.80388	0.172	73	4.95	<.0001	0.851111	4.66252e-06	0.000324631		FBgn0138362	FBtr0166338
FBtr0169033	Diet*Tmp	OP	15	OP	35	0.8509	1.80363	0.1224	73	6.95	<.0001	0.850867	1.29474e-09	3.17842e-07		FBgn0138363	FBtr0166339
FBtr0172702	Diet*Tmp	AG	25	OP	35	0.8504	1.803	0.1116	73	7.62	<.0001	0.850411	7.33301e-11	2.54305e-08		FBgn0138364	FBtr0166340
FBtr0169423	Diet*Tmp	AG	35	OP	25	0.8502	1.80275	0.1523	73	5.58	<.0001	0.850169	3.82197e-07	4.14793e-05		FBgn0138366	FBtr0166342
FBtr0175546	Diet*Tmp	AG	35	OP	15	0.8493	1.80163	0.1073	73	7.91	<.0001	0.849293	2.06219e-11	8.21897e-09		FBgn0138372	FBtr0166348
FBtr0164738	Diet*Tmp	OP	15	OP	35	0.8489	1.80113	0.08633	73	9.83	<.0001	0.84889	5.19182e-15	4.69128e-12		FBgn0138373	FBtr0166349
FBtr0167715	Diet*Tmp	AG	35	OP	15	0.8488	1.801	0.116	73	7.32	<.0001	0.848823	2.64905e-10	7.92584e-08		FBgn0138406	FBtr0166382
FBtr0164122	Diet*Tmp	AG	15	OP	25	0.8485	1.80063	0.159	73	5.33	<.0001	0.848489	1.02878e-06	9.43982e-05		FBgn0138412	FBtr0166388
FBtr0167875	Diet*Tmp	AG	15	OP	35	0.8483	1.80038	0.09425	73	9	<.0001	0.848341	1.85245e-13	1.18132e-10		FBgn0138413	FBtr0166389
FBtr0166086	Diet*Tmp	OP	15	OP	35	0.8483	1.80038	0.1201	73	7.06	<.0001	0.848258	8.02753e-10	2.09356e-07		FBgn0138416	FBtr0166392
FBtr0171669	Diet*Tmp	AG	15	OP	35	0.8476	1.7995	0.222	73	3.82	0.0003	0.847592	0.000279645	0.00794453		FBgn0138420	FBtr0166396
FBtr0163947	Diet*Tmp	AG	15	OP	35	0.8474	1.79926	0.1314	73	6.45	<.0001	0.847381	1.07486e-08	1.99596e-06		FBgn0138424	FBtr0166400
FBtr0171575	Diet*Tmp	AG	15	OP	25	0.8473	1.79913	0.1988	73	4.26	<.0001	0.847333	5.97378e-05	0.00245699		FBgn0138425	FBtr0166401
FBtr0164309	Diet*Tmp	AG	15	AG	35	0.8472	1.79901	0.1029	73	8.24	<.0001	0.847243	5.03697e-12	2.33338e-09		FBgn0138427	FBtr0166403
FBtr0168512	Diet*Tmp	AG	25	OP	35	0.8468	1.79851	0.1123	73	7.54	<.0001	0.846782	1.02267e-10	3.41913e-08		FBgn0138440	FBtr0166416
FBtr0172700	Diet*Tmp	AG	15	OP	35	0.8465	1.79813	0.0842	73	10.05	<.0001	0.846463	2.03776e-15	2.09028e-12		FBgn0138444	FBtr0166420
FBtr0166094	Diet*Tmp	AG	15	OP	25	0.8463	1.79788	0.1299	73	6.51	<.0001	0.846268	8.15537e-09	1.57289e-06		FBgn0138452	FBtr0166428
FBtr0166413	Diet*Tmp	AG	15	OP	25	0.846	1.79751	0.158	73	5.35	<.0001	0.845999	9.51026e-07	8.84429e-05		FBgn0138458	FBtr0166434
FBtr0172960	Diet*Tmp	OP	15	OP	25	0.846	1.79751	0.1505	73	5.62	<.0001	0.846003	3.28387e-07	3.65518e-05		FBgn0138459	FBtr0166435
FBtr0169534	Diet*Tmp	AG	15	OP	25	0.8459	1.79739	0.128	73	6.61	<.0001	0.845903	5.53212e-09	1.12255e-06		FBgn0138466	FBtr0166442
FBtr0162061	Diet*Tmp	OP	25	OP	35	0.8455	1.79689	0.2201	73	3.84	0.0003	0.845483	0.000258277	0.00748707		FBgn0138471	FBtr0166447
FBtr0167067	Diet*Tmp	OP	15	OP	35	0.8453	1.79664	0.1043	73	8.1	<.0001	0.845346	9.02734e-12	3.92623e-09		FBgn0138483	FBtr0166459
FBtr0172473	Diet*Tmp	AG	15	OP	35	0.845	1.79626	0.1132	73	7.46	<.0001	0.845006	1.41859e-10	4.57081e-08		FBgn0138485	FBtr0166461
FBtr0166094	Diet*Tmp	AG	15	OP	35	0.845	1.79626	0.1299	73	6.5	<.0001	0.844966	8.50698e-09	1.63035e-06		FBgn0138488	FBtr0166464
FBtr0162438	Diet*Tmp	OP	15	OP	35	0.8445	1.79564	0.08332	73	10.14	<.0001	0.844505	1.42841e-15	1.30439e-12		FBgn0138489	FBtr0166465
FBtr0164217	Diet*Tmp	AG	15	AG	35	0.8443	1.79539	0.1561	73	5.41	<.0001	0.844313	7.70137e-07	7.42505e-05		FBgn0138491	FBtr0166467
FBtr0161265	Diet*Tmp	AG	15	AG	35	0.8442	1.79527	0.2098	73	4.02	0.0001	0.844187	0.000138566	0.00468454		FBgn0138493	FBtr0166469
FBtr0163302	Diet*Tmp	AG	35	OP	25	0.8442	1.79527	0.1127	73	7.49	<.0001	0.844232	1.27809e-10	4.16919e-08		FBgn0138496	FBtr0166472
FBtr0174629	Diet*Tmp	AG	35	OP	25	0.8442	1.79527	0.1196	73	7.06	<.0001	0.844218	8.07582e-10	2.10498e-07		FBgn0138497	FBtr0166473
FBtr0170352	Diet*Tmp	AG	35	OP	25	0.8442	1.79527	0.1961	73	4.3	<.0001	0.844164	5.12464e-05	0.00218261		FBgn0138500	FBtr0166476
FBtr0167265	Diet*Tmp	AG	15	OP	35	0.8438	1.79477	0.1124	73	7.51	<.0001	0.843846	1.19151e-10	3.92197e-08		FBgn0138511	FBtr0166487
FBtr0166704	Diet*Tmp	AG	25	OP	35	0.8438	1.79477	0.09172	73	9.2	<.0001	0.84376	7.87937e-14	5.44003e-11		FBgn0138515	FBtr0166491
FBtr0165796	Diet*Tmp	AG	35	OP	25	0.8438	1.79477	0.1026	73	8.22	<.0001	0.84382	5.371e-12	2.47177e-09		FBgn0138516	FBtr0166492
FBtr0168486	Diet*Tmp	AG	25	AG	35	0.8436	1.79452	0.1187	73	7.11	<.0001	0.843641	6.58766e-10	1.76488e-07		FBgn0138519	FBtr0166495
FBtr0161711	Diet*Tmp	AG	15	OP	25	0.8433	1.79415	0.09355	73	9.01	<.0001	0.843267	1.75375e-13	1.12523e-10		FBgn0138520	FBtr0166496
FBtr0173913	Diet*Tmp	OP	15	OP	35	0.8427	1.7934	0.1454	73	5.79	<.0001	0.842729	1.6229e-07	2.02474e-05		FBgn0138521	FBtr0166497
FBtr0162989	Diet*Tmp	AG	25	OP	35	0.8426	1.79328	0.1545	73	5.45	<.0001	0.842613	6.4153e-07	6.38222e-05		FBgn0138522	FBtr0166498
FBtr0175101	Diet*Tmp	AG	15	OP	25	0.8425	1.79315	0.08261	73	10.2	<.0001	0.842489	1.09689e-15	8.96873e-13		FBgn0138523	FBtr0166499
FBtr0171603	Diet*Tmp	AG	15	OP	35	0.8424	1.79303	0.1061	73	7.94	<.0001	0.842387	1.83465e-11	7.40177e-09		FBgn0138524	FBtr0166500
FBtr0169852	Diet*Tmp	OP	15	OP	35	0.8421	1.79266	0.1399	73	6.02	<.0001	0.842103	6.48202e-08	9.30591e-06		FBgn0138526	FBtr0166502
FBtr0170842	Diet*Tmp	AG	25	OP	35	0.8418	1.79228	0.1761	73	4.78	<.0001	0.841842	8.80476e-06	0.000542671		FBgn0138529	FBtr0166505
FBtr0174331	Diet*Tmp	AG	25	OP	35	0.8418	1.79228	0.2044	73	4.12	<.0001	0.841827	9.91986e-05	0.00362791		FBgn0138536	FBtr0166512
FBtr0168811	Diet*Tmp	AG	35	OP	25	0.8418	1.79228	0.09292	73	9.06	<.0001	0.841832	1.44057e-13	9.40954e-11		FBgn0138543	FBtr0166519
FBtr0173093	Diet*Tmp	AG	35	OP	15	0.8416	1.79204	0.09414	73	8.94	<.0001	0.841585	2.41893e-13	1.5044e-10		FBgn0138553	FBtr0166529
FBtr0166287	Diet*Tmp	AG	35	OP	25	0.8416	1.79204	0.1194	73	7.05	<.0001	0.841611	8.4574e-10	2.19061e-07		FBgn0138556	FBtr0166532
FBtr0174474	Diet*Tmp	AG	15	OP	25	0.841	1.79129	0.0788	73	10.67	<.0001	0.840973	1.48026e-16	0		FBgn0138566	FBtr0166542
FBtr0162142	Diet*Tmp	AG	15	OP	35	0.8409	1.79117	0.09196	73	9.15	<.0001	0.840942	9.95815e-14	6.7351e-11		FBgn0138568	FBtr0166544
FBtr0162097	Diet*Tmp	AG	15	OP	35	0.8407	1.79092	0.11	73	7.64	<.0001	0.840671	6.58868e-11	2.31315e-08		FBgn0138570	FBtr0166546
FBtr0163509	Diet*Tmp	AG	15	OP	25	0.8403	1.79042	0.1512	73	5.56	<.0001	0.840314	4.19816e-07	4.48626e-05		FBgn0138575	FBtr0166551
FBtr0175370	Diet*Tmp	AG	35	OP	25	0.8402	1.7903	0.1056	73	7.95	<.0001	0.840239	1.71416e-11	6.9702e-09		FBgn0138591	FBtr0166567
FBtr0174759	Diet*Tmp	AG	15	OP	35	0.8401	1.79017	0.1157	73	7.26	<.0001	0.840059	3.41652e-10	9.90654e-08		FBgn0138596	FBtr0166572
FBtr0167578	Diet*Tmp	AG	25	AG	35	0.8401	1.79017	0.09865	73	8.52	<.0001	0.84013	1.50656e-12	7.89874e-10		FBgn0138607	FBtr0166583
FBtr0173521	Diet*Tmp	AG	35	OP	25	0.8401	1.79017	0.1407	73	5.97	<.0001	0.840055	7.85442e-08	1.09609e-05		FBgn0138611	FBtr0166587
FBtr0167747	Diet*Tmp	AG	15	OP	25	0.84	1.79005	0.161	73	5.22	<.0001	0.839996	1.64633e-06	0.000138962		FBgn0138615	FBtr0166591
FBtr0160864	Diet*Tmp	AG	35	OP	25	0.84	1.79005	0.1821	73	4.61	<.0001	0.84001	1.65842e-05	0.00089867		FBgn0138616	FBtr0166592
FBtr0168259	Diet*Tmp	AG	25	OP	35	0.8397	1.78968	0.155	73	5.42	<.0001	0.839688	7.37156e-07	7.16075e-05		FBgn0138622	FBtr0166598
FBtr0165563	Diet*Tmp	AG	25	OP	25	0.8394	1.78931	0.1454	73	5.77	<.0001	0.839397	1.75789e-07	2.16641e-05		FBgn0138624	FBtr0166600
FBtr0169938	Diet*Tmp	AG	25	OP	35	0.8394	1.78931	0.1432	73	5.86	<.0001	0.839419	1.23722e-07	1.6089e-05		FBgn0138627	FBtr0166603
FBtr0170113	Diet*Tmp	AG	15	OP	35	0.8393	1.78918	0.123	73	6.83	<.0001	0.83928	2.1918e-09	5.03468e-07		FBgn0138628	FBtr0166604
FBtr0171575	Diet*Tmp	AG	25	OP	25	0.8392	1.78906	0.1988	73	4.22	<.0001	0.839167	6.91742e-05	0.00274977		FBgn0138629	FBtr0166605
FBtr0168511	Diet*Tmp	AG	15	OP	35	0.8389	1.78869	0.1209	73	6.94	<.0001	0.838945	1.34451e-09	3.28601e-07		FBgn0138630	FBtr0166606
FBtr0174602	Diet*Tmp	AG	15	OP	25	0.8384	1.78807	0.1293	73	6.49	<.0001	0.838436	9.21389e-09	1.745e-06		FBgn0138631	FBtr0166607
FBtr0161503	Diet*Tmp	AG	15	OP	35	0.8383	1.78794	0.1079	73	7.77	<.0001	0.838278	3.78774e-11	1.41315e-08		FBgn0138633	FBtr0166609
FBtr0174088	Diet*Tmp	AG	35	OP	25	0.8382	1.78782	0.06899	73	12.15	<.0001	0.838222	3.33039e-19	0		FBgn0138641	FBtr0166617
FBtr0173913	Diet*Tmp	AG	25	AG	35	0.838	1.78757	0.1436	73	5.83	<.0001	0.837961	1.3749e-07	1.76047e-05		FBgn0138645	FBtr0166621
FBtr0171584	Diet*Tmp	AG	25	OP	25	0.8379	1.78745	0.1877	73	4.46	<.0001	0.837945	2.8736e-05	0.00138873		FBgn0138648	FBtr0166624
FBtr0163932	Diet*Tmp	AG	25	OP	35	0.8378	1.78732	0.1941	73	4.32	<.0001	0.837797	4.90652e-05	0.00210993		FBgn0138651	FBtr0166627
FBtr0167902	Diet*Tmp	AG	25	OP	15	0.8377	1.7872	0.1327	73	6.31	<.0001	0.837725	1.91302e-08	3.28072e-06		FBgn0138658	FBtr0166634
FBtr0164320	Diet*Tmp	AG	25	OP	35	0.8377	1.7872	0.1239	73	6.76	<.0001	0.837684	2.85933e-09	6.32914e-07		FBgn0138669	FBtr0166645
FBtr0173521	Diet*Tmp	AG	35	OP	15	0.8375	1.78695	0.1407	73	5.95	<.0001	0.837509	8.46146e-08	1.1669e-05		FBgn0138670	FBtr0166646
FBtr0168484	Diet*Tmp	AG	15	AG	35	0.8371	1.78646	0.1206	73	6.94	<.0001	0.837146	1.3399e-09	3.27622e-07		FBgn0138672	FBtr0166648
FBtr0171207	Diet*Tmp	AG	15	OP	35	0.8371	1.78646	0.1895	73	4.42	<.0001	0.837078	3.40395e-05	0.00158682		FBgn0138698	FBtr0166674
FBtr0165988	Diet*Tmp	AG	35	OP	15	0.8362	1.78534	0.1401	73	5.97	<.0001	0.836219	7.91689e-08	1.1034e-05		FBgn0138700	FBtr0166676
FBtr0169567	Diet*Tmp	AG	25	AG	35	0.8361	1.78522	0.07296	73	11.46	<.0001	0.83609	5.59278e-18	0		FBgn0138714	FBtr0166690
FBtr0164764	Diet*Tmp	OP	15	OP	35	0.8358	1.78485	0.1935	73	4.32	<.0001	0.835821	4.85262e-05	0.00209207		FBgn0138736	FBtr0166712
FBtr0168171	Diet*Tmp	AG	15	OP	35	0.8355	1.78448	0.0923	73	9.05	<.0001	0.835524	1.48792e-13	9.70007e-11		FBgn0138737	FBtr0166713
FBtr0168800	Diet*Tmp	AG	35	OP	15	0.8355	1.78448	0.1238	73	6.75	<.0001	0.835473	3.03437e-09	6.66549e-07		FBgn0138741	FBtr0166717
FBtr0167783	Diet*Tmp	AG	15	AG	35	0.8354	1.78435	0.1355	73	6.17	<.0001	0.835413	3.49298e-08	5.50066e-06		FBgn0138750	FBtr0166726
FBtr0162555	Diet*Tmp	AG	15	OP	25	0.8352	1.7841	0.1624	73	5.14	<.0001	0.835186	2.20137e-06	0.000176127		FBgn0138766	FBtr0166742
FBtr0166596	Diet*Tmp	AG	35	OP	25	0.835	1.78386	0.1468	73	5.69	<.0001	0.834993	2.50329e-07	2.91275e-05		FBgn0138767	FBtr0166743
FBtr0161418	Diet*Tmp	AG	35	OP	15	0.8349	1.78373	0.09835	73	8.49	<.0001	0.834944	1.6925e-12	8.76377e-10		FBgn0138771	FBtr0166747
FBtr0169312	Diet*Tmp	AG	15	OP	25	0.8347	1.78349	0.1027	73	8.13	<.0001	0.834669	8.0288e-12	3.54057e-09		FBgn0138775	FBtr0166751
FBtr0163563	Diet*Tmp	AG	15	OP	35	0.8342	1.78287	0.1145	73	7.29	<.0001	0.834233	3.05253e-10	8.97123e-08		FBgn0138778	FBtr0166754
FBtr0165433	Diet*Tmp	AG	35	OP	25	0.8342	1.78287	0.1068	73	7.81	<.0001	0.834177	3.14743e-11	1.19979e-08		FBgn0138791	FBtr0166767
FBtr0175112	Diet*Tmp	AG	25	AG	35	0.834	1.78262	0.1079	73	7.73	<.0001	0.833963	4.49739e-11	1.64657e-08		FBgn0138792	FBtr0166768
FBtr0172855	Diet*Tmp	AG	15	AG	35	0.8338	1.78237	0.176	73	4.74	<.0001	0.833776	1.04408e-05	0.000622069		FBgn0138794	FBtr0166770
FBtr0174009	Diet*Tmp	AG	15	AG	35	0.8337	1.78225	0.1546	73	5.39	<.0001	0.833741	8.22674e-07	7.8421e-05		FBgn0138797	FBtr0166773
FBtr0161610	Diet*Tmp	OP	15	OP	35	0.8335	1.782	0.122	73	6.83	<.0001	0.833546	2.11265e-09	4.87761e-07		FBgn0138802	FBtr0166778
FBtr0170691	Diet*Tmp	AG	15	OP	35	0.8333	1.78176	0.1229	73	6.78	<.0001	0.833279	2.64686e-09	5.92103e-07		FBgn0138808	FBtr0166784
FBtr0172886	Diet*Tmp	AG	25	OP	35	0.8332	1.78163	0.1759	73	4.74	<.0001	0.833176	1.0438e-05	0.000621936		FBgn0138809	FBtr0166785
FBtr0163973	Diet*Tmp	OP	15	OP	25	0.8328	1.78114	0.1237	73	6.73	<.0001	0.832811	3.21869e-09	7.01962e-07		FBgn0138810	FBtr0166786
FBtr0169502	Diet*Tmp	AG	35	OP	15	0.8325	1.78077	0.08322	73	10	<.0001	0.832488	2.50928e-15	2.47088e-12		FBgn0138811	FBtr0166787
FBtr0164217	Diet*Tmp	AG	15	OP	25	0.8323	1.78052	0.1581	73	5.26	<.0001	0.832342	1.36113e-06	0.000118986		FBgn0138812	FBtr0166788
FBtr0169544	Diet*Tmp	AG	25	AG	35	0.8322	1.7804	0.08205	73	10.14	<.0001	0.832178	1.38748e-15	1.30439e-12		FBgn0138813	FBtr0166789
FBtr0165042	Diet*Tmp	AG	25	OP	35	0.8321	1.78027	0.101	73	8.24	<.0001	0.832146	5.06063e-12	2.34341e-09		FBgn0138814	FBtr0166790
FBtr0161697	Diet*Tmp	AG	15	OP	35	0.832	1.78015	0.1158	73	7.19	<.0001	0.832049	4.66762e-10	1.30365e-07		FBgn0138815	FBtr0166791
FBtr0173588	Diet*Tmp	OP	15	OP	35	0.8315	1.77953	0.124	73	6.7	<.0001	0.831533	3.66557e-09	7.86394e-07		FBgn0138822	FBtr0166798
FBtr0173985	Diet*Tmp	AG	25	OP	25	0.8309	1.77879	0.1501	73	5.53	<.0001	0.830931	4.64222e-07	4.87577e-05		FBgn0138835	FBtr0166811
FBtr0167784	Diet*Tmp	AG	15	OP	35	0.8307	1.77855	0.09927	73	8.37	<.0001	0.830653	2.86368e-12	1.40335e-09		FBgn0138839	FBtr0166815
FBtr0162555	Diet*Tmp	AG	15	OP	35	0.8307	1.77855	0.1624	73	5.11	<.0001	0.830747	2.44903e-06	0.000192032		FBgn0138840	FBtr0166816
FBtr0161418	Diet*Tmp	AG	35	OP	25	0.8305	1.7783	0.09835	73	8.44	<.0001	0.830473	2.06058e-12	1.04571e-09		FBgn0138851	FBtr0166827
FBtr0161500	Diet*Tmp	AG	15	OP	35	0.8295	1.77707	0.08658	73	9.58	<.0001	0.829451	1.53098e-14	1.21628e-11		FBgn0138853	FBtr0166829
FBtr0167374	Diet*Tmp	AG	25	OP	35	0.8293	1.77682	0.1216	73	6.82	<.0001	0.82931	2.26528e-09	5.17989e-07		FBgn0138854	FBtr0166830
FBtr0170702	Diet*Tmp	AG	15	OP	25	0.8286	1.77596	0.1877	73	4.42	<.0001	0.828614	3.43052e-05	0.00159642		FBgn0138855	FBtr0166831
FBtr0170429	Diet*Tmp	AG	15	AG	35	0.8286	1.77596	0.09732	73	8.51	<.0001	0.828601	1.52377e-12	7.98121e-10		FBgn0138866	FBtr0166842
FBtr0170295	Diet*Tmp	AG	15	OP	35	0.8286	1.77596	0.104	73	7.97	<.0001	0.828636	1.62946e-11	6.6635e-09		FBgn0138875	FBtr0166851
FBtr0167428	Diet*Tmp	AG	15	OP	25	0.8285	1.77584	0.1591	73	5.21	<.0001	0.828529	1.69746e-06	0.000142379		FBgn0138892	FBtr0166868
FBtr0168541	Diet*Tmp	AG	25	OP	35	0.8284	1.77571	0.09239	73	8.97	<.0001	0.828412	2.15253e-13	1.35498e-10		FBgn0138894	FBtr0166870
FBtr0166903	Diet*Tmp	AG	15	AG	25	0.8281	1.77535	0.1159	73	7.15	<.0001	0.828103	5.58821e-10	1.52715e-07		FBgn0138895	FBtr0166871
FBtr0168723	Diet*Tmp	AG	15	OP	35	0.8281	1.77535	0.1297	73	6.39	<.0001	0.828131	1.40256e-08	2.50996e-06		FBgn0138897	FBtr0166873
FBtr0171417	Diet*Tmp	OP	15	OP	35	0.8279	1.7751	0.09433	73	8.78	<.0001	0.827902	4.87838e-13	2.8475e-10		FBgn0138902	FBtr0166878
FBtr0169474	Diet*Tmp	AG	25	OP	35	0.8273	1.77436	0.1003	73	8.25	<.0001	0.82726	4.84812e-12	2.25413e-09		FBgn0138903	FBtr0166879
FBtr0164731	Diet*Tmp	AG	15	OP	35	0.8271	1.77412	0.1337	73	6.19	<.0001	0.827117	3.20909e-08	5.11221e-06		FBgn0138904	FBtr0166880
FBtr0172176	Diet*Tmp	AG	15	AG	35	0.8269	1.77387	0.08361	73	9.89	<.0001	0.826919	4.07213e-15	3.59514e-12		FBgn0138906	FBtr0166882
FBtr0174517	Diet*Tmp	AG	15	AG	35	0.8267	1.77362	0.09676	73	8.54	<.0001	0.826703	1.33939e-12	7.1044e-10		FBgn0138907	FBtr0166883
FBtr0171146	Diet*Tmp	AG	35	OP	25	0.8267	1.77362	0.07933	73	10.42	<.0001	0.826701	4.27734e-16	4.6874e-13		FBgn0138917	FBtr0166893
FBtr0166606	Diet*Tmp	AG	35	OP	25	0.8267	1.77362	0.1619	73	5.11	<.0001	0.826695	2.53465e-06	0.000197479		FBgn0138919	FBtr0166895
FBtr0166883	Diet*Tmp	AG	25	OP	35	0.8265	1.77338	0.1083	73	7.63	<.0001	0.8265	6.96642e-11	2.43021e-08		FBgn0138920	FBtr0166896
FBtr0171944	Diet*Tmp	AG	35	OP	15	0.8262	1.77301	0.1386	73	5.96	<.0001	0.826249	8.24549e-08	1.14205e-05		FBgn0138922	FBtr0166898
FBtr0175025	Diet*Tmp	AG	25	OP	35	0.8258	1.77252	0.08587	73	9.62	<.0001	0.825811	1.30648e-14	1.05166e-11		FBgn0138923	FBtr0166899
FBtr0170093	Diet*Tmp	OP	25	OP	35	0.825	1.77154	0.09995	73	8.25	<.0001	0.824976	4.6858e-12	2.18639e-09		FBgn0138928	FBtr0166904
FBtr0168513	Diet*Tmp	AG	25	OP	35	0.8246	1.77104	0.1022	73	8.07	<.0001	0.8246	1.0354e-11	4.44203e-09		FBgn0138932	FBtr0166908
FBtr0169545	Diet*Tmp	AG	15	OP	35	0.8245	1.77092	0.07283	73	11.32	<.0001	0.824536	9.88533e-18	0		FBgn0138938	FBtr0166914
FBtr0168481	Diet*Tmp	AG	15	AG	35	0.8232	1.76933	0.1214	73	6.78	<.0001	0.823191	2.65882e-09	5.94419e-07		FBgn0138943	FBtr0166919
FBtr0167250	Diet*Tmp	AG	15	OP	35	0.8229	1.76896	0.1591	73	5.17	<.0001	0.822912	1.96201e-06	0.000160225		FBgn0138946	FBtr0166922
FBtr0170197	Diet*Tmp	AG	15	OP	35	0.8226	1.76859	0.1099	73	7.49	<.0001	0.822626	1.29706e-10	4.22404e-08		FBgn0138962	FBtr0166938
FBtr0173825	Diet*Tmp	AG	25	OP	15	0.8224	1.76835	0.1255	73	6.55	<.0001	0.822376	7.01192e-09	1.37997e-06		FBgn0138964	FBtr0166940
FBtr0167814	Diet*Tmp	AG	15	AG	25	0.8223	1.76822	0.1201	73	6.84	<.0001	0.822313	2.02396e-09	4.69725e-07		FBgn0138966	FBtr0166942
FBtr0165825	Diet*Tmp	AG	35	OP	25	0.8222	1.7681	0.1234	73	6.66	<.0001	0.822237	4.39107e-09	9.19961e-07		FBgn0138969	FBtr0166945
FBtr0167466	Diet*Tmp	AG	15	OP	25	0.8219	1.76773	0.1051	73	7.82	<.0001	0.821944	3.07014e-11	1.17388e-08		FBgn0138979	FBtr0166955
FBtr0165565	Diet*Tmp	AG	15	OP	25	0.8217	1.76749	0.1279	73	6.43	<.0001	0.821686	1.18915e-08	2.17747e-06		FBgn0138985	FBtr0166961
FBtr0172703	Diet*Tmp	AG	15	OP	25	0.8217	1.76749	0.1315	73	6.25	<.0001	0.821708	2.50136e-08	4.13127e-06		FBgn0138986	FBtr0166962
FBtr0172855	Diet*Tmp	AG	25	OP	35	0.8215	1.76724	0.1783	73	4.61	<.0001	0.821539	1.68763e-05	0.000911414		FBgn0138989	FBtr0166965
FBtr0166338	Diet*Tmp	AG	35	OP	15	0.8214	1.76712	0.09277	73	8.85	<.0001	0.821376	3.49636e-13	2.10095e-10		FBgn0138990	FBtr0166966
FBtr0162497	Diet*Tmp	AG	35	OP	25	0.8214	1.76712	0.1586	73	5.18	<.0001	0.821368	1.897e-06	0.000155908		FBgn0138991	FBtr0166967
FBtr0166979	Diet*Tmp	AG	15	OP	35	0.8213	1.767	0.1235	73	6.65	<.0001	0.821341	4.57107e-09	9.52774e-07		FBgn0138992	FBtr0166968
FBtr0162352	Diet*Tmp	AG	25	OP	35	0.8212	1.76688	0.149	73	5.51	<.0001	0.821179	5.10634e-07	5.27925e-05		FBgn0139003	FBtr0166979
FBtr0166338	Diet*Tmp	AG	35	OP	25	0.821	1.76663	0.09277	73	8.85	<.0001	0.820967	3.56367e-13	2.13623e-10		FBgn0139005	FBtr0166981
FBtr0160909	Diet*Tmp	AG	15	OP	35	0.8207	1.76626	0.08675	73	9.46	<.0001	0.820747	2.56197e-14	1.98527e-11		FBgn0139007	FBtr0166983
FBtr0161611	Diet*Tmp	AG	15	AG	35	0.8207	1.76626	0.113	73	7.26	<.0001	0.820661	3.37104e-10	9.78922e-08		FBgn0139008	FBtr0166984
FBtr0168419	Diet*Tmp	AG	25	OP	15	0.8205	1.76602	0.09392	73	8.74	<.0001	0.820517	5.82744e-13	3.34295e-10		FBgn0139020	FBtr0166996
FBtr0166943	Diet*Tmp	AG	15	AG	35	0.82	1.76541	0.1428	73	5.74	<.0001	0.819964	2.00637e-07	2.41986e-05		FBgn0139023	FBtr0166999
FBtr0163908	Diet*Tmp	AG	35	OP	25	0.82	1.76541	0.0753	73	10.89	<.0001	0.820006	5.95945e-17	0		FBgn0139025	FBtr0167001
FBtr0166164	Diet*Tmp	AG	15	OP	35	0.8194	1.76467	0.118	73	6.94	<.0001	0.819427	1.32913e-09	3.25205e-07		FBgn0139031	FBtr0167007
FBtr0163479	Diet*Tmp	OP	15	OP	35	0.8194	1.76467	0.1313	73	6.24	<.0001	0.819395	2.57565e-08	4.23403e-06		FBgn0139034	FBtr0167010
FBtr0162920	Diet*Tmp	AG	35	OP	25	0.8193	1.76455	0.1173	73	6.99	<.0001	0.819343	1.11008e-09	2.77782e-07		FBgn0139045	FBtr0167022
FBtr0164514	Diet*Tmp	AG	15	OP	25	0.8187	1.76382	0.1039	73	7.88	<.0001	0.818749	2.35286e-11	9.26393e-09		FBgn0139047	FBtr0167024
FBtr0166895	Diet*Tmp	AG	15	OP	25	0.8185	1.76357	0.09163	73	8.93	<.0001	0.818533	2.4814e-13	1.53841e-10		FBgn0139050	FBtr0167027
FBtr0168107	Diet*Tmp	OP	15	OP	25	0.8184	1.76345	0.1046	73	7.82	<.0001	0.818441	3.01102e-11	1.15399e-08		FBgn0139052	FBtr0167029
FBtr0161185	Diet*Tmp	OP	15	OP	35	0.8184	1.76345	0.1299	73	6.3	<.0001	0.818351	2.0127e-08	3.42685e-06		FBgn0139053	FBtr0167030
FBtr0163908	Diet*Tmp	AG	35	OP	15	0.8183	1.76333	0.0753	73	10.87	<.0001	0.818275	6.56117e-17	0		FBgn0139057	FBtr0167034
FBtr0169795	Diet*Tmp	AG	15	AG	35	0.8182	1.7632	0.08383	73	9.76	<.0001	0.818166	7.09808e-15	6.10942e-12		FBgn0139058	FBtr0167035
FBtr0173695	Diet*Tmp	AG	15	OP	25	0.818	1.76296	0.1099	73	7.44	<.0001	0.818007	1.56536e-10	4.98441e-08		FBgn0139064	FBtr0167041
FBtr0165333	Diet*Tmp	AG	25	OP	35	0.8176	1.76247	0.1026	73	7.97	<.0001	0.8176	1.59878e-11	6.55252e-09		FBgn0139074	FBtr0167051
FBtr0165654	Diet*Tmp	AG	15	OP	35	0.8171	1.76186	0.163	73	5.01	<.0001	0.817074	3.62607e-06	0.000264438		FBgn0139080	FBtr0167057
FBtr0162459	Diet*Tmp	AG	15	OP	35	0.817	1.76174	0.08497	73	9.61	<.0001	0.816957	1.32409e-14	1.0859e-11		FBgn0139090	FBtr0167067
FBtr0163716	Diet*Tmp	AG	25	OP	35	0.817	1.76174	0.08553	73	9.55	<.0001	0.816987	1.73185e-14	1.379e-11		FBgn0139094	FBtr0167071
FBtr0166903	Diet*Tmp	OP	15	OP	25	0.8168	1.76149	0.1159	73	7.05	<.0001	0.816787	8.48568e-10	2.1972e-07		FBgn0139096	FBtr0167073
FBtr0163727	Diet*Tmp	AG	15	OP	35	0.8168	1.76149	0.07443	73	10.97	<.0001	0.8168	4.16994e-17	0		FBgn0139101	FBtr0167078
FBtr0174714	Diet*Tmp	AG	15	OP	35	0.8168	1.76149	0.1171	73	6.98	<.0001	0.816843	1.1532e-09	2.87225e-07		FBgn0139104	FBtr0167081
FBtr0171097	Diet*Tmp	AG	15	OP	35	0.8157	1.76015	0.09984	73	8.17	<.0001	0.815727	6.73575e-12	3.02524e-09		FBgn0139108	FBtr0167085
FBtr0167290	Diet*Tmp	OP	15	OP	35	0.8157	1.76015	0.104	73	7.85	<.0001	0.815713	2.73152e-11	1.05831e-08		FBgn0139116	FBtr0167093
FBtr0164309	Diet*Tmp	OP	15	OP	25	0.8156	1.76003	0.1042	73	7.83	<.0001	0.815624	2.93196e-11	1.12732e-08		FBgn0139117	FBtr0167094
FBtr0161720	Diet*Tmp	AG	15	OP	35	0.8153	1.75966	0.1502	73	5.43	<.0001	0.815321	7.11351e-07	6.94953e-05		FBgn0139118	FBtr0167095
FBtr0171372	Diet*Tmp	OP	15	OP	35	0.8153	1.75966	0.1829	73	4.46	<.0001	0.815262	2.95144e-05	0.00141859		FBgn0139119	FBtr0167096
FBtr0173150	Diet*Tmp	AG	15	OP	25	0.815	1.7593	0.1168	73	6.97	<.0001	0.814959	1.15955e-09	2.8851e-07		FBgn0139128	FBtr0167105
FBtr0162033	Diet*Tmp	OP	25	OP	35	0.815	1.7593	0.1368	73	5.96	<.0001	0.815042	8.36573e-08	1.15608e-05		FBgn0139138	FBtr0167115
FBtr0173389	Diet*Tmp	OP	15	OP	35	0.8149	1.75918	0.09626	73	8.46	<.0001	0.814859	1.88315e-12	9.64144e-10		FBgn0139145	FBtr0167122
FBtr0170324	Diet*Tmp	AG	15	OP	35	0.8148	1.75905	0.09114	73	8.94	<.0001	0.814806	2.41466e-13	1.50191e-10		FBgn0139151	FBtr0167128
FBtr0168184	Diet*Tmp	AG	15	AG	35	0.8148	1.75905	0.1196	73	6.81	<.0001	0.814765	2.2955e-09	5.23909e-07		FBgn0139152	FBtr0167129
FBtr0174512	Diet*Tmp	AG	15	AG	35	0.8146	1.75881	0.1038	73	7.85	<.0001	0.814598	2.6808e-11	1.04096e-08		FBgn0139159	FBtr0167136
FBtr0168268	Diet*Tmp	OP	15	OP	35	0.8146	1.75881	0.0962	73	8.47	<.0001	0.814619	1.85948e-12	9.53135e-10		FBgn0139169	FBtr0167146
FBtr0168316	Diet*Tmp	AG	15	OP	25	0.8142	1.75832	0.1423	73	5.72	<.0001	0.814237	2.17124e-07	2.58661e-05		FBgn0139170	FBtr0167147
FBtr0169386	Diet*Tmp	OP	15	OP	35	0.8141	1.7582	0.09945	73	8.19	<.0001	0.814054	6.30865e-12	2.85235e-09		FBgn0139171	FBtr0167148
FBtr0168310	Diet*Tmp	AG	35	OP	25	0.8138	1.75784	0.06892	73	11.81	<.0001	0.813791	1.33155e-18	0		FBgn0139173	FBtr0167150
FBtr0172954	Diet*Tmp	AG	25	AG	35	0.8136	1.75759	0.06585	73	12.36	<.0001	0.813645	1.44997e-19	0		FBgn0139175	FBtr0167152
FBtr0173478	Diet*Tmp	AG	25	OP	35	0.8135	1.75747	0.09908	73	8.21	<.0001	0.813506	5.67074e-12	2.59408e-09		FBgn0139177	FBtr0167154
FBtr0164039	Diet*Tmp	AG	35	OP	25	0.8135	1.75747	0.0976	73	8.34	<.0001	0.813522	3.29934e-12	1.59337e-09		FBgn0139195	FBtr0167172
FBtr0161502	Diet*Tmp	AG	35	OP	25	0.8133	1.75723	0.144	73	5.65	<.0001	0.813332	2.92458e-07	3.31629e-05		FBgn0139202	FBtr0167179
FBtr0173763	Diet*Tmp	AG	25	OP	35	0.8131	1.75698	0.1308	73	6.21	<.0001	0.813064	2.86602e-08	4.64337e-06		FBgn0139204	FBtr0167181
FBtr0170429	Diet*Tmp	AG	15	AG	25	0.8126	1.75637	0.09856	73	8.24	<.0001	0.812562	4.89967e-12	2.27582e-09		FBgn0139208	FBtr0167185
FBtr0175252	Diet*Tmp	AG	15	OP	35	0.8125	1.75625	0.1135	73	7.16	<.0001	0.812546	5.26845e-10	1.4493e-07		FBgn0139209	FBtr0167186
FBtr0171521	Diet*Tmp	AG	35	OP	25	0.8122	1.75589	0.1375	73	5.91	<.0001	0.812209	1.0277e-07	1.37488e-05		FBgn0139211	FBtr0167188
FBtr0168672	Diet*Tmp	AG	15	OP	35	0.8121	1.75577	0.1134	73	7.16	<.0001	0.812073	5.16639e-10	1.42475e-07		FBgn0139220	FBtr0167197
FBtr0171969	Diet*Tmp	AG	15	OP	35	0.812	1.75564	0.1229	73	6.61	<.0001	0.811958	5.57273e-09	1.12952e-06		FBgn0139221	FBtr0167198
FBtr0175084	Diet*Tmp	AG	15	OP	25	0.8118	1.7554	0.1273	73	6.38	<.0001	0.811808	1.46077e-08	2.60011e-06		FBgn0139226	FBtr0167203
FBtr0172854	Diet*Tmp	AG	15	OP	25	0.8114	1.75491	0.0963	73	8.43	<.0001	0.811351	2.2349e-12	1.12453e-09		FBgn0139228	FBtr0167205
FBtr0172598	Diet*Tmp	AG	35	OP	25	0.8113	1.75479	0.0743	73	10.92	<.0001	0.81134	5.24497e-17	0		FBgn0139234	FBtr0167211
FBtr0171583	Diet*Tmp	AG	35	OP	25	0.811	1.75443	0.1237	73	6.56	<.0001	0.810981	6.8012e-09	1.34412e-06		FBgn0139262	FBtr0167239
FBtr0171495	Diet*Tmp	AG	15	OP	25	0.8108	1.75418	0.1397	73	5.8	<.0001	0.810836	1.56586e-07	1.96429e-05		FBgn0139265	FBtr0167242
FBtr0173720	Diet*Tmp	AG	15	OP	35	0.8108	1.75418	0.1457	73	5.56	<.0001	0.810831	4.12311e-07	4.41993e-05		FBgn0139266	FBtr0167243
FBtr0169533	Diet*Tmp	AG	15	OP	25	0.8105	1.75382	0.1441	73	5.62	<.0001	0.810458	3.22818e-07	3.60434e-05		FBgn0139273	FBtr0167250
FBtr0172861	Diet*Tmp	AG	15	OP	35	0.8105	1.75382	0.07263	73	11.16	<.0001	0.810547	1.92669e-17	0		FBgn0139285	FBtr0167262
FBtr0169625	Diet*Tmp	AG	15	AG	35	0.8105	1.75382	0.1887	73	4.3	<.0001	0.810492	5.29627e-05	0.00223949		FBgn0139288	FBtr0167265
FBtr0169241	Diet*Tmp	AG	15	OP	25	0.8104	1.7537	0.1136	73	7.13	<.0001	0.810385	5.95016e-10	1.61487e-07		FBgn0139292	FBtr0167269
FBtr0174698	Diet*Tmp	AG	35	OP	25	0.8104	1.7537	0.1119	73	7.24	<.0001	0.810377	3.7491e-10	1.0749e-07		FBgn0139294	FBtr0167271
FBtr0162936	Diet*Tmp	AG	15	AG	35	0.8103	1.75358	0.1211	73	6.69	<.0001	0.810286	3.86808e-09	8.2387e-07		FBgn0139295	FBtr0167272
FBtr0175350	Diet*Tmp	AG	15	OP	35	0.81	1.75321	0.1366	73	5.93	<.0001	0.810048	9.31095e-08	1.26528e-05		FBgn0139298	FBtr0167275
FBtr0164913	Diet*Tmp	AG	35	OP	15	0.81	1.75321	0.0719	73	11.26	<.0001	0.809993	1.24689e-17	0		FBgn0139299	FBtr0167276
FBtr0172616	Diet*Tmp	AG	15	OP	25	0.8097	1.75285	0.1608	73	5.03	<.0001	0.809734	3.33267e-06	0.000246984		FBgn0139300	FBtr0167277
FBtr0173869	Diet*Tmp	AG	15	OP	35	0.8088	1.75175	0.128	73	6.32	<.0001	0.808795	1.85128e-08	3.18926e-06		FBgn0139301	FBtr0167278
FBtr0161296	Diet*Tmp	AG	15	AG	35	0.8087	1.75163	0.09353	73	8.65	<.0001	0.808745	8.57628e-13	4.75079e-10		FBgn0139304	FBtr0167281
FBtr0162683	Diet*Tmp	AG	25	OP	35	0.8083	1.75115	0.1322	73	6.11	<.0001	0.80835	4.38246e-08	6.67484e-06		FBgn0139307	FBtr0167284
FBtr0161163	Diet*Tmp	AG	35	OP	25	0.8083	1.75115	0.08239	73	9.81	<.0001	0.808313	5.72472e-15	5.04865e-12		FBgn0139311	FBtr0167288
FBtr0170593	Diet*Tmp	AG	35	OP	15	0.8079	1.75066	0.08342	73	9.69	<.0001	0.807934	9.76811e-15	8.16532e-12		FBgn0139312	FBtr0167289
FBtr0174759	Diet*Tmp	AG	25	OP	35	0.8076	1.7503	0.1157	73	6.98	<.0001	0.807624	1.13397e-09	2.82959e-07		FBgn0139322	FBtr0167299
FBtr0172956	Diet*Tmp	AG	35	OP	15	0.8076	1.7503	0.1148	73	7.04	<.0001	0.807596	8.90355e-10	2.29255e-07		FBgn0139325	FBtr0167302
FBtr0166648	Diet*Tmp	AG	35	OP	25	0.8075	1.75018	0.1324	73	6.1	<.0001	0.807525	4.65204e-08	7.01935e-06		FBgn0139330	FBtr0167307
FBtr0166698	Diet*Tmp	OP	15	OP	35	0.8074	1.75005	0.1455	73	5.55	<.0001	0.807371	4.35612e-07	4.62569e-05		FBgn0139335	FBtr0167312
FBtr0174323	Diet*Tmp	AG	15	OP	35	0.8069	1.74945	0.08859	73	9.11	<.0001	0.806884	1.16839e-13	7.79046e-11		FBgn0139336	FBtr0167313
FBtr0161111	Diet*Tmp	AG	25	OP	35	0.8068	1.74933	0.1054	73	7.65	<.0001	0.806752	6.28575e-11	2.21701e-08		FBgn0139337	FBtr0167314
FBtr0174729	Diet*Tmp	AG	25	OP	35	0.8066	1.74908	0.08767	73	9.2	<.0001	0.806604	7.83042e-14	5.41517e-11		FBgn0139349	FBtr0167326
FBtr0172005	Diet*Tmp	AG	15	OP	35	0.8064	1.74884	0.1892	73	4.26	<.0001	0.806423	5.95396e-05	0.002451		FBgn0139358	FBtr0167335
FBtr0174346	Diet*Tmp	AG	15	OP	25	0.8061	1.74848	0.184	73	4.38	<.0001	0.80607	3.89756e-05	0.00176397		FBgn0139371	FBtr0167348
FBtr0169625	Diet*Tmp	OP	15	OP	35	0.8059	1.74824	0.1911	73	4.22	<.0001	0.805919	7.00019e-05	0.00277525		FBgn0139372	FBtr0167349
FBtr0161050	Diet*Tmp	AG	35	OP	15	0.8053	1.74751	0.11	73	7.32	<.0001	0.805335	2.64369e-10	7.91169e-08		FBgn0139380	FBtr0167357
FBtr0170392	Diet*Tmp	OP	25	OP	35	0.8041	1.74606	0.1207	73	6.66	<.0001	0.804071	4.37102e-09	9.16198e-07		FBgn0139384	FBtr0167361
FBtr0171592	Diet*Tmp	OP	15	OP	35	0.8039	1.74581	0.101	73	7.96	<.0001	0.803871	1.67249e-11	6.81921e-09		FBgn0139385	FBtr0167362
FBtr0174631	Diet*Tmp	AG	15	OP	35	0.8032	1.74497	0.1334	73	6.02	<.0001	0.803229	6.33147e-08	9.12224e-06		FBgn0139387	FBtr0167364
FBtr0172005	Diet*Tmp	AG	15	OP	25	0.803	1.74473	0.1892	73	4.24	<.0001	0.803047	6.34634e-05	0.00257376		FBgn0139389	FBtr0167366
FBtr0166883	Diet*Tmp	AG	15	OP	35	0.8029	1.7446	0.1083	73	7.41	<.0001	0.802917	1.77962e-10	5.5828e-08		FBgn0139391	FBtr0167368
FBtr0162391	Diet*Tmp	OP	15	OP	35	0.8029	1.7446	0.1002	73	8.02	<.0001	0.802944	1.31877e-11	5.51315e-09		FBgn0139392	FBtr0167369
FBtr0167891	Diet*Tmp	AG	35	OP	15	0.8026	1.74424	0.09519	73	8.43	<.0001	0.802595	2.17599e-12	1.09748e-09		FBgn0139397	FBtr0167374
FBtr0172410	Diet*Tmp	OP	15	OP	35	0.8015	1.74291	0.08682	73	9.23	<.0001	0.801481	6.86465e-14	4.82719e-11		FBgn0139414	FBtr0167391
FBtr0172598	Diet*Tmp	AG	35	OP	15	0.8015	1.74291	0.0743	73	10.79	<.0001	0.80145	9.15698e-17	0		FBgn0139416	FBtr0167393
FBtr0170644	Diet*Tmp	AG	15	OP	35	0.8013	1.74267	0.144	73	5.57	<.0001	0.80134	4.10367e-07	4.40278e-05		FBgn0139418	FBtr0167395
FBtr0162978	Diet*Tmp	AG	35	OP	25	0.8013	1.74267	0.1361	73	5.89	<.0001	0.801252	1.10664e-07	1.46333e-05		FBgn0139419	FBtr0167396
FBtr0174918	Diet*Tmp	AG	15	OP	35	0.8012	1.74255	0.1121	73	7.15	<.0001	0.801172	5.54931e-10	1.51793e-07		FBgn0139424	FBtr0167401
FBtr0170392	Diet*Tmp	AG	25	AG	35	0.8011	1.74243	0.1192	73	6.72	<.0001	0.801095	3.39172e-09	7.35075e-07		FBgn0139425	FBtr0167402
FBtr0173913	Diet*Tmp	OP	25	OP	35	0.8011	1.74243	0.1454	73	5.51	<.0001	0.801088	5.16609e-07	5.32979e-05		FBgn0139428	FBtr0167405
FBtr0166392	Diet*Tmp	OP	15	OP	35	0.801	1.74231	0.1268	73	6.32	<.0001	0.801049	1.86791e-08	3.21302e-06		FBgn0139429	FBtr0167406
FBtr0161110	Diet*Tmp	AG	35	OP	15	0.801	1.74231	0.1112	73	7.2	<.0001	0.800974	4.4261e-10	1.24401e-07		FBgn0139436	FBtr0167413
FBtr0168910	Diet*Tmp	AG	15	AG	25	0.8009	1.74219	0.1092	73	7.33	<.0001	0.800933	2.51114e-10	7.55896e-08		FBgn0139441	FBtr0167418
FBtr0167814	Diet*Tmp	AG	25	OP	35	0.8009	1.74219	0.1201	73	6.67	<.0001	0.800909	4.30904e-09	9.05289e-07		FBgn0139443	FBtr0167420
FBtr0162683	Diet*Tmp	AG	15	OP	35	0.8003	1.74146	0.1322	73	6.05	<.0001	0.800329	5.63261e-08	8.26404e-06		FBgn0139444	FBtr0167421
FBtr0168513	Diet*Tmp	AG	15	OP	35	0.8002	1.74134	0.1022	73	7.83	<.0001	0.800156	2.91388e-11	1.12123e-08		FBgn0139447	FBtr0167424
FBtr0169032	Diet*Tmp	AG	15	OP	35	0.8002	1.74134	0.1139	73	7.02	<.0001	0.800214	9.3816e-10	2.39944e-07		FBgn0139449	FBtr0167426
FBtr0167458	Diet*Tmp	AG	35	OP	25	0.7999	1.74098	0.1565	73	5.11	<.0001	0.799927	2.46774e-06	0.000193237		FBgn0139451	FBtr0167428
FBtr0173193	Diet*Tmp	AG	15	OP	25	0.7997	1.74074	0.1429	73	5.6	<.0001	0.799674	3.62883e-07	3.97186e-05		FBgn0139452	FBtr0167429
FBtr0165610	Diet*Tmp	OP	15	OP	35	0.7995	1.7405	0.09627	73	8.3	<.0001	0.799503	3.76721e-12	1.79534e-09		FBgn0139453	FBtr0167430
FBtr0175055	Diet*Tmp	AG	35	OP	15	0.7994	1.74038	0.1057	73	7.56	<.0001	0.799437	9.26945e-11	3.13389e-08		FBgn0139455	FBtr0167432
FBtr0175447	Diet*Tmp	AG	35	OP	25	0.799	1.73989	0.09024	73	8.85	<.0001	0.799021	3.48576e-13	2.09597e-10		FBgn0139457	FBtr0167434
FBtr0169202	Diet*Tmp	AG	25	OP	15	0.7988	1.73965	0.1109	73	7.2	<.0001	0.798812	4.36048e-10	1.22803e-07		FBgn0139460	FBtr0167437
FBtr0164467	Diet*Tmp	AG	15	OP	35	0.7987	1.73953	0.158	73	5.06	<.0001	0.798694	3.07631e-06	0.000231389		FBgn0139461	FBtr0167438
FBtr0166348	Diet*Tmp	AG	15	OP	25	0.7986	1.73941	0.1357	73	5.88	<.0001	0.798601	1.11928e-07	1.47735e-05		FBgn0139462	FBtr0167439
FBtr0162730	Diet*Tmp	AG	15	AG	35	0.7986	1.73941	0.1149	73	6.95	<.0001	0.798635	1.28486e-09	3.15671e-07		FBgn0139464	FBtr0167441
FBtr0166935	Diet*Tmp	AG	15	AG	35	0.7985	1.73929	0.09555	73	8.36	<.0001	0.798537	3.00313e-12	1.46453e-09		FBgn0139465	FBtr0167442
FBtr0163391	Diet*Tmp	AG	35	OP	15	0.7983	1.73905	0.1228	73	6.5	<.0001	0.798349	8.70654e-09	1.66247e-06		FBgn0139466	FBtr0167443
FBtr0161498	Diet*Tmp	AG	25	OP	35	0.798	1.73869	0.1179	73	6.77	<.0001	0.797984	2.77401e-09	6.16498e-07		FBgn0139469	FBtr0167446
FBtr0168482	Diet*Tmp	AG	25	OP	35	0.7978	1.73845	0.1312	73	6.08	<.0001	0.797762	4.99228e-08	7.45387e-06		FBgn0139471	FBtr0167448
FBtr0165563	Diet*Tmp	AG	25	AG	35	0.7978	1.73845	0.1435	73	5.56	<.0001	0.797804	4.21825e-07	4.50362e-05		FBgn0139477	FBtr0167454
FBtr0167675	Diet*Tmp	AG	25	OP	35	0.7978	1.73845	0.1979	73	4.03	0.0001	0.797793	0.000134951	0.00459072		FBgn0139479	FBtr0167456
FBtr0166348	Diet*Tmp	OP	15	OP	25	0.7972	1.73773	0.1357	73	5.87	<.0001	0.797238	1.16633e-07	1.5298e-05		FBgn0139484	FBtr0167461
FBtr0166943	Diet*Tmp	OP	15	OP	25	0.7971	1.7376	0.1446	73	5.51	<.0001	0.797092	5.08746e-07	5.26291e-05		FBgn0139486	FBtr0167463
FBtr0163973	Diet*Tmp	AG	15	AG	35	0.7971	1.7376	0.1221	73	6.53	<.0001	0.797051	7.72226e-09	1.49999e-06		FBgn0139489	FBtr0167466
FBtr0167428	Diet*Tmp	OP	15	OP	35	0.7968	1.73724	0.1591	73	5.01	<.0001	0.796773	3.69339e-06	0.000268471		FBgn0139492	FBtr0167469
FBtr0162645	Diet*Tmp	AG	35	OP	25	0.7968	1.73724	0.07998	73	9.96	<.0001	0.796825	2.99005e-15	2.8529e-12		FBgn0139494	FBtr0167471
FBtr0161033	Diet*Tmp	AG	15	OP	35	0.7967	1.73712	0.09422	73	8.46	<.0001	0.796661	1.96213e-12	1.00031e-09		FBgn0139495	FBtr0167472
FBtr0172405	Diet*Tmp	AG	15	OP	35	0.7966	1.737	0.08929	73	8.92	<.0001	0.79664	2.61062e-13	1.6097e-10		FBgn0139500	FBtr0167477
FBtr0170126	Diet*Tmp	AG	25	OP	35	0.7965	1.73688	0.125	73	6.37	<.0001	0.796471	1.48829e-08	2.64269e-06		FBgn0139505	FBtr0167482
FBtr0173069	Diet*Tmp	AG	15	AG	25	0.7962	1.73652	0.1499	73	5.31	<.0001	0.796156	1.12871e-06	0.000101948		FBgn0139509	FBtr0167486
FBtr0174087	Diet*Tmp	AG	35	OP	25	0.7962	1.73652	0.07167	73	11.11	<.0001	0.796225	2.3793e-17	0		FBgn0139510	FBtr0167487
FBtr0169533	Diet*Tmp	AG	35	OP	15	0.796	1.73628	0.1423	73	5.59	<.0001	0.795976	3.64552e-07	3.98684e-05		FBgn0139512	FBtr0167489
FBtr0162108	Diet*Tmp	AG	25	OP	25	0.7958	1.73604	0.1703	73	4.67	<.0001	0.795846	1.3255e-05	0.000752266		FBgn0139513	FBtr0167490
FBtr0165385	Diet*Tmp	AG	15	OP	35	0.7951	1.7352	0.1174	73	6.77	<.0001	0.79505	2.75433e-09	6.12861e-07		FBgn0139514	FBtr0167491
FBtr0174652	Diet*Tmp	OP	15	OP	35	0.7948	1.73484	0.08765	73	9.07	<.0001	0.794803	1.38733e-13	9.09324e-11		FBgn0139518	FBtr0167496
FBtr0168952	Diet*Tmp	AG	15	OP	35	0.7946	1.7346	0.1651	73	4.81	<.0001	0.794614	7.84958e-06	0.000495053		FBgn0139520	FBtr0167498
FBtr0171495	Diet*Tmp	AG	35	OP	25	0.7943	1.73424	0.138	73	5.76	<.0001	0.794266	1.89001e-07	2.30168e-05		FBgn0139533	FBtr0167511
FBtr0166297	Diet*Tmp	AG	15	OP	25	0.7942	1.73412	0.1353	73	5.87	<.0001	0.794244	1.19757e-07	1.56475e-05		FBgn0139534	FBtr0167512
FBtr0167426	Diet*Tmp	AG	15	AG	35	0.7941	1.734	0.1017	73	7.81	<.0001	0.794108	3.20706e-11	1.22033e-08		FBgn0139540	FBtr0167518
FBtr0175370	Diet*Tmp	AG	35	OP	15	0.7941	1.734	0.1056	73	7.52	<.0001	0.794077	1.13108e-10	3.74398e-08		FBgn0139542	FBtr0167520
FBtr0171096	Diet*Tmp	AG	25	OP	35	0.794	1.73388	0.1209	73	6.57	<.0001	0.794014	6.59915e-09	1.30905e-06		FBgn0139544	FBtr0167522
FBtr0164271	Diet*Tmp	AG	35	OP	25	0.7939	1.73375	0.1291	73	6.15	<.0001	0.793866	3.78083e-08	5.8851e-06		FBgn0139549	FBtr0167527
FBtr0174409	Diet*Tmp	AG	25	AG	35	0.7936	1.73339	0.1701	73	4.67	<.0001	0.793601	1.36023e-05	0.000767846		FBgn0139552	FBtr0167530
FBtr0164309	Diet*Tmp	AG	15	OP	35	0.7935	1.73327	0.1042	73	7.62	<.0001	0.793462	7.34699e-11	2.54739e-08		FBgn0139558	FBtr0167536
FBtr0163680	Diet*Tmp	AG	15	OP	25	0.7934	1.73315	0.1064	73	7.46	<.0001	0.793356	1.47344e-10	4.72624e-08		FBgn0139561	FBtr0167539
FBtr0168962	Diet*Tmp	AG	25	OP	35	0.7934	1.73315	0.1063	73	7.46	<.0001	0.793429	1.42301e-10	4.58335e-08		FBgn0139564	FBtr0167542
FBtr0171513	Diet*Tmp	AG	25	OP	35	0.7934	1.73315	0.1551	73	5.11	<.0001	0.793377	2.45459e-06	0.000192379		FBgn0139565	FBtr0167543
FBtr0165722	Diet*Tmp	AG	15	OP	25	0.7932	1.73291	0.1458	73	5.44	<.0001	0.793211	6.78953e-07	6.6857e-05		FBgn0139571	FBtr0167549
FBtr0162797	Diet*Tmp	OP	15	OP	25	0.7932	1.73291	0.1084	73	7.32	<.0001	0.793227	2.66485e-10	7.96835e-08		FBgn0139572	FBtr0167550
FBtr0166096	Diet*Tmp	AG	15	OP	35	0.7925	1.73207	0.1311	73	6.04	<.0001	0.792547	5.82281e-08	8.50198e-06		FBgn0139578	FBtr0167556
FBtr0162936	Diet*Tmp	AG	25	OP	35	0.7924	1.73195	0.1226	73	6.46	<.0001	0.792419	1.02015e-08	1.90734e-06		FBgn0139585	FBtr0167563
FBtr0168171	Diet*Tmp	AG	15	AG	25	0.7923	1.73183	0.0923	73	8.58	<.0001	0.792289	1.12642e-12	6.07102e-10		FBgn0139588	FBtr0167566
FBtr0168020	Diet*Tmp	AG	25	AG	35	0.7918	1.73123	0.1649	73	4.8	<.0001	0.791819	8.17565e-06	0.000511217		FBgn0139592	FBtr0167570
FBtr0162835	Diet*Tmp	AG	25	OP	35	0.7917	1.73111	0.1104	73	7.17	<.0001	0.791678	4.99905e-10	1.38426e-07		FBgn0139597	FBtr0167576
FBtr0175013	Diet*Tmp	AG	35	OP	15	0.7915	1.73087	0.1086	73	7.29	<.0001	0.791528	3.00341e-10	8.84501e-08		FBgn0139598	FBtr0167577
FBtr0163672	Diet*Tmp	AG	35	OP	15	0.7914	1.73075	0.1322	73	5.98	<.0001	0.791377	7.45091e-08	1.04766e-05		FBgn0139599	FBtr0167578
FBtr0171372	Diet*Tmp	AG	15	OP	25	0.7912	1.73051	0.1829	73	4.32	<.0001	0.791179	4.76255e-05	0.00206217		FBgn0139604	FBtr0167583
FBtr0165621	Diet*Tmp	AG	15	OP	25	0.7911	1.73039	0.1069	73	7.4	<.0001	0.79107	1.88794e-10	5.87899e-08		FBgn0139609	FBtr0167588
FBtr0169449	Diet*Tmp	AG	15	OP	25	0.791	1.73027	0.09895	73	7.99	<.0001	0.790974	1.44912e-11	5.99872e-09		FBgn0139610	FBtr0167589
FBtr0167715	Diet*Tmp	AG	35	OP	25	0.791	1.73027	0.116	73	6.82	<.0001	0.790979	2.23407e-09	5.11952e-07		FBgn0139616	FBtr0167595
FBtr0165570	Diet*Tmp	AG	35	OP	25	0.7908	1.73003	0.1602	73	4.94	<.0001	0.790767	4.86239e-06	0.000335954		FBgn0139619	FBtr0167598
FBtr0163273	Diet*Tmp	AG	35	OP	25	0.7907	1.72991	0.1101	73	7.18	<.0001	0.790669	4.77985e-10	1.33144e-07		FBgn0139622	FBtr0167601
FBtr0171224	Diet*Tmp	AG	15	OP	25	0.7906	1.72979	0.1152	73	6.86	<.0001	0.790637	1.85273e-09	4.34383e-07		FBgn0139639	FBtr0167618
FBtr0161948	Diet*Tmp	AG	15	OP	35	0.7905	1.72967	0.07497	73	10.55	<.0001	0.790549	2.52535e-16	4.6874e-13		FBgn0139641	FBtr0167620
FBtr0169534	Diet*Tmp	AG	25	AG	35	0.7903	1.72943	0.1264	73	6.25	<.0001	0.790284	2.46248e-08	4.07588e-06		FBgn0139642	FBtr0167621
FBtr0168228	Diet*Tmp	AG	15	OP	35	0.7902	1.72931	0.08197	73	9.64	<.0001	0.790197	1.18871e-14	9.85211e-12		FBgn0139649	FBtr0167628
FBtr0163095	Diet*Tmp	AG	15	OP	35	0.79	1.72907	0.1816	73	4.35	<.0001	0.790003	4.33922e-05	0.00191799		FBgn0139675	FBtr0167654
FBtr0174035	Diet*Tmp	AG	15	OP	35	0.7896	1.7286	0.07312	73	10.8	<.0001	0.789604	8.69942e-17	0		FBgn0139696	FBtr0167675
FBtr0174332	Diet*Tmp	AG	25	OP	35	0.7896	1.7286	0.09541	73	8.28	<.0001	0.789596	4.27477e-12	2.01048e-09		FBgn0139713	FBtr0167692
FBtr0169474	Diet*Tmp	AG	15	OP	35	0.7893	1.72824	0.1003	73	7.87	<.0001	0.789261	2.4963e-11	9.7744e-09		FBgn0139716	FBtr0167695
FBtr0173229	Diet*Tmp	AG	15	OP	25	0.789	1.72788	0.08432	73	9.36	<.0001	0.788992	3.99355e-14	2.94907e-11		FBgn0139718	FBtr0167697
FBtr0163012	Diet*Tmp	AG	15	AG	35	0.789	1.72788	0.09911	73	7.96	<.0001	0.789042	1.664e-11	6.78717e-09		FBgn0139720	FBtr0167699
FBtr0167184	Diet*Tmp	AG	15	OP	35	0.789	1.72788	0.1331	73	5.93	<.0001	0.78903	9.34303e-08	1.269e-05		FBgn0139723	FBtr0167702
FBtr0161116	Diet*Tmp	AG	35	OP	15	0.7889	1.72776	0.1149	73	6.87	<.0001	0.78889	1.83455e-09	4.30638e-07		FBgn0139725	FBtr0167704
FBtr0166389	Diet*Tmp	AG	15	OP	35	0.7885	1.72728	0.17	73	4.64	<.0001	0.788535	1.50192e-05	0.00083067		FBgn0139726	FBtr0167705
FBtr0174409	Diet*Tmp	OP	15	OP	25	0.7881	1.7268	0.1723	73	4.58	<.0001	0.788112	1.9061e-05	0.00100428		FBgn0139728	FBtr0167707
FBtr0172045	Diet*Tmp	AG	35	OP	25	0.7879	1.72656	0.1123	73	7.01	<.0001	0.787916	9.79514e-10	2.49167e-07		FBgn0139735	FBtr0167714
FBtr0161595	Diet*Tmp	AG	35	OP	25	0.7876	1.7262	0.1063	73	7.41	<.0001	0.787589	1.81065e-10	5.66725e-08		FBgn0139736	FBtr0167715
FBtr0174715	Diet*Tmp	AG	15	OP	35	0.7874	1.72596	0.07718	73	10.2	<.0001	0.78742	1.07585e-15	8.96873e-13		FBgn0139737	FBtr0167716
FBtr0164828	Diet*Tmp	OP	25	OP	35	0.7874	1.72596	0.1185	73	6.64	<.0001	0.787366	4.7129e-09	9.78245e-07		FBgn0139746	FBtr0167725
FBtr0163327	Diet*Tmp	AG	25	OP	25	0.7866	1.725	0.183	73	4.3	<.0001	0.786611	5.23602e-05	0.00221943		FBgn0139747	FBtr0167726
FBtr0173986	Diet*Tmp	AG	25	AG	35	0.7866	1.725	0.1008	73	7.8	<.0001	0.786559	3.31711e-11	1.25716e-08		FBgn0139748	FBtr0167727
FBtr0175350	Diet*Tmp	AG	25	OP	35	0.7861	1.72441	0.1366	73	5.75	<.0001	0.786103	1.90652e-07	2.31869e-05		FBgn0139750	FBtr0167729
FBtr0175465	Diet*Tmp	OP	15	OP	35	0.7859	1.72417	0.1188	73	6.62	<.0001	0.78587	5.33528e-09	1.08859e-06		FBgn0139752	FBtr0167732
FBtr0162548	Diet*Tmp	AG	25	OP	35	0.7858	1.72405	0.1652	73	4.76	<.0001	0.785791	9.68869e-06	0.000585797		FBgn0139755	FBtr0167735
FBtr0170553	Diet*Tmp	AG	25	OP	35	0.7856	1.72381	0.1347	73	5.83	<.0001	0.785556	1.39869e-07	1.78633e-05		FBgn0139757	FBtr0167737
FBtr0161610	Diet*Tmp	OP	15	OP	25	0.7853	1.72345	0.122	73	6.44	<.0001	0.785297	1.12439e-08	2.07487e-06		FBgn0139758	FBtr0167738
FBtr0163947	Diet*Tmp	AG	15	OP	25	0.7851	1.72321	0.1314	73	5.97	<.0001	0.785069	7.73227e-08	1.08147e-05		FBgn0139759	FBtr0167739
FBtr0163074	Diet*Tmp	AG	35	OP	15	0.7851	1.72321	0.0787	73	9.98	<.0001	0.785146	2.82102e-15	2.47088e-12		FBgn0139762	FBtr0167742
FBtr0168509	Diet*Tmp	AG	25	OP	35	0.7846	1.72261	0.1246	73	6.3	<.0001	0.784601	2.02428e-08	3.44341e-06		FBgn0139767	FBtr0167747
FBtr0166349	Diet*Tmp	AG	25	OP	35	0.7844	1.72238	0.1177	73	6.67	<.0001	0.784407	4.31222e-09	9.05906e-07		FBgn0139768	FBtr0167748
FBtr0172700	Diet*Tmp	OP	15	OP	35	0.7843	1.72226	0.0842	73	9.31	<.0001	0.784286	4.80888e-14	3.48213e-11		FBgn0139769	FBtr0167749
FBtr0169472	Diet*Tmp	AG	35	OP	25	0.7839	1.72178	0.09405	73	8.33	<.0001	0.783887	3.31074e-12	1.59818e-09		FBgn0139771	FBtr0167751
FBtr0161701	Diet*Tmp	AG	15	OP	35	0.7837	1.72154	0.09417	73	8.32	<.0001	0.783735	3.48854e-12	1.6746e-09		FBgn0139776	FBtr0167756
FBtr0170115	Diet*Tmp	OP	15	OP	35	0.7837	1.72154	0.1097	73	7.15	<.0001	0.783706	5.55012e-10	1.51804e-07		FBgn0139779	FBtr0167759
FBtr0166604	Diet*Tmp	AG	35	OP	15	0.7836	1.72142	0.1738	73	4.51	<.0001	0.783584	2.44757e-05	0.00122373		FBgn0139782	FBtr0167762
FBtr0173861	Diet*Tmp	AG	35	OP	15	0.7835	1.7213	0.126	73	6.22	<.0001	0.78349	2.81822e-08	4.57682e-06		FBgn0139791	FBtr0167771
FBtr0167184	Diet*Tmp	AG	15	OP	25	0.7832	1.72094	0.1331	73	5.89	<.0001	0.783204	1.11814e-07	1.47606e-05		FBgn0139793	FBtr0167773
FBtr0171603	Diet*Tmp	OP	15	OP	25	0.7832	1.72094	0.1061	73	7.38	<.0001	0.783165	2.0381e-10	6.29241e-08		FBgn0139795	FBtr0167775
FBtr0168952	Diet*Tmp	AG	25	OP	15	0.7828	1.72047	0.1651	73	4.74	<.0001	0.782792	1.02913e-05	0.000614778		FBgn0139797	FBtr0167777
FBtr0161256	Diet*Tmp	AG	15	OP	35	0.7826	1.72023	0.08195	73	9.55	<.0001	0.782581	1.74565e-14	1.379e-11		FBgn0139799	FBtr0167779
FBtr0169879	Diet*Tmp	AG	25	OP	35	0.7825	1.72011	0.1279	73	6.12	<.0001	0.782486	4.24706e-08	6.49983e-06		FBgn0139801	FBtr0167781
FBtr0166903	Diet*Tmp	AG	15	OP	25	0.7822	1.71975	0.1159	73	6.75	<.0001	0.782171	3.02731e-09	6.6528e-07		FBgn0139803	FBtr0167783
FBtr0166096	Diet*Tmp	AG	15	AG	35	0.7818	1.71927	0.1295	73	6.04	<.0001	0.781826	5.96423e-08	8.67668e-06		FBgn0139804	FBtr0167784
FBtr0163820	Diet*Tmp	AG	15	OP	25	0.7817	1.71916	0.1682	73	4.65	<.0001	0.781677	1.46285e-05	0.000813741		FBgn0139807	FBtr0167787
FBtr0172447	Diet*Tmp	AG	35	OP	15	0.7817	1.71916	0.1289	73	6.06	<.0001	0.781696	5.39558e-08	7.96485e-06		FBgn0139810	FBtr0167790
FBtr0161728	Diet*Tmp	OP	15	OP	35	0.7816	1.71904	0.1195	73	6.54	<.0001	0.781602	7.36687e-09	1.44021e-06		FBgn0139820	FBtr0167800
FBtr0161697	Diet*Tmp	AG	25	OP	35	0.7814	1.7188	0.1158	73	6.75	<.0001	0.781359	3.02119e-09	6.64153e-07		FBgn0139821	FBtr0167801
FBtr0174830	Diet*Tmp	AG	15	OP	35	0.7812	1.71856	0.09317	73	8.38	<.0001	0.781163	2.66695e-12	1.31779e-09		FBgn0139823	FBtr0167803
FBtr0175509	Diet*Tmp	AG	15	OP	35	0.781	1.71832	0.105	73	7.44	<.0001	0.781007	1.58475e-10	5.04007e-08		FBgn0139826	FBtr0167806
FBtr0162936	Diet*Tmp	AG	15	OP	25	0.7809	1.7182	0.1226	73	6.37	<.0001	0.780868	1.51452e-08	2.68355e-06		FBgn0139844	FBtr0167825
FBtr0165610	Diet*Tmp	AG	15	AG	35	0.7809	1.7182	0.09506	73	8.21	<.0001	0.780869	5.56723e-12	2.55157e-09		FBgn0139846	FBtr0167827
FBtr0161611	Diet*Tmp	AG	15	AG	25	0.7808	1.71808	0.1144	73	6.82	<.0001	0.780804	2.20597e-09	5.06292e-07		FBgn0139848	FBtr0167829
FBtr0175427	Diet*Tmp	AG	25	OP	35	0.7808	1.71808	0.09001	73	8.67	<.0001	0.780813	7.58884e-13	4.25806e-10		FBgn0139861	FBtr0167842
FBtr0161007	Diet*Tmp	AG	15	OP	35	0.7807	1.71796	0.09967	73	7.83	<.0001	0.780687	2.90088e-11	1.11686e-08		FBgn0139865	FBtr0167846
FBtr0168803	Diet*Tmp	AG	15	OP	25	0.7806	1.71785	0.09964	73	7.83	<.0001	0.780593	2.889e-11	1.11269e-08		FBgn0139871	FBtr0167852
FBtr0172679	Diet*Tmp	AG	25	OP	15	0.7805	1.71773	0.1013	73	7.7	<.0001	0.780478	5.08882e-11	1.83581e-08		FBgn0139887	FBtr0167868
FBtr0166943	Diet*Tmp	OP	15	OP	35	0.7804	1.71761	0.1446	73	5.4	<.0001	0.780396	8.06832e-07	7.71571e-05		FBgn0139890	FBtr0167871
FBtr0161185	Diet*Tmp	AG	15	AG	35	0.7799	1.71701	0.1283	73	6.08	<.0001	0.779901	5.01327e-08	7.48186e-06		FBgn0139899	FBtr0167880
FBtr0172792	Diet*Tmp	AG	35	OP	25	0.7799	1.71701	0.1095	73	7.12	<.0001	0.779933	6.13608e-10	1.65961e-07		FBgn0139900	FBtr0167881
FBtr0161862	Diet*Tmp	AG	35	OP	25	0.7799	1.71701	0.1634	73	4.77	<.0001	0.779887	9.08592e-06	0.000556598		FBgn0139904	FBtr0167885
FBtr0170198	Diet*Tmp	AG	15	OP	35	0.7797	1.71677	0.08539	73	9.13	<.0001	0.779656	1.05944e-13	7.14269e-11		FBgn0139905	FBtr0167886
FBtr0163453	Diet*Tmp	AG	25	OP	35	0.7796	1.71665	0.09951	73	7.83	<.0001	0.779616	2.8828e-11	1.11055e-08		FBgn0139910	FBtr0167891
FBtr0172854	Diet*Tmp	OP	15	OP	35	0.7793	1.7163	0.0963	73	8.09	<.0001	0.779306	9.43693e-12	4.08456e-09		FBgn0139914	FBtr0167895
FBtr0166098	Diet*Tmp	AG	35	OP	15	0.7793	1.7163	0.1885	73	4.13	<.0001	0.779251	9.40685e-05	0.00348425		FBgn0139915	FBtr0167896
FBtr0162438	Diet*Tmp	AG	25	OP	35	0.7792	1.71618	0.08332	73	9.35	<.0001	0.779175	4.08654e-14	3.00639e-11		FBgn0139917	FBtr0167898
FBtr0161501	Diet*Tmp	AG	15	OP	35	0.7791	1.71606	0.1058	73	7.36	<.0001	0.779078	2.20637e-10	6.74251e-08		FBgn0139920	FBtr0167901
FBtr0164176	Diet*Tmp	OP	15	OP	35	0.7791	1.71606	0.1098	73	7.09	<.0001	0.779082	6.99002e-10	1.8582e-07		FBgn0139921	FBtr0167902
FBtr0170553	Diet*Tmp	AG	15	AG	35	0.779	1.71594	0.133	73	5.86	<.0001	0.778999	1.26282e-07	1.63708e-05		FBgn0139928	FBtr0167909
FBtr0166348	Diet*Tmp	AG	15	OP	35	0.779	1.71594	0.1357	73	5.74	<.0001	0.779044	2.0158e-07	2.4294e-05		FBgn0139929	FBtr0167910
FBtr0175307	Diet*Tmp	OP	15	OP	35	0.779	1.71594	0.1364	73	5.71	<.0001	0.778983	2.27186e-07	2.68533e-05		FBgn0139930	FBtr0167911
FBtr0165637	Diet*Tmp	AG	15	OP	25	0.7788	1.7157	0.1065	73	7.31	<.0001	0.77879	2.76433e-10	8.23275e-08		FBgn0139933	FBtr0167914
FBtr0171016	Diet*Tmp	AG	35	OP	25	0.7783	1.71511	0.129	73	6.03	<.0001	0.778324	6.1024e-08	8.84232e-06		FBgn0139941	FBtr0167922
FBtr0175025	Diet*Tmp	OP	15	OP	35	0.7782	1.71499	0.08587	73	9.06	<.0001	0.778166	1.42098e-13	9.30725e-11		FBgn0139946	FBtr0167927
FBtr0164956	Diet*Tmp	AG	15	OP	35	0.778	1.71475	0.08919	73	8.72	<.0001	0.778018	6.14992e-13	3.51173e-10		FBgn0139947	FBtr0167928
FBtr0163581	Diet*Tmp	AG	35	OP	15	0.7779	1.71463	0.1188	73	6.55	<.0001	0.777932	7.04738e-09	1.38598e-06		FBgn0139952	FBtr0167933
FBtr0166348	Diet*Tmp	OP	15	OP	35	0.7777	1.7144	0.1357	73	5.73	<.0001	0.777681	2.09985e-07	2.51531e-05		FBgn0139966	FBtr0167947
FBtr0163045	Diet*Tmp	OP	15	OP	35	0.7777	1.7144	0.1621	73	4.8	<.0001	0.777737	8.29619e-06	0.000517449		FBgn0139967	FBtr0167948
FBtr0166266	Diet*Tmp	AG	35	OP	25	0.7776	1.71428	0.0928	73	8.38	<.0001	0.77763	2.72049e-12	1.34161e-09		FBgn0139968	FBtr0167949
FBtr0165449	Diet*Tmp	AG	15	OP	35	0.7775	1.71416	0.1678	73	4.63	<.0001	0.777535	1.53691e-05	0.00084594		FBgn0139976	FBtr0167957
FBtr0169312	Diet*Tmp	OP	15	OP	35	0.7774	1.71404	0.1027	73	7.57	<.0001	0.777367	8.9552e-11	3.03863e-08		FBgn0139977	FBtr0167958
FBtr0171617	Diet*Tmp	AG	35	OP	25	0.7769	1.71345	0.1047	73	7.42	<.0001	0.776941	1.69511e-10	5.34709e-08		FBgn0139979	FBtr0167960
FBtr0171581	Diet*Tmp	AG	35	OP	15	0.7764	1.71285	0.09996	73	7.77	<.0001	0.776436	3.8427e-11	1.43199e-08		FBgn0139982	FBtr0167963
FBtr0163862	Diet*Tmp	AG	15	OP	35	0.7761	1.7125	0.1139	73	6.81	<.0001	0.776073	2.31559e-09	5.27979e-07		FBgn0139985	FBtr0167966
FBtr0164972	Diet*Tmp	AG	35	OP	15	0.7761	1.7125	0.1013	73	7.66	<.0001	0.776144	6.16993e-11	2.18076e-08		FBgn0139987	FBtr0167968
FBtr0164182	Diet*Tmp	AG	35	OP	25	0.776	1.71238	0.1731	73	4.48	<.0001	0.776007	2.66961e-05	0.00131017		FBgn0139989	FBtr0167970
FBtr0161839	Diet*Tmp	AG	35	OP	25	0.7759	1.71226	0.05017	73	15.47	<.0001	0.775913	9.79248e-25	0		FBgn0139993	FBtr0167974
FBtr0172188	Diet*Tmp	OP	15	OP	35	0.7758	1.71214	0.08348	73	9.29	<.0001	0.775813	5.25857e-14	3.77022e-11		FBgn0140002	FBtr0167983
FBtr0170644	Diet*Tmp	AG	25	OP	35	0.7754	1.71166	0.144	73	5.38	<.0001	0.775358	8.44575e-07	8.01526e-05		FBgn0140003	FBtr0167984
FBtr0165610	Diet*Tmp	OP	25	OP	35	0.7754	1.71166	0.09627	73	8.05	<.0001	0.775359	1.11541e-11	4.74704e-09		FBgn0140004	FBtr0167985
FBtr0168607	Diet*Tmp	AG	15	OP	35	0.7753	1.71155	0.1258	73	6.16	<.0001	0.775301	3.5669e-08	5.60087e-06		FBgn0140012	FBtr0167993
FBtr0167968	Diet*Tmp	AG	15	OP	35	0.7751	1.71131	0.09142	73	8.48	<.0001	0.775114	1.77739e-12	9.16377e-10		FBgn0140027	FBtr0168008
FBtr0170671	Diet*Tmp	AG	15	OP	35	0.7751	1.71131	0.1184	73	6.55	<.0001	0.775144	7.13411e-09	1.40099e-06		FBgn0140032	FBtr0168013
FBtr0162769	Diet*Tmp	AG	35	OP	15	0.775	1.71119	0.1185	73	6.54	<.0001	0.774974	7.25753e-09	1.42189e-06		FBgn0140039	FBtr0168020
FBtr0173289	Diet*Tmp	AG	15	OP	35	0.7747	1.71083	0.09547	73	8.11	<.0001	0.774704	8.57726e-12	3.75384e-09		FBgn0140041	FBtr0168022
FBtr0165042	Diet*Tmp	AG	25	OP	15	0.7747	1.71083	0.101	73	7.67	<.0001	0.77472	5.90971e-11	2.09766e-08		FBgn0140042	FBtr0168023
FBtr0175112	Diet*Tmp	AG	15	AG	35	0.7738	1.70977	0.1079	73	7.17	<.0001	0.773819	4.95451e-10	1.37339e-07		FBgn0140043	FBtr0168024
FBtr0175400	Diet*Tmp	AG	25	OP	35	0.7735	1.70941	0.09235	73	8.38	<.0001	0.773539	2.76441e-12	1.36119e-09		FBgn0140044	FBtr0168025
FBtr0168554	Diet*Tmp	AG	25	OP	35	0.7735	1.70941	0.1484	73	5.21	<.0001	0.773496	1.65994e-06	0.000139869		FBgn0140049	FBtr0168030
FBtr0165621	Diet*Tmp	OP	15	OP	25	0.7731	1.70894	0.1069	73	7.23	<.0001	0.773144	3.87908e-10	1.10748e-07		FBgn0140050	FBtr0168031
FBtr0167620	Diet*Tmp	OP	15	OP	35	0.7731	1.70894	0.09165	73	8.43	<.0001	0.773075	2.14451e-12	1.08291e-09		FBgn0140061	FBtr0168042
FBtr0173575	Diet*Tmp	AG	15	OP	35	0.773	1.70882	0.1014	73	7.62	<.0001	0.773049	7.19919e-11	2.5012e-08		FBgn0140068	FBtr0168049
FBtr0173261	Diet*Tmp	AG	35	OP	15	0.773	1.70882	0.07479	73	10.33	<.0001	0.77298	6.14593e-16	4.6874e-13		FBgn0140077	FBtr0168058
FBtr0174205	Diet*Tmp	AG	15	AG	35	0.7728	1.70858	0.1538	73	5.02	<.0001	0.772838	3.46685e-06	0.000254922		FBgn0140093	FBtr0168074
FBtr0167896	Diet*Tmp	AG	15	OP	35	0.7725	1.70823	0.08916	73	8.66	<.0001	0.772548	7.92544e-13	4.42689e-10		FBgn0140097	FBtr0168078
FBtr0167020	Diet*Tmp	OP	15	OP	35	0.7725	1.70823	0.1106	73	6.99	<.0001	0.772484	1.10604e-09	2.76886e-07		FBgn0140098	FBtr0168079
FBtr0173181	Diet*Tmp	AG	35	OP	15	0.7725	1.70823	0.08444	73	9.15	<.0001	0.7725	9.79749e-14	6.6526e-11		FBgn0140103	FBtr0168084
FBtr0161432	Diet*Tmp	OP	15	OP	35	0.7724	1.70811	0.09175	73	8.42	<.0001	0.77237	2.30245e-12	1.15509e-09		FBgn0140109	FBtr0168090
FBtr0172239	Diet*Tmp	AG	15	OP	25	0.7723	1.70799	0.1818	73	4.25	<.0001	0.772261	6.28045e-05	0.00255316		FBgn0140114	FBtr0168095
FBtr0167369	Diet*Tmp	AG	35	OP	25	0.7723	1.70799	0.1233	73	6.26	<.0001	0.772292	2.3368e-08	3.89689e-06		FBgn0140124	FBtr0168105
FBtr0167839	Diet*Tmp	AG	15	OP	25	0.7718	1.7074	0.1566	73	4.93	<.0001	0.771754	5.02183e-06	0.00034478		FBgn0140126	FBtr0168107
FBtr0161296	Diet*Tmp	OP	25	OP	35	0.7718	1.7074	0.09472	73	8.15	<.0001	0.771776	7.43644e-12	3.30298e-09		FBgn0140130	FBtr0168111
FBtr0161788	Diet*Tmp	AG	15	OP	35	0.7714	1.70693	0.1955	73	3.95	0.0002	0.771416	0.000180455	0.00572158		FBgn0140131	FBtr0168112
FBtr0167889	Diet*Tmp	AG	25	OP	35	0.7712	1.70669	0.1467	73	5.26	<.0001	0.771196	1.39712e-06	0.000121595		FBgn0140134	FBtr0168115
FBtr0173815	Diet*Tmp	AG	35	OP	25	0.7712	1.70669	0.09622	73	8.02	<.0001	0.771237	1.31618e-11	5.50369e-09		FBgn0140135	FBtr0168116
FBtr0174277	Diet*Tmp	OP	15	OP	25	0.7711	1.70657	0.1242	73	6.21	<.0001	0.771119	2.93346e-08	4.73646e-06		FBgn0140140	FBtr0168121
FBtr0169536	Diet*Tmp	AG	15	OP	35	0.7711	1.70657	0.088	73	8.76	<.0001	0.771138	5.18757e-13	3.00802e-10		FBgn0140146	FBtr0168127
FBtr0168607	Diet*Tmp	AG	15	OP	25	0.7708	1.70622	0.1258	73	6.13	<.0001	0.770799	4.13784e-08	6.3575e-06		FBgn0140147	FBtr0168128
FBtr0169017	Diet*Tmp	AG	15	OP	35	0.7706	1.70598	0.08854	73	8.7	<.0001	0.770599	6.71187e-13	3.80582e-10		FBgn0140148	FBtr0168129
FBtr0161862	Diet*Tmp	AG	15	OP	35	0.7702	1.70551	0.1655	73	4.65	<.0001	0.770154	1.42065e-05	0.00079486		FBgn0140153	FBtr0168134
FBtr0174277	Diet*Tmp	AG	15	OP	35	0.7697	1.70492	0.1242	73	6.2	<.0001	0.769721	3.07406e-08	4.92865e-06		FBgn0140155	FBtr0168136
FBtr0163479	Diet*Tmp	AG	25	OP	35	0.7695	1.70468	0.1313	73	5.86	<.0001	0.769541	1.2362e-07	1.60784e-05		FBgn0140156	FBtr0168137
FBtr0166413	Diet*Tmp	AG	15	OP	35	0.7692	1.70432	0.158	73	4.87	<.0001	0.769223	6.31159e-06	0.000414753		FBgn0140157	FBtr0168138
FBtr0169215	Diet*Tmp	AG	15	OP	25	0.7691	1.70421	0.186	73	4.13	<.0001	0.769086	9.37584e-05	0.00347526		FBgn0140159	FBtr0168140
FBtr0172921	Diet*Tmp	AG	15	OP	25	0.7688	1.70385	0.09004	73	8.54	<.0001	0.768789	1.37084e-12	7.25465e-10		FBgn0140167	FBtr0168148
FBtr0173985	Diet*Tmp	AG	35	OP	25	0.7685	1.7035	0.1483	73	5.18	<.0001	0.768454	1.86854e-06	0.000153979		FBgn0140169	FBtr0168150
FBtr0165722	Diet*Tmp	AG	25	AG	35	0.7683	1.70326	0.144	73	5.34	<.0001	0.76827	1.02639e-06	9.42105e-05		FBgn0140170	FBtr0168151
FBtr0165292	Diet*Tmp	AG	15	OP	25	0.7681	1.70303	0.1161	73	6.61	<.0001	0.768114	5.37851e-09	1.09588e-06		FBgn0140177	FBtr0168158
FBtr0175101	Diet*Tmp	AG	15	OP	35	0.768	1.70291	0.08261	73	9.3	<.0001	0.767995	5.1875e-14	3.74326e-11		FBgn0140180	FBtr0168161
FBtr0171950	Diet*Tmp	AG	25	AG	35	0.768	1.70291	0.1033	73	7.44	<.0001	0.768006	1.59345e-10	5.06423e-08		FBgn0140182	FBtr0168163
FBtr0168237	Diet*Tmp	AG	15	OP	25	0.7674	1.7022	0.1732	73	4.43	<.0001	0.767362	3.24096e-05	0.00152644		FBgn0140185	FBtr0168166
FBtr0163377	Diet*Tmp	AG	15	AG	35	0.7674	1.7022	0.1486	73	5.16	<.0001	0.767372	2.01864e-06	0.000164019		FBgn0140190	FBtr0168171
FBtr0167637	Diet*Tmp	AG	25	OP	15	0.7674	1.7022	0.1204	73	6.37	<.0001	0.767401	1.47548e-08	2.62312e-06		FBgn0140197	FBtr0168178
FBtr0161185	Diet*Tmp	AG	15	OP	25	0.7673	1.70208	0.1299	73	5.91	<.0001	0.767325	1.0238e-07	1.37037e-05		FBgn0140199	FBtr0168180
FBtr0166140	Diet*Tmp	AG	15	OP	35	0.7672	1.70196	0.08637	73	8.88	<.0001	0.767232	3.08055e-13	1.87322e-10		FBgn0140200	FBtr0168181
FBtr0169932	Diet*Tmp	AG	15	AG	35	0.7671	1.70185	0.1274	73	6.02	<.0001	0.767102	6.36696e-08	9.16567e-06		FBgn0140201	FBtr0168182
FBtr0167290	Diet*Tmp	AG	15	OP	25	0.7668	1.70149	0.104	73	7.38	<.0001	0.766768	2.08038e-10	6.40437e-08		FBgn0140203	FBtr0168184
FBtr0165875	Diet*Tmp	OP	25	OP	35	0.766	1.70055	0.1299	73	5.9	<.0001	0.766019	1.06739e-07	1.41986e-05		FBgn0140209	FBtr0168190
FBtr0162321	Diet*Tmp	AG	15	OP	35	0.7659	1.70043	0.1409	73	5.44	<.0001	0.765932	6.84625e-07	6.73191e-05		FBgn0140214	FBtr0168195
FBtr0167675	Diet*Tmp	AG	25	OP	25	0.7656	1.70008	0.1979	73	3.87	0.0002	0.765599	0.000236065	0.0070012		FBgn0140215	FBtr0168196
FBtr0162041	Diet*Tmp	OP	25	OP	35	0.7654	1.69984	0.1316	73	5.81	<.0001	0.765407	1.49474e-07	1.8894e-05		FBgn0140218	FBtr0168199
FBtr0174183	Diet*Tmp	AG	15	OP	35	0.7651	1.69949	0.082	73	9.33	<.0001	0.765073	4.49493e-14	3.27746e-11		FBgn0140220	FBtr0168201
FBtr0168259	Diet*Tmp	OP	25	OP	35	0.7647	1.69902	0.155	73	4.93	<.0001	0.764684	4.90279e-06	0.000338236		FBgn0140222	FBtr0168203
FBtr0175025	Diet*Tmp	AG	15	AG	35	0.7645	1.69878	0.08478	73	9.02	<.0001	0.764533	1.72801e-13	1.10987e-10		FBgn0140223	FBtr0168204
FBtr0164731	Diet*Tmp	AG	25	OP	35	0.7644	1.69866	0.1337	73	5.72	<.0001	0.764426	2.20682e-07	2.62124e-05		FBgn0140232	FBtr0168213
FBtr0165814	Diet*Tmp	AG	15	AG	25	0.7643	1.69855	0.1268	73	6.03	<.0001	0.764313	6.23629e-08	9.0073e-06		FBgn0140236	FBtr0168217
FBtr0172498	Diet*Tmp	AG	15	OP	25	0.7643	1.69855	0.141	73	5.42	<.0001	0.764318	7.27299e-07	7.07901e-05		FBgn0140239	FBtr0168220
FBtr0170362	Diet*Tmp	AG	15	OP	35	0.764	1.69819	0.08816	73	8.67	<.0001	0.764	7.89938e-13	4.41447e-10		FBgn0140241	FBtr0168222
FBtr0168906	Diet*Tmp	AG	15	OP	35	0.7639	1.69807	0.1109	73	6.89	<.0001	0.763871	1.66872e-09	3.96582e-07		FBgn0140245	FBtr0168226
FBtr0171919	Diet*Tmp	AG	25	OP	35	0.7636	1.69772	0.0793	73	9.63	<.0001	0.763634	1.24153e-14	1.01848e-11		FBgn0140249	FBtr0168230
FBtr0175013	Diet*Tmp	AG	35	OP	25	0.7636	1.69772	0.1086	73	7.03	<.0001	0.763589	9.04283e-10	2.32389e-07		FBgn0140252	FBtr0168233
FBtr0163028	Diet*Tmp	AG	15	OP	35	0.7635	1.6976	0.1144	73	6.67	<.0001	0.763464	4.22292e-09	8.90127e-07		FBgn0140253	FBtr0168234
FBtr0173089	Diet*Tmp	AG	25	OP	25	0.7635	1.6976	0.149	73	5.12	<.0001	0.763495	2.35647e-06	0.000186191		FBgn0140254	FBtr0168235
FBtr0175545	Diet*Tmp	AG	35	OP	25	0.7632	1.69725	0.09976	73	7.65	<.0001	0.763216	6.37764e-11	2.24603e-08		FBgn0140256	FBtr0168237
FBtr0166086	Diet*Tmp	OP	25	OP	35	0.763	1.69702	0.1201	73	6.35	<.0001	0.763028	1.61873e-08	2.84123e-06		FBgn0140262	FBtr0168243
FBtr0173923	Diet*Tmp	AG	25	OP	35	0.7628	1.69678	0.0849	73	8.98	<.0001	0.762757	1.99673e-13	1.26663e-10		FBgn0140263	FBtr0168244
FBtr0166315	Diet*Tmp	AG	15	OP	25	0.7625	1.69643	0.1238	73	6.16	<.0001	0.762494	3.62267e-08	5.67458e-06		FBgn0140264	FBtr0168245
FBtr0161189	Diet*Tmp	OP	15	OP	35	0.7624	1.69631	0.06188	73	12.32	<.0001	0.762381	1.67473e-19	0		FBgn0140276	FBtr0168257
FBtr0172403	Diet*Tmp	OP	15	OP	35	0.7624	1.69631	0.1331	73	5.73	<.0001	0.762365	2.11113e-07	2.52659e-05		FBgn0140277	FBtr0168258
FBtr0170152	Diet*Tmp	AG	35	OP	25	0.7624	1.69631	0.1763	73	4.33	<.0001	0.762382	4.75065e-05	0.00205807		FBgn0140278	FBtr0168259
FBtr0164659	Diet*Tmp	AG	15	AG	25	0.7622	1.69608	0.1357	73	5.62	<.0001	0.762159	3.32054e-07	3.68787e-05		FBgn0140284	FBtr0168265
FBtr0174790	Diet*Tmp	AG	15	OP	35	0.7622	1.69608	0.0772	73	9.87	<.0001	0.762186	4.37376e-15	3.96663e-12		FBgn0140287	FBtr0168268
FBtr0163329	Diet*Tmp	AG	15	OP	25	0.7621	1.69596	0.2037	73	3.74	0.0004	0.762126	0.000362795	0.00963216		FBgn0140295	FBtr0168276
FBtr0168538	Diet*Tmp	AG	25	OP	35	0.7621	1.69596	0.1419	73	5.37	<.0001	0.762058	8.97934e-07	8.43088e-05		FBgn0140298	FBtr0168279
FBtr0167239	Diet*Tmp	AG	35	OP	25	0.7621	1.69596	0.08632	73	8.83	<.0001	0.762084	3.9122e-13	2.32993e-10		FBgn0140302	FBtr0168283
FBtr0165918	Diet*Tmp	AG	35	OP	25	0.7619	1.69572	0.1511	73	5.04	<.0001	0.76188	3.22068e-06	0.000240219		FBgn0140312	FBtr0168293
FBtr0170849	Diet*Tmp	OP	15	OP	25	0.7618	1.6956	0.1029	73	7.4	<.0001	0.761768	1.87088e-10	5.83102e-08		FBgn0140320	FBtr0168301
FBtr0170095	Diet*Tmp	OP	15	OP	35	0.7618	1.6956	0.1334	73	5.71	<.0001	0.761753	2.28881e-07	2.70258e-05		FBgn0140321	FBtr0168302
FBtr0168723	Diet*Tmp	AG	25	OP	35	0.7617	1.69549	0.1297	73	5.87	<.0001	0.761707	1.17254e-07	1.53672e-05		FBgn0140322	FBtr0168303
FBtr0173865	Diet*Tmp	AG	35	OP	15	0.7617	1.69549	0.1228	73	6.2	<.0001	0.761732	3.02125e-08	4.85691e-06		FBgn0140324	FBtr0168305
FBtr0161802	Diet*Tmp	AG	15	OP	35	0.7614	1.69513	0.13	73	5.86	<.0001	0.761431	1.25132e-07	1.6245e-05		FBgn0140329	FBtr0168310
FBtr0167783	Diet*Tmp	AG	15	OP	25	0.7613	1.69502	0.1372	73	5.55	<.0001	0.761265	4.37687e-07	4.64357e-05		FBgn0140335	FBtr0168316
FBtr0166999	Diet*Tmp	OP	15	OP	35	0.7613	1.69502	0.08482	73	8.98	<.0001	0.761295	2.06791e-13	1.30706e-10		FBgn0140336	FBtr0168317
FBtr0162768	Diet*Tmp	AG	35	OP	25	0.7613	1.69502	0.1215	73	6.26	<.0001	0.761314	2.32614e-08	3.88153e-06		FBgn0140340	FBtr0168321
FBtr0168486	Diet*Tmp	OP	25	OP	35	0.7612	1.6949	0.1202	73	6.33	<.0001	0.761191	1.75686e-08	3.04845e-06		FBgn0140342	FBtr0168323
FBtr0164850	Diet*Tmp	AG	25	OP	35	0.7611	1.69478	0.1351	73	5.63	<.0001	0.761058	3.10215e-07	3.48604e-05		FBgn0140347	FBtr0168328
FBtr0167386	Diet*Tmp	AG	15	OP	35	0.761	1.69466	0.1265	73	6.01	<.0001	0.761011	6.58352e-08	9.42617e-06		FBgn0140349	FBtr0168330
FBtr0171690	Diet*Tmp	AG	25	OP	35	0.761	1.69466	0.07933	73	9.59	<.0001	0.760989	1.45442e-14	1.18363e-11		FBgn0140350	FBtr0168331
FBtr0162144	Diet*Tmp	AG	15	OP	35	0.7609	1.69455	0.1116	73	6.82	<.0001	0.760946	2.26266e-09	5.17532e-07		FBgn0140352	FBtr0168333
FBtr0171064	Diet*Tmp	AG	25	OP	15	0.7608	1.69443	0.1152	73	6.61	<.0001	0.760816	5.5557e-09	1.12672e-06		FBgn0140356	FBtr0168337
FBtr0166313	Diet*Tmp	AG	15	OP	35	0.7607	1.69431	0.116	73	6.56	<.0001	0.760739	6.7931e-09	1.34274e-06		FBgn0140357	FBtr0168338
FBtr0169097	Diet*Tmp	AG	25	AG	35	0.7605	1.69408	0.132	73	5.76	<.0001	0.760467	1.86513e-07	2.27603e-05		FBgn0140358	FBtr0168339
FBtr0173310	Diet*Tmp	AG	35	OP	15	0.7605	1.69408	0.1044	73	7.28	<.0001	0.760532	3.09104e-10	9.06996e-08		FBgn0140359	FBtr0168340
FBtr0172280	Diet*Tmp	AG	25	OP	35	0.7602	1.69373	0.1226	73	6.2	<.0001	0.76015	3.06344e-08	4.91377e-06		FBgn0140366	FBtr0168347
FBtr0175252	Diet*Tmp	AG	25	OP	35	0.76	1.69349	0.1135	73	6.7	<.0001	0.759951	3.79484e-09	8.1019e-07		FBgn0140367	FBtr0168348
FBtr0161503	Diet*Tmp	OP	15	OP	35	0.7599	1.69337	0.1079	73	7.04	<.0001	0.759879	8.62076e-10	2.22815e-07		FBgn0140369	FBtr0168350
FBtr0161969	Diet*Tmp	OP	15	OP	25	0.7598	1.69326	0.1338	73	5.68	<.0001	0.759837	2.57899e-07	2.98544e-05		FBgn0140371	FBtr0168352
FBtr0168512	Diet*Tmp	OP	15	OP	35	0.7598	1.69326	0.1123	73	6.77	<.0001	0.759801	2.81679e-09	6.24625e-07		FBgn0140374	FBtr0168355
FBtr0161256	Diet*Tmp	AG	25	OP	35	0.7596	1.69302	0.08195	73	9.27	<.0001	0.759613	5.82258e-14	4.14395e-11		FBgn0140379	FBtr0168360
FBtr0161111	Diet*Tmp	OP	15	OP	35	0.7595	1.6929	0.1054	73	7.21	<.0001	0.759472	4.32957e-10	1.21977e-07		FBgn0140389	FBtr0168373
FBtr0167443	Diet*Tmp	AG	15	OP	35	0.7592	1.69255	0.07282	73	10.43	<.0001	0.759233	4.16721e-16	4.6874e-13		FBgn0140391	FBtr0168375
FBtr0169017	Diet*Tmp	AG	25	OP	35	0.7591	1.69243	0.08854	73	8.57	<.0001	0.759065	1.17919e-12	6.32964e-10		FBgn0140393	FBtr0168377
FBtr0166596	Diet*Tmp	AG	35	OP	15	0.7591	1.69243	0.1468	73	5.17	<.0001	0.759061	1.96781e-06	0.000160601		FBgn0140395	FBtr0168379
FBtr0166164	Diet*Tmp	AG	15	OP	25	0.759	1.69232	0.118	73	6.43	<.0001	0.758954	1.16257e-08	2.13476e-06		FBgn0140396	FBtr0168380
FBtr0175012	Diet*Tmp	AG	15	OP	25	0.7589	1.6922	0.1491	73	5.09	<.0001	0.758879	2.69813e-06	0.000207732		FBgn0140399	FBtr0168383
FBtr0173353	Diet*Tmp	AG	35	OP	25	0.7589	1.6922	0.1185	73	6.4	<.0001	0.758883	1.31021e-08	2.36697e-06		FBgn0140401	FBtr0168385
FBtr0163742	Diet*Tmp	AG	15	OP	35	0.7587	1.69197	0.0603	73	12.58	<.0001	0.75873	5.81846e-20	0		FBgn0140402	FBtr0168386
FBtr0168682	Diet*Tmp	AG	25	OP	35	0.7587	1.69197	0.1133	73	6.7	<.0001	0.758681	3.75652e-09	8.03132e-07		FBgn0140404	FBtr0168388
FBtr0163377	Diet*Tmp	OP	15	OP	35	0.7585	1.69173	0.1505	73	5.04	<.0001	0.758471	3.27237e-06	0.000243338		FBgn0140406	FBtr0168390
FBtr0170135	Diet*Tmp	AG	15	OP	25	0.7584	1.69161	0.1214	73	6.25	<.0001	0.758352	2.48719e-08	4.11008e-06		FBgn0140423	FBtr0168407
FBtr0169783	Diet*Tmp	AG	15	OP	35	0.7583	1.6915	0.1254	73	6.04	<.0001	0.758258	5.80668e-08	8.4816e-06		FBgn0140424	FBtr0168408
FBtr0175368	Diet*Tmp	OP	15	OP	35	0.7583	1.6915	0.1055	73	7.19	<.0001	0.758277	4.62448e-10	1.29263e-07		FBgn0140425	FBtr0168409
FBtr0173372	Diet*Tmp	AG	15	AG	25	0.7581	1.69126	0.07518	73	10.08	<.0001	0.758073	1.78275e-15	1.70005e-12		FBgn0140431	FBtr0168415
FBtr0168268	Diet*Tmp	AG	15	OP	25	0.7581	1.69126	0.0962	73	7.88	<.0001	0.758061	2.36763e-11	9.31727e-09		FBgn0140435	FBtr0168419
FBtr0170161	Diet*Tmp	AG	15	OP	35	0.7579	1.69103	0.1154	73	6.57	<.0001	0.757898	6.49278e-09	1.29047e-06		FBgn0140438	FBtr0168422
FBtr0161107	Diet*Tmp	AG	35	OP	25	0.7573	1.69032	0.1107	73	6.84	<.0001	0.757275	2.03236e-09	4.71521e-07		FBgn0140439	FBtr0168423
FBtr0173823	Diet*Tmp	AG	35	OP	25	0.7573	1.69032	0.1182	73	6.41	<.0001	0.757344	1.28066e-08	2.32111e-06		FBgn0140440	FBtr0168424
FBtr0171615	Diet*Tmp	AG	15	OP	35	0.7572	1.69021	0.1072	73	7.07	<.0001	0.757202	7.85428e-10	2.05479e-07		FBgn0140453	FBtr0168437
FBtr0175353	Diet*Tmp	AG	25	OP	35	0.7571	1.69009	0.1513	73	5	<.0001	0.757109	3.7654e-06	0.000272734		FBgn0140459	FBtr0168443
FBtr0169386	Diet*Tmp	AG	15	AG	35	0.757	1.68997	0.0982	73	7.71	<.0001	0.756954	4.96659e-11	1.79792e-08		FBgn0140463	FBtr0168447
FBtr0162108	Diet*Tmp	AG	25	AG	35	0.7564	1.68927	0.1682	73	4.5	<.0001	0.756411	2.53776e-05	0.0012591		FBgn0140466	FBtr0168450
FBtr0174729	Diet*Tmp	OP	15	OP	35	0.7563	1.68915	0.08767	73	8.63	<.0001	0.756301	9.33254e-13	5.13139e-10		FBgn0140467	FBtr0168451
FBtr0174454	Diet*Tmp	AG	25	OP	35	0.7563	1.68915	0.1168	73	6.47	<.0001	0.756321	9.65779e-09	1.81774e-06		FBgn0140469	FBtr0168453
FBtr0163230	Diet*Tmp	AG	15	OP	35	0.7562	1.68904	0.1289	73	5.87	<.0001	0.756153	1.21077e-07	1.57956e-05		FBgn0140470	FBtr0168454
FBtr0170512	Diet*Tmp	AG	25	OP	35	0.7558	1.68857	0.08116	73	9.31	<.0001	0.755819	4.84527e-14	3.51002e-11		FBgn0140480	FBtr0168464
FBtr0167948	Diet*Tmp	AG	15	OP	35	0.7556	1.68833	0.1279	73	5.91	<.0001	0.755609	1.01894e-07	1.36525e-05		FBgn0140487	FBtr0168471
FBtr0162155	Diet*Tmp	AG	15	OP	35	0.7556	1.68833	0.1572	73	4.81	<.0001	0.755628	8.03108e-06	0.000504059		FBgn0140488	FBtr0168472
FBtr0170094	Diet*Tmp	OP	15	OP	35	0.7556	1.68833	0.1542	73	4.9	<.0001	0.755602	5.57544e-06	0.000375259		FBgn0140494	FBtr0168478
FBtr0174156	Diet*Tmp	AG	15	OP	35	0.7554	1.6881	0.1074	73	7.04	<.0001	0.755381	8.91363e-10	2.29489e-07		FBgn0140495	FBtr0168479
FBtr0162660	Diet*Tmp	AG	25	OP	35	0.7551	1.68775	0.1635	73	4.62	<.0001	0.755104	1.61485e-05	0.000880251		FBgn0140496	FBtr0168480
FBtr0164326	Diet*Tmp	AG	15	OP	25	0.755	1.68763	0.1531	73	4.93	<.0001	0.754954	4.96324e-06	0.000341556		FBgn0140498	FBtr0168482
FBtr0164514	Diet*Tmp	AG	15	OP	35	0.7546	1.68716	0.1039	73	7.26	<.0001	0.754566	3.37259e-10	9.7929e-08		FBgn0140499	FBtr0168483
FBtr0165758	Diet*Tmp	OP	15	OP	35	0.7546	1.68716	0.1267	73	5.95	<.0001	0.754583	8.39905e-08	1.16007e-05		FBgn0140500	FBtr0168484
FBtr0168865	Diet*Tmp	AG	15	OP	35	0.754	1.68646	0.07943	73	9.49	<.0001	0.754024	2.23142e-14	1.73179e-11		FBgn0140501	FBtr0168485
FBtr0167067	Diet*Tmp	AG	15	OP	25	0.7538	1.68623	0.1043	73	7.22	<.0001	0.753758	3.97983e-10	1.13278e-07		FBgn0140506	FBtr0168490
FBtr0161449	Diet*Tmp	OP	15	OP	35	0.7538	1.68623	0.1486	73	5.07	<.0001	0.753801	2.8609e-06	0.000218015		FBgn0140513	FBtr0168497
FBtr0170001	Diet*Tmp	AG	25	OP	35	0.7538	1.68623	0.1071	73	7.04	<.0001	0.753802	8.8524e-10	2.27996e-07		FBgn0140515	FBtr0168499
FBtr0170392	Diet*Tmp	AG	15	AG	35	0.7537	1.68611	0.1192	73	6.32	<.0001	0.753664	1.81268e-08	3.13188e-06		FBgn0140517	FBtr0168501
FBtr0174918	Diet*Tmp	AG	25	OP	35	0.7537	1.68611	0.1121	73	6.72	<.0001	0.753746	3.36741e-09	7.30491e-07		FBgn0140524	FBtr0168508
FBtr0172869	Diet*Tmp	AG	15	OP	35	0.7536	1.68599	0.1584	73	4.76	<.0001	0.753559	9.62279e-06	0.000582646		FBgn0140525	FBtr0168509
FBtr0164764	Diet*Tmp	AG	15	AG	35	0.7535	1.68588	0.1911	73	3.94	0.0002	0.753521	0.000182247	0.00576484		FBgn0140527	FBtr0168511
FBtr0174850	Diet*Tmp	AG	35	OP	25	0.7535	1.68588	0.1404	73	5.36	<.0001	0.75349	9.13287e-07	8.55169e-05		FBgn0140528	FBtr0168512
FBtr0163949	Diet*Tmp	AG	15	OP	25	0.7532	1.68553	0.07502	73	10.04	<.0001	0.753201	2.15136e-15	2.09028e-12		FBgn0140536	FBtr0168520
FBtr0170947	Diet*Tmp	AG	15	AG	35	0.7532	1.68553	0.1033	73	7.29	<.0001	0.753157	3.0164e-10	8.87802e-08		FBgn0140538	FBtr0168522
FBtr0172861	Diet*Tmp	AG	15	OP	25	0.7524	1.68459	0.07263	73	10.36	<.0001	0.752384	5.54271e-16	4.6874e-13		FBgn0140548	FBtr0168532
FBtr0161588	Diet*Tmp	AG	15	OP	35	0.7524	1.68459	0.1069	73	7.04	<.0001	0.752376	8.78e-10	2.26414e-07		FBgn0140549	FBtr0168533
FBtr0169217	Diet*Tmp	AG	15	AG	35	0.7522	1.68436	0.1105	73	6.8	<.0001	0.752193	2.39293e-09	5.43107e-07		FBgn0140553	FBtr0168537
FBtr0172508	Diet*Tmp	AG	15	OP	25	0.7521	1.68424	0.192	73	3.92	0.0002	0.752116	0.00019936	0.00616632		FBgn0140557	FBtr0168541
FBtr0174340	Diet*Tmp	AG	15	AG	35	0.7521	1.68424	0.06504	73	11.56	<.0001	0.752086	3.63936e-18	0		FBgn0140568	FBtr0168552
FBtr0170161	Diet*Tmp	AG	25	OP	35	0.7521	1.68424	0.1154	73	6.52	<.0001	0.752105	8.02274e-09	1.55106e-06		FBgn0140569	FBtr0168553
FBtr0170116	Diet*Tmp	AG	15	OP	35	0.7518	1.68389	0.1775	73	4.24	<.0001	0.751817	6.56462e-05	0.00264187		FBgn0140570	FBtr0168554
FBtr0165980	Diet*Tmp	AG	15	OP	25	0.7514	1.68343	0.1228	73	6.12	<.0001	0.751407	4.26716e-08	6.52576e-06		FBgn0140583	FBtr0168567
FBtr0168184	Diet*Tmp	AG	25	OP	35	0.7514	1.68343	0.1211	73	6.21	<.0001	0.751404	2.97741e-08	4.79793e-06		FBgn0140584	FBtr0168568
FBtr0174478	Diet*Tmp	AG	15	OP	25	0.7513	1.68331	0.1114	73	6.74	<.0001	0.751326	3.13103e-09	6.85037e-07		FBgn0140585	FBtr0168569
FBtr0171972	Diet*Tmp	AG	35	OP	25	0.751	1.68296	0.1453	73	5.17	<.0001	0.751031	1.98957e-06	0.000162064		FBgn0140596	FBtr0168580
FBtr0173913	Diet*Tmp	AG	15	AG	35	0.7507	1.68261	0.1436	73	5.23	<.0001	0.750721	1.57383e-06	0.000133971		FBgn0140597	FBtr0168581
FBtr0169070	Diet*Tmp	AG	25	OP	35	0.7507	1.68261	0.1105	73	6.79	<.0001	0.750657	2.53227e-09	5.70187e-07		FBgn0140598	FBtr0168582
FBtr0166392	Diet*Tmp	AG	15	AG	35	0.7506	1.68249	0.1252	73	5.99	<.0001	0.750596	7.12449e-08	1.00857e-05		FBgn0140601	FBtr0168585
FBtr0171776	Diet*Tmp	AG	25	OP	35	0.7505	1.68238	0.154	73	4.87	<.0001	0.750502	6.17979e-06	0.000407669		FBgn0140616	FBtr0168600
FBtr0164249	Diet*Tmp	AG	15	OP	25	0.7503	1.68214	0.12	73	6.25	<.0001	0.750327	2.42743e-08	4.02565e-06		FBgn0140617	FBtr0168601
FBtr0174510	Diet*Tmp	OP	15	OP	25	0.7501	1.68191	0.1261	73	5.95	<.0001	0.750076	8.59801e-08	1.18264e-05		FBgn0140620	FBtr0168604
FBtr0163306	Diet*Tmp	AG	15	OP	25	0.75	1.68179	0.1278	73	5.87	<.0001	0.749991	1.19569e-07	1.56256e-05		FBgn0140622	FBtr0168606
FBtr0163045	Diet*Tmp	AG	25	OP	35	0.75	1.68179	0.1621	73	4.63	<.0001	0.750049	1.57666e-05	0.000863584		FBgn0140623	FBtr0168607
FBtr0168910	Diet*Tmp	AG	25	OP	35	0.7498	1.68156	0.1092	73	6.86	<.0001	0.749766	1.86188e-09	4.36295e-07		FBgn0140629	FBtr0168613
FBtr0167885	Diet*Tmp	AG	25	OP	35	0.7498	1.68156	0.1299	73	5.77	<.0001	0.749844	1.76546e-07	2.17464e-05		FBgn0140630	FBtr0168614
FBtr0173738	Diet*Tmp	OP	15	OP	25	0.7497	1.68144	0.122	73	6.14	<.0001	0.749719	3.82905e-08	5.95095e-06		FBgn0140631	FBtr0168615
FBtr0167188	Diet*Tmp	OP	15	OP	35	0.7497	1.68144	0.09315	73	8.05	<.0001	0.749686	1.14498e-11	4.85954e-09		FBgn0140635	FBtr0168619
FBtr0167889	Diet*Tmp	AG	25	OP	25	0.7496	1.68133	0.1467	73	5.11	<.0001	0.749594	2.48775e-06	0.000194491		FBgn0140645	FBtr0168629
FBtr0175566	Diet*Tmp	AG	35	OP	25	0.7495	1.68121	0.1098	73	6.83	<.0001	0.749473	2.18687e-09	5.02483e-07		FBgn0140646	FBtr0168630
FBtr0175517	Diet*Tmp	AG	25	OP	35	0.7494	1.68109	0.1047	73	7.16	<.0001	0.749397	5.35098e-10	1.4693e-07		FBgn0140647	FBtr0168631
FBtr0171146	Diet*Tmp	AG	35	OP	15	0.7494	1.68109	0.07933	73	9.45	<.0001	0.7494	2.72521e-14	2.0795e-11		FBgn0140648	FBtr0168632
FBtr0170643	Diet*Tmp	AG	35	OP	15	0.7492	1.68086	0.09031	73	8.3	<.0001	0.749236	3.9052e-12	1.85536e-09		FBgn0140652	FBtr0168636
FBtr0161946	Diet*Tmp	AG	15	OP	25	0.7484	1.67993	0.1335	73	5.61	<.0001	0.748407	3.45225e-07	3.80943e-05		FBgn0140654	FBtr0168638
FBtr0169661	Diet*Tmp	AG	15	OP	25	0.7479	1.67935	0.1658	73	4.51	<.0001	0.747864	2.4218e-05	0.00121378		FBgn0140669	FBtr0168653
FBtr0171555	Diet*Tmp	AG	25	OP	25	0.7477	1.67911	0.1279	73	5.85	<.0001	0.747711	1.31135e-07	1.69084e-05		FBgn0140670	FBtr0168654
FBtr0173017	Diet*Tmp	AG	15	OP	25	0.7476	1.679	0.1187	73	6.3	<.0001	0.747579	2.013e-08	3.42722e-06		FBgn0140678	FBtr0168663
FBtr0166519	Diet*Tmp	AG	15	OP	35	0.7475	1.67888	0.1376	73	5.43	<.0001	0.7475	6.93615e-07	6.80499e-05		FBgn0140680	FBtr0168665
FBtr0160952	Diet*Tmp	AG	35	OP	25	0.7471	1.67842	0.1221	73	6.12	<.0001	0.747133	4.25083e-08	6.50407e-06		FBgn0140682	FBtr0168667
FBtr0168484	Diet*Tmp	AG	15	AG	25	0.7469	1.67818	0.1221	73	6.11	<.0001	0.746862	4.34424e-08	6.62544e-06		FBgn0140690	FBtr0168675
FBtr0164251	Diet*Tmp	AG	15	AG	35	0.7469	1.67818	0.0689	73	10.84	<.0001	0.746921	7.29443e-17	0		FBgn0140692	FBtr0168677
FBtr0168726	Diet*Tmp	AG	25	OP	35	0.7469	1.67818	0.117	73	6.38	<.0001	0.746927	1.42419e-08	2.54317e-06		FBgn0140694	FBtr0168679
FBtr0170470	Diet*Tmp	AG	15	OP	35	0.7468	1.67807	0.09325	73	8.01	<.0001	0.746826	1.35307e-11	5.64221e-09		FBgn0140697	FBtr0168682
FBtr0171044	Diet*Tmp	AG	15	OP	35	0.7467	1.67795	0.1101	73	6.78	<.0001	0.746693	2.61336e-09	5.8584e-07		FBgn0140702	FBtr0168687
FBtr0162797	Diet*Tmp	AG	35	OP	25	0.7465	1.67772	0.107	73	6.98	<.0001	0.746506	1.159e-09	2.88415e-07		FBgn0140703	FBtr0168688
FBtr0169730	Diet*Tmp	AG	15	OP	35	0.7464	1.6776	0.07792	73	9.58	<.0001	0.746418	1.54187e-14	1.2499e-11		FBgn0140706	FBtr0168691
FBtr0168310	Diet*Tmp	AG	35	OP	15	0.7463	1.67749	0.06892	73	10.83	<.0001	0.746278	7.67621e-17	0		FBgn0140716	FBtr0168701
FBtr0160864	Diet*Tmp	AG	15	OP	25	0.7461	1.67725	0.1844	73	4.05	0.0001	0.746089	0.000128326	0.00441603		FBgn0140717	FBtr0168702
FBtr0162548	Diet*Tmp	OP	15	OP	35	0.7461	1.67725	0.1652	73	4.52	<.0001	0.746138	2.3725e-05	0.00119427		FBgn0140720	FBtr0168705
FBtr0166392	Diet*Tmp	AG	25	AG	35	0.7457	1.67679	0.1252	73	5.96	<.0001	0.745652	8.38223e-08	1.15811e-05		FBgn0140721	FBtr0168706
FBtr0162144	Diet*Tmp	AG	15	OP	25	0.7455	1.67656	0.1116	73	6.68	<.0001	0.745503	4.06888e-09	8.61358e-07		FBgn0140722	FBtr0168707
FBtr0168906	Diet*Tmp	AG	25	OP	35	0.7449	1.67586	0.1109	73	6.72	<.0001	0.744851	3.45808e-09	7.4771e-07		FBgn0140726	FBtr0168711
FBtr0168171	Diet*Tmp	AG	15	OP	25	0.7448	1.67574	0.0923	73	8.07	<.0001	0.744816	1.04358e-11	4.47435e-09		FBgn0140730	FBtr0168715
FBtr0169567	Diet*Tmp	OP	25	OP	35	0.7448	1.67574	0.07389	73	10.08	<.0001	0.744771	1.82113e-15	1.70005e-12		FBgn0140738	FBtr0168723
FBtr0164123	Diet*Tmp	AG	35	OP	25	0.7448	1.67574	0.08539	73	8.72	<.0001	0.744753	6.20135e-13	3.53674e-10		FBgn0140741	FBtr0168726
FBtr0162730	Diet*Tmp	OP	15	OP	35	0.7447	1.67563	0.1164	73	6.4	<.0001	0.744744	1.31986e-08	2.3822e-06		FBgn0140742	FBtr0168727
FBtr0169415	Diet*Tmp	AG	15	OP	35	0.7446	1.67551	0.1116	73	6.67	<.0001	0.744611	4.23576e-09	8.92459e-07		FBgn0140747	FBtr0168732
FBtr0170247	Diet*Tmp	AG	25	OP	35	0.7444	1.67528	0.1527	73	4.88	<.0001	0.744438	6.15129e-06	0.000406198		FBgn0140751	FBtr0168736
FBtr0168910	Diet*Tmp	OP	15	OP	25	0.7443	1.67516	0.1092	73	6.81	<.0001	0.744263	2.30663e-09	5.26124e-07		FBgn0140752	FBtr0168737
FBtr0173865	Diet*Tmp	AG	25	OP	15	0.7443	1.67516	0.1244	73	5.98	<.0001	0.744316	7.45058e-08	1.04763e-05		FBgn0140756	FBtr0168741
FBtr0161720	Diet*Tmp	AG	15	OP	25	0.7441	1.67493	0.1502	73	4.95	<.0001	0.744107	4.55989e-06	0.000318817		FBgn0140761	FBtr0168746
FBtr0167889	Diet*Tmp	AG	15	OP	35	0.7438	1.67458	0.1467	73	5.07	<.0001	0.743838	2.89799e-06	0.000220354		FBgn0140763	FBtr0168748
FBtr0161575	Diet*Tmp	AG	15	OP	25	0.7434	1.67412	0.08964	73	8.29	<.0001	0.743429	3.95283e-12	1.87565e-09		FBgn0140766	FBtr0168751
FBtr0166609	Diet*Tmp	AG	35	OP	15	0.7434	1.67412	0.07058	73	10.53	<.0001	0.743426	2.66157e-16	4.6874e-13		FBgn0140768	FBtr0168753
FBtr0162155	Diet*Tmp	OP	15	OP	25	0.7433	1.674	0.1572	73	4.73	<.0001	0.743324	1.07949e-05	0.000638783		FBgn0140770	FBtr0168755
FBtr0172399	Diet*Tmp	AG	15	OP	25	0.7431	1.67377	0.1077	73	6.9	<.0001	0.743101	1.59133e-09	3.8069e-07		FBgn0140776	FBtr0168761
FBtr0173229	Diet*Tmp	AG	15	AG	35	0.7431	1.67377	0.08326	73	8.93	<.0001	0.743132	2.56658e-13	1.58455e-10		FBgn0140778	FBtr0168763
FBtr0165389	Diet*Tmp	AG	25	OP	25	0.7426	1.67319	0.1699	73	4.37	<.0001	0.742599	4.01757e-05	0.00180618		FBgn0140802	FBtr0168787
FBtr0168853	Diet*Tmp	OP	15	OP	25	0.7423	1.67284	0.1121	73	6.62	<.0001	0.742344	5.2245e-09	1.0696e-06		FBgn0140803	FBtr0168788
FBtr0172005	Diet*Tmp	AG	15	AG	35	0.7423	1.67284	0.1868	73	3.97	0.0002	0.742281	0.000164517	0.00533553		FBgn0140815	FBtr0168800
FBtr0162830	Diet*Tmp	AG	15	OP	25	0.7421	1.67261	0.1022	73	7.26	<.0001	0.742051	3.38168e-10	9.81686e-08		FBgn0140816	FBtr0168801
FBtr0172473	Diet*Tmp	OP	15	OP	25	0.7421	1.67261	0.1132	73	6.56	<.0001	0.742067	6.86994e-09	1.3556e-06		FBgn0140817	FBtr0168802
FBtr0173951	Diet*Tmp	AG	15	AG	35	0.7421	1.67261	0.08708	73	8.52	<.0001	0.74214	1.46903e-12	7.72681e-10		FBgn0140818	FBtr0168803
FBtr0171619	Diet*Tmp	AG	25	OP	35	0.7419	1.67238	0.1058	73	7.01	<.0001	0.741927	9.88804e-10	2.51175e-07		FBgn0140825	FBtr0168810
FBtr0169932	Diet*Tmp	AG	25	AG	35	0.7417	1.67215	0.1274	73	5.82	<.0001	0.741719	1.44296e-07	1.83362e-05		FBgn0140826	FBtr0168811
FBtr0161576	Diet*Tmp	AG	15	OP	35	0.7414	1.6718	0.1313	73	5.65	<.0001	0.741351	2.94586e-07	3.33692e-05		FBgn0140843	FBtr0168828
FBtr0172403	Diet*Tmp	AG	15	AG	35	0.7414	1.6718	0.1314	73	5.64	<.0001	0.741401	2.99848e-07	3.38689e-05		FBgn0140848	FBtr0168833
FBtr0170947	Diet*Tmp	OP	15	OP	35	0.7413	1.67168	0.1046	73	7.08	<.0001	0.74134	7.24996e-10	1.91854e-07		FBgn0140849	FBtr0168834
FBtr0169717	Diet*Tmp	AG	15	OP	35	0.7412	1.67157	0.1183	73	6.26	<.0001	0.741209	2.33489e-08	3.89464e-06		FBgn0140866	FBtr0168851
FBtr0169424	Diet*Tmp	AG	25	OP	15	0.7412	1.67157	0.155	73	4.78	<.0001	0.741184	8.77451e-06	0.000541231		FBgn0140867	FBtr0168852
FBtr0169746	Diet*Tmp	AG	15	OP	25	0.7409	1.67122	0.08472	73	8.75	<.0001	0.740925	5.59349e-13	3.22047e-10		FBgn0140868	FBtr0168853
FBtr0166999	Diet*Tmp	AG	15	OP	25	0.7407	1.67099	0.08482	73	8.73	<.0001	0.740705	5.90316e-13	3.38323e-10		FBgn0140874	FBtr0168859
FBtr0169532	Diet*Tmp	AG	15	OP	35	0.7407	1.67099	0.1414	73	5.24	<.0001	0.740741	1.49673e-06	0.000128616		FBgn0140887	FBtr0168873
FBtr0174277	Diet*Tmp	AG	35	OP	25	0.7407	1.67099	0.1226	73	6.04	<.0001	0.740692	5.9116e-08	8.61333e-06		FBgn0140889	FBtr0168875
FBtr0163520	Diet*Tmp	AG	15	OP	35	0.7405	1.67075	0.104	73	7.12	<.0001	0.740549	6.27046e-10	1.6901e-07		FBgn0140892	FBtr0168878
FBtr0167901	Diet*Tmp	AG	25	OP	35	0.7405	1.67075	0.09385	73	7.89	<.0001	0.740487	2.26656e-11	8.95567e-09		FBgn0140896	FBtr0168882
FBtr0161627	Diet*Tmp	AG	35	OP	15	0.7404	1.67064	0.09449	73	7.84	<.0001	0.740449	2.86018e-11	1.10263e-08		FBgn0140898	FBtr0168884
FBtr0169302	Diet*Tmp	AG	15	OP	35	0.7402	1.67041	0.07524	73	9.84	<.0001	0.740186	5.08076e-15	4.3264e-12		FBgn0140899	FBtr0168885
FBtr0166312	Diet*Tmp	AG	25	OP	35	0.7402	1.67041	0.1566	73	4.73	<.0001	0.740194	1.08194e-05	0.000640004		FBgn0140905	FBtr0168891
FBtr0163584	Diet*Tmp	AG	15	AG	35	0.7397	1.66983	0.1145	73	6.46	<.0001	0.739685	1.02641e-08	1.91704e-06		FBgn0140907	FBtr0168893
FBtr0168228	Diet*Tmp	AG	15	AG	35	0.7396	1.66971	0.08094	73	9.14	<.0001	0.739617	1.02901e-13	6.95082e-11		FBgn0140909	FBtr0168895
FBtr0161471	Diet*Tmp	AG	15	OP	35	0.7396	1.66971	0.1379	73	5.36	<.0001	0.739599	9.24211e-07	8.63613e-05		FBgn0140917	FBtr0168903
FBtr0171594	Diet*Tmp	AG	35	OP	15	0.7396	1.66971	0.07263	73	10.18	<.0001	0.739603	1.16672e-15	1.30439e-12		FBgn0140920	FBtr0168906
FBtr0163281	Diet*Tmp	AG	15	OP	35	0.7394	1.66948	0.09283	73	7.97	<.0001	0.739377	1.63736e-11	6.68998e-09		FBgn0140923	FBtr0168909
FBtr0167290	Diet*Tmp	AG	25	OP	35	0.7394	1.66948	0.104	73	7.11	<.0001	0.73938	6.4413e-10	1.73036e-07		FBgn0140924	FBtr0168910
FBtr0162495	Diet*Tmp	AG	15	AG	25	0.739	1.66902	0.1002	73	7.38	<.0001	0.739044	2.06384e-10	6.36181e-08		FBgn0140930	FBtr0168916
FBtr0173332	Diet*Tmp	AG	35	OP	15	0.739	1.66902	0.1411	73	5.24	<.0001	0.73903	1.50102e-06	0.000128922		FBgn0140947	FBtr0168933
FBtr0171221	Diet*Tmp	AG	15	OP	35	0.7388	1.66879	0.0723	73	10.22	<.0001	0.73884	1.00454e-15	8.96873e-13		FBgn0140949	FBtr0168935
FBtr0172960	Diet*Tmp	AG	25	OP	35	0.7385	1.66844	0.1505	73	4.91	<.0001	0.738548	5.4645e-06	0.000369219		FBgn0140958	FBtr0168944
FBtr0171875	Diet*Tmp	AG	35	OP	25	0.7384	1.66832	0.08966	73	8.24	<.0001	0.738379	5.08576e-12	2.35368e-09		FBgn0140959	FBtr0168945
FBtr0160851	Diet*Tmp	AG	35	OP	15	0.7381	1.66798	0.17	73	4.34	<.0001	0.738063	4.47821e-05	0.00196593		FBgn0140963	FBtr0168949
FBtr0160986	Diet*Tmp	AG	35	OP	25	0.7379	1.66775	0.04763	73	15.49	<.0001	0.737861	8.8597e-25	0		FBgn0140964	FBtr0168950
FBtr0165902	Diet*Tmp	AG	15	OP	25	0.7373	1.66705	0.09103	73	8.1	<.0001	0.737281	9.16179e-12	3.97662e-09		FBgn0140965	FBtr0168951
FBtr0166605	Diet*Tmp	AG	25	OP	25	0.737	1.66671	0.17	73	4.34	<.0001	0.73701	4.59051e-05	0.00200358		FBgn0140967	FBtr0168953
FBtr0162225	Diet*Tmp	AG	15	OP	35	0.7368	1.66648	0.1379	73	5.34	<.0001	0.736827	1.00212e-06	9.2373e-05		FBgn0140968	FBtr0168954
FBtr0175054	Diet*Tmp	AG	25	OP	35	0.7368	1.66648	0.1462	73	5.04	<.0001	0.736833	3.27895e-06	0.000243721		FBgn0140976	FBtr0168962
FBtr0167489	Diet*Tmp	AG	15	OP	25	0.7366	1.66624	0.08114	73	9.08	<.0001	0.736574	1.33253e-13	8.77469e-11		FBgn0140982	FBtr0168968
FBtr0162660	Diet*Tmp	OP	15	OP	25	0.7364	1.66601	0.1635	73	4.51	<.0001	0.736446	2.46459e-05	0.00123047		FBgn0140991	FBtr0168977
FBtr0169904	Diet*Tmp	AG	15	OP	35	0.7364	1.66601	0.1375	73	5.35	<.0001	0.736387	9.51181e-07	8.8455e-05		FBgn0140992	FBtr0168978
FBtr0175414	Diet*Tmp	OP	15	OP	35	0.736	1.66555	0.1492	73	4.93	<.0001	0.735976	4.92716e-06	0.000339573		FBgn0140993	FBtr0168979
FBtr0174236	Diet*Tmp	AG	15	OP	35	0.7359	1.66544	0.08679	73	8.48	<.0001	0.735866	1.77216e-12	9.14127e-10		FBgn0140994	FBtr0168980
FBtr0169033	Diet*Tmp	AG	25	OP	35	0.7358	1.66532	0.1224	73	6.01	<.0001	0.735789	6.71471e-08	9.58896e-06		FBgn0141003	FBtr0168989
FBtr0166669	Diet*Tmp	OP	15	OP	25	0.7356	1.66509	0.1429	73	5.15	<.0001	0.735596	2.14376e-06	0.000172361		FBgn0141004	FBtr0168990
FBtr0172546	Diet*Tmp	AG	15	OP	25	0.7355	1.66497	0.1217	73	6.04	<.0001	0.735537	5.83135e-08	8.51267e-06		FBgn0141013	FBtr0168999
FBtr0173974	Diet*Tmp	AG	15	OP	25	0.7354	1.66486	0.1273	73	5.78	<.0001	0.735393	1.74773e-07	2.15635e-05		FBgn0141014	FBtr0169000
FBtr0168158	Diet*Tmp	AG	15	OP	25	0.7354	1.66486	0.1479	73	4.97	<.0001	0.735367	4.23331e-06	0.000300189		FBgn0141018	FBtr0169004
FBtr0174000	Diet*Tmp	AG	35	OP	25	0.7352	1.66463	0.1122	73	6.55	<.0001	0.735153	7.02523e-09	1.38219e-06		FBgn0141028	FBtr0169014
FBtr0171326	Diet*Tmp	OP	15	OP	35	0.7351	1.66451	0.1272	73	5.78	<.0001	0.735107	1.73469e-07	2.14268e-05		FBgn0141031	FBtr0169017
FBtr0175368	Diet*Tmp	AG	15	AG	25	0.735	1.6644	0.1055	73	6.97	<.0001	0.734981	1.18924e-09	2.94998e-07		FBgn0141045	FBtr0169031
FBtr0171323	Diet*Tmp	AG	15	OP	25	0.7347	1.66405	0.1162	73	6.32	<.0001	0.734696	1.81724e-08	3.13878e-06		FBgn0141046	FBtr0169032
FBtr0173985	Diet*Tmp	AG	15	OP	25	0.7342	1.66347	0.1501	73	4.89	<.0001	0.734161	5.82355e-06	0.000388674		FBgn0141047	FBtr0169033
FBtr0162067	Diet*Tmp	AG	15	AG	35	0.7342	1.66347	0.08983	73	8.17	<.0001	0.734224	6.6466e-12	2.99031e-09		FBgn0141054	FBtr0169040
FBtr0170470	Diet*Tmp	AG	25	OP	35	0.7342	1.66347	0.09325	73	7.87	<.0001	0.7342	2.43014e-11	9.53606e-09		FBgn0141075	FBtr0169061
FBtr0168541	Diet*Tmp	AG	15	AG	35	0.734	1.66324	0.09123	73	8.05	<.0001	0.733981	1.15633e-11	4.90208e-09		FBgn0141083	FBtr0169069
FBtr0170115	Diet*Tmp	AG	25	OP	35	0.7338	1.66301	0.1097	73	6.69	<.0001	0.733836	3.85236e-09	8.20945e-07		FBgn0141084	FBtr0169070
FBtr0169534	Diet*Tmp	OP	25	OP	35	0.7338	1.66301	0.128	73	5.73	<.0001	0.733823	2.09353e-07	2.50884e-05		FBgn0141102	FBtr0169088
FBtr0171288	Diet*Tmp	AG	35	OP	25	0.7336	1.66278	0.07942	73	9.24	<.0001	0.733556	6.7309e-14	4.74134e-11		FBgn0141103	FBtr0169089
FBtr0164493	Diet*Tmp	AG	15	OP	35	0.7334	1.66255	0.107	73	6.86	<.0001	0.733437	1.92976e-09	4.50352e-07		FBgn0141111	FBtr0169097
FBtr0167726	Diet*Tmp	AG	25	AG	35	0.7334	1.66255	0.09722	73	7.54	<.0001	0.733402	1.00945e-10	3.38026e-08		FBgn0141118	FBtr0169104
FBtr0166544	Diet*Tmp	AG	15	OP	25	0.7333	1.66244	0.1331	73	5.51	<.0001	0.733344	5.12452e-07	5.29446e-05		FBgn0141126	FBtr0169112
FBtr0163567	Diet*Tmp	AG	25	OP	35	0.7332	1.66232	0.09171	73	7.99	<.0001	0.733219	1.43947e-11	5.96269e-09		FBgn0141129	FBtr0169115
FBtr0160778	Diet*Tmp	OP	15	OP	35	0.7331	1.66221	0.1473	73	4.98	<.0001	0.733139	4.16262e-06	0.000296114		FBgn0141132	FBtr0169118
FBtr0166266	Diet*Tmp	AG	35	OP	15	0.733	1.66209	0.0928	73	7.9	<.0001	0.732963	2.18402e-11	8.66135e-09		FBgn0141133	FBtr0169119
FBtr0174075	Diet*Tmp	AG	15	OP	25	0.7328	1.66186	0.1368	73	5.36	<.0001	0.732782	9.41201e-07	8.76861e-05		FBgn0141145	FBtr0169131
FBtr0175433	Diet*Tmp	AG	15	AG	25	0.7328	1.66186	0.158	73	4.64	<.0001	0.73282	1.51326e-05	0.00083569		FBgn0141147	FBtr0169133
FBtr0162690	Diet*Tmp	AG	35	OP	25	0.7328	1.66186	0.1021	73	7.17	<.0001	0.732803	4.93687e-10	1.3692e-07		FBgn0141152	FBtr0169138
FBtr0170116	Diet*Tmp	AG	25	OP	35	0.7325	1.66152	0.1775	73	4.13	<.0001	0.732471	9.66031e-05	0.00355559		FBgn0141153	FBtr0169139
FBtr0170082	Diet*Tmp	AG	15	OP	35	0.7322	1.66117	0.0808	73	9.06	<.0001	0.732182	1.42769e-13	9.33024e-11		FBgn0141154	FBtr0169140
FBtr0169502	Diet*Tmp	AG	25	OP	15	0.7322	1.66117	0.08428	73	8.69	<.0001	0.732206	7.17261e-13	4.0452e-10		FBgn0141155	FBtr0169141
FBtr0172403	Diet*Tmp	OP	15	OP	25	0.7321	1.66106	0.1331	73	5.5	<.0001	0.732092	5.28817e-07	5.43306e-05		FBgn0141157	FBtr0169143
FBtr0171789	Diet*Tmp	AG	15	OP	25	0.732	1.66094	0.116	73	6.31	<.0001	0.732028	1.92893e-08	3.30444e-06		FBgn0141158	FBtr0169144
FBtr0172280	Diet*Tmp	AG	15	OP	35	0.7318	1.66071	0.1226	73	5.97	<.0001	0.731845	7.96171e-08	1.10861e-05		FBgn0141160	FBtr0169146
FBtr0171417	Diet*Tmp	AG	25	AG	35	0.7318	1.66071	0.09314	73	7.86	<.0001	0.731826	2.60954e-11	1.01611e-08		FBgn0141161	FBtr0169147
FBtr0171056	Diet*Tmp	AG	35	OP	25	0.7318	1.66071	0.1444	73	5.07	<.0001	0.73175	2.92643e-06	0.000222087		FBgn0141166	FBtr0169152
FBtr0167386	Diet*Tmp	AG	15	OP	25	0.7315	1.66036	0.1265	73	5.78	<.0001	0.731533	1.7113e-07	2.11785e-05		FBgn0141169	FBtr0169155
FBtr0171968	Diet*Tmp	OP	15	OP	25	0.7315	1.66036	0.1673	73	4.37	<.0001	0.731516	4.02316e-05	0.0018079		FBgn0141170	FBtr0169156
FBtr0162439	Diet*Tmp	OP	15	OP	25	0.7312	1.66002	0.09563	73	7.65	<.0001	0.731208	6.48616e-11	2.28138e-08		FBgn0141172	FBtr0169158
FBtr0174993	Diet*Tmp	AG	35	OP	25	0.7312	1.66002	0.08862	73	8.25	<.0001	0.731177	4.76229e-12	2.2181e-09		FBgn0141173	FBtr0169159
FBtr0167188	Diet*Tmp	AG	25	OP	35	0.731	1.65979	0.09315	73	7.85	<.0001	0.730957	2.73149e-11	1.05831e-08		FBgn0141178	FBtr0169164
FBtr0164250	Diet*Tmp	AG	15	OP	25	0.7308	1.65956	0.1092	73	6.69	<.0001	0.73075	3.88171e-09	8.26473e-07		FBgn0141180	FBtr0169166
FBtr0172886	Diet*Tmp	AG	15	OP	35	0.7308	1.65956	0.1759	73	4.15	<.0001	0.730849	8.74926e-05	0.0032961		FBgn0141181	FBtr0169167
FBtr0166607	Diet*Tmp	AG	25	OP	35	0.7308	1.65956	0.1774	73	4.12	<.0001	0.730824	9.8682e-05	0.00361344		FBgn0141182	FBtr0169168
FBtr0169423	Diet*Tmp	AG	35	OP	15	0.7308	1.65956	0.1523	73	4.8	<.0001	0.73083	8.22827e-06	0.000514003		FBgn0141188	FBtr0169174
FBtr0162439	Diet*Tmp	AG	15	AG	25	0.7306	1.65933	0.09563	73	7.64	<.0001	0.730631	6.65719e-11	2.33371e-08		FBgn0141193	FBtr0169179
FBtr0167637	Diet*Tmp	OP	25	OP	35	0.7306	1.65933	0.1204	73	6.07	<.0001	0.730639	5.25974e-08	7.79416e-06		FBgn0141197	FBtr0169183
FBtr0172654	Diet*Tmp	AG	25	OP	35	0.7304	1.6591	0.1271	73	5.75	<.0001	0.730381	1.95676e-07	2.36939e-05		FBgn0141198	FBtr0169184
FBtr0172188	Diet*Tmp	AG	25	OP	35	0.7301	1.65875	0.08348	73	8.75	<.0001	0.730093	5.58768e-13	3.21615e-10		FBgn0141199	FBtr0169185
FBtr0170782	Diet*Tmp	AG	15	OP	35	0.73	1.65864	0.1117	73	6.54	<.0001	0.729974	7.48655e-09	1.46048e-06		FBgn0141210	FBtr0169196
FBtr0171997	Diet*Tmp	AG	15	OP	35	0.7298	1.65841	0.1129	73	6.46	<.0001	0.729794	1.00995e-08	1.89053e-06		FBgn0141216	FBtr0169202
FBtr0174000	Diet*Tmp	AG	35	OP	15	0.7298	1.65841	0.1122	73	6.5	<.0001	0.729771	8.5976e-09	1.64469e-06		FBgn0141219	FBtr0169205
FBtr0164659	Diet*Tmp	OP	15	OP	25	0.7297	1.65829	0.1357	73	5.38	<.0001	0.729736	8.64968e-07	8.17419e-05		FBgn0141221	FBtr0169207
FBtr0163673	Diet*Tmp	AG	35	OP	15	0.7297	1.65829	0.142	73	5.14	<.0001	0.729652	2.22142e-06	0.00017742		FBgn0141222	FBtr0169208
FBtr0166542	Diet*Tmp	AG	25	OP	35	0.7296	1.65818	0.1003	73	7.27	<.0001	0.729558	3.23951e-10	9.45619e-08		FBgn0141225	FBtr0169211
FBtr0167489	Diet*Tmp	OP	15	OP	25	0.7292	1.65772	0.08114	73	8.99	<.0001	0.729191	1.97326e-13	1.25166e-10		FBgn0141227	FBtr0169213
FBtr0169545	Diet*Tmp	AG	15	AG	35	0.7292	1.65772	0.07192	73	10.14	<.0001	0.72918	1.40875e-15	1.30439e-12		FBgn0141229	FBtr0169215
FBtr0168512	Diet*Tmp	OP	25	OP	35	0.729	1.65749	0.1123	73	6.49	<.0001	0.728969	8.98818e-09	1.70899e-06		FBgn0141231	FBtr0169217
FBtr0170152	Diet*Tmp	AG	35	OP	15	0.729	1.65749	0.1763	73	4.14	<.0001	0.729031	9.32931e-05	0.00346205		FBgn0141232	FBtr0169218
FBtr0170702	Diet*Tmp	AG	15	OP	35	0.7288	1.65726	0.1877	73	3.88	0.0002	0.728835	0.000223988	0.00673056		FBgn0141234	FBtr0169220
FBtr0167472	Diet*Tmp	AG	35	OP	25	0.7287	1.65715	0.0757	73	9.63	<.0001	0.728704	1.2601e-14	1.01848e-11		FBgn0141235	FBtr0169221
FBtr0171064	Diet*Tmp	AG	35	OP	15	0.7286	1.65703	0.1137	73	6.41	<.0001	0.72858	1.28544e-08	2.32846e-06		FBgn0141239	FBtr0169225
FBtr0167902	Diet*Tmp	AG	35	OP	15	0.7285	1.65692	0.1311	73	5.56	<.0001	0.728468	4.216e-07	4.50163e-05		FBgn0141241	FBtr0169227
FBtr0170337	Diet*Tmp	OP	15	OP	35	0.7284	1.6568	0.1184	73	6.15	<.0001	0.728389	3.71231e-08	5.79093e-06		FBgn0141242	FBtr0169228
FBtr0168422	Diet*Tmp	OP	15	OP	35	0.7281	1.65646	0.1045	73	6.97	<.0001	0.728097	1.20934e-09	2.99413e-07		FBgn0141249	FBtr0169235
FBtr0167265	Diet*Tmp	OP	15	OP	35	0.7277	1.656	0.1124	73	6.47	<.0001	0.72768	9.75709e-09	1.83422e-06		FBgn0141255	FBtr0169241
FBtr0169017	Diet*Tmp	AG	15	AG	35	0.7276	1.65588	0.08743	73	8.32	<.0001	0.727621	3.48635e-12	1.67386e-09		FBgn0141257	FBtr0169243
FBtr0175414	Diet*Tmp	AG	25	OP	35	0.7276	1.65588	0.1492	73	4.88	<.0001	0.727631	6.10386e-06	0.000403677		FBgn0141259	FBtr0169245
FBtr0175397	Diet*Tmp	AG	15	OP	25	0.7272	1.65542	0.1409	73	5.16	<.0001	0.727194	2.03798e-06	0.0001653		FBgn0141261	FBtr0169247
FBtr0163218	Diet*Tmp	AG	15	OP	25	0.7269	1.65508	0.1292	73	5.63	<.0001	0.726859	3.2103e-07	3.58809e-05		FBgn0141262	FBtr0169248
FBtr0164396	Diet*Tmp	AG	15	OP	35	0.7269	1.65508	0.1204	73	6.04	<.0001	0.726885	5.94832e-08	8.65857e-06		FBgn0141265	FBtr0169251
FBtr0167875	Diet*Tmp	AG	25	OP	35	0.7269	1.65508	0.09425	73	7.71	<.0001	0.726935	4.8672e-11	1.76552e-08		FBgn0141267	FBtr0169253
FBtr0174629	Diet*Tmp	AG	35	OP	15	0.7269	1.65508	0.1196	73	6.08	<.0001	0.72693	5.03688e-08	7.51215e-06		FBgn0141269	FBtr0169255
FBtr0173745	Diet*Tmp	AG	15	OP	25	0.7268	1.65496	0.08976	73	8.1	<.0001	0.726799	9.24383e-12	4.00812e-09		FBgn0141274	FBtr0169260
FBtr0167374	Diet*Tmp	AG	15	OP	35	0.7268	1.65496	0.1216	73	5.98	<.0001	0.726813	7.73036e-08	1.08123e-05		FBgn0141276	FBtr0169262
FBtr0167250	Diet*Tmp	OP	15	OP	35	0.7268	1.65496	0.1591	73	4.57	<.0001	0.726774	1.96502e-05	0.00102878		FBgn0141286	FBtr0169272
FBtr0175546	Diet*Tmp	AG	35	OP	25	0.7267	1.65485	0.1073	73	6.77	<.0001	0.726728	2.77298e-09	6.16367e-07		FBgn0141292	FBtr0169278
FBtr0171096	Diet*Tmp	OP	15	OP	35	0.7266	1.65473	0.1209	73	6.01	<.0001	0.726621	6.75188e-08	9.6342e-06		FBgn0141295	FBtr0169281
FBtr0164218	Diet*Tmp	AG	35	OP	15	0.7264	1.65451	0.09905	73	7.33	<.0001	0.726437	2.49044e-10	7.50502e-08		FBgn0141302	FBtr0169288
FBtr0162067	Diet*Tmp	AG	25	AG	35	0.7263	1.65439	0.08983	73	8.09	<.0001	0.726317	9.72839e-12	4.19874e-09		FBgn0141309	FBtr0169295
FBtr0173181	Diet*Tmp	AG	35	OP	25	0.7262	1.65428	0.08444	73	8.6	<.0001	0.726211	1.04618e-12	5.68641e-10		FBgn0141314	FBtr0169300
FBtr0172473	Diet*Tmp	OP	15	OP	35	0.7259	1.65393	0.1132	73	6.41	<.0001	0.725946	1.25054e-08	2.27398e-06		FBgn0141316	FBtr0169302
FBtr0170001	Diet*Tmp	AG	15	OP	35	0.7257	1.6537	0.1071	73	6.78	<.0001	0.725664	2.71026e-09	6.04396e-07		FBgn0141319	FBtr0169305
FBtr0171527	Diet*Tmp	AG	25	OP	25	0.7257	1.6537	0.1711	73	4.24	<.0001	0.725666	6.4462e-05	0.00260429		FBgn0141323	FBtr0169309
FBtr0161940	Diet*Tmp	AG	15	OP	25	0.7254	1.65336	0.134	73	5.42	<.0001	0.725369	7.48267e-07	7.25102e-05		FBgn0141326	FBtr0169312
FBtr0167911	Diet*Tmp	AG	15	OP	25	0.7252	1.65313	0.1232	73	5.89	<.0001	0.725162	1.10537e-07	1.46193e-05		FBgn0141327	FBtr0169313
FBtr0172869	Diet*Tmp	AG	15	OP	25	0.7252	1.65313	0.1584	73	4.58	<.0001	0.72525	1.87893e-05	0.000992969		FBgn0141333	FBtr0169319
FBtr0166979	Diet*Tmp	AG	25	AG	35	0.7252	1.65313	0.1219	73	5.95	<.0001	0.7252	8.63164e-08	1.18652e-05		FBgn0141339	FBtr0169325
FBtr0163125	Diet*Tmp	AG	15	OP	25	0.7251	1.65302	0.1736	73	4.18	<.0001	0.725054	8.08238e-05	0.00310165		FBgn0141342	FBtr0169328
FBtr0165902	Diet*Tmp	AG	35	OP	25	0.7251	1.65302	0.08988	73	8.07	<.0001	0.725117	1.05293e-11	4.50957e-09		FBgn0141343	FBtr0169329
FBtr0164399	Diet*Tmp	AG	15	OP	25	0.7248	1.65267	0.1609	73	4.51	<.0001	0.724751	2.46539e-05	0.00123076		FBgn0141347	FBtr0169333
FBtr0168481	Diet*Tmp	OP	15	OP	35	0.7247	1.65256	0.123	73	5.89	<.0001	0.724744	1.07831e-07	1.43189e-05		FBgn0141349	FBtr0169335
FBtr0169625	Diet*Tmp	AG	15	OP	25	0.7246	1.65244	0.1911	73	3.79	0.0003	0.724603	0.000305552	0.00848325		FBgn0141363	FBtr0169349
FBtr0174732	Diet*Tmp	AG	15	OP	35	0.7244	1.65221	0.07162	73	10.11	<.0001	0.724438	1.56233e-15	1.70005e-12		FBgn0141377	FBtr0169363
FBtr0173478	Diet*Tmp	AG	15	OP	35	0.7243	1.6521	0.09908	73	7.31	<.0001	0.724316	2.76131e-10	8.22487e-08		FBgn0141378	FBtr0169364
FBtr0175112	Diet*Tmp	OP	15	OP	35	0.7243	1.6521	0.1092	73	6.63	<.0001	0.724314	5.00957e-09	1.03127e-06		FBgn0141384	FBtr0169370
FBtr0172654	Diet*Tmp	AG	15	OP	25	0.7241	1.65187	0.1271	73	5.7	<.0001	0.724061	2.39487e-07	2.80769e-05		FBgn0141389	FBtr0169375
FBtr0167426	Diet*Tmp	OP	25	OP	35	0.7241	1.65187	0.103	73	7.03	<.0001	0.72413	9.09274e-10	2.33492e-07		FBgn0141400	FBtr0169386
FBtr0167250	Diet*Tmp	AG	15	AG	35	0.7239	1.65164	0.1571	73	4.61	<.0001	0.723888	1.69499e-05	0.000914506		FBgn0141403	FBtr0169389
FBtr0164454	Diet*Tmp	AG	35	OP	25	0.7239	1.65164	0.07373	73	9.82	<.0001	0.723896	5.54099e-15	4.69128e-12		FBgn0141406	FBtr0169392
FBtr0164249	Diet*Tmp	AG	15	OP	35	0.7238	1.65153	0.12	73	6.03	<.0001	0.723844	6.06674e-08	8.79846e-06		FBgn0141407	FBtr0169393
FBtr0169375	Diet*Tmp	AG	25	OP	35	0.7238	1.65153	0.1104	73	6.55	<.0001	0.723806	6.93436e-09	1.36631e-06		FBgn0141413	FBtr0169399
FBtr0169472	Diet*Tmp	AG	35	OP	15	0.7237	1.65141	0.09405	73	7.69	<.0001	0.72369	5.27358e-11	1.89458e-08		FBgn0141414	FBtr0169400
FBtr0166150	Diet*Tmp	AG	25	OP	25	0.7236	1.6513	0.1817	73	3.98	0.0002	0.723584	0.000160237	0.00523083		FBgn0141417	FBtr0169403
FBtr0161195	Diet*Tmp	AG	25	OP	35	0.7234	1.65107	0.1154	73	6.27	<.0001	0.723371	2.30688e-08	3.85415e-06		FBgn0141428	FBtr0169414
FBtr0173974	Diet*Tmp	AG	25	OP	35	0.7234	1.65107	0.1273	73	5.68	<.0001	0.723361	2.56591e-07	2.97245e-05		FBgn0141432	FBtr0169418
FBtr0162835	Diet*Tmp	OP	15	OP	35	0.7233	1.65095	0.1104	73	6.55	<.0001	0.723304	6.96513e-09	1.37172e-06		FBgn0141433	FBtr0169419
FBtr0165192	Diet*Tmp	AG	35	OP	15	0.7233	1.65095	0.07338	73	9.86	<.0001	0.723277	4.70221e-15	4.3264e-12		FBgn0141434	FBtr0169420
FBtr0163492	Diet*Tmp	AG	15	OP	35	0.7232	1.65084	0.118	73	6.13	<.0001	0.723229	4.06067e-08	6.25468e-06		FBgn0141435	FBtr0169421
FBtr0161498	Diet*Tmp	AG	15	AG	35	0.723	1.65061	0.1164	73	6.21	<.0001	0.723033	2.89577e-08	4.6854e-06		FBgn0141436	FBtr0169422
FBtr0169730	Diet*Tmp	AG	15	AG	35	0.7227	1.65027	0.07694	73	9.39	<.0001	0.72269	3.43206e-14	2.56435e-11		FBgn0141437	FBtr0169423
FBtr0174283	Diet*Tmp	AG	25	OP	15	0.7227	1.65027	0.123	73	5.87	<.0001	0.722728	1.17149e-07	1.53552e-05		FBgn0141444	FBtr0169430
FBtr0167430	Diet*Tmp	AG	15	OP	35	0.7223	1.64981	0.1167	73	6.19	<.0001	0.722265	3.19719e-08	5.09683e-06		FBgn0141446	FBtr0169432
FBtr0167889	Diet*Tmp	AG	15	OP	25	0.7222	1.6497	0.1467	73	4.92	<.0001	0.722236	5.11582e-06	0.00034996		FBgn0141459	FBtr0169445
FBtr0173951	Diet*Tmp	AG	15	OP	35	0.7222	1.6497	0.08819	73	8.19	<.0001	0.722234	6.20727e-12	2.81274e-09		FBgn0141463	FBtr0169449
FBtr0169375	Diet*Tmp	AG	15	OP	35	0.7222	1.6497	0.1104	73	6.54	<.0001	0.722244	7.36023e-09	1.43915e-06		FBgn0141471	FBtr0169457
FBtr0173974	Diet*Tmp	OP	15	OP	35	0.7221	1.64958	0.1273	73	5.67	<.0001	0.722118	2.66938e-07	3.07344e-05		FBgn0141475	FBtr0169461
FBtr0161486	Diet*Tmp	OP	15	OP	25	0.722	1.64947	0.1272	73	5.68	<.0001	0.722008	2.61916e-07	3.02431e-05		FBgn0141476	FBtr0169462
FBtr0166847	Diet*Tmp	AG	25	OP	35	0.7219	1.64935	0.1048	73	6.89	<.0001	0.72192	1.67104e-09	3.97037e-07		FBgn0141484	FBtr0169470
FBtr0167839	Diet*Tmp	AG	25	OP	35	0.7217	1.64912	0.1566	73	4.61	<.0001	0.72167	1.68251e-05	0.000909191		FBgn0141485	FBtr0169471
FBtr0170093	Diet*Tmp	AG	15	OP	35	0.7214	1.64878	0.09995	73	7.22	<.0001	0.721406	4.09897e-10	1.16299e-07		FBgn0141488	FBtr0169474
FBtr0170481	Diet*Tmp	AG	15	OP	35	0.7214	1.64878	0.1115	73	6.47	<.0001	0.721382	9.88111e-09	1.85425e-06		FBgn0141490	FBtr0169476
FBtr0168490	Diet*Tmp	OP	15	OP	25	0.7213	1.64867	0.1318	73	5.47	<.0001	0.721294	5.96577e-07	6.00645e-05		FBgn0141499	FBtr0169485
FBtr0169661	Diet*Tmp	AG	25	OP	35	0.7212	1.64855	0.1658	73	4.35	<.0001	0.721246	4.35174e-05	0.00192237		FBgn0141500	FBtr0169486
FBtr0163230	Diet*Tmp	AG	15	OP	25	0.7211	1.64844	0.1289	73	5.59	<.0001	0.721145	3.64987e-07	3.99102e-05		FBgn0141512	FBtr0169498
FBtr0174478	Diet*Tmp	AG	15	OP	35	0.7211	1.64844	0.1114	73	6.47	<.0001	0.721145	9.82457e-09	1.84527e-06		FBgn0141514	FBtr0169500
FBtr0166312	Diet*Tmp	AG	15	OP	35	0.721	1.64832	0.1566	73	4.6	<.0001	0.720964	1.71317e-05	0.000922443		FBgn0141517	FBtr0169503
FBtr0174714	Diet*Tmp	AG	25	AG	35	0.721	1.64832	0.1156	73	6.24	<.0001	0.720979	2.62345e-08	4.29991e-06		FBgn0141524	FBtr0169510
FBtr0161110	Diet*Tmp	AG	35	OP	25	0.7207	1.64798	0.1112	73	6.48	<.0001	0.720749	9.4857e-09	1.78899e-06		FBgn0141529	FBtr0169515
FBtr0174033	Diet*Tmp	AG	15	OP	25	0.7203	1.64752	0.1905	73	3.78	0.0003	0.720309	0.000317217	0.00872135		FBgn0141546	FBtr0169532
FBtr0169963	Diet*Tmp	AG	35	OP	15	0.7202	1.64741	0.09691	73	7.43	<.0001	0.720171	1.63734e-10	5.18818e-08		FBgn0141547	FBtr0169533
FBtr0166605	Diet*Tmp	AG	15	OP	25	0.7197	1.64684	0.17	73	4.23	<.0001	0.719734	6.61133e-05	0.00265627		FBgn0141548	FBtr0169534
FBtr0170483	Diet*Tmp	OP	15	OP	35	0.7196	1.64673	0.09647	73	7.46	<.0001	0.719591	1.45441e-10	4.67249e-08		FBgn0141556	FBtr0169542
FBtr0168268	Diet*Tmp	AG	25	OP	35	0.7195	1.64661	0.0962	73	7.48	<.0001	0.719455	1.33781e-10	4.33888e-08		FBgn0141558	FBtr0169544
FBtr0165875	Diet*Tmp	OP	15	OP	35	0.7193	1.64638	0.1299	73	5.54	<.0001	0.719251	4.60333e-07	4.84152e-05		FBgn0141559	FBtr0169545
FBtr0171975	Diet*Tmp	AG	35	OP	25	0.7191	1.64615	0.1099	73	6.55	<.0001	0.719132	7.16301e-09	1.40604e-06		FBgn0141566	FBtr0169552
FBtr0166191	Diet*Tmp	AG	15	OP	35	0.7189	1.64593	0.1196	73	6.01	<.0001	0.718919	6.66948e-08	9.53349e-06		FBgn0141567	FBtr0169553
FBtr0169795	Diet*Tmp	OP	15	OP	35	0.7188	1.64581	0.0849	73	8.47	<.0001	0.718804	1.86679e-12	9.56586e-10		FBgn0141568	FBtr0169554
FBtr0168115	Diet*Tmp	AG	25	OP	35	0.7188	1.64581	0.08643	73	8.32	<.0001	0.718814	3.57857e-12	1.71284e-09		FBgn0141569	FBtr0169555
FBtr0165042	Diet*Tmp	OP	25	OP	35	0.7188	1.64581	0.101	73	7.11	<.0001	0.718809	6.38107e-10	1.71615e-07		FBgn0141570	FBtr0169556
FBtr0173744	Diet*Tmp	OP	15	OP	25	0.7187	1.6457	0.09744	73	7.38	<.0001	0.718703	2.08092e-10	6.40574e-08		FBgn0141572	FBtr0169558
FBtr0169364	Diet*Tmp	OP	15	OP	35	0.7187	1.6457	0.1337	73	5.37	<.0001	0.718661	8.80677e-07	8.2965e-05		FBgn0141578	FBtr0169564
FBtr0160768	Diet*Tmp	AG	15	OP	35	0.7186	1.64558	0.1524	73	4.72	<.0001	0.718596	1.12884e-05	0.000661888		FBgn0141580	FBtr0169566
FBtr0161910	Diet*Tmp	AG	15	AG	35	0.7182	1.64513	0.1553	73	4.62	<.0001	0.718161	1.58716e-05	0.000868189		FBgn0141581	FBtr0169567
FBtr0162097	Diet*Tmp	AG	25	OP	25	0.7182	1.64513	0.11	73	6.53	<.0001	0.718182	7.67433e-09	1.49167e-06		FBgn0141586	FBtr0169572
FBtr0174412	Diet*Tmp	AG	35	OP	15	0.7181	1.64501	0.09815	73	7.32	<.0001	0.718114	2.68349e-10	8.01689e-08		FBgn0141588	FBtr0169574
FBtr0173706	Diet*Tmp	AG	35	OP	15	0.718	1.6449	0.1385	73	5.18	<.0001	0.718012	1.87229e-06	0.000154235		FBgn0141594	FBtr0169580
FBtr0161836	Diet*Tmp	AG	15	OP	25	0.7178	1.64467	0.1344	73	5.34	<.0001	0.717781	1.00824e-06	9.28233e-05		FBgn0141597	FBtr0169583
FBtr0173588	Diet*Tmp	AG	15	AG	35	0.7176	1.64444	0.1225	73	5.86	<.0001	0.717562	1.24452e-07	1.61695e-05		FBgn0141598	FBtr0169584
FBtr0168486	Diet*Tmp	AG	15	OP	25	0.7174	1.64422	0.1202	73	5.97	<.0001	0.717363	7.97702e-08	1.11044e-05		FBgn0141610	FBtr0169596
FBtr0167081	Diet*Tmp	AG	35	OP	25	0.7174	1.64422	0.1213	73	5.91	<.0001	0.71736	1.00064e-07	1.34494e-05		FBgn0141611	FBtr0169597
FBtr0162358	Diet*Tmp	AG	15	OP	25	0.7171	1.64387	0.1397	73	5.13	<.0001	0.717128	2.277e-06	0.000181046		FBgn0141620	FBtr0169606
FBtr0165449	Diet*Tmp	AG	35	OP	25	0.7171	1.64387	0.1657	73	4.33	<.0001	0.717124	4.71753e-05	0.00204656		FBgn0141621	FBtr0169607
FBtr0169510	Diet*Tmp	AG	35	OP	15	0.717	1.64376	0.1197	73	5.99	<.0001	0.717037	7.24456e-08	1.02297e-05		FBgn0141626	FBtr0169612
FBtr0171880	Diet*Tmp	AG	35	OP	25	0.717	1.64376	0.1034	73	6.94	<.0001	0.71704	1.36671e-09	3.33435e-07		FBgn0141628	FBtr0169614
FBtr0164227	Diet*Tmp	AG	35	OP	25	0.7167	1.64342	0.1155	73	6.2	<.0001	0.716735	3.00231e-08	4.83128e-06		FBgn0141654	FBtr0169640
FBtr0167898	Diet*Tmp	AG	35	OP	15	0.7166	1.6433	0.08171	73	8.77	<.0001	0.716554	5.0359e-13	2.93136e-10		FBgn0141657	FBtr0169643
FBtr0169995	Diet*Tmp	AG	25	OP	35	0.7165	1.64319	0.1253	73	5.72	<.0001	0.716521	2.2215e-07	2.63615e-05		FBgn0141658	FBtr0169644
FBtr0174419	Diet*Tmp	AG	35	OP	25	0.7165	1.64319	0.1191	73	6.01	<.0001	0.716488	6.56208e-08	9.40047e-06		FBgn0141667	FBtr0169653
FBtr0169017	Diet*Tmp	OP	15	OP	35	0.7164	1.64308	0.08854	73	8.09	<.0001	0.716395	9.49535e-12	4.10765e-09		FBgn0141669	FBtr0169655
[truncated: 15,136 more rows]
[truncated: 9 more columns]

## Sheet: positive
ID	Effect	Cactus	Tmp	_Cactus	_Tmp	Estimate	Fold X	StdErr	DF	tValue	Probt	adjratio	raw_P	fdr_p
FBtr0162871	Cactus*Tmp	AG	15	AG	25	5.2649	38.4497	0.1979	73	26.6	<.0001	5.26486	2.68821e-39	0
FBtr0166499	Cactus*Tmp	AG	15	AG	25	5.1901	36.507	0.3039	73	17.08	<.0001	5.19009	3.32723e-27	0
FBtr0166500	Cactus*Tmp	AG	15	AG	25	5.1503	35.5136	0.3604	73	14.29	<.0001	5.15033	7.56485e-23	0
FBtr0174470	Cactus*Tmp	AG	15	AG	25	4.9986	31.969	0.2356	73	21.22	<.0001	4.99863	5.98601e-33	0
FBtr0175027	Cactus*Tmp	AG	15	AG	25	4.5594	23.5785	0.1738	73	26.23	<.0001	4.55945	6.74058e-39	0
FBtr0163894	Cactus*Tmp	AG	15	AG	25	4.5371	23.2168	0.162	73	28.01	<.0001	4.53714	8.6125e-41	0
FBtr0167129	Cactus*Tmp	AG	15	AG	25	3.8534	14.454	0.1889	73	20.4	<.0001	3.85338	7.00288e-32	0
FBtr0163948	Cactus*Tmp	AG	15	AG	25	3.6474	12.5307	0.1671	73	21.83	<.0001	3.64738	9.97476e-34	0
FBtr0166867	Cactus*Tmp	AG	15	AG	25	3.5367	11.6052	0.1672	73	21.15	<.0001	3.53673	7.43755e-33	0
FBtr0175110	Cactus*Tmp	AG	15	AG	25	3.4105	10.6332	0.1821	73	18.73	<.0001	3.41047	1.34544e-29	0
FBtr0172291	Cactus*Tmp	AG	15	AG	25	3.2502	9.51498	0.2092	73	15.53	<.0001	3.25015	7.6476e-25	0
FBtr0166945	Cactus*Tmp	AG	15	AG	25	2.7898	6.91534	0.2184	73	12.78	<.0001	2.78977	2.70263e-20	0
FBtr0175017	Cactus*Tmp	AG	15	AG	25	2.7855	6.89476	0.1405	73	19.83	<.0001	2.78552	4.13467e-31	0
FBtr0168111	Cactus*Tmp	AG	15	AG	25	2.6146	6.12453	0.1558	73	16.78	<.0001	2.61457	9.15741e-27	0
FBtr0163651	Cactus*Tmp	AG	15	AG	25	2.5484	5.84985	0.3641	73	7	<.0001	2.54836	1.04735e-09	2.64173e-07
FBtr0166870	Cactus*Tmp	AG	15	AG	25	2.5127	5.70687	0.1897	73	13.25	<.0001	2.51267	4.20092e-21	0
FBtr0166496	Cactus*Tmp	AG	15	AG	25	2.4886	5.61233	0.1297	73	19.19	<.0001	2.48861	3.02493e-30	0
FBtr0161008	Cactus*Tmp	AG	15	AG	25	2.3891	5.2383	0.1482	73	16.12	<.0001	2.38909	9.3829e-26	0
FBtr0166497	Cactus*Tmp	AG	15	AG	25	2.3468	5.08695	0.2781	73	8.44	<.0001	2.34676	2.09841e-12	1.06211e-09
FBtr0163954	Cactus*Tmp	AG	15	AG	25	2.1227	4.35508	0.1482	73	14.33	<.0001	2.12273	6.6725e-23	0
FBtr0163617	Cactus*Tmp	AG	15	AG	25	2.1223	4.35388	0.1169	73	18.15	<.0001	2.12226	8.87961e-29	0
FBtr0167057	Cactus*Tmp	AG	15	AG	25	1.9363	3.82723	0.2284	73	8.48	<.0001	1.9363	1.7892e-12	9.21814e-10
FBtr0166498	Cactus*Tmp	AG	15	AG	25	1.9296	3.8095	0.157	73	12.29	<.0001	1.9296	1.85615e-19	0
FBtr0166996	Cactus*Tmp	AG	15	AG	25	1.9079	3.75262	0.1714	73	11.13	<.0001	1.90788	2.15202e-17	0
FBtr0174986	Cactus*Tmp	AG	15	AG	25	1.889	3.70378	0.3265	73	5.79	<.0001	1.88903	1.67445e-07	2.07941e-05
FBtr0163650	Cactus*Tmp	AG	15	AG	25	1.8175	3.5247	0.2326	73	7.81	<.0001	1.8175	3.15559e-11	1.20243e-08
FBtr0168951	Cactus*Tmp	AG	15	AG	25	1.7323	3.32257	0.2197	73	7.88	<.0001	1.73234	2.32548e-11	9.16736e-09
FBtr0166868	Cactus*Tmp	AG	15	AG	25	1.6754	3.19408	0.2117	73	7.91	<.0001	1.67539	2.05468e-11	8.19418e-09
FBtr0161362	Cactus*Tmp	AG	15	AG	25	1.6736	3.1901	0.1455	73	11.5	<.0001	1.67355	4.68269e-18	0
FBtr0165289	Cactus*Tmp	AG	15	AG	25	1.6508	3.14008	0.2678	73	6.16	<.0001	1.65079	3.54263e-08	5.56808e-06
FBtr0166965	Cactus*Tmp	AG	15	AG	25	1.6422	3.12141	0.1343	73	12.23	<.0001	1.64216	2.38754e-19	0
FBtr0163095	Cactus*Tmp	AG	15	AG	25	1.5844	2.99883	0.1816	73	8.73	<.0001	1.5844	6.10064e-13	3.48639e-10
FBtr0170596	Cactus*Tmp	AG	15	AG	25	1.58	2.9897	0.1983	73	7.97	<.0001	1.57998	1.62702e-11	6.65468e-09
FBtr0167009	Cactus*Tmp	AG	15	AG	25	1.5577	2.94384	0.2283	73	6.82	<.0001	1.55767	2.20866e-09	5.06808e-07
FBtr0163080	Cactus*Tmp	AG	15	AG	25	1.5532	2.93467	0.1463	73	10.62	<.0001	1.55324	1.85767e-16	0
FBtr0169175	Cactus*Tmp	AG	15	AG	25	1.548	2.92411	0.1628	73	9.51	<.0001	1.54802	2.06198e-14	1.60502e-11
FBtr0169789	Cactus*Tmp	AG	15	AG	25	1.3322	2.51786	0.1352	73	9.85	<.0001	1.33224	4.75057e-15	4.3264e-12
FBtr0162044	Cactus*Tmp	AG	15	AG	25	1.3121	2.48303	0.1793	73	7.32	<.0001	1.31212	2.65909e-10	7.95314e-08
FBtr0167910	Cactus*Tmp	AG	15	AG	25	1.2893	2.44409	0.08953	73	14.4	<.0001	1.28931	5.00303e-23	0
FBtr0168944	Cactus*Tmp	AG	15	AG	25	1.1966	2.29199	0.1473	73	8.12	<.0001	1.19661	8.34624e-12	3.6631e-09
FBtr0161675	Cactus*Tmp	AG	15	AG	25	1.1689	2.2484	0.24	73	4.87	<.0001	1.16892	6.27958e-06	0.000413009
FBtr0161431	Cactus*Tmp	AG	15	AG	25	1.1592	2.23334	0.1134	73	10.22	<.0001	1.15916	9.93014e-16	8.96873e-13
FBtr0171372	Cactus*Tmp	AG	15	AG	25	1.1409	2.20519	0.1829	73	6.24	<.0001	1.14093	2.61505e-08	4.28796e-06
FBtr0169625	Cactus*Tmp	AG	15	AG	25	1.1275	2.1848	0.1911	73	5.9	<.0001	1.1275	1.05137e-07	1.40227e-05
FBtr0161432	Cactus*Tmp	AG	15	AG	25	1.0015	2.00208	0.09175	73	10.92	<.0001	1.0015	5.33551e-17	0
FBtr0164042	Cactus*Tmp	AG	15	AG	25	0.9627	1.94895	0.117	73	8.23	<.0001	0.962744	5.16823e-12	2.38797e-09
FBtr0166513	Cactus*Tmp	AG	15	AG	25	0.9569	1.94113	0.1369	73	6.99	<.0001	0.95686	1.0958e-09	2.74645e-07
FBtr0166348	Cactus*Tmp	AG	15	AG	25	0.953	1.93589	0.1357	73	7.02	<.0001	0.95297	9.46489e-10	2.41845e-07
FBtr0168490	Cactus*Tmp	AG	15	AG	25	0.9461	1.92666	0.1318	73	7.18	<.0001	0.946106	4.88119e-10	1.35622e-07
FBtr0174075	Cactus*Tmp	AG	15	AG	25	0.9428	1.92226	0.1368	73	6.89	<.0001	0.942794	1.64561e-09	3.91857e-07
FBtr0161610	Cactus*Tmp	AG	15	AG	25	0.9377	1.91547	0.122	73	7.69	<.0001	0.937652	5.43266e-11	1.94516e-08
FBtr0164309	Cactus*Tmp	AG	15	AG	25	0.9043	1.87164	0.1042	73	8.68	<.0001	0.904262	7.3791e-13	4.15192e-10
FBtr0162168	Cactus*Tmp	AG	15	AG	25	0.9007	1.86697	0.1045	73	8.62	<.0001	0.900739	9.76644e-13	5.34432e-10
FBtr0169217	Cactus*Tmp	AG	15	AG	25	0.8908	1.8542	0.1119	73	7.96	<.0001	0.890819	1.69281e-11	6.89293e-09
FBtr0174510	Cactus*Tmp	AG	15	AG	25	0.889	1.85189	0.1261	73	7.05	<.0001	0.889014	8.37347e-10	2.17143e-07
FBtr0165621	Cactus*Tmp	AG	15	AG	25	0.8772	1.83681	0.1069	73	8.2	<.0001	0.877178	5.8286e-12	2.65705e-09
FBtr0166943	Cactus*Tmp	AG	15	AG	25	0.8537	1.80713	0.1446	73	5.9	<.0001	0.853696	1.03944e-07	1.38856e-05
FBtr0166903	Cactus*Tmp	AG	15	AG	25	0.8281	1.77535	0.1159	73	7.15	<.0001	0.828103	5.58821e-10	1.52715e-07
FBtr0167814	Cactus*Tmp	AG	15	AG	25	0.8223	1.76822	0.1201	73	6.84	<.0001	0.822313	2.02396e-09	4.69725e-07
FBtr0170429	Cactus*Tmp	AG	15	AG	25	0.8126	1.75637	0.09856	73	8.24	<.0001	0.812562	4.89967e-12	2.27582e-09
FBtr0168910	Cactus*Tmp	AG	15	AG	25	0.8009	1.74219	0.1092	73	7.33	<.0001	0.800933	2.51114e-10	7.55896e-08
FBtr0173069	Cactus*Tmp	AG	15	AG	25	0.7962	1.73652	0.1499	73	5.31	<.0001	0.796156	1.12871e-06	0.000101948
FBtr0168171	Cactus*Tmp	AG	15	AG	25	0.7923	1.73183	0.0923	73	8.58	<.0001	0.792289	1.12642e-12	6.07102e-10
FBtr0161611	Cactus*Tmp	AG	15	AG	25	0.7808	1.71808	0.1144	73	6.82	<.0001	0.780804	2.20597e-09	5.06292e-07
FBtr0165814	Cactus*Tmp	AG	15	AG	25	0.7643	1.69855	0.1268	73	6.03	<.0001	0.764313	6.23629e-08	9.0073e-06
FBtr0164659	Cactus*Tmp	AG	15	AG	25	0.7622	1.69608	0.1357	73	5.62	<.0001	0.762159	3.32054e-07	3.68787e-05
FBtr0173372	Cactus*Tmp	AG	15	AG	25	0.7581	1.69126	0.07518	73	10.08	<.0001	0.758073	1.78275e-15	1.70005e-12
FBtr0168484	Cactus*Tmp	AG	15	AG	25	0.7469	1.67818	0.1221	73	6.11	<.0001	0.746862	4.34424e-08	6.62544e-06
FBtr0162495	Cactus*Tmp	AG	15	AG	25	0.739	1.66902	0.1002	73	7.38	<.0001	0.739044	2.06384e-10	6.36181e-08
FBtr0175368	Cactus*Tmp	AG	15	AG	25	0.735	1.6644	0.1055	73	6.97	<.0001	0.734981	1.18924e-09	2.94998e-07
FBtr0175433	Cactus*Tmp	AG	15	AG	25	0.7328	1.66186	0.158	73	4.64	<.0001	0.73282	1.51326e-05	0.00083569
FBtr0162439	Cactus*Tmp	AG	15	AG	25	0.7306	1.65933	0.09563	73	7.64	<.0001	0.730631	6.65719e-11	2.33371e-08
FBtr0163973	Cactus*Tmp	AG	15	AG	25	0.7024	1.62721	0.1237	73	5.68	<.0001	0.702394	2.57787e-07	2.98439e-05
FBtr0170849	Cactus*Tmp	AG	15	AG	25	0.6881	1.61116	0.1029	73	6.69	<.0001	0.688132	3.97179e-09	8.4317e-07
FBtr0170007	Cactus*Tmp	AG	15	AG	25	0.6858	1.60859	0.1278	73	5.37	<.0001	0.685813	9.0425e-07	8.47976e-05
FBtr0171603	Cactus*Tmp	AG	15	AG	25	0.6793	1.60136	0.1061	73	6.4	<.0001	0.679293	1.31139e-08	2.36883e-06
FBtr0174830	Cactus*Tmp	AG	15	AG	25	0.6772	1.59903	0.09317	73	7.27	<.0001	0.677199	3.29944e-10	9.60476e-08
FBtr0172921	Cactus*Tmp	AG	15	AG	25	0.6701	1.59118	0.09004	73	7.44	<.0001	0.670106	1.56431e-10	4.98196e-08
FBtr0169853	Cactus*Tmp	AG	15	AG	25	0.6697	1.59074	0.1321	73	5.07	<.0001	0.669736	2.92703e-06	0.00022212
FBtr0168479	Cactus*Tmp	AG	15	AG	25	0.6562	1.57593	0.1288	73	5.1	<.0001	0.656239	2.63454e-06	0.000203732
FBtr0174205	Cactus*Tmp	AG	15	AG	25	0.6479	1.56689	0.1558	73	4.16	<.0001	0.647873	8.60309e-05	0.00325369
FBtr0164514	Cactus*Tmp	AG	15	AG	25	0.6422	1.56071	0.1039	73	6.18	<.0001	0.642169	3.28969e-08	5.22165e-06
FBtr0166669	Cactus*Tmp	AG	15	AG	25	0.6386	1.55682	0.1429	73	4.47	<.0001	0.638613	2.81297e-05	0.00136552
FBtr0168107	Cactus*Tmp	AG	15	AG	25	0.6338	1.55165	0.1046	73	6.06	<.0001	0.633771	5.47143e-08	8.05884e-06
FBtr0168022	Cactus*Tmp	AG	15	AG	25	0.6315	1.54917	0.1128	73	5.6	<.0001	0.631507	3.58416e-07	3.92996e-05
FBtr0168234	Cactus*Tmp	AG	15	AG	25	0.617	1.53368	0.07887	73	7.82	<.0001	0.616981	3.02499e-11	1.15846e-08
FBtr0161486	Cactus*Tmp	AG	15	AG	25	0.6099	1.52615	0.1272	73	4.8	<.0001	0.609924	8.3533e-06	0.000520244
FBtr0171062	Cactus*Tmp	AG	15	AG	25	0.6096	1.52584	0.1114	73	5.47	<.0001	0.60957	5.99944e-07	6.03654e-05
FBtr0161969	Cactus*Tmp	AG	15	AG	25	0.6066	1.52267	0.1338	73	4.53	<.0001	0.606634	2.21235e-05	0.00112999
FBtr0165353	Cactus*Tmp	AG	15	AG	25	0.5942	1.50964	0.08811	73	6.74	<.0001	0.594211	3.09658e-09	6.78642e-07
FBtr0167489	Cactus*Tmp	AG	15	AG	25	0.5913	1.5066	0.08114	73	7.29	<.0001	0.591315	3.04363e-10	8.94959e-08
FBtr0174253	Cactus*Tmp	AG	15	AG	25	0.5894	1.50462	0.09625	73	6.12	<.0001	0.589402	4.17948e-08	6.41052e-06
FBtr0172861	Cactus*Tmp	AG	15	AG	25	0.5883	1.50347	0.07263	73	8.1	<.0001	0.58833	9.11602e-12	3.95927e-09
FBtr0162871	Cactus*Tmp	AG	15	AG	35	5.0882	34.0174	0.1954	73	26.03	<.0001	5.08819	1.11225e-38	0
FBtr0166500	Cactus*Tmp	AG	15	AG	35	4.9388	30.6709	0.3558	73	13.88	<.0001	4.9388	3.63616e-22	0
FBtr0174470	Cactus*Tmp	AG	15	AG	35	4.8063	27.9795	0.2326	73	20.66	<.0001	4.80629	3.17053e-32	0
FBtr0166499	Cactus*Tmp	AG	15	AG	35	4.7543	26.989	0.3001	73	15.84	<.0001	4.75425	2.52513e-25	0
FBtr0175027	Cactus*Tmp	AG	15	AG	35	4.492	22.5023	0.1716	73	26.17	<.0001	4.49205	7.81283e-39	0
FBtr0163650	Cactus*Tmp	AG	15	AG	35	4.2723	19.3237	0.2297	73	18.6	<.0001	4.27226	2.04482e-29	0
FBtr0163894	Cactus*Tmp	AG	15	AG	35	4.2519	19.0524	0.1599	73	26.58	<.0001	4.25193	2.79301e-39	0
FBtr0167129	Cactus*Tmp	AG	15	AG	35	3.7835	13.7704	0.1865	73	20.29	<.0001	3.78352	9.94446e-32	0
FBtr0163948	Cactus*Tmp	AG	15	AG	35	3.5752	11.9191	0.165	73	21.67	<.0001	3.57522	1.58669e-33	0
FBtr0166867	Cactus*Tmp	AG	15	AG	35	3.5459	11.6794	0.1651	73	21.47	<.0001	3.54588	2.84593e-33	0
FBtr0175110	Cactus*Tmp	AG	15	AG	35	3.3989	10.548	0.1798	73	18.9	<.0001	3.39892	7.66744e-30	0
FBtr0163651	Cactus*Tmp	AG	15	AG	35	3.3391	10.1197	0.3595	73	9.29	<.0001	3.33914	5.3962e-14	3.88369e-11
FBtr0172291	Cactus*Tmp	AG	15	AG	35	3.153	8.89503	0.2066	73	15.26	<.0001	3.15303	2.05967e-24	0
FBtr0168951	Cactus*Tmp	AG	15	AG	35	2.8316	7.11863	0.217	73	13.05	<.0001	2.83158	9.10254e-21	0
FBtr0166945	Cactus*Tmp	AG	15	AG	35	2.8012	6.9702	0.2156	73	12.99	<.0001	2.80123	1.14976e-20	0
FBtr0175017	Cactus*Tmp	AG	15	AG	35	2.689	6.44866	0.1387	73	19.38	<.0001	2.68902	1.65994e-30	0
FBtr0168111	Cactus*Tmp	AG	15	AG	35	2.6112	6.11012	0.1538	73	16.97	<.0001	2.61116	4.7244e-27	0
FBtr0166870	Cactus*Tmp	AG	15	AG	35	2.6022	6.07212	0.1873	73	13.89	<.0001	2.60221	3.43103e-22	0
FBtr0161008	Cactus*Tmp	AG	15	AG	35	2.4446	5.44375	0.1464	73	16.7	<.0001	2.44457	1.20456e-26	0
FBtr0166496	Cactus*Tmp	AG	15	AG	35	2.3195	4.99159	0.128	73	18.12	<.0001	2.31949	9.9343e-29	0
FBtr0165289	Cactus*Tmp	AG	15	AG	35	2.2659	4.80954	0.2645	73	8.57	<.0001	2.26586	1.205e-12	6.45507e-10
FBtr0164019	Cactus*Tmp	AG	15	AG	35	2.0438	4.1233	0.1309	73	15.62	<.0001	2.04383	5.6246e-25	0
FBtr0167009	Cactus*Tmp	AG	15	AG	35	2.0222	4.06203	0.2254	73	8.97	<.0001	2.02215	2.10916e-13	1.32991e-10
FBtr0166497	Cactus*Tmp	AG	15	AG	35	2.0114	4.03173	0.2746	73	7.33	<.0001	2.01143	2.57834e-10	7.73639e-08
FBtr0166996	Cactus*Tmp	AG	15	AG	35	2.0048	4.01333	0.1692	73	11.85	<.0001	2.00483	1.13147e-18	0
FBtr0163954	Cactus*Tmp	AG	15	AG	35	1.9891	3.96989	0.1463	73	13.59	<.0001	1.9891	1.09032e-21	0
FBtr0170596	Cactus*Tmp	AG	15	AG	35	1.8484	3.60101	0.1958	73	9.44	<.0001	1.84836	2.81649e-14	2.14112e-11
FBtr0166965	Cactus*Tmp	AG	15	AG	35	1.8359	3.56994	0.1326	73	13.85	<.0001	1.83587	4.09364e-22	0
FBtr0166868	Cactus*Tmp	AG	15	AG	35	1.8198	3.53032	0.2091	73	8.7	<.0001	1.81984	6.68065e-13	3.7891e-10
FBtr0166498	Cactus*Tmp	AG	15	AG	35	1.7607	3.38863	0.155	73	11.36	<.0001	1.76068	8.38848e-18	0
FBtr0167057	Cactus*Tmp	AG	15	AG	35	1.7529	3.37035	0.2256	73	7.77	<.0001	1.75292	3.7796e-11	1.41057e-08
FBtr0162044	Cactus*Tmp	AG	15	AG	35	1.7179	3.28957	0.177	73	9.7	<.0001	1.71794	9.00017e-15	7.48903e-12
FBtr0163617	Cactus*Tmp	AG	15	AG	35	1.6963	3.24069	0.1154	73	14.69	<.0001	1.69634	1.67256e-23	0
FBtr0161362	Cactus*Tmp	AG	15	AG	35	1.6478	3.13355	0.1437	73	11.47	<.0001	1.64782	5.35542e-18	0
FBtr0172351	Cactus*Tmp	AG	15	AG	35	1.5634	2.9555	0.1371	73	11.41	<.0001	1.56336	6.97111e-18	0
FBtr0169853	Cactus*Tmp	AG	15	AG	35	1.5224	2.87269	0.1305	73	11.67	<.0001	1.52245	2.36391e-18	0
FBtr0169789	Cactus*Tmp	AG	15	AG	35	1.5167	2.86136	0.1335	73	11.36	<.0001	1.51673	8.36017e-18	0
FBtr0167910	Cactus*Tmp	AG	15	AG	35	1.5142	2.8564	0.0884	73	17.13	<.0001	1.51419	2.76947e-27	0
FBtr0163080	Cactus*Tmp	AG	15	AG	35	1.4977	2.82392	0.1444	73	10.37	<.0001	1.49773	5.31383e-16	4.6874e-13
FBtr0171968	Cactus*Tmp	AG	15	AG	35	1.4818	2.79297	0.1652	73	8.97	<.0001	1.48178	2.14002e-13	1.34757e-10
FBtr0166005	Cactus*Tmp	AG	15	AG	35	1.4147	2.66604	0.1804	73	7.84	<.0001	1.41466	2.778e-11	1.07472e-08
FBtr0168910	Cactus*Tmp	AG	15	AG	35	1.3939	2.62788	0.1079	73	12.92	<.0001	1.39389	1.50798e-20	0
FBtr0166603	Cactus*Tmp	AG	15	AG	35	1.3622	2.57077	0.1836	73	7.42	<.0001	1.36215	1.73939e-10	5.46909e-08
FBtr0161431	Cactus*Tmp	AG	15	AG	35	1.3411	2.53344	0.112	73	11.98	<.0001	1.34112	6.70139e-19	0
FBtr0170007	Cactus*Tmp	AG	15	AG	35	1.3385	2.52888	0.1262	73	10.61	<.0001	1.33845	1.93453e-16	0
FBtr0168479	Cactus*Tmp	AG	15	AG	35	1.3355	2.52363	0.1272	73	10.5	<.0001	1.33548	3.03714e-16	4.6874e-13
FBtr0165557	Cactus*Tmp	AG	15	AG	35	1.2572	2.39031	0.136	73	9.25	<.0001	1.25717	6.41305e-14	4.51666e-11
FBtr0175433	Cactus*Tmp	AG	15	AG	35	1.2563	2.38882	0.156	73	8.05	<.0001	1.25631	1.12946e-11	4.8014e-09
FBtr0174612	Cactus*Tmp	AG	15	AG	35	1.2541	2.38518	0.09805	73	12.79	<.0001	1.25412	2.54918e-20	0
FBtr0168944	Cactus*Tmp	AG	15	AG	35	1.2364	2.3561	0.1455	73	8.5	<.0001	1.23636	1.63455e-12	8.49428e-10
FBtr0173744	Cactus*Tmp	AG	15	AG	35	1.2336	2.35153	0.09621	73	12.82	<.0001	1.23363	2.25136e-20	0
FBtr0174409	Cactus*Tmp	AG	15	AG	35	1.2112	2.3153	0.1701	73	7.12	<.0001	1.21123	6.2116e-10	1.67629e-07
FBtr0161209	Cactus*Tmp	AG	15	AG	35	1.2007	2.29851	0.0908	73	13.22	<.0001	1.20069	4.63012e-21	0
FBtr0169544	Cactus*Tmp	AG	15	AG	35	1.1774	2.26169	0.08205	73	14.35	<.0001	1.17739	6.06603e-23	0
FBtr0165621	Cactus*Tmp	AG	15	AG	35	1.1751	2.25809	0.1056	73	11.13	<.0001	1.17508	2.18385e-17	0
FBtr0169534	Cactus*Tmp	AG	15	AG	35	1.1643	2.24124	0.1264	73	9.21	<.0001	1.16427	7.551e-14	5.24714e-11
FBtr0168022	Cactus*Tmp	AG	15	AG	35	1.1579	2.23132	0.1114	73	10.4	<.0001	1.15794	4.73476e-16	4.6874e-13
FBtr0167814	Cactus*Tmp	AG	15	AG	35	1.1504	2.21975	0.1186	73	9.7	<.0001	1.15042	9.29652e-15	7.8268e-12
FBtr0172724	Cactus*Tmp	AG	15	AG	35	1.1486	2.21699	0.1152	73	9.97	<.0001	1.14864	2.87716e-15	2.47088e-12
FBtr0172616	Cactus*Tmp	AG	15	AG	35	1.1323	2.19208	0.1588	73	7.13	<.0001	1.13235	5.96013e-10	1.6172e-07
FBtr0164042	Cactus*Tmp	AG	15	AG	35	1.1263	2.18298	0.1155	73	9.75	<.0001	1.12628	7.32876e-15	6.45409e-12
FBtr0162439	Cactus*Tmp	AG	15	AG	35	1.1225	2.17724	0.09442	73	11.89	<.0001	1.12249	9.63086e-19	0
FBtr0166513	Cactus*Tmp	AG	15	AG	35	1.1212	2.17528	0.1352	73	8.29	<.0001	1.12125	3.96171e-12	1.87898e-09
FBtr0164659	Cactus*Tmp	AG	15	AG	35	1.1204	2.17407	0.134	73	8.36	<.0001	1.12036	2.9264e-12	1.43076e-09
FBtr0164250	Cactus*Tmp	AG	15	AG	35	1.0846	2.12079	0.1078	73	10.06	<.0001	1.08459	2.00012e-15	2.09028e-12
FBtr0174510	Cactus*Tmp	AG	15	AG	35	1.0805	2.11477	0.1245	73	8.68	<.0001	1.08047	7.4604e-13	4.19083e-10
FBtr0173986	Cactus*Tmp	AG	15	AG	35	1.0771	2.10979	0.1008	73	10.68	<.0001	1.07713	1.4093e-16	0
FBtr0168486	Cactus*Tmp	AG	15	AG	35	1.0768	2.10935	0.1187	73	9.07	<.0001	1.07682	1.3668e-13	8.98843e-11
FBtr0167726	Cactus*Tmp	AG	15	AG	35	1.07	2.09943	0.09722	73	11.01	<.0001	1.07	3.65685e-17	0
FBtr0168283	Cactus*Tmp	AG	15	AG	35	1.0691	2.09812	0.1645	73	6.5	<.0001	1.06913	8.69076e-09	1.65995e-06
FBtr0172921	Cactus*Tmp	AG	15	AG	35	1.067	2.09507	0.08891	73	12	<.0001	1.06699	6.0776e-19	0
FBtr0169307	Cactus*Tmp	AG	15	AG	35	1.0579	2.0819	0.09967	73	10.61	<.0001	1.0579	1.88835e-16	0
FBtr0169116	Cactus*Tmp	AG	15	AG	35	1.0543	2.07671	0.1209	73	8.72	<.0001	1.05433	6.15758e-13	3.51566e-10
FBtr0161610	Cactus*Tmp	AG	15	AG	35	1.0386	2.05423	0.1204	73	8.62	<.0001	1.03857	9.47751e-13	5.19851e-10
FBtr0168020	Cactus*Tmp	AG	15	AG	35	1.0345	2.0484	0.1649	73	6.27	<.0001	1.03445	2.25845e-08	3.78567e-06
FBtr0166348	Cactus*Tmp	AG	15	AG	35	1.0314	2.04401	0.134	73	7.7	<.0001	1.03136	5.21833e-11	1.87664e-08
FBtr0172960	Cactus*Tmp	AG	15	AG	35	1.023	2.03214	0.1486	73	6.88	<.0001	1.02304	1.71482e-09	4.05914e-07
FBtr0173017	Cactus*Tmp	AG	15	AG	35	1.0208	2.02904	0.1172	73	8.71	<.0001	1.02081	6.48122e-13	3.68407e-10
FBtr0173389	Cactus*Tmp	AG	15	AG	35	1.019	2.02651	0.09505	73	10.72	<.0001	1.01904	1.20768e-16	0
FBtr0171070	Cactus*Tmp	AG	15	AG	35	1.0158	2.02202	0.09322	73	10.9	<.0001	1.01576	5.79518e-17	0
FBtr0161969	Cactus*Tmp	AG	15	AG	35	0.996	1.99446	0.1321	73	7.54	<.0001	0.996034	1.02394e-10	3.4229e-08
FBtr0168213	Cactus*Tmp	AG	15	AG	35	0.9867	1.98165	0.1024	73	9.64	<.0001	0.986731	1.19371e-14	9.85211e-12
FBtr0171326	Cactus*Tmp	AG	15	AG	35	0.9752	1.96591	0.1256	73	7.76	<.0001	0.975206	3.93221e-11	1.46139e-08
FBtr0173372	Cactus*Tmp	AG	15	AG	35	0.9713	1.96061	0.07423	73	13.09	<.0001	0.971307	7.95991e-21	0
FBtr0168171	Cactus*Tmp	AG	15	AG	35	0.9695	1.95816	0.09114	73	10.64	<.0001	0.969528	1.71319e-16	0
FBtr0166492	Cactus*Tmp	AG	15	AG	35	0.9685	1.95681	0.1185	73	8.17	<.0001	0.968535	6.63017e-12	2.98311e-09
FBtr0167188	Cactus*Tmp	AG	15	AG	35	0.9681	1.95626	0.09198	73	10.52	<.0001	0.968073	2.75733e-16	4.6874e-13
FBtr0174346	Cactus*Tmp	AG	15	AG	35	0.957	1.94127	0.1817	73	5.27	<.0001	0.956983	1.34818e-06	0.000118058
FBtr0171062	Cactus*Tmp	AG	15	AG	35	0.9518	1.93428	0.11	73	8.65	<.0001	0.951785	8.4395e-13	4.68192e-10
FBtr0166272	Cactus*Tmp	AG	15	AG	35	0.9475	1.92853	0.1282	73	7.39	<.0001	0.94754	1.93711e-10	6.0145e-08
FBtr0168422	Cactus*Tmp	AG	15	AG	35	0.9436	1.92332	0.1032	73	9.14	<.0001	0.943577	1.0121e-13	6.84348e-11
FBtr0162391	Cactus*Tmp	AG	15	AG	35	0.9403	1.91893	0.09892	73	9.51	<.0001	0.940275	2.11166e-14	1.66827e-11
FBtr0168490	Cactus*Tmp	AG	15	AG	35	0.9387	1.9168	0.1302	73	7.21	<.0001	0.938701	4.20941e-10	1.19002e-07
FBtr0171669	Cactus*Tmp	AG	15	AG	35	0.9295	1.90462	0.2192	73	4.24	<.0001	0.929475	6.44934e-05	0.00260528
FBtr0161432	Cactus*Tmp	AG	15	AG	35	0.9196	1.89159	0.09059	73	10.15	<.0001	0.919644	1.33883e-15	1.30439e-12
FBtr0173695	Cactus*Tmp	AG	15	AG	35	0.9182	1.88976	0.1085	73	8.46	<.0001	0.918157	1.92625e-12	9.84488e-10
FBtr0169567	Cactus*Tmp	AG	15	AG	35	0.9168	1.88792	0.07296	73	12.57	<.0001	0.916847	6.24018e-20	0
FBtr0161377	Cactus*Tmp	AG	15	AG	35	0.9145	1.88492	0.1242	73	7.37	<.0001	0.914542	2.17602e-10	6.66253e-08
FBtr0163680	Cactus*Tmp	AG	15	AG	35	0.911	1.88035	0.1051	73	8.67	<.0001	0.910991	7.72549e-13	4.32769e-10
FBtr0174768	Cactus*Tmp	AG	15	AG	35	0.9043	1.87164	0.07522	73	12.02	<.0001	0.904338	5.55768e-19	0
FBtr0163949	Cactus*Tmp	AG	15	AG	35	0.9036	1.87073	0.07408	73	12.2	<.0001	0.903609	2.73431e-19	0
FBtr0168952	Cactus*Tmp	AG	15	AG	35	0.9036	1.87073	0.1631	73	5.54	<.0001	0.903581	4.52057e-07	4.76936e-05
FBtr0174507	Cactus*Tmp	AG	15	AG	35	0.9023	1.86904	0.09984	73	9.04	<.0001	0.902339	1.58333e-13	1.02788e-10
FBtr0174602	Cactus*Tmp	AG	15	AG	35	0.9013	1.86775	0.1276	73	7.06	<.0001	0.901327	8.02218e-10	2.09242e-07
FBtr0170842	Cactus*Tmp	AG	15	AG	35	0.8919	1.85562	0.1739	73	5.13	<.0001	0.891859	2.30477e-06	0.000182856
FBtr0161675	Cactus*Tmp	AG	15	AG	35	0.8912	1.85472	0.237	73	3.76	0.0003	0.891152	0.000339808	0.00917905
FBtr0169241	Cactus*Tmp	AG	15	AG	35	0.8851	1.84689	0.1122	73	7.89	<.0001	0.885086	2.2899e-11	9.03983e-09
FBtr0171372	Cactus*Tmp	AG	15	AG	35	0.8835	1.84485	0.1806	73	4.89	<.0001	0.883495	5.79877e-06	0.00038737
FBtr0167265	Cactus*Tmp	AG	15	AG	35	0.879	1.8391	0.111	73	7.92	<.0001	0.879011	2.00926e-11	8.02732e-09
FBtr0162168	Cactus*Tmp	AG	15	AG	35	0.877	1.83655	0.1032	73	8.5	<.0001	0.876987	1.64399e-12	8.53895e-10
FBtr0163218	Cactus*Tmp	AG	15	AG	35	0.8766	1.83604	0.1276	73	6.87	<.0001	0.876553	1.8049e-09	4.24445e-07
FBtr0165722	Cactus*Tmp	AG	15	AG	35	0.8737	1.83236	0.144	73	6.07	<.0001	0.873684	5.27594e-08	7.8152e-06
FBtr0160828	Cactus*Tmp	AG	15	AG	35	0.8705	1.8283	0.1208	73	7.2	<.0001	0.870505	4.36105e-10	1.22814e-07
FBtr0167578	Cactus*Tmp	AG	15	AG	35	0.8702	1.82792	0.09865	73	8.82	<.0001	0.870182	4.03396e-13	2.39362e-10
FBtr0167466	Cactus*Tmp	AG	15	AG	35	0.87	1.82766	0.1038	73	8.38	<.0001	0.869984	2.69287e-12	1.32971e-09
FBtr0168107	Cactus*Tmp	AG	15	AG	35	0.8612	1.81655	0.1033	73	8.34	<.0001	0.861189	3.26399e-12	1.57806e-09
FBtr0165588	Cactus*Tmp	AG	15	AG	35	0.8584	1.81303	0.07446	73	11.53	<.0001	0.858353	4.22394e-18	0
FBtr0171417	Cactus*Tmp	AG	15	AG	35	0.8581	1.81265	0.09314	73	9.21	<.0001	0.858099	7.42926e-14	5.16683e-11
FBtr0162495	Cactus*Tmp	AG	15	AG	35	0.8576	1.81202	0.09891	73	8.67	<.0001	0.857556	7.75266e-13	4.34157e-10
FBtr0173069	Cactus*Tmp	AG	15	AG	35	0.8543	1.80788	0.148	73	5.77	<.0001	0.854299	1.77534e-07	2.18475e-05
FBtr0163010	Cactus*Tmp	AG	15	AG	35	0.8528	1.806	0.07364	73	11.58	<.0001	0.852788	3.39894e-18	0
FBtr0164309	Cactus*Tmp	AG	15	AG	35	0.8472	1.79901	0.1029	73	8.24	<.0001	0.847243	5.03697e-12	2.33338e-09
FBtr0164217	Cactus*Tmp	AG	15	AG	35	0.8443	1.79539	0.1561	73	5.41	<.0001	0.844313	7.70137e-07	7.42505e-05
FBtr0161265	Cactus*Tmp	AG	15	AG	35	0.8442	1.79527	0.2098	73	4.02	0.0001	0.844187	0.000138566	0.00468454
FBtr0168484	Cactus*Tmp	AG	15	AG	35	0.8371	1.78646	0.1206	73	6.94	<.0001	0.837146	1.3399e-09	3.27622e-07
FBtr0167783	Cactus*Tmp	AG	15	AG	35	0.8354	1.78435	0.1355	73	6.17	<.0001	0.835413	3.49298e-08	5.50066e-06
FBtr0172855	Cactus*Tmp	AG	15	AG	35	0.8338	1.78237	0.176	73	4.74	<.0001	0.833776	1.04408e-05	0.000622069
FBtr0174009	Cactus*Tmp	AG	15	AG	35	0.8337	1.78225	0.1546	73	5.39	<.0001	0.833741	8.22674e-07	7.8421e-05
FBtr0170429	Cactus*Tmp	AG	15	AG	35	0.8286	1.77596	0.09732	73	8.51	<.0001	0.828601	1.52377e-12	7.98121e-10
FBtr0172176	Cactus*Tmp	AG	15	AG	35	0.8269	1.77387	0.08361	73	9.89	<.0001	0.826919	4.07213e-15	3.59514e-12
FBtr0174517	Cactus*Tmp	AG	15	AG	35	0.8267	1.77362	0.09676	73	8.54	<.0001	0.826703	1.33939e-12	7.1044e-10
FBtr0168481	Cactus*Tmp	AG	15	AG	35	0.8232	1.76933	0.1214	73	6.78	<.0001	0.823191	2.65882e-09	5.94419e-07
FBtr0161611	Cactus*Tmp	AG	15	AG	35	0.8207	1.76626	0.113	73	7.26	<.0001	0.820661	3.37104e-10	9.78922e-08
FBtr0166943	Cactus*Tmp	AG	15	AG	35	0.82	1.76541	0.1428	73	5.74	<.0001	0.819964	2.00637e-07	2.41986e-05
FBtr0169795	Cactus*Tmp	AG	15	AG	35	0.8182	1.7632	0.08383	73	9.76	<.0001	0.818166	7.09808e-15	6.10942e-12
FBtr0168184	Cactus*Tmp	AG	15	AG	35	0.8148	1.75905	0.1196	73	6.81	<.0001	0.814765	2.2955e-09	5.23909e-07
FBtr0174512	Cactus*Tmp	AG	15	AG	35	0.8146	1.75881	0.1038	73	7.85	<.0001	0.814598	2.6808e-11	1.04096e-08
FBtr0169625	Cactus*Tmp	AG	15	AG	35	0.8105	1.75382	0.1887	73	4.3	<.0001	0.810492	5.29627e-05	0.00223949
FBtr0162936	Cactus*Tmp	AG	15	AG	35	0.8103	1.75358	0.1211	73	6.69	<.0001	0.810286	3.86808e-09	8.2387e-07
FBtr0161296	Cactus*Tmp	AG	15	AG	35	0.8087	1.75163	0.09353	73	8.65	<.0001	0.808745	8.57628e-13	4.75079e-10
FBtr0162730	Cactus*Tmp	AG	15	AG	35	0.7986	1.73941	0.1149	73	6.95	<.0001	0.798635	1.28486e-09	3.15671e-07
FBtr0166935	Cactus*Tmp	AG	15	AG	35	0.7985	1.73929	0.09555	73	8.36	<.0001	0.798537	3.00313e-12	1.46453e-09
FBtr0163973	Cactus*Tmp	AG	15	AG	35	0.7971	1.7376	0.1221	73	6.53	<.0001	0.797051	7.72226e-09	1.49999e-06
FBtr0167426	Cactus*Tmp	AG	15	AG	35	0.7941	1.734	0.1017	73	7.81	<.0001	0.794108	3.20706e-11	1.22033e-08
FBtr0163012	Cactus*Tmp	AG	15	AG	35	0.789	1.72788	0.09911	73	7.96	<.0001	0.789042	1.664e-11	6.78717e-09
FBtr0166096	Cactus*Tmp	AG	15	AG	35	0.7818	1.71927	0.1295	73	6.04	<.0001	0.781826	5.96423e-08	8.67668e-06
FBtr0165610	Cactus*Tmp	AG	15	AG	35	0.7809	1.7182	0.09506	73	8.21	<.0001	0.780869	5.56723e-12	2.55157e-09
FBtr0161185	Cactus*Tmp	AG	15	AG	35	0.7799	1.71701	0.1283	73	6.08	<.0001	0.779901	5.01327e-08	7.48186e-06
FBtr0170553	Cactus*Tmp	AG	15	AG	35	0.779	1.71594	0.133	73	5.86	<.0001	0.778999	1.26282e-07	1.63708e-05
FBtr0175112	Cactus*Tmp	AG	15	AG	35	0.7738	1.70977	0.1079	73	7.17	<.0001	0.773819	4.95451e-10	1.37339e-07
FBtr0174205	Cactus*Tmp	AG	15	AG	35	0.7728	1.70858	0.1538	73	5.02	<.0001	0.772838	3.46685e-06	0.000254922
FBtr0163377	Cactus*Tmp	AG	15	AG	35	0.7674	1.7022	0.1486	73	5.16	<.0001	0.767372	2.01864e-06	0.000164019
FBtr0169932	Cactus*Tmp	AG	15	AG	35	0.7671	1.70185	0.1274	73	6.02	<.0001	0.767102	6.36696e-08	9.16567e-06
FBtr0175025	Cactus*Tmp	AG	15	AG	35	0.7645	1.69878	0.08478	73	9.02	<.0001	0.764533	1.72801e-13	1.10987e-10
FBtr0169386	Cactus*Tmp	AG	15	AG	35	0.757	1.68997	0.0982	73	7.71	<.0001	0.756954	4.96659e-11	1.79792e-08
FBtr0170392	Cactus*Tmp	AG	15	AG	35	0.7537	1.68611	0.1192	73	6.32	<.0001	0.753664	1.81268e-08	3.13188e-06
FBtr0164764	Cactus*Tmp	AG	15	AG	35	0.7535	1.68588	0.1911	73	3.94	0.0002	0.753521	0.000182247	0.00576484
FBtr0170947	Cactus*Tmp	AG	15	AG	35	0.7532	1.68553	0.1033	73	7.29	<.0001	0.753157	3.0164e-10	8.87802e-08
FBtr0169217	Cactus*Tmp	AG	15	AG	35	0.7522	1.68436	0.1105	73	6.8	<.0001	0.752193	2.39293e-09	5.43107e-07
FBtr0174340	Cactus*Tmp	AG	15	AG	35	0.7521	1.68424	0.06504	73	11.56	<.0001	0.752086	3.63936e-18	0
FBtr0173913	Cactus*Tmp	AG	15	AG	35	0.7507	1.68261	0.1436	73	5.23	<.0001	0.750721	1.57383e-06	0.000133971
FBtr0166392	Cactus*Tmp	AG	15	AG	35	0.7506	1.68249	0.1252	73	5.99	<.0001	0.750596	7.12449e-08	1.00857e-05
FBtr0164251	Cactus*Tmp	AG	15	AG	35	0.7469	1.67818	0.0689	73	10.84	<.0001	0.746921	7.29443e-17	0
FBtr0173229	Cactus*Tmp	AG	15	AG	35	0.7431	1.67377	0.08326	73	8.93	<.0001	0.743132	2.56658e-13	1.58455e-10
FBtr0172005	Cactus*Tmp	AG	15	AG	35	0.7423	1.67284	0.1868	73	3.97	0.0002	0.742281	0.000164517	0.00533553
FBtr0173951	Cactus*Tmp	AG	15	AG	35	0.7421	1.67261	0.08708	73	8.52	<.0001	0.74214	1.46903e-12	7.72681e-10
FBtr0172403	Cactus*Tmp	AG	15	AG	35	0.7414	1.6718	0.1314	73	5.64	<.0001	0.741401	2.99848e-07	3.38689e-05
FBtr0163584	Cactus*Tmp	AG	15	AG	35	0.7397	1.66983	0.1145	73	6.46	<.0001	0.739685	1.02641e-08	1.91704e-06
FBtr0168228	Cactus*Tmp	AG	15	AG	35	0.7396	1.66971	0.08094	73	9.14	<.0001	0.739617	1.02901e-13	6.95082e-11
FBtr0162067	Cactus*Tmp	AG	15	AG	35	0.7342	1.66347	0.08983	73	8.17	<.0001	0.734224	6.6466e-12	2.99031e-09
FBtr0168541	Cactus*Tmp	AG	15	AG	35	0.734	1.66324	0.09123	73	8.05	<.0001	0.733981	1.15633e-11	4.90208e-09
FBtr0169545	Cactus*Tmp	AG	15	AG	35	0.7292	1.65772	0.07192	73	10.14	<.0001	0.72918	1.40875e-15	1.30439e-12
FBtr0169017	Cactus*Tmp	AG	15	AG	35	0.7276	1.65588	0.08743	73	8.32	<.0001	0.727621	3.48635e-12	1.67386e-09
FBtr0167250	Cactus*Tmp	AG	15	AG	35	0.7239	1.65164	0.1571	73	4.61	<.0001	0.723888	1.69499e-05	0.000914506
FBtr0161498	Cactus*Tmp	AG	15	AG	35	0.723	1.65061	0.1164	73	6.21	<.0001	0.723033	2.89577e-08	4.6854e-06
FBtr0169730	Cactus*Tmp	AG	15	AG	35	0.7227	1.65027	0.07694	73	9.39	<.0001	0.72269	3.43206e-14	2.56435e-11
FBtr0161910	Cactus*Tmp	AG	15	AG	35	0.7182	1.64513	0.1553	73	4.62	<.0001	0.718161	1.58716e-05	0.000868189
FBtr0173588	Cactus*Tmp	AG	15	AG	35	0.7176	1.64444	0.1225	73	5.86	<.0001	0.717562	1.24452e-07	1.61695e-05
FBtr0168512	Cactus*Tmp	AG	15	AG	35	0.7149	1.64137	0.1109	73	6.45	<.0001	0.714905	1.08205e-08	2.00693e-06
FBtr0169033	Cactus*Tmp	AG	15	AG	35	0.7137	1.64	0.1209	73	5.9	<.0001	0.713654	1.04069e-07	1.38998e-05
FBtr0165758	Cactus*Tmp	AG	15	AG	35	0.7121	1.63819	0.1251	73	5.69	<.0001	0.712054	2.46926e-07	2.87955e-05
FBtr0170845	Cactus*Tmp	AG	15	AG	35	0.7095	1.63524	0.1392	73	5.1	<.0001	0.709504	2.60177e-06	0.00020166
FBtr0174557	Cactus*Tmp	AG	15	AG	35	0.7092	1.6349	0.06995	73	10.14	<.0001	0.70923	1.41038e-15	1.30439e-12
FBtr0167290	Cactus*Tmp	AG	15	AG	35	0.709	1.63467	0.1026	73	6.91	<.0001	0.709021	1.54658e-09	3.71403e-07
FBtr0168269	Cactus*Tmp	AG	15	AG	35	0.7088	1.63444	0.07867	73	9.01	<.0001	0.708824	1.7839e-13	1.1435e-10
FBtr0175383	Cactus*Tmp	AG	15	AG	35	0.7087	1.63433	0.08839	73	8.02	<.0001	0.708664	1.30614e-11	5.46694e-09
FBtr0167620	Cactus*Tmp	AG	15	AG	35	0.7086	1.63422	0.0905	73	7.83	<.0001	0.708561	2.94432e-11	1.13139e-08
FBtr0172954	Cactus*Tmp	AG	15	AG	35	0.7039	1.6289	0.06585	73	10.69	<.0001	0.703875	1.38279e-16	0
FBtr0166544	Cactus*Tmp	AG	15	AG	35	0.7039	1.6289	0.1314	73	5.36	<.0001	0.703855	9.47918e-07	8.821e-05
FBtr0167896	Cactus*Tmp	AG	15	AG	35	0.7037	1.62868	0.08804	73	7.99	<.0001	0.703687	1.45111e-11	6.00557e-09
FBtr0167498	Cactus*Tmp	AG	15	AG	35	0.7031	1.628	0.1042	73	6.74	<.0001	0.703075	3.08595e-09	6.76651e-07
FBtr0174830	Cactus*Tmp	AG	15	AG	35	0.7017	1.62642	0.092	73	7.63	<.0001	0.701665	7.05213e-11	2.45675e-08
FBtr0161189	Cactus*Tmp	AG	15	AG	35	0.701	1.62563	0.06111	73	11.47	<.0001	0.700974	5.30668e-18	0
FBtr0175517	Cactus*Tmp	AG	15	AG	35	0.7003	1.62484	0.1034	73	6.77	<.0001	0.700337	2.74349e-09	6.10741e-07
FBtr0167067	Cactus*Tmp	AG	15	AG	35	0.6999	1.62439	0.103	73	6.79	<.0001	0.699893	2.50413e-09	5.64728e-07
FBtr0163727	Cactus*Tmp	AG	15	AG	35	0.6985	1.62282	0.07349	73	9.51	<.0001	0.698541	2.11375e-14	1.66827e-11
FBtr0170115	Cactus*Tmp	AG	15	AG	35	0.6932	1.61687	0.1083	73	6.4	<.0001	0.693188	1.3087e-08	2.3646e-06
FBtr0172410	Cactus*Tmp	AG	15	AG	35	0.6931	1.61675	0.08573	73	8.08	<.0001	0.69305	9.78133e-12	4.21889e-09
FBtr0170934	Cactus*Tmp	AG	15	AG	35	0.6909	1.61429	0.1074	73	6.43	<.0001	0.690874	1.16205e-08	2.13398e-06
FBtr0175016	Cactus*Tmp	AG	15	AG	35	0.6809	1.60314	0.1344	73	5.07	<.0001	0.680884	2.95931e-06	0.00022417
FBtr0163794	Cactus*Tmp	AG	15	AG	35	0.6798	1.60192	0.1129	73	6.02	<.0001	0.679804	6.39064e-08	9.19465e-06
FBtr0173974	Cactus*Tmp	AG	15	AG	35	0.6784	1.60036	0.1257	73	5.4	<.0001	0.67838	8.07419e-07	7.72027e-05
FBtr0162989	Cactus*Tmp	AG	15	AG	35	0.6769	1.5987	0.1526	73	4.44	<.0001	0.676865	3.17308e-05	0.00150165
FBtr0163131	Cactus*Tmp	AG	15	AG	35	0.6767	1.59848	0.1345	73	5.03	<.0001	0.676693	3.38102e-06	0.000249886
FBtr0163479	Cactus*Tmp	AG	15	AG	35	0.6756	1.59726	0.1297	73	5.21	<.0001	0.675593	1.67919e-06	0.000141172
FBtr0169717	Cactus*Tmp	AG	15	AG	35	0.6752	1.59682	0.1168	73	5.78	<.0001	0.675229	1.72569e-07	2.13314e-05
FBtr0173763	Cactus*Tmp	AG	15	AG	35	0.6738	1.59527	0.1292	73	5.22	<.0001	0.673803	1.64568e-06	0.00013892
FBtr0171196	Cactus*Tmp	AG	15	AG	35	0.6711	1.59229	0.07921	73	8.47	<.0001	0.67109	1.82604e-12	9.38599e-10
FBtr0167020	Cactus*Tmp	AG	15	AG	35	0.6701	1.59118	0.1092	73	6.14	<.0001	0.67012	3.95057e-08	6.11246e-06
FBtr0170095	Cactus*Tmp	AG	15	AG	35	0.6694	1.59041	0.1317	73	5.08	<.0001	0.669448	2.78052e-06	0.000212988
FBtr0171592	Cactus*Tmp	AG	15	AG	35	0.6691	1.59008	0.09972	73	6.71	<.0001	0.669079	3.57843e-09	7.70172e-07
FBtr0164646	Cactus*Tmp	AG	15	AG	35	0.6656	1.58623	0.1511	73	4.4	<.0001	0.665629	3.56556e-05	0.00164537
FBtr0162108	Cactus*Tmp	AG	15	AG	35	0.6642	1.58469	0.1682	73	3.95	0.0002	0.664188	0.000178924	0.0056858
FBtr0169220	Cactus*Tmp	AG	15	AG	35	0.6623	1.5826	0.1289	73	5.14	<.0001	0.662285	2.21587e-06	0.000177056
FBtr0168485	Cactus*Tmp	AG	15	AG	35	0.6623	1.5826	0.1487	73	4.45	<.0001	0.662258	2.98063e-05	0.00142967
FBtr0168268	Cactus*Tmp	AG	15	AG	35	0.6621	1.58238	0.09499	73	6.97	<.0001	0.662088	1.18449e-09	2.93925e-07
FBtr0173575	Cactus*Tmp	AG	15	AG	35	0.661	1.58118	0.1001	73	6.6	<.0001	0.660969	5.68948e-09	1.15003e-06
FBtr0169312	Cactus*Tmp	AG	15	AG	35	0.6593	1.57932	0.1014	73	6.5	<.0001	0.659323	8.54525e-09	1.63639e-06
FBtr0172405	Cactus*Tmp	AG	15	AG	35	0.6584	1.57833	0.08817	73	7.47	<.0001	0.658425	1.40131e-10	4.52074e-08
FBtr0173141	Cactus*Tmp	AG	15	AG	35	0.6572	1.57702	0.08119	73	8.09	<.0001	0.657191	9.35898e-12	4.05368e-09
FBtr0175307	Cactus*Tmp	AG	15	AG	35	0.6551	1.57473	0.1347	73	4.86	<.0001	0.655113	6.41912e-06	0.0004205
FBtr0162770	Cactus*Tmp	AG	15	AG	35	0.6548	1.5744	0.08883	73	7.37	<.0001	0.654843	2.11609e-10	6.49748e-08
FBtr0166473	Cactus*Tmp	AG	15	AG	35	0.6541	1.57363	0.08298	73	7.88	<.0001	0.654136	2.33035e-11	9.18507e-09
FBtr0166140	Cactus*Tmp	AG	15	AG	35	0.6515	1.5708	0.08528	73	7.64	<.0001	0.65152	6.67841e-11	2.34042e-08
FBtr0170337	Cactus*Tmp	AG	15	AG	35	0.6508	1.57004	0.1169	73	5.57	<.0001	0.650794	4.07115e-07	4.37391e-05
FBtr0169852	Cactus*Tmp	AG	15	AG	35	0.6488	1.56786	0.1382	73	4.7	<.0001	0.648803	1.21638e-05	0.000702373
FBtr0164738	Cactus*Tmp	AG	15	AG	35	0.6483	1.56732	0.08524	73	7.61	<.0001	0.648335	7.73419e-11	2.66556e-08
FBtr0173871	Cactus*Tmp	AG	15	AG	35	0.6482	1.56721	0.08134	73	7.97	<.0001	0.648213	1.60838e-11	6.58663e-09
FBtr0165237	Cactus*Tmp	AG	15	AG	35	0.6451	1.56385	0.1379	73	4.68	<.0001	0.645104	1.30644e-05	0.000743821
FBtr0173150	Cactus*Tmp	AG	15	AG	35	0.6422	1.56071	0.1154	73	5.57	<.0001	0.642201	4.08252e-07	4.38392e-05
FBtr0161728	Cactus*Tmp	AG	15	AG	35	0.6405	1.55887	0.118	73	5.43	<.0001	0.640466	7.14936e-07	6.97882e-05
FBtr0174729	Cactus*Tmp	AG	15	AG	35	0.6398	1.55811	0.08656	73	7.39	<.0001	0.63978	1.95077e-10	6.05181e-08
FBtr0164122	Cactus*Tmp	AG	15	AG	35	0.6378	1.55595	0.157	73	4.06	0.0001	0.637776	0.000121432	0.00423436
FBtr0175368	Cactus*Tmp	AG	15	AG	35	0.6369	1.55498	0.1041	73	6.12	<.0001	0.636922	4.31577e-08	6.59014e-06
FBtr0168511	Cactus*Tmp	AG	15	AG	35	0.6368	1.55488	0.1194	73	5.33	<.0001	0.636793	1.0285e-06	9.43768e-05
FBtr0170470	Cactus*Tmp	AG	15	AG	35	0.6366	1.55466	0.09207	73	6.91	<.0001	0.636576	1.50434e-09	3.62433e-07
FBtr0168553	Cactus*Tmp	AG	15	AG	35	0.6365	1.55455	0.1472	73	4.32	<.0001	0.636481	4.7636e-05	0.00206256
FBtr0167782	Cactus*Tmp	AG	15	AG	35	0.6355	1.55348	0.1073	73	5.92	<.0001	0.635516	9.54474e-08	1.29211e-05
FBtr0172417	Cactus*Tmp	AG	15	AG	35	0.635	1.55294	0.1271	73	5	<.0001	0.635004	3.86934e-06	0.000278883
FBtr0174652	Cactus*Tmp	AG	15	AG	35	0.6348	1.55272	0.08654	73	7.33	<.0001	0.634783	2.48343e-10	7.48551e-08
FBtr0172702	Cactus*Tmp	AG	15	AG	35	0.6344	1.55229	0.1102	73	5.76	<.0001	0.634392	1.89997e-07	2.31192e-05
FBtr0163742	Cactus*Tmp	AG	15	AG	35	0.6334	1.55122	0.05954	73	10.64	<.0001	0.633408	1.7057e-16	0
FBtr0170324	Cactus*Tmp	AG	15	AG	35	0.6324	1.55014	0.09	73	7.03	<.0001	0.632358	9.30567e-10	2.3821e-07
FBtr0164176	Cactus*Tmp	AG	15	AG	35	0.6309	1.54853	0.1085	73	5.82	<.0001	0.630877	1.47669e-07	1.86947e-05
FBtr0162835	Cactus*Tmp	AG	15	AG	35	0.6296	1.54714	0.109	73	5.78	<.0001	0.629635	1.7437e-07	2.15225e-05
FBtr0171044	Cactus*Tmp	AG	15	AG	35	0.6269	1.54424	0.1087	73	5.77	<.0001	0.626929	1.80132e-07	2.21129e-05
FBtr0172473	Cactus*Tmp	AG	15	AG	35	0.6231	1.54018	0.1118	73	5.57	<.0001	0.623131	3.94325e-07	4.25789e-05
FBtr0163947	Cactus*Tmp	AG	15	AG	35	0.6228	1.53986	0.1297	73	4.8	<.0001	0.622813	8.18537e-06	0.000511719
FBtr0172861	Cactus*Tmp	AG	15	AG	35	0.6227	1.53975	0.07172	73	8.68	<.0001	0.622653	7.34909e-13	4.13741e-10
FBtr0172112	Cactus*Tmp	AG	15	AG	35	0.6227	1.53975	0.1356	73	4.59	<.0001	0.62269	1.79645e-05	0.00095821
FBtr0161503	Cactus*Tmp	AG	15	AG	35	0.6224	1.53943	0.1065	73	5.84	<.0001	0.622438	1.32492e-07	1.70595e-05
FBtr0170197	Cactus*Tmp	AG	15	AG	35	0.6219	1.5389	0.1085	73	5.73	<.0001	0.621875	2.0974e-07	2.51279e-05
FBtr0163045	Cactus*Tmp	AG	15	AG	35	0.62	1.53688	0.1601	73	3.87	0.0002	0.620004	0.000232419	0.0069197
FBtr0174682	Cactus*Tmp	AG	15	AG	35	0.6196	1.53645	0.08169	73	7.59	<.0001	0.619638	8.45398e-11	2.88685e-08
FBtr0170640	Cactus*Tmp	AG	15	AG	35	0.6187	1.53549	0.08447	73	7.32	<.0001	0.61874	2.59066e-10	7.76836e-08
FBtr0161449	Cactus*Tmp	AG	15	AG	35	0.6165	1.53315	0.1467	73	4.2	<.0001	0.616517	7.36692e-05	0.00288599
FBtr0172700	Cactus*Tmp	AG	15	AG	35	0.6155	1.53209	0.08314	73	7.4	<.0001	0.615488	1.85501e-10	5.78802e-08
FBtr0172854	Cactus*Tmp	AG	15	AG	35	0.6145	1.53103	0.09509	73	6.46	<.0001	0.614525	1.01565e-08	1.89984e-06
FBtr0174347	Cactus*Tmp	AG	15	AG	35	0.6144	1.53092	0.1118	73	5.5	<.0001	0.614352	5.4334e-07	5.55615e-05
FBtr0166903	Cactus*Tmp	AG	15	AG	35	0.6128	1.52922	0.1144	73	5.36	<.0001	0.612838	9.48103e-07	8.82202e-05
FBtr0170094	Cactus*Tmp	AG	15	AG	35	0.6114	1.52774	0.1522	73	4.02	0.0001	0.6114	0.000141894	0.00476853
FBtr0165211	Cactus*Tmp	AG	15	AG	35	0.6102	1.52647	0.1514	73	4.03	0.0001	0.610152	0.000134704	0.00458436
FBtr0166999	Cactus*Tmp	AG	15	AG	35	0.6069	1.52298	0.08375	73	7.25	<.0001	0.606907	3.62531e-10	1.0436e-07
FBtr0161033	Cactus*Tmp	AG	15	AG	35	0.6034	1.51929	0.09303	73	6.49	<.0001	0.603375	9.22782e-09	1.74724e-06
FBtr0173987	Cactus*Tmp	AG	15	AG	35	0.6027	1.51856	0.1165	73	5.17	<.0001	0.60269	1.95845e-06	0.000160001
FBtr0165239	Cactus*Tmp	AG	15	AG	35	0.6002	1.51593	0.1244	73	4.83	<.0001	0.600163	7.42796e-06	0.000473326
FBtr0169364	Cactus*Tmp	AG	15	AG	35	0.5996	1.5153	0.132	73	4.54	<.0001	0.599594	2.16382e-05	0.00111026
FBtr0174715	Cactus*Tmp	AG	15	AG	35	0.5986	1.51425	0.07621	73	7.86	<.0001	0.598631	2.63116e-11	1.02332e-08
FBtr0169143	Cactus*Tmp	AG	15	AG	35	0.5977	1.5133	0.06127	73	9.75	<.0001	0.597678	7.26006e-15	6.10942e-12
FBtr0175229	Cactus*Tmp	AG	15	AG	35	0.5959	1.51142	0.0541	73	11.01	<.0001	0.595868	3.53631e-17	0
FBtr0163655	Cactus*Tmp	AG	15	AG	35	0.5947	1.51016	0.125	73	4.76	<.0001	0.594742	9.60413e-06	0.000581736
FBtr0174254	Cactus*Tmp	AG	15	AG	35	0.5932	1.50859	0.1231	73	4.82	<.0001	0.593188	7.58098e-06	0.000481228
FBtr0165153	Cactus*Tmp	AG	15	AG	35	0.5916	1.50692	0.1232	73	4.8	<.0001	0.591589	8.13118e-06	0.000509071
FBtr0164621	Cactus*Tmp	AG	15	AG	35	0.5907	1.50598	0.06201	73	9.53	<.0001	0.590679	1.9375e-14	1.54059e-11
FBtr0163424	Cactus*Tmp	AG	15	AG	35	0.5883	1.50347	0.1323	73	4.45	<.0001	0.58832	3.05864e-05	0.00145922
FBtr0174323	Cactus*Tmp	AG	15	AG	35	0.5877	1.50285	0.08748	73	6.72	<.0001	0.587741	3.4444e-09	7.45212e-07
FBtr0175180	Cactus*Tmp	AG	15	AG	35	0.5876	1.50274	0.1047	73	5.61	<.0001	0.58758	3.37459e-07	3.73696e-05
FBtr0168115	Cactus*Tmp	AG	15	AG	35	0.5861	1.50118	0.08534	73	6.87	<.0001	0.586094	1.83338e-09	4.30392e-07
FBtr0166738	Cactus*Tmp	AG	15	AG	35	0.586	1.50108	0.08864	73	6.61	<.0001	0.585969	5.44257e-09	1.10669e-06
FBtr0162871	Cactus*Tmp	AG	15	OP	25	5.0048	32.1066	0.1979	73	25.28	<.0001	5.00483	7.58738e-38	0
FBtr0174470	Cactus*Tmp	AG	15	OP	25	4.5906	24.094	0.2356	73	19.49	<.0001	4.59062	1.19321e-30	0
FBtr0163894	Cactus*Tmp	AG	15	OP	25	4.301	19.712	0.162	73	26.55	<.0001	4.30095	3.02309e-39	0
FBtr0175027	Cactus*Tmp	AG	15	OP	25	4.1717	18.0222	0.1738	73	24	<.0001	4.17172	2.27575e-36	0
FBtr0166499	Cactus*Tmp	AG	15	OP	25	4.0767	16.8736	0.3039	73	13.41	<.0001	4.07669	2.2109e-21	0
FBtr0166500	Cactus*Tmp	AG	15	OP	25	4.0018	16.02	0.3604	73	11.1	<.0001	4.00179	2.42411e-17	0
FBtr0172291	Cactus*Tmp	AG	15	OP	25	3.6005	12.1299	0.2092	73	17.21	<.0001	3.60048	2.11711e-27	0
FBtr0163948	Cactus*Tmp	AG	15	OP	25	3.4212	10.7123	0.1671	73	20.48	<.0001	3.42124	5.58416e-32	0
FBtr0167129	Cactus*Tmp	AG	15	OP	25	3.3236	10.0116	0.1889	73	17.6	<.0001	3.32361	5.63525e-28	0
FBtr0166867	Cactus*Tmp	AG	15	OP	25	3.2732	9.66788	0.1672	73	19.57	<.0001	3.27316	9.18973e-31	0
FBtr0175110	Cactus*Tmp	AG	15	OP	25	3.0014	8.00777	0.1821	73	16.48	<.0001	3.00145	2.59294e-26	0
FBtr0166945	Cactus*Tmp	AG	15	OP	25	2.7364	6.66405	0.2184	73	12.53	<.0001	2.73641	7.1582e-20	0
FBtr0168111	Cactus*Tmp	AG	15	OP	25	2.4625	5.51171	0.1558	73	15.81	<.0001	2.46254	2.86091e-25	0
FBtr0175017	Cactus*Tmp	AG	15	OP	25	2.4244	5.36806	0.1405	73	17.26	<.0001	2.42445	1.79019e-27	0
FBtr0167057	Cactus*Tmp	AG	15	OP	25	2.2142	4.64024	0.2284	73	9.69	<.0001	2.21415	9.45498e-15	7.8268e-12
FBtr0166870	Cactus*Tmp	AG	15	OP	25	2.2016	4.59989	0.1897	73	11.61	<.0001	2.20163	3.02784e-18	0
FBtr0163617	Cactus*Tmp	AG	15	OP	25	2.1527	4.44659	0.1169	73	18.41	<.0001	2.15272	3.77113e-29	0
FBtr0163651	Cactus*Tmp	AG	15	OP	25	2.0865	4.24716	0.3641	73	5.73	<.0001	2.08652	2.10315e-07	2.51845e-05
FBtr0166496	Cactus*Tmp	AG	15	OP	25	2.0585	4.16553	0.1297	73	15.88	<.0001	2.05846	2.21946e-25	0
FBtr0163095	Cactus*Tmp	AG	15	OP	25	2.0583	4.16495	0.1816	73	11.34	<.0001	2.05834	9.31546e-18	0
FBtr0161008	Cactus*Tmp	AG	15	OP	25	2.0578	4.16351	0.1482	73	13.88	<.0001	2.0578	3.58497e-22	0
FBtr0163954	Cactus*Tmp	AG	15	OP	25	1.9531	3.87206	0.1482	73	13.18	<.0001	1.95309	5.4707e-21	0
FBtr0166965	Cactus*Tmp	AG	15	OP	25	1.8674	3.64874	0.1343	73	13.91	<.0001	1.86739	3.24551e-22	0
FBtr0166497	Cactus*Tmp	AG	15	OP	25	1.8377	3.5744	0.2781	73	6.61	<.0001	1.83773	5.47936e-09	1.11333e-06
FBtr0163650	Cactus*Tmp	AG	15	OP	25	1.7384	3.33665	0.2326	73	7.47	<.0001	1.73842	1.36768e-10	4.42503e-08
FBtr0174986	Cactus*Tmp	AG	15	OP	25	1.736	3.3311	0.3265	73	5.32	<.0001	1.73601	1.10173e-06	9.99337e-05
FBtr0169175	Cactus*Tmp	AG	15	OP	25	1.7187	3.2914	0.1628	73	10.56	<.0001	1.7187	2.37721e-16	4.6874e-13
FBtr0168951	Cactus*Tmp	AG	15	OP	25	1.7165	3.28638	0.2197	73	7.81	<.0001	1.71653	3.17372e-11	1.20869e-08
FBtr0166498	Cactus*Tmp	AG	15	OP	25	1.6659	3.17312	0.157	73	10.61	<.0001	1.66593	1.89088e-16	0
FBtr0161362	Cactus*Tmp	AG	15	OP	25	1.6536	3.14618	0.1455	73	11.36	<.0001	1.6536	8.24709e-18	0
FBtr0163080	Cactus*Tmp	AG	15	OP	25	1.6395	3.11558	0.1463	73	11.21	<.0001	1.63953	1.57755e-17	0
FBtr0165289	Cactus*Tmp	AG	15	OP	25	1.6291	3.0932	0.2678	73	6.08	<.0001	1.62905	4.95985e-08	7.41239e-06
FBtr0166996	Cactus*Tmp	AG	15	OP	25	1.5949	3.02074	0.1714	73	9.31	<.0001	1.5949	4.95549e-14	3.59733e-11
FBtr0167910	Cactus*Tmp	AG	15	OP	25	1.5419	2.91178	0.08953	73	17.22	<.0001	1.54195	2.00479e-27	0
FBtr0166513	Cactus*Tmp	AG	15	OP	25	1.4758	2.78138	0.1369	73	10.78	<.0001	1.47582	9.49091e-17	0
FBtr0166868	Cactus*Tmp	AG	15	OP	25	1.4699	2.77003	0.2117	73	6.94	<.0001	1.46994	1.33225e-09	3.25877e-07
FBtr0167009	Cactus*Tmp	AG	15	OP	25	1.407	2.65185	0.2283	73	6.16	<.0001	1.40704	3.54276e-08	5.56816e-06
FBtr0170596	Cactus*Tmp	AG	15	OP	25	1.3726	2.58937	0.1983	73	6.92	<.0001	1.37261	1.45927e-09	3.53179e-07
FBtr0169789	Cactus*Tmp	AG	15	OP	25	1.3492	2.54771	0.1352	73	9.98	<.0001	1.34924	2.77831e-15	2.47088e-12
FBtr0161431	Cactus*Tmp	AG	15	OP	25	1.2826	2.43277	0.1134	73	11.31	<.0001	1.28264	1.0322e-17	0
FBtr0161611	Cactus*Tmp	AG	15	OP	25	1.2755	2.42083	0.1144	73	11.15	<.0001	1.27547	2.03422e-17	0
FBtr0161265	Cactus*Tmp	AG	15	OP	25	1.2459	2.37166	0.2125	73	5.86	<.0001	1.24594	1.22329e-07	1.59353e-05
FBtr0167814	Cactus*Tmp	AG	15	OP	25	1.2443	2.36904	0.1201	73	10.36	<.0001	1.24432	5.60929e-16	4.6874e-13
FBtr0165814	Cactus*Tmp	AG	15	OP	25	1.2041	2.30393	0.1268	73	9.5	<.0001	1.2041	2.20848e-14	1.73179e-11
FBtr0172855	Cactus*Tmp	AG	15	OP	25	1.2024	2.30122	0.1783	73	6.74	<.0001	1.20237	3.09769e-09	6.7878e-07
FBtr0175433	Cactus*Tmp	AG	15	OP	25	1.2019	2.30042	0.158	73	7.61	<.0001	1.20192	7.74185e-11	2.66782e-08
FBtr0162044	Cactus*Tmp	AG	15	OP	25	1.1676	2.24638	0.1793	73	6.51	<.0001	1.16763	8.22177e-09	1.58378e-06
FBtr0173069	Cactus*Tmp	AG	15	OP	25	1.167	2.24544	0.1499	73	7.79	<.0001	1.16705	3.55353e-11	1.33736e-08
FBtr0164659	Cactus*Tmp	AG	15	OP	25	1.1623	2.23814	0.1357	73	8.57	<.0001	1.16229	1.21106e-12	6.48393e-10
FBtr0166669	Cactus*Tmp	AG	15	OP	25	1.1543	2.22576	0.1429	73	8.08	<.0001	1.15434	1.00007e-11	4.30346e-09
FBtr0168910	Cactus*Tmp	AG	15	OP	25	1.147	2.21453	0.1092	73	10.5	<.0001	1.14699	3.05732e-16	4.6874e-13
FBtr0174205	Cactus*Tmp	AG	15	OP	25	1.1379	2.2006	0.1558	73	7.31	<.0001	1.1379	2.81959e-10	8.37396e-08
FBtr0164042	Cactus*Tmp	AG	15	OP	25	1.1359	2.19756	0.117	73	9.71	<.0001	1.13588	8.71849e-15	7.48903e-12
FBtr0169217	Cactus*Tmp	AG	15	OP	25	1.1349	2.19603	0.1119	73	10.14	<.0001	1.1349	1.41819e-15	1.30439e-12
FBtr0171062	Cactus*Tmp	AG	15	OP	25	1.1299	2.18844	0.1114	73	10.14	<.0001	1.12992	1.40404e-15	1.30439e-12
FBtr0175368	Cactus*Tmp	AG	15	OP	25	1.1296	2.18798	0.1055	73	10.71	<.0001	1.12959	1.26021e-16	0
FBtr0169853	Cactus*Tmp	AG	15	OP	25	1.123	2.17799	0.1321	73	8.5	<.0001	1.12305	1.62485e-12	8.4504e-10
FBtr0174409	Cactus*Tmp	AG	15	OP	25	1.1154	2.16655	0.1723	73	6.48	<.0001	1.11542	9.63619e-09	1.81401e-06
FBtr0161969	Cactus*Tmp	AG	15	OP	25	1.1109	2.1598	0.1338	73	8.3	<.0001	1.11089	3.77176e-12	1.79721e-09
FBtr0162168	Cactus*Tmp	AG	15	OP	25	1.0931	2.13332	0.1045	73	10.46	<.0001	1.09312	3.66901e-16	4.6874e-13
FBtr0161610	Cactus*Tmp	AG	15	OP	25	1.0897	2.1283	0.122	73	8.93	<.0001	1.08968	2.47603e-13	1.53648e-10
FBtr0168022	Cactus*Tmp	AG	15	OP	25	1.0878	2.1255	0.1128	73	9.64	<.0001	1.08778	1.16753e-14	9.52178e-12
FBtr0161486	Cactus*Tmp	AG	15	OP	25	1.0744	2.10585	0.1272	73	8.45	<.0001	1.07445	2.03368e-12	1.03301e-09
FBtr0161432	Cactus*Tmp	AG	15	OP	25	1.0718	2.10205	0.09175	73	11.68	<.0001	1.07183	2.23177e-18	0
FBtr0170842	Cactus*Tmp	AG	15	OP	25	1.0705	2.10016	0.1761	73	6.08	<.0001	1.07052	5.01251e-08	7.48104e-06
FBtr0168479	Cactus*Tmp	AG	15	OP	25	1.0671	2.09522	0.1288	73	8.29	<.0001	1.06712	4.08675e-12	1.93159e-09
FBtr0168481	Cactus*Tmp	AG	15	OP	25	1.0543	2.07671	0.123	73	8.57	<.0001	1.05431	1.1731e-12	6.30202e-10
FBtr0166698	Cactus*Tmp	AG	15	OP	25	1.0478	2.06737	0.1455	73	7.2	<.0001	1.04784	4.36532e-10	1.22914e-07
FBtr0171603	Cactus*Tmp	AG	15	OP	25	1.038	2.05338	0.1061	73	9.78	<.0001	1.03796	6.46387e-15	5.75437e-12
FBtr0168501	Cactus*Tmp	AG	15	OP	25	1.0344	2.04826	0.2474	73	4.18	<.0001	1.03443	7.93694e-05	0.00305835
FBtr0172403	Cactus*Tmp	AG	15	OP	25	1.0303	2.04245	0.1331	73	7.74	<.0001	1.03035	4.26895e-11	1.57212e-08
FBtr0168944	Cactus*Tmp	AG	15	OP	25	1.0282	2.03948	0.1473	73	6.98	<.0001	1.02822	1.14379e-09	2.85157e-07
FBtr0165211	Cactus*Tmp	AG	15	OP	25	1.0226	2.03158	0.1533	73	6.67	<.0001	1.02256	4.21437e-09	8.88672e-07
FBtr0161449	Cactus*Tmp	AG	15	OP	25	1.021	2.02933	0.1486	73	6.87	<.0001	1.02101	1.79011e-09	4.21433e-07
FBtr0164646	Cactus*Tmp	AG	15	OP	25	1.0209	2.02918	0.153	73	6.67	<.0001	1.02091	4.22315e-09	8.9015e-07
FBtr0168853	Cactus*Tmp	AG	15	OP	25	1.0101	2.01405	0.1121	73	9.01	<.0001	1.01012	1.79496e-13	1.14888e-10
FBtr0174277	Cactus*Tmp	AG	15	OP	25	1.0067	2.00931	0.1242	73	8.11	<.0001	1.00672	8.89479e-12	3.87448e-09
FBtr0163973	Cactus*Tmp	AG	15	OP	25	0.9998	1.99972	0.1237	73	8.09	<.0001	0.999796	9.73733e-12	4.20199e-09
FBtr0168490	Cactus*Tmp	AG	15	OP	25	0.9956	1.99391	0.1318	73	7.55	<.0001	0.995629	9.71032e-11	3.26752e-08
FBtr0165449	Cactus*Tmp	AG	15	OP	25	0.9913	1.98798	0.1678	73	5.91	<.0001	0.991277	1.02416e-07	1.37075e-05
FBtr0168107	Cactus*Tmp	AG	15	OP	25	0.9893	1.98522	0.1046	73	9.46	<.0001	0.989317	2.59281e-14	1.98527e-11
FBtr0171968	Cactus*Tmp	AG	15	OP	25	0.9876	1.98288	0.1673	73	5.9	<.0001	0.987556	1.04556e-07	1.39569e-05
FBtr0164764	Cactus*Tmp	AG	15	OP	25	0.9856	1.98014	0.1935	73	5.09	<.0001	0.98564	2.65069e-06	0.000204733
FBtr0172112	Cactus*Tmp	AG	15	OP	25	0.9796	1.97192	0.1374	73	7.13	<.0001	0.979642	5.92511e-10	1.60888e-07
FBtr0173744	Cactus*Tmp	AG	15	OP	25	0.979	1.9711	0.09744	73	10.05	<.0001	0.978999	2.08402e-15	2.09028e-12
FBtr0162495	Cactus*Tmp	AG	15	OP	25	0.977	1.96837	0.1002	73	9.75	<.0001	0.977002	7.30538e-15	6.10942e-12
FBtr0168484	Cactus*Tmp	AG	15	OP	25	0.9751	1.96578	0.1221	73	7.98	<.0001	0.975141	1.51267e-11	6.232e-09
FBtr0161675	Cactus*Tmp	AG	15	OP	25	0.9715	1.96088	0.24	73	4.05	0.0001	0.971503	0.000127298	0.00438912
FBtr0166389	Cactus*Tmp	AG	15	OP	25	0.9714	1.96074	0.17	73	5.71	<.0001	0.97135	2.24131e-07	2.65584e-05
FBtr0173588	Cactus*Tmp	AG	15	OP	25	0.9644	1.95125	0.124	73	7.78	<.0001	0.964381	3.72012e-11	1.39149e-08
FBtr0174512	Cactus*Tmp	AG	15	OP	25	0.9554	1.93912	0.1051	73	9.09	<.0001	0.955404	1.25e-13	8.27097e-11
FBtr0163131	Cactus*Tmp	AG	15	OP	25	0.9551	1.93871	0.1362	73	7.01	<.0001	0.955117	9.89991e-10	2.51449e-07
FBtr0165758	Cactus*Tmp	AG	15	OP	25	0.9544	1.93777	0.1267	73	7.53	<.0001	0.954438	1.06254e-10	3.53862e-08
FBtr0173372	Cactus*Tmp	AG	15	OP	25	0.9456	1.92599	0.07518	73	12.58	<.0001	0.945608	5.92785e-20	0
FBtr0172960	Cactus*Tmp	AG	15	OP	25	0.9431	1.92266	0.1505	73	6.27	<.0001	0.943122	2.31846e-08	3.87083e-06
FBtr0161862	Cactus*Tmp	AG	15	OP	25	0.9412	1.92012	0.1655	73	5.69	<.0001	0.941158	2.50361e-07	2.91308e-05
FBtr0161377	Cactus*Tmp	AG	15	OP	25	0.9409	1.91973	0.1257	73	7.48	<.0001	0.940897	1.3157e-10	4.27739e-08
FBtr0161222	Cactus*Tmp	AG	15	OP	25	0.9409	1.91973	0.1376	73	6.84	<.0001	0.940859	2.07329e-09	4.79858e-07
FBtr0172724	Cactus*Tmp	AG	15	OP	25	0.9391	1.91733	0.1167	73	8.05	<.0001	0.939107	1.13437e-11	4.81868e-09
FBtr0174892	Cactus*Tmp	AG	15	OP	25	0.9386	1.91667	0.1085	73	8.65	<.0001	0.938614	8.37753e-13	4.6511e-10
FBtr0166648	Cactus*Tmp	AG	15	OP	25	0.938	1.91587	0.1341	73	6.99	<.0001	0.938011	1.06753e-09	2.68568e-07
FBtr0163563	Cactus*Tmp	AG	15	OP	25	0.9336	1.91004	0.1145	73	8.15	<.0001	0.933623	7.20602e-12	3.21321e-09
FBtr0162797	Cactus*Tmp	AG	15	OP	25	0.9319	1.90779	0.1084	73	8.6	<.0001	0.931941	1.05785e-12	5.74116e-10
FBtr0164103	Cactus*Tmp	AG	15	OP	25	0.9293	1.90435	0.2149	73	4.32	<.0001	0.929285	4.76948e-05	0.00206444
FBtr0162155	Cactus*Tmp	AG	15	OP	25	0.9287	1.90356	0.1572	73	5.91	<.0001	0.928677	1.0266e-07	1.37364e-05
FBtr0162660	Cactus*Tmp	AG	15	OP	25	0.9246	1.89816	0.1635	73	5.66	<.0001	0.924589	2.83621e-07	3.23186e-05
FBtr0163479	Cactus*Tmp	AG	15	OP	25	0.9222	1.895	0.1313	73	7.02	<.0001	0.922219	9.42637e-10	2.40957e-07
FBtr0170861	Cactus*Tmp	AG	15	OP	25	0.9198	1.89185	0.1369	73	6.72	<.0001	0.919754	3.48507e-09	7.52665e-07
FBtr0168283	Cactus*Tmp	AG	15	OP	25	0.9133	1.88335	0.1666	73	5.48	<.0001	0.913292	5.71582e-07	5.79839e-05
FBtr0162439	Cactus*Tmp	AG	15	OP	25	0.912	1.88165	0.09563	73	9.54	<.0001	0.911983	1.8458e-14	1.47603e-11
FBtr0164309	Cactus*Tmp	AG	15	OP	25	0.9102	1.87931	0.1042	73	8.74	<.0001	0.9102	5.76687e-13	3.31118e-10
FBtr0170840	Cactus*Tmp	AG	15	OP	25	0.9045	1.8719	0.164	73	5.52	<.0001	0.904539	4.98861e-07	5.17806e-05
FBtr0175414	Cactus*Tmp	AG	15	OP	25	0.8995	1.86542	0.1492	73	6.03	<.0001	0.899497	6.17191e-08	8.92797e-06
FBtr0164019	Cactus*Tmp	AG	15	OP	25	0.8942	1.85858	0.1325	73	6.75	<.0001	0.894229	3.05199e-09	6.70042e-07
FBtr0160778	Cactus*Tmp	AG	15	OP	25	0.8941	1.85845	0.1473	73	6.07	<.0001	0.894134	5.21629e-08	7.73771e-06
FBtr0166313	Cactus*Tmp	AG	15	OP	25	0.892	1.85575	0.116	73	7.69	<.0001	0.891983	5.38441e-11	1.92975e-08
FBtr0163009	Cactus*Tmp	AG	15	OP	25	0.8892	1.85215	0.1298	73	6.85	<.0001	0.889154	1.97864e-09	4.60473e-07
FBtr0173763	Cactus*Tmp	AG	15	OP	25	0.8886	1.85138	0.1308	73	6.79	<.0001	0.888615	2.52416e-09	5.6866e-07
FBtr0169386	Cactus*Tmp	AG	15	OP	25	0.8883	1.85099	0.09945	73	8.93	<.0001	0.888289	2.4974e-13	1.54585e-10
FBtr0170849	Cactus*Tmp	AG	15	OP	25	0.8872	1.84958	0.1029	73	8.62	<.0001	0.887191	9.65904e-13	5.29136e-10
FBtr0170007	Cactus*Tmp	AG	15	OP	25	0.8784	1.83834	0.1278	73	6.87	<.0001	0.878423	1.77565e-09	4.18479e-07
FBtr0170337	Cactus*Tmp	AG	15	OP	25	0.8765	1.83592	0.1184	73	7.4	<.0001	0.876507	1.84753e-10	5.76953e-08
FBtr0161498	Cactus*Tmp	AG	15	OP	25	0.8735	1.8321	0.1179	73	7.41	<.0001	0.873501	1.79229e-10	5.61829e-08
FBtr0165571	Cactus*Tmp	AG	15	OP	25	0.8727	1.83109	0.223	73	3.91	0.0002	0.872721	0.000201682	0.00622063
FBtr0173738	Cactus*Tmp	AG	15	OP	25	0.8717	1.82982	0.122	73	7.14	<.0001	0.871724	5.6048e-10	1.53097e-07
FBtr0170095	Cactus*Tmp	AG	15	OP	25	0.8687	1.82602	0.1334	73	6.51	<.0001	0.86873	8.27598e-09	1.59278e-06
FBtr0174612	Cactus*Tmp	AG	15	OP	25	0.8685	1.82576	0.0993	73	8.75	<.0001	0.868464	5.5835e-13	3.21412e-10
FBtr0172473	Cactus*Tmp	AG	15	OP	25	0.8611	1.81642	0.1132	73	7.61	<.0001	0.861128	7.67952e-11	2.64999e-08
FBtr0169220	Cactus*Tmp	AG	15	OP	25	0.8581	1.81265	0.1305	73	6.58	<.0001	0.85812	6.30377e-09	1.25756e-06
FBtr0162730	Cactus*Tmp	AG	15	OP	25	0.8576	1.81202	0.1164	73	7.37	<.0001	0.857626	2.13083e-10	6.537e-08
FBtr0161522	Cactus*Tmp	AG	15	OP	25	0.852	1.805	0.1312	73	6.49	<.0001	0.852002	8.99516e-09	1.71004e-06
FBtr0168213	Cactus*Tmp	AG	15	OP	25	0.8511	1.80388	0.1037	73	8.21	<.0001	0.851107	5.69471e-12	2.60352e-09
FBtr0164122	Cactus*Tmp	AG	15	OP	25	0.8485	1.80063	0.159	73	5.33	<.0001	0.848489	1.02878e-06	9.43982e-05
FBtr0171575	Cactus*Tmp	AG	15	OP	25	0.8473	1.79913	0.1988	73	4.26	<.0001	0.847333	5.97378e-05	0.00245699
FBtr0166094	Cactus*Tmp	AG	15	OP	25	0.8463	1.79788	0.1299	73	6.51	<.0001	0.846268	8.15537e-09	1.57289e-06
FBtr0166413	Cactus*Tmp	AG	15	OP	25	0.846	1.79751	0.158	73	5.35	<.0001	0.845999	9.51026e-07	8.84429e-05
FBtr0169534	Cactus*Tmp	AG	15	OP	25	0.8459	1.79739	0.128	73	6.61	<.0001	0.845903	5.53212e-09	1.12255e-06
FBtr0161711	Cactus*Tmp	AG	15	OP	25	0.8433	1.79415	0.09355	73	9.01	<.0001	0.843267	1.75375e-13	1.12523e-10
FBtr0175101	Cactus*Tmp	AG	15	OP	25	0.8425	1.79315	0.08261	73	10.2	<.0001	0.842489	1.09689e-15	8.96873e-13
FBtr0174474	Cactus*Tmp	AG	15	OP	25	0.841	1.79129	0.0788	73	10.67	<.0001	0.840973	1.48026e-16	0
FBtr0163509	Cactus*Tmp	AG	15	OP	25	0.8403	1.79042	0.1512	73	5.56	<.0001	0.840314	4.19816e-07	4.48626e-05
FBtr0167747	Cactus*Tmp	AG	15	OP	25	0.84	1.79005	0.161	73	5.22	<.0001	0.839996	1.64633e-06	0.000138962
FBtr0174602	Cactus*Tmp	AG	15	OP	25	0.8384	1.78807	0.1293	73	6.49	<.0001	0.838436	9.21389e-09	1.745e-06
FBtr0162555	Cactus*Tmp	AG	15	OP	25	0.8352	1.7841	0.1624	73	5.14	<.0001	0.835186	2.20137e-06	0.000176127
FBtr0169312	Cactus*Tmp	AG	15	OP	25	0.8347	1.78349	0.1027	73	8.13	<.0001	0.834669	8.0288e-12	3.54057e-09
FBtr0164217	Cactus*Tmp	AG	15	OP	25	0.8323	1.78052	0.1581	73	5.26	<.0001	0.832342	1.36113e-06	0.000118986
FBtr0170702	Cactus*Tmp	AG	15	OP	25	0.8286	1.77596	0.1877	73	4.42	<.0001	0.828614	3.43052e-05	0.00159642
FBtr0167428	Cactus*Tmp	AG	15	OP	25	0.8285	1.77584	0.1591	73	5.21	<.0001	0.828529	1.69746e-06	0.000142379
FBtr0167466	Cactus*Tmp	AG	15	OP	25	0.8219	1.76773	0.1051	73	7.82	<.0001	0.821944	3.07014e-11	1.17388e-08
FBtr0165565	Cactus*Tmp	AG	15	OP	25	0.8217	1.76749	0.1279	73	6.43	<.0001	0.821686	1.18915e-08	2.17747e-06
FBtr0172703	Cactus*Tmp	AG	15	OP	25	0.8217	1.76749	0.1315	73	6.25	<.0001	0.821708	2.50136e-08	4.13127e-06
FBtr0164514	Cactus*Tmp	AG	15	OP	25	0.8187	1.76382	0.1039	73	7.88	<.0001	0.818749	2.35286e-11	9.26393e-09
FBtr0166895	Cactus*Tmp	AG	15	OP	25	0.8185	1.76357	0.09163	73	8.93	<.0001	0.818533	2.4814e-13	1.53841e-10
FBtr0173695	Cactus*Tmp	AG	15	OP	25	0.818	1.76296	0.1099	73	7.44	<.0001	0.818007	1.56536e-10	4.98441e-08
FBtr0173150	Cactus*Tmp	AG	15	OP	25	0.815	1.7593	0.1168	73	6.97	<.0001	0.814959	1.15955e-09	2.8851e-07
FBtr0168316	Cactus*Tmp	AG	15	OP	25	0.8142	1.75832	0.1423	73	5.72	<.0001	0.814237	2.17124e-07	2.58661e-05
FBtr0175084	Cactus*Tmp	AG	15	OP	25	0.8118	1.7554	0.1273	73	6.38	<.0001	0.811808	1.46077e-08	2.60011e-06
FBtr0172854	Cactus*Tmp	AG	15	OP	25	0.8114	1.75491	0.0963	73	8.43	<.0001	0.811351	2.2349e-12	1.12453e-09
FBtr0171495	Cactus*Tmp	AG	15	OP	25	0.8108	1.75418	0.1397	73	5.8	<.0001	0.810836	1.56586e-07	1.96429e-05
FBtr0169533	Cactus*Tmp	AG	15	OP	25	0.8105	1.75382	0.1441	73	5.62	<.0001	0.810458	3.22818e-07	3.60434e-05
FBtr0169241	Cactus*Tmp	AG	15	OP	25	0.8104	1.7537	0.1136	73	7.13	<.0001	0.810385	5.95016e-10	1.61487e-07
FBtr0172616	Cactus*Tmp	AG	15	OP	25	0.8097	1.75285	0.1608	73	5.03	<.0001	0.809734	3.33267e-06	0.000246984
FBtr0174346	Cactus*Tmp	AG	15	OP	25	0.8061	1.74848	0.184	73	4.38	<.0001	0.80607	3.89756e-05	0.00176397
FBtr0172005	Cactus*Tmp	AG	15	OP	25	0.803	1.74473	0.1892	73	4.24	<.0001	0.803047	6.34634e-05	0.00257376
FBtr0173193	Cactus*Tmp	AG	15	OP	25	0.7997	1.74074	0.1429	73	5.6	<.0001	0.799674	3.62883e-07	3.97186e-05
FBtr0166348	Cactus*Tmp	AG	15	OP	25	0.7986	1.73941	0.1357	73	5.88	<.0001	0.798601	1.11928e-07	1.47735e-05
FBtr0166297	Cactus*Tmp	AG	15	OP	25	0.7942	1.73412	0.1353	73	5.87	<.0001	0.794244	1.19757e-07	1.56475e-05
FBtr0163680	Cactus*Tmp	AG	15	OP	25	0.7934	1.73315	0.1064	73	7.46	<.0001	0.793356	1.47344e-10	4.72624e-08
FBtr0165722	Cactus*Tmp	AG	15	OP	25	0.7932	1.73291	0.1458	73	5.44	<.0001	0.793211	6.78953e-07	6.6857e-05
FBtr0171372	Cactus*Tmp	AG	15	OP	25	0.7912	1.73051	0.1829	73	4.32	<.0001	0.791179	4.76255e-05	0.00206217
FBtr0165621	Cactus*Tmp	AG	15	OP	25	0.7911	1.73039	0.1069	73	7.4	<.0001	0.79107	1.88794e-10	5.87899e-08
FBtr0169449	Cactus*Tmp	AG	15	OP	25	0.791	1.73027	0.09895	73	7.99	<.0001	0.790974	1.44912e-11	5.99872e-09
FBtr0171224	Cactus*Tmp	AG	15	OP	25	0.7906	1.72979	0.1152	73	6.86	<.0001	0.790637	1.85273e-09	4.34383e-07
FBtr0173229	Cactus*Tmp	AG	15	OP	25	0.789	1.72788	0.08432	73	9.36	<.0001	0.788992	3.99355e-14	2.94907e-11
FBtr0163947	Cactus*Tmp	AG	15	OP	25	0.7851	1.72321	0.1314	73	5.97	<.0001	0.785069	7.73227e-08	1.08147e-05
FBtr0167184	Cactus*Tmp	AG	15	OP	25	0.7832	1.72094	0.1331	73	5.89	<.0001	0.783204	1.11814e-07	1.47606e-05
FBtr0166903	Cactus*Tmp	AG	15	OP	25	0.7822	1.71975	0.1159	73	6.75	<.0001	0.782171	3.02731e-09	6.6528e-07
FBtr0163820	Cactus*Tmp	AG	15	OP	25	0.7817	1.71916	0.1682	73	4.65	<.0001	0.781677	1.46285e-05	0.000813741
FBtr0162936	Cactus*Tmp	AG	15	OP	25	0.7809	1.7182	0.1226	73	6.37	<.0001	0.780868	1.51452e-08	2.68355e-06
FBtr0168803	Cactus*Tmp	AG	15	OP	25	0.7806	1.71785	0.09964	73	7.83	<.0001	0.780593	2.889e-11	1.11269e-08
FBtr0165637	Cactus*Tmp	AG	15	OP	25	0.7788	1.7157	0.1065	73	7.31	<.0001	0.77879	2.76433e-10	8.23275e-08
FBtr0172239	Cactus*Tmp	AG	15	OP	25	0.7723	1.70799	0.1818	73	4.25	<.0001	0.772261	6.28045e-05	0.00255316
FBtr0167839	Cactus*Tmp	AG	15	OP	25	0.7718	1.7074	0.1566	73	4.93	<.0001	0.771754	5.02183e-06	0.00034478
FBtr0168607	Cactus*Tmp	AG	15	OP	25	0.7708	1.70622	0.1258	73	6.13	<.0001	0.770799	4.13784e-08	6.3575e-06
FBtr0169215	Cactus*Tmp	AG	15	OP	25	0.7691	1.70421	0.186	73	4.13	<.0001	0.769086	9.37584e-05	0.00347526
FBtr0172921	Cactus*Tmp	AG	15	OP	25	0.7688	1.70385	0.09004	73	8.54	<.0001	0.768789	1.37084e-12	7.25465e-10
FBtr0165292	Cactus*Tmp	AG	15	OP	25	0.7681	1.70303	0.1161	73	6.61	<.0001	0.768114	5.37851e-09	1.09588e-06
FBtr0168237	Cactus*Tmp	AG	15	OP	25	0.7674	1.7022	0.1732	73	4.43	<.0001	0.767362	3.24096e-05	0.00152644
FBtr0161185	Cactus*Tmp	AG	15	OP	25	0.7673	1.70208	0.1299	73	5.91	<.0001	0.767325	1.0238e-07	1.37037e-05
FBtr0167290	Cactus*Tmp	AG	15	OP	25	0.7668	1.70149	0.104	73	7.38	<.0001	0.766768	2.08038e-10	6.40437e-08
FBtr0172498	Cactus*Tmp	AG	15	OP	25	0.7643	1.69855	0.141	73	5.42	<.0001	0.764318	7.27299e-07	7.07901e-05
FBtr0166315	Cactus*Tmp	AG	15	OP	25	0.7625	1.69643	0.1238	73	6.16	<.0001	0.762494	3.62267e-08	5.67458e-06
FBtr0163329	Cactus*Tmp	AG	15	OP	25	0.7621	1.69596	0.2037	73	3.74	0.0004	0.762126	0.000362795	0.00963216
FBtr0167783	Cactus*Tmp	AG	15	OP	25	0.7613	1.69502	0.1372	73	5.55	<.0001	0.761265	4.37687e-07	4.64357e-05
FBtr0166164	Cactus*Tmp	AG	15	OP	25	0.759	1.69232	0.118	73	6.43	<.0001	0.758954	1.16257e-08	2.13476e-06
FBtr0175012	Cactus*Tmp	AG	15	OP	25	0.7589	1.6922	0.1491	73	5.09	<.0001	0.758879	2.69813e-06	0.000207732
FBtr0170135	Cactus*Tmp	AG	15	OP	25	0.7584	1.69161	0.1214	73	6.25	<.0001	0.758352	2.48719e-08	4.11008e-06
FBtr0168268	Cactus*Tmp	AG	15	OP	25	0.7581	1.69126	0.0962	73	7.88	<.0001	0.758061	2.36763e-11	9.31727e-09
FBtr0164326	Cactus*Tmp	AG	15	OP	25	0.755	1.68763	0.1531	73	4.93	<.0001	0.754954	4.96324e-06	0.000341556
FBtr0167067	Cactus*Tmp	AG	15	OP	25	0.7538	1.68623	0.1043	73	7.22	<.0001	0.753758	3.97983e-10	1.13278e-07
FBtr0163949	Cactus*Tmp	AG	15	OP	25	0.7532	1.68553	0.07502	73	10.04	<.0001	0.753201	2.15136e-15	2.09028e-12
FBtr0172861	Cactus*Tmp	AG	15	OP	25	0.7524	1.68459	0.07263	73	10.36	<.0001	0.752384	5.54271e-16	4.6874e-13
FBtr0172508	Cactus*Tmp	AG	15	OP	25	0.7521	1.68424	0.192	73	3.92	0.0002	0.752116	0.00019936	0.00616632
FBtr0165980	Cactus*Tmp	AG	15	OP	25	0.7514	1.68343	0.1228	73	6.12	<.0001	0.751407	4.26716e-08	6.52576e-06
FBtr0174478	Cactus*Tmp	AG	15	OP	25	0.7513	1.68331	0.1114	73	6.74	<.0001	0.751326	3.13103e-09	6.85037e-07
FBtr0164249	Cactus*Tmp	AG	15	OP	25	0.7503	1.68214	0.12	73	6.25	<.0001	0.750327	2.42743e-08	4.02565e-06
FBtr0163306	Cactus*Tmp	AG	15	OP	25	0.75	1.68179	0.1278	73	5.87	<.0001	0.749991	1.19569e-07	1.56256e-05
FBtr0161946	Cactus*Tmp	AG	15	OP	25	0.7484	1.67993	0.1335	73	5.61	<.0001	0.748407	3.45225e-07	3.80943e-05
FBtr0169661	Cactus*Tmp	AG	15	OP	25	0.7479	1.67935	0.1658	73	4.51	<.0001	0.747864	2.4218e-05	0.00121378
FBtr0173017	Cactus*Tmp	AG	15	OP	25	0.7476	1.679	0.1187	73	6.3	<.0001	0.747579	2.013e-08	3.42722e-06
FBtr0160864	Cactus*Tmp	AG	15	OP	25	0.7461	1.67725	0.1844	73	4.05	0.0001	0.746089	0.000128326	0.00441603
FBtr0162144	Cactus*Tmp	AG	15	OP	25	0.7455	1.67656	0.1116	73	6.68	<.0001	0.745503	4.06888e-09	8.61358e-07
FBtr0168171	Cactus*Tmp	AG	15	OP	25	0.7448	1.67574	0.0923	73	8.07	<.0001	0.744816	1.04358e-11	4.47435e-09
FBtr0161720	Cactus*Tmp	AG	15	OP	25	0.7441	1.67493	0.1502	73	4.95	<.0001	0.744107	4.55989e-06	0.000318817
FBtr0161575	Cactus*Tmp	AG	15	OP	25	0.7434	1.67412	0.08964	73	8.29	<.0001	0.743429	3.95283e-12	1.87565e-09
FBtr0172399	Cactus*Tmp	AG	15	OP	25	0.7431	1.67377	0.1077	73	6.9	<.0001	0.743101	1.59133e-09	3.8069e-07
FBtr0162830	Cactus*Tmp	AG	15	OP	25	0.7421	1.67261	0.1022	73	7.26	<.0001	0.742051	3.38168e-10	9.81686e-08
FBtr0169746	Cactus*Tmp	AG	15	OP	25	0.7409	1.67122	0.08472	73	8.75	<.0001	0.740925	5.59349e-13	3.22047e-10
FBtr0166999	Cactus*Tmp	AG	15	OP	25	0.7407	1.67099	0.08482	73	8.73	<.0001	0.740705	5.90316e-13	3.38323e-10
FBtr0165902	Cactus*Tmp	AG	15	OP	25	0.7373	1.66705	0.09103	73	8.1	<.0001	0.737281	9.16179e-12	3.97662e-09
FBtr0167489	Cactus*Tmp	AG	15	OP	25	0.7366	1.66624	0.08114	73	9.08	<.0001	0.736574	1.33253e-13	8.77469e-11
FBtr0172546	Cactus*Tmp	AG	15	OP	25	0.7355	1.66497	0.1217	73	6.04	<.0001	0.735537	5.83135e-08	8.51267e-06
FBtr0173974	Cactus*Tmp	AG	15	OP	25	0.7354	1.66486	0.1273	73	5.78	<.0001	0.735393	1.74773e-07	2.15635e-05
FBtr0168158	Cactus*Tmp	AG	15	OP	25	0.7354	1.66486	0.1479	73	4.97	<.0001	0.735367	4.23331e-06	0.000300189
FBtr0171323	Cactus*Tmp	AG	15	OP	25	0.7347	1.66405	0.1162	73	6.32	<.0001	0.734696	1.81724e-08	3.13878e-06
FBtr0173985	Cactus*Tmp	AG	15	OP	25	0.7342	1.66347	0.1501	73	4.89	<.0001	0.734161	5.82355e-06	0.000388674
FBtr0166544	Cactus*Tmp	AG	15	OP	25	0.7333	1.66244	0.1331	73	5.51	<.0001	0.733344	5.12452e-07	5.29446e-05
FBtr0174075	Cactus*Tmp	AG	15	OP	25	0.7328	1.66186	0.1368	73	5.36	<.0001	0.732782	9.41201e-07	8.76861e-05
FBtr0171789	Cactus*Tmp	AG	15	OP	25	0.732	1.66094	0.116	73	6.31	<.0001	0.732028	1.92893e-08	3.30444e-06
FBtr0167386	Cactus*Tmp	AG	15	OP	25	0.7315	1.66036	0.1265	73	5.78	<.0001	0.731533	1.7113e-07	2.11785e-05
FBtr0164250	Cactus*Tmp	AG	15	OP	25	0.7308	1.65956	0.1092	73	6.69	<.0001	0.73075	3.88171e-09	8.26473e-07
FBtr0175397	Cactus*Tmp	AG	15	OP	25	0.7272	1.65542	0.1409	73	5.16	<.0001	0.727194	2.03798e-06	0.0001653
FBtr0163218	Cactus*Tmp	AG	15	OP	25	0.7269	1.65508	0.1292	73	5.63	<.0001	0.726859	3.2103e-07	3.58809e-05
FBtr0173745	Cactus*Tmp	AG	15	OP	25	0.7268	1.65496	0.08976	73	8.1	<.0001	0.726799	9.24383e-12	4.00812e-09
FBtr0161940	Cactus*Tmp	AG	15	OP	25	0.7254	1.65336	0.134	73	5.42	<.0001	0.725369	7.48267e-07	7.25102e-05
FBtr0167911	Cactus*Tmp	AG	15	OP	25	0.7252	1.65313	0.1232	73	5.89	<.0001	0.725162	1.10537e-07	1.46193e-05
FBtr0172869	Cactus*Tmp	AG	15	OP	25	0.7252	1.65313	0.1584	73	4.58	<.0001	0.72525	1.87893e-05	0.000992969
FBtr0163125	Cactus*Tmp	AG	15	OP	25	0.7251	1.65302	0.1736	73	4.18	<.0001	0.725054	8.08238e-05	0.00310165
FBtr0164399	Cactus*Tmp	AG	15	OP	25	0.7248	1.65267	0.1609	73	4.51	<.0001	0.724751	2.46539e-05	0.00123076
FBtr0169625	Cactus*Tmp	AG	15	OP	25	0.7246	1.65244	0.1911	73	3.79	0.0003	0.724603	0.000305552	0.00848325
FBtr0172654	Cactus*Tmp	AG	15	OP	25	0.7241	1.65187	0.1271	73	5.7	<.0001	0.724061	2.39487e-07	2.80769e-05
FBtr0167889	Cactus*Tmp	AG	15	OP	25	0.7222	1.6497	0.1467	73	4.92	<.0001	0.722236	5.11582e-06	0.00034996
FBtr0163230	Cactus*Tmp	AG	15	OP	25	0.7211	1.64844	0.1289	73	5.59	<.0001	0.721145	3.64987e-07	3.99102e-05
FBtr0174033	Cactus*Tmp	AG	15	OP	25	0.7203	1.64752	0.1905	73	3.78	0.0003	0.720309	0.000317217	0.00872135
FBtr0166605	Cactus*Tmp	AG	15	OP	25	0.7197	1.64684	0.17	73	4.23	<.0001	0.719734	6.61133e-05	0.00265627
FBtr0161836	Cactus*Tmp	AG	15	OP	25	0.7178	1.64467	0.1344	73	5.34	<.0001	0.717781	1.00824e-06	9.28233e-05
FBtr0168486	Cactus*Tmp	AG	15	OP	25	0.7174	1.64422	0.1202	73	5.97	<.0001	0.717363	7.97702e-08	1.11044e-05
FBtr0162358	Cactus*Tmp	AG	15	OP	25	0.7171	1.64387	0.1397	73	5.13	<.0001	0.717128	2.277e-06	0.000181046
FBtr0174830	Cactus*Tmp	AG	15	OP	25	0.7162	1.64285	0.09317	73	7.69	<.0001	0.716212	5.43911e-11	1.94717e-08
FBtr0167430	Cactus*Tmp	AG	15	OP	25	0.7157	1.64228	0.1167	73	6.13	<.0001	0.715716	4.03608e-08	6.22381e-06
FBtr0170901	Cactus*Tmp	AG	15	OP	25	0.715	1.64148	0.1651	73	4.33	<.0001	0.714994	4.6804e-05	0.00203358
FBtr0175180	Cactus*Tmp	AG	15	OP	25	0.7146	1.64103	0.106	73	6.74	<.0001	0.714582	3.13501e-09	6.8578e-07
FBtr0169852	Cactus*Tmp	AG	15	OP	25	0.7144	1.6408	0.1399	73	5.11	<.0001	0.714396	2.53729e-06	0.000197647
FBtr0168234	Cactus*Tmp	AG	15	OP	25	0.7138	1.64012	0.07887	73	9.05	<.0001	0.713779	1.49719e-13	9.75617e-11
FBtr0170131	Cactus*Tmp	AG	15	OP	25	0.7138	1.64012	0.1524	73	4.68	<.0001	0.71383	1.27555e-05	0.000729726
FBtr0161861	Cactus*Tmp	AG	15	OP	25	0.7133	1.63955	0.1278	73	5.58	<.0001	0.713284	3.81735e-07	4.14394e-05
FBtr0173986	Cactus*Tmp	AG	15	OP	25	0.7132	1.63944	0.1021	73	6.99	<.0001	0.713237	1.10799e-09	2.77314e-07
FBtr0165498	Cactus*Tmp	AG	15	OP	25	0.7094	1.63512	0.1245	73	5.7	<.0001	0.709393	2.37763e-07	2.79083e-05
FBtr0170113	Cactus*Tmp	AG	15	OP	25	0.7085	1.6341	0.123	73	5.76	<.0001	0.708484	1.85149e-07	2.26239e-05
FBtr0167443	Cactus*Tmp	AG	15	OP	25	0.7084	1.63399	0.07282	73	9.73	<.0001	0.708377	8.12878e-15	6.79812e-12
FBtr0172471	Cactus*Tmp	AG	15	OP	25	0.7048	1.62992	0.1555	73	4.53	<.0001	0.704845	2.2269e-05	0.00113575
FBtr0166943	Cactus*Tmp	AG	15	OP	25	0.7045	1.62958	0.1446	73	4.87	<.0001	0.704519	6.24752e-06	0.000411309
FBtr0170553	Cactus*Tmp	AG	15	OP	25	0.7042	1.62924	0.1347	73	5.23	<.0001	0.704242	1.5755e-06	0.000134093
FBtr0172404	Cactus*Tmp	AG	15	OP	25	0.7037	1.62868	0.1308	73	5.38	<.0001	0.703704	8.64154e-07	8.16804e-05
FBtr0162108	Cactus*Tmp	AG	15	OP	25	0.7036	1.62856	0.1703	73	4.13	<.0001	0.703624	9.50115e-05	0.00351143
FBtr0171061	Cactus*Tmp	AG	15	OP	25	0.7032	1.62811	0.09064	73	7.76	<.0001	0.703229	4.00023e-11	1.48427e-08
FBtr0167498	Cactus*Tmp	AG	15	OP	25	0.7031	1.628	0.1056	73	6.66	<.0001	0.703134	4.40995e-09	9.23145e-07
FBtr0164272	Cactus*Tmp	AG	15	OP	25	0.7025	1.62732	0.1568	73	4.48	<.0001	0.702517	2.7089e-05	0.00132551
FBtr0173696	Cactus*Tmp	AG	15	OP	25	0.7009	1.62552	0.1144	73	6.13	<.0001	0.700893	4.08715e-08	6.28981e-06
FBtr0161471	Cactus*Tmp	AG	15	OP	25	0.6996	1.62405	0.1379	73	5.07	<.0001	0.699594	2.88717e-06	0.000219678
FBtr0168115	Cactus*Tmp	AG	15	OP	25	0.6994	1.62383	0.08643	73	8.09	<.0001	0.699404	9.45939e-12	4.09386e-09
FBtr0160952	Cactus*Tmp	AG	15	OP	25	0.6994	1.62383	0.1236	73	5.66	<.0001	0.699354	2.83909e-07	3.23471e-05
FBtr0174510	Cactus*Tmp	AG	15	OP	25	0.6987	1.62304	0.1261	73	5.54	<.0001	0.698658	4.51446e-07	4.76484e-05
FBtr0163302	Cactus*Tmp	AG	15	OP	25	0.6976	1.6218	0.1142	73	6.11	<.0001	0.697621	4.41323e-08	6.71344e-06
FBtr0163010	Cactus*Tmp	AG	15	OP	25	0.697	1.62113	0.07458	73	9.34	<.0001	0.696952	4.21536e-14	3.09825e-11
FBtr0171994	Cactus*Tmp	AG	15	OP	25	0.6956	1.61956	0.1009	73	6.89	<.0001	0.695552	1.641e-09	3.90946e-07
FBtr0164227	Cactus*Tmp	AG	15	OP	25	0.6953	1.61922	0.117	73	5.94	<.0001	0.695333	8.83435e-08	1.20993e-05
FBtr0175054	Cactus*Tmp	AG	15	OP	25	0.6952	1.61911	0.1462	73	4.75	<.0001	0.695166	9.7525e-06	0.000588923
FBtr0173037	Cactus*Tmp	AG	15	OP	25	0.6947	1.61855	0.1472	73	4.72	<.0001	0.694743	1.10506e-05	0.000650858
FBtr0168339	Cactus*Tmp	AG	15	OP	25	0.6945	1.61832	0.1396	73	4.97	<.0001	0.694466	4.20213e-06	0.000298379
FBtr0169795	Cactus*Tmp	AG	15	OP	25	0.6933	1.61698	0.0849	73	8.17	<.0001	0.693254	6.86885e-12	3.07955e-09
FBtr0161503	Cactus*Tmp	AG	15	OP	25	0.6926	1.61619	0.1079	73	6.42	<.0001	0.692605	1.21159e-08	2.21313e-06
FBtr0165672	Cactus*Tmp	AG	15	OP	25	0.6924	1.61597	0.1713	73	4.04	0.0001	0.692366	0.000129452	0.00444573
FBtr0174156	Cactus*Tmp	AG	15	OP	25	0.6893	1.6125	0.1074	73	6.42	<.0001	0.68934	1.20826e-08	2.20785e-06
FBtr0167369	Cactus*Tmp	AG	15	OP	25	0.6887	1.61183	0.1249	73	5.52	<.0001	0.688728	5.00456e-07	5.1923e-05
FBtr0169932	Cactus*Tmp	AG	15	OP	25	0.6886	1.61172	0.129	73	5.34	<.0001	0.688553	1.01851e-06	9.36133e-05
FBtr0163693	Cactus*Tmp	AG	15	OP	25	0.6884	1.6115	0.172	73	4	0.0001	0.688352	0.000149318	0.004957
FBtr0166587	Cactus*Tmp	AG	15	OP	25	0.6883	1.61138	0.1088	73	6.32	<.0001	0.688321	1.81623e-08	3.13727e-06
FBtr0169783	Cactus*Tmp	AG	15	OP	25	0.6882	1.61127	0.1254	73	5.49	<.0001	0.688218	5.63435e-07	5.72841e-05
FBtr0165885	Cactus*Tmp	AG	15	OP	25	0.6865	1.60937	0.1588	73	4.32	<.0001	0.686531	4.78011e-05	0.00206819
FBtr0171653	Cactus*Tmp	AG	15	OP	25	0.6864	1.60926	0.1785	73	3.84	0.0003	0.686358	0.000255732	0.0074317
FBtr0168580	Cactus*Tmp	AG	15	OP	25	0.6861	1.60893	0.1831	73	3.75	0.0004	0.686072	0.000355269	0.00948546
FBtr0169116	Cactus*Tmp	AG	15	OP	25	0.6857	1.60848	0.1224	73	5.6	<.0001	0.685701	3.53789e-07	3.88687e-05
FBtr0167015	Cactus*Tmp	AG	15	OP	25	0.6836	1.60614	0.1784	73	3.83	0.0003	0.683649	0.000267158	0.00767973
FBtr0172792	Cactus*Tmp	AG	15	OP	25	0.6832	1.6057	0.1109	73	6.16	<.0001	0.683173	3.57458e-08	5.61139e-06
FBtr0167767	Cactus*Tmp	AG	15	OP	25	0.6824	1.60481	0.1277	73	5.34	<.0001	0.682418	9.88581e-07	9.13163e-05
FBtr0162572	Cactus*Tmp	AG	15	OP	25	0.6823	1.6047	0.1641	73	4.16	<.0001	0.682337	8.64248e-05	0.00326511
FBtr0162225	Cactus*Tmp	AG	15	OP	25	0.6822	1.60458	0.1379	73	4.95	<.0001	0.682151	4.71098e-06	0.000327369
FBtr0161693	Cactus*Tmp	AG	15	OP	25	0.6795	1.60158	0.08659	73	7.85	<.0001	0.679476	2.73351e-11	1.05897e-08
FBtr0170054	Cactus*Tmp	AG	15	OP	25	0.6795	1.60158	0.09913	73	6.85	<.0001	0.679496	1.93558e-09	4.5159e-07
FBtr0169033	Cactus*Tmp	AG	15	OP	25	0.679	1.60103	0.1224	73	5.55	<.0001	0.67898	4.44426e-07	4.70306e-05
FBtr0166312	Cactus*Tmp	AG	15	OP	25	0.6782	1.60014	0.1566	73	4.33	<.0001	0.678196	4.66205e-05	0.00202745
FBtr0171623	Cactus*Tmp	AG	15	OP	25	0.6771	1.59892	0.179	73	3.78	0.0003	0.677134	0.000314739	0.0086712
FBtr0168020	Cactus*Tmp	AG	15	OP	25	0.6761	1.59781	0.167	73	4.05	0.0001	0.676143	0.000127187	0.00438643
FBtr0170671	Cactus*Tmp	AG	15	OP	25	0.675	1.5966	0.1184	73	5.7	<.0001	0.675049	2.36724e-07	2.78082e-05
FBtr0172405	Cactus*Tmp	AG	15	OP	25	0.6748	1.59638	0.08929	73	7.56	<.0001	0.674815	9.52525e-11	3.21093e-08
FBtr0162265	Cactus*Tmp	AG	15	OP	25	0.6742	1.59571	0.145	73	4.65	<.0001	0.674165	1.44354e-05	0.00080509
FBtr0163805	Cactus*Tmp	AG	15	OP	25	0.674	1.59549	0.1283	73	5.25	<.0001	0.673976	1.41255e-06	0.000122671
FBtr0169934	Cactus*Tmp	AG	15	OP	25	0.6738	1.59527	0.1151	73	5.85	<.0001	0.673849	1.2672e-07	1.64189e-05
FBtr0171044	Cactus*Tmp	AG	15	OP	25	0.6731	1.5945	0.1101	73	6.12	<.0001	0.673106	4.32844e-08	6.60565e-06
FBtr0161036	Cactus*Tmp	AG	15	OP	25	0.6731	1.5945	0.1691	73	3.98	0.0002	0.67311	0.000161071	0.00525096
FBtr0170294	Cactus*Tmp	AG	15	OP	25	0.6726	1.59394	0.1691	73	3.98	0.0002	0.672586	0.000162541	0.00528725
FBtr0169415	Cactus*Tmp	AG	15	OP	25	0.672	1.59328	0.1116	73	6.02	<.0001	0.672009	6.43022e-08	9.241e-06
FBtr0166902	Cactus*Tmp	AG	15	OP	25	0.6702	1.59129	0.1508	73	4.44	<.0001	0.670195	3.08107e-05	0.00146737
FBtr0161802	Cactus*Tmp	AG	15	OP	25	0.67	1.59107	0.13	73	5.15	<.0001	0.669959	2.09703e-06	0.000169219
FBtr0162097	Cactus*Tmp	AG	15	OP	25	0.6695	1.59052	0.11	73	6.09	<.0001	0.669451	4.88424e-08	7.31653e-06
FBtr0161294	Cactus*Tmp	AG	15	OP	25	0.6684	1.58931	0.09346	73	7.15	<.0001	0.66843	5.44113e-10	1.49131e-07
FBtr0163012	Cactus*Tmp	AG	15	OP	25	0.6682	1.58909	0.1004	73	6.66	<.0001	0.668214	4.46777e-09	9.33689e-07
FBtr0165343	Cactus*Tmp	AG	15	OP	25	0.6669	1.58766	0.1624	73	4.11	0.0001	0.666943	0.000103234	0.00374115
FBtr0162548	Cactus*Tmp	AG	15	OP	25	0.6629	1.58326	0.1652	73	4.01	0.0001	0.662936	0.000143906	0.00481924
FBtr0161758	Cactus*Tmp	AG	15	OP	25	0.6627	1.58304	0.09575	73	6.92	<.0001	0.662716	1.4584e-09	3.52994e-07
FBtr0168422	Cactus*Tmp	AG	15	OP	25	0.6625	1.58282	0.1045	73	6.34	<.0001	0.662541	1.71361e-08	2.98594e-06
FBtr0171523	Cactus*Tmp	AG	15	OP	25	0.662	1.58227	0.1031	73	6.42	<.0001	0.661961	1.20107e-08	2.19649e-06
FBtr0162835	Cactus*Tmp	AG	15	OP	25	0.6617	1.58195	0.1104	73	5.99	<.0001	0.661705	7.14083e-08	1.01041e-05
FBtr0170775	Cactus*Tmp	AG	15	OP	25	0.6611	1.58129	0.113	73	5.85	<.0001	0.661097	1.28869e-07	1.6658e-05
FBtr0165133	Cactus*Tmp	AG	15	OP	25	0.6608	1.58096	0.1283	73	5.15	<.0001	0.660798	2.12521e-06	0.000171099
FBtr0171499	Cactus*Tmp	AG	15	OP	25	0.6607	1.58085	0.1547	73	4.27	<.0001	0.660719	5.80141e-05	0.00240269
FBtr0163689	Cactus*Tmp	AG	15	OP	25	0.6599	1.57997	0.1216	73	5.43	<.0001	0.659863	7.10535e-07	6.94272e-05
FBtr0173878	Cactus*Tmp	AG	15	OP	25	0.6594	1.57943	0.1049	73	6.29	<.0001	0.659444	2.10027e-08	3.55398e-06
FBtr0166606	Cactus*Tmp	AG	15	OP	25	0.6581	1.578	0.164	73	4.01	0.0001	0.658136	0.000143417	0.00480684
FBtr0169432	Cactus*Tmp	AG	15	OP	25	0.6579	1.57778	0.08791	73	7.48	<.0001	0.657935	1.30686e-10	4.2514e-08
FBtr0169420	Cactus*Tmp	AG	15	OP	25	0.657	1.5768	0.1558	73	4.22	<.0001	0.657021	7.03976e-05	0.0027869
FBtr0162770	Cactus*Tmp	AG	15	OP	25	0.6553	1.57494	0.08996	73	7.28	<.0001	0.655284	3.0861e-10	9.05805e-08
FBtr0170845	Cactus*Tmp	AG	15	OP	25	0.6549	1.57451	0.1409	73	4.65	<.0001	0.654887	1.45854e-05	0.00081179
FBtr0168142	Cactus*Tmp	AG	15	OP	25	0.6548	1.5744	0.1453	73	4.51	<.0001	0.654781	2.45215e-05	0.00122549
FBtr0162594	Cactus*Tmp	AG	15	OP	25	0.6547	1.57429	0.1184	73	5.53	<.0001	0.654674	4.74361e-07	4.96376e-05
FBtr0174306	Cactus*Tmp	AG	15	OP	25	0.6523	1.57167	0.08662	73	7.53	<.0001	0.652346	1.06815e-10	3.55476e-08
FBtr0164467	Cactus*Tmp	AG	15	OP	25	0.6514	1.57069	0.158	73	4.12	<.0001	0.651396	9.7695e-05	0.00358604
FBtr0171043	Cactus*Tmp	AG	15	OP	25	0.6505	1.56971	0.1015	73	6.41	<.0001	0.650476	1.28593e-08	2.3292e-06
FBtr0165675	Cactus*Tmp	AG	15	OP	25	0.6504	1.5696	0.1187	73	5.48	<.0001	0.650404	5.78227e-07	5.85387e-05
FBtr0170324	Cactus*Tmp	AG	15	OP	25	0.6499	1.56906	0.09114	73	7.13	<.0001	0.649869	5.97148e-10	1.61978e-07
FBtr0168301	Cactus*Tmp	AG	15	OP	25	0.6497	1.56884	0.1513	73	4.29	<.0001	0.64974	5.32218e-05	0.00224762
FBtr0165588	Cactus*Tmp	AG	15	OP	25	0.6491	1.56819	0.07541	73	8.61	<.0001	0.649138	1.01458e-12	5.53004e-10
FBtr0174253	Cactus*Tmp	AG	15	OP	25	0.649	1.56808	0.09625	73	6.74	<.0001	0.649012	3.10689e-09	6.80456e-07
FBtr0163475	Cactus*Tmp	AG	15	OP	25	0.6485	1.56754	0.07999	73	8.11	<.0001	0.648534	8.85289e-12	3.85941e-09
FBtr0164340	Cactus*Tmp	AG	15	OP	25	0.6482	1.56721	0.09543	73	6.79	<.0001	0.648207	2.51995e-09	5.67839e-07
FBtr0173589	Cactus*Tmp	AG	15	OP	25	0.6477	1.56667	0.09208	73	7.03	<.0001	0.647713	8.98741e-10	2.31159e-07
FBtr0167020	Cactus*Tmp	AG	15	OP	25	0.6472	1.56613	0.1106	73	5.85	<.0001	0.647173	1.27703e-07	1.65265e-05
FBtr0170844	Cactus*Tmp	AG	15	OP	25	0.647	1.56591	0.09157	73	7.07	<.0001	0.646977	7.88529e-10	2.06152e-07
[truncated: 2,730 more rows]

## Sheet: negative
ID	Effect	Cactus	Tmp	_Cactus	_Tmp	Estimate	Fold X	StdErr	DF	tValue	Probt	adjratio	raw_P	fdr_p
[truncated: 862 more rows]

[truncated: 13 more sheets: AG-15vsAG-25, AG-15vsAG-35, AG-25vsAG-35, AG-15vsOP-25, AG-15vsOP-35, AG-25vsOP-15, AG-25vsOP-25, AG-25vsOP-35, AG-35vsOP-15, AG-35vsOP-25, OP-15vsOP-25, OP-15vsOP-35, OP-25vsOP-35]
