# Supplementary material for: Effects of temperature on transcriptome and cuticular hydrocarbon expression in ecologically differentiated populations of desert Drosophila
Source: Ecol Evol. 2016 Dec 20;7(2):619–37. doi: 10.1002/ece3.2653 (PMC5243788; doi:10.1002/ece3.2653)
Supplement: Supplementary file 13 [file ECE3-7-619-s013.xlsx]

## Sheet: tmpXreg
ID	Effect	Reg	Tmp	_Reg	_Tmp	Estimate	StdErr	DF	tValue	Probt	adjratio	raw_P	fdr_p		FBgn	Unique		Cluster	Number of Genes	Pathways
FBtr0163894	Reg*Tmp	BC	15	BC	25	4.5016	0.162	73	27.79	<.0001	4.50165	1.45552e-40	0		FBgn0012567	FBtr0168368		1	121	desat-2, phm, SOD-3		Annotation Cluster 1	Enrichment Score: 7.633851262628877										Submitted GO IDs	Submitted values	Significance	GO terms	GO-Module IDs
FBtr0162871	Reg*Tmp	BC	15	BC	25	5.1431	0.1979	73	25.98	<.0001	5.14312	1.26251e-38	0		FBgn0012573	FBtr0167020				metallothioneins		Category	Term		Count	PValue	Genes	Fold Enrichment	Bonferroni	Benjamini	FDR
FBtr0175027	Reg*Tmp	BC	15	BC	25	4.386	0.1738	73	25.23	<.0001	4.38596	8.6701e-38	0		FBgn0064059	FBtr0174085		2	64	Jonah genes		GOTERM_BP_FAT	GO:0055114	oxidation reduction	52	1.69529e-12	FBGN0137748, FBGN0135979, FBGN0143783, FBGN0146077, FBGN0146697, FBGN0142315, FBGN0144653, FBGN0141432, FBGN0146282, FBGN0145193, FBGN0142958, FBGN0137741, FBGN0135439, FBGN0064059, FBGN0146788, FBGN0136642, FBGN0146787, FBGN0141615, FBGN0139736, FBGN0135872, FBGN0140846, FBGN0142964, FBGN0135213, FBGN0147447, FBGN0133946, FBGN0139920, FBGN0139735, FBGN0139921, FBGN0136302, FBGN0135010, FBGN01334…	2.87153	5.91663e-10	5.91663e-10	2.31766e-09		GO:0000270	0.000854	F	peptidoglycan metabolic process
FBtr0166867	Reg*Tmp	BC	15	BC	25	3.5713	0.1672	73	21.35	<.0001	3.57132	4.02924e-33	0		FBgn0068806	FBtr0161832				trypsins		GOTERM_MF_FAT	GO:0046906	tetrapyrrole binding	31	3.83087e-11	FBGN0141046, FBGN0141045, FBGN0141047, FBGN0146077, FBGN0143627, FBGN0135759, FBGN0144653, FBGN0143628, FBGN0147363, FBGN0141432, FBGN0146282, FBGN0139005, FBGN0145072, FBGN0137000, FBGN0142958, FBGN0145078, FBGN0140177, FBGN0145953, FBGN0140302, FBGN0136642, FBGN0139736, FBGN0144285, FBGN0147462, FBGN0141389, FBGN0146470, FBGN0142964, FBGN0135213, FBGN0147447, FBGN0133946, FBGN0144683, FBGN01397…	4.04541	1.10329e-08	1.10329e-08	5.08732e-08
FBtr0174470	Reg*Tmp	BC	15	BC	25	4.8633	0.2356	73	20.65	<.0001	4.86325	3.34913e-32	0		FBgn0069601	FBtr0165914		3	19	serpins		GOTERM_MF_FAT	GO:0020037	heme binding	31	3.83087e-11	FBGN0141046, FBGN0141045, FBGN0141047, FBGN0146077, FBGN0143627, FBGN0135759, FBGN0144653, FBGN0143628, FBGN0147363, FBGN0141432, FBGN0146282, FBGN0139005, FBGN0145072, FBGN0137000, FBGN0142958, FBGN0145078, FBGN0140177, FBGN0145953, FBGN0140302, FBGN0136642, FBGN0139736, FBGN0144285, FBGN0147462, FBGN0141389, FBGN0146470, FBGN0142964, FBGN0135213, FBGN0147447, FBGN0133946, FBGN0144683, FBGN01397…	4.04541	1.10329e-08	1.10329e-08	5.08732e-08		GO:0006022	0.00306092	F	aminoglycan metabolic process
FBtr0163948	Reg*Tmp	BC	15	BC	25	3.4282	0.1671	73	20.52	<.0001	3.42818	4.92148e-32	0		FBgn0084249	FBtr0174671		4	28	extracellular		GOTERM_MF_FAT	GO:0009055	electron carrier activity	36	2.90201e-10	FBGN0141046, FBGN0141045, FBGN0141047, FBGN0138362, FBGN0146077, FBGN0143627, FBGN0135759, FBGN0143628, FBGN0144653, FBGN0141432, FBGN0146282, FBGN0137000, FBGN0145193, FBGN0142958, FBGN0139930, FBGN0145078, FBGN0135704, FBGN0140177, FBGN0140738, FBGN0142597, FBGN0145953, FBGN0140302, FBGN0064059, FBGN0136642, FBGN0139736, FBGN0144285, FBGN0147462, FBGN0141389, FBGN0142964, FBGN0137839, FBGN01352…	3.31463	8.35779e-08	4.17889e-08	3.85381e-07
FBtr0167129	Reg*Tmp	BC	15	BC	25	3.7867	0.1889	73	20.05	<.0001	3.78665	2.07174e-31	0		FBgn0085013	FBtr0171918		5	5	3 Hsp genes		GOTERM_MF_FAT	GO:0005506	iron ion binding	39	5.73594e-10	FBGN0133401, FBGN0141046, FBGN0141045, FBGN0141047, FBGN0146077, FBGN0143627, FBGN0142315, FBGN0135759, FBGN0147363, FBGN0143628, FBGN0144653, FBGN0141432, FBGN0146282, FBGN0145072, FBGN0139005, FBGN0137000, FBGN0142958, FBGN0137741, FBGN0135439, FBGN0145078, FBGN0140177, FBGN0142597, FBGN0145953, FBGN0140302, FBGN0064059, FBGN0133248, FBGN0136642, FBGN0139736, FBGN0135894, FBGN0144285, FBGN01474…	3.04883	1.65195e-07	5.5065e-08	7.61722e-07		GO:0006026	0.00808066	F	aminoglycan catabolic process
FBtr0175017	Reg*Tmp	BC	15	BC	25	2.6749	0.1405	73	19.04	<.0001	2.67486	4.96761e-30	0		FBgn0085888	FBtr0170262						GOTERM_MF_FAT	GO:0046914	transition metal ion binding	83	0.0704238	FBGN0136207, FBGN0137030, FBGN0141231, FBGN0143783, FBGN0137074, FBGN0139392, FBGN0146077, FBGN0139262, FBGN0147363, FBGN0144653, FBGN0142315, FBGN0141432, FBGN0146282, FBGN0146746, FBGN0142958, FBGN0137741, FBGN0135439, FBGN0145313, FBGN0142103, FBGN0064059, FBGN0140302, FBGN0141615, FBGN0136642, FBGN0139736, FBGN0140770, FBGN0136388, FBGN0136544, FBGN0141389, FBGN0142964, FBGN0135213, FBGN01359…	1.1697	1	0.541112	62.0833
FBtr0163617	Reg*Tmp	BC	15	BC	25	2.203	0.1169	73	18.84	<.0001	2.20305	9.32249e-30	0		FBgn0132807	FBtr0160766						GOTERM_MF_FAT	GO:0046872	metal ion binding	98	0.125366	FBGN0136207, FBGN0137030, FBGN0141231, FBGN0143783, FBGN0137074, FBGN0139392, FBGN0136396, FBGN0146077, FBGN0139262, FBGN0147363, FBGN0142315, FBGN0138215, FBGN0144653, FBGN0136248, FBGN0141432, FBGN0146282, FBGN0146746, FBGN0142958, FBGN0137741, FBGN0135439, FBGN0145313, FBGN0142103, FBGN0140302, FBGN0064059, FBGN0141615, FBGN0136642, FBGN0140770, FBGN0139736, FBGN0134582, FBGN0136388, FBGN01365…	1.11627	1	0.689328	83.1164		GO:0006027	0.000854	F	glycosaminoglycan catabolic process
FBtr0166496	Reg*Tmp	BC	15	BC	25	2.3628	0.1297	73	18.22	<.0001	2.36285	6.99078e-29	0		FBgn0132818	FBtr0160777
FBtr0175110	Reg*Tmp	BC	15	BC	25	3.3042	0.1821	73	18.15	<.0001	3.30419	9.06502e-29	0		FBgn0132819	FBtr0160778						Annotation Cluster 2	Enrichment Score: 6.238686193394857										GO:0006643	0.0936299	F	membrane lipid metabolic process
FBtr0161008	Reg*Tmp	BC	15	BC	25	2.5308	0.1482	73	17.07	<.0001	2.53084	3.33506e-27	0		FBgn0132823	FBtr0160782						Category	Term		Count	PValue	Genes	Fold Enrichment	Bonferroni	Benjamini	FDR
FBtr0167910	Reg*Tmp	BC	15	BC	25	1.461	0.08953	73	16.32	<.0001	1.46099	4.61314e-26	0		FBgn0132824	FBtr0160783						GOTERM_MF_FAT	GO:0008233	peptidase activity	63	6.09473e-09	FBGN0141783, FBGN0147261, FBGN0147260, FBGN0141789, FBGN0138068, FBGN0143232, FBGN0139262, FBGN0147431, FBGN0145747, FBGN0133638, FBGN0145746, FBGN0140249, FBGN0137475, FBGN0146557, FBGN0138627, FBGN0139451, FBGN0147164, FBGN0139453, FBGN0144889, FBGN0135060, FBGN0146746, FBGN0145096, FBGN0140596, FBGN0145191, FBGN0136011, FBGN0145313, FBGN0141778, FBGN0133228, FBGN0138630, FBGN0141154, FBGN01350…	2.12649	1.75528e-06	4.38821e-07	8.09369e-06		GO:0009266	0.00272745	F	response to temperature stimulus
FBtr0166499	Reg*Tmp	BC	15	BC	25	4.9244	0.3039	73	16.2	<.0001	4.9244	6.99424e-26	0		FBgn0132849	FBtr0160808						GOTERM_MF_FAT	GO:0070011	peptidase activity, acting on L-amino acid peptides	61	6.80006e-09	FBGN0147261, FBGN0147260, FBGN0138068, FBGN0143232, FBGN0139262, FBGN0147431, FBGN0145747, FBGN0133638, FBGN0145746, FBGN0140249, FBGN0137475, FBGN0146557, FBGN0139451, FBGN0138627, FBGN0147164, FBGN0139453, FBGN0144889, FBGN0135060, FBGN0146746, FBGN0145096, FBGN0140596, FBGN0145191, FBGN0136011, FBGN0145313, FBGN0141778, FBGN0133228, FBGN0138630, FBGN0141154, FBGN0135059, FBGN0141546, FBGN01470…	2.15557	1.95841e-06	3.91683e-07	9.03035e-06
FBtr0168111	Reg*Tmp	BC	15	BC	25	2.5023	0.1558	73	16.06	<.0001	2.5023	1.14969e-25	0		FBgn0132850	FBtr0160809						GOTERM_BP_FAT	GO:0006508	proteolysis	64	3.79221e-08	FBGN0141783, FBGN0147261, FBGN0147260, FBGN0141789, FBGN0138068, FBGN0143232, FBGN0139262, FBGN0147431, FBGN0145747, FBGN0133638, FBGN0145746, FBGN0140249, FBGN0137475, FBGN0146557, FBGN0138627, FBGN0139451, FBGN0147164, FBGN0139453, FBGN0144889, FBGN0135060, FBGN0146746, FBGN0145096, FBGN0140596, FBGN0145191, FBGN0136011, FBGN0145313, FBGN0141778, FBGN0133228, FBGN0138630, FBGN0141154, FBGN01350…	1.97197	1.32347e-05	6.61738e-06	5.18431e-05		GO:0009628	0.0264269	F	response to abiotic stimulus
FBtr0172291	Reg*Tmp	BC	15	BC	25	3.247	0.2092	73	15.52	<.0001	3.24698	8.07924e-25	0		FBgn0132854	FBtr0160813						GOTERM_MF_FAT	GO:0004175	endopeptidase activity	45	4.10449e-07	FBGN0137315, FBGN0147261, FBGN0145346, FBGN0147260, FBGN0138068, FBGN0138249, FBGN0138339, FBGN0143232, FBGN0133145, FBGN0146530, FBGN0147431, FBGN0133638, FBGN0137475, FBGN0140249, FBGN0133616, FBGN0138627, FBGN0146557, FBGN0139451, FBGN0147164, FBGN0139453, FBGN0144889, FBGN0146912, FBGN0143977, FBGN0133540, FBGN0146746, FBGN0133541, FBGN0137318, FBGN0143973, FBGN0146911, FBGN0145096, FBGN01405…	2.23291	0.000118202	1.97014e-05	0.000545068
FBtr0166870	Reg*Tmp	BC	15	BC	25	2.6336	0.1897	73	13.89	<.0001	2.63355	3.55888e-22	0		FBgn0132857	FBtr0160816						GOTERM_MF_FAT	GO:0017171	serine hydrolase activity	31	4.77615e-06	FBGN0147261, FBGN0147260, FBGN0138068, FBGN0138249, FBGN0138339, FBGN0146530, FBGN0147431, FBGN0137475, FBGN0133616, FBGN0139451, FBGN0138627, FBGN0147164, FBGN0139453, FBGN0144889, FBGN0146912, FBGN0143977, FBGN0135060, FBGN0147195, FBGN0143973, FBGN0146911, FBGN0140596, FBGN0145191, FBGN0136011, FBGN0145507, FBGN0138630, FBGN0135059, FBGN0141154, FBGN0141546, FBGN0146529, FBGN0140517, FBGN01394…	2.48197	0.00137459	0.000125041	0.00634244		GO:0015293	0.0756214	F	symporter activity
FBtr0166500	Reg*Tmp	BC	15	BC	25	4.881	0.3604	73	13.54	<.0001	4.88101	1.32237e-21	0		FBgn0132858	FBtr0160817						GOTERM_MF_FAT	GO:0008236	serine-type peptidase activity	31	4.77615e-06	FBGN0147261, FBGN0147260, FBGN0138068, FBGN0138249, FBGN0138339, FBGN0146530, FBGN0147431, FBGN0137475, FBGN0133616, FBGN0139451, FBGN0138627, FBGN0147164, FBGN0139453, FBGN0144889, FBGN0146912, FBGN0143977, FBGN0135060, FBGN0147195, FBGN0143973, FBGN0146911, FBGN0140596, FBGN0145191, FBGN0136011, FBGN0145507, FBGN0138630, FBGN0135059, FBGN0141154, FBGN0141546, FBGN0146529, FBGN0140517, FBGN01394…	2.48197	0.00137459	0.000125041	0.00634244
FBtr0163954	Reg*Tmp	BC	15	BC	25	1.9533	0.1482	73	13.18	<.0001	1.95333	5.43652e-21	0		FBgn0132865	FBtr0160824						GOTERM_MF_FAT	GO:0004252	serine-type endopeptidase activity	28	1.41133e-05	FBGN0147261, FBGN0147260, FBGN0138068, FBGN0138249, FBGN0138339, FBGN0146530, FBGN0147431, FBGN0137475, FBGN0133616, FBGN0139451, FBGN0138627, FBGN0147164, FBGN0139453, FBGN0146912, FBGN0143977, FBGN0144889, FBGN0143973, FBGN0146911, FBGN0140596, FBGN0145191, FBGN0136011, FBGN0145507, FBGN0138630, FBGN0141154, FBGN0146529, FBGN0141546, FBGN0140517, FBGN0139449	2.49488	0.00405642	0.000312618	0.0187406		GO:0016052	0.029613	F	carbohydrate catabolic process
FBtr0166965	Reg*Tmp	BC	15	BC	25	1.6351	0.1343	73	12.18	<.0001	1.63513	2.9501e-19	0		FBgn0132869	FBtr0160828						GOTERM_MF_FAT	GO:0008237	metallopeptidase activity	24	5.93072e-05	FBGN0145313, FBGN0133228, FBGN0145346, FBGN0133145, FBGN0139262, FBGN0142166, FBGN0145747, FBGN0133638, FBGN0135725, FBGN0145746, FBGN0140249, FBGN0146557, FBGN0147011, FBGN0133696, FBGN0147010, FBGN0146746, FBGN0133540, FBGN0133541, FBGN0135613, FBGN0135616, FBGN0138004, FBGN0140868, FBGN0143845, FBGN0145096	2.51744	0.0169359	0.00121933	0.0787301
FBtr0166945	Reg*Tmp	BC	15	BC	25	2.6026	0.2184	73	11.92	<.0001	2.60256	8.50402e-19	0		FBgn0132886	FBtr0160845																	GO:0016769	0.034119	F	transferase activity, transferring nitrogenous groups
FBtr0166498	Reg*Tmp	BC	15	BC	25	1.8599	0.157	73	11.85	<.0001	1.85986	1.12502e-18	0		FBgn0132887	FBtr0160846						Annotation Cluster 3	Enrichment Score: 5.725373484799647
FBtr0172526	Reg*Tmp	BC	15	BC	25	-2.2621	0.1958	73	-11.56	<.0001	-2.26211	3.75852e-18	0		FBgn0132888	FBtr0160847						Category	Term		Count	PValue	Genes	Fold Enrichment	Bonferroni	Benjamini	FDR		GO:0017171	4.78e-06	F	serine hydrolase activity
FBtr0161362	Reg*Tmp	BC	15	BC	25	1.6414	0.1455	73	11.28	<.0001	1.64138	1.16726e-17	0		FBgn0132890	FBtr0160849						GOTERM_MF_FAT	GO:0004866	endopeptidase inhibitor activity	18	6.18016e-07	FBGN0140495, FBGN0140498, FBGN0146602, FBGN0140499, FBGN0146612, FBGN0140335, FBGN0135077, FBGN0138258, FBGN0133648, FBGN0140500, FBGN0135066, FBGN0140501, FBGN0139641, FBGN0140506, FBGN0135334, FBGN0146757, FBGN0143336, FBGN0132900	4.20164	0.000177973	2.54266e-05	0.00082071
FBtr0173372	Reg*Tmp	BC	15	BC	25	0.8414	0.07518	73	11.19	<.0001	0.841354	1.68948e-17	0		FBgn0132891	FBtr0160850						GOTERM_MF_FAT	GO:0004857	enzyme inhibitor activity	19	1.14486e-06	FBGN0140495, FBGN0140498, FBGN0146602, FBGN0140499, FBGN0146612, FBGN0140335, FBGN0135077, FBGN0138258, FBGN0142748, FBGN0133648, FBGN0140500, FBGN0135066, FBGN0140501, FBGN0139641, FBGN0140506, FBGN0135334, FBGN0146757, FBGN0143336, FBGN0132900	3.84012	0.000329665	4.12141e-05	0.00152034		GO:0030203	0.00169145	F	glycosaminoglycan metabolic process
FBtr0161432	Reg*Tmp	BC	15	BC	25	1.0207	0.09175	73	11.13	<.0001	1.02072	2.22686e-17	0		FBgn0132892	FBtr0160851						GOTERM_MF_FAT	GO:0030414	peptidase inhibitor activity	18	1.41813e-06	FBGN0140495, FBGN0140498, FBGN0146602, FBGN0140499, FBGN0146612, FBGN0140335, FBGN0135077, FBGN0138258, FBGN0133648, FBGN0140500, FBGN0135066, FBGN0140501, FBGN0139641, FBGN0140506, FBGN0135334, FBGN0146757, FBGN0143336, FBGN0132900	3.97755	0.000408338	4.53792e-05	0.00188323
FBtr0166996	Reg*Tmp	BC	15	BC	25	1.8903	0.1714	73	11.03	<.0001	1.89031	3.29764e-17	0		FBgn0132893	FBtr0160852						GOTERM_MF_FAT	GO:0004867	serine-type endopeptidase inhibitor activity	14	1.25037e-05	FBGN0140495, FBGN0133648, FBGN0140498, FBGN0146602, FBGN0140500, FBGN0140499, FBGN0140335, FBGN0146612, FBGN0140501, FBGN0139641, FBGN0140506, FBGN0135334, FBGN0143336, FBGN0132900	4.29674	0.00359462	0.000300046	0.0166034		GO:0030312	2.43e-08	F	external encapsulating structure
FBtr0168945	Reg*Tmp	BC	15	BC	25	-3.128	0.2865	73	-10.92	<.0001	-3.12801	5.24608e-17	0		FBgn0132900	FBtr0160859
FBtr0162041	Reg*Tmp	BC	15	BC	25	-1.4276	0.1316	73	-10.84	<.0001	-1.42761	7.19058e-17	0		FBgn0132911	FBtr0160870						Annotation Cluster 4	Enrichment Score: 2.6160068030901824										GO:0031224	0.0327006	F	intrinsic component of membrane
FBtr0168951	Reg*Tmp	BC	15	BC	25	2.3458	0.2197	73	10.68	<.0001	2.34582	1.45753e-16	0		FBgn0132917	FBtr0160876						Category	Term		Count	PValue	Genes	Fold Enrichment	Bonferroni	Benjamini	FDR
FBtr0164696	Reg*Tmp	BC	15	BC	25	-0.5796	0.05782	73	-10.02	<.0001	-0.579645	2.29543e-15	2.09028e-12		FBgn0132921	FBtr0160880						GOTERM_MF_FAT	GO:0016811	hydrolase activity, acting on carbon-nitrogen (but not peptide) bonds, in linear amides	13	3.95571e-06	FBGN0139221, FBGN0138919, FBGN0145509, FBGN0134693, FBGN0142655, FBGN0144433, FBGN0145747, FBGN0145746, FBGN0141547, FBGN0143505, FBGN0141548, FBGN0140868, FBGN0145184	5.12978	0.0011386	0.000113918	0.00525298		GO:0043167	0.0127722	F	ion binding
FBtr0172171	Reg*Tmp	BC	15	BC	25	-1.2823	0.128	73	-10.02	<.0001	-1.28235	2.35019e-15	2.09028e-12		FBgn0132928	FBtr0160887						GOTERM_BP_FAT	GO:0000270	peptidoglycan metabolic process	6	0.000854047	FBGN0139221, FBGN0141547, FBGN0143505, FBGN0141548, FBGN0145184, FBGN0134693	7.28926	0.257839	0.0946164	1.16127
FBtr0163080	Reg*Tmp	BC	15	BC	25	1.4634	0.1463	73	10	<.0001	1.46343	2.50146e-15	2.47088e-12		FBgn0132929	FBtr0160888						GOTERM_BP_FAT	GO:0006027	glycosaminoglycan catabolic process	6	0.000854047	FBGN0139221, FBGN0141547, FBGN0143505, FBGN0141548, FBGN0145184, FBGN0134693	7.28926	0.257839	0.0946164	1.16127		GO:0046906	3.83e-11	F	tetrapyrrole binding
FBtr0161431	Reg*Tmp	BC	15	BC	25	1.1245	0.1134	73	9.92	<.0001	1.12452	3.64236e-15	3.22921e-12		FBgn0132930	FBtr0160889						GOTERM_BP_FAT	GO:0009253	peptidoglycan catabolic process	6	0.000854047	FBGN0139221, FBGN0141547, FBGN0143505, FBGN0141548, FBGN0145184, FBGN0134693	7.28926	0.257839	0.0946164	1.16127
FBtr0169175	Reg*Tmp	BC	15	BC	25	1.5911	0.1628	73	9.78	<.0001	1.59114	6.62754e-15	5.75437e-12		FBgn0132944	FBtr0160903						GOTERM_MF_FAT	GO:0008745	N-acetylmuramoyl-L-alanine amidase activity	6	0.000974221	FBGN0139221, FBGN0141547, FBGN0143505, FBGN0141548, FBGN0145184, FBGN0134693	7.10277	0.244755	0.0185401	1.28604		GO:0046914	0.0704238	F	transition metal ion binding
FBtr0169789	Reg*Tmp	BC	15	BC	25	1.3102	0.1352	73	9.69	<.0001	1.31018	9.54258e-15	7.8268e-12		FBgn0132950	FBtr0160909						GOTERM_BP_FAT	GO:0030203	glycosaminoglycan metabolic process	6	0.00169145	FBGN0139221, FBGN0141547, FBGN0143505, FBGN0141548, FBGN0145184, FBGN0134693	6.3781	0.446125	0.137313	2.28776
FBtr0166868	Reg*Tmp	BC	15	BC	25	2.0494	0.2117	73	9.68	<.0001	2.04935	1.00484e-14	8.50608e-12		FBgn0132959	FBtr0160918						GOTERM_BP_FAT	GO:0005976	polysaccharide metabolic process	17	0.00192583	FBGN0136331, FBGN0139221, FBGN0135848, FBGN0142856, FBGN0134693, FBGN0147292, FBGN0141742, FBGN0146828, FBGN0133796, FBGN0141547, FBGN0135712, FBGN0135687, FBGN0143505, FBGN0141548, FBGN0147023, FBGN0145184, FBGN0135313	2.35074	0.489704	0.10607	2.60092		GO:0052689	0.093315	K	carboxylic ester hydrolase activity	13
FBtr0163650	Reg*Tmp	BC	15	BC	25	2.2293	0.2326	73	9.58	<.0001	2.22928	1.51078e-14	1.21628e-11		FBgn0132960	FBtr0160919						GOTERM_BP_FAT	GO:0006022	aminoglycan metabolic process	16	0.00306092	FBGN0136331, FBGN0139221, FBGN0135848, FBGN0142856, FBGN0134693, FBGN0147292, FBGN0146828, FBGN0133796, FBGN0141547, FBGN0135712, FBGN0135687, FBGN0143505, FBGN0141548, FBGN0147023, FBGN0145184, FBGN0135313	2.32592	0.656957	0.12518	4.10439
FBtr0164309	Reg*Tmp	BC	15	BC	25	0.9789	0.1042	73	9.4	<.0001	0.978852	3.36034e-14	2.53403e-11		FBgn0132965	FBtr0160924						GOTERM_BP_FAT	GO:0000272	polysaccharide catabolic process	7	0.00808066	FBGN0139221, FBGN0141547, FBGN0143505, FBGN0141548, FBGN0142856, FBGN0145184, FBGN0134693	3.84058	0.941082	0.269936	10.4989		GO:0004180	0.0145463	K	carboxypeptidase activity	4
FBtr0167489	Reg*Tmp	BC	15	BC	25	0.7524	0.08114	73	9.27	<.0001	0.752393	5.75207e-14	4.11482e-11		FBgn0132966	FBtr0160925						GOTERM_BP_FAT	GO:0006026	aminoglycan catabolic process	7	0.00808066	FBGN0139221, FBGN0141547, FBGN0143505, FBGN0141548, FBGN0142856, FBGN0145184, FBGN0134693	3.84058	0.941082	0.269936	10.4989
FBtr0167009	Reg*Tmp	BC	15	BC	25	2.0801	0.2283	73	9.11	<.0001	2.08009	1.14799e-13	7.6822e-11		FBgn0132980	FBtr0160940						GOTERM_BP_FAT	GO:0016052	carbohydrate catabolic process	10	0.029613	FBGN0145144, FBGN0139221, FBGN0135979, FBGN0141547, FBGN0143505, FBGN0141548, FBGN0142856, FBGN0145184, FBGN0137741, FBGN0134693	2.26777	0.999972	0.582826	33.6982		GO:0004372	0.0319611	K	glycine hydroxymethyltransferase activity	27
FBtr0169217	Reg*Tmp	BC	15	BC	25	1.0183	0.1119	73	9.1	<.0001	1.01825	1.23182e-13	8.16712e-11		FBgn0132987	FBtr0160947						GOTERM_BP_FAT	GO:0009057	macromolecule catabolic process	8	0.875964	FBGN0139221, FBGN0141547, FBGN0134172, FBGN0143505, FBGN0141548, FBGN0142856, FBGN0145184, FBGN0134693	0.805125	1	0.999996	100
FBtr0168944	Reg*Tmp	BC	15	BC	25	1.3327	0.1473	73	9.04	<.0001	1.33266	1.539e-13	1.00131e-10		FBgn0132990	FBtr0160950																	GO:0004857	1.14e-06	K	enzyme inhibitor activity	2
FBtr0161611	Reg*Tmp	BC	15	BC	25	1.0339	0.1144	73	9.04	<.0001	1.03391	1.595e-13	1.03278e-10		FBgn0132996	FBtr0160956						Annotation Cluster 5	Enrichment Score: 2.2941565130682107
FBtr0163095	Reg*Tmp	BC	15	BC	25	1.6342	0.1816	73	9	<.0001	1.63424	1.86344e-13	1.18928e-10		FBgn0132997	FBtr0160957						Category	Term		Count	PValue	Genes	Fold Enrichment	Bonferroni	Benjamini	FDR		GO:0004866	6.18e-07	K	endopeptidase inhibitor activity	23		FBGN0133875		ID	Gene Name	Species	COG_ONTOLOGY	GOTERM_BP_FAT	INTERPRO
FBtr0163649	Reg*Tmp	BC	15	BC	25	-1.825	0.2034	73	-8.97	<.0001	-1.82499	2.11034e-13	1.32991e-10		FBgn0132999	FBtr0160959						GOTERM_BP_FAT	GO:0009408	response to heat	5	0.00181856	FBGN0133875, FBGN0135001, FBGN0142265, FBGN0135845, FBGN0135842	8.50413	0.4702	0.119311	2.4577								FBGN0135001		FBGN0133875	Dmoj_GI11114	Drosophila mojavensis		GO:0009266~response to temperature stimulus,GO:0009408~response to heat,GO:0009628~response to abiotic stimulus,	IPR001436:Alpha crystallin/Heat shock protein,IPR002068:Heat shock protein Hsp20,
FBtr0163651	Reg*Tmp	BC	15	BC	25	3.2586	0.3641	73	8.95	<.0001	3.25862	2.31709e-13	1.44784e-10		FBgn0133005	FBtr0160965						GOTERM_BP_FAT	GO:0009266	response to temperature stimulus	5	0.00272745	FBGN0133875, FBGN0135001, FBGN0142265, FBGN0135845, FBGN0135842	7.73103	0.614487	0.127304	3.66493		GO:0005506	5.74e-10	K	iron ion binding	7		FBGN0142265		FBGN0135001	Dmoj_GI12244	Drosophila mojavensis	Posttranslational modification, protein turnover, chaperones,	GO:0009266~response to temperature stimulus,GO:0009408~response to heat,GO:0009628~response to abiotic stimulus,	IPR001436:Alpha crystallin/Heat shock protein,IPR002068:Heat shock protein Hsp20,
FBtr0162044	Reg*Tmp	BC	15	BC	25	1.6023	0.1793	73	8.94	<.0001	1.60229	2.44009e-13	1.51464e-10		FBgn0133015	FBtr0160975						GOTERM_BP_FAT	GO:0009628	response to abiotic stimulus	5	0.0264269	FBGN0133875, FBGN0135001, FBGN0142265, FBGN0135845, FBGN0135842	4.25207	0.999913	0.572471	30.6595								FBGN0135845		FBGN0135842	Dmoj_GI13085	Drosophila mojavensis		GO:0009266~response to temperature stimulus,GO:0009408~response to heat,GO:0009628~response to abiotic stimulus,	IPR001436:Alpha crystallin/Heat shock protein,IPR002068:Heat shock protein Hsp20,IPR010916:TonB box, conserved site,
FBtr0170429	Reg*Tmp	BC	15	BC	25	0.8591	0.09856	73	8.72	<.0001	0.859139	6.33881e-13	3.61117e-10		FBgn0133016	FBtr0160976																	GO:0005576	0.00320297	K	extracellular region	15		FBGN0135842		FBGN0135845	Dmoj_GI13088	Drosophila mojavensis		GO:0009266~response to temperature stimulus,GO:0009408~response to heat,GO:0009628~response to abiotic stimulus,	IPR001436:Alpha crystallin/Heat shock protein,IPR002068:Heat shock protein Hsp20,
FBtr0174088	Reg*Tmp	BC	15	BC	25	-0.6017	0.06987	73	-8.61	<.0001	-0.601693	9.99039e-13	5.45466e-10		FBgn0133018	FBtr0160978						Annotation Cluster 6	Enrichment Score: 1.647764908326015																		FBGN0142265	Dmoj_GI19527	Drosophila mojavensis		GO:0009266~response to temperature stimulus,GO:0009408~response to heat,GO:0009628~response to abiotic stimulus,	IPR001436:Alpha crystallin/Heat shock protein,IPR002068:Heat shock protein Hsp20,
FBtr0174474	Reg*Tmp	BC	15	BC	25	0.6704	0.0788	73	8.51	<.0001	0.670426	1.56222e-12	8.16591e-10		FBgn0133025	FBtr0160985						Category	Term		Count	PValue	Genes	Fold Enrichment	Bonferroni	Benjamini	FDR		GO:0005976	0.00192584	K	polysaccharide metabolic process	26
FBtr0166348	Reg*Tmp	BC	15	BC	25	1.1525	0.1357	73	8.49	<.0001	1.15249	1.66901e-12	8.65146e-10		FBgn0133026	FBtr0160986						GOTERM_MF_FAT	GO:0019842	vitamin binding	11	0.0103397	FBGN0139104, FBGN0133401, FBGN0138188, FBGN0134178, FBGN0134678, FBGN0133265, FBGN0146727, FBGN0136261, FBGN0141567, FBGN0144238, FBGN0147380	2.53201	0.949881	0.161448	12.8923
FBtr0175295	Reg*Tmp	BC	15	BC	25	-1.0832	0.1291	73	-8.39	<.0001	-1.08323	2.59814e-12	1.28741e-09		FBgn0133035	FBtr0160995						GOTERM_MF_FAT	GO:0030170	pyridoxal phosphate binding	8	0.0116495	FBGN0139104, FBGN0138188, FBGN0134178, FBGN0134678, FBGN0146727, FBGN0136261, FBGN0141567, FBGN0144238	3.15679	0.965773	0.162738	14.4108		GO:0006508	3.79e-08	K	proteolysis	9
FBtr0168234	Reg*Tmp	BC	15	BC	25	0.6604	0.07887	73	8.37	<.0001	0.66044	2.78779e-12	1.37123e-09		FBgn0133041	FBtr0161001						GOTERM_MF_FAT	GO:0070279	vitamin B6 binding	8	0.0116495	FBGN0139104, FBGN0138188, FBGN0134178, FBGN0134678, FBGN0146727, FBGN0136261, FBGN0141567, FBGN0144238	3.15679	0.965773	0.162738	14.4108											ID	Effect	Reg	Tmp	_Reg	_Tmp	Estimate	StdErr
FBtr0169070	Reg*Tmp	BC	15	BC	25	-0.9244	0.1105	73	-8.36	<.0001	-0.924373	2.92575e-12	1.43042e-09		FBgn0133042	FBtr0161002						GOTERM_MF_FAT	GO:0048037	cofactor binding	15	0.182733	FBGN0139104, FBGN0138188, FBGN0142597, FBGN0064059, FBGN0136051, FBGN0135774, FBGN0134178, FBGN0134678, FBGN0138122, FBGN0146727, FBGN0136261, FBGN0141567, FBGN0144238, FBGN0145193, FBGN0136155	1.39661	1	0.766104	93.1418		GO:0006665	0.0936299	K	sphingolipid metabolic process	17		FBgn0133875	FBtr0161839		FBtr0161839	Reg*Tmp	BC	15	BC	35	-0.4695	0.05017
FBtr0165289	Reg*Tmp	BC	15	BC	25	2.2283	0.2678	73	8.32	<.0001	2.22828	3.52655e-12	1.69074e-09		FBgn0133048	FBtr0161008																										FBtr0161839	Reg*Tmp	BC	25	BC	35	-0.5077	0.05017
FBtr0162168	Reg*Tmp	BC	15	BC	25	0.8623	0.1045	73	8.25	<.0001	0.862276	4.8017e-12	2.23497e-09		FBgn0133049	FBtr0161009						Annotation Cluster 7	Enrichment Score: 1.586800131627846										GO:0008233	6.09e-09	K	peptidase activity	16					FBtr0161839	Reg*Tmp	BC	35	SO	15	0.4175	0.05017
FBtr0164042	Reg*Tmp	BC	15	BC	25	0.9617	0.117	73	8.22	<.0001	0.961692	5.3734e-12	2.47268e-09		FBgn0133052	FBtr0161012						Category	Term		Count	PValue	Genes	Fold Enrichment	Bonferroni	Benjamini	FDR											FBtr0161839	Reg*Tmp	BC	35	SO	25	0.5927	0.05017
FBtr0165892	Reg*Tmp	BC	15	BC	25	-0.6401	0.07793	73	-8.21	<.0001	-0.640077	5.59908e-12	2.56488e-09		FBgn0133057	FBtr0161017						GOTERM_BP_FAT	GO:0005976	polysaccharide metabolic process	17	0.00192583	FBGN0136331, FBGN0139221, FBGN0135848, FBGN0142856, FBGN0134693, FBGN0147292, FBGN0141742, FBGN0146828, FBGN0133796, FBGN0141547, FBGN0135712, FBGN0135687, FBGN0143505, FBGN0141548, FBGN0147023, FBGN0145184, FBGN0135313	2.35074	0.489704	0.10607	2.60092		GO:0008483	0.00795198	K	transaminase activity	22					FBtr0161839	Reg*Tmp	BC	15	SO	35	-0.6232	0.05081
FBtr0167057	Reg*Tmp	BC	15	BC	25	1.8699	0.2284	73	8.19	<.0001	1.86988	6.29994e-12	2.8487e-09		FBgn0133061	FBtr0161021						GOTERM_BP_FAT	GO:0006022	aminoglycan metabolic process	16	0.00306092	FBGN0136331, FBGN0139221, FBGN0135848, FBGN0142856, FBGN0134693, FBGN0147292, FBGN0146828, FBGN0133796, FBGN0141547, FBGN0135712, FBGN0135687, FBGN0143505, FBGN0141548, FBGN0147023, FBGN0145184, FBGN0135313	2.32592	0.656957	0.12518	4.10439											FBtr0161839	Reg*Tmp	SO	15	SO	35	-0.5713	0.05081
FBtr0163742	Reg*Tmp	BC	15	BC	25	0.4922	0.0603	73	8.16	<.0001	0.492204	6.95607e-12	3.1138e-09		FBgn0133062	FBtr0161022						GOTERM_CC_FAT	GO:0005576	extracellular region	18	0.00320297	FBGN0143554, FBGN0136331, FBGN0140041, FBGN0135077, FBGN0135848, FBGN0138321, FBGN0139080, FBGN0145915, FBGN0147292, FBGN0146828, FBGN0133796, FBGN0138496, FBGN0135712, FBGN0135687, FBGN0135066, FBGN0147023, FBGN0146757, FBGN0135313	2.10052	0.159062	0.0829735	3.09396		GO:0009055	2.9e-10	K	electron carrier activity	20					FBtr0161839	Reg*Tmp	BC	25	SO	35	-0.6614	0.05081
FBtr0165621	Reg*Tmp	BC	15	BC	25	0.8714	0.1069	73	8.15	<.0001	0.871369	7.37372e-12	3.27932e-09		FBgn0133064	FBtr0161024						GOTERM_MF_FAT	GO:0030246	carbohydrate binding	16	0.0115858	FBGN0143537, FBGN0136207, FBGN0141231, FBGN0136331, FBGN0135848, FBGN0147096, FBGN0142495, FBGN0147292, FBGN0146828, FBGN0133796, FBGN0135940, FBGN0135687, FBGN0135712, FBGN0147023, FBGN0145873, FBGN0135313	2.0242	0.965132	0.170104	14.3376											FBtr0161839	Reg*Tmp	SO	25	SO	35	-0.7464	0.05081
FBtr0163949	Reg*Tmp	BC	15	BC	25	0.6096	0.07502	73	8.13	<.0001	0.609625	8.16439e-12	3.59304e-09		FBgn0133067	FBtr0161027						GOTERM_BP_FAT	GO:0006030	chitin metabolic process	10	0.13493	FBGN0147292, FBGN0136331, FBGN0146828, FBGN0133796, FBGN0135712, FBGN0135687, FBGN0135848, FBGN0147023, FBGN0142856, FBGN0135313	1.68399	1	0.965692	86.2143		GO:0009072	0.0174988	K	aromatic amino acid family metabolic process	8
FBtr0170596	Reg*Tmp	BC	15	BC	25	1.6106	0.1983	73	8.12	<.0001	1.61061	8.34106e-12	3.66121e-09		FBgn0133069	FBtr0161029						GOTERM_MF_FAT	GO:0008061	chitin binding	9	0.17983	FBGN0147292, FBGN0136331, FBGN0146828, FBGN0133796, FBGN0135712, FBGN0135687, FBGN0135848, FBGN0147023, FBGN0135313	1.6391	1	0.768681	92.8112								FBgn0135001	FBtr0162969		FBtr0162969	Reg*Tmp	BC	15	BC	35	-1.5331	0.07878
FBtr0168755	Reg*Tmp	BC	15	BC	25	-0.4291	0.05293	73	-8.11	<.0001	-0.429089	8.88838e-12	3.87274e-09		FBgn0133072	FBtr0161032						GOTERM_MF_FAT	GO:0030247	polysaccharide binding	9	0.195136	FBGN0147292, FBGN0136331, FBGN0146828, FBGN0133796, FBGN0135712, FBGN0135687, FBGN0135848, FBGN0147023, FBGN0135313	1.60385	1	0.782351	94.4023		GO:0009253	0.000854	K	peptidoglycan catabolic process	18					FBtr0162969	Reg*Tmp	BC	25	BC	35	-1.5004	0.07878
FBtr0168259	Reg*Tmp	BC	15	BC	25	-1.2469	0.155	73	-8.05	<.0001	-1.24685	1.1521e-11	4.88597e-09		FBgn0133073	FBtr0161033						GOTERM_MF_FAT	GO:0001871	pattern binding	9	0.195136	FBGN0147292, FBGN0136331, FBGN0146828, FBGN0133796, FBGN0135712, FBGN0135687, FBGN0135848, FBGN0147023, FBGN0135313	1.60385	1	0.782351	94.4023											FBtr0162969	Reg*Tmp	BC	35	SO	15	1.3391	0.07878
FBtr0162061	Reg*Tmp	BC	15	BC	25	-1.7629	0.2201	73	-8.01	<.0001	-1.76291	1.34711e-11	5.61954e-09		FBgn0133083	FBtr0161043																	GO:0009408	0.00181856	K	response to heat	10					FBtr0162969	Reg*Tmp	BC	35	SO	25	1.3348	0.07878
FBtr0163932	Reg*Tmp	BC	15	BC	25	-1.5144	0.1941	73	-7.8	<.0001	-1.51442	3.30485e-11	1.2534e-08		FBgn0133085	FBtr0161045																										FBtr0162969	Reg*Tmp	BC	15	SO	35	-1.6678	0.07979
FBtr0167443	Reg*Tmp	BC	15	BC	25	0.5629	0.07282	73	7.73	<.0001	0.562939	4.5043e-11	1.64868e-08		FBgn0133089	FBtr0161049																	GO:0015294	0.0756214	K	solute:cation symporter activity	12					FBtr0162969	Reg*Tmp	SO	15	SO	35	-1.4738	0.07979
FBtr0172861	Reg*Tmp	BC	15	BC	25	0.5614	0.07263	73	7.73	<.0001	0.561405	4.52789e-11	1.65653e-08		FBgn0133090	FBtr0161050																										FBtr0162969	Reg*Tmp	BC	25	SO	35	-1.6351	0.07979
FBtr0164251	Reg*Tmp	BC	15	BC	25	0.5329	0.06978	73	7.64	<.0001	0.532929	6.7351e-11	2.35748e-08		FBgn0133091	FBtr0161051																	GO:0016021	0.0243794	K	integral component of membrane	21					FBtr0162969	Reg*Tmp	SO	25	SO	35	-1.4695	0.07979
FBtr0168171	Reg*Tmp	BC	15	BC	25	0.7025	0.0923	73	7.61	<.0001	0.702538	7.55264e-11	2.61094e-08		FBgn0133110	FBtr0161071
FBtr0174830	Reg*Tmp	BC	15	BC	25	0.7069	0.09317	73	7.59	<.0001	0.706852	8.38974e-11	2.8663e-08		FBgn0133114	FBtr0161075																	GO:0016597	0.0619637	K	amino acid binding	19		FBgn0135842	FBtr0163810		FBtr0163810	Reg*Tmp	BC	15	BC	35	-0.8409	0.1432
FBtr0175229	Reg*Tmp	BC	15	BC	25	0.4092	0.05479	73	7.47	<.0001	0.409159	1.40047e-10	4.51821e-08		FBgn0133120	FBtr0161081																										FBtr0163810	Reg*Tmp	BC	25	BC	35	-0.7484	0.1432
FBtr0166497	Reg*Tmp	BC	15	BC	25	2.074	0.2781	73	7.46	<.0001	2.07399	1.45623e-10	4.67727e-08		FBgn0133127	FBtr0161088																	GO:0016811	3.96e-06	K	hydrolase activity, acting on carbon-nitrogen (but not peptide) bonds, in linear amides	5					FBtr0163810	Reg*Tmp	BC	35	SO	15	1.193	0.1432
FBtr0162439	Reg*Tmp	BC	15	BC	25	0.7091	0.09563	73	7.42	<.0001	0.709109	1.75548e-10	5.51458e-08		FBgn0133128	FBtr0161089																										FBtr0163810	Reg*Tmp	BC	35	SO	25	1.1179	0.1432
FBtr0161610	Reg*Tmp	BC	15	BC	25	0.9027	0.122	73	7.4	<.0001	0.90271	1.867e-10	5.82077e-08		FBgn0133129	FBtr0161090																	GO:0019842	0.0103397	K	vitamin binding	24					FBtr0163810	Reg*Tmp	BC	15	SO	35	-1.0387	0.145
FBtr0168022	Reg*Tmp	BC	15	BC	25	0.8344	0.1128	73	7.4	<.0001	0.834356	1.89993e-10	5.9116e-08		FBgn0133131	FBtr0161092																										FBtr0163810	Reg*Tmp	SO	15	SO	35	-1.3907	0.145
FBtr0162495	Reg*Tmp	BC	15	BC	25	0.7355	0.1002	73	7.34	<.0001	0.735546	2.39816e-10	7.25906e-08		FBgn0133135	FBtr0161096																	GO:0020037	3.83e-11	K	heme binding	11					FBtr0163810	Reg*Tmp	BC	25	SO	35	-0.9462	0.145
FBtr0167010	Reg*Tmp	BC	15	BC	25	-1.3782	0.1896	73	-7.27	<.0001	-1.37817	3.30528e-10	9.61897e-08		FBgn0133140	FBtr0161101																										FBtr0163810	Reg*Tmp	SO	25	SO	35	-1.3157	0.145
FBtr0166903	Reg*Tmp	BC	15	BC	25	0.8417	0.1159	73	7.26	<.0001	0.841747	3.37351e-10	9.79518e-08		FBgn0133145	FBtr0161106																	GO:0030170	0.0116495	K	pyridoxal phosphate binding	25
FBtr0162051	Reg*Tmp	BC	15	BC	25	-1.9133	0.265	73	-7.22	<.0001	-1.91329	4.04167e-10	1.14857e-07		FBgn0133149	FBtr0161110																							FBgn0135845	FBtr0163813		FBtr0163813	Reg*Tmp	BC	15	BC	35	-1.9314	0.124
FBtr0172921	Reg*Tmp	BC	15	BC	25	0.6484	0.09004	73	7.2	<.0001	0.648409	4.40395e-10	1.2386e-07		FBgn0133150	FBtr0161111																	GO:0030246	0.0115858	K	carbohydrate binding	6					FBtr0163813	Reg*Tmp	BC	25	BC	35	-1.8162	0.124
FBtr0167814	Reg*Tmp	BC	15	BC	25	0.8575	0.1201	73	7.14	<.0001	0.85748	5.80387e-10	1.57986e-07		FBgn0133157	FBtr0161118																										FBtr0163813	Reg*Tmp	BC	35	SO	15	1.9616	0.124
FBtr0164855	Reg*Tmp	BC	15	BC	25	-0.4051	0.05714	73	-7.09	<.0001	-0.405102	7.12105e-10	1.88839e-07		FBgn0133165	FBtr0161126																	GO:0042600	2.43e-08	K	chorion	3					FBtr0163813	Reg*Tmp	BC	35	SO	25	1.8772	0.124
FBtr0166167	Reg*Tmp	BC	15	BC	25	-0.6363	0.08981	73	-7.09	<.0001	-0.636345	7.22325e-10	1.91238e-07		FBgn0133172	FBtr0161133																										FBtr0163813	Reg*Tmp	BC	15	SO	35	-2.1643	0.1256
FBtr0168107	Reg*Tmp	BC	15	BC	25	0.738	0.1046	73	7.06	<.0001	0.738042	8.21451e-10	2.13598e-07		FBgn0133175	FBtr0161136																	GO:0043169	0.0127722	K	cation binding	1					FBtr0163813	Reg*Tmp	SO	15	SO	35	-2.1945	0.1256
FBtr0175368	Reg*Tmp	BC	15	BC	25	0.7352	0.1055	73	6.97	<.0001	0.735181	1.17969e-09	2.92836e-07		FBgn0133184	FBtr0161145																										FBtr0163813	Reg*Tmp	BC	25	SO	35	-2.0491	0.1256
FBtr0165042	Reg*Tmp	BC	15	BC	25	-0.6988	0.101	73	-6.92	<.0001	-0.698788	1.4873e-09	3.58961e-07		FBgn0133191	FBtr0161152																	GO:0055114	1.7e-12	K	oxidation-reduction process	14					FBtr0163813	Reg*Tmp	SO	25	SO	35	-2.1101	0.1256
FBtr0171062	Reg*Tmp	BC	15	BC	25	0.7666	0.1114	73	6.88	<.0001	0.76657	1.74235e-09	4.11738e-07		FBgn0133193	FBtr0161154
FBtr0172649	Reg*Tmp	BC	15	BC	25	-0.7501	0.1099	73	-6.82	<.0001	-0.750142	2.20389e-09	5.0593e-07		FBgn0133201	FBtr0161162																	GO:0000272	0.00808066	T	polysaccharide catabolic process	26		FBgn0142265	FBtr0170252		FBtr0170252	Reg*Tmp	BC	15	BC	35	-1.2784	0.06534
FBtr0174075	Reg*Tmp	BC	15	BC	25	0.9332	0.1368	73	6.82	<.0001	0.933197	2.21798e-09	5.08682e-07		FBgn0133202	FBtr0161163																										FBtr0170252	Reg*Tmp	BC	25	BC	35	-1.2509	0.06534
FBtr0166513	Reg*Tmp	BC	15	BC	25	0.9319	0.1369	73	6.81	<.0001	0.931909	2.38076e-09	5.40747e-07		FBgn0133211	FBtr0161172																	GO:0004046	0.0319611	T	aminoacylase activity	5					FBtr0170252	Reg*Tmp	BC	35	SO	15	1.3204	0.06534
FBtr0163010	Reg*Tmp	BC	15	BC	25	0.4934	0.07458	73	6.62	<.0001	0.493416	5.32964e-09	1.0876e-06		FBgn0133220	FBtr0161181																										FBtr0170252	Reg*Tmp	BC	35	SO	25	1.4503	0.06534
FBtr0162269	Reg*Tmp	BC	15	BC	25	0.6132	0.09281	73	6.61	<.0001	0.613208	5.52887e-09	1.12199e-06		FBgn0133223	FBtr0161184																	GO:0004175	4.1e-07	T	endopeptidase activity	16					FBtr0170252	Reg*Tmp	BC	15	SO	35	-1.3618	0.06617
FBtr0173825	Reg*Tmp	BC	15	BC	25	-0.8219	0.1255	73	-6.55	<.0001	-0.821932	7.11717e-09	1.3981e-06		FBgn0133224	FBtr0161185																										FBtr0170252	Reg*Tmp	SO	15	SO	35	-1.4038	0.06617
FBtr0168490	Reg*Tmp	BC	15	BC	25	0.8628	0.1318	73	6.55	<.0001	0.862764	7.18212e-09	1.40939e-06		FBgn0133228	FBtr0161189																	GO:0004181	0.0842394	T	metallocarboxypeptidase activity	4					FBtr0170252	Reg*Tmp	BC	25	SO	35	-1.3344	0.06617
FBtr0162343	Reg*Tmp	BC	15	BC	25	0.3994	0.06126	73	6.52	<.0001	0.399355	7.99561e-09	1.54667e-06		FBgn0133232	FBtr0161193																										FBtr0170252	Reg*Tmp	SO	25	SO	35	-1.5338	0.06617
FBtr0169853	Reg*Tmp	BC	15	BC	25	0.8585	0.1321	73	6.5	<.0001	0.858534	8.78506e-09	1.67555e-06		FBgn0133237	FBtr0161198																	GO:0004222	0.0191796	T	metalloendopeptidase activity	16
FBtr0168502	Reg*Tmp	BC	15	BC	25	-0.6842	0.1059	73	-6.46	<.0001	-0.684238	1.02524e-08	1.91511e-06		FBgn0133238	FBtr0161199
FBtr0168870	Reg*Tmp	BC	15	BC	25	-1.2521	0.1951	73	-6.42	<.0001	-1.25213	1.22287e-08	2.23113e-06		FBgn0133241	FBtr0161202																	GO:0004252	1.41e-05	T	serine-type endopeptidase activity	16
FBtr0174193	Reg*Tmp	BC	15	BC	25	-0.6113	0.09555	73	-6.4	<.0001	-0.611336	1.33358e-08	2.40269e-06		FBgn0133242	FBtr0161203
FBtr0171052	Reg*Tmp	BC	15	BC	25	-0.7518	0.1179	73	-6.37	<.0001	-0.751796	1.47014e-08	2.61476e-06		FBgn0133248	FBtr0161209																	GO:0004867	1.25e-05	T	serine-type endopeptidase inhibitor activity	23
FBtr0170936	Reg*Tmp	BC	15	BC	25	-0.7792	0.1227	73	-6.35	<.0001	-0.779198	1.62013e-08	2.84347e-06		FBgn0133261	FBtr0161222
FBtr0171886	Reg*Tmp	BC	15	BC	25	0.3295	0.05189	73	6.35	<.0001	0.329482	1.6304e-08	2.85972e-06		FBgn0133265	FBtr0161226																	GO:0008236	4.78e-06	T	serine-type peptidase activity	16
FBtr0161758	Reg*Tmp	BC	15	BC	25	0.6078	0.09575	73	6.35	<.0001	0.607783	1.64693e-08	2.88438e-06		FBgn0133266	FBtr0161227
FBtr0161050	Reg*Tmp	BC	15	BC	25	-0.7058	0.1114	73	-6.33	<.0001	-0.705772	1.73842e-08	3.02169e-06		FBgn0133273	FBtr0161234																	GO:0008237	5.93e-05	T	metallopeptidase activity	16
FBtr0162797	Reg*Tmp	BC	15	BC	25	0.6853	0.1084	73	6.32	<.0001	0.685277	1.82883e-08	3.15632e-06		FBgn0133280	FBtr0161241
FBtr0169746	Reg*Tmp	BC	15	BC	25	0.5354	0.08472	73	6.32	<.0001	0.535406	1.85012e-08	3.1877e-06		FBgn0133284	FBtr0161245																	GO:0008238	0.0338147	T	exopeptidase activity	16
FBtr0169730	Reg*Tmp	BC	15	BC	25	0.489	0.07792	73	6.28	<.0001	0.488973	2.22837e-08	3.74116e-06		FBgn0133286	FBtr0161247
FBtr0163973	Reg*Tmp	BC	15	BC	25	0.7684	0.1237	73	6.21	<.0001	0.76845	2.86943e-08	4.64794e-06		FBgn0133295	FBtr0161256																	GO:0008745	0.000974	T	N-acetylmuramoyl-L-alanine amidase activity	5
FBtr0170849	Reg*Tmp	BC	15	BC	25	0.6385	0.1029	73	6.2	<.0001	0.638516	3.0059e-08	4.83616e-06		FBgn0133298	FBtr0161259
FBtr0167243	Reg*Tmp	BC	15	BC	25	-0.7393	0.1193	73	-6.2	<.0001	-0.739299	3.07787e-08	4.93419e-06		FBgn0133299	FBtr0161260																	GO:0030414	1.42e-06	T	peptidase inhibitor activity	2
FBtr0165814	Reg*Tmp	BC	15	BC	25	0.7835	0.1268	73	6.18	<.0001	0.783537	3.32847e-08	5.27461e-06		FBgn0133304	FBtr0161265
FBtr0166943	Reg*Tmp	BC	15	BC	25	0.8882	0.1446	73	6.14	<.0001	0.888212	3.88261e-08	6.02458e-06		FBgn0133306	FBtr0161267																	GO:0070011	6.8e-09	T	peptidase activity, acting on L-amino acid peptides	16
FBtr0162729	Reg*Tmp	BC	15	BC	25	0.4351	0.07103	73	6.12	<.0001	0.435055	4.16812e-08	6.39603e-06		FBgn0133308	FBtr0161269
FBtr0168910	Reg*Tmp	BC	15	BC	25	0.6675	0.1092	73	6.11	<.0001	0.667503	4.41435e-08	6.715e-06		FBgn0133321	FBtr0161282																	GO:0070279	0.0116495	T	vitamin B6 binding	24
FBtr0174715	Reg*Tmp	BC	15	BC	25	0.4684	0.07718	73	6.07	<.0001	0.468413	5.23807e-08	7.76615e-06		FBgn0133327	FBtr0161288
FBtr0173229	Reg*Tmp	BC	15	BC	25	0.509	0.08432	73	6.04	<.0001	0.509032	5.98658e-08	8.70469e-06		FBgn0133333	FBtr0161294																	58 Submitted GOid (1); 58 Retained GOid (2); 27 Key Module(s) (3)
FBtr0171372	Reg*Tmp	BC	15	BC	25	1.1018	0.1829	73	6.02	<.0001	1.10183	6.34545e-08	9.13976e-06		FBgn0133334	FBtr0161295
FBtr0165353	Reg*Tmp	BC	15	BC	25	0.5297	0.08811	73	6.01	<.0001	0.529674	6.65035e-08	9.50963e-06		FBgn0133336	FBtr0161297																	7 Key Module(s) have more than 2 GOid (4); 20 Key Module(s) have only one GOid (5)
FBtr0162136	Reg*Tmp	BC	15	BC	25	-0.3316	0.05524	73	-6	<.0001	-0.331556	6.90649e-08	9.82046e-06		FBgn0133339	FBtr0161300
FBtr0169502	Reg*Tmp	BC	15	BC	25	-0.5046	0.08428	73	-5.99	<.0001	-0.504598	7.35043e-08	1.03569e-05		FBgn0133343	FBtr0161304																	(4)/(2) = 12.07%; (5)/(2) = 34.48%; (3)/(2) = 46.55%
FBtr0166609	Reg*Tmp	BC	15	BC	25	-0.4268	0.07148	73	-5.97	<.0001	-0.426813	7.85655e-08	1.09632e-05		FBgn0133347	FBtr0161308
FBtr0162600	Reg*Tmp	BC	15	BC	25	-0.2713	0.0459	73	-5.91	<.0001	-0.271263	1.00913e-07	1.35415e-05		FBgn0133358	FBtr0161319																	following GO ids are replaced by GO ontology GO:0004091 replace by GO:0052689;
FBtr0174253	Reg*Tmp	BC	15	BC	25	0.5671	0.09625	73	5.89	<.0001	0.567107	1.08626e-07	1.44081e-05		FBgn0133363	FBtr0161324
FBtr0174864	Reg*Tmp	BC	15	BC	25	0.2029	0.03445	73	5.89	<.0001	0.202916	1.09327e-07	1.44872e-05		FBgn0133367	FBtr0161328
FBtr0174682	Reg*Tmp	BC	15	BC	25	0.4868	0.08273	73	5.88	<.0001	0.486849	1.12062e-07	1.47881e-05		FBgn0133369	FBtr0161330
FBtr0167621	Reg*Tmp	BC	15	BC	25	-0.2866	0.04873	73	-5.88	<.0001	-0.286647	1.1322e-07	1.49216e-05		FBgn0133372	FBtr0161333
FBtr0174007	Reg*Tmp	BC	15	BC	25	-0.7229	0.1232	73	-5.87	<.0001	-0.72295	1.19528e-07	1.56211e-05		FBgn0133373	FBtr0161334
FBtr0161189	Reg*Tmp	BC	15	BC	25	0.3631	0.06188	73	5.87	<.0001	0.363148	1.19833e-07	1.5657e-05		FBgn0133377	FBtr0161338
FBtr0175101	Reg*Tmp	BC	15	BC	25	0.4823	0.08261	73	5.84	<.0001	0.482339	1.35258e-07	1.73695e-05		FBgn0133378	FBtr0161339
FBtr0164099	Reg*Tmp	BC	15	BC	25	-0.366	0.06332	73	-5.78	<.0001	-0.366024	1.71229e-07	2.11882e-05		FBgn0133381	FBtr0161342
FBtr0164514	Reg*Tmp	BC	15	BC	25	0.5956	0.1039	73	5.73	<.0001	0.595563	2.08153e-07	2.49661e-05		FBgn0133384	FBtr0161345
FBtr0173744	Reg*Tmp	BC	15	BC	25	0.5581	0.09744	73	5.73	<.0001	0.558118	2.12485e-07	2.54022e-05		FBgn0133390	FBtr0161351
FBtr0169846	Reg*Tmp	BC	15	BC	25	0.4106	0.07171	73	5.73	<.0001	0.410608	2.13973e-07	2.55502e-05		FBgn0133401	FBtr0161362
FBtr0167898	Reg*Tmp	BC	15	BC	25	-0.473	0.08275	73	-5.72	<.0001	-0.473007	2.22791e-07	2.64237e-05		FBgn0133407	FBtr0161368
FBtr0161049	Reg*Tmp	BC	15	BC	25	-0.6518	0.1141	73	-5.71	<.0001	-0.651786	2.25636e-07	2.6702e-05		FBgn0133415	FBtr0161376
FBtr0174612	Reg*Tmp	BC	15	BC	25	0.5669	0.0993	73	5.71	<.0001	0.56694	2.29054e-07	2.70435e-05		FBgn0133416	FBtr0161377
FBtr0172913	Reg*Tmp	BC	15	BC	25	-0.4013	0.0708	73	-5.67	<.0001	-0.401306	2.70454e-07	3.10654e-05		FBgn0133417	FBtr0161378
FBtr0168201	Reg*Tmp	BC	15	BC	25	0.312	0.05607	73	5.56	<.0001	0.312004	4.10876e-07	4.40704e-05		FBgn0133422	FBtr0161383
FBtr0171085	Reg*Tmp	BC	15	BC	25	-0.4559	0.08198	73	-5.56	<.0001	-0.455945	4.15688e-07	4.44947e-05		FBgn0133423	FBtr0161384
FBtr0169625	Reg*Tmp	BC	15	BC	25	1.0529	0.1911	73	5.51	<.0001	1.05293	5.12025e-07	5.29106e-05		FBgn0133424	FBtr0161385
FBtr0175220	Reg*Tmp	BC	15	BC	25	-0.3674	0.06676	73	-5.5	<.0001	-0.367422	5.2543e-07	5.4042e-05		FBgn0133428	FBtr0161389
FBtr0172473	Reg*Tmp	BC	15	BC	25	0.6229	0.1132	73	5.5	<.0001	0.622883	5.2726e-07	5.42039e-05		FBgn0133442	FBtr0161403
FBtr0171603	Reg*Tmp	BC	15	BC	25	0.5834	0.1061	73	5.5	<.0001	0.583449	5.36e-07	5.49326e-05		FBgn0133447	FBtr0161408
FBtr0162033	Reg*Tmp	BC	15	BC	25	-0.7503	0.1368	73	-5.48	<.0001	-0.750263	5.71674e-07	5.79899e-05		FBgn0133456	FBtr0161417
FBtr0162730	Reg*Tmp	BC	15	BC	25	0.6368	0.1164	73	5.47	<.0001	0.63676	5.95478e-07	5.99763e-05		FBgn0133457	FBtr0161418
FBtr0161146	Reg*Tmp	BC	15	BC	25	0.5496	0.1004	73	5.47	<.0001	0.549602	5.95657e-07	5.99908e-05		FBgn0133467	FBtr0161428
FBtr0168479	Reg*Tmp	BC	15	BC	25	0.7021	0.1288	73	5.45	<.0001	0.702119	6.4643e-07	6.42176e-05		FBgn0133470	FBtr0161431
FBtr0168828	Reg*Tmp	BC	15	BC	25	-0.2762	0.05078	73	-5.44	<.0001	-0.276171	6.81377e-07	6.70599e-05		FBgn0133471	FBtr0161432
FBtr0167329	Reg*Tmp	BC	15	BC	25	0.2387	0.04419	73	5.4	<.0001	0.238699	7.884e-07	7.57029e-05		FBgn0133476	FBtr0161437
FBtr0169202	Reg*Tmp	BC	15	BC	25	-0.598	0.1109	73	-5.39	<.0001	-0.598034	8.16965e-07	7.79668e-05		FBgn0133478	FBtr0161439
FBtr0163281	Reg*Tmp	BC	15	BC	25	0.4984	0.09283	73	5.37	<.0001	0.498353	8.99974e-07	8.44643e-05		FBgn0133480	FBtr0161441
FBtr0163475	Reg*Tmp	BC	15	BC	25	0.4294	0.07999	73	5.37	<.0001	0.429384	9.03355e-07	8.47272e-05		FBgn0133513	FBtr0161475
FBtr0165902	Reg*Tmp	BC	15	BC	25	0.4862	0.09103	73	5.34	<.0001	0.486247	1.0018e-06	9.23484e-05		FBgn0133521	FBtr0161483
FBtr0160824	Reg*Tmp	BC	15	BC	25	0.4045	0.07576	73	5.34	<.0001	0.404501	1.01185e-06	9.30979e-05		FBgn0133524	FBtr0161486
FBtr0168419	Reg*Tmp	BC	15	BC	25	-0.5011	0.09392	73	-5.34	<.0001	-0.501138	1.02624e-06	9.42022e-05		FBgn0133527	FBtr0161489
FBtr0164358	Reg*Tmp	BC	15	BC	25	0.4225	0.07945	73	5.32	<.0001	0.422452	1.10465e-06	0.000100143		FBgn0133528	FBtr0161490
FBtr0165588	Reg*Tmp	BC	15	BC	25	0.3998	0.07541	73	5.3	<.0001	0.399774	1.17602e-06	0.000105511		FBgn0133536	FBtr0161498
FBtr0173069	Reg*Tmp	BC	15	BC	25	0.7901	0.1499	73	5.27	<.0001	0.790054	1.32562e-06	0.000116432		FBgn0133538	FBtr0161500
FBtr0174557	Reg*Tmp	BC	15	BC	25	0.3734	0.07084	73	5.27	<.0001	0.373364	1.32762e-06	0.000116572		FBgn0133539	FBtr0161501
FBtr0170007	Reg*Tmp	BC	15	BC	25	0.6706	0.1278	73	5.25	<.0001	0.670649	1.4458e-06	0.000125021		FBgn0133540	FBtr0161502
FBtr0168484	Reg*Tmp	BC	15	BC	25	0.6405	0.1221	73	5.24	<.0001	0.640508	1.47429e-06	0.000127038		FBgn0133541	FBtr0161503
FBtr0171144	Reg*Tmp	BC	15	BC	25	-0.1844	0.03523	73	-5.23	<.0001	-0.184389	1.53543e-06	0.000131366		FBgn0133553	FBtr0161515
FBtr0163242	Reg*Tmp	BC	15	BC	25	-0.2399	0.04586	73	-5.23	<.0001	-0.239943	1.54462e-06	0.000131987		FBgn0133554	FBtr0161516
FBtr0165224	Reg*Tmp	BC	15	BC	25	-0.3609	0.06907	73	-5.23	<.0001	-0.360896	1.58659e-06	0.000134879		FBgn0133555	FBtr0161517
FBtr0167595	Reg*Tmp	BC	15	BC	25	-0.2136	0.04109	73	-5.2	<.0001	-0.213634	1.75703e-06	0.000146419		FBgn0133560	FBtr0161522
FBtr0161711	Reg*Tmp	BC	15	BC	25	0.4853	0.09355	73	5.19	<.0001	0.485314	1.83824e-06	0.000151919		FBgn0133561	FBtr0161523
FBtr0164659	Reg*Tmp	BC	15	BC	25	0.7034	0.1357	73	5.18	<.0001	0.703405	1.8606e-06	0.000153434		FBgn0133565	FBtr0161527
FBtr0163794	Reg*Tmp	BC	15	BC	25	0.5913	0.1143	73	5.17	<.0001	0.591302	1.95872e-06	0.000160017		FBgn0133566	FBtr0161528
FBtr0167637	Reg*Tmp	BC	15	BC	25	-0.6226	0.1204	73	-5.17	<.0001	-0.622624	1.96031e-06	0.000160122		FBgn0133577	FBtr0161539
FBtr0161556	Reg*Tmp	BC	15	BC	25	0.297	0.05754	73	5.16	<.0001	0.296997	2.0383e-06	0.000165321		FBgn0133580	FBtr0161542
FBtr0173464	Reg*Tmp	BC	15	BC	25	-0.2058	0.03989	73	-5.16	<.0001	-0.205767	2.06431e-06	0.00016708		FBgn0133596	FBtr0161558
FBtr0166698	Reg*Tmp	BC	15	BC	25	0.7501	0.1455	73	5.16	<.0001	0.75008	2.0775e-06	0.000167933		FBgn0133599	FBtr0161561
FBtr0166999	Reg*Tmp	BC	15	BC	25	0.4373	0.08482	73	5.16	<.0001	0.437291	2.08315e-06	0.000168305		FBgn0133603	FBtr0161565
FBtr0174649	Reg*Tmp	BC	15	BC	25	-0.3049	0.05916	73	-5.15	<.0001	-0.304929	2.09409e-06	0.000169032		FBgn0133604	FBtr0161566
FBtr0166574	Reg*Tmp	BC	15	BC	25	-0.3072	0.0596	73	-5.15	<.0001	-0.307163	2.09978e-06	0.000169406		FBgn0133607	FBtr0161569
FBtr0162770	Reg*Tmp	BC	15	BC	25	0.4634	0.08996	73	5.15	<.0001	0.463429	2.11772e-06	0.000170601		FBgn0133613	FBtr0161575
FBtr0174986	Reg*Tmp	BC	15	BC	25	1.6808	0.3265	73	5.15	<.0001	1.68082	2.14185e-06	0.000172229		FBgn0133614	FBtr0161576
FBtr0161675	Reg*Tmp	BC	15	BC	25	1.2321	0.24	73	5.13	<.0001	1.23211	2.27256e-06	0.000180766		FBgn0133615	FBtr0161577
FBtr0164146	Reg*Tmp	BC	15	BC	25	0.1701	0.03319	73	5.13	<.0001	0.170126	2.34088e-06	0.000185205		FBgn0133616	FBtr0161578
FBtr0168853	Reg*Tmp	BC	15	BC	25	0.5734	0.1121	73	5.11	<.0001	0.573376	2.45577e-06	0.000192452		FBgn0133617	FBtr0161579
FBtr0171061	Reg*Tmp	BC	15	BC	25	0.4626	0.09064	73	5.1	<.0001	0.462629	2.54847e-06	0.000198317		FBgn0133638	FBtr0161600
FBtr0163061	Reg*Tmp	BC	15	BC	25	0.2894	0.05689	73	5.09	<.0001	0.289413	2.71904e-06	0.000209064		FBgn0133642	FBtr0161604
FBtr0174790	Reg*Tmp	BC	15	BC	25	0.3904	0.0772	73	5.06	<.0001	0.390382	3.05937e-06	0.000230332		FBgn0133648	FBtr0161610
FBtr0168509	Reg*Tmp	BC	15	BC	25	-0.6291	0.1246	73	-5.05	<.0001	-0.629122	3.14321e-06	0.000235456		FBgn0133649	FBtr0161611
FBtr0167896	Reg*Tmp	BC	15	BC	25	0.4494	0.08916	73	5.04	<.0001	0.44939	3.26354e-06	0.000242823		FBgn0133652	FBtr0161614
FBtr0167726	Reg*Tmp	BC	15	BC	25	0.4959	0.09846	73	5.04	<.0001	0.495904	3.30833e-06	0.000245484		FBgn0133657	FBtr0161619
FBtr0163678	Reg*Tmp	BC	15	BC	25	-0.2823	0.05642	73	-5	<.0001	-0.282324	3.75179e-06	0.00027195		FBgn0133661	FBtr0161623
FBtr0168199	Reg*Tmp	BC	15	BC	25	0.3055	0.06123	73	4.99	<.0001	0.305517	3.96992e-06	0.000284752		FBgn0133665	FBtr0161627
FBtr0164631	Reg*Tmp	BC	15	BC	25	-0.2822	0.05657	73	-4.99	<.0001	-0.282193	3.99393e-06	0.000286228		FBgn0133673	FBtr0161635
FBtr0168269	Reg*Tmp	BC	15	BC	25	0.3942	0.07967	73	4.95	<.0001	0.394182	4.66969e-06	0.000325041		FBgn0133674	FBtr0161636
FBtr0167067	Reg*Tmp	BC	15	BC	25	0.5161	0.1043	73	4.95	<.0001	0.516051	4.68856e-06	0.000326086		FBgn0133677	FBtr0161639
FBtr0170093	Reg*Tmp	BC	15	BC	25	-0.4943	0.09995	73	-4.95	<.0001	-0.494284	4.70439e-06	0.000326998		FBgn0133678	FBtr0161640
FBtr0166467	Reg*Tmp	BC	15	BC	25	0.3298	0.06677	73	4.94	<.0001	0.329756	4.83642e-06	0.000334512		FBgn0133694	FBtr0161656
FBtr0171248	Reg*Tmp	BC	15	BC	25	0.4002	0.08117	73	4.93	<.0001	0.400199	4.991e-06	0.00034309		FBgn0133696	FBtr0161658
FBtr0171948	Reg*Tmp	BC	15	BC	25	-0.4347	0.08821	73	-4.93	<.0001	-0.434651	5.04702e-06	0.000346205		FBgn0133701	FBtr0161663
FBtr0172753	Reg*Tmp	BC	15	BC	25	0.4105	0.08341	73	4.92	<.0001	0.410534	5.14873e-06	0.000351783		FBgn0133704	FBtr0161666
FBtr0169166	Reg*Tmp	BC	15	BC	25	-0.2724	0.05541	73	-4.92	<.0001	-0.272424	5.25779e-06	0.000357834		FBgn0133713	FBtr0161675
FBtr0168213	Reg*Tmp	BC	15	BC	25	0.5095	0.1037	73	4.91	<.0001	0.509548	5.29412e-06	0.000359852		FBgn0133728	FBtr0161690
FBtr0163675	Reg*Tmp	BC	15	BC	25	-0.2066	0.04224	73	-4.89	<.0001	-0.206608	5.80068e-06	0.000387475		FBgn0133731	FBtr0161693
FBtr0174510	Reg*Tmp	BC	15	BC	25	0.6163	0.1261	73	4.89	<.0001	0.616298	5.86264e-06	0.000390723		FBgn0133739	FBtr0161701
FBtr0165758	Reg*Tmp	BC	15	BC	25	0.6177	0.1267	73	4.87	<.0001	0.617663	6.17918e-06	0.000407636		FBgn0133741	FBtr0161703
FBtr0170643	Reg*Tmp	BC	15	BC	25	-0.4454	0.09146	73	-4.87	<.0001	-0.445444	6.27312e-06	0.000412689		FBgn0133747	FBtr0161709
FBtr0171672	Reg*Tmp	BC	15	BC	25	0.3165	0.06501	73	4.87	<.0001	0.316524	6.30591e-06	0.000414438		FBgn0133749	FBtr0161711
FBtr0169795	Reg*Tmp	BC	15	BC	25	0.4123	0.0849	73	4.86	<.0001	0.412327	6.60603e-06	0.000430437		FBgn0133758	FBtr0161720
FBtr0167203	Reg*Tmp	BC	15	BC	25	0.1976	0.04081	73	4.84	<.0001	0.197602	6.99143e-06	0.000450592		FBgn0133769	FBtr0161731
FBtr0168865	Reg*Tmp	BC	15	BC	25	0.3846	0.07943	73	4.84	<.0001	0.384556	7.00738e-06	0.000451424		FBgn0133770	FBtr0161732
FBtr0170506	Reg*Tmp	BC	15	BC	25	-0.1485	0.03067	73	-4.84	<.0001	-0.148469	7.03799e-06	0.000452959		FBgn0133772	FBtr0161734
FBtr0171994	Reg*Tmp	BC	15	BC	25	0.4867	0.1009	73	4.82	<.0001	0.486687	7.50206e-06	0.000477198		FBgn0133774	FBtr0161736
FBtr0164302	Reg*Tmp	BC	15	BC	25	0.367	0.07612	73	4.82	<.0001	0.367048	7.54546e-06	0.000479437		FBgn0133781	FBtr0161743
FBtr0161566	Reg*Tmp	BC	15	BC	25	-0.2418	0.05043	73	-4.8	<.0001	-0.241839	8.34333e-06	0.000519734		FBgn0133784	FBtr0161746
FBtr0172054	Reg*Tmp	BC	15	BC	25	0.2007	0.04202	73	4.78	<.0001	0.200687	8.99899e-06	0.000552276		FBgn0133792	FBtr0161754
FBtr0164250	Reg*Tmp	BC	15	BC	25	0.5204	0.1092	73	4.77	<.0001	0.520449	9.35525e-06	0.000569611		FBgn0133793	FBtr0161755
FBtr0172854	Reg*Tmp	BC	15	BC	25	0.4571	0.0963	73	4.75	<.0001	0.45707	1.0045e-05	0.000603107		FBgn0133796	FBtr0161758
FBtr0175438	Reg*Tmp	BC	15	BC	25	0.3997	0.08436	73	4.74	<.0001	0.399729	1.0344e-05	0.000617426		FBgn0133797	FBtr0161759
FBtr0164811	Reg*Tmp	BC	15	BC	25	0.3622	0.07666	73	4.73	<.0001	0.362231	1.08688e-05	0.000642351		FBgn0133809	FBtr0161771
FBtr0171259	Reg*Tmp	BC	15	BC	25	-0.1656	0.03512	73	-4.71	<.0001	-0.165561	1.13277e-05	0.000663696		FBgn0133815	FBtr0161777
FBtr0164486	Reg*Tmp	BC	15	BC	25	0.242	0.05134	73	4.71	<.0001	0.242019	1.1358e-05	0.000665083		FBgn0133820	FBtr0161782
FBtr0170324	Reg*Tmp	BC	15	BC	25	0.4295	0.09114	73	4.71	<.0001	0.429497	1.14178e-05	0.000667838		FBgn0133825	FBtr0161787
FBtr0169281	Reg*Tmp	BC	15	BC	25	0.2746	0.05833	73	4.71	<.0001	0.274638	1.15896e-05	0.000675731		FBgn0133831	FBtr0161793
FBtr0167543	Reg*Tmp	BC	15	BC	25	-0.3766	0.08002	73	-4.71	<.0001	-0.376611	1.16646e-05	0.000679233		FBgn0133832	FBtr0161794
FBtr0170545	Reg*Tmp	BC	15	BC	25	0.4285	0.09123	73	4.7	<.0001	0.428457	1.21282e-05	0.00070065		FBgn0133841	FBtr0161804
FBtr0172960	Reg*Tmp	BC	15	BC	25	0.7064	0.1505	73	4.69	<.0001	0.706435	1.22706e-05	0.000707321		FBgn0133847	FBtr0161810
FBtr0165891	Reg*Tmp	BC	15	BC	25	-0.4213	0.08984	73	-4.69	<.0001	-0.421341	1.24094e-05	0.000713659		FBgn0133856	FBtr0161819
FBtr0175171	Reg*Tmp	BC	15	BC	25	0.4885	0.1043	73	4.68	<.0001	0.488453	1.27971e-05	0.000731535		FBgn0133861	FBtr0161824
FBtr0168803	Reg*Tmp	BC	15	BC	25	0.4654	0.09964	73	4.67	<.0001	0.465379	1.33629e-05	0.000757097		FBgn0133868	FBtr0161831
FBtr0162217	Reg*Tmp	BC	15	BC	25	0.3924	0.08416	73	4.66	<.0001	0.392448	1.37453e-05	0.000774272		FBgn0133869	FBtr0161833
FBtr0161575	Reg*Tmp	BC	15	BC	25	0.4171	0.08964	73	4.65	<.0001	0.417098	1.4259e-05	0.000797212		FBgn0133870	FBtr0161834
FBtr0162144	Reg*Tmp	BC	15	BC	25	0.517	0.1116	73	4.63	<.0001	0.517036	1.53954e-05	0.000847141		FBgn0133874	FBtr0161838
FBtr0172168	Reg*Tmp	BC	15	BC	25	-0.2952	0.06384	73	-4.62	<.0001	-0.29522	1.58898e-05	0.000868955		FBgn0133875	FBtr0161839
FBtr0174146	Reg*Tmp	BC	15	BC	25	0.4094	0.0886	73	4.62	<.0001	0.409376	1.60994e-05	0.000878182		FBgn0133886	FBtr0161850
FBtr0161522	Reg*Tmp	BC	15	BC	25	0.6061	0.1312	73	4.62	<.0001	0.606079	1.62626e-05	0.000885085		FBgn0133887	FBtr0161851
FBtr0171888	Reg*Tmp	BC	15	BC	25	-0.3161	0.06849	73	-4.61	<.0001	-0.316087	1.64475e-05	0.000892739		FBgn0133888	FBtr0161852
FBtr0172734	Reg*Tmp	BC	15	BC	25	-0.6475	0.1411	73	-4.59	<.0001	-0.647544	1.81271e-05	0.000965055		FBgn0133902	FBtr0161866
FBtr0174768	Reg*Tmp	BC	15	BC	25	0.3492	0.07618	73	4.58	<.0001	0.349175	1.84552e-05	0.000978793		FBgn0133903	FBtr0161867
FBtr0167498	Reg*Tmp	BC	15	BC	25	0.4836	0.1056	73	4.58	<.0001	0.483571	1.86705e-05	0.000987988		FBgn0133921	FBtr0161885
FBtr0174512	Reg*Tmp	BC	15	BC	25	0.481	0.1051	73	4.58	<.0001	0.481034	1.88647e-05	0.000996107		FBgn0133931	FBtr0161895
FBtr0166669	Reg*Tmp	BC	15	BC	25	0.6537	0.1429	73	4.57	<.0001	0.653658	1.90772e-05	0.00100492		FBgn0133935	FBtr0161899
FBtr0169714	Reg*Tmp	BC	15	BC	25	-0.3968	0.08687	73	-4.57	<.0001	-0.396826	1.95735e-05	0.00102564		FBgn0133946	FBtr0161910
FBtr0167432	Reg*Tmp	BC	15	BC	25	0.2887	0.06335	73	4.56	<.0001	0.288728	2.03406e-05	0.00105732		FBgn0133952	FBtr0161916
FBtr0173745	Reg*Tmp	BC	15	BC	25	0.4091	0.08976	73	4.56	<.0001	0.409072	2.03473e-05	0.00105759		FBgn0133955	FBtr0161919
FBtr0167729	Reg*Tmp	BC	15	BC	25	0.354	0.07769	73	4.56	<.0001	0.353954	2.04394e-05	0.00106146		FBgn0133958	FBtr0161922
FBtr0169971	Reg*Tmp	BC	15	BC	25	-0.3184	0.07043	73	-4.52	<.0001	-0.318377	2.33263e-05	0.00117825		FBgn0133964	FBtr0161928
FBtr0166168	Reg*Tmp	BC	15	BC	25	0.388	0.08588	73	4.52	<.0001	0.388019	2.35255e-05	0.00118631		FBgn0133972	FBtr0161936
FBtr0165976	Reg*Tmp	BC	15	BC	25	0.4845	0.1073	73	4.51	<.0001	0.484456	2.39793e-05	0.00120411		FBgn0133984	FBtr0161948
FBtr0161017	Reg*Tmp	BC	15	BC	25	0.3457	0.07668	73	4.51	<.0001	0.345677	2.4397e-05	0.00122073		FBgn0134004	FBtr0161968
FBtr0171106	Reg*Tmp	BC	15	BC	25	0.2168	0.04811	73	4.51	<.0001	0.216824	2.4497e-05	0.00122454		FBgn0134030	FBtr0161994
FBtr0171195	Reg*Tmp	BC	15	BC	25	0.3509	0.0779	73	4.5	<.0001	0.350896	2.47439e-05	0.00123423		FBgn0134032	FBtr0161996
FBtr0174866	Reg*Tmp	BC	15	BC	25	-0.1855	0.04119	73	-4.5	<.0001	-0.185494	2.48465e-05	0.00123824		FBgn0134037	FBtr0162001
FBtr0167620	Reg*Tmp	BC	15	BC	25	0.4122	0.09165	73	4.5	<.0001	0.412176	2.54219e-05	0.00126095		FBgn0134044	FBtr0162008
FBtr0174892	Reg*Tmp	BC	15	BC	25	0.4876	0.1085	73	4.49	<.0001	0.487604	2.56535e-05	0.00126981		FBgn0134047	FBtr0162011
FBtr0172233	Reg*Tmp	BC	15	BC	25	-0.6758	0.1505	73	-4.49	<.0001	-0.675829	2.6077e-05	0.0012861		FBgn0134049	FBtr0162013
FBtr0171196	Reg*Tmp	BC	15	BC	25	0.3596	0.08022	73	4.48	<.0001	0.359642	2.67705e-05	0.00131301		FBgn0134052	FBtr0162016
FBtr0169386	Reg*Tmp	BC	15	BC	25	0.4455	0.09945	73	4.48	<.0001	0.445514	2.70965e-05	0.00132582		FBgn0134055	FBtr0162019
FBtr0174313	Reg*Tmp	BC	15	BC	25	0.284	0.06344	73	4.48	<.0001	0.284022	2.73888e-05	0.00133709		FBgn0134060	FBtr0162024
FBtr0166946	Reg*Tmp	BC	15	BC	25	0.3725	0.08323	73	4.48	<.0001	0.372471	2.75541e-05	0.00134351		FBgn0134065	FBtr0162029
FBtr0161126	Reg*Tmp	BC	15	BC	25	0.4061	0.09075	73	4.48	<.0001	0.406135	2.75613e-05	0.00134379		FBgn0134066	FBtr0162030
FBtr0168569	Reg*Tmp	BC	15	BC	25	-0.4498	0.1013	73	-4.44	<.0001	-0.449798	3.1107e-05	0.00147844		FBgn0134067	FBtr0162031
FBtr0167105	Reg*Tmp	BC	15	BC	25	0.5039	0.1136	73	4.44	<.0001	0.503874	3.16433e-05	0.00149842		FBgn0134068	FBtr0162032
FBtr0160918	Reg*Tmp	BC	15	BC	25	0.2193	0.04944	73	4.44	<.0001	0.219349	3.16794e-05	0.00149977		FBgn0134069	FBtr0162033
FBtr0173878	Reg*Tmp	BC	15	BC	25	0.4643	0.1049	73	4.43	<.0001	0.464331	3.27017e-05	0.00153732		FBgn0134079	FBtr0162043
FBtr0172112	Reg*Tmp	BC	15	BC	25	0.6082	0.1374	73	4.43	<.0001	0.608214	3.27604e-05	0.00153934		FBgn0134087	FBtr0162051
FBtr0169449	Reg*Tmp	BC	15	BC	25	0.4375	0.09895	73	4.42	<.0001	0.437517	3.35458e-05	0.00156847		FBgn0134088	FBtr0162052
FBtr0172659	Reg*Tmp	BC	15	BC	25	0.3808	0.08615	73	4.42	<.0001	0.380845	3.3653e-05	0.00157263		FBgn0134095	FBtr0162059
FBtr0166140	Reg*Tmp	BC	15	BC	25	0.3809	0.08637	73	4.41	<.0001	0.38092	3.49103e-05	0.00161826		FBgn0134097	FBtr0162061
FBtr0165187	Reg*Tmp	BC	15	BC	25	-0.4197	0.09517	73	-4.41	<.0001	-0.419704	3.49545e-05	0.00161987		FBgn0134099	FBtr0162063
FBtr0174205	Reg*Tmp	BC	15	BC	25	0.6861	0.1558	73	4.4	<.0001	0.686092	3.5666e-05	0.00164576		FBgn0134117	FBtr0162081
FBtr0171321	Reg*Tmp	BC	15	BC	25	0.3226	0.07328	73	4.4	<.0001	0.322643	3.5919e-05	0.00165487		FBgn0134133	FBtr0162097
FBtr0169116	Reg*Tmp	BC	15	BC	25	0.5377	0.1224	73	4.39	<.0001	0.537734	3.71967e-05	0.00170106		FBgn0134137	FBtr0162101
FBtr0163407	Reg*Tmp	BC	15	BC	25	0.4959	0.1129	73	4.39	<.0001	0.495863	3.73989e-05	0.00170811		FBgn0134144	FBtr0162108
FBtr0166738	Reg*Tmp	BC	15	BC	25	0.3942	0.08977	73	4.39	<.0001	0.394214	3.74114e-05	0.00170848		FBgn0134145	FBtr0162109
FBtr0173817	Reg*Tmp	BC	15	BC	25	0.3398	0.07744	73	4.39	<.0001	0.339759	3.79814e-05	0.00172894		FBgn0134168	FBtr0162132
FBtr0163563	Reg*Tmp	BC	15	BC	25	0.5021	0.1145	73	4.39	<.0001	0.502139	3.81662e-05	0.00173528		FBgn0134172	FBtr0162136
FBtr0161265	Reg*Tmp	BC	15	BC	25	0.9278	0.2125	73	4.37	<.0001	0.927754	4.10551e-05	0.0018368		FBgn0134174	FBtr0162138
FBtr0169432	Reg*Tmp	BC	15	BC	25	0.3838	0.08791	73	4.37	<.0001	0.383763	4.11419e-05	0.00183979		FBgn0134176	FBtr0162140
FBtr0175433	Reg*Tmp	BC	15	BC	25	0.6895	0.158	73	4.36	<.0001	0.68953	4.14541e-05	0.00185061		FBgn0134178	FBtr0162142
FBtr0169220	Reg*Tmp	BC	15	BC	25	0.5692	0.1305	73	4.36	<.0001	0.569151	4.17087e-05	0.00185951		FBgn0134179	FBtr0162143
FBtr0167705	Reg*Tmp	BC	15	BC	25	-0.2916	0.067	73	-4.35	<.0001	-0.291561	4.32062e-05	0.00191172		FBgn0134180	FBtr0162144
FBtr0167927	Reg*Tmp	BC	15	BC	25	0.291	0.06708	73	4.34	<.0001	0.290976	4.55047e-05	0.00198996		FBgn0134186	FBtr0162150
FBtr0169430	Reg*Tmp	BC	15	BC	25	0.317	0.07324	73	4.33	<.0001	0.317048	4.69292e-05	0.00203796		FBgn0134187	FBtr0162151
FBtr0169312	Reg*Tmp	BC	15	BC	25	0.4441	0.1027	73	4.33	<.0001	0.444146	4.74116e-05	0.0020549		FBgn0134191	FBtr0162155
FBtr0162697	Reg*Tmp	BC	15	BC	25	-0.2819	0.06517	73	-4.32	<.0001	-0.281861	4.76032e-05	0.00206137		FBgn0134196	FBtr0162160
FBtr0168511	Reg*Tmp	BC	15	BC	25	0.521	0.1209	73	4.31	<.0001	0.521015	5.02184e-05	0.00214855		FBgn0134204	FBtr0162168
FBtr0161969	Reg*Tmp	BC	15	BC	25	0.5762	0.1338	73	4.31	<.0001	0.576191	5.07353e-05	0.0021655		FBgn0134206	FBtr0162170
FBtr0166107	Reg*Tmp	BC	15	BC	25	-0.2931	0.06814	73	-4.3	<.0001	-0.293097	5.17735e-05	0.00219995		FBgn0134241	FBtr0162206
FBtr0170474	Reg*Tmp	BC	15	BC	25	0.3229	0.07512	73	4.3	<.0001	0.322876	5.23889e-05	0.00222039		FBgn0134245	FBtr0162210
FBtr0163824	Reg*Tmp	BC	15	BC	25	0.2711	0.06307	73	4.3	<.0001	0.271067	5.24474e-05	0.00222212		FBgn0134246	FBtr0162211
FBtr0164227	Reg*Tmp	BC	15	BC	25	0.5026	0.117	73	4.3	<.0001	0.502557	5.3018e-05	0.00224128		FBgn0134247	FBtr0162212
FBtr0175098	Reg*Tmp	BC	15	BC	25	0.3862	0.08994	73	4.29	<.0001	0.386154	5.33223e-05	0.00225107		FBgn0134252	FBtr0162217
FBtr0161141	Reg*Tmp	BC	15	BC	25	-0.2344	0.0546	73	-4.29	<.0001	-0.234384	5.34185e-05	0.00225429		FBgn0134253	FBtr0162218
FBtr0165291	Reg*Tmp	BC	15	BC	25	-0.2011	0.04687	73	-4.29	<.0001	-0.201113	5.3742e-05	0.00226486		FBgn0134263	FBtr0162228
FBtr0164226	Reg*Tmp	BC	15	BC	25	0.4005	0.09355	73	4.28	<.0001	0.400471	5.5751e-05	0.00233055		FBgn0134282	FBtr0162247
FBtr0171986	Reg*Tmp	BC	15	BC	25	0.1796	0.04206	73	4.27	<.0001	0.179641	5.76903e-05	0.00239225		FBgn0134284	FBtr0162249
FBtr0171064	Reg*Tmp	BC	15	BC	25	-0.4907	0.1152	73	-4.26	<.0001	-0.490668	6.00563e-05	0.00246687		FBgn0134287	FBtr0162252
FBtr0162374	Reg*Tmp	BC	15	BC	25	0.2016	0.04736	73	4.26	<.0001	0.201569	6.09825e-05	0.00249575		FBgn0134291	FBtr0162256
FBtr0164413	Reg*Tmp	BC	15	BC	25	-0.1975	0.04652	73	-4.25	<.0001	-0.197524	6.3204e-05	0.00256526		FBgn0134292	FBtr0162257
FBtr0169783	Reg*Tmp	BC	15	BC	25	0.5319	0.1254	73	4.24	<.0001	0.531936	6.45048e-05	0.00260563		FBgn0134297	FBtr0162262
FBtr0175041	Reg*Tmp	BC	15	BC	25	0.3959	0.09338	73	4.24	<.0001	0.395917	6.46368e-05	0.00260968		FBgn0134300	FBtr0162265
FBtr0161486	Reg*Tmp	BC	15	BC	25	0.539	0.1272	73	4.24	<.0001	0.538983	6.51803e-05	0.00262714		FBgn0134302	FBtr0162267
FBtr0175033	Reg*Tmp	BC	15	BC	25	-0.2349	0.05551	73	-4.23	<.0001	-0.234864	6.67537e-05	0.00267573		FBgn0134304	FBtr0162269
FBtr0166323	Reg*Tmp	BC	15	BC	25	0.1611	0.03807	73	4.23	<.0001	0.16108	6.67715e-05	0.00267625		FBgn0134312	FBtr0162277
FBtr0166096	Reg*Tmp	BC	15	BC	25	0.5547	0.1311	73	4.23	<.0001	0.554673	6.6974e-05	0.00268222		FBgn0134317	FBtr0162282
FBtr0169536	Reg*Tmp	BC	15	BC	25	0.3718	0.088	73	4.23	<.0001	0.37181	6.81058e-05	0.00271667		FBgn0134331	FBtr0162296
FBtr0170921	Reg*Tmp	BC	15	BC	25	0.3426	0.08113	73	4.22	<.0001	0.342646	6.8478e-05	0.00272826		FBgn0134333	FBtr0162298
FBtr0173389	Reg*Tmp	BC	15	BC	25	0.4064	0.09626	73	4.22	<.0001	0.406363	6.90161e-05	0.00274483		FBgn0134334	FBtr0162299
FBtr0170682	Reg*Tmp	BC	15	BC	25	0.1976	0.04685	73	4.22	<.0001	0.197609	6.98402e-05	0.00277042		FBgn0134339	FBtr0162304
FBtr0169810	Reg*Tmp	BC	15	BC	25	-0.2984	0.07076	73	-4.22	<.0001	-0.298442	6.98976e-05	0.00277202		FBgn0134352	FBtr0162317
FBtr0162143	Reg*Tmp	BC	15	BC	25	0.386	0.09158	73	4.21	<.0001	0.386023	7.06137e-05	0.0027936		FBgn0134364	FBtr0162329
FBtr0169653	Reg*Tmp	BC	15	BC	25	0.1747	0.04149	73	4.21	<.0001	0.174741	7.13579e-05	0.00281642		FBgn0134378	FBtr0162343
FBtr0168481	Reg*Tmp	BC	15	BC	25	0.5174	0.123	73	4.21	<.0001	0.517416	7.23986e-05	0.00284788		FBgn0134384	FBtr0162349
FBtr0174475	Reg*Tmp	BC	15	BC	25	-0.2465	0.05864	73	-4.2	<.0001	-0.246533	7.33453e-05	0.00287613		FBgn0134387	FBtr0162352
FBtr0161565	Reg*Tmp	BC	15	BC	25	-0.2965	0.07056	73	-4.2	<.0001	-0.296524	7.37852e-05	0.00288961		FBgn0134406	FBtr0162371
FBtr0164871	Reg*Tmp	BC	15	BC	25	0.2994	0.07135	73	4.2	<.0001	0.299374	7.55953e-05	0.00294417		FBgn0134408	FBtr0162373
FBtr0171043	Reg*Tmp	BC	15	BC	25	0.4248	0.1015	73	4.18	<.0001	0.424823	7.87998e-05	0.003041		FBgn0134409	FBtr0162374
FBtr0162887	Reg*Tmp	BC	15	BC	25	0.3593	0.08588	73	4.18	<.0001	0.359328	7.88156e-05	0.0030414		FBgn0134414	FBtr0162379
FBtr0173290	Reg*Tmp	BC	15	BC	25	-0.3812	0.09115	73	-4.18	<.0001	-0.381191	7.94002e-05	0.00305936		FBgn0134424	FBtr0162390
FBtr0165637	Reg*Tmp	BC	15	BC	25	0.4445	0.1065	73	4.17	<.0001	0.44455	8.2066e-05	0.00313854		FBgn0134427	FBtr0162393
FBtr0172724	Reg*Tmp	BC	15	BC	25	0.4866	0.1167	73	4.17	<.0001	0.486555	8.26091e-05	0.00315444		FBgn0134435	FBtr0162401
FBtr0164438	Reg*Tmp	BC	15	BC	25	0.2977	0.0715	73	4.16	<.0001	0.297737	8.44717e-05	0.00320814		FBgn0134437	FBtr0162403
FBtr0166935	Reg*Tmp	BC	15	BC	25	0.4029	0.09677	73	4.16	<.0001	0.402869	8.48492e-05	0.00321905		FBgn0134438	FBtr0162404
FBtr0163012	Reg*Tmp	BC	15	BC	25	0.4171	0.1004	73	4.16	<.0001	0.417101	8.71493e-05	0.00328641		FBgn0134439	FBtr0162405
FBtr0162636	Reg*Tmp	BC	15	BC	25	0.3542	0.08533	73	4.15	<.0001	0.354153	8.88385e-05	0.00333465		FBgn0134440	FBtr0162406
FBtr0173806	Reg*Tmp	BC	15	BC	25	-0.1741	0.04203	73	-4.14	<.0001	-0.174144	9.08812e-05	0.0033934		FBgn0134441	FBtr0162407
FBtr0169544	Reg*Tmp	BC	15	BC	25	0.3442	0.08309	73	4.14	<.0001	0.344158	9.14487e-05	0.0034093		FBgn0134445	FBtr0162411
FBtr0174222	Reg*Tmp	BC	15	BC	25	0.3732	0.09029	73	4.13	<.0001	0.373225	9.42158e-05	0.00348858		FBgn0134456	FBtr0162422
FBtr0174283	Reg*Tmp	BC	15	BC	25	-0.5079	0.123	73	-4.13	<.0001	-0.507941	9.60044e-05	0.00353854		FBgn0134459	FBtr0162425
FBtr0169534	Reg*Tmp	BC	15	BC	25	0.5277	0.128	73	4.12	<.0001	0.527684	9.82975e-05	0.00360286		FBgn0134471	FBtr0162437
FBtr0167706	Reg*Tmp	BC	15	BC	25	-0.2284	0.05562	73	-4.11	0.0001	-0.228435	0.000103293	0.00374266		FBgn0134472	FBtr0162438
FBtr0163092	Reg*Tmp	BC	15	BC	25	-0.1555	0.03787	73	-4.11	0.0001	-0.155529	0.000103386	0.00374506		FBgn0134473	FBtr0162439
FBtr0173738	Reg*Tmp	BC	15	BC	25	0.5008	0.122	73	4.1	0.0001	0.50079	0.000104273	0.00376951		FBgn0134481	FBtr0162447
FBtr0171834	Reg*Tmp	BC	15	BC	25	0.3512	0.08559	73	4.1	0.0001	0.351248	0.000104509	0.00377567		FBgn0134485	FBtr0162451
FBtr0175579	Reg*Tmp	BC	15	BC	25	-0.4972	0.1213	73	-4.1	0.0001	-0.497191	0.00010616	0.00382151		FBgn0134498	FBtr0162464
FBtr0166164	Reg*Tmp	BC	15	BC	25	0.4825	0.118	73	4.09	0.0001	0.482513	0.000110446	0.00393882		FBgn0134500	FBtr0162466
FBtr0174582	Reg*Tmp	BC	15	BC	25	-0.2711	0.06636	73	-4.09	0.0001	-0.271147	0.000111404	0.00396505		FBgn0134501	FBtr0162467
FBtr0163680	Reg*Tmp	BC	15	BC	25	0.434	0.1064	73	4.08	0.0001	0.433957	0.000114319	0.00404405		FBgn0134513	FBtr0162479
FBtr0169934	Reg*Tmp	BC	15	BC	25	0.4691	0.1151	73	4.08	0.0001	0.469091	0.000115451	0.00407409		FBgn0134514	FBtr0162480
FBtr0175491	Reg*Tmp	BC	15	BC	25	0.2392	0.0587	73	4.07	0.0001	0.239176	0.000115916	0.0040865		FBgn0134519	FBtr0162485
FBtr0167081	Reg*Tmp	BC	15	BC	25	-0.5001	0.1229	73	-4.07	0.0001	-0.500135	0.000117695	0.00413483		FBgn0134528	FBtr0162494
FBtr0174934	Reg*Tmp	BC	15	BC	25	-0.155	0.03828	73	-4.05	0.0001	-0.154951	0.000127182	0.00438632		FBgn0134529	FBtr0162495
FBtr0169706	Reg*Tmp	BC	15	BC	25	0.242	0.05979	73	4.05	0.0001	0.242003	0.000127334	0.00438996		FBgn0134538	FBtr0162504
FBtr0161449	Reg*Tmp	BC	15	BC	25	0.6	0.1486	73	4.04	0.0001	0.599988	0.000131235	0.00449348		FBgn0134550	FBtr0162516
FBtr0164107	Reg*Tmp	BC	15	BC	25	-0.2452	0.06084	73	-4.03	0.0001	-0.245191	0.000135211	0.00459746		FBgn0134556	FBtr0162522
FBtr0173152	Reg*Tmp	BC	15	BC	25	0.3093	0.07687	73	4.02	0.0001	0.309298	0.000138379	0.00467979		FBgn0134558	FBtr0162524
FBtr0166798	Reg*Tmp	BC	15	BC	25	-0.1726	0.04292	73	-4.02	0.0001	-0.172586	0.000139573	0.00470953		FBgn0134561	FBtr0162527
FBtr0165980	Reg*Tmp	BC	15	BC	25	0.4925	0.1228	73	4.01	0.0001	0.492451	0.000145012	0.00484719		FBgn0134573	FBtr0162539
FBtr0171747	Reg*Tmp	BC	15	BC	25	0.2726	0.06801	73	4.01	0.0001	0.272643	0.000145569	0.004862		FBgn0134575	FBtr0162541
FBtr0175494	Reg*Tmp	BC	15	BC	25	0.2069	0.05163	73	4.01	0.0001	0.206869	0.000146602	0.00488841		FBgn0134578	FBtr0162544
FBtr0161437	Reg*Tmp	BC	15	BC	25	0.2753	0.06879	73	4	0.0001	0.275262	0.000149459	0.00496056		FBgn0134582	FBtr0162548
FBtr0161294	Reg*Tmp	BC	15	BC	25	0.3732	0.09346	73	3.99	0.0002	0.373167	0.000154019	0.00507471		FBgn0134588	FBtr0162554
FBtr0170320	Reg*Tmp	BC	15	BC	25	-0.3825	0.09583	73	-3.99	0.0002	-0.382475	0.000154836	0.00509609		FBgn0134589	FBtr0162555
FBtr0175572	Reg*Tmp	BC	15	BC	25	0.3645	0.09147	73	3.99	0.0002	0.364526	0.000158008	0.00517472		FBgn0134598	FBtr0162564
FBtr0161811	Reg*Tmp	BC	15	BC	25	0.336	0.08445	73	3.98	0.0002	0.335971	0.000161795	0.00526919		FBgn0134605	FBtr0162572
FBtr0164454	Reg*Tmp	BC	15	BC	25	-0.2969	0.07467	73	-3.98	0.0002	-0.296853	0.000163477	0.00530993		FBgn0134610	FBtr0162577
FBtr0166473	Reg*Tmp	BC	15	BC	25	0.3337	0.08403	73	3.97	0.0002	0.333693	0.000166011	0.00537188		FBgn0134611	FBtr0162578
FBtr0172470	Reg*Tmp	BC	15	BC	25	0.4869	0.1226	73	3.97	0.0002	0.486862	0.000166727	0.00538952		FBgn0134622	FBtr0162589
FBtr0170861	Reg*Tmp	BC	15	BC	25	0.5435	0.1369	73	3.97	0.0002	0.543472	0.000167473	0.00540749		FBgn0134630	FBtr0162597
FBtr0170054	Reg*Tmp	BC	15	BC	25	0.393	0.09913	73	3.96	0.0002	0.393048	0.00016949	0.00545772		FBgn0134632	FBtr0162599
FBtr0168604	Reg*Tmp	BC	15	BC	25	-0.1612	0.04077	73	-3.95	0.0002	-0.161206	0.000176112	0.00561881		FBgn0134633	FBtr0162600
FBtr0167284	Reg*Tmp	BC	15	BC	25	0.3969	0.1004	73	3.95	0.0002	0.396927	0.000176492	0.00562776		FBgn0134634	FBtr0162601
FBtr0175154	Reg*Tmp	BC	15	BC	25	0.3212	0.08128	73	3.95	0.0002	0.321184	0.000177602	0.00565448		FBgn0134635	FBtr0162602
FBtr0165695	Reg*Tmp	BC	15	BC	25	0.2854	0.07232	73	3.95	0.0002	0.285446	0.000180352	0.0057191		FBgn0134636	FBtr0162603
FBtr0171389	Reg*Tmp	BC	15	BC	25	0.1891	0.04793	73	3.94	0.0002	0.189054	0.000181942	0.0057576		FBgn0134645	FBtr0162612
FBtr0171044	Reg*Tmp	BC	15	BC	25	0.4336	0.1101	73	3.94	0.0002	0.433591	0.000185129	0.00583414		FBgn0134646	FBtr0162613
FBtr0166098	Reg*Tmp	BC	15	BC	25	-0.7513	0.1909	73	-3.94	0.0002	-0.7513	0.000187564	0.00589181		FBgn0134650	FBtr0162617
FBtr0163727	Reg*Tmp	BC	15	BC	25	0.2927	0.07443	73	3.93	0.0002	0.292733	0.000189043	0.00592572		FBgn0134658	FBtr0162625
FBtr0174698	Reg*Tmp	BC	15	BC	25	-0.4458	0.1134	73	-3.93	0.0002	-0.445848	0.000189525	0.00593677		FBgn0134662	FBtr0162629
FBtr0166898	Reg*Tmp	BC	15	BC	25	0.3384	0.08609	73	3.93	0.0002	0.338446	0.000190159	0.00595096		FBgn0134664	FBtr0162631
FBtr0175372	Reg*Tmp	BC	15	BC	25	-0.2165	0.05521	73	-3.92	0.0002	-0.216531	0.000196436	0.00609946		FBgn0134665	FBtr0162632
FBtr0173830	Reg*Tmp	BC	15	BC	25	0.3206	0.08177	73	3.92	0.0002	0.320622	0.000197269	0.0061183		FBgn0134673	FBtr0162640
FBtr0161693	Reg*Tmp	BC	15	BC	25	0.3392	0.08659	73	3.92	0.0002	0.339234	0.000199527	0.00617058		FBgn0134678	FBtr0162645
FBtr0169241	Reg*Tmp	BC	15	BC	25	0.4443	0.1136	73	3.91	0.0002	0.444254	0.000205239	0.00630279		FBgn0134687	FBtr0162654
FBtr0166713	Reg*Tmp	BC	15	BC	25	-0.4034	0.1032	73	-3.91	0.0002	-0.403436	0.000205819	0.00631628		FBgn0134688	FBtr0162655
FBtr0172573	Reg*Tmp	BC	15	BC	25	-0.4811	0.1231	73	-3.91	0.0002	-0.481074	0.000206822	0.00633919		FBgn0134689	FBtr0162656
FBtr0172417	Reg*Tmp	BC	15	BC	25	0.5029	0.1287	73	3.91	0.0002	0.502883	0.00020683	0.00633931		FBgn0134691	FBtr0162658
FBtr0167326	Reg*Tmp	BC	15	BC	25	-0.5383	0.1381	73	-3.9	0.0002	-0.538258	0.000213598	0.00649376		FBgn0134692	FBtr0162659
FBtr0160873	Reg*Tmp	BC	15	BC	25	-0.3188	0.08202	73	-3.89	0.0002	-0.318823	0.000221295	0.00666827		FBgn0134693	FBtr0162660
FBtr0164810	Reg*Tmp	BC	15	BC	25	0.3042	0.0783	73	3.89	0.0002	0.304221	0.000222567	0.006698		FBgn0134699	FBtr0162666
FBtr0169966	Reg*Tmp	BC	15	BC	25	0.2556	0.06585	73	3.88	0.0002	0.255611	0.000225279	0.00675916		FBgn0134701	FBtr0162668
FBtr0162978	Reg*Tmp	BC	15	BC	25	-0.5349	0.1378	73	-3.88	0.0002	-0.534898	0.000225955	0.00677358		FBgn0134715	FBtr0162683
FBtr0161946	Reg*Tmp	BC	15	BC	25	0.5173	0.1335	73	3.88	0.0002	0.517267	0.000229875	0.00686193		FBgn0134725	FBtr0162693
FBtr0168859	Reg*Tmp	BC	15	BC	25	-0.1817	0.04698	73	-3.87	0.0002	-0.181694	0.000236472	0.00701011		FBgn0134728	FBtr0162696
FBtr0172202	Reg*Tmp	BC	15	BC	25	-0.2605	0.06737	73	-3.87	0.0002	-0.260544	0.00023658	0.00701229		FBgn0134729	FBtr0162697
FBtr0174747	Reg*Tmp	BC	15	BC	25	0.3127	0.08089	73	3.87	0.0002	0.312686	0.000238031	0.00704423		FBgn0134731	FBtr0162699
FBtr0174340	Reg*Tmp	BC	15	BC	25	0.2545	0.06587	73	3.86	0.0002	0.254494	0.00023978	0.00708246		FBgn0134743	FBtr0162711
FBtr0163303	Reg*Tmp	BC	15	BC	25	0.2922	0.07571	73	3.86	0.0002	0.292193	0.000243161	0.00715782		FBgn0134744	FBtr0162712
FBtr0167290	Reg*Tmp	BC	15	BC	25	0.401	0.104	73	3.86	0.0002	0.401018	0.000244698	0.00719215		FBgn0134745	FBtr0162713
FBtr0164646	Reg*Tmp	BC	15	BC	25	0.5901	0.153	73	3.86	0.0002	0.590104	0.000246197	0.00722553		FBgn0134756	FBtr0162724
FBtr0172792	Reg*Tmp	BC	15	BC	25	0.4273	0.1109	73	3.85	0.0002	0.427326	0.000247664	0.00725726		FBgn0134760	FBtr0162728
FBtr0173246	Reg*Tmp	BC	15	BC	25	-0.1885	0.04896	73	-3.85	0.0003	-0.188487	0.000251495	0.00733948		FBgn0134763	FBtr0162731
FBtr0162272	Reg*Tmp	BC	15	BC	25	-0.3173	0.0826	73	-3.84	0.0003	-0.317266	0.000258851	0.007499		FBgn0134764	FBtr0162732
FBtr0169014	Reg*Tmp	BC	15	BC	25	-0.2962	0.07717	73	-3.84	0.0003	-0.296224	0.000260933	0.00754384		FBgn0134768	FBtr0162736
FBtr0170578	Reg*Tmp	BC	15	BC	25	0.2366	0.06169	73	3.84	0.0003	0.236616	0.000263678	0.00760425		FBgn0134771	FBtr0162739
FBtr0167707	Reg*Tmp	BC	15	BC	25	-0.2006	0.05246	73	-3.82	0.0003	-0.200643	0.000273415	0.00781191		FBgn0134772	FBtr0162740
FBtr0171273	Reg*Tmp	BC	15	BC	25	-0.2991	0.07821	73	-3.82	0.0003	-0.299124	0.000273766	0.00781951		FBgn0134778	FBtr0162746
FBtr0168157	Reg*Tmp	BC	15	BC	25	0.2168	0.05681	73	3.82	0.0003	0.216811	0.000281009	0.00797334		FBgn0134784	FBtr0162752
FBtr0172020	Reg*Tmp	BC	15	BC	25	0.1869	0.04898	73	3.82	0.0003	0.186853	0.000282501	0.0080046		FBgn0134786	FBtr0162754
FBtr0171441	Reg*Tmp	BC	15	BC	25	0.2909	0.07658	73	3.8	0.0003	0.290917	0.000298426	0.00833778		FBgn0134788	FBtr0162756
FBtr0171992	Reg*Tmp	BC	15	BC	25	0.3147	0.08287	73	3.8	0.0003	0.314717	0.000299739	0.00836518		FBgn0134791	FBtr0162759
FBtr0169672	Reg*Tmp	BC	15	BC	25	0.2908	0.07673	73	3.79	0.0003	0.290812	0.000307324	0.00852012		FBgn0134798	FBtr0162766
FBtr0172843	Reg*Tmp	BC	15	BC	25	0.3628	0.09576	73	3.79	0.0003	0.362843	0.000308511	0.00854407		FBgn0134800	FBtr0162768
FBtr0169889	Reg*Tmp	BC	15	BC	25	0.3113	0.08239	73	3.78	0.0003	0.311313	0.000319488	0.00876855		FBgn0134802	FBtr0162770
FBtr0173243	Reg*Tmp	BC	15	BC	25	0.3234	0.08571	73	3.77	0.0003	0.323439	0.00032502	0.00888242		FBgn0134807	FBtr0162775
FBtr0167933	Reg*Tmp	BC	15	BC	25	-0.1578	0.04184	73	-3.77	0.0003	-0.157849	0.000326159	0.00890525		FBgn0134812	FBtr0162780
FBtr0171944	Reg*Tmp	BC	15	BC	25	-0.5296	0.1404	73	-3.77	0.0003	-0.529573	0.000327124	0.00892555		FBgn0134816	FBtr0162784
FBtr0167198	Reg*Tmp	BC	15	BC	25	-0.4596	0.122	73	-3.77	0.0003	-0.459561	0.000332497	0.00903322		FBgn0134817	FBtr0162785
FBtr0167968	Reg*Tmp	BC	15	BC	25	0.3443	0.09142	73	3.77	0.0003	0.344293	0.000333358	0.00905122		FBgn0134820	FBtr0162788
FBtr0175383	Reg*Tmp	BC	15	BC	25	0.3371	0.08952	73	3.77	0.0003	0.337057	0.000334009	0.00906405		FBgn0134829	FBtr0162797
FBtr0163849	Reg*Tmp	BC	15	BC	25	0.3801	0.101	73	3.76	0.0003	0.380063	0.000335794	0.00909983		FBgn0134830	FBtr0162798
FBtr0161500	Reg*Tmp	BC	15	BC	25	0.3255	0.08658	73	3.76	0.0003	0.325482	0.000340576	0.00919471		FBgn0134831	FBtr0162799
FBtr0175543	Reg*Tmp	BC	15	BC	25	0.3708	0.0987	73	3.76	0.0003	0.370826	0.000343172	0.009246		FBgn0134834	FBtr0162802
FBtr0163118	Reg*Tmp	BC	15	BC	25	-0.3704	0.09867	73	-3.75	0.0003	-0.370361	0.000347468	0.0093319		FBgn0134835	FBtr0162803
FBtr0169780	Reg*Tmp	BC	15	BC	25	-0.2474	0.06601	73	-3.75	0.0004	-0.247422	0.000353611	0.00945344		FBgn0134840	FBtr0162808
FBtr0165657	Reg*Tmp	BC	15	BC	25	-0.2124	0.05666	73	-3.75	0.0004	-0.212362	0.000354145	0.00946341		FBgn0134845	FBtr0162813
FBtr0174300	Reg*Tmp	BC	15	BC	25	0.3777	0.1009	73	3.74	0.0004	0.377664	0.000358093	0.00954042		FBgn0134862	FBtr0162830
FBtr0172405	Reg*Tmp	BC	15	BC	25	0.3342	0.08929	73	3.74	0.0004	0.334152	0.00036075	0.00959303		FBgn0134863	FBtr0162831
FBtr0163474	Reg*Tmp	BC	15	BC	25	0.4154	0.1111	73	3.74	0.0004	0.415417	0.000364534	0.00966631		FBgn0134870	FBtr0162838
FBtr0170779	Reg*Tmp	BC	15	BC	25	0.4534	0.1213	73	3.74	0.0004	0.45337	0.000365248	0.00968033		FBgn0134871	FBtr0162839
FBtr0161149	Reg*Tmp	BC	15	BC	25	-0.3305	0.08852	73	-3.73	0.0004	-0.330457	0.000371976	0.00981156		FBgn0134872	FBtr0162840
FBtr0174871	Reg*Tmp	BC	15	BC	25	0.1397	0.03746	73	3.73	0.0004	0.139739	0.00037588	0.00988622		FBgn0134876	FBtr0162844
FBtr0173903	Reg*Tmp	BC	15	BC	25	0.4	0.1073	73	3.73	0.0004	0.400017	0.000376123	0.00989111		FBgn0134883	FBtr0162851
FBtr0173588	Reg*Tmp	BC	15	BC	25	0.4625	0.124	73	3.73	0.0004	0.46246	0.00037757	0.00991915		FBgn0134888	FBtr0162856
FBtr0163894	Reg*Tmp	BC	15	BC	35	4.1269	0.1599	73	25.8	<.0001	4.12695	2.00515e-38	0		FBgn0134890	FBtr0162858
FBtr0175027	Reg*Tmp	BC	15	BC	35	4.311	0.1716	73	25.12	<.0001	4.31103	1.17001e-37	0		FBgn0134896	FBtr0162864
FBtr0173224	Reg*Tmp	BC	15	BC	35	-1.7553	0.07038	73	-24.94	<.0001	-1.75527	1.86608e-37	0		FBgn0134898	FBtr0162866
FBtr0162871	Reg*Tmp	BC	15	BC	35	4.7706	0.1954	73	24.41	<.0001	4.77063	7.61093e-37	0		FBgn0134902	FBtr0162870
FBtr0160978	Reg*Tmp	BC	15	BC	35	-1.7442	0.07401	73	-23.57	<.0001	-1.74415	7.45181e-36	0		FBgn0134903	FBtr0162871
FBtr0164713	Reg*Tmp	BC	15	BC	35	-1.7139	0.08116	73	-21.12	<.0001	-1.71387	8.13721e-33	0		FBgn0134904	FBtr0162872
FBtr0166867	Reg*Tmp	BC	15	BC	35	3.463	0.1651	73	20.97	<.0001	3.46298	1.26175e-32	0		FBgn0134905	FBtr0162873
FBtr0163948	Reg*Tmp	BC	15	BC	35	3.4011	0.165	73	20.62	<.0001	3.40107	3.66638e-32	0		FBgn0134906	FBtr0162874
FBtr0170252	Reg*Tmp	BC	15	BC	35	-1.2784	0.06534	73	-19.57	<.0001	-1.27839	9.362e-31	0		FBgn0134919	FBtr0162887
FBtr0174470	Reg*Tmp	BC	15	BC	35	4.5472	0.2326	73	19.55	<.0001	4.54721	9.82908e-31	0		FBgn0134929	FBtr0162897
FBtr0162969	Reg*Tmp	BC	15	BC	35	-1.5331	0.07878	73	-19.46	<.0001	-1.53308	1.30545e-30	0		FBgn0134942	FBtr0162910
FBtr0170091	Reg*Tmp	BC	15	BC	35	-2.0237	0.1072	73	-18.89	<.0001	-2.02371	8.14136e-30	0		FBgn0134945	FBtr0162913
FBtr0175017	Reg*Tmp	BC	15	BC	35	2.6032	0.1387	73	18.76	<.0001	2.60315	1.20019e-29	0		FBgn0134951	FBtr0162919
FBtr0167129	Reg*Tmp	BC	15	BC	35	3.4941	0.1865	73	18.74	<.0001	3.49413	1.31518e-29	0		FBgn0134952	FBtr0162920
FBtr0175110	Reg*Tmp	BC	15	BC	35	3.2689	0.1798	73	18.18	<.0001	3.2689	8.08001e-29	0		FBgn0134954	FBtr0162922
FBtr0161008	Reg*Tmp	BC	15	BC	35	2.5727	0.1464	73	17.58	<.0001	2.57271	6.01761e-28	0		FBgn0134957	FBtr0162925
FBtr0163650	Reg*Tmp	BC	15	BC	35	4.0078	0.2297	73	17.45	<.0001	4.00781	9.31744e-28	0		FBgn0134959	FBtr0162927
FBtr0171072	Reg*Tmp	BC	15	BC	35	-1.6051	0.0945	73	-16.98	<.0001	-1.60508	4.54529e-27	0		FBgn0134968	FBtr0162936
FBtr0167910	Reg*Tmp	BC	15	BC	35	1.5013	0.0884	73	16.98	<.0001	1.50127	4.57508e-27	0		FBgn0134972	FBtr0162940
FBtr0161209	Reg*Tmp	BC	15	BC	35	1.5154	0.0908	73	16.69	<.0001	1.5154	1.26446e-26	0		FBgn0134980	FBtr0162948
FBtr0166496	Reg*Tmp	BC	15	BC	35	2.1104	0.128	73	16.48	<.0001	2.11038	2.5795e-26	0		FBgn0134984	FBtr0162952
FBtr0160986	Reg*Tmp	BC	15	BC	35	-0.7788	0.04763	73	-16.35	<.0001	-0.778834	4.09574e-26	0		FBgn0134986	FBtr0162954
FBtr0168111	Reg*Tmp	BC	15	BC	35	2.4545	0.1538	73	15.96	<.0001	2.45452	1.67729e-25	0		FBgn0135000	FBtr0162968
FBtr0163813	Reg*Tmp	BC	15	BC	35	-1.9314	0.124	73	-15.57	<.0001	-1.9314	6.67864e-25	0		FBgn0135001	FBtr0162969
FBtr0164019	Reg*Tmp	BC	15	BC	35	2.0261	0.1309	73	15.48	<.0001	2.02609	9.18805e-25	0		FBgn0135003	FBtr0162971
FBtr0172291	Reg*Tmp	BC	15	BC	35	3.1987	0.2066	73	15.48	<.0001	3.19867	9.2107e-25	0		FBgn0135005	FBtr0162973
FBtr0169853	Reg*Tmp	BC	15	BC	35	1.9911	0.1305	73	15.26	<.0001	1.99114	2.06461e-24	0		FBgn0135007	FBtr0162975
FBtr0169567	Reg*Tmp	BC	15	BC	35	1.0451	0.07296	73	14.32	<.0001	1.04506	6.73396e-23	0		FBgn0135008	FBtr0162976
FBtr0166499	Reg*Tmp	BC	15	BC	35	4.2624	0.3001	73	14.2	<.0001	4.26239	1.06398e-22	0		FBgn0135010	FBtr0162978
FBtr0173372	Reg*Tmp	BC	15	BC	35	1.0433	0.07423	73	14.06	<.0001	1.04332	1.85927e-22	0		FBgn0135014	FBtr0162982
FBtr0169476	Reg*Tmp	BC	15	BC	35	-1.9539	0.1395	73	-14.01	<.0001	-1.95388	2.21074e-22	0		FBgn0135017	FBtr0162985
FBtr0166870	Reg*Tmp	BC	15	BC	35	2.5933	0.1873	73	13.85	<.0001	2.5933	4.11818e-22	0		FBgn0135021	FBtr0162989
FBtr0163617	Reg*Tmp	BC	15	BC	35	1.5943	0.1154	73	13.81	<.0001	1.59427	4.75428e-22	0		FBgn0135026	FBtr0162994
FBtr0163949	Reg*Tmp	BC	15	BC	35	1.0225	0.07408	73	13.8	<.0001	1.02249	4.88139e-22	0		FBgn0135041	FBtr0163009
FBtr0174088	Reg*Tmp	BC	15	BC	35	-0.9505	0.06899	73	-13.78	<.0001	-0.950547	5.38582e-22	0		FBgn0135042	FBtr0163010
FBtr0174612	Reg*Tmp	BC	15	BC	35	1.3466	0.09805	73	13.73	<.0001	1.34659	6.37437e-22	0		FBgn0135044	FBtr0163012
FBtr0169544	Reg*Tmp	BC	15	BC	35	1.1244	0.08205	73	13.7	<.0001	1.12441	7.12229e-22	0		FBgn0135047	FBtr0163015
FBtr0164251	Reg*Tmp	BC	15	BC	35	0.9363	0.0689	73	13.59	<.0001	0.936334	1.10877e-21	0		FBgn0135048	FBtr0163016
FBtr0168951	Reg*Tmp	BC	15	BC	35	2.9398	0.217	73	13.55	<.0001	2.93977	1.29764e-21	0		FBgn0135050	FBtr0163018
FBtr0166965	Reg*Tmp	BC	15	BC	35	1.7926	0.1326	73	13.52	<.0001	1.79257	1.44354e-21	0		FBgn0135056	FBtr0163024
FBtr0172351	Reg*Tmp	BC	15	BC	35	1.8415	0.1371	73	13.43	<.0001	1.84148	2.02853e-21	0		FBgn0135059	FBtr0163027
FBtr0171829	Reg*Tmp	BC	15	BC	35	-1.227	0.09186	73	-13.36	<.0001	-1.22698	2.74633e-21	0		FBgn0135060	FBtr0163028
FBtr0171728	Reg*Tmp	BC	15	BC	35	-0.8244	0.06207	73	-13.28	<.0001	-0.824445	3.6671e-21	0		FBgn0135063	FBtr0163031
FBtr0175579	Reg*Tmp	BC	15	BC	35	-1.5467	0.1198	73	-12.92	<.0001	-1.54666	1.55402e-20	0		FBgn0135066	FBtr0163034
FBtr0174848	Reg*Tmp	BC	15	BC	35	-1.0409	0.0808	73	-12.88	<.0001	-1.04095	1.76963e-20	0		FBgn0135077	FBtr0163045
FBtr0174888	Reg*Tmp	BC	15	BC	35	-1.3745	0.1071	73	-12.83	<.0001	-1.3745	2.15372e-20	0		FBgn0135083	FBtr0163051
FBtr0164913	Reg*Tmp	BC	15	BC	35	-0.9194	0.0719	73	-12.79	<.0001	-0.919432	2.58434e-20	0		FBgn0135090	FBtr0163058
FBtr0161189	Reg*Tmp	BC	15	BC	35	0.7693	0.06111	73	12.59	<.0001	0.769333	5.65524e-20	0		FBgn0135093	FBtr0163061
FBtr0166500	Reg*Tmp	BC	15	BC	35	4.476	0.3558	73	12.58	<.0001	4.47601	5.91519e-20	0		FBgn0135100	FBtr0163068
FBtr0163954	Reg*Tmp	BC	15	BC	35	1.8327	0.1463	73	12.53	<.0001	1.83275	7.31571e-20	0		FBgn0135102	FBtr0163070
FBtr0162802	Reg*Tmp	BC	15	BC	35	0.5372	0.04324	73	12.42	<.0001	0.537173	1.10215e-19	0		FBgn0135106	FBtr0163074
FBtr0163742	Reg*Tmp	BC	15	BC	35	0.7356	0.05954	73	12.36	<.0001	0.735617	1.45065e-19	0		FBgn0135109	FBtr0163077
FBtr0162136	Reg*Tmp	BC	15	BC	35	-0.6718	0.05454	73	-12.32	<.0001	-0.671842	1.68729e-19	0		FBgn0135110	FBtr0163078
FBtr0173744	Reg*Tmp	BC	15	BC	35	1.1719	0.09621	73	12.18	<.0001	1.17186	2.94487e-19	0		FBgn0135112	FBtr0163080
FBtr0168022	Reg*Tmp	BC	15	BC	35	1.3535	0.1114	73	12.15	<.0001	1.35346	3.29323e-19	0		FBgn0135113	FBtr0163081
FBtr0173261	Reg*Tmp	BC	15	BC	35	-0.9032	0.07479	73	-12.08	<.0001	-0.903198	4.48303e-19	0		FBgn0135115	FBtr0163083
FBtr0165557	Reg*Tmp	BC	15	BC	35	1.6362	0.136	73	12.04	<.0001	1.63617	5.29177e-19	0		FBgn0135119	FBtr0163087
FBtr0166945	Reg*Tmp	BC	15	BC	35	2.5854	0.2156	73	11.99	<.0001	2.58538	6.34034e-19	0		FBgn0135122	FBtr0163090
FBtr0168486	Reg*Tmp	BC	15	BC	35	1.4174	0.1187	73	11.94	<.0001	1.41736	7.77071e-19	0		FBgn0135124	FBtr0163092
FBtr0174768	Reg*Tmp	BC	15	BC	35	0.8973	0.07522	73	11.93	<.0001	0.897277	8.14122e-19	0		FBgn0135134	FBtr0163102
FBtr0172921	Reg*Tmp	BC	15	BC	35	1.0323	0.08891	73	11.61	<.0001	1.03231	2.99141e-18	0		FBgn0135142	FBtr0163110
FBtr0174557	Reg*Tmp	BC	15	BC	35	0.8078	0.06995	73	11.55	<.0001	0.807812	3.86859e-18	0		FBgn0135145	FBtr0163113
FBtr0172176	Reg*Tmp	BC	15	BC	35	0.9641	0.08361	73	11.53	<.0001	0.96415	4.14847e-18	0		FBgn0135150	FBtr0163118
FBtr0168910	Reg*Tmp	BC	15	BC	35	1.2399	0.1079	73	11.5	<.0001	1.23988	4.81684e-18	0		FBgn0135163	FBtr0163131
FBtr0174507	Reg*Tmp	BC	15	BC	35	1.1467	0.09984	73	11.48	<.0001	1.14669	5.0225e-18	0		FBgn0135165	FBtr0163133
FBtr0164651	Reg*Tmp	BC	15	BC	35	-0.7737	0.06808	73	-11.36	<.0001	-0.773708	8.27026e-18	0		FBgn0135178	FBtr0163146
FBtr0169307	Reg*Tmp	BC	15	BC	35	1.1229	0.09967	73	11.27	<.0001	1.12288	1.23958e-17	0		FBgn0135183	FBtr0163151
FBtr0171106	Reg*Tmp	BC	15	BC	35	0.5307	0.0475	73	11.17	<.0001	0.530712	1.82878e-17	0		FBgn0135184	FBtr0163152
FBtr0168945	Reg*Tmp	BC	15	BC	35	-3.1479	0.2829	73	-11.13	<.0001	-3.14792	2.19021e-17	0		FBgn0135185	FBtr0163153
FBtr0175229	Reg*Tmp	BC	15	BC	35	0.6021	0.0541	73	11.13	<.0001	0.602065	2.19466e-17	0		FBgn0135196	FBtr0163164
FBtr0168310	Reg*Tmp	BC	15	BC	35	-0.7652	0.06892	73	-11.1	<.0001	-0.765178	2.4425e-17	0		FBgn0135198	FBtr0163166
FBtr0161431	Reg*Tmp	BC	15	BC	35	1.2346	0.112	73	11.03	<.0001	1.23461	3.37059e-17	0		FBgn0135199	FBtr0163167
FBtr0168479	Reg*Tmp	BC	15	BC	35	1.4014	0.1272	73	11.02	<.0001	1.4014	3.45201e-17	0		FBgn0135206	FBtr0163174
FBtr0168541	Reg*Tmp	BC	15	BC	35	1.0049	0.09123	73	11.02	<.0001	1.00491	3.52033e-17	0		FBgn0135213	FBtr0163181
FBtr0165621	Reg*Tmp	BC	15	BC	35	1.1587	0.1056	73	10.98	<.0001	1.15872	4.16481e-17	0		FBgn0135237	FBtr0163205
FBtr0166996	Reg*Tmp	BC	15	BC	35	1.8504	0.1692	73	10.94	<.0001	1.85042	4.90742e-17	0		FBgn0135239	FBtr0163207
FBtr0162318	Reg*Tmp	BC	15	BC	35	-1.0065	0.09206	73	-10.93	<.0001	-1.0065	4.97519e-17	0		FBgn0135241	FBtr0163209
FBtr0167814	Reg*Tmp	BC	15	BC	35	1.2947	0.1186	73	10.91	<.0001	1.29467	5.40108e-17	0		FBgn0135247	FBtr0163215
FBtr0175081	Reg*Tmp	BC	15	BC	35	-0.6807	0.06239	73	-10.91	<.0001	-0.680701	5.47242e-17	0		FBgn0135272	FBtr0163240
FBtr0171070	Reg*Tmp	BC	15	BC	35	1.0164	0.09322	73	10.9	<.0001	1.01636	5.64033e-17	0		FBgn0135273	FBtr0163241
FBtr0167896	Reg*Tmp	BC	15	BC	35	0.9535	0.08804	73	10.83	<.0001	0.953505	7.61661e-17	0		FBgn0135274	FBtr0163242
FBtr0164042	Reg*Tmp	BC	15	BC	35	1.2462	0.1155	73	10.79	<.0001	1.24621	8.99329e-17	0		FBgn0135277	FBtr0163245
FBtr0169534	Reg*Tmp	BC	15	BC	35	1.3556	0.1264	73	10.72	<.0001	1.35559	1.19801e-16	0		FBgn0135279	FBtr0163247
FBtr0173223	Reg*Tmp	BC	15	BC	35	-1.8626	0.1741	73	-10.7	<.0001	-1.86259	1.31131e-16	0		FBgn0135281	FBtr0163249
FBtr0171062	Reg*Tmp	BC	15	BC	35	1.1762	0.11	73	10.69	<.0001	1.1762	1.37481e-16	0		FBgn0135284	FBtr0163252
FBtr0172724	Reg*Tmp	BC	15	BC	35	1.224	0.1152	73	10.63	<.0001	1.22403	1.79887e-16	0		FBgn0135293	FBtr0163261
FBtr0163010	Reg*Tmp	BC	15	BC	35	0.7821	0.07364	73	10.62	<.0001	0.782059	1.84923e-16	0		FBgn0135297	FBtr0163265
FBtr0162439	Reg*Tmp	BC	15	BC	35	1.0026	0.09442	73	10.62	<.0001	1.00264	1.85564e-16	0		FBgn0135299	FBtr0163267
FBtr0168663	Reg*Tmp	BC	15	BC	35	-1.2614	0.1192	73	-10.59	<.0001	-1.26145	2.12981e-16	0		FBgn0135303	FBtr0163271
FBtr0167726	Reg*Tmp	BC	15	BC	35	1.0286	0.09722	73	10.58	<.0001	1.02862	2.17754e-16	0		FBgn0135305	FBtr0163273
FBtr0161432	Reg*Tmp	BC	15	BC	35	0.9575	0.09059	73	10.57	<.0001	0.957531	2.28173e-16	4.6874e-13		FBgn0135307	FBtr0163275
FBtr0162044	Reg*Tmp	BC	15	BC	35	1.8682	0.177	73	10.55	<.0001	1.86823	2.44105e-16	4.6874e-13		FBgn0135313	FBtr0163281
FBtr0162978	Reg*Tmp	BC	15	BC	35	-1.4291	0.1361	73	-10.5	<.0001	-1.42907	3.046e-16	4.6874e-13		FBgn0135314	FBtr0163282
FBtr0173825	Reg*Tmp	BC	15	BC	35	-1.3014	0.124	73	-10.5	<.0001	-1.30145	3.07341e-16	4.6874e-13		FBgn0135325	FBtr0163293
FBtr0170970	Reg*Tmp	BC	15	BC	35	-1.0204	0.09719	73	-10.5	<.0001	-1.02036	3.08043e-16	4.6874e-13		FBgn0135326	FBtr0163294
FBtr0167790	Reg*Tmp	BC	15	BC	35	0.2754	0.02628	73	10.48	<.0001	0.275427	3.34766e-16	4.6874e-13		FBgn0135327	FBtr0163295
FBtr0167578	Reg*Tmp	BC	15	BC	35	1.031	0.09865	73	10.45	<.0001	1.03096	3.7635e-16	4.6874e-13		FBgn0135334	FBtr0163302
FBtr0175580	Reg*Tmp	BC	15	BC	35	-1.6459	0.1575	73	-10.45	<.0001	-1.64587	3.78417e-16	4.6874e-13		FBgn0135350	FBtr0163318
FBtr0167009	Reg*Tmp	BC	15	BC	35	2.3516	0.2254	73	10.43	<.0001	2.35157	4.06577e-16	4.6874e-13		FBgn0135352	FBtr0163320
FBtr0174715	Reg*Tmp	BC	15	BC	35	0.7878	0.07621	73	10.34	<.0001	0.787831	6.06124e-16	4.6874e-13		FBgn0135357	FBtr0163325
FBtr0164250	Reg*Tmp	BC	15	BC	35	1.1143	0.1078	73	10.33	<.0001	1.11425	6.22367e-16	4.6874e-13		FBgn0135359	FBtr0163327
FBtr0169789	Reg*Tmp	BC	15	BC	35	1.3768	0.1335	73	10.31	<.0001	1.37682	6.72806e-16	8.96873e-13		FBgn0135369	FBtr0163337
FBtr0173343	Reg*Tmp	BC	15	BC	35	-1.125	0.1093	73	-10.29	<.0001	-1.12504	7.32212e-16	8.96873e-13		FBgn0135380	FBtr0163348
FBtr0161362	Reg*Tmp	BC	15	BC	35	1.462	0.1437	73	10.18	<.0001	1.46202	1.20441e-15	1.30439e-12		FBgn0135389	FBtr0163357
FBtr0163490	Reg*Tmp	BC	15	BC	35	0.4443	0.04368	73	10.17	<.0001	0.444262	1.22818e-15	1.30439e-12		FBgn0135398	FBtr0163366
FBtr0172054	Reg*Tmp	BC	15	BC	35	0.4201	0.0415	73	10.12	<.0001	0.420093	1.50568e-15	1.30439e-12		FBgn0135401	FBtr0163369
FBtr0172954	Reg*Tmp	BC	15	BC	35	0.6652	0.06585	73	10.1	<.0001	0.66515	1.66157e-15	1.70005e-12		FBgn0135404	FBtr0163372
FBtr0166272	Reg*Tmp	BC	15	BC	35	1.2926	0.1282	73	10.08	<.0001	1.29263	1.77575e-15	1.70005e-12		FBgn0135408	FBtr0163376
FBtr0169795	Reg*Tmp	BC	15	BC	35	0.8436	0.08383	73	10.06	<.0001	0.843551	1.95011e-15	1.70005e-12		FBgn0135409	FBtr0163377
FBtr0174340	Reg*Tmp	BC	15	BC	35	0.6528	0.06504	73	10.04	<.0001	0.652837	2.17444e-15	2.09028e-12		FBgn0135423	FBtr0163391
FBtr0173389	Reg*Tmp	BC	15	BC	35	0.9522	0.09505	73	10.02	<.0001	0.952191	2.3656e-15	2.09028e-12		FBgn0135428	FBtr0163396
FBtr0163012	Reg*Tmp	BC	15	BC	35	0.9858	0.09911	73	9.95	<.0001	0.985833	3.19411e-15	2.8529e-12		FBgn0135434	FBtr0163402
FBtr0170007	Reg*Tmp	BC	15	BC	35	1.2542	0.1262	73	9.94	<.0001	1.25418	3.28042e-15	2.8529e-12		FBgn0135439	FBtr0163407
FBtr0166817	Reg*Tmp	BC	15	BC	35	-0.5825	0.05891	73	-9.89	<.0001	-0.582542	4.10968e-15	3.59514e-12		FBgn0135440	FBtr0163408
FBtr0171968	Reg*Tmp	BC	15	BC	35	1.6329	0.1652	73	9.88	<.0001	1.63292	4.20654e-15	3.59514e-12		FBgn0135443	FBtr0163411
FBtr0166935	Reg*Tmp	BC	15	BC	35	0.9399	0.09555	73	9.84	<.0001	0.939852	5.13098e-15	4.69128e-12		FBgn0135445	FBtr0163413
FBtr0165588	Reg*Tmp	BC	15	BC	35	0.7281	0.07446	73	9.78	<.0001	0.728114	6.57304e-15	5.75437e-12		FBgn0135447	FBtr0163415
FBtr0165289	Reg*Tmp	BC	15	BC	35	2.5843	0.2645	73	9.77	<.0001	2.58434	6.73608e-15	5.75437e-12		FBgn0135455	FBtr0163423
FBtr0173229	Reg*Tmp	BC	15	BC	35	0.8106	0.08326	73	9.74	<.0001	0.810631	7.85314e-15	6.79812e-12		FBgn0135456	FBtr0163424
FBtr0163727	Reg*Tmp	BC	15	BC	35	0.7128	0.07349	73	9.7	<.0001	0.712772	9.21546e-15	7.8268e-12		FBgn0135460	FBtr0163428
FBtr0164005	Reg*Tmp	BC	15	BC	35	-0.4381	0.0452	73	-9.69	<.0001	-0.438087	9.52682e-15	7.8268e-12		FBgn0135471	FBtr0163439
FBtr0162495	Reg*Tmp	BC	15	BC	35	0.9581	0.09891	73	9.69	<.0001	0.958092	9.72839e-15	8.16532e-12		FBgn0135485	FBtr0163453
FBtr0164454	Reg*Tmp	BC	15	BC	35	-0.7124	0.07373	73	-9.66	<.0001	-0.712417	1.0786e-14	8.8507e-12		FBgn0135492	FBtr0163460
FBtr0173001	Reg*Tmp	BC	15	BC	35	-0.3456	0.03579	73	-9.66	<.0001	-0.345577	1.10865e-14	9.19012e-12		FBgn0135504	FBtr0163472
FBtr0168422	Reg*Tmp	BC	15	BC	35	0.9963	0.1032	73	9.65	<.0001	0.996265	1.12819e-14	9.19012e-12		FBgn0135508	FBtr0163476
FBtr0171255	Reg*Tmp	BC	15	BC	35	-0.5475	0.05673	73	-9.65	<.0001	-0.547452	1.13776e-14	9.52178e-12		FBgn0135511	FBtr0163479
FBtr0174510	Reg*Tmp	BC	15	BC	35	1.1977	0.1245	73	9.62	<.0001	1.19768	1.29085e-14	1.05166e-11		FBgn0135512	FBtr0163480
FBtr0171431	Reg*Tmp	BC	15	BC	35	-0.4752	0.0496	73	-9.58	<.0001	-0.475163	1.53163e-14	1.21628e-11		FBgn0135518	FBtr0163486
FBtr0164621	Reg*Tmp	BC	15	BC	35	0.5921	0.06201	73	9.55	<.0001	0.592054	1.76173e-14	1.41148e-11		FBgn0135522	FBtr0163490
FBtr0161296	Reg*Tmp	BC	15	BC	35	0.8912	0.09353	73	9.53	<.0001	0.891165	1.91987e-14	1.50879e-11		FBgn0135524	FBtr0163492
FBtr0166868	Reg*Tmp	BC	15	BC	35	1.985	0.2091	73	9.49	<.0001	1.98498	2.21722e-14	1.73179e-11		FBgn0135525	FBtr0163493
FBtr0163651	Reg*Tmp	BC	15	BC	35	3.4124	0.3595	73	9.49	<.0001	3.41244	2.24632e-14	1.76388e-11		FBgn0135528	FBtr0163496
FBtr0169116	Reg*Tmp	BC	15	BC	35	1.1471	0.1209	73	9.49	<.0001	1.14705	2.25487e-14	1.76388e-11		FBgn0135546	FBtr0163514
FBtr0166498	Reg*Tmp	BC	15	BC	35	1.4706	0.155	73	9.49	<.0001	1.4706	2.26774e-14	1.76388e-11		FBgn0135550	FBtr0163518
FBtr0173986	Reg*Tmp	BC	15	BC	35	0.9538	0.1008	73	9.46	<.0001	0.953836	2.55701e-14	1.98527e-11		FBgn0135551	FBtr0163519
FBtr0166224	Reg*Tmp	BC	15	BC	35	-1.2669	0.134	73	-9.46	<.0001	-1.26689	2.60096e-14	2.01662e-11		FBgn0135552	FBtr0163520
FBtr0171417	Reg*Tmp	BC	15	BC	35	0.88	0.09314	73	9.45	<.0001	0.879965	2.70593e-14	2.0795e-11		FBgn0135554	FBtr0163522
FBtr0174283	Reg*Tmp	BC	15	BC	35	-1.1437	0.1215	73	-9.41	<.0001	-1.14367	3.13888e-14	2.38184e-11		FBgn0135569	FBtr0163537
FBtr0170429	Reg*Tmp	BC	15	BC	35	0.9129	0.09732	73	9.38	<.0001	0.912899	3.62349e-14	2.71376e-11		FBgn0135570	FBtr0163538
FBtr0161839	Reg*Tmp	BC	15	BC	35	-0.4695	0.05017	73	-9.36	<.0001	-0.469506	3.98216e-14	2.94907e-11		FBgn0135578	FBtr0163546
FBtr0166005	Reg*Tmp	BC	15	BC	35	1.6864	0.1804	73	9.35	<.0001	1.68645	4.12648e-14	3.03683e-11		FBgn0135579	FBtr0163547
FBtr0168107	Reg*Tmp	BC	15	BC	35	0.9653	0.1033	73	9.35	<.0001	0.965263	4.20333e-14	3.09825e-11		FBgn0135595	FBtr0163563
FBtr0166609	Reg*Tmp	BC	15	BC	35	-0.6582	0.07058	73	-9.33	<.0001	-0.65821	4.57645e-14	3.33576e-11		FBgn0135599	FBtr0163567
FBtr0172579	Reg*Tmp	BC	15	BC	35	-0.7212	0.07746	73	-9.31	<.0001	-0.721174	4.89646e-14	3.53893e-11		FBgn0135600	FBtr0163568
FBtr0172410	Reg*Tmp	BC	15	BC	35	0.7962	0.08573	73	9.29	<.0001	0.796169	5.40209e-14	3.88369e-11		FBgn0135607	FBtr0163575
FBtr0168020	Reg*Tmp	BC	15	BC	35	1.5299	0.1649	73	9.28	<.0001	1.52989	5.67417e-14	4.05894e-11		FBgn0135611	FBtr0163579
FBtr0162391	Reg*Tmp	BC	15	BC	35	0.9175	0.09892	73	9.28	<.0001	0.917507	5.68008e-14	4.05894e-11		FBgn0135613	FBtr0163581
FBtr0162168	Reg*Tmp	BC	15	BC	35	0.9566	0.1032	73	9.27	<.0001	0.956568	5.88495e-14	4.20209e-11		FBgn0135616	FBtr0163584
FBtr0165124	Reg*Tmp	BC	15	BC	35	0.4486	0.04852	73	9.25	<.0001	0.448554	6.46581e-14	4.57295e-11		FBgn0135624	FBtr0163592
FBtr0174564	Reg*Tmp	BC	15	BC	35	-0.5856	0.06338	73	-9.24	<.0001	-0.585605	6.61935e-14	4.65802e-11		FBgn0135627	FBtr0163595
FBtr0174652	Reg*Tmp	BC	15	BC	35	0.7973	0.08654	73	9.21	<.0001	0.797294	7.44764e-14	5.19519e-11		FBgn0135640	FBtr0163608
FBtr0162067	Reg*Tmp	BC	15	BC	35	0.8259	0.08983	73	9.19	<.0001	0.825871	8.07508e-14	5.57391e-11		FBgn0135643	FBtr0163611
FBtr0167290	Reg*Tmp	BC	15	BC	35	0.9397	0.1026	73	9.15	<.0001	0.939656	9.57529e-14	6.51152e-11		FBgn0135650	FBtr0163618
FBtr0172861	Reg*Tmp	BC	15	BC	35	0.6564	0.07172	73	9.15	<.0001	0.656436	9.60926e-14	6.51152e-11		FBgn0135659	FBtr0163627
FBtr0167966	Reg*Tmp	BC	15	BC	35	0.5921	0.06492	73	9.12	<.0001	0.592054	1.11152e-13	7.4443e-11		FBgn0135668	FBtr0163636
FBtr0168550	Reg*Tmp	BC	15	BC	35	0.5475	0.06006	73	9.11	<.0001	0.547466	1.13506e-13	7.59973e-11		FBgn0135678	FBtr0163646
FBtr0174602	Reg*Tmp	BC	15	BC	35	1.1612	0.1276	73	9.1	<.0001	1.16117	1.22626e-13	8.14226e-11		FBgn0135679	FBtr0163647
FBtr0172734	Reg*Tmp	BC	15	BC	35	-1.266	0.1393	73	-9.09	<.0001	-1.26604	1.2864e-13	8.50615e-11		FBgn0135681	FBtr0163649
FBtr0168171	Reg*Tmp	BC	15	BC	35	0.8266	0.09114	73	9.07	<.0001	0.826619	1.37907e-13	9.06664e-11		FBgn0135682	FBtr0163650
FBtr0161782	Reg*Tmp	BC	15	BC	35	-0.6084	0.06732	73	-9.04	<.0001	-0.608417	1.58353e-13	1.02788e-10		FBgn0135683	FBtr0163651
FBtr0175025	Reg*Tmp	BC	15	BC	35	0.7657	0.08478	73	9.03	<.0001	0.765733	1.62567e-13	1.05079e-10		FBgn0135687	FBtr0163655
FBtr0169312	Reg*Tmp	BC	15	BC	35	0.9151	0.1014	73	9.03	<.0001	0.915143	1.6556e-13	1.06842e-10		FBgn0135689	FBtr0163657
FBtr0167426	Reg*Tmp	BC	15	BC	35	0.9167	0.1017	73	9.02	<.0001	0.916732	1.74101e-13	1.11761e-10		FBgn0135693	FBtr0163661
FBtr0163080	Reg*Tmp	BC	15	BC	35	1.3002	0.1444	73	9	<.0001	1.30021	1.84776e-13	1.17891e-10		FBgn0135699	FBtr0163667
FBtr0161611	Reg*Tmp	BC	15	BC	35	1.0144	0.113	73	8.98	<.0001	1.01443	2.04241e-13	1.29151e-10		FBgn0135701	FBtr0163669
FBtr0164099	Reg*Tmp	BC	15	BC	35	-0.5602	0.06252	73	-8.96	<.0001	-0.560211	2.20805e-13	1.3854e-10		FBgn0135704	FBtr0163672
FBtr0161994	Reg*Tmp	BC	15	BC	35	-0.5409	0.06039	73	-8.96	<.0001	-0.540911	2.23648e-13	1.40304e-10		FBgn0135707	FBtr0163675
FBtr0171690	Reg*Tmp	BC	15	BC	35	0.7012	0.07833	73	8.95	<.0001	0.701156	2.30198e-13	1.4379e-10		FBgn0135710	FBtr0163678
FBtr0166473	Reg*Tmp	BC	15	BC	35	0.7423	0.08298	73	8.95	<.0001	0.742338	2.34589e-13	1.46266e-10		FBgn0135712	FBtr0163680
FBtr0162645	Reg*Tmp	BC	15	BC	35	-0.7152	0.07998	73	-8.94	<.0001	-0.715175	2.3956e-13	1.48929e-10		FBgn0135714	FBtr0163682
FBtr0169730	Reg*Tmp	BC	15	BC	35	0.6875	0.07694	73	8.94	<.0001	0.687525	2.45994e-13	1.52668e-10		FBgn0135720	FBtr0163688
FBtr0167443	Reg*Tmp	BC	15	BC	35	0.6418	0.0719	73	8.93	<.0001	0.641788	2.56153e-13	1.58236e-10		FBgn0135723	FBtr0163691
FBtr0171221	Reg*Tmp	BC	15	BC	35	0.6372	0.07139	73	8.92	<.0001	0.637167	2.5743e-13	1.58947e-10		FBgn0135725	FBtr0163693
FBtr0163074	Reg*Tmp	BC	15	BC	35	-0.702	0.0787	73	-8.92	<.0001	-0.702029	2.62971e-13	1.61951e-10		FBgn0135729	FBtr0163697
FBtr0168944	Reg*Tmp	BC	15	BC	35	1.2962	0.1455	73	8.91	<.0001	1.29617	2.76337e-13	1.69518e-10		FBgn0135744	FBtr0163712
FBtr0169386	Reg*Tmp	BC	15	BC	35	0.8735	0.0982	73	8.89	<.0001	0.873474	2.93126e-13	1.79013e-10		FBgn0135748	FBtr0163716
FBtr0169255	Reg*Tmp	BC	15	BC	35	-0.6162	0.06928	73	-8.89	<.0001	-0.616199	2.94363e-13	1.79733e-10		FBgn0135754	FBtr0163722
FBtr0174732	Reg*Tmp	BC	15	BC	35	0.6289	0.07072	73	8.89	<.0001	0.628921	2.95339e-13	1.8026e-10		FBgn0135755	FBtr0163723
FBtr0174864	Reg*Tmp	BC	15	BC	35	0.3016	0.03401	73	8.87	<.0001	0.301641	3.28993e-13	1.98837e-10		FBgn0135756	FBtr0163724
FBtr0170596	Reg*Tmp	BC	15	BC	35	1.7364	0.1958	73	8.87	<.0001	1.73639	3.31042e-13	1.99841e-10		FBgn0135759	FBtr0163727
FBtr0173695	Reg*Tmp	BC	15	BC	35	0.9593	0.1085	73	8.84	<.0001	0.9593	3.73733e-13	2.23323e-10		FBgn0135764	FBtr0163732
FBtr0173017	Reg*Tmp	BC	15	BC	35	1.033	0.1172	73	8.82	<.0001	1.03298	4.13638e-13	2.44783e-10		FBgn0135774	FBtr0163742
FBtr0169545	Reg*Tmp	BC	15	BC	35	0.6332	0.07192	73	8.8	<.0001	0.633164	4.33799e-13	2.55906e-10		FBgn0135778	FBtr0163746
FBtr0169217	Reg*Tmp	BC	15	BC	35	0.9712	0.1105	73	8.79	<.0001	0.971165	4.70022e-13	2.7495e-10		FBgn0135781	FBtr0163749
FBtr0162438	Reg*Tmp	BC	15	BC	35	0.7224	0.08227	73	8.78	<.0001	0.722352	4.80859e-13	2.80791e-10		FBgn0135785	FBtr0163753
FBtr0168228	Reg*Tmp	BC	15	BC	35	0.7086	0.08094	73	8.75	<.0001	0.708643	5.3704e-13	3.10412e-10		FBgn0135794	FBtr0163762
FBtr0166299	Reg*Tmp	BC	15	BC	35	0.5062	0.05799	73	8.73	<.0001	0.506231	5.97085e-13	3.42061e-10		FBgn0135799	FBtr0163767
FBtr0167188	Reg*Tmp	BC	15	BC	35	0.8022	0.09198	73	8.72	<.0001	0.802223	6.20226e-13	3.53899e-10		FBgn0135805	FBtr0163773
FBtr0167927	Reg*Tmp	BC	15	BC	35	0.5772	0.06624	73	8.71	<.0001	0.577198	6.41771e-13	3.65257e-10		FBgn0135807	FBtr0163775
FBtr0164529	Reg*Tmp	BC	15	BC	35	-0.3297	0.03787	73	-8.71	<.0001	-0.329731	6.60974e-13	3.75152e-10		FBgn0135818	FBtr0163786
FBtr0174866	Reg*Tmp	BC	15	BC	35	-0.3526	0.04067	73	-8.67	<.0001	-0.352617	7.75894e-13	4.34371e-10		FBgn0135822	FBtr0163790
FBtr0168828	Reg*Tmp	BC	15	BC	35	-0.4334	0.05014	73	-8.64	<.0001	-0.433401	8.69095e-13	4.80603e-10		FBgn0135824	FBtr0163792
FBtr0174517	Reg*Tmp	BC	15	BC	35	0.8332	0.09676	73	8.61	<.0001	0.833206	1.00143e-12	5.4655e-10		FBgn0135825	FBtr0163793
FBtr0172960	Reg*Tmp	BC	15	BC	35	1.2782	0.1486	73	8.6	<.0001	1.27819	1.05026e-12	5.70505e-10		FBgn0135826	FBtr0163794
FBtr0167806	Reg*Tmp	BC	15	BC	35	0.4232	0.0494	73	8.57	<.0001	0.423219	1.21005e-12	6.48066e-10		FBgn0135828	FBtr0163796
FBtr0171144	Reg*Tmp	BC	15	BC	35	-0.2962	0.03479	73	-8.52	<.0001	-0.296236	1.51481e-12	7.93884e-10		FBgn0135838	FBtr0163806
FBtr0174512	Reg*Tmp	BC	15	BC	35	0.8827	0.1038	73	8.51	<.0001	0.882705	1.56549e-12	8.17911e-10		FBgn0135842	FBtr0163810
FBtr0170432	Reg*Tmp	BC	15	BC	35	-0.5056	0.05943	73	-8.51	<.0001	-0.505631	1.56689e-12	8.18547e-10		FBgn0135843	FBtr0163811
FBtr0173871	Reg*Tmp	BC	15	BC	35	0.6918	0.08134	73	8.51	<.0001	0.691791	1.58251e-12	8.25868e-10		FBgn0135845	FBtr0163813
FBtr0164107	Reg*Tmp	BC	15	BC	35	-0.5106	0.06007	73	-8.5	<.0001	-0.510619	1.61621e-12	8.41044e-10		FBgn0135848	FBtr0163816
FBtr0166788	Reg*Tmp	BC	15	BC	35	-0.6971	0.08231	73	-8.47	<.0001	-0.697056	1.85512e-12	9.51345e-10		FBgn0135856	FBtr0163824
FBtr0162948	Reg*Tmp	BC	15	BC	35	-0.3305	0.03908	73	-8.46	<.0001	-0.330528	1.9344e-12	9.88285e-10		FBgn0135857	FBtr0163825
FBtr0165722	Reg*Tmp	BC	15	BC	35	1.2074	0.144	73	8.39	<.0001	1.2074	2.65852e-12	1.314e-09		FBgn0135862	FBtr0163830
FBtr0169143	Reg*Tmp	BC	15	BC	35	0.5132	0.06127	73	8.38	<.0001	0.513191	2.76839e-12	1.36296e-09		FBgn0135867	FBtr0163835
FBtr0174085	Reg*Tmp	BC	15	BC	35	-0.7273	0.08686	73	-8.37	<.0001	-0.727307	2.79773e-12	1.37527e-09		FBgn0135869	FBtr0163837
FBtr0167783	Reg*Tmp	BC	15	BC	35	1.1302	0.1355	73	8.34	<.0001	1.13024	3.18406e-12	1.54377e-09		FBgn0135872	FBtr0163840
FBtr0169653	Reg*Tmp	BC	15	BC	35	0.3414	0.04096	73	8.33	<.0001	0.341374	3.32772e-12	1.60522e-09		FBgn0135873	FBtr0163841
FBtr0174313	Reg*Tmp	BC	15	BC	35	0.5212	0.06264	73	8.32	<.0001	0.521244	3.51445e-12	1.68556e-09		FBgn0135875	FBtr0163843
FBtr0162952	Reg*Tmp	BC	15	BC	35	-0.3999	0.04822	73	-8.29	<.0001	-0.399896	3.94565e-12	1.87279e-09		FBgn0135879	FBtr0163847
FBtr0174193	Reg*Tmp	BC	15	BC	35	-0.7813	0.09435	73	-8.28	<.0001	-0.781286	4.18178e-12	1.97238e-09		FBgn0135881	FBtr0163849
FBtr0167439	Reg*Tmp	BC	15	BC	35	0.4372	0.05281	73	8.28	<.0001	0.43725	4.19925e-12	1.97975e-09		FBgn0135888	FBtr0163856
FBtr0160828	Reg*Tmp	BC	15	BC	35	1.0001	0.1208	73	8.28	<.0001	1.00006	4.27242e-12	2.00971e-09		FBgn0135891	FBtr0163859
FBtr0161701	Reg*Tmp	BC	15	BC	35	0.7694	0.09299	73	8.27	<.0001	0.76941	4.29488e-12	2.01893e-09		FBgn0135894	FBtr0163862
FBtr0167620	Reg*Tmp	BC	15	BC	35	0.7488	0.0905	73	8.27	<.0001	0.748809	4.2994e-12	2.02089e-09		FBgn0135899	FBtr0163867
FBtr0161256	Reg*Tmp	BC	15	BC	35	0.6687	0.08092	73	8.26	<.0001	0.668698	4.48876e-12	2.10256e-09		FBgn0135910	FBtr0163878
FBtr0174830	Reg*Tmp	BC	15	BC	35	0.759	0.092	73	8.25	<.0001	0.75898	4.77032e-12	2.22153e-09		FBgn0135913	FBtr0163881
FBtr0166348	Reg*Tmp	BC	15	BC	35	1.1031	0.134	73	8.23	<.0001	1.10314	5.14547e-12	2.37861e-09		FBgn0135915	FBtr0163883
FBtr0172405	Reg*Tmp	BC	15	BC	35	0.7216	0.08817	73	8.18	<.0001	0.721614	6.33842e-12	2.86341e-09		FBgn0135926	FBtr0163894
FBtr0164738	Reg*Tmp	BC	15	BC	35	0.6974	0.08524	73	8.18	<.0001	0.697406	6.42362e-12	2.8995e-09		FBgn0135931	FBtr0163899
FBtr0168213	Reg*Tmp	BC	15	BC	35	0.833	0.1024	73	8.14	<.0001	0.833031	7.77673e-12	3.4386e-09		FBgn0135936	FBtr0163904
FBtr0172700	Reg*Tmp	BC	15	BC	35	0.6762	0.08314	73	8.13	<.0001	0.676164	7.94174e-12	3.50439e-09		FBgn0135938	FBtr0163906
FBtr0173951	Reg*Tmp	BC	15	BC	35	0.7078	0.08708	73	8.13	<.0001	0.707765	8.11151e-12	3.57205e-09		FBgn0135940	FBtr0163908
FBtr0170115	Reg*Tmp	BC	15	BC	35	0.8776	0.1083	73	8.11	<.0001	0.877645	8.90402e-12	3.87806e-09		FBgn0135943	FBtr0163911
FBtr0166603	Reg*Tmp	BC	15	BC	35	1.4872	0.1836	73	8.1	<.0001	1.48719	9.19753e-12	3.98957e-09		FBgn0135951	FBtr0163919
FBtr0167265	Reg*Tmp	BC	15	BC	35	0.8982	0.111	73	8.09	<.0001	0.898198	9.51339e-12	4.11483e-09		FBgn0135952	FBtr0163920
FBtr0165610	Reg*Tmp	BC	15	BC	35	0.7687	0.09506	73	8.09	<.0001	0.768713	9.6827e-12	4.1817e-09		FBgn0135960	FBtr0163928
FBtr0168484	Reg*Tmp	BC	15	BC	35	0.9736	0.1206	73	8.07	<.0001	0.973607	1.02931e-11	4.41836e-09		FBgn0135963	FBtr0163931
FBtr0173815	Reg*Tmp	BC	15	BC	35	-0.7755	0.09622	73	-8.06	<.0001	-0.77552	1.08563e-11	4.63315e-09		FBgn0135972	FBtr0163940
FBtr0172854	Reg*Tmp	BC	15	BC	35	0.7653	0.09509	73	8.05	<.0001	0.765253	1.14506e-11	4.85954e-09		FBgn0135979	FBtr0163947
FBtr0170553	Reg*Tmp	BC	15	BC	35	1.0678	0.133	73	8.03	<.0001	1.06781	1.25672e-11	5.28148e-09		FBgn0135980	FBtr0163948
FBtr0161610	Reg*Tmp	BC	15	BC	35	0.9663	0.1204	73	8.02	<.0001	0.966343	1.27071e-11	5.3342e-09		FBgn0135982	FBtr0163950
FBtr0166086	Reg*Tmp	BC	15	BC	35	0.9513	0.1186	73	8.02	<.0001	0.951251	1.29588e-11	5.42789e-09		FBgn0135984	FBtr0163952
FBtr0172188	Reg*Tmp	BC	15	BC	35	0.6583	0.08243	73	7.99	<.0001	0.658286	1.49639e-11	6.1712e-09		FBgn0135985	FBtr0163953
FBtr0172598	Reg*Tmp	BC	15	BC	35	-0.5933	0.0743	73	-7.99	<.0001	-0.593342	1.49735e-11	6.17396e-09		FBgn0135986	FBtr0163954
FBtr0170153	Reg*Tmp	BC	15	BC	35	-0.9063	0.1137	73	-7.97	<.0001	-0.906345	1.60718e-11	6.58193e-09		FBgn0135990	FBtr0163958
FBtr0164408	Reg*Tmp	BC	15	BC	35	0.444	0.05572	73	7.97	<.0001	0.444012	1.60962e-11	6.59096e-09		FBgn0135991	FBtr0163959
FBtr0167601	Reg*Tmp	BC	15	BC	35	0.7197	0.09049	73	7.95	<.0001	0.719748	1.71774e-11	6.981e-09		FBgn0135993	FBtr0163961
FBtr0175112	Reg*Tmp	BC	15	BC	35	0.8531	0.1079	73	7.91	<.0001	0.85307	2.09197e-11	8.32449e-09		FBgn0136002	FBtr0163970
FBtr0174790	Reg*Tmp	BC	15	BC	35	0.6023	0.07623	73	7.9	<.0001	0.602258	2.16048e-11	8.5748e-09		FBgn0136005	FBtr0163973
FBtr0166492	Reg*Tmp	BC	15	BC	35	0.9345	0.1185	73	7.89	<.0001	0.934485	2.2985e-11	9.07129e-09		FBgn0136007	FBtr0163975
FBtr0170947	Reg*Tmp	BC	15	BC	35	0.8136	0.1033	73	7.87	<.0001	0.813551	2.42831e-11	9.52945e-09		FBgn0136011	FBtr0163979
FBtr0168615	Reg*Tmp	BC	15	BC	35	0.3419	0.04348	73	7.86	<.0001	0.341907	2.53377e-11	9.90237e-09		FBgn0136020	FBtr0163988
FBtr0168636	Reg*Tmp	BC	15	BC	35	0.3282	0.04181	73	7.85	<.0001	0.328176	2.69355e-11	1.04544e-08		FBgn0136023	FBtr0163991
FBtr0164210	Reg*Tmp	BC	15	BC	35	0.2901	0.03697	73	7.85	<.0001	0.290091	2.72712e-11	1.05678e-08		FBgn0136024	FBtr0163992
FBtr0161948	Reg*Tmp	BC	15	BC	35	0.5803	0.07402	73	7.84	<.0001	0.580315	2.81686e-11	1.08777e-08		FBgn0136026	FBtr0163994
FBtr0161226	Reg*Tmp	BC	15	BC	35	-0.8339	0.1064	73	-7.83	<.0001	-0.833882	2.88578e-11	1.11158e-08		FBgn0136030	FBtr0163998
FBtr0161969	Reg*Tmp	BC	15	BC	35	1.0339	0.1321	73	7.83	<.0001	1.03395	2.96664e-11	1.1386e-08		FBgn0136032	FBtr0164000
FBtr0172526	Reg*Tmp	BC	15	BC	35	-1.5128	0.1933	73	-7.83	<.0001	-1.51282	2.98427e-11	1.14474e-08		FBgn0136038	FBtr0164006
FBtr0175199	Reg*Tmp	BC	15	BC	35	-0.5227	0.06684	73	-7.82	<.0001	-0.522711	3.06782e-11	1.17319e-08		FBgn0136045	FBtr0164013
FBtr0161578	Reg*Tmp	BC	15	BC	35	0.6583	0.08446	73	7.79	<.0001	0.658332	3.41842e-11	1.29151e-08		FBgn0136051	FBtr0164019
FBtr0175517	Reg*Tmp	BC	15	BC	35	0.8055	0.1034	73	7.79	<.0001	0.805476	3.50199e-11	1.32017e-08		FBgn0136062	FBtr0164030
FBtr0168268	Reg*Tmp	BC	15	BC	35	0.7382	0.09499	73	7.77	<.0001	0.738202	3.78661e-11	1.41281e-08		FBgn0136068	FBtr0164036
FBtr0174035	Reg*Tmp	BC	15	BC	35	0.5602	0.0722	73	7.76	<.0001	0.56019	3.99102e-11	1.48121e-08		FBgn0136071	FBtr0164039
FBtr0169017	Reg*Tmp	BC	15	BC	35	0.6771	0.08743	73	7.75	<.0001	0.677135	4.23804e-11	1.56189e-08		FBgn0136074	FBtr0164042
FBtr0172296	Reg*Tmp	BC	15	BC	35	0.3397	0.04387	73	7.74	<.0001	0.339713	4.26509e-11	1.57083e-08		FBgn0136082	FBtr0164050
FBtr0165152	Reg*Tmp	BC	15	BC	35	0.5776	0.07471	73	7.73	<.0001	0.577577	4.51398e-11	1.65188e-08		FBgn0136085	FBtr0164053
FBtr0170682	Reg*Tmp	BC	15	BC	35	0.3575	0.04626	73	7.73	<.0001	0.357474	4.57097e-11	1.66986e-08		FBgn0136086	FBtr0164054
FBtr0170082	Reg*Tmp	BC	15	BC	35	0.6165	0.07978	73	7.73	<.0001	0.616539	4.57174e-11	1.67006e-08		FBgn0136088	FBtr0164056
FBtr0175548	Reg*Tmp	BC	15	BC	35	0.3794	0.04911	73	7.73	<.0001	0.379415	4.61331e-11	1.68349e-08		FBgn0136089	FBtr0164057
FBtr0167725	Reg*Tmp	BC	15	BC	35	0.381	0.0494	73	7.71	<.0001	0.381039	4.86703e-11	1.76552e-08		FBgn0136090	FBtr0164058
FBtr0163908	Reg*Tmp	BC	15	BC	35	-0.5805	0.0753	73	-7.71	<.0001	-0.58049	4.96067e-11	1.79604e-08		FBgn0136095	FBtr0164063
FBtr0175569	Reg*Tmp	BC	15	BC	35	-0.6588	0.08554	73	-7.7	<.0001	-0.658755	5.12816e-11	1.84811e-08		FBgn0136098	FBtr0164066
FBtr0175295	Reg*Tmp	BC	15	BC	35	-0.9817	0.1275	73	-7.7	<.0001	-0.981656	5.13585e-11	1.85049e-08		FBgn0136111	FBtr0164079
FBtr0167432	Reg*Tmp	BC	15	BC	35	0.48	0.06255	73	7.67	<.0001	0.480033	5.76468e-11	2.05095e-08		FBgn0136112	FBtr0164080
FBtr0164309	Reg*Tmp	BC	15	BC	35	0.7887	0.1029	73	7.67	<.0001	0.78874	5.89257e-11	2.09232e-08		FBgn0136115	FBtr0164083
FBtr0170613	Reg*Tmp	BC	15	BC	35	-1.051	0.1374	73	-7.65	<.0001	-1.05102	6.479e-11	2.27909e-08		FBgn0136119	FBtr0164087
FBtr0166513	Reg*Tmp	BC	15	BC	35	1.0292	0.1352	73	7.61	<.0001	1.02923	7.51382e-11	2.59958e-08		FBgn0136123	FBtr0164091
FBtr0175433	Reg*Tmp	BC	15	BC	35	1.1874	0.156	73	7.61	<.0001	1.18739	7.61639e-11	2.63131e-08		FBgn0136128	FBtr0164096
FBtr0173090	Reg*Tmp	BC	15	BC	35	-0.5764	0.07582	73	-7.6	<.0001	-0.576377	7.85591e-11	2.7038e-08		FBgn0136131	FBtr0164099
FBtr0173462	Reg*Tmp	BC	15	BC	35	-0.4235	0.05585	73	-7.58	<.0001	-0.423531	8.49974e-11	2.90078e-08		FBgn0136134	FBtr0164102
FBtr0173987	Reg*Tmp	BC	15	BC	35	0.8819	0.1165	73	7.57	<.0001	0.881866	9.13985e-11	3.09515e-08		FBgn0136135	FBtr0164103
FBtr0175101	Reg*Tmp	BC	15	BC	35	0.6172	0.08157	73	7.57	<.0001	0.617192	9.16985e-11	3.10441e-08		FBgn0136137	FBtr0164105
FBtr0165657	Reg*Tmp	BC	15	BC	35	-0.4227	0.05595	73	-7.55	<.0001	-0.422662	9.65763e-11	3.25104e-08		FBgn0136139	FBtr0164107
FBtr0170643	Reg*Tmp	BC	15	BC	35	-0.682	0.09031	73	-7.55	<.0001	-0.682014	9.74961e-11	3.27886e-08		FBgn0136147	FBtr0164115
FBtr0170640	Reg*Tmp	BC	15	BC	35	0.6376	0.08447	73	7.55	<.0001	0.637615	9.90454e-11	3.32489e-08		FBgn0136149	FBtr0164117
FBtr0174698	Reg*Tmp	BC	15	BC	35	-0.8445	0.1119	73	-7.54	<.0001	-0.844471	1.01197e-10	3.38756e-08		FBgn0136153	FBtr0164121
FBtr0165825	Reg*Tmp	BC	15	BC	35	-0.9309	0.1234	73	-7.54	<.0001	-0.930943	1.01683e-10	3.40205e-08		FBgn0136154	FBtr0164122
FBtr0170467	Reg*Tmp	BC	15	BC	35	0.2757	0.03657	73	7.54	<.0001	0.27569	1.03034e-10	3.44184e-08		FBgn0136155	FBtr0164123
FBtr0168763	Reg*Tmp	BC	15	BC	35	-0.9569	0.1271	73	-7.53	<.0001	-0.956865	1.07005e-10	3.55991e-08		FBgn0136156	FBtr0164124
FBtr0171414	Reg*Tmp	BC	15	BC	35	0.5765	0.0766	73	7.53	<.0001	0.576458	1.09286e-10	3.62976e-08		FBgn0136171	FBtr0164140
FBtr0174474	Reg*Tmp	BC	15	BC	35	0.5842	0.07781	73	7.51	<.0001	0.584203	1.17721e-10	3.87928e-08		FBgn0136172	FBtr0164141
FBtr0169932	Reg*Tmp	BC	15	BC	35	0.9557	0.1274	73	7.5	<.0001	0.955651	1.20779e-10	3.96831e-08		FBgn0136173	FBtr0164142
FBtr0166140	Reg*Tmp	BC	15	BC	35	0.6384	0.08528	73	7.49	<.0001	0.638395	1.29646e-10	4.22266e-08		FBgn0136177	FBtr0164146
FBtr0171407	Reg*Tmp	BC	15	BC	35	0.5439	0.07269	73	7.48	<.0001	0.543851	1.31871e-10	4.28538e-08		FBgn0136207	FBtr0164176
FBtr0175366	Reg*Tmp	BC	15	BC	35	0.43	0.05748	73	7.48	<.0001	0.430021	1.32061e-10	4.29043e-08		FBgn0136210	FBtr0164179
FBtr0169166	Reg*Tmp	BC	15	BC	35	-0.4088	0.05471	73	-7.47	<.0001	-0.408846	1.37245e-10	4.43925e-08		FBgn0136222	FBtr0164191
FBtr0170090	Reg*Tmp	BC	15	BC	35	-0.5315	0.07123	73	-7.46	<.0001	-0.531486	1.4418e-10	4.63706e-08		FBgn0136226	FBtr0164195
FBtr0172171	Reg*Tmp	BC	15	BC	35	-0.9413	0.1264	73	-7.45	<.0001	-0.941307	1.52495e-10	4.87101e-08		FBgn0136227	FBtr0164196
FBtr0163278	Reg*Tmp	BC	15	BC	35	-0.5135	0.06899	73	-7.44	<.0001	-0.513467	1.5629e-10	4.9784e-08		FBgn0136230	FBtr0164199
FBtr0163973	Reg*Tmp	BC	15	BC	35	0.9082	0.1221	73	7.44	<.0001	0.908157	1.59463e-10	5.06728e-08		FBgn0136231	FBtr0164200
FBtr0161049	Reg*Tmp	BC	15	BC	35	-0.8376	0.1127	73	-7.43	<.0001	-0.837557	1.61437e-10	5.12283e-08		FBgn0136233	FBtr0164202
FBtr0169302	Reg*Tmp	BC	15	BC	35	0.5522	0.07429	73	7.43	<.0001	0.552161	1.6305e-10	5.16791e-08		FBgn0136236	FBtr0164205
FBtr0169553	Reg*Tmp	BC	15	BC	35	0.4034	0.05432	73	7.43	<.0001	0.403415	1.66893e-10	5.27518e-08		FBgn0136239	FBtr0164208
FBtr0175221	Reg*Tmp	BC	15	BC	35	-0.3495	0.04714	73	-7.41	<.0001	-0.349522	1.75905e-10	5.52347e-08		FBgn0136241	FBtr0164210
FBtr0161032	Reg*Tmp	BC	15	BC	35	0.5328	0.07192	73	7.41	<.0001	0.532808	1.81226e-10	5.67125e-08		FBgn0136242	FBtr0164211
FBtr0164613	Reg*Tmp	BC	15	BC	35	0.5262	0.07113	73	7.4	<.0001	0.526183	1.8995e-10	5.91054e-08		FBgn0136244	FBtr0164213
FBtr0167289	Reg*Tmp	BC	15	BC	35	-0.5357	0.07248	73	-7.39	<.0001	-0.535653	1.95925e-10	6.07596e-08		FBgn0136248	FBtr0164217
FBtr0174409	Reg*Tmp	BC	15	BC	35	1.2559	0.1701	73	7.38	<.0001	1.25586	2.01542e-10	6.2309e-08		FBgn0136249	FBtr0164218
FBtr0173650	Reg*Tmp	BC	15	BC	35	0.2148	0.02911	73	7.38	<.0001	0.214766	2.06275e-10	6.359e-08		FBgn0136256	FBtr0164226
FBtr0168357	Reg*Tmp	BC	15	BC	35	-0.6972	0.09455	73	-7.37	<.0001	-0.697244	2.0949e-10	6.44284e-08		FBgn0136261	FBtr0164231
FBtr0170392	Reg*Tmp	BC	15	BC	35	0.8782	0.1192	73	7.37	<.0001	0.878232	2.13577e-10	6.55073e-08		FBgn0136270	FBtr0164240
FBtr0166999	Reg*Tmp	BC	15	BC	35	0.6172	0.08375	73	7.37	<.0001	0.617163	2.14262e-10	6.56942e-08		FBgn0136272	FBtr0164242
FBtr0174892	Reg*Tmp	BC	15	BC	35	0.7885	0.1071	73	7.36	<.0001	0.788484	2.2209e-10	6.78071e-08		FBgn0136279	FBtr0164249
FBtr0166206	Reg*Tmp	BC	15	BC	35	0.4538	0.06166	73	7.36	<.0001	0.453838	2.22384e-10	6.78793e-08		FBgn0136280	FBtr0164250
FBtr0161500	Reg*Tmp	BC	15	BC	35	0.6275	0.08549	73	7.34	<.0001	0.627468	2.42911e-10	7.34038e-08		FBgn0136281	FBtr0164251
FBtr0170505	Reg*Tmp	BC	15	BC	35	0.3649	0.04973	73	7.34	<.0001	0.364933	2.43838e-10	7.36557e-08		FBgn0136287	FBtr0164257
FBtr0162918	Reg*Tmp	BC	15	BC	35	0.4187	0.05737	73	7.3	<.0001	0.418724	2.89469e-10	8.57013e-08		FBgn0136302	FBtr0164272
FBtr0166713	Reg*Tmp	BC	15	BC	35	-0.7435	0.1019	73	-7.29	<.0001	-0.743456	2.95573e-10	8.72378e-08		FBgn0136303	FBtr0164273
FBtr0161334	Reg*Tmp	BC	15	BC	35	0.2967	0.04073	73	7.29	<.0001	0.296728	3.0624e-10	8.99495e-08		FBgn0136309	FBtr0164279
FBtr0161185	Reg*Tmp	BC	15	BC	35	0.9333	0.1283	73	7.28	<.0001	0.933303	3.19825e-10	9.35324e-08		FBgn0136323	FBtr0164293
FBtr0174463	Reg*Tmp	BC	15	BC	35	0.5935	0.0816	73	7.27	<.0001	0.593498	3.23839e-10	9.45333e-08		FBgn0136331	FBtr0164301
FBtr0175215	Reg*Tmp	BC	15	BC	35	0.3232	0.04444	73	7.27	<.0001	0.323159	3.25373e-10	9.48979e-08		FBgn0136338	FBtr0164308
FBtr0162730	Reg*Tmp	BC	15	BC	35	0.8352	0.1149	73	7.27	<.0001	0.835207	3.29147e-10	9.58474e-08		FBgn0136339	FBtr0164309
FBtr0174729	Reg*Tmp	BC	15	BC	35	0.6284	0.08656	73	7.26	<.0001	0.628436	3.42541e-10	9.92945e-08		FBgn0136341	FBtr0164311
FBtr0168755	Reg*Tmp	BC	15	BC	35	-0.3794	0.05227	73	-7.26	<.0001	-0.379402	3.43853e-10	9.96253e-08		FBgn0136363	FBtr0164333
FBtr0163584	Reg*Tmp	BC	15	BC	35	0.8295	0.1145	73	7.24	<.0001	0.829529	3.65314e-10	1.05084e-07		FBgn0136364	FBtr0164334
FBtr0161728	Reg*Tmp	BC	15	BC	35	0.8549	0.118	73	7.24	<.0001	0.854934	3.67253e-10	1.0559e-07		FBgn0136368	FBtr0164338
FBtr0167067	Reg*Tmp	BC	15	BC	35	0.7459	0.103	73	7.24	<.0001	0.745925	3.71577e-10	1.06658e-07		FBgn0136370	FBtr0164340
FBtr0167165	Reg*Tmp	BC	15	BC	35	-0.5396	0.07463	73	-7.23	<.0001	-0.539624	3.88225e-10	1.10829e-07		FBgn0136371	FBtr0164341
FBtr0164659	Reg*Tmp	BC	15	BC	35	0.9675	0.134	73	7.22	<.0001	0.967463	4.0348e-10	1.14676e-07		FBgn0136377	FBtr0164347
FBtr0165385	Reg*Tmp	BC	15	BC	35	0.8368	0.1159	73	7.22	<.0001	0.836809	4.0977e-10	1.1627e-07		FBgn0136381	FBtr0164351
FBtr0164366	Reg*Tmp	BC	15	BC	35	-0.9781	0.1356	73	-7.21	<.0001	-0.97807	4.2105e-10	1.19019e-07		FBgn0136388	FBtr0164358
FBtr0166704	Reg*Tmp	BC	15	BC	35	0.6527	0.09056	73	7.21	<.0001	0.652736	4.29004e-10	1.21004e-07		FBgn0136396	FBtr0164366
FBtr0170422	Reg*Tmp	BC	15	BC	35	-0.4909	0.06817	73	-7.2	<.0001	-0.490927	4.40396e-10	1.2386e-07		FBgn0136401	FBtr0164371
FBtr0168283	Reg*Tmp	BC	15	BC	35	1.1842	0.1645	73	7.2	<.0001	1.18417	4.4441e-10	1.24832e-07		FBgn0136404	FBtr0164374
FBtr0166738	Reg*Tmp	BC	15	BC	35	0.636	0.08864	73	7.18	<.0001	0.636017	4.92058e-10	1.36555e-07		FBgn0136405	FBtr0164375
FBtr0162041	Reg*Tmp	BC	15	BC	35	-0.9323	0.13	73	-7.17	<.0001	-0.932277	4.99233e-10	1.38261e-07		FBgn0136419	FBtr0164389
FBtr0169241	Reg*Tmp	BC	15	BC	35	0.8039	0.1122	73	7.16	<.0001	0.803899	5.1651e-10	1.4245e-07		FBgn0136423	FBtr0164393
FBtr0167784	Reg*Tmp	BC	15	BC	35	0.7012	0.09802	73	7.15	<.0001	0.701234	5.38682e-10	1.47781e-07		FBgn0136425	FBtr0164395
FBtr0161658	Reg*Tmp	BC	15	BC	35	-0.5164	0.0722	73	-7.15	<.0001	-0.516444	5.42526e-10	1.48743e-07		FBgn0136426	FBtr0164396
FBtr0175453	Reg*Tmp	BC	15	BC	35	0.3327	0.0466	73	7.14	<.0001	0.332673	5.76224e-10	1.56994e-07		FBgn0136431	FBtr0164401
FBtr0167489	Reg*Tmp	BC	15	BC	35	0.5718	0.08012	73	7.14	<.0001	0.571796	5.80965e-10	1.58114e-07		FBgn0136437	FBtr0164407
FBtr0161498	Reg*Tmp	BC	15	BC	35	0.8278	0.1164	73	7.11	<.0001	0.827769	6.4525e-10	1.73284e-07		FBgn0136438	FBtr0164408
FBtr0167901	Reg*Tmp	BC	15	BC	35	0.6589	0.09267	73	7.11	<.0001	0.65894	6.49621e-10	1.74311e-07		FBgn0136443	FBtr0164413
FBtr0172295	Reg*Tmp	BC	15	BC	35	0.314	0.04418	73	7.11	<.0001	0.313978	6.60161e-10	1.76788e-07		FBgn0136445	FBtr0164415
FBtr0163218	Reg*Tmp	BC	15	BC	35	0.9044	0.1276	73	7.09	<.0001	0.904438	7.10276e-10	1.88403e-07		FBgn0136456	FBtr0164426
FBtr0163928	Reg*Tmp	BC	15	BC	35	0.4346	0.06143	73	7.07	<.0001	0.434556	7.61217e-10	2.00055e-07		FBgn0136465	FBtr0164435
FBtr0167110	Reg*Tmp	BC	15	BC	35	-0.401	0.05676	73	-7.07	<.0001	-0.401034	7.86839e-10	2.05772e-07		FBgn0136468	FBtr0164438
FBtr0166786	Reg*Tmp	BC	15	BC	35	0.6851	0.09697	73	7.06	<.0001	0.685071	7.90645e-10	2.06644e-07		FBgn0136473	FBtr0164443
FBtr0161383	Reg*Tmp	BC	15	BC	35	0.5748	0.08138	73	7.06	<.0001	0.574778	7.95446e-10	2.07759e-07		FBgn0136475	FBtr0164445
FBtr0171196	Reg*Tmp	BC	15	BC	35	0.5587	0.07921	73	7.05	<.0001	0.55869	8.30747e-10	2.15719e-07		FBgn0136476	FBtr0164446
FBtr0162770	Reg*Tmp	BC	15	BC	35	0.6265	0.08883	73	7.05	<.0001	0.626495	8.31259e-10	2.15828e-07		FBgn0136484	FBtr0164454
FBtr0170362	Reg*Tmp	BC	15	BC	35	0.6131	0.08706	73	7.04	<.0001	0.61313	8.67118e-10	2.23995e-07		FBgn0136485	FBtr0164455
FBtr0160909	Reg*Tmp	BC	15	BC	35	0.6032	0.08566	73	7.04	<.0001	0.603237	8.70826e-10	2.24837e-07		FBgn0136486	FBtr0164456
FBtr0167891	Reg*Tmp	BC	15	BC	35	-0.67	0.09519	73	-7.04	<.0001	-0.670028	8.82695e-10	2.27466e-07		FBgn0136488	FBtr0164458
FBtr0170198	Reg*Tmp	BC	15	BC	35	0.5927	0.08431	73	7.03	<.0001	0.592681	9.18669e-10	2.35584e-07		FBgn0136496	FBtr0164466
FBtr0166096	Reg*Tmp	BC	15	BC	35	0.91	0.1295	73	7.03	<.0001	0.910007	9.24955e-10	2.37016e-07		FBgn0136497	FBtr0164467
FBtr0167963	Reg*Tmp	BC	15	BC	35	0.3359	0.0478	73	7.03	<.0001	0.335911	9.29331e-10	2.37946e-07		FBgn0136502	FBtr0164472
FBtr0166392	Reg*Tmp	BC	15	BC	35	0.879	0.1252	73	7.02	<.0001	0.879007	9.54782e-10	2.43662e-07		FBgn0136503	FBtr0164473
FBtr0174682	Reg*Tmp	BC	15	BC	35	0.5729	0.08169	73	7.01	<.0001	0.572897	9.85928e-10	2.5059e-07		FBgn0136515	FBtr0164485
FBtr0162729	Reg*Tmp	BC	15	BC	35	0.4919	0.07014	73	7.01	<.0001	0.491865	9.87693e-10	2.50966e-07		FBgn0136517	FBtr0164487
FBtr0174323	Reg*Tmp	BC	15	BC	35	0.613	0.08748	73	7.01	<.0001	0.612966	1.01002e-09	2.55972e-07		FBgn0136518	FBtr0164488
FBtr0162011	Reg*Tmp	BC	15	BC	35	0.686	0.09792	73	7.01	<.0001	0.686022	1.01645e-09	2.57342e-07		FBgn0136523	FBtr0164493
FBtr0162600	Reg*Tmp	BC	15	BC	35	-0.3171	0.04532	73	-7	<.0001	-0.317137	1.05208e-09	2.65203e-07		FBgn0136524	FBtr0164494
FBtr0163878	Reg*Tmp	BC	15	BC	35	-0.5534	0.07912	73	-6.99	<.0001	-0.553405	1.06782e-09	2.6863e-07		FBgn0136532	FBtr0164502
FBtr0173141	Reg*Tmp	BC	15	BC	35	0.5677	0.08119	73	6.99	<.0001	0.567702	1.07692e-09	2.70608e-07		FBgn0136536	FBtr0164506
FBtr0174138	Reg*Tmp	BC	15	BC	35	-0.4176	0.05976	73	-6.99	<.0001	-0.417643	1.09112e-09	2.736e-07		FBgn0136537	FBtr0164507
FBtr0168751	Reg*Tmp	BC	15	BC	35	-0.4764	0.06817	73	-6.99	<.0001	-0.476355	1.09911e-09	2.75386e-07		FBgn0136543	FBtr0164513
FBtr0171146	Reg*Tmp	BC	15	BC	35	-0.5532	0.07933	73	-6.97	<.0001	-0.553181	1.16969e-09	2.90663e-07		FBgn0136544	FBtr0164514
FBtr0164358	Reg*Tmp	BC	15	BC	35	0.546	0.07845	73	6.96	<.0001	0.546021	1.23701e-09	3.05412e-07		FBgn0136556	FBtr0164526
FBtr0164056	Reg*Tmp	BC	15	BC	35	-0.4505	0.06476	73	-6.96	<.0001	-0.450488	1.2576e-09	3.09898e-07		FBgn0136558	FBtr0164529
FBtr0162835	Reg*Tmp	BC	15	BC	35	0.7577	0.109	73	6.95	<.0001	0.75768	1.28321e-09	3.15365e-07		FBgn0136566	FBtr0164537
FBtr0167057	Reg*Tmp	BC	15	BC	35	1.5658	0.2256	73	6.94	<.0001	1.56578	1.33459e-09	3.26404e-07		FBgn0136573	FBtr0164544
FBtr0167020	Reg*Tmp	BC	15	BC	35	0.7562	0.1092	73	6.93	<.0001	0.756197	1.42958e-09	3.46796e-07		FBgn0136589	FBtr0164560
FBtr0166574	Reg*Tmp	BC	15	BC	35	-0.4075	0.05885	73	-6.92	<.0001	-0.407535	1.4355e-09	3.48074e-07		FBgn0136599	FBtr0164570
FBtr0161566	Reg*Tmp	BC	15	BC	35	-0.3447	0.0498	73	-6.92	<.0001	-0.344736	1.44767e-09	3.50735e-07		FBgn0136600	FBtr0164571
FBtr0167543	Reg*Tmp	BC	15	BC	35	-0.5465	0.07901	73	-6.92	<.0001	-0.546484	1.48667e-09	3.58852e-07		FBgn0136602	FBtr0164573
FBtr0174183	Reg*Tmp	BC	15	BC	35	0.559	0.08097	73	6.9	<.0001	0.559005	1.57057e-09	3.76442e-07		FBgn0136607	FBtr0164578
FBtr0161556	Reg*Tmp	BC	15	BC	35	0.3923	0.05682	73	6.9	<.0001	0.392254	1.57219e-09	3.76804e-07		FBgn0136608	FBtr0164579
FBtr0165446	Reg*Tmp	BC	15	BC	35	-0.3204	0.04644	73	-6.9	<.0001	-0.320434	1.59844e-09	3.82208e-07		FBgn0136641	FBtr0164612
FBtr0163174	Reg*Tmp	BC	15	BC	35	0.5547	0.08052	73	6.89	<.0001	0.554747	1.66649e-09	3.96225e-07		FBgn0136642	FBtr0164613
FBtr0164696	Reg*Tmp	BC	15	BC	35	-0.3929	0.0571	73	-6.88	<.0001	-0.392882	1.72878e-09	4.08943e-07		FBgn0136643	FBtr0164614
FBtr0171567	Reg*Tmp	BC	15	BC	35	-0.424	0.06166	73	-6.88	<.0001	-0.424049	1.75435e-09	4.14224e-07		FBgn0136650	FBtr0164621
FBtr0175383	Reg*Tmp	BC	15	BC	35	0.6077	0.08839	73	6.88	<.0001	0.607712	1.77275e-09	4.17837e-07		FBgn0136660	FBtr0164631
FBtr0170324	Reg*Tmp	BC	15	BC	35	0.6185	0.09	73	6.87	<.0001	0.618518	1.79264e-09	4.21972e-07		FBgn0136661	FBtr0164632
FBtr0171326	Reg*Tmp	BC	15	BC	35	0.8616	0.1256	73	6.86	<.0001	0.86164	1.90411e-09	4.45076e-07		FBgn0136670	FBtr0164641
FBtr0168802	Reg*Tmp	BC	15	BC	35	0.3727	0.05436	73	6.86	<.0001	0.372704	1.92111e-09	4.48661e-07		FBgn0136679	FBtr0164650
FBtr0172624	Reg*Tmp	BC	15	BC	35	-0.6878	0.1006	73	-6.84	<.0001	-0.687777	2.07413e-09	4.8002e-07		FBgn0136680	FBtr0164651
FBtr0173763	Reg*Tmp	BC	15	BC	35	0.8832	0.1292	73	6.84	<.0001	0.883194	2.0887e-09	4.82962e-07		FBgn0136685	FBtr0164656
FBtr0166544	Reg*Tmp	BC	15	BC	35	0.8977	0.1314	73	6.83	<.0001	0.897698	2.14469e-09	4.94199e-07		FBgn0136688	FBtr0164659
FBtr0168269	Reg*Tmp	BC	15	BC	35	0.537	0.07867	73	6.83	<.0001	0.537035	2.18327e-09	5.01769e-07		FBgn0136691	FBtr0164662
FBtr0175276	Reg*Tmp	BC	15	BC	35	-0.4202	0.06157	73	-6.83	<.0001	-0.420243	2.19117e-09	5.03339e-07		FBgn0136692	FBtr0164663
FBtr0169033	Reg*Tmp	BC	15	BC	35	0.8246	0.1209	73	6.82	<.0001	0.824556	2.24304e-09	5.13723e-07		FBgn0136694	FBtr0164665
FBtr0169769	Reg*Tmp	BC	15	BC	35	-0.5781	0.0848	73	-6.82	<.0001	-0.578109	2.27145e-09	5.19214e-07		FBgn0136697	FBtr0164668
FBtr0164456	Reg*Tmp	BC	15	BC	35	-0.3839	0.05638	73	-6.81	<.0001	-0.383866	2.35556e-09	5.35855e-07		FBgn0136704	FBtr0164675
FBtr0174655	Reg*Tmp	BC	15	BC	35	-0.6645	0.09791	73	-6.79	<.0001	-0.664535	2.57732e-09	5.78836e-07		FBgn0136712	FBtr0164683
FBtr0167456	Reg*Tmp	BC	15	BC	35	-0.4865	0.07173	73	-6.78	<.0001	-0.486486	2.62975e-09	5.88932e-07		FBgn0136719	FBtr0164690
FBtr0170737	Reg*Tmp	BC	15	BC	35	-0.8538	0.1259	73	-6.78	<.0001	-0.853846	2.63337e-09	5.89629e-07		FBgn0136720	FBtr0164691
FBtr0170916	Reg*Tmp	BC	15	BC	35	0.4122	0.06077	73	6.78	<.0001	0.412155	2.63703e-09	5.90356e-07		FBgn0136731	FBtr0164702
FBtr0169243	Reg*Tmp	BC	15	BC	35	0.3064	0.04519	73	6.78	<.0001	0.306371	2.65708e-09	5.94105e-07		FBgn0136735	FBtr0164706
FBtr0167911	Reg*Tmp	BC	15	BC	35	0.8243	0.1216	73	6.78	<.0001	0.824267	2.68158e-09	5.98896e-07		FBgn0136743	FBtr0164714
FBtr0173105	Reg*Tmp	BC	15	BC	35	-0.4923	0.07274	73	-6.77	<.0001	-0.492342	2.79531e-09	6.20582e-07		FBgn0136760	FBtr0164731
FBtr0170240	Reg*Tmp	BC	15	BC	35	0.3259	0.04822	73	6.76	<.0001	0.325857	2.91477e-09	6.43621e-07		FBgn0136773	FBtr0164744
FBtr0173461	Reg*Tmp	BC	15	BC	35	0.2489	0.0369	73	6.74	<.0001	0.248855	3.0969e-09	6.78663e-07		FBgn0136791	FBtr0164762
FBtr0173069	Reg*Tmp	BC	15	BC	35	0.9956	0.148	73	6.73	<.0001	0.995645	3.32789e-09	7.23148e-07		FBgn0136798	FBtr0164769
FBtr0174714	Reg*Tmp	BC	15	BC	35	0.7777	0.1156	73	6.73	<.0001	0.777664	3.33933e-09	7.25408e-07		FBgn0136805	FBtr0164776
FBtr0164030	Reg*Tmp	BC	15	BC	35	-0.3505	0.05212	73	-6.73	<.0001	-0.350544	3.35124e-09	7.27592e-07		FBgn0136824	FBtr0164795
FBtr0167099	Reg*Tmp	BC	15	BC	35	-0.4125	0.06136	73	-6.72	<.0001	-0.412492	3.38737e-09	7.34231e-07		FBgn0136838	FBtr0164809
FBtr0161840	Reg*Tmp	BC	15	BC	35	-0.501	0.07457	73	-6.72	<.0001	-0.500983	3.45243e-09	7.46697e-07		FBgn0136857	FBtr0164828
FBtr0168865	Reg*Tmp	BC	15	BC	35	0.5268	0.07843	73	6.72	<.0001	0.526765	3.48424e-09	7.52579e-07		FBgn0136866	FBtr0164837
FBtr0165986	Reg*Tmp	BC	15	BC	35	-0.9472	0.141	73	-6.72	<.0001	-0.947162	3.49931e-09	7.55229e-07		FBgn0136870	FBtr0164841
FBtr0172473	Reg*Tmp	BC	15	BC	35	0.7492	0.1118	73	6.7	<.0001	0.749233	3.68143e-09	7.89314e-07		FBgn0136884	FBtr0164855
FBtr0166946	Reg*Tmp	BC	15	BC	35	0.5508	0.08218	73	6.7	<.0001	0.550828	3.69237e-09	7.9137e-07		FBgn0136888	FBtr0164859
FBtr0166107	Reg*Tmp	BC	15	BC	35	-0.4509	0.06728	73	-6.7	<.0001	-0.450875	3.70648e-09	7.93958e-07		FBgn0136889	FBtr0164860
FBtr0161050	Reg*Tmp	BC	15	BC	35	-0.7366	0.11	73	-6.7	<.0001	-0.736575	3.80813e-09	8.12582e-07		FBgn0136895	FBtr0164866
FBtr0164860	Reg*Tmp	BC	15	BC	35	0.3488	0.05213	73	6.69	<.0001	0.348797	3.86782e-09	8.2384e-07		FBgn0136896	FBtr0164868
FBtr0168115	Reg*Tmp	BC	15	BC	35	0.5707	0.08534	73	6.69	<.0001	0.570659	3.95051e-09	8.39212e-07		FBgn0136899	FBtr0164871
FBtr0175152	Reg*Tmp	BC	15	BC	35	-0.2859	0.04279	73	-6.68	<.0001	-0.285878	4.04033e-09	8.56037e-07		FBgn0136906	FBtr0164878
FBtr0172616	Reg*Tmp	BC	15	BC	35	1.0608	0.1588	73	6.68	<.0001	1.06083	4.0562e-09	8.59114e-07		FBgn0136922	FBtr0164894
FBtr0175033	Reg*Tmp	BC	15	BC	35	-0.3661	0.05482	73	-6.68	<.0001	-0.366104	4.08169e-09	8.63705e-07		FBgn0136941	FBtr0164913
FBtr0163680	Reg*Tmp	BC	15	BC	35	0.7014	0.1051	73	6.68	<.0001	0.701352	4.14054e-09	8.74839e-07		FBgn0136945	FBtr0164917
FBtr0171592	Reg*Tmp	BC	15	BC	35	0.6655	0.09972	73	6.67	<.0001	0.665475	4.17015e-09	8.80235e-07		FBgn0136978	FBtr0164950
FBtr0162218	Reg*Tmp	BC	15	BC	35	0.6116	0.09169	73	6.67	<.0001	0.611594	4.2276e-09	8.90953e-07		FBgn0136984	FBtr0164956
FBtr0164176	Reg*Tmp	BC	15	BC	35	0.7221	0.1085	73	6.66	<.0001	0.72206	4.45809e-09	9.31887e-07		FBgn0136990	FBtr0164962
FBtr0173289	Reg*Tmp	BC	15	BC	35	0.6273	0.09427	73	6.65	<.0001	0.627308	4.52564e-09	9.44291e-07		FBgn0136992	FBtr0164964
FBtr0169764	Reg*Tmp	BC	15	BC	35	0.5886	0.0885	73	6.65	<.0001	0.588555	4.601e-09	9.58278e-07		FBgn0136997	FBtr0164969
FBtr0170303	Reg*Tmp	BC	15	BC	35	-0.6331	0.0952	73	-6.65	<.0001	-0.633146	4.60278e-09	9.58592e-07		FBgn0137000	FBtr0164972
FBtr0172377	Reg*Tmp	BC	15	BC	35	0.5701	0.08574	73	6.65	<.0001	0.570089	4.63036e-09	9.63392e-07		FBgn0137004	FBtr0164976
FBtr0164735	Reg*Tmp	BC	15	BC	35	0.3583	0.05391	73	6.65	<.0001	0.358251	4.69033e-09	9.74338e-07		FBgn0137026	FBtr0164998
FBtr0170617	Reg*Tmp	BC	15	BC	35	-0.3654	0.05498	73	-6.65	<.0001	-0.365368	4.69785e-09	9.75524e-07		FBgn0137030	FBtr0165002
FBtr0161832	Reg*Tmp	BC	15	BC	35	0.5715	0.08601	73	6.64	<.0001	0.571534	4.71132e-09	9.77974e-07		FBgn0137043	FBtr0165015
FBtr0170483	Reg*Tmp	BC	15	BC	35	0.6317	0.09526	73	6.63	<.0001	0.63165	4.99668e-09	1.02902e-06		FBgn0137052	FBtr0165024
FBtr0168952	Reg*Tmp	BC	15	BC	35	1.0803	0.1631	73	6.62	<.0001	1.08029	5.13286e-09	1.05308e-06		FBgn0137055	FBtr0165027
FBtr0174305	Reg*Tmp	BC	15	BC	35	-0.4549	0.0687	73	-6.62	<.0001	-0.454944	5.1846e-09	1.06227e-06		FBgn0137056	FBtr0165028
FBtr0175073	Reg*Tmp	BC	15	BC	35	-0.2382	0.03601	73	-6.62	<.0001	-0.238232	5.3236e-09	1.08656e-06		FBgn0137058	FBtr0165030
FBtr0172179	Reg*Tmp	BC	15	BC	35	0.5792	0.08758	73	6.61	<.0001	0.579235	5.37544e-09	1.09535e-06		FBgn0137060	FBtr0165032
FBtr0172125	Reg*Tmp	BC	15	BC	35	0.4449	0.06737	73	6.6	<.0001	0.44488	5.61594e-09	1.13723e-06		FBgn0137063	FBtr0165035
FBtr0161377	Reg*Tmp	BC	15	BC	35	0.8185	0.1242	73	6.59	<.0001	0.81853	5.88521e-09	1.18445e-06		FBgn0137064	FBtr0165036
FBtr0169502	Reg*Tmp	BC	15	BC	35	-0.5485	0.08322	73	-6.59	<.0001	-0.548533	5.904e-09	1.18771e-06		FBgn0137074	FBtr0165046
FBtr0171544	Reg*Tmp	BC	15	BC	35	-0.413	0.06272	73	-6.59	<.0001	-0.413016	6.0636e-09	1.21518e-06		FBgn0137082	FBtr0165054
FBtr0172582	Reg*Tmp	BC	15	BC	35	-0.3679	0.05587	73	-6.58	<.0001	-0.3679	6.07823e-09	1.21784e-06		FBgn0137084	FBtr0165056
FBtr0174184	Reg*Tmp	BC	15	BC	35	0.3658	0.0556	73	6.58	<.0001	0.365841	6.18529e-09	1.23664e-06		FBgn0137086	FBtr0165058
FBtr0168490	Reg*Tmp	BC	15	BC	35	0.855	0.1302	73	6.57	<.0001	0.855044	6.48911e-09	1.28989e-06		FBgn0137089	FBtr0165061
FBtr0171288	Reg*Tmp	BC	15	BC	35	-0.5213	0.07942	73	-6.56	<.0001	-0.521261	6.65628e-09	1.31889e-06		FBgn0137090	FBtr0165062
FBtr0173909	Reg*Tmp	BC	15	BC	35	-0.2394	0.03651	73	-6.56	<.0001	-0.239357	6.86171e-09	1.35413e-06		FBgn0137103	FBtr0165075
FBtr0171372	Reg*Tmp	BC	15	BC	35	1.1829	0.1806	73	6.55	<.0001	1.18294	7.07155e-09	1.39012e-06		FBgn0137104	FBtr0165076
FBtr0161181	Reg*Tmp	BC	15	BC	35	0.3336	0.05113	73	6.52	<.0001	0.33358	7.84154e-09	1.52022e-06		FBgn0137111	FBtr0165084
FBtr0174962	Reg*Tmp	BC	15	BC	35	0.5513	0.08453	73	6.52	<.0001	0.551269	7.92538e-09	1.53482e-06		FBgn0137113	FBtr0165086
FBtr0173792	Reg*Tmp	BC	15	BC	35	0.5403	0.08292	73	6.52	<.0001	0.540251	8.1416e-09	1.57071e-06		FBgn0137116	FBtr0165089
FBtr0170535	Reg*Tmp	BC	15	BC	35	0.3388	0.0521	73	6.5	<.0001	0.338819	8.57786e-09	1.64165e-06		FBgn0137118	FBtr0165091
FBtr0168511	Reg*Tmp	BC	15	BC	35	0.7753	0.1194	73	6.5	<.0001	0.775257	8.86461e-09	1.68847e-06		FBgn0137130	FBtr0165103
FBtr0174871	Reg*Tmp	BC	15	BC	35	0.2402	0.03699	73	6.49	<.0001	0.240236	8.90001e-09	1.69415e-06		FBgn0137131	FBtr0165104
FBtr0165192	Reg*Tmp	BC	15	BC	35	-0.4757	0.07338	73	-6.48	<.0001	-0.475659	9.36448e-09	1.76941e-06		FBgn0137138	FBtr0165111
FBtr0167498	Reg*Tmp	BC	15	BC	35	0.6756	0.1042	73	6.48	<.0001	0.67563	9.3832e-09	1.77252e-06		FBgn0137151	FBtr0165124
FBtr0170842	Reg*Tmp	BC	15	BC	35	1.1268	0.1739	73	6.48	<.0001	1.12677	9.40572e-09	1.77624e-06		FBgn0137152	FBtr0165125
FBtr0167699	Reg*Tmp	BC	15	BC	35	0.3837	0.05928	73	6.47	<.0001	0.383681	9.76863e-09	1.83609e-06		FBgn0137165	FBtr0165138
FBtr0164115	Reg*Tmp	BC	15	BC	35	0.4002	0.06187	73	6.47	<.0001	0.400153	9.96528e-09	1.868e-06		FBgn0137166	FBtr0165139
FBtr0169474	Reg*Tmp	BC	15	BC	35	0.6404	0.09906	73	6.46	<.0001	0.640383	1.00638e-08	1.88468e-06		FBgn0137169	FBtr0165142
FBtr0161111	Reg*Tmp	BC	15	BC	35	0.6724	0.1041	73	6.46	<.0001	0.672384	1.02598e-08	1.91635e-06		FBgn0137173	FBtr0165146
FBtr0163034	Reg*Tmp	BC	15	BC	35	0.5229	0.08101	73	6.45	<.0001	0.5229	1.05055e-08	1.9563e-06		FBgn0137183	FBtr0165156
FBtr0165758	Reg*Tmp	BC	15	BC	35	0.8076	0.1251	73	6.45	<.0001	0.807597	1.05154e-08	1.95789e-06		FBgn0137188	FBtr0165161
FBtr0167330	Reg*Tmp	BC	15	BC	35	0.5912	0.09163	73	6.45	<.0001	0.591217	1.05976e-08	1.97131e-06		FBgn0137195	FBtr0165168
FBtr0170959	Reg*Tmp	BC	15	BC	35	0.5918	0.09172	73	6.45	<.0001	0.591761	1.06207e-08	1.97514e-06		FBgn0137196	FBtr0165169
FBtr0170095	Reg*Tmp	BC	15	BC	35	0.8497	0.1317	73	6.45	<.0001	0.849725	1.07103e-08	1.9899e-06		FBgn0137202	FBtr0165175
FBtr0166051	Reg*Tmp	BC	15	BC	35	-0.3974	0.06163	73	-6.45	<.0001	-0.397417	1.08034e-08	2.00438e-06		FBgn0137204	FBtr0165177
FBtr0167175	Reg*Tmp	BC	15	BC	35	0.2759	0.04286	73	6.44	<.0001	0.275922	1.12695e-08	2.07915e-06		FBgn0137209	FBtr0165182
FBtr0167875	Reg*Tmp	BC	15	BC	35	0.598	0.09306	73	6.43	<.0001	0.598031	1.18398e-08	2.16948e-06		FBgn0137215	FBtr0165188
FBtr0168531	Reg*Tmp	BC	15	BC	35	-0.5617	0.08758	73	-6.41	<.0001	-0.561735	1.24716e-08	2.26865e-06		FBgn0137231	FBtr0165204
FBtr0172702	Reg*Tmp	BC	15	BC	35	0.7061	0.1102	73	6.41	<.0001	0.70614	1.2871e-08	2.33111e-06		FBgn0137238	FBtr0165211
FBtr0165291	Reg*Tmp	BC	15	BC	35	-0.2962	0.04628	73	-6.4	<.0001	-0.296236	1.31319e-08	2.37144e-06		FBgn0137247	FBtr0165220
FBtr0163081	Reg*Tmp	BC	15	BC	35	0.4488	0.07039	73	6.38	<.0001	0.448799	1.45926e-08	2.59778e-06		FBgn0137251	FBtr0165224
FBtr0167010	Reg*Tmp	BC	15	BC	35	-1.1933	0.1872	73	-6.37	<.0001	-1.19331	1.47694e-08	2.62551e-06		FBgn0137256	FBtr0165229
FBtr0162561	Reg*Tmp	BC	15	BC	35	-0.2565	0.04028	73	-6.37	<.0001	-0.256458	1.52079e-08	2.69296e-06		FBgn0137263	FBtr0165236
FBtr0171293	Reg*Tmp	BC	15	BC	35	-0.6408	0.1007	73	-6.36	<.0001	-0.640816	1.53108e-08	2.709e-06		FBgn0137264	FBtr0165237
FBtr0174671	Reg*Tmp	BC	15	BC	35	-0.4873	0.07657	73	-6.36	<.0001	-0.487253	1.54198e-08	2.7263e-06		FBgn0137269	FBtr0165242
FBtr0173150	Reg*Tmp	BC	15	BC	35	0.7333	0.1154	73	6.36	<.0001	0.733322	1.58781e-08	2.79458e-06		FBgn0137279	FBtr0165252
FBtr0169400	Reg*Tmp	BC	15	BC	35	0.3482	0.0548	73	6.35	<.0001	0.348196	1.60301e-08	2.81751e-06		FBgn0137294	FBtr0165267
FBtr0175307	Reg*Tmp	BC	15	BC	35	0.8557	0.1347	73	6.35	<.0001	0.855673	1.60506e-08	2.82063e-06		FBgn0137315	FBtr0165289
FBtr0163259	Reg*Tmp	BC	15	BC	35	0.7373	0.1161	73	6.35	<.0001	0.737299	1.63202e-08	2.86241e-06		FBgn0137317	FBtr0165291
FBtr0174918	Reg*Tmp	BC	15	BC	35	0.7019	0.1107	73	6.34	<.0001	0.701928	1.68672e-08	2.94598e-06		FBgn0137318	FBtr0165292
FBtr0169923	Reg*Tmp	BC	15	BC	35	-0.3432	0.05414	73	-6.34	<.0001	-0.343241	1.69582e-08	2.9598e-06		FBgn0137345	FBtr0165319
FBtr0172649	Reg*Tmp	BC	15	BC	35	-0.6881	0.1085	73	-6.34	<.0001	-0.688131	1.70078e-08	2.96683e-06		FBgn0137348	FBtr0165322
FBtr0173093	Reg*Tmp	BC	15	BC	35	-0.595	0.09414	73	-6.32	<.0001	-0.595007	1.84527e-08	3.18031e-06		FBgn0137351	FBtr0165325
FBtr0163015	Reg*Tmp	BC	15	BC	35	0.3198	0.05072	73	6.31	<.0001	0.319797	1.96082e-08	3.35142e-06		FBgn0137355	FBtr0165329
FBtr0175368	Reg*Tmp	BC	15	BC	35	0.6552	0.1041	73	6.29	<.0001	0.65521	2.0785e-08	3.52224e-06		FBgn0137359	FBtr0165333
FBtr0171472	Reg*Tmp	BC	15	BC	35	0.5096	0.08104	73	6.29	<.0001	0.509606	2.10868e-08	3.56632e-06		FBgn0137360	FBtr0165334
FBtr0161503	Reg*Tmp	BC	15	BC	35	0.6692	0.1065	73	6.28	<.0001	0.669226	2.156e-08	3.63523e-06		FBgn0137362	FBtr0165336
FBtr0175505	Reg*Tmp	BC	15	BC	35	0.5121	0.08152	73	6.28	<.0001	0.512143	2.1592e-08	3.63992e-06		FBgn0137366	FBtr0165340
FBtr0164146	Reg*Tmp	BC	15	BC	35	0.2059	0.03277	73	6.28	<.0001	0.205853	2.17144e-08	3.65792e-06		FBgn0137368	FBtr0165342
FBtr0175332	Reg*Tmp	BC	15	BC	35	-0.4304	0.06858	73	-6.28	<.0001	-0.430408	2.22137e-08	3.73136e-06		FBgn0137370	FBtr0165344
FBtr0162459	Reg*Tmp	BC	15	BC	35	0.5264	0.0839	73	6.27	<.0001	0.526391	2.2403e-08	3.75831e-06		FBgn0137372	FBtr0165346
FBtr0170845	Reg*Tmp	BC	15	BC	35	0.8728	0.1392	73	6.27	<.0001	0.872759	2.25808e-08	3.78514e-06		FBgn0137379	FBtr0165353
FBtr0169797	Reg*Tmp	BC	15	BC	35	-0.5312	0.08471	73	-6.27	<.0001	-0.531168	2.27505e-08	3.80931e-06		FBgn0137381	FBtr0165355
FBtr0172248	Reg*Tmp	BC	15	BC	35	0.3256	0.0521	73	6.25	<.0001	0.325608	2.47575e-08	4.09388e-06		FBgn0137388	FBtr0165362
FBtr0168025	Reg*Tmp	BC	15	BC	35	-0.3525	0.05645	73	-6.24	<.0001	-0.352544	2.52835e-08	4.16957e-06		FBgn0137392	FBtr0165366
FBtr0173613	Reg*Tmp	BC	15	BC	35	0.364	0.0583	73	6.24	<.0001	0.363986	2.54764e-08	4.19634e-06		FBgn0137404	FBtr0165378
FBtr0175180	Reg*Tmp	BC	15	BC	35	0.6533	0.1047	73	6.24	<.0001	0.653301	2.56309e-08	4.21635e-06		FBgn0137409	FBtr0165383
FBtr0166464	Reg*Tmp	BC	15	BC	35	0.3858	0.06182	73	6.24	<.0001	0.385811	2.56746e-08	4.22215e-06		FBgn0137411	FBtr0165385
FBtr0162689	Reg*Tmp	BC	15	BC	35	-0.4413	0.07072	73	-6.24	<.0001	-0.441255	2.58583e-08	4.24824e-06		FBgn0137423	FBtr0165397
FBtr0162343	Reg*Tmp	BC	15	BC	35	0.3773	0.06048	73	6.24	<.0001	0.377346	2.593e-08	4.25796e-06		FBgn0137444	FBtr0165418
FBtr0162142	Reg*Tmp	BC	15	BC	35	0.5663	0.0908	73	6.24	<.0001	0.566311	2.61168e-08	4.28341e-06		FBgn0137445	FBtr0165419
FBtr0167144	Reg*Tmp	BC	15	BC	35	0.6641	0.1066	73	6.23	<.0001	0.664098	2.66608e-08	4.3592e-06		FBgn0137449	FBtr0165423
FBtr0169295	Reg*Tmp	BC	15	BC	35	-0.3929	0.06318	73	-6.22	<.0001	-0.392905	2.81545e-08	4.57338e-06		FBgn0137459	FBtr0165433
FBtr0164811	Reg*Tmp	BC	15	BC	35	0.4706	0.07569	73	6.22	<.0001	0.470646	2.82734e-08	4.58919e-06		FBgn0137460	FBtr0165434
FBtr0161007	Reg*Tmp	BC	15	BC	35	0.6118	0.09841	73	6.22	<.0001	0.611786	2.84538e-08	4.6144e-06		FBgn0137461	FBtr0165435
FBtr0169061	Reg*Tmp	BC	15	BC	35	0.3649	0.05876	73	6.21	<.0001	0.364927	2.9158e-08	4.71195e-06		FBgn0137463	FBtr0165437
FBtr0167933	Reg*Tmp	BC	15	BC	35	-0.2566	0.04132	73	-6.21	<.0001	-0.256571	2.92426e-08	4.72366e-06		FBgn0137464	FBtr0165438
FBtr0162820	Reg*Tmp	BC	15	BC	35	0.4908	0.0791	73	6.21	<.0001	0.490827	2.97798e-08	4.79862e-06		FBgn0137468	FBtr0165442
FBtr0170093	Reg*Tmp	BC	15	BC	35	0.6113	0.09869	73	6.19	<.0001	0.611337	3.11539e-08	4.98535e-06		FBgn0137472	FBtr0165446
FBtr0167756	Reg*Tmp	BC	15	BC	35	0.3077	0.04968	73	6.19	<.0001	0.307718	3.12527e-08	4.999e-06		FBgn0137474	FBtr0165448
FBtr0162019	Reg*Tmp	BC	15	BC	35	0.3515	0.05676	73	6.19	<.0001	0.351496	3.14341e-08	5.02206e-06		FBgn0137475	FBtr0165449
FBtr0164956	Reg*Tmp	BC	15	BC	35	0.545	0.08806	73	6.19	<.0001	0.54496	3.20008e-08	5.10076e-06		FBgn0137482	FBtr0165456
FBtr0168409	Reg*Tmp	BC	15	BC	35	0.2819	0.04558	73	6.19	<.0001	0.281889	3.24046e-08	5.15516e-06		FBgn0137505	FBtr0165479
FBtr0166168	Reg*Tmp	BC	15	BC	35	0.5245	0.0848	73	6.18	<.0001	0.524459	3.24611e-08	5.16299e-06		FBgn0137508	FBtr0165482
FBtr0164871	Reg*Tmp	BC	15	BC	35	0.4357	0.07045	73	6.18	<.0001	0.435741	3.24624e-08	5.16306e-06		FBgn0137517	FBtr0165491
FBtr0164917	Reg*Tmp	BC	15	BC	35	0.3552	0.05743	73	6.18	<.0001	0.355151	3.24909e-08	5.16679e-06		FBgn0137523	FBtr0165497
FBtr0173840	Reg*Tmp	BC	15	BC	35	0.4615	0.07475	73	6.17	<.0001	0.461463	3.39801e-08	5.3711e-06		FBgn0137524	FBtr0165498
FBtr0172071	Reg*Tmp	BC	15	BC	35	-0.4085	0.06631	73	-6.16	<.0001	-0.408534	3.58385e-08	5.62317e-06		FBgn0137525	FBtr0165499
FBtr0174759	Reg*Tmp	BC	15	BC	35	0.7032	0.1142	73	6.16	<.0001	0.703215	3.67047e-08	5.73677e-06		FBgn0137552	FBtr0165526
FBtr0170222	Reg*Tmp	BC	15	BC	35	-0.6834	0.1111	73	-6.15	<.0001	-0.683358	3.7243e-08	5.80783e-06		FBgn0137571	FBtr0165545
FBtr0172265	Reg*Tmp	BC	15	BC	35	-0.3831	0.06229	73	-6.15	<.0001	-0.383084	3.74448e-08	5.83541e-06		FBgn0137576	FBtr0165550
FBtr0166979	Reg*Tmp	BC	15	BC	35	0.7494	0.1219	73	6.15	<.0001	0.74938	3.80423e-08	5.91684e-06		FBgn0137577	FBtr0165551
FBtr0162061	Reg*Tmp	BC	15	BC	35	-1.3326	0.2173	73	-6.13	<.0001	-1.33263	4.03611e-08	6.22381e-06		FBgn0137607	FBtr0165581
FBtr0174206	Reg*Tmp	BC	15	BC	35	0.5548	0.09058	73	6.12	<.0001	0.55477	4.16497e-08	6.39162e-06		FBgn0137608	FBtr0165582
FBtr0169846	Reg*Tmp	BC	15	BC	35	0.4335	0.07081	73	6.12	<.0001	0.433472	4.21204e-08	6.45271e-06		FBgn0137613	FBtr0165587
FBtr0171594	Reg*Tmp	BC	15	BC	35	-0.4445	0.07263	73	-6.12	<.0001	-0.444509	4.23798e-08	6.48735e-06		FBgn0137618	FBtr0165592
FBtr0174236	Reg*Tmp	BC	15	BC	35	0.5245	0.0857	73	6.12	<.0001	0.524453	4.24887e-08	6.50175e-06		FBgn0137628	FBtr0165602
FBtr0165482	Reg*Tmp	BC	15	BC	35	0.381	0.06228	73	6.12	<.0001	0.381042	4.28581e-08	6.55056e-06		FBgn0137634	FBtr0165608
FBtr0175235	Reg*Tmp	BC	15	BC	35	0.5882	0.09616	73	6.12	<.0001	0.588192	4.30709e-08	6.57807e-06		FBgn0137647	FBtr0165621
FBtr0175158	Reg*Tmp	BC	15	BC	35	0.3926	0.06425	73	6.11	<.0001	0.392626	4.41097e-08	6.71087e-06		FBgn0137650	FBtr0165624
FBtr0168857	Reg*Tmp	BC	15	BC	35	0.4377	0.07168	73	6.11	<.0001	0.437659	4.50427e-08	6.83262e-06		FBgn0137651	FBtr0165625
FBtr0171258	Reg*Tmp	BC	15	BC	35	-0.3358	0.055	73	-6.11	<.0001	-0.335819	4.51434e-08	6.84602e-06		FBgn0137657	FBtr0165631
FBtr0170545	Reg*Tmp	BC	15	BC	35	0.5497	0.09009	73	6.1	<.0001	0.54965	4.58732e-08	6.93571e-06		FBgn0137663	FBtr0165637
FBtr0174628	Reg*Tmp	BC	15	BC	35	-0.3558	0.05837	73	-6.1	<.0001	-0.355768	4.70047e-08	7.07903e-06		FBgn0137692	FBtr0165666
FBtr0171950	Reg*Tmp	BC	15	BC	35	0.6283	0.1033	73	6.08	<.0001	0.628288	4.91361e-08	7.35393e-06		FBgn0137694	FBtr0165668
FBtr0174963	Reg*Tmp	BC	15	BC	35	0.5434	0.08932	73	6.08	<.0001	0.543404	4.94093e-08	7.38851e-06		FBgn0137701	FBtr0165675
FBtr0161033	Reg*Tmp	BC	15	BC	35	0.5655	0.09303	73	6.08	<.0001	0.565531	5.03882e-08	7.51473e-06		FBgn0137721	FBtr0165695
FBtr0166472	Reg*Tmp	BC	15	BC	35	0.74	0.1218	73	6.08	<.0001	0.739974	5.0852e-08	7.57247e-06		FBgn0137725	FBtr0165699
FBtr0165551	Reg*Tmp	BC	15	BC	35	0.5575	0.09178	73	6.07	<.0001	0.557461	5.14453e-08	7.64865e-06		FBgn0137729	FBtr0165703
FBtr0172262	Reg*Tmp	BC	15	BC	35	-0.3618	0.05958	73	-6.07	<.0001	-0.361792	5.16267e-08	7.67058e-06		FBgn0137732	FBtr0165706
FBtr0173588	Reg*Tmp	BC	15	BC	35	0.7436	0.1225	73	6.07	<.0001	0.743587	5.1913e-08	7.70609e-06		FBgn0137741	FBtr0165715
FBtr0161098	Reg*Tmp	BC	15	BC	35	0.377	0.0621	73	6.07	<.0001	0.377032	5.19169e-08	7.70644e-06		FBgn0137747	FBtr0165721
FBtr0163947	Reg*Tmp	BC	15	BC	35	0.7873	0.1297	73	6.07	<.0001	0.787338	5.255e-08	7.78797e-06		FBgn0137748	FBtr0165722
FBtr0166529	Reg*Tmp	BC	15	BC	35	0.5686	0.09374	73	6.07	<.0001	0.568639	5.30541e-08	7.85421e-06		FBgn0137757	FBtr0165732
FBtr0171747	Reg*Tmp	BC	15	BC	35	0.407	0.06715	73	6.06	<.0001	0.406985	5.4295e-08	8.00616e-06		FBgn0137772	FBtr0165747
FBtr0160850	Reg*Tmp	BC	15	BC	35	0.5351	0.08852	73	6.05	<.0001	0.535089	5.79113e-08	8.46125e-06		FBgn0137773	FBtr0165748
FBtr0163563	Reg*Tmp	BC	15	BC	35	0.6826	0.113	73	6.04	<.0001	0.682644	5.94804e-08	8.65834e-06		FBgn0137779	FBtr0165754
FBtr0168512	Reg*Tmp	BC	15	BC	35	0.669	0.1109	73	6.03	<.0001	0.66905	6.06061e-08	8.79175e-06		FBgn0137786	FBtr0165761
FBtr0170337	Reg*Tmp	BC	15	BC	35	0.705	0.1169	73	6.03	<.0001	0.705019	6.1396e-08	8.88833e-06		FBgn0137789	FBtr0165764
FBtr0173814	Reg*Tmp	BC	15	BC	35	-0.3226	0.05352	73	-6.03	<.0001	-0.322596	6.22572e-08	8.99482e-06		FBgn0137792	FBtr0165767
FBtr0172915	Reg*Tmp	BC	15	BC	35	0.4021	0.06673	73	6.03	<.0001	0.402139	6.26669e-08	9.04433e-06		FBgn0137821	FBtr0165796
FBtr0167198	Reg*Tmp	BC	15	BC	35	-0.7255	0.1205	73	-6.02	<.0001	-0.72547	6.37382e-08	9.17422e-06		FBgn0137831	FBtr0165806
FBtr0163776	Reg*Tmp	BC	15	BC	35	-0.2768	0.04603	73	-6.01	<.0001	-0.276815	6.58523e-08	9.42823e-06		FBgn0137838	FBtr0165813
FBtr0169432	Reg*Tmp	BC	15	BC	35	0.5204	0.08681	73	6	<.0001	0.520432	7.11064e-08	1.00687e-05		FBgn0137839	FBtr0165814
FBtr0170231	Reg*Tmp	BC	15	BC	35	-0.3743	0.06246	73	-5.99	<.0001	-0.374312	7.17515e-08	1.0148e-05		FBgn0137854	FBtr0165829
FBtr0169739	Reg*Tmp	BC	15	BC	35	0.3047	0.05088	73	5.99	<.0001	0.304745	7.27385e-08	1.02656e-05		FBgn0137886	FBtr0165861
FBtr0169536	Reg*Tmp	BC	15	BC	35	0.5204	0.08689	73	5.99	<.0001	0.520438	7.28726e-08	1.028e-05		FBgn0137897	FBtr0165872
FBtr0161072	Reg*Tmp	BC	15	BC	35	0.2814	0.04699	73	5.99	<.0001	0.281434	7.29287e-08	1.02867e-05		FBgn0137900	FBtr0165875
FBtr0170197	Reg*Tmp	BC	15	BC	35	0.6499	0.1085	73	5.99	<.0001	0.649861	7.29948e-08	1.02944e-05		FBgn0137901	FBtr0165876
FBtr0165715	Reg*Tmp	BC	15	BC	35	-0.5542	0.09261	73	-5.98	<.0001	-0.554231	7.44128e-08	1.04659e-05		FBgn0137906	FBtr0165881
FBtr0163932	Reg*Tmp	BC	15	BC	35	-1.1466	0.1916	73	-5.98	<.0001	-1.14665	7.47696e-08	1.05064e-05		FBgn0137907	FBtr0165882
FBtr0170506	Reg*Tmp	BC	15	BC	35	-0.1812	0.03029	73	-5.98	<.0001	-0.181187	7.50924e-08	1.05445e-05		FBgn0137908	FBtr0165883
FBtr0171044	Reg*Tmp	BC	15	BC	35	0.6499	0.1087	73	5.98	<.0001	0.649882	7.58493e-08	1.06354e-05		FBgn0137910	FBtr0165885
FBtr0173471	Reg*Tmp	BC	15	BC	35	-0.3812	0.06381	73	-5.97	<.0001	-0.381223	7.74085e-08	1.08252e-05		FBgn0137911	FBtr0165886
FBtr0174114	Reg*Tmp	BC	15	BC	35	0.4355	0.0729	73	5.97	<.0001	0.43555	7.75261e-08	1.08375e-05		FBgn0137912	FBtr0165887
FBtr0168513	Reg*Tmp	BC	15	BC	35	0.6019	0.1009	73	5.97	<.0001	0.601903	8.0095e-08	1.11419e-05		FBgn0137927	FBtr0165902
FBtr0162628	Reg*Tmp	BC	15	BC	35	0.5592	0.09379	73	5.96	<.0001	0.559188	8.14359e-08	1.13002e-05		FBgn0137929	FBtr0165904
FBtr0171480	Reg*Tmp	BC	15	BC	35	0.5419	0.09097	73	5.96	<.0001	0.541876	8.33283e-08	1.15227e-05		FBgn0137932	FBtr0165907
FBtr0163933	Reg*Tmp	BC	15	BC	35	0.3631	0.06097	73	5.95	<.0001	0.363092	8.39611e-08	1.15976e-05		FBgn0137938	FBtr0165913
FBtr0174205	Reg*Tmp	BC	15	BC	35	0.9158	0.1538	73	5.95	<.0001	0.915755	8.43184e-08	1.16357e-05		FBgn0137940	FBtr0165916
FBtr0161001	Reg*Tmp	BC	15	BC	35	-0.4615	0.07755	73	-5.95	<.0001	-0.461499	8.52145e-08	1.17407e-05		FBgn0137941	FBtr0165917
FBtr0165448	Reg*Tmp	BC	15	BC	35	0.4712	0.07918	73	5.95	<.0001	0.47125	8.52389e-08	1.17431e-05		FBgn0137944	FBtr0165920
FBtr0161418	Reg*Tmp	BC	15	BC	35	-0.585	0.09835	73	-5.95	<.0001	-0.585017	8.62835e-08	1.18623e-05		FBgn0137948	FBtr0165924
FBtr0172650	Reg*Tmp	BC	15	BC	35	0.5413	0.09133	73	5.93	<.0001	0.541288	9.43894e-08	1.28014e-05		FBgn0137949	FBtr0165925
FBtr0163636	Reg*Tmp	BC	15	BC	35	0.2939	0.04962	73	5.92	<.0001	0.293944	9.516e-08	1.28875e-05		FBgn0137958	FBtr0165934
FBtr0168134	Reg*Tmp	BC	15	BC	35	-0.3622	0.06115	73	-5.92	<.0001	-0.362198	9.58201e-08	1.29637e-05		FBgn0137959	FBtr0165935
FBtr0169625	Reg*Tmp	BC	15	BC	35	1.1174	0.1887	73	5.92	<.0001	1.11736	9.62891e-08	1.30185e-05		FBgn0137960	FBtr0165936
FBtr0174312	Reg*Tmp	BC	15	BC	35	0.2274	0.03842	73	5.92	<.0001	0.22744	9.70313e-08	1.31015e-05		FBgn0137964	FBtr0165940
FBtr0167312	Reg*Tmp	BC	15	BC	35	0.6053	0.1023	73	5.92	<.0001	0.605272	9.76497e-08	1.31731e-05		FBgn0137976	FBtr0165952
FBtr0173478	Reg*Tmp	BC	15	BC	35	0.5789	0.09784	73	5.92	<.0001	0.578875	9.82719e-08	1.32436e-05		FBgn0137980	FBtr0165956
FBtr0170800	Reg*Tmp	BC	15	BC	35	-0.4921	0.08321	73	-5.91	<.0001	-0.492097	9.94051e-08	1.33721e-05		FBgn0137981	FBtr0165957
FBtr0175441	Reg*Tmp	BC	15	BC	35	0.4787	0.08096	73	5.91	<.0001	0.478744	9.94628e-08	1.33786e-05		FBgn0137988	FBtr0165964
FBtr0162936	Reg*Tmp	BC	15	BC	35	0.7158	0.1211	73	5.91	<.0001	0.71584	1.0035e-07	1.348e-05		FBgn0137989	FBtr0165965
FBtr0170470	Reg*Tmp	BC	15	BC	35	0.5439	0.09207	73	5.91	<.0001	0.543886	1.02181e-07	1.36836e-05		FBgn0138000	FBtr0165976
FBtr0172355	Reg*Tmp	BC	15	BC	35	0.457	0.07738	73	5.91	<.0001	0.456978	1.02854e-07	1.3759e-05		FBgn0138004	FBtr0165980
FBtr0174667	Reg*Tmp	BC	15	BC	35	0.6741	0.1142	73	5.9	<.0001	0.674069	1.0327e-07	1.38065e-05		FBgn0138008	FBtr0165984
FBtr0168481	Reg*Tmp	BC	15	BC	35	0.716	0.1214	73	5.9	<.0001	0.716046	1.06317e-07	1.4152e-05		FBgn0138010	FBtr0165986
FBtr0175438	Reg*Tmp	BC	15	BC	35	0.4903	0.0833	73	5.89	<.0001	0.490306	1.11281e-07	1.47027e-05		FBgn0138012	FBtr0165988
FBtr0173888	Reg*Tmp	BC	15	BC	35	0.3376	0.05735	73	5.89	<.0001	0.337572	1.11464e-07	1.47214e-05		FBgn0138013	FBtr0165989
FBtr0170295	Reg*Tmp	BC	15	BC	35	0.6044	0.1027	73	5.88	<.0001	0.60444	1.11922e-07	1.4773e-05		FBgn0138017	FBtr0165993
FBtr0162144	Reg*Tmp	BC	15	BC	35	0.6475	0.1102	73	5.88	<.0001	0.647471	1.16521e-07	1.52868e-05		FBgn0138029	FBtr0166005
FBtr0163810	Reg*Tmp	BC	15	BC	35	-0.8409	0.1432	73	-5.87	<.0001	-0.8409	1.16946e-07	1.53326e-05		FBgn0138039	FBtr0166015
FBtr0172020	Reg*Tmp	BC	15	BC	35	0.2839	0.04836	73	5.87	<.0001	0.283919	1.18553e-07	1.55153e-05		FBgn0138046	FBtr0166022
FBtr0169168	Reg*Tmp	BC	15	BC	35	0.4457	0.07592	73	5.87	<.0001	0.445713	1.18648e-07	1.55258e-05		FBgn0138048	FBtr0166024
FBtr0170955	Reg*Tmp	BC	15	BC	35	0.4965	0.0846	73	5.87	<.0001	0.496548	1.19168e-07	1.55814e-05		FBgn0138052	FBtr0166028
FBtr0175509	Reg*Tmp	BC	15	BC	35	0.6084	0.1037	73	5.87	<.0001	0.60843	1.19366e-07	1.56023e-05		FBgn0138054	FBtr0166030
FBtr0171475	Reg*Tmp	BC	15	BC	35	-0.4957	0.08451	73	-5.87	<.0001	-0.495712	1.20916e-07	1.57769e-05		FBgn0138059	FBtr0166035
FBtr0160912	Reg*Tmp	BC	15	BC	35	-0.5254	0.08963	73	-5.86	<.0001	-0.52545	1.22808e-07	1.59909e-05		FBgn0138065	FBtr0166041
FBtr0165199	Reg*Tmp	BC	15	BC	35	0.4789	0.0817	73	5.86	<.0001	0.478907	1.23185e-07	1.6031e-05		FBgn0138068	FBtr0166044
FBtr0167284	Reg*Tmp	BC	15	BC	35	0.5797	0.09914	73	5.85	<.0001	0.579728	1.305e-07	1.68397e-05		FBgn0138071	FBtr0166047
FBtr0170185	Reg*Tmp	BC	15	BC	35	0.4681	0.08006	73	5.85	<.0001	0.468067	1.30857e-07	1.68779e-05		FBgn0138075	FBtr0166051
FBtr0174346	Reg*Tmp	BC	15	BC	35	1.0622	0.1817	73	5.85	<.0001	1.06216	1.31624e-07	1.69627e-05		FBgn0138085	FBtr0166061
FBtr0172016	Reg*Tmp	BC	15	BC	35	0.4022	0.06894	73	5.83	<.0001	0.402151	1.38084e-07	1.76691e-05		FBgn0138096	FBtr0166072
FBtr0169783	Reg*Tmp	BC	15	BC	35	0.7223	0.1239	73	5.83	<.0001	0.722338	1.39318e-07	1.7802e-05		FBgn0138101	FBtr0166077
FBtr0173575	Reg*Tmp	BC	15	BC	35	0.5838	0.1001	73	5.83	<.0001	0.583812	1.4026e-07	1.79051e-05		FBgn0138103	FBtr0166079
FBtr0164308	Reg*Tmp	BC	15	BC	35	-0.4425	0.07591	73	-5.83	<.0001	-0.442479	1.40857e-07	1.79689e-05		FBgn0138110	FBtr0166086
FBtr0174232	Reg*Tmp	BC	15	BC	35	0.3355	0.05755	73	5.83	<.0001	0.335452	1.40975e-07	1.79823e-05		FBgn0138122	FBtr0166098
FBtr0172411	Reg*Tmp	BC	15	BC	35	-0.2889	0.04967	73	-5.82	<.0001	-0.28893	1.47467e-07	1.8672e-05		FBgn0138125	FBtr0166101
FBtr0172258	Reg*Tmp	BC	15	BC	35	0.5572	0.09585	73	5.81	<.0001	0.557187	1.50031e-07	1.89504e-05		FBgn0138134	FBtr0166110
FBtr0166338	Reg*Tmp	BC	15	BC	35	-0.5393	0.09277	73	-5.81	<.0001	-0.539283	1.50041e-07	1.89513e-05		FBgn0138137	FBtr0166113
FBtr0164706	Reg*Tmp	BC	15	BC	35	-0.3284	0.05651	73	-5.81	<.0001	-0.328353	1.5165e-07	1.91192e-05		FBgn0138138	FBtr0166114
FBtr0160889	Reg*Tmp	BC	15	BC	35	0.5473	0.0942	73	5.81	<.0001	0.547296	1.52058e-07	1.91626e-05		FBgn0138148	FBtr0166124
FBtr0172403	Reg*Tmp	BC	15	BC	35	0.7625	0.1314	73	5.8	<.0001	0.762453	1.56409e-07	1.96245e-05		FBgn0138154	FBtr0166130
FBtr0163862	Reg*Tmp	BC	15	BC	35	0.6522	0.1125	73	5.8	<.0001	0.652199	1.5968e-07	1.99704e-05		FBgn0138159	FBtr0166135
FBtr0173955	Reg*Tmp	BC	15	BC	35	0.59	0.1018	73	5.8	<.0001	0.590033	1.6e-07	2.00043e-05		FBgn0138163	FBtr0166139
FBtr0167428	Reg*Tmp	BC	15	BC	35	0.9098	0.1571	73	5.79	<.0001	0.909793	1.63902e-07	2.04206e-05		FBgn0138168	FBtr0166144
FBtr0165870	Reg*Tmp	BC	15	BC	35	0.3128	0.05406	73	5.79	<.0001	0.312809	1.6761e-07	2.08082e-05		FBgn0138183	FBtr0166159
FBtr0171061	Reg*Tmp	BC	15	BC	35	0.5178	0.0895	73	5.79	<.0001	0.517788	1.68151e-07	2.08627e-05		FBgn0138185	FBtr0166161
FBtr0169472	Reg*Tmp	BC	15	BC	35	-0.5441	0.09405	73	-5.79	<.0001	-0.544107	1.68318e-07	2.08792e-05		FBgn0138188	FBtr0166164
FBtr0174347	Reg*Tmp	BC	15	BC	35	0.6465	0.1118	73	5.78	<.0001	0.646507	1.69923e-07	2.1051e-05		FBgn0138190	FBtr0166166
FBtr0165237	Reg*Tmp	BC	15	BC	35	0.7973	0.1379	73	5.78	<.0001	0.797302	1.72036e-07	2.1275e-05		FBgn0138192	FBtr0166168
FBtr0173181	Reg*Tmp	BC	15	BC	35	-0.4875	0.08444	73	-5.77	<.0001	-0.48749	1.76504e-07	2.17419e-05		FBgn0138203	FBtr0166179
FBtr0175153	Reg*Tmp	BC	15	BC	35	0.5333	0.09244	73	5.77	<.0001	0.533339	1.79202e-07	2.20202e-05		FBgn0138215	FBtr0166191
FBtr0174410	Reg*Tmp	BC	15	BC	35	-0.584	0.1012	73	-5.77	<.0001	-0.58396	1.80623e-07	2.21638e-05		FBgn0138223	FBtr0166199
FBtr0162840	Reg*Tmp	BC	15	BC	35	0.3763	0.06531	73	5.76	<.0001	0.376333	1.84777e-07	2.25867e-05		FBgn0138229	FBtr0166205
FBtr0169556	Reg*Tmp	BC	15	BC	35	0.3944	0.06845	73	5.76	<.0001	0.394416	1.85077e-07	2.26166e-05		FBgn0138230	FBtr0166206
FBtr0164975	Reg*Tmp	BC	15	BC	35	0.5172	0.08985	73	5.76	<.0001	0.517221	1.88896e-07	2.30051e-05		FBgn0138231	FBtr0166207
FBtr0170691	Reg*Tmp	BC	15	BC	35	0.6979	0.1213	73	5.75	<.0001	0.697879	1.93009e-07	2.34272e-05		FBgn0138248	FBtr0166224
FBtr0174707	Reg*Tmp	BC	15	BC	35	0.5338	0.09289	73	5.75	<.0001	0.533849	1.96267e-07	2.37549e-05		FBgn0138249	FBtr0166225
FBtr0167621	Reg*Tmp	BC	15	BC	35	-0.2764	0.04812	73	-5.74	<.0001	-0.276403	1.98849e-07	2.40147e-05		FBgn0138252	FBtr0166228
FBtr0171672	Reg*Tmp	BC	15	BC	35	0.3684	0.06419	73	5.74	<.0001	0.368414	2.02711e-07	2.44063e-05		FBgn0138254	FBtr0166230
FBtr0173464	Reg*Tmp	BC	15	BC	35	-0.2261	0.03939	73	-5.74	<.0001	-0.226056	2.03237e-07	2.44584e-05		FBgn0138255	FBtr0166231
FBtr0163086	Reg*Tmp	BC	15	BC	35	-0.2832	0.04941	73	-5.73	<.0001	-0.283223	2.0895e-07	2.50493e-05		FBgn0138258	FBtr0166234
FBtr0167326	Reg*Tmp	BC	15	BC	35	-0.7816	0.1364	73	-5.73	<.0001	-0.781624	2.09024e-07	2.50555e-05		FBgn0138270	FBtr0166246
FBtr0175401	Reg*Tmp	BC	15	BC	35	0.5717	0.09974	73	5.73	<.0001	0.571659	2.09505e-07	2.5103e-05		FBgn0138276	FBtr0166252
FBtr0173018	Reg*Tmp	BC	15	BC	35	-0.1933	0.03373	73	-5.73	<.0001	-0.193256	2.11403e-07	2.52949e-05		FBgn0138281	FBtr0166257
FBtr0165637	Reg*Tmp	BC	15	BC	35	0.6023	0.1052	73	5.73	<.0001	0.602336	2.14422e-07	2.55955e-05		FBgn0138288	FBtr0166264
FBtr0163281	Reg*Tmp	BC	15	BC	35	0.5246	0.09166	73	5.72	<.0001	0.524615	2.16212e-07	2.57749e-05		FBgn0138290	FBtr0166266
FBtr0170847	Reg*Tmp	BC	15	BC	35	0.496	0.08671	73	5.72	<.0001	0.495977	2.19259e-07	2.60721e-05		FBgn0138295	FBtr0166271
FBtr0160817	Reg*Tmp	BC	15	BC	35	0.4642	0.08116	73	5.72	<.0001	0.464195	2.19807e-07	2.61261e-05		FBgn0138296	FBtr0166272
FBtr0168454	Reg*Tmp	BC	15	BC	35	0.3464	0.06056	73	5.72	<.0001	0.346358	2.20055e-07	2.615e-05		FBgn0138297	FBtr0166273
FBtr0163428	Reg*Tmp	BC	15	BC	35	0.4051	0.07084	73	5.72	<.0001	0.405051	2.21067e-07	2.62507e-05		FBgn0138315	FBtr0166291
FBtr0165602	Reg*Tmp	BC	15	BC	35	-0.4084	0.07149	73	-5.71	<.0001	-0.408363	2.26507e-07	2.67874e-05		FBgn0138319	FBtr0166295
FBtr0161565	Reg*Tmp	BC	15	BC	35	-0.3979	0.06967	73	-5.71	<.0001	-0.397906	2.27259e-07	2.6861e-05		FBgn0138321	FBtr0166297
FBtr0168870	Reg*Tmp	BC	15	BC	35	-1.0993	0.1926	73	-5.71	<.0001	-1.09931	2.31343e-07	2.72757e-05		FBgn0138323	FBtr0166299
FBtr0174397	Reg*Tmp	BC	15	BC	35	0.541	0.09481	73	5.71	<.0001	0.541026	2.31577e-07	2.72996e-05		FBgn0138335	FBtr0166311
FBtr0161867	Reg*Tmp	BC	15	BC	35	-0.2784	0.04879	73	-5.71	<.0001	-0.278388	2.32528e-07	2.7388e-05		FBgn0138337	FBtr0166313
FBtr0168968	Reg*Tmp	BC	15	BC	35	-0.5307	0.09306	73	-5.7	<.0001	-0.530733	2.35012e-07	2.76354e-05		FBgn0138338	FBtr0166314
FBtr0161588	Reg*Tmp	BC	15	BC	35	0.6018	0.1055	73	5.7	<.0001	0.601814	2.35063e-07	2.76409e-05		FBgn0138339	FBtr0166315
FBtr0165936	Reg*Tmp	BC	15	BC	35	0.3367	0.05908	73	5.7	<.0001	0.336664	2.39202e-07	2.80496e-05		FBgn0138343	FBtr0166319
FBtr0173742	Reg*Tmp	BC	15	BC	35	0.4019	0.07056	73	5.7	<.0001	0.401931	2.41736e-07	2.82946e-05		FBgn0138355	FBtr0166331
FBtr0171096	Reg*Tmp	BC	15	BC	35	0.6801	0.1194	73	5.69	<.0001	0.680107	2.42868e-07	2.84043e-05		FBgn0138361	FBtr0166337
FBtr0169852	Reg*Tmp	BC	15	BC	35	0.7868	0.1382	73	5.69	<.0001	0.786839	2.4331e-07	2.84438e-05		FBgn0138362	FBtr0166338
FBtr0171730	Reg*Tmp	BC	15	BC	35	0.2377	0.04183	73	5.68	<.0001	0.237681	2.55252e-07	2.95983e-05		FBgn0138364	FBtr0166340
FBtr0160778	Reg*Tmp	BC	15	BC	35	0.8261	0.1454	73	5.68	<.0001	0.826143	2.57787e-07	2.98439e-05		FBgn0138372	FBtr0166348
FBtr0166790	Reg*Tmp	BC	15	BC	35	0.2522	0.04443	73	5.68	<.0001	0.252231	2.61279e-07	3.01893e-05		FBgn0138373	FBtr0166349
FBtr0163642	Reg*Tmp	BC	15	BC	35	0.4267	0.07517	73	5.68	<.0001	0.426749	2.61419e-07	3.02005e-05		FBgn0138412	FBtr0166388
FBtr0163479	Reg*Tmp	BC	15	BC	35	0.7358	0.1297	73	5.68	<.0001	0.735844	2.62843e-07	3.03351e-05		FBgn0138413	FBtr0166389
FBtr0167071	Reg*Tmp	BC	15	BC	35	0.4498	0.07928	73	5.67	<.0001	0.449833	2.64185e-07	3.04657e-05		FBgn0138416	FBtr0166392
FBtr0166497	Reg*Tmp	BC	15	BC	35	1.5576	0.2746	73	5.67	<.0001	1.55764	2.6517e-07	3.05596e-05		FBgn0138420	FBtr0166396
FBtr0171316	Reg*Tmp	BC	15	BC	35	-0.3534	0.06233	73	-5.67	<.0001	-0.353351	2.69698e-07	3.09937e-05		FBgn0138440	FBtr0166416
FBtr0167243	Reg*Tmp	BC	15	BC	35	-0.6677	0.1178	73	-5.67	<.0001	-0.667689	2.70267e-07	3.10463e-05		FBgn0138444	FBtr0166420
FBtr0162032	Reg*Tmp	BC	15	BC	35	0.567	0.1	73	5.67	<.0001	0.567033	2.70702e-07	3.10889e-05		FBgn0138451	FBtr0166427
FBtr0168882	Reg*Tmp	BC	15	BC	35	0.4587	0.08099	73	5.66	<.0001	0.458688	2.75731e-07	3.15676e-05		FBgn0138452	FBtr0166428
FBtr0167314	Reg*Tmp	BC	15	BC	35	0.503	0.08884	73	5.66	<.0001	0.503017	2.77325e-07	3.17159e-05		FBgn0138463	FBtr0166439
FBtr0171986	Reg*Tmp	BC	15	BC	35	0.235	0.04153	73	5.66	<.0001	0.235012	2.80557e-07	3.20266e-05		FBgn0138488	FBtr0166464
FBtr0167598	Reg*Tmp	BC	15	BC	35	0.4822	0.08526	73	5.65	<.0001	0.482155	2.85509e-07	3.25056e-05		FBgn0138491	FBtr0166467
FBtr0173725	Reg*Tmp	BC	15	BC	35	0.307	0.05431	73	5.65	<.0001	0.306986	2.88454e-07	3.27756e-05		FBgn0138496	FBtr0166472
FBtr0174294	Reg*Tmp	BC	15	BC	35	-0.471	0.08335	73	-5.65	<.0001	-0.471013	2.90312e-07	3.29575e-05		FBgn0138497	FBtr0166473
FBtr0175220	Reg*Tmp	BC	15	BC	35	-0.3725	0.06592	73	-5.65	<.0001	-0.372469	2.91096e-07	3.30298e-05		FBgn0138516	FBtr0166492
FBtr0163859	Reg*Tmp	BC	15	BC	35	-0.3837	0.06797	73	-5.65	<.0001	-0.383698	2.97129e-07	3.36106e-05		FBgn0138520	FBtr0166496
FBtr0172534	Reg*Tmp	BC	15	BC	35	-0.3803	0.06739	73	-5.64	<.0001	-0.380308	2.98882e-07	3.37783e-05		FBgn0138521	FBtr0166497
FBtr0172742	Reg*Tmp	BC	15	BC	35	0.5112	0.09059	73	5.64	<.0001	0.511212	2.99285e-07	3.38151e-05		FBgn0138522	FBtr0166498
FBtr0172001	Reg*Tmp	BC	15	BC	35	0.2443	0.04329	73	5.64	<.0001	0.244289	2.99402e-07	3.38268e-05		FBgn0138523	FBtr0166499
FBtr0167466	Reg*Tmp	BC	15	BC	35	0.5855	0.1038	73	5.64	<.0001	0.585549	3.01249e-07	3.39998e-05		FBgn0138524	FBtr0166500
FBtr0170668	Reg*Tmp	BC	15	BC	35	0.325	0.05764	73	5.64	<.0001	0.325029	3.04958e-07	3.43511e-05		FBgn0138526	FBtr0166502
FBtr0170111	Reg*Tmp	BC	15	BC	35	-0.2332	0.04137	73	-5.64	<.0001	-0.23322	3.06636e-07	3.45106e-05		FBgn0138529	FBtr0166505
FBtr0163031	Reg*Tmp	BC	15	BC	35	-0.4515	0.08012	73	-5.63	<.0001	-0.451452	3.10338e-07	3.48719e-05		FBgn0138538	FBtr0166514
FBtr0173913	Reg*Tmp	BC	15	BC	35	0.8081	0.1436	73	5.63	<.0001	0.808107	3.19982e-07	3.57808e-05		FBgn0138543	FBtr0166519
FBtr0165278	Reg*Tmp	BC	15	BC	35	-0.5712	0.1016	73	-5.62	<.0001	-0.571204	3.24254e-07	3.61767e-05		FBgn0138553	FBtr0166529
FBtr0170182	Reg*Tmp	BC	15	BC	35	0.2894	0.05148	73	5.62	<.0001	0.289398	3.2735e-07	3.64607e-05		FBgn0138556	FBtr0166532
FBtr0165875	Reg*Tmp	BC	15	BC	35	0.7208	0.1283	73	5.62	<.0001	0.720817	3.29894e-07	3.66869e-05		FBgn0138562	FBtr0166538
FBtr0170540	Reg*Tmp	BC	15	BC	35	-0.3181	0.05662	73	-5.62	<.0001	-0.318096	3.31479e-07	3.68236e-05		FBgn0138566	FBtr0166542
FBtr0174300	Reg*Tmp	BC	15	BC	35	0.5592	0.09959	73	5.61	<.0001	0.55919	3.3573e-07	3.72137e-05		FBgn0138568	FBtr0166544
FBtr0170488	Reg*Tmp	BC	15	BC	35	-0.3845	0.06854	73	-5.61	<.0001	-0.384541	3.4178e-07	3.77729e-05		FBgn0138570	FBtr0166546
FBtr0170312	Reg*Tmp	BC	15	BC	35	0.3759	0.06705	73	5.61	<.0001	0.375904	3.46988e-07	3.82509e-05		FBgn0138571	FBtr0166547
FBtr0167081	Reg*Tmp	BC	15	BC	35	-0.6801	0.1213	73	-5.61	<.0001	-0.680146	3.4864e-07	3.83944e-05		FBgn0138572	FBtr0166548
FBtr0175543	Reg*Tmp	BC	15	BC	35	0.5462	0.09746	73	5.6	<.0001	0.546187	3.50163e-07	3.85355e-05		FBgn0138575	FBtr0166551
FBtr0164217	Reg*Tmp	BC	15	BC	35	0.8749	0.1561	73	5.6	<.0001	0.874894	3.5123e-07	3.86311e-05		FBgn0138591	FBtr0166567
FBtr0166681	Reg*Tmp	BC	15	BC	35	0.4936	0.08815	73	5.6	<.0001	0.493553	3.57673e-07	3.92341e-05		FBgn0138607	FBtr0166583
FBtr0166847	Reg*Tmp	BC	15	BC	35	0.5784	0.1035	73	5.59	<.0001	0.578417	3.71093e-07	4.04588e-05		FBgn0138611	FBtr0166587
FBtr0167288	Reg*Tmp	BC	15	BC	35	0.5034	0.09011	73	5.59	<.0001	0.503428	3.75709e-07	4.08725e-05		FBgn0138616	FBtr0166592
FBtr0166178	Reg*Tmp	BC	15	BC	35	0.3952	0.07086	73	5.58	<.0001	0.395151	3.91936e-07	4.2365e-05		FBgn0138622	FBtr0166598
FBtr0168736	Reg*Tmp	BC	15	BC	35	0.333	0.05975	73	5.57	<.0001	0.33304	3.96587e-07	4.27902e-05		FBgn0138624	FBtr0166600
FBtr0174987	Reg*Tmp	BC	15	BC	35	0.3598	0.06456	73	5.57	<.0001	0.359838	3.96933e-07	4.28216e-05		FBgn0138625	FBtr0166601
FBtr0174686	Reg*Tmp	BC	15	BC	35	0.4599	0.08252	73	5.57	<.0001	0.45985	3.98144e-07	4.29325e-05		FBgn0138627	FBtr0166603
FBtr0165479	Reg*Tmp	BC	15	BC	35	0.3568	0.06406	73	5.57	<.0001	0.356836	4.01185e-07	4.32132e-05		FBgn0138630	FBtr0166606
FBtr0167299	Reg*Tmp	BC	15	BC	35	-0.3787	0.06801	73	-5.57	<.0001	-0.378657	4.06701e-07	4.37044e-05		FBgn0138633	FBtr0166609
FBtr0174254	Reg*Tmp	BC	15	BC	35	0.6844	0.1231	73	5.56	<.0001	0.6844	4.15597e-07	4.44863e-05		FBgn0138636	FBtr0166612
FBtr0168013	Reg*Tmp	BC	15	BC	35	0.3363	0.06051	73	5.56	<.0001	0.336299	4.22404e-07	4.50891e-05		FBgn0138640	FBtr0166616
FBtr0164690	Reg*Tmp	BC	15	BC	35	0.2096	0.03772	73	5.56	<.0001	0.2096	4.25136e-07	4.53283e-05		FBgn0138641	FBtr0166617
FBtr0164494	Reg*Tmp	BC	15	BC	35	-0.3061	0.05511	73	-5.56	<.0001	-0.306147	4.26493e-07	4.54468e-05		FBgn0138645	FBtr0166621
FBtr0169682	Reg*Tmp	BC	15	BC	35	0.1962	0.03535	73	5.55	<.0001	0.196194	4.3509e-07	4.62077e-05		FBgn0138651	FBtr0166627
FBtr0161154	Reg*Tmp	BC	15	BC	35	0.4772	0.08612	73	5.54	<.0001	0.477191	4.52014e-07	4.76928e-05		FBgn0138658	FBtr0166634
FBtr0174969	Reg*Tmp	BC	15	BC	35	0.2151	0.03883	73	5.54	<.0001	0.215059	4.554e-07	4.79848e-05		FBgn0138662	FBtr0166638
FBtr0170934	Reg*Tmp	BC	15	BC	35	0.5948	0.1074	73	5.54	<.0001	0.594778	4.60927e-07	4.84676e-05		FBgn0138667	FBtr0166643
FBtr0170441	Reg*Tmp	BC	15	BC	35	0.3439	0.06213	73	5.54	<.0001	0.343917	4.62114e-07	4.85684e-05		FBgn0138672	FBtr0166648
FBtr0161101	Reg*Tmp	BC	15	BC	35	0.3273	0.05913	73	5.53	<.0001	0.327251	4.64339e-07	4.87642e-05		FBgn0138703	FBtr0166679
FBtr0172527	Reg*Tmp	BC	15	BC	35	-0.3823	0.06909	73	-5.53	<.0001	-0.382311	4.65672e-07	4.88808e-05		FBgn0138717	FBtr0166693
FBtr0161437	Reg*Tmp	BC	15	BC	35	0.3758	0.06793	73	5.53	<.0001	0.375771	4.68554e-07	4.9133e-05		FBgn0138720	FBtr0166696
FBtr0167948	Reg*Tmp	BC	15	BC	35	0.6986	0.1263	73	5.53	<.0001	0.698585	4.6954e-07	4.9215e-05		FBgn0138737	FBtr0166713
FBtr0166966	Reg*Tmp	BC	15	BC	35	-0.4774	0.08631	73	-5.53	<.0001	-0.477359	4.70821e-07	4.93276e-05		FBgn0138741	FBtr0166717
FBtr0160824	Reg*Tmp	BC	15	BC	35	0.4132	0.07481	73	5.52	<.0001	0.413208	4.84956e-07	5.05729e-05		FBgn0138748	FBtr0166724
FBtr0161804	Reg*Tmp	BC	15	BC	35	0.2095	0.03795	73	5.52	<.0001	0.209495	4.90825e-07	5.1078e-05		FBgn0138750	FBtr0166726
FBtr0175263	Reg*Tmp	BC	15	BC	35	-0.5731	0.1038	73	-5.52	<.0001	-0.573138	4.91784e-07	5.1164e-05		FBgn0138767	FBtr0166743
FBtr0175465	Reg*Tmp	BC	15	BC	35	0.647	0.1173	73	5.52	<.0001	0.646977	5.00511e-07	5.19267e-05		FBgn0138775	FBtr0166751
FBtr0168811	Reg*Tmp	BC	15	BC	35	-0.5124	0.09292	73	-5.51	<.0001	-0.512412	5.03041e-07	5.21374e-05		FBgn0138778	FBtr0166754
FBtr0170232	Reg*Tmp	BC	15	BC	35	0.5395	0.09789	73	5.51	<.0001	0.539534	5.08929e-07	5.26426e-05		FBgn0138803	FBtr0166779
FBtr0168853	Reg*Tmp	BC	15	BC	35	0.6102	0.1107	73	5.51	<.0001	0.610172	5.09899e-07	5.27289e-05		FBgn0138809	FBtr0166785
FBtr0164413	Reg*Tmp	BC	15	BC	35	-0.2531	0.04593	73	-5.51	<.0001	-0.253056	5.13991e-07	5.30676e-05		FBgn0138810	FBtr0166786
FBtr0168601	Reg*Tmp	BC	15	BC	35	0.4098	0.07439	73	5.51	<.0001	0.40976	5.14888e-07	5.31438e-05		FBgn0138812	FBtr0166788
FBtr0173966	Reg*Tmp	BC	15	BC	35	-0.5066	0.092	73	-5.51	<.0001	-0.506601	5.18967e-07	5.34901e-05		FBgn0138814	FBtr0166790
FBtr0175535	Reg*Tmp	BC	15	BC	35	0.3977	0.07232	73	5.5	<.0001	0.39773	5.33151e-07	5.46997e-05		FBgn0138815	FBtr0166791
FBtr0174382	Reg*Tmp	BC	15	BC	35	0.2723	0.04952	73	5.5	<.0001	0.272339	5.34335e-07	5.48003e-05		FBgn0138822	FBtr0166798
FBtr0172945	Reg*Tmp	BC	15	BC	35	-0.5584	0.1016	73	-5.5	<.0001	-0.558446	5.3584e-07	5.49202e-05		FBgn0138829	FBtr0166805
FBtr0172771	Reg*Tmp	BC	15	BC	35	0.2189	0.03983	73	5.5	<.0001	0.218883	5.43204e-07	5.55507e-05		FBgn0138840	FBtr0166816
FBtr0167782	Reg*Tmp	BC	15	BC	35	0.5894	0.1073	73	5.49	<.0001	0.58942	5.45705e-07	5.57578e-05		FBgn0138851	FBtr0166827
FBtr0167329	Reg*Tmp	BC	15	BC	35	0.2392	0.04363	73	5.48	<.0001	0.239225	5.70923e-07	5.79313e-05		FBgn0138853	FBtr0166829
FBtr0172659	Reg*Tmp	BC	15	BC	35	0.4663	0.08507	73	5.48	<.0001	0.466313	5.73737e-07	5.81681e-05		FBgn0138854	FBtr0166830
FBtr0165988	Reg*Tmp	BC	15	BC	35	-0.7678	0.1401	73	-5.48	<.0001	-0.767823	5.75038e-07	5.82722e-05		FBgn0138855	FBtr0166831
FBtr0167148	Reg*Tmp	BC	15	BC	35	-0.2789	0.05089	73	-5.48	<.0001	-0.278867	5.7807e-07	5.8527e-05		FBgn0138856	FBtr0166832
FBtr0173290	Reg*Tmp	BC	15	BC	35	-0.4928	0.09001	73	-5.48	<.0001	-0.492829	5.87763e-07	5.93456e-05		FBgn0138858	FBtr0166834
FBtr0167496	Reg*Tmp	BC	15	BC	35	0.3901	0.07127	73	5.47	<.0001	0.390134	5.91719e-07	5.96747e-05		FBgn0138875	FBtr0166851
FBtr0166816	Reg*Tmp	BC	15	BC	35	0.4207	0.07692	73	5.47	<.0001	0.420748	6.01169e-07	6.04669e-05		FBgn0138892	FBtr0166868
FBtr0167968	Reg*Tmp	BC	15	BC	35	0.4936	0.09027	73	5.47	<.0001	0.493607	6.0607e-07	6.08585e-05		FBgn0138894	FBtr0166870
FBtr0163732	Reg*Tmp	BC	15	BC	35	-0.34	0.0622	73	-5.47	<.0001	-0.339971	6.10806e-07	6.12587e-05		FBgn0138895	FBtr0166871
FBtr0165058	Reg*Tmp	BC	15	BC	35	0.294	0.05381	73	5.46	<.0001	0.294026	6.14161e-07	6.15347e-05		FBgn0138907	FBtr0166883
FBtr0171966	Reg*Tmp	BC	15	BC	35	0.5364	0.09818	73	5.46	<.0001	0.536443	6.15475e-07	6.16399e-05		FBgn0138910	FBtr0166886
FBtr0168677	Reg*Tmp	BC	15	BC	35	0.3922	0.0718	73	5.46	<.0001	0.392234	6.18485e-07	6.18911e-05		FBgn0138917	FBtr0166893
FBtr0168667	Reg*Tmp	BC	15	BC	35	0.467	0.08549	73	5.46	<.0001	0.466985	6.19463e-07	6.19685e-05		FBgn0138919	FBtr0166895
FBtr0172112	Reg*Tmp	BC	15	BC	35	0.7408	0.1356	73	5.46	<.0001	0.74083	6.20165e-07	6.20274e-05		FBgn0138920	FBtr0166896
FBtr0167632	Reg*Tmp	BC	15	BC	35	-0.386	0.07067	73	-5.46	<.0001	-0.385983	6.21752e-07	6.21613e-05		FBgn0138922	FBtr0166898
FBtr0169335	Reg*Tmp	BC	15	BC	35	0.6172	0.1131	73	5.46	<.0001	0.617168	6.37672e-07	6.34977e-05		FBgn0138938	FBtr0166914
FBtr0174449	Reg*Tmp	BC	15	BC	35	0.3506	0.06428	73	5.45	<.0001	0.350582	6.41083e-07	6.3784e-05		FBgn0138941	FBtr0166917
FBtr0170162	Reg*Tmp	BC	15	BC	35	0.332	0.06091	73	5.45	<.0001	0.332029	6.48817e-07	6.44082e-05		FBgn0138943	FBtr0166919
FBtr0165333	Reg*Tmp	BC	15	BC	35	0.5519	0.1013	73	5.45	<.0001	0.551896	6.5379e-07	6.48127e-05		FBgn0138946	FBtr0166922
FBtr0162269	Reg*Tmp	BC	15	BC	35	0.4985	0.09164	73	5.44	<.0001	0.498494	6.78873e-07	6.6851e-05		FBgn0138962	FBtr0166938
FBtr0169566	Reg*Tmp	BC	15	BC	35	-0.267	0.04916	73	-5.43	<.0001	-0.267044	7.00511e-07	6.86081e-05		FBgn0138964	FBtr0166940
FBtr0174939	Reg*Tmp	BC	15	BC	35	0.3635	0.06695	73	5.43	<.0001	0.363457	7.08727e-07	6.92833e-05		FBgn0138966	FBtr0166942
FBtr0166633	Reg*Tmp	BC	15	BC	35	0.1518	0.02795	73	5.43	<.0001	0.151751	7.08974e-07	6.93017e-05		FBgn0138969	FBtr0166945
FBtr0171125	Reg*Tmp	BC	15	BC	35	-0.5135	0.0946	73	-5.43	<.0001	-0.513516	7.1037e-07	6.94149e-05		FBgn0138985	FBtr0166961
FBtr0170750	Reg*Tmp	BC	15	BC	35	-0.2106	0.03879	73	-5.43	<.0001	-0.210572	7.10774e-07	6.94486e-05		FBgn0138989	FBtr0166965
FBtr0172536	Reg*Tmp	BC	15	BC	35	-0.3078	0.05674	73	-5.42	<.0001	-0.307801	7.2021e-07	7.02151e-05		FBgn0138990	FBtr0166966
FBtr0169146	Reg*Tmp	BC	15	BC	35	-0.2395	0.04416	73	-5.42	<.0001	-0.239468	7.26883e-07	7.07546e-05		FBgn0138991	FBtr0166967
FBtr0173072	Reg*Tmp	BC	15	BC	35	0.428	0.079	73	5.42	<.0001	0.428001	7.40779e-07	7.19057e-05		FBgn0138998	FBtr0166974
FBtr0161501	Reg*Tmp	BC	15	BC	35	0.5659	0.1045	73	5.42	<.0001	0.56593	7.45008e-07	7.22465e-05		FBgn0139003	FBtr0166979
FBtr0169903	Reg*Tmp	BC	15	BC	35	0.3569	0.0659	73	5.42	<.0001	0.356877	7.4629e-07	7.23526e-05		FBgn0139005	FBtr0166981
FBtr0169721	Reg*Tmp	BC	15	BC	35	-0.1833	0.03386	73	-5.41	<.0001	-0.183278	7.54953e-07	7.30461e-05		FBgn0139008	FBtr0166984
FBtr0168791	Reg*Tmp	BC	15	BC	35	-0.4654	0.08599	73	-5.41	<.0001	-0.465394	7.57371e-07	7.32437e-05		FBgn0139020	FBtr0166996
FBtr0169118	Reg*Tmp	BC	15	BC	35	0.4786	0.0885	73	5.41	<.0001	0.478603	7.69367e-07	7.41912e-05		FBgn0139023	FBtr0166999
FBtr0165886	Reg*Tmp	BC	15	BC	35	0.502	0.09282	73	5.41	<.0001	0.501955	7.69854e-07	7.4232e-05		FBgn0139031	FBtr0167007
FBtr0166617	Reg*Tmp	BC	15	BC	35	0.4917	0.09098	73	5.4	<.0001	0.491705	7.80501e-07	7.5077e-05		FBgn0139034	FBtr0167010
FBtr0175378	Reg*Tmp	BC	15	BC	35	0.48	0.08891	73	5.4	<.0001	0.479953	7.99729e-07	7.65979e-05		FBgn0139035	FBtr0167011
FBtr0163492	Reg*Tmp	BC	15	BC	35	0.6284	0.1165	73	5.39	<.0001	0.628377	8.11684e-07	7.75366e-05		FBgn0139042	FBtr0167018
FBtr0165907	Reg*Tmp	BC	15	BC	35	0.227	0.04213	73	5.39	<.0001	0.22703	8.31749e-07	7.91334e-05		FBgn0139050	FBtr0167027
FBtr0161968	Reg*Tmp	BC	15	BC	35	0.3412	0.06337	73	5.38	<.0001	0.341187	8.4711e-07	8.03454e-05		FBgn0139052	FBtr0167029
FBtr0163271	Reg*Tmp	BC	15	BC	35	0.4005	0.07441	73	5.38	<.0001	0.400508	8.50978e-07	8.06392e-05		FBgn0139055	FBtr0167032
FBtr0172280	Reg*Tmp	BC	15	BC	35	0.6512	0.1211	73	5.38	<.0001	0.651225	8.66829e-07	8.18858e-05		FBgn0139057	FBtr0167034
FBtr0166698	Reg*Tmp	BC	15	BC	35	0.7722	0.1436	73	5.38	<.0001	0.772249	8.72614e-07	8.23248e-05		FBgn0139058	FBtr0167035
FBtr0173386	Reg*Tmp	BC	15	BC	35	-0.4892	0.09108	73	-5.37	<.0001	-0.489168	8.92577e-07	8.39035e-05		FBgn0139080	FBtr0167057
FBtr0175055	Reg*Tmp	BC	15	BC	35	-0.5676	0.1057	73	-5.37	<.0001	-0.567628	8.93357e-07	8.39612e-05		FBgn0139082	FBtr0167059
FBtr0166266	Reg*Tmp	BC	15	BC	35	-0.498	0.0928	73	-5.37	<.0001	-0.498018	9.06869e-07	8.50192e-05		FBgn0139090	FBtr0167067
FBtr0160777	Reg*Tmp	BC	15	BC	35	0.2585	0.04816	73	5.37	<.0001	0.258458	9.09025e-07	8.51804e-05		FBgn0139094	FBtr0167071
FBtr0175415	Reg*Tmp	BC	15	BC	35	-0.3913	0.07303	73	-5.36	<.0001	-0.391337	9.37514e-07	8.73995e-05		FBgn0139104	FBtr0167081
FBtr0165891	Reg*Tmp	BC	15	BC	35	-0.475	0.08871	73	-5.36	<.0001	-0.47503	9.4946e-07	8.83207e-05		FBgn0139116	FBtr0167093
FBtr0168553	Reg*Tmp	BC	15	BC	35	0.7877	0.1472	73	5.35	<.0001	0.787718	9.59969e-07	8.91293e-05		FBgn0139117	FBtr0167094
FBtr0163357	Reg*Tmp	BC	15	BC	35	0.3584	0.067	73	5.35	<.0001	0.358356	9.73542e-07	9.01771e-05		FBgn0139118	FBtr0167095
FBtr0168358	Reg*Tmp	BC	15	BC	35	0.21	0.03926	73	5.35	<.0001	0.20998	9.77673e-07	9.04906e-05		FBgn0139128	FBtr0167105
FBtr0168873	Reg*Tmp	BC	15	BC	35	0.2223	0.04157	73	5.35	<.0001	0.222253	9.83071e-07	9.08961e-05		FBgn0139146	FBtr0167123
FBtr0169841	Reg*Tmp	BC	15	BC	35	0.3198	0.05983	73	5.35	<.0001	0.319846	9.83281e-07	9.09112e-05		FBgn0139152	FBtr0167129
FBtr0172360	Reg*Tmp	BC	15	BC	35	0.206	0.03854	73	5.34	<.0001	0.20599	9.88599e-07	9.13163e-05		FBgn0139163	FBtr0167140
FBtr0163794	Reg*Tmp	BC	15	BC	35	0.6034	0.1129	73	5.34	<.0001	0.603392	9.90876e-07	9.15001e-05		FBgn0139171	FBtr0167148
FBtr0163167	Reg*Tmp	BC	15	BC	35	0.2581	0.04829	73	5.34	<.0001	0.258102	9.91132e-07	9.15201e-05		FBgn0139172	FBtr0167149
FBtr0163475	Reg*Tmp	BC	15	BC	35	0.4219	0.07899	73	5.34	<.0001	0.421933	1.00133e-06	9.23116e-05		FBgn0139195	FBtr0167172
FBtr0168672	Reg*Tmp	BC	15	BC	35	0.5979	0.1119	73	5.34	<.0001	0.597864	1.00245e-06	9.23964e-05		FBgn0139202	FBtr0167179
FBtr0171581	Reg*Tmp	BC	15	BC	35	-0.5338	0.09996	73	-5.34	<.0001	-0.533848	1.005e-06	9.25871e-05		FBgn0139209	FBtr0167186
FBtr0175402	Reg*Tmp	BC	15	BC	35	0.4738	0.08876	73	5.34	<.0001	0.473814	1.01557e-06	9.33887e-05		FBgn0139211	FBtr0167188
FBtr0168279	Reg*Tmp	BC	15	BC	35	-0.3865	0.07252	73	-5.33	<.0001	-0.386543	1.04978e-06	9.60099e-05		FBgn0139220	FBtr0167197
FBtr0167471	Reg*Tmp	BC	15	BC	35	0.3477	0.06524	73	5.33	<.0001	0.347663	1.05362e-06	9.63089e-05		FBgn0139221	FBtr0167198
FBtr0174007	Reg*Tmp	BC	15	BC	35	-0.6472	0.1216	73	-5.32	<.0001	-0.647171	1.08867e-06	9.89566e-05		FBgn0139226	FBtr0167203
FBtr0168337	Reg*Tmp	BC	15	BC	35	1.0744	0.202	73	5.32	<.0001	1.07439	1.09445e-06	9.93918e-05		FBgn0139240	FBtr0167217
FBtr0170032	Reg*Tmp	BC	15	BC	35	-0.4404	0.08279	73	-5.32	<.0001	-0.440368	1.09476e-06	9.94144e-05		FBgn0139262	FBtr0167239
FBtr0166580	Reg*Tmp	BC	15	BC	35	-0.2772	0.05213	73	-5.32	<.0001	-0.277216	1.101e-06	9.98747e-05		FBgn0139266	FBtr0167243
FBtr0162210	Reg*Tmp	BC	15	BC	35	-0.5006	0.09427	73	-5.31	<.0001	-0.500618	1.13398e-06	0.000102339		FBgn0139273	FBtr0167250
FBtr0169850	Reg*Tmp	BC	15	BC	35	0.295	0.05557	73	5.31	<.0001	0.294971	1.14412e-06	0.000103087		FBgn0139288	FBtr0167265
FBtr0175041	Reg*Tmp	BC	15	BC	35	0.4889	0.09221	73	5.3	<.0001	0.48892	1.17033e-06	0.000105081		FBgn0139292	FBtr0167269
FBtr0173853	Reg*Tmp	BC	15	BC	35	0.3861	0.07285	73	5.3	<.0001	0.386127	1.17921e-06	0.000105742		FBgn0139293	FBtr0167270
FBtr0164002	Reg*Tmp	BC	15	BC	35	0.6472	0.1221	73	5.3	<.0001	0.647194	1.1876e-06	0.000106362		FBgn0139294	FBtr0167271
FBtr0175506	Reg*Tmp	BC	15	BC	35	-0.4542	0.08585	73	-5.29	<.0001	-0.45416	1.22903e-06	0.000109382		FBgn0139295	FBtr0167272
FBtr0166943	Reg*Tmp	BC	15	BC	35	0.7548	0.1428	73	5.29	<.0001	0.754812	1.24986e-06	0.00011094		FBgn0139298	FBtr0167275
FBtr0168453	Reg*Tmp	BC	15	BC	35	-0.2172	0.0411	73	-5.29	<.0001	-0.217217	1.25108e-06	0.000111035		FBgn0139301	FBtr0167278
FBtr0168989	Reg*Tmp	BC	15	BC	35	0.2699	0.05107	73	5.28	<.0001	0.269864	1.25943e-06	0.000111622		FBgn0139304	FBtr0167281
FBtr0161345	Reg*Tmp	BC	15	BC	35	-0.3995	0.0756	73	-5.28	<.0001	-0.399459	1.26041e-06	0.000111683		FBgn0139307	FBtr0167284
FBtr0167888	Reg*Tmp	BC	15	BC	35	0.3694	0.06994	73	5.28	<.0001	0.369399	1.26991e-06	0.000112368		FBgn0139311	FBtr0167288
FBtr0162660	Reg*Tmp	BC	15	BC	35	0.8519	0.1614	73	5.28	<.0001	0.851866	1.28797e-06	0.000113712		FBgn0139312	FBtr0167289
FBtr0163627	Reg*Tmp	BC	15	BC	35	0.321	0.06082	73	5.28	<.0001	0.320983	1.28901e-06	0.000113785		FBgn0139322	FBtr0167299
FBtr0165153	Reg*Tmp	BC	15	BC	35	0.6486	0.1232	73	5.27	<.0001	0.648648	1.35426e-06	0.000118487		FBgn0139325	FBtr0167302
FBtr0163952	Reg*Tmp	BC	15	BC	35	0.3274	0.06222	73	5.26	<.0001	0.32739	1.37124e-06	0.000119723		FBgn0139332	FBtr0167309
FBtr0167093	Reg*Tmp	BC	15	BC	35	-0.2768	0.05262	73	-5.26	<.0001	-0.276811	1.38247e-06	0.000120537		FBgn0139335	FBtr0167312
FBtr0168234	Reg*Tmp	BC	15	BC	35	0.4096	0.07787	73	5.26	<.0001	0.409598	1.38458e-06	0.000120693		FBgn0139336	FBtr0167313
FBtr0171979	Reg*Tmp	BC	15	BC	35	-0.3321	0.06315	73	-5.26	<.0001	-0.332082	1.39225e-06	0.000121247		FBgn0139337	FBtr0167314
FBtr0161697	Reg*Tmp	BC	15	BC	35	0.6007	0.1143	73	5.26	<.0001	0.600738	1.4074e-06	0.000122308		FBgn0139342	FBtr0167319
FBtr0164050	Reg*Tmp	BC	15	BC	35	0.2843	0.05415	73	5.25	<.0001	0.284307	1.43865e-06	0.000124512		FBgn0139349	FBtr0167326
FBtr0162954	Reg*Tmp	BC	15	BC	35	-0.3584	0.06829	73	-5.25	<.0001	-0.358386	1.45099e-06	0.000125369		FBgn0139371	FBtr0167348
FBtr0167095	Reg*Tmp	BC	15	BC	35	0.7449	0.142	73	5.25	<.0001	0.744948	1.46689e-06	0.000126518		FBgn0139372	FBtr0167349
FBtr0160918	Reg*Tmp	BC	15	BC	35	0.256	0.04881	73	5.24	<.0001	0.255954	1.4759e-06	0.000127154		FBgn0139389	FBtr0167366
FBtr0164158	Reg*Tmp	BC	15	BC	35	0.3424	0.06537	73	5.24	<.0001	0.342407	1.50735e-06	0.000129349		FBgn0139392	FBtr0167369
FBtr0170593	Reg*Tmp	BC	15	BC	35	-0.4366	0.08342	73	-5.23	<.0001	-0.436612	1.53202e-06	0.000131121		FBgn0139397	FBtr0167374
FBtr0172783	Reg*Tmp	BC	15	BC	35	-0.3773	0.07209	73	-5.23	<.0001	-0.377297	1.5355e-06	0.000131371		FBgn0139414	FBtr0167391
FBtr0174591	Reg*Tmp	BC	15	BC	35	0.4729	0.09041	73	5.23	<.0001	0.472905	1.55374e-06	0.000132593		FBgn0139416	FBtr0167393
FBtr0169364	Reg*Tmp	BC	15	BC	35	0.6905	0.132	73	5.23	<.0001	0.690514	1.56031e-06	0.000133044		FBgn0139418	FBtr0167395
FBtr0161149	Reg*Tmp	BC	15	BC	35	-0.4571	0.08741	73	-5.23	<.0001	-0.457059	1.56281e-06	0.000133217		FBgn0139424	FBtr0167401
FBtr0163567	Reg*Tmp	BC	15	BC	35	0.4734	0.09056	73	5.23	<.0001	0.473419	1.56983e-06	0.000133693		FBgn0139425	FBtr0167402
FBtr0166754	Reg*Tmp	BC	15	BC	35	0.5578	0.1067	73	5.23	<.0001	0.55781	1.58034e-06	0.000134435		FBgn0139428	FBtr0167405
FBtr0173861	Reg*Tmp	BC	15	BC	35	-0.6565	0.126	73	-5.21	<.0001	-0.656517	1.67787e-06	0.000141088		FBgn0139432	FBtr0167409
FBtr0173498	Reg*Tmp	BC	15	BC	35	0.435	0.08357	73	5.21	<.0001	0.435006	1.71397e-06	0.000143523		FBgn0139436	FBtr0167413
FBtr0173781	Reg*Tmp	BC	15	BC	35	0.2537	0.04874	73	5.2	<.0001	0.25369	1.71857e-06	0.000143847		FBgn0139441	FBtr0167418
FBtr0172307	Reg*Tmp	BC	15	BC	35	0.2625	0.05045	73	5.2	<.0001	0.262505	1.72948e-06	0.00014456		FBgn0139447	FBtr0167424
FBtr0170278	Reg*Tmp	BC	15	BC	35	-0.5046	0.09699	73	-5.2	<.0001	-0.504566	1.73678e-06	0.00014504		FBgn0139449	FBtr0167426
FBtr0161771	Reg*Tmp	BC	15	BC	35	-0.2417	0.0465	73	-5.2	<.0001	-0.241664	1.77232e-06	0.000147442		FBgn0139451	FBtr0167428
FBtr0170527	Reg*Tmp	BC	15	BC	35	0.2876	0.05536	73	5.2	<.0001	0.287624	1.78242e-06	0.000148108		FBgn0139452	FBtr0167429
FBtr0171068	Reg*Tmp	BC	15	BC	35	0.5503	0.1059	73	5.19	<.0001	0.550259	1.78885e-06	0.000148551		FBgn0139453	FBtr0167430
FBtr0169349	Reg*Tmp	BC	15	BC	35	0.4343	0.08362	73	5.19	<.0001	0.434286	1.79723e-06	0.000149129		FBgn0139455	FBtr0167432
FBtr0164769	Reg*Tmp	BC	15	BC	35	0.3262	0.06281	73	5.19	<.0001	0.326157	1.80109e-06	0.000149396		FBgn0139457	FBtr0167434
FBtr0161265	Reg*Tmp	BC	15	BC	35	1.0895	0.2098	73	5.19	<.0001	1.08949	1.80504e-06	0.000149654		FBgn0139461	FBtr0167438
FBtr0170920	Reg*Tmp	BC	15	BC	35	-0.4994	0.09619	73	-5.19	<.0001	-0.499385	1.80924e-06	0.000149921		FBgn0139462	FBtr0167439
FBtr0171283	Reg*Tmp	BC	15	BC	35	0.4239	0.08175	73	5.19	<.0001	0.42394	1.85364e-06	0.000152948		FBgn0139464	FBtr0167441
FBtr0172913	Reg*Tmp	BC	15	BC	35	-0.3623	0.06991	73	-5.18	<.0001	-0.36229	1.87593e-06	0.00015448		FBgn0139465	FBtr0167442
FBtr0162217	Reg*Tmp	BC	15	BC	35	0.4304	0.08311	73	5.18	<.0001	0.430445	1.89802e-06	0.00015597		FBgn0139466	FBtr0167443
FBtr0173916	Reg*Tmp	BC	15	BC	35	0.2744	0.05299	73	5.18	<.0001	0.274392	1.90966e-06	0.000156752		FBgn0139469	FBtr0167446
FBtr0162989	Reg*Tmp	BC	15	BC	35	0.7894	0.1526	73	5.17	<.0001	0.789378	1.93791e-06	0.000158613		FBgn0139477	FBtr0167454
FBtr0163520	Reg*Tmp	BC	15	BC	35	0.5313	0.1027	73	5.17	<.0001	0.531341	1.94864e-06	0.000159342		FBgn0139479	FBtr0167456
FBtr0161449	Reg*Tmp	BC	15	BC	35	0.7582	0.1467	73	5.17	<.0001	0.758182	1.97911e-06	0.000161362		FBgn0139489	FBtr0167466
FBtr0174156	Reg*Tmp	BC	15	BC	35	0.5467	0.106	73	5.16	<.0001	0.546746	2.06502e-06	0.000167125		FBgn0139492	FBtr0167469
FBtr0164455	Reg*Tmp	BC	15	BC	35	-0.2211	0.04291	73	-5.15	<.0001	-0.221126	2.10525e-06	0.000169777		FBgn0139494	FBtr0167471
FBtr0162317	Reg*Tmp	BC	15	BC	35	-0.4215	0.08182	73	-5.15	<.0001	-0.421473	2.12172e-06	0.000170867		FBgn0139495	FBtr0167472
FBtr0161022	Reg*Tmp	BC	15	BC	35	0.3105	0.06031	73	5.15	<.0001	0.31051	2.14171e-06	0.000172222		FBgn0139500	FBtr0167477
FBtr0169781	Reg*Tmp	BC	15	BC	35	0.5117	0.09951	73	5.14	<.0001	0.511689	2.19565e-06	0.000175772		FBgn0139512	FBtr0167489
FBtr0162724	Reg*Tmp	BC	15	BC	35	-0.3444	0.06704	73	-5.14	<.0001	-0.34442	2.23451e-06	0.000178287		FBgn0139513	FBtr0167490
FBtr0166700	Reg*Tmp	BC	15	BC	35	-0.2799	0.05448	73	-5.14	<.0001	-0.279893	2.23967e-06	0.000178622		FBgn0139518	FBtr0167496
FBtr0164240	Reg*Tmp	BC	15	BC	35	0.406	0.07907	73	5.13	<.0001	0.406008	2.26231e-06	0.000180098		FBgn0139520	FBtr0167498
FBtr0167777	Reg*Tmp	BC	15	BC	35	-0.5734	0.1117	73	-5.13	<.0001	-0.57341	2.26237e-06	0.0001801		FBgn0139528	FBtr0167506
FBtr0172477	Reg*Tmp	BC	15	BC	35	0.3362	0.06553	73	5.13	<.0001	0.336215	2.29681e-06	0.000182355		FBgn0139539	FBtr0167517
FBtr0174656	Reg*Tmp	BC	15	BC	35	0.2302	0.04487	73	5.13	<.0001	0.230207	2.29714e-06	0.000182373		FBgn0139542	FBtr0167520
FBtr0175208	Reg*Tmp	BC	15	BC	35	0.1816	0.03541	73	5.13	<.0001	0.181568	2.31855e-06	0.000183766		FBgn0139543	FBtr0167521
FBtr0168184	Reg*Tmp	BC	15	BC	35	0.6118	0.1196	73	5.12	<.0001	0.611793	2.42369e-06	0.000190424		FBgn0139551	FBtr0167529
FBtr0167281	Reg*Tmp	BC	15	BC	35	0.3123	0.06104	73	5.12	<.0001	0.312296	2.42662e-06	0.000190618		FBgn0139552	FBtr0167530
FBtr0168482	Reg*Tmp	BC	15	BC	35	0.6623	0.1295	73	5.11	<.0001	0.662307	2.4631e-06	0.000192936		FBgn0139558	FBtr0167536
FBtr0172045	Reg*Tmp	BC	15	BC	35	-0.5741	0.1123	73	-5.11	<.0001	-0.574061	2.4841e-06	0.000194241		FBgn0139565	FBtr0167543
FBtr0168049	Reg*Tmp	BC	15	BC	35	0.256	0.05011	73	5.11	<.0001	0.255964	2.51032e-06	0.000195959		FBgn0139571	FBtr0167549
FBtr0170054	Reg*Tmp	BC	15	BC	35	0.4997	0.09788	73	5.11	<.0001	0.499734	2.53428e-06	0.00019746		FBgn0139578	FBtr0167556
FBtr0163424	Reg*Tmp	BC	15	BC	35	0.6754	0.1323	73	5.11	<.0001	0.675445	2.53638e-06	0.00019758		FBgn0139585	FBtr0167563
FBtr0168895	Reg*Tmp	BC	15	BC	35	-0.3169	0.06209	73	-5.1	<.0001	-0.316928	2.5454e-06	0.000198146		FBgn0139588	FBtr0167566
FBtr0164631	Reg*Tmp	BC	15	BC	35	-0.2851	0.05586	73	-5.1	<.0001	-0.285108	2.55053e-06	0.000198429		FBgn0139592	FBtr0167570
FBtr0164257	Reg*Tmp	BC	15	BC	35	0.2201	0.04313	73	5.1	<.0001	0.220062	2.56746e-06	0.000199494		FBgn0139595	FBtr0167574
FBtr0166903	Reg*Tmp	BC	15	BC	35	0.5837	0.1144	73	5.1	<.0001	0.583722	2.57772e-06	0.000200156		FBgn0139599	FBtr0167578
FBtr0174432	Reg*Tmp	BC	15	BC	35	0.3631	0.07128	73	5.09	<.0001	0.363099	2.65051e-06	0.000204721		FBgn0139604	FBtr0167583
FBtr0169717	Reg*Tmp	BC	15	BC	35	0.595	0.1168	73	5.09	<.0001	0.595004	2.66662e-06	0.000205752		FBgn0139609	FBtr0167588
FBtr0174993	Reg*Tmp	BC	15	BC	35	-0.4513	0.08862	73	-5.09	<.0001	-0.451285	2.66787e-06	0.000205835		FBgn0139616	FBtr0167595
FBtr0168259	Reg*Tmp	BC	15	BC	35	-0.7787	0.153	73	-5.09	<.0001	-0.778683	2.70031e-06	0.00020787		FBgn0139619	FBtr0167598
FBtr0172855	Reg*Tmp	BC	15	BC	35	0.8956	0.176	73	5.09	<.0001	0.895573	2.72176e-06	0.000209234		FBgn0139622	FBtr0167601
FBtr0163087	Reg*Tmp	BC	15	BC	35	0.2415	0.0475	73	5.08	<.0001	0.241518	2.74631e-06	0.000210809		FBgn0139639	FBtr0167618
FBtr0163493	Reg*Tmp	BC	15	BC	35	0.2094	0.04118	73	5.08	<.0001	0.209364	2.75903e-06	0.00021163		FBgn0139641	FBtr0167620
FBtr0170711	Reg*Tmp	BC	15	BC	35	-0.4776	0.09398	73	-5.08	<.0001	-0.477559	2.78143e-06	0.000213051		FBgn0139642	FBtr0167621
FBtr0173294	Reg*Tmp	BC	15	BC	35	0.4183	0.08232	73	5.08	<.0001	0.418289	2.78666e-06	0.000213359		FBgn0139649	FBtr0167628
FBtr0175471	Reg*Tmp	BC	15	BC	35	0.2589	0.05102	73	5.07	<.0001	0.258896	2.86186e-06	0.000218064		FBgn0139669	FBtr0167648
FBtr0173974	Reg*Tmp	BC	15	BC	35	0.6379	0.1257	73	5.07	<.0001	0.637868	2.8672e-06	0.000218396		FBgn0139674	FBtr0167653
FBtr0174861	Reg*Tmp	BC	15	BC	35	0.3086	0.06086	73	5.07	<.0001	0.308636	2.89204e-06	0.000219981		FBgn0139675	FBtr0167654
FBtr0165892	Reg*Tmp	BC	15	BC	35	-0.3903	0.07695	73	-5.07	<.0001	-0.390254	2.89399e-06	0.000220108		FBgn0139691	FBtr0167670
FBtr0162775	Reg*Tmp	BC	15	BC	35	0.4098	0.08083	73	5.07	<.0001	0.409848	2.90258e-06	0.000220656		FBgn0139720	FBtr0167699
FBtr0175607	Reg*Tmp	BC	15	BC	35	0.3841	0.07582	73	5.07	<.0001	0.384084	2.95599e-06	0.000223963		FBgn0139723	FBtr0167702
FBtr0171615	Reg*Tmp	BC	15	BC	35	0.5359	0.1058	73	5.06	<.0001	0.535931	2.96638e-06	0.000224618		FBgn0139725	FBtr0167704
FBtr0175154	Reg*Tmp	BC	15	BC	35	0.4065	0.08026	73	5.06	<.0001	0.406495	2.96953e-06	0.000224791		FBgn0139726	FBtr0167705
FBtr0173138	Reg*Tmp	BC	15	BC	35	-0.3927	0.07754	73	-5.06	<.0001	-0.39272	2.97064e-06	0.000224858		FBgn0139728	FBtr0167707
FBtr0174705	Reg*Tmp	BC	15	BC	35	0.362	0.07155	73	5.06	<.0001	0.361951	3.03546e-06	0.000228888		FBgn0139730	FBtr0167709
FBtr0161824	Reg*Tmp	BC	15	BC	35	-0.4476	0.08854	73	-5.06	<.0001	-0.447562	3.08279e-06	0.000231778		FBgn0139735	FBtr0167714
FBtr0162374	Reg*Tmp	BC	15	BC	35	0.2364	0.04677	73	5.05	<.0001	0.236367	3.09137e-06	0.000232293		FBgn0139736	FBtr0167715
FBtr0170512	Reg*Tmp	BC	15	BC	35	0.4049	0.08014	73	5.05	<.0001	0.404863	3.12154e-06	0.000234149		FBgn0139737	FBtr0167716
FBtr0174909	Reg*Tmp	BC	15	BC	35	-0.4401	0.08715	73	-5.05	<.0001	-0.440145	3.14167e-06	0.00023537		FBgn0139741	FBtr0167720
FBtr0174697	Reg*Tmp	BC	15	BC	35	-0.3933	0.07788	73	-5.05	<.0001	-0.393263	3.14846e-06	0.000235775		FBgn0139746	FBtr0167725
FBtr0174959	Reg*Tmp	BC	15	BC	35	-0.6752	0.1337	73	-5.05	<.0001	-0.675168	3.16152e-06	0.000236601		FBgn0139747	FBtr0167726
FBtr0164683	Reg*Tmp	BC	15	BC	35	0.3809	0.07548	73	5.05	<.0001	0.380944	3.18227e-06	0.00023785		FBgn0139748	FBtr0167727
FBtr0169707	Reg*Tmp	BC	15	BC	35	0.4201	0.08324	73	5.05	<.0001	0.420103	3.18411e-06	0.000237954		FBgn0139750	FBtr0167729
FBtr0169403	Reg*Tmp	BC	15	BC	35	0.3704	0.07346	73	5.04	<.0001	0.37037	3.24907e-06	0.000241949		FBgn0139752	FBtr0167732
FBtr0175072	Reg*Tmp	BC	15	BC	35	0.2398	0.04756	73	5.04	<.0001	0.239758	3.25021e-06	0.000242013		FBgn0139755	FBtr0167735
FBtr0166181	Reg*Tmp	BC	15	BC	35	-0.402	0.07975	73	-5.04	<.0001	-0.401969	3.26426e-06	0.000242868		FBgn0139757	FBtr0167737
FBtr0165754	Reg*Tmp	BC	15	BC	35	-0.4287	0.08505	73	-5.04	<.0001	-0.428658	3.26904e-06	0.000243149		FBgn0139758	FBtr0167738
FBtr0162789	Reg*Tmp	BC	15	BC	35	-0.3185	0.06326	73	-5.03	<.0001	-0.318492	3.33231e-06	0.000246962		FBgn0139759	FBtr0167739
FBtr0168078	Reg*Tmp	BC	15	BC	35	0.2758	0.05479	73	5.03	<.0001	0.275816	3.34085e-06	0.000247465		FBgn0139762	FBtr0167742
FBtr0174123	Reg*Tmp	BC	15	BC	35	0.2703	0.05371	73	5.03	<.0001	0.270254	3.37276e-06	0.000249389		FBgn0139768	FBtr0167748
FBtr0171669	Reg*Tmp	BC	15	BC	35	1.1013	0.2192	73	5.02	<.0001	1.10134	3.47098e-06	0.000255164		FBgn0139769	FBtr0167749
FBtr0174778	Reg*Tmp	BC	15	BC	35	-0.4414	0.08786	73	-5.02	<.0001	-0.441388	3.47892e-06	0.000255651		FBgn0139771	FBtr0167751
FBtr0174920	Reg*Tmp	BC	15	BC	35	0.4592	0.09143	73	5.02	<.0001	0.459232	3.4911e-06	0.000256398		FBgn0139775	FBtr0167755
FBtr0165041	Reg*Tmp	BC	15	BC	35	0.4582	0.09133	73	5.02	<.0001	0.458219	3.57054e-06	0.000261134		FBgn0139776	FBtr0167756
FBtr0164514	Reg*Tmp	BC	15	BC	35	0.5141	0.1026	73	5.01	<.0001	0.514117	3.64222e-06	0.000265445		FBgn0139777	FBtr0167757
FBtr0166717	Reg*Tmp	BC	15	BC	35	0.7732	0.1544	73	5.01	<.0001	0.773184	3.70761e-06	0.000269326		FBgn0139779	FBtr0167759
FBtr0168360	Reg*Tmp	BC	15	BC	35	0.1824	0.03645	73	5	<.0001	0.182434	3.74355e-06	0.000271453		FBgn0139782	FBtr0167762
FBtr0167418	Reg*Tmp	BC	15	BC	35	0.604	0.1207	73	5	<.0001	0.604025	3.75795e-06	0.000272296		FBgn0139791	FBtr0167771
FBtr0174902	Reg*Tmp	BC	15	BC	35	-0.2166	0.04328	73	-5	<.0001	-0.216569	3.76014e-06	0.00027242		FBgn0139795	FBtr0167775
FBtr0163242	Reg*Tmp	BC	15	BC	35	-0.2264	0.04528	73	-5	<.0001	-0.226448	3.80512e-06	0.000275148		FBgn0139797	FBtr0167777
FBtr0172202	Reg*Tmp	BC	15	BC	35	-0.3323	0.06652	73	-5	<.0001	-0.33229	3.88311e-06	0.000279712		FBgn0139799	FBtr0167779
FBtr0166077	Reg*Tmp	BC	15	BC	35	-0.6962	0.1394	73	-4.99	<.0001	-0.696187	3.91723e-06	0.000281693		FBgn0139801	FBtr0167781
FBtr0171236	Reg*Tmp	BC	15	BC	35	0.4375	0.08764	73	4.99	<.0001	0.43754	3.92896e-06	0.000282389		FBgn0139803	FBtr0167783
FBtr0167909	Reg*Tmp	BC	15	BC	35	0.2582	0.05178	73	4.99	<.0001	0.258243	4.00692e-06	0.000286986		FBgn0139804	FBtr0167784
FBtr0168949	Reg*Tmp	BC	15	BC	35	0.4077	0.08175	73	4.99	<.0001	0.4077	4.00808e-06	0.000287055		FBgn0139805	FBtr0167785
FBtr0162874	Reg*Tmp	BC	15	BC	35	0.2885	0.05788	73	4.99	<.0001	0.288532	4.03874e-06	0.000288918		FBgn0139807	FBtr0167787
FBtr0173505	Reg*Tmp	BC	15	BC	35	0.4802	0.09642	73	4.98	<.0001	0.480214	4.11181e-06	0.000293182		FBgn0139810	FBtr0167790
FBtr0173310	Reg*Tmp	BC	15	BC	35	-0.5199	0.1044	73	-4.98	<.0001	-0.519907	4.13194e-06	0.00029434		FBgn0139814	FBtr0167794
FBtr0172708	Reg*Tmp	BC	15	BC	35	0.2518	0.05057	73	4.98	<.0001	0.251757	4.13931e-06	0.000294766		FBgn0139819	FBtr0167799
FBtr0173923	Reg*Tmp	BC	15	BC	35	0.4174	0.08384	73	4.98	<.0001	0.417378	4.14346e-06	0.000294991		FBgn0139822	FBtr0167802
FBtr0170810	Reg*Tmp	BC	15	BC	35	-0.2461	0.04945	73	-4.98	<.0001	-0.246131	4.16881e-06	0.000296451		FBgn0139823	FBtr0167803
FBtr0163325	Reg*Tmp	BC	15	BC	35	0.2457	0.04937	73	4.98	<.0001	0.245699	4.17746e-06	0.000296965		FBgn0139826	FBtr0167806
FBtr0162081	Reg*Tmp	BC	15	BC	35	-0.2004	0.0403	73	-4.97	<.0001	-0.20044	4.21294e-06	0.000299008		FBgn0139844	FBtr0167825
FBtr0173366	Reg*Tmp	BC	15	BC	35	0.5212	0.1048	73	4.97	<.0001	0.521207	4.22046e-06	0.000299454		FBgn0139850	FBtr0167831
FBtr0167035	Reg*Tmp	BC	15	BC	35	0.2901	0.05832	73	4.97	<.0001	0.290063	4.22862e-06	0.000299933		FBgn0139861	FBtr0167842
FBtr0167771	Reg*Tmp	BC	15	BC	35	0.4625	0.09301	73	4.97	<.0001	0.462454	4.24405e-06	0.000300815		FBgn0139865	FBtr0167846
FBtr0164487	Reg*Tmp	BC	15	BC	35	-0.322	0.06482	73	-4.97	<.0001	-0.322014	4.3152e-06	0.000304835		FBgn0139868	FBtr0167849
FBtr0170144	Reg*Tmp	BC	15	BC	35	0.2156	0.04343	73	4.96	<.0001	0.215611	4.3703e-06	0.000307918		FBgn0139882	FBtr0167863
FBtr0169870	Reg*Tmp	BC	15	BC	35	0.2576	0.05189	73	4.96	<.0001	0.2576	4.37496e-06	0.000308185		FBgn0139890	FBtr0167871
FBtr0165435	Reg*Tmp	BC	15	BC	35	0.3327	0.06703	73	4.96	<.0001	0.332695	4.38906e-06	0.00030898		FBgn0139899	FBtr0167880
FBtr0174009	Reg*Tmp	BC	15	BC	35	0.767	0.1546	73	4.96	<.0001	0.767019	4.45352e-06	0.000312702		FBgn0139910	FBtr0167891
FBtr0166191	Reg*Tmp	BC	15	BC	35	0.5856	0.1181	73	4.96	<.0001	0.585566	4.47995e-06	0.000314158		FBgn0139911	FBtr0167892
FBtr0174363	Reg*Tmp	BC	15	BC	35	0.3331	0.06719	73	4.96	<.0001	0.333107	4.48374e-06	0.000314373		FBgn0139912	FBtr0167893
FBtr0163846	Reg*Tmp	BC	15	BC	35	-0.2841	0.05732	73	-4.96	<.0001	-0.284137	4.50021e-06	0.000315349		FBgn0139914	FBtr0167895
FBtr0173047	Reg*Tmp	BC	15	BC	35	0.2683	0.05418	73	4.95	<.0001	0.268252	4.59946e-06	0.000321037		FBgn0139915	FBtr0167896
FBtr0175167	Reg*Tmp	BC	15	BC	35	0.4193	0.08468	73	4.95	<.0001	0.419253	4.60147e-06	0.000321149		FBgn0139917	FBtr0167898
FBtr0171057	Reg*Tmp	BC	15	BC	35	-0.3321	0.06707	73	-4.95	<.0001	-0.332051	4.61486e-06	0.000321895		FBgn0139920	FBtr0167901
FBtr0173304	Reg*Tmp	BC	15	BC	35	0.2405	0.04858	73	4.95	<.0001	0.240487	4.62745e-06	0.000322641		FBgn0139921	FBtr0167902
FBtr0165980	Reg*Tmp	BC	15	BC	35	0.5999	0.1213	73	4.95	<.0001	0.599934	4.66697e-06	0.000324884		FBgn0139926	FBtr0167907
FBtr0173560	Reg*Tmp	BC	15	BC	35	0.4315	0.08726	73	4.95	<.0001	0.431538	4.70168e-06	0.000326839		FBgn0139928	FBtr0167909
FBtr0171919	Reg*Tmp	BC	15	BC	35	0.3872	0.0783	73	4.94	<.0001	0.387194	4.71922e-06	0.000327821		FBgn0139929	FBtr0167910
FBtr0166883	Reg*Tmp	BC	15	BC	35	0.5288	0.107	73	4.94	<.0001	0.528784	4.73708e-06	0.000328809		FBgn0139930	FBtr0167911
FBtr0167538	Reg*Tmp	BC	15	BC	35	0.2154	0.04357	73	4.94	<.0001	0.215395	4.74819e-06	0.000329469		FBgn0139938	FBtr0167919
FBtr0169724	Reg*Tmp	BC	15	BC	35	0.5729	0.1159	73	4.94	<.0001	0.572876	4.76212e-06	0.000330272		FBgn0139941	FBtr0167922
FBtr0174336	Reg*Tmp	BC	15	BC	35	-0.333	0.06739	73	-4.94	<.0001	-0.333016	4.77011e-06	0.000330747		FBgn0139946	FBtr0167927
FBtr0173855	Reg*Tmp	BC	15	BC	35	0.4151	0.08401	73	4.94	<.0001	0.415089	4.78379e-06	0.000331503		FBgn0139947	FBtr0167928
FBtr0173373	Reg*Tmp	BC	15	BC	35	-0.41	0.08299	73	-4.94	<.0001	-0.410006	4.79228e-06	0.000331996		FBgn0139952	FBtr0167933
FBtr0164327	Reg*Tmp	BC	15	BC	35	-0.4285	0.08676	73	-4.94	<.0001	-0.428494	4.82666e-06	0.000333946		FBgn0139956	FBtr0167937
FBtr0172161	Reg*Tmp	BC	15	BC	35	0.5308	0.1076	73	4.93	<.0001	0.5308	4.91402e-06	0.000338871		FBgn0139957	FBtr0167938
FBtr0171320	Reg*Tmp	BC	15	BC	35	-0.7457	0.1512	73	-4.93	<.0001	-0.745693	4.96859e-06	0.000341874		FBgn0139960	FBtr0167941
FBtr0174296	Reg*Tmp	BC	15	BC	35	0.4199	0.08515	73	4.93	<.0001	0.419888	4.96933e-06	0.000341912		FBgn0139962	FBtr0167943
FBtr0169227	Reg*Tmp	BC	15	BC	35	-0.2982	0.0605	73	-4.93	<.0001	-0.298236	4.9987e-06	0.000343532		FBgn0139967	FBtr0167948
FBtr0173823	Reg*Tmp	BC	15	BC	35	-0.5825	0.1182	73	-4.93	<.0001	-0.582538	5.02214e-06	0.000344798		FBgn0139976	FBtr0167957
FBtr0166501	Reg*Tmp	BC	15	BC	35	-0.4163	0.08451	73	-4.93	<.0001	-0.416328	5.05978e-06	0.00034689		FBgn0139979	FBtr0167960
FBtr0163961	Reg*Tmp	BC	15	BC	35	-0.2059	0.04182	73	-4.92	<.0001	-0.205926	5.10985e-06	0.000349623		FBgn0139982	FBtr0167963
FBtr0168258	Reg*Tmp	BC	15	BC	35	0.3222	0.06547	73	4.92	<.0001	0.322175	5.16529e-06	0.000352732		FBgn0139984	FBtr0167965
FBtr0161017	Reg*Tmp	BC	15	BC	35	0.3723	0.07571	73	4.92	<.0001	0.372265	5.25027e-06	0.00035746		FBgn0139985	FBtr0167966
FBtr0173123	Reg*Tmp	BC	15	BC	35	0.4048	0.0825	73	4.91	<.0001	0.40483	5.45958e-06	0.000368959		FBgn0139987	FBtr0167968
FBtr0168066	Reg*Tmp	BC	15	BC	35	0.4275	0.08716	73	4.9	<.0001	0.427489	5.50853e-06	0.000371639		FBgn0139989	FBtr0167970
FBtr0174788	Reg*Tmp	BC	15	BC	35	-0.384	0.07832	73	-4.9	<.0001	-0.383967	5.54698e-06	0.000373684		FBgn0140004	FBtr0167985
FBtr0169498	Reg*Tmp	BC	15	BC	35	0.242	0.04936	73	4.9	<.0001	0.24199	5.55251e-06	0.000373973		FBgn0140006	FBtr0167987
FBtr0172172	Reg*Tmp	BC	15	BC	35	-0.2891	0.05902	73	-4.9	<.0001	-0.289088	5.65011e-06	0.000379313		FBgn0140013	FBtr0167994
FBtr0168919	Reg*Tmp	BC	15	BC	35	-0.2874	0.05868	73	-4.9	<.0001	-0.287357	5.67153e-06	0.000380485		FBgn0140025	FBtr0168006
FBtr0173287	Reg*Tmp	BC	15	BC	35	-0.282	0.05761	73	-4.89	<.0001	-0.281999	5.71761e-06	0.000383006		FBgn0140027	FBtr0168008
FBtr0173589	Reg*Tmp	BC	15	BC	35	0.4447	0.09092	73	4.89	<.0001	0.444749	5.78044e-06	0.000386399		FBgn0140029	FBtr0168010
FBtr0175480	Reg*Tmp	BC	15	BC	35	0.3159	0.0646	73	4.89	<.0001	0.315914	5.8219e-06	0.000388597		FBgn0140031	FBtr0168012
FBtr0165325	Reg*Tmp	BC	15	BC	35	-0.2624	0.05367	73	-4.89	<.0001	-0.262435	5.82521e-06	0.000388759		FBgn0140032	FBtr0168013
FBtr0162851	Reg*Tmp	BC	15	BC	35	0.3451	0.07058	73	4.89	<.0001	0.345063	5.83858e-06	0.000389467		FBgn0140039	FBtr0168020
FBtr0173467	Reg*Tmp	BC	15	BC	35	-0.3216	0.06583	73	-4.89	<.0001	-0.321647	5.90708e-06	0.000393149		FBgn0140041	FBtr0168022
FBtr0170840	Reg*Tmp	BC	15	BC	35	0.7906	0.1619	73	4.88	<.0001	0.790579	5.98093e-06	0.000397142		FBgn0140043	FBtr0168024
FBtr0173397	Reg*Tmp	BC	15	BC	35	0.3115	0.06381	73	4.88	<.0001	0.311513	5.99706e-06	0.000398007		FBgn0140044	FBtr0168025
FBtr0165699	Reg*Tmp	BC	15	BC	35	0.3857	0.07905	73	4.88	<.0001	0.38572	6.05905e-06	0.000401337		FBgn0140049	FBtr0168030
FBtr0167803	Reg*Tmp	BC	15	BC	35	0.2128	0.04363	73	4.88	<.0001	0.212767	6.11904e-06	0.000404498		FBgn0140050	FBtr0168031
FBtr0168986	Reg*Tmp	BC	15	BC	35	0.254	0.05208	73	4.88	<.0001	0.25396	6.1392e-06	0.000405537		FBgn0140068	FBtr0168049
FBtr0162656	Reg*Tmp	BC	15	BC	35	0.1676	0.03441	73	4.87	<.0001	0.167608	6.25368e-06	0.000411645		FBgn0140071	FBtr0168052
FBtr0168021	Reg*Tmp	BC	15	BC	35	0.4904	0.1007	73	4.87	<.0001	0.49042	6.28393e-06	0.000413268		FBgn0140076	FBtr0168057
FBtr0166519	Reg*Tmp	BC	15	BC	35	0.6609	0.1358	73	4.87	<.0001	0.660924	6.38141e-06	0.000418557		FBgn0140088	FBtr0168069
FBtr0161304	Reg*Tmp	BC	15	BC	35	-0.3594	0.07386	73	-4.87	<.0001	-0.359397	6.38479e-06	0.000418724		FBgn0140092	FBtr0168073
FBtr0168485	Reg*Tmp	BC	15	BC	35	0.7228	0.1487	73	4.86	<.0001	0.722758	6.51073e-06	0.000425397		FBgn0140096	FBtr0168077
FBtr0168521	Reg*Tmp	BC	15	BC	35	-0.4049	0.08342	73	-4.85	<.0001	-0.404888	6.68387e-06	0.000434606		FBgn0140097	FBtr0168078
FBtr0175599	Reg*Tmp	BC	15	BC	35	-0.2633	0.05425	73	-4.85	<.0001	-0.263299	6.68943e-06	0.000434883		FBgn0140114	FBtr0168095
FBtr0163131	Reg*Tmp	BC	15	BC	35	0.6527	0.1345	73	4.85	<.0001	0.652748	6.69912e-06	0.000435343		FBgn0140124	FBtr0168105
FBtr0174965	Reg*Tmp	BC	15	BC	35	0.3838	0.07911	73	4.85	<.0001	0.383838	6.73316e-06	0.00043709		FBgn0140126	FBtr0168107
FBtr0174914	Reg*Tmp	BC	15	BC	35	-0.488	0.1006	73	-4.85	<.0001	-0.487959	6.75959e-06	0.000438404		FBgn0140130	FBtr0168111
FBtr0166022	Reg*Tmp	BC	15	BC	35	0.2695	0.05559	73	4.85	<.0001	0.269497	6.82965e-06	0.000442049		FBgn0140131	FBtr0168112
FBtr0175494	Reg*Tmp	BC	15	BC	35	0.247	0.05098	73	4.85	<.0001	0.247035	6.886e-06	0.000445039		FBgn0140134	FBtr0168115
FBtr0171173	Reg*Tmp	BC	15	BC	35	0.5665	0.1169	73	4.84	<.0001	0.566478	6.93573e-06	0.00044768		FBgn0140137	FBtr0168118
FBtr0169112	Reg*Tmp	BC	15	BC	35	0.4965	0.1026	73	4.84	<.0001	0.496527	7.05314e-06	0.000453748		FBgn0140140	FBtr0168121
FBtr0168935	Reg*Tmp	BC	15	BC	35	0.4062	0.08394	73	4.84	<.0001	0.406194	7.07335e-06	0.00045481		FBgn0140147	FBtr0168128
FBtr0169309	Reg*Tmp	BC	15	BC	35	-0.3879	0.08025	73	-4.83	<.0001	-0.387863	7.22846e-06	0.000462934		FBgn0140148	FBtr0168129
FBtr0161928	Reg*Tmp	BC	15	BC	35	0.266	0.05506	73	4.83	<.0001	0.266014	7.27518e-06	0.0004654		FBgn0140151	FBtr0168132
FBtr0161267	Reg*Tmp	BC	15	BC	35	0.4524	0.09372	73	4.83	<.0001	0.452362	7.40924e-06	0.000472364		FBgn0140153	FBtr0168134
FBtr0163486	Reg*Tmp	BC	15	BC	35	0.2193	0.04548	73	4.82	<.0001	0.219335	7.52959e-06	0.00047865		FBgn0140155	FBtr0168136
FBtr0162738	Reg*Tmp	BC	15	BC	35	-0.4494	0.09331	73	-4.82	<.0001	-0.449388	7.71761e-06	0.00048816		FBgn0140156	FBtr0168137
FBtr0168293	Reg*Tmp	BC	15	BC	35	0.5952	0.1236	73	4.81	<.0001	0.595164	7.76844e-06	0.000490836		FBgn0140157	FBtr0168138
FBtr0164087	Reg*Tmp	BC	15	BC	35	0.3003	0.06242	73	4.81	<.0001	0.300341	7.83574e-06	0.000494314		FBgn0140159	FBtr0168140
FBtr0166166	Reg*Tmp	BC	15	BC	35	0.2934	0.061	73	4.81	<.0001	0.293442	7.86756e-06	0.000495943		FBgn0140169	FBtr0168150
FBtr0166323	Reg*Tmp	BC	15	BC	35	0.1807	0.0376	73	4.81	<.0001	0.180729	7.97979e-06	0.000501468		FBgn0140177	FBtr0168158
FBtr0167787	Reg*Tmp	BC	15	BC	35	0.1948	0.04054	73	4.81	<.0001	0.194802	8.03704e-06	0.000504333		FBgn0140180	FBtr0168161
FBtr0163547	Reg*Tmp	BC	15	BC	35	0.1972	0.04106	73	4.8	<.0001	0.197202	8.12616e-06	0.000508843		FBgn0140185	FBtr0168166
FBtr0175264	Reg*Tmp	BC	15	BC	35	-0.3084	0.06423	73	-4.8	<.0001	-0.308386	8.15792e-06	0.000510383		FBgn0140189	FBtr0168170
FBtr0170334	Reg*Tmp	BC	15	BC	35	0.4121	0.08584	73	4.8	<.0001	0.412123	8.15952e-06	0.000510458		FBgn0140190	FBtr0168171
FBtr0170509	Reg*Tmp	BC	15	BC	35	-0.6443	0.1343	73	-4.8	<.0001	-0.644254	8.25099e-06	0.000515184		FBgn0140199	FBtr0168180
FBtr0164105	Reg*Tmp	BC	15	BC	35	0.4324	0.0902	73	4.79	<.0001	0.43242	8.38324e-06	0.000521738		FBgn0140201	FBtr0168182
FBtr0166942	Reg*Tmp	BC	15	BC	35	0.4477	0.0934	73	4.79	<.0001	0.447734	8.38965e-06	0.000522039		FBgn0140203	FBtr0168184
FBtr0173159	Reg*Tmp	BC	15	BC	35	-0.5119	0.1068	73	-4.79	<.0001	-0.511904	8.48341e-06	0.000526808		FBgn0140214	FBtr0168195
FBtr0163466	Reg*Tmp	BC	15	BC	35	0.4505	0.09404	73	4.79	<.0001	0.450474	8.50081e-06	0.00052767		FBgn0140215	FBtr0168196
FBtr0163293	Reg*Tmp	BC	15	BC	35	0.3821	0.07977	73	4.79	<.0001	0.382109	8.51935e-06	0.000528605		FBgn0140218	FBtr0168199
FBtr0169211	Reg*Tmp	BC	15	BC	35	-0.1583	0.03305	73	-4.79	<.0001	-0.158274	8.53287e-06	0.000529252		FBgn0140220	FBtr0168201
FBtr0163723	Reg*Tmp	BC	15	BC	35	-0.2383	0.04977	73	-4.79	<.0001	-0.238297	8.5919e-06	0.000532245		FBgn0140223	FBtr0168204
FBtr0169884	Reg*Tmp	BC	15	BC	35	-0.349	0.07297	73	-4.78	<.0001	-0.349027	8.74889e-06	0.000539931		FBgn0140224	FBtr0168205
FBtr0161627	Reg*Tmp	BC	15	BC	35	-0.4519	0.09449	73	-4.78	<.0001	-0.451924	8.75545e-06	0.000540268		FBgn0140232	FBtr0168213
FBtr0167023	Reg*Tmp	BC	15	BC	35	0.2975	0.06222	73	4.78	<.0001	0.297491	8.79711e-06	0.000542324		FBgn0140237	FBtr0168218
FBtr0165035	Reg*Tmp	BC	15	BC	35	0.3672	0.07681	73	4.78	<.0001	0.367188	8.83045e-06	0.00054394		FBgn0140239	FBtr0168220
FBtr0175414	Reg*Tmp	BC	15	BC	35	0.7035	0.1473	73	4.78	<.0001	0.70352	8.97943e-06	0.000551286		FBgn0140241	FBtr0168222
FBtr0169070	Reg*Tmp	BC	15	BC	35	-0.5212	0.1091	73	-4.78	<.0001	-0.521224	8.98891e-06	0.000551797		FBgn0140245	FBtr0168226
FBtr0172906	Reg*Tmp	BC	15	BC	35	0.4078	0.08542	73	4.77	<.0001	0.407787	9.04473e-06	0.000554545		FBgn0140249	FBtr0168230
FBtr0162010	Reg*Tmp	BC	15	BC	35	0.5119	0.1074	73	4.77	<.0001	0.511928	9.25902e-06	0.000564983		FBgn0140252	FBtr0168233
FBtr0164733	Reg*Tmp	BC	15	BC	35	0.4182	0.08781	73	4.76	<.0001	0.418249	9.43543e-06	0.000573493		FBgn0140253	FBtr0168234
FBtr0175527	Reg*Tmp	BC	15	BC	35	-0.2407	0.05061	73	-4.76	<.0001	-0.240666	9.71742e-06	0.000587247		FBgn0140256	FBtr0168237
FBtr0172769	Reg*Tmp	BC	15	BC	35	0.2707	0.05694	73	4.75	<.0001	0.270684	9.7722e-06	0.000589885		FBgn0140261	FBtr0168242
FBtr0161731	Reg*Tmp	BC	15	BC	35	0.2389	0.05027	73	4.75	<.0001	0.23886	9.8568e-06	0.000593961		FBgn0140264	FBtr0168245
FBtr0169185	Reg*Tmp	BC	15	BC	35	0.3069	0.06461	73	4.75	<.0001	0.306889	9.90057e-06	0.000596044		FBgn0140267	FBtr0168248
FBtr0175044	Reg*Tmp	BC	15	BC	35	0.6185	0.1303	73	4.75	<.0001	0.618533	9.96369e-06	0.000599074		FBgn0140276	FBtr0168257
FBtr0172433	Reg*Tmp	BC	15	BC	35	0.2383	0.05018	73	4.75	<.0001	0.238253	9.98947e-06	0.000600356		FBgn0140277	FBtr0168258
FBtr0168346	Reg*Tmp	BC	15	BC	35	-0.5268	0.111	73	-4.75	<.0001	-0.526804	1.0049e-05	0.000603288		FBgn0140278	FBtr0168259
FBtr0162051	Reg*Tmp	BC	15	BC	35	-1.2415	0.2616	73	-4.75	<.0001	-1.24147	1.0083e-05	0.000604933		FBgn0140282	FBtr0168263
FBtr0169661	Reg*Tmp	BC	15	BC	35	0.7767	0.1637	73	4.74	<.0001	0.776653	1.01485e-05	0.000608095		FBgn0140287	FBtr0168268
FBtr0174683	Reg*Tmp	BC	15	BC	35	0.349	0.07363	73	4.74	<.0001	0.348982	1.02911e-05	0.000614775		FBgn0140291	FBtr0168272
FBtr0161539	Reg*Tmp	BC	15	BC	35	-0.3499	0.07386	73	-4.74	<.0001	-0.349857	1.04029e-05	0.000620263		FBgn0140298	FBtr0168279
FBtr0164612	Reg*Tmp	BC	15	BC	35	0.4087	0.08627	73	4.74	<.0001	0.408653	1.04048e-05	0.000620348		FBgn0140302	FBtr0168283
FBtr0163439	Reg*Tmp	BC	15	BC	35	0.2132	0.04504	73	4.73	<.0001	0.213202	1.05535e-05	0.000627336		FBgn0140312	FBtr0168293
FBtr0172956	Reg*Tmp	BC	15	BC	35	-0.5431	0.1148	73	-4.73	<.0001	-0.54313	1.05858e-05	0.000628867		FBgn0140314	FBtr0168295
FBtr0170803	Reg*Tmp	BC	15	BC	35	-0.5165	0.1092	73	-4.73	<.0001	-0.516535	1.06935e-05	0.000633932		FBgn0140319	FBtr0168300
FBtr0163171	Reg*Tmp	BC	15	BC	35	0.3713	0.07851	73	4.73	<.0001	0.37125	1.07327e-05	0.000635765		FBgn0140321	FBtr0168302
FBtr0172417	Reg*Tmp	BC	15	BC	35	0.6007	0.1271	73	4.73	<.0001	0.600727	1.08206e-05	0.000640068		FBgn0140324	FBtr0168305
FBtr0161575	Reg*Tmp	BC	15	BC	35	0.4183	0.08851	73	4.73	<.0001	0.418309	1.08441e-05	0.000641192		FBgn0140329	FBtr0168310
FBtr0162602	Reg*Tmp	BC	15	BC	35	0.4787	0.1014	73	4.72	<.0001	0.478699	1.09785e-05	0.000647462		FBgn0140335	FBtr0168316
FBtr0161308	Reg*Tmp	BC	15	BC	35	0.1482	0.03138	73	4.72	<.0001	0.148174	1.1022e-05	0.00064956		FBgn0140342	FBtr0168323
FBtr0161110	Reg*Tmp	BC	15	BC	35	-0.5251	0.1112	73	-4.72	<.0001	-0.525065	1.10972e-05	0.000652999		FBgn0140347	FBtr0168328
FBtr0174197	Reg*Tmp	BC	15	BC	35	-0.2457	0.05208	73	-4.72	<.0001	-0.245734	1.11746e-05	0.000656551		FBgn0140350	FBtr0168331
FBtr0166124	Reg*Tmp	BC	15	BC	35	-0.262	0.05555	73	-4.72	<.0001	-0.262038	1.12133e-05	0.000658318		FBgn0140351	FBtr0168332
FBtr0175350	Reg*Tmp	BC	15	BC	35	0.6358	0.1349	73	4.71	<.0001	0.635809	1.13633e-05	0.000665342		FBgn0140352	FBtr0168333
FBtr0167556	Reg*Tmp	BC	15	BC	35	0.2831	0.06011	73	4.71	<.0001	0.283067	1.15449e-05	0.000673677		FBgn0140356	FBtr0168337
FBtr0162206	Reg*Tmp	BC	15	BC	35	0.2922	0.06207	73	4.71	<.0001	0.292162	1.16573e-05	0.00067892		FBgn0140357	FBtr0168338
FBtr0166231	Reg*Tmp	BC	15	BC	35	0.1707	0.03626	73	4.71	<.0001	0.170657	1.16815e-05	0.000680026		FBgn0140358	FBtr0168339
FBtr0174360	Reg*Tmp	BC	15	BC	35	-0.4051	0.0861	73	-4.71	<.0001	-0.405126	1.17239e-05	0.000682059		FBgn0140359	FBtr0168340
FBtr0161214	Reg*Tmp	BC	15	BC	35	-0.2044	0.04349	73	-4.7	<.0001	-0.20444	1.19216e-05	0.00069127		FBgn0140363	FBtr0168344
FBtr0170061	Reg*Tmp	BC	15	BC	35	0.2132	0.04537	73	4.7	<.0001	0.21321	1.19804e-05	0.000693982		FBgn0140366	FBtr0168347
FBtr0168339	Reg*Tmp	BC	15	BC	35	0.6477	0.1378	73	4.7	<.0001	0.647719	1.19983e-05	0.000694791		FBgn0140371	FBtr0168352
FBtr0168478	Reg*Tmp	BC	15	BC	35	0.4394	0.0935	73	4.7	<.0001	0.439382	1.20015e-05	0.000694929		FBgn0140374	FBtr0168355
FBtr0168209	Reg*Tmp	BC	15	BC	35	-0.1739	0.03703	73	-4.7	<.0001	-0.173939	1.20634e-05	0.000697727		FBgn0140379	FBtr0168360
FBtr0172653	Reg*Tmp	BC	15	BC	35	0.1828	0.03893	73	4.7	<.0001	0.182829	1.21484e-05	0.000701598		FBgn0140395	FBtr0168379
FBtr0168723	Reg*Tmp	BC	15	BC	35	0.6012	0.1281	73	4.69	<.0001	0.601182	1.21943e-05	0.000703879		FBgn0140399	FBtr0168383
FBtr0167454	Reg*Tmp	BC	15	BC	35	0.5018	0.1069	73	4.69	<.0001	0.50181	1.22604e-05	0.000706893		FBgn0140401	FBtr0168385
FBtr0162043	Reg*Tmp	BC	15	BC	35	0.3522	0.07503	73	4.69	<.0001	0.352163	1.22626e-05	0.000706978		FBgn0140424	FBtr0168408
FBtr0169396	Reg*Tmp	BC	15	BC	35	0.6117	0.1304	73	4.69	<.0001	0.611719	1.23189e-05	0.000709579		FBgn0140425	FBtr0168409
FBtr0163320	Reg*Tmp	BC	15	BC	35	0.4195	0.08941	73	4.69	<.0001	0.419483	1.23356e-05	0.000710378		FBgn0140431	FBtr0168415
FBtr0171626	Reg*Tmp	BC	15	BC	35	-0.4454	0.09494	73	-4.69	<.0001	-0.445405	1.23508e-05	0.000711011		FBgn0140435	FBtr0168419
FBtr0172218	Reg*Tmp	BC	15	BC	35	-0.2007	0.04285	73	-4.68	<.0001	-0.200722	1.27031e-05	0.000727331		FBgn0140438	FBtr0168422
FBtr0169032	Reg*Tmp	BC	15	BC	35	0.5268	0.1125	73	4.68	<.0001	0.526808	1.27279e-05	0.000728451		FBgn0140439	FBtr0168423
FBtr0161486	Reg*Tmp	BC	15	BC	35	0.5881	0.1256	73	4.68	<.0001	0.588105	1.27724e-05	0.00073047		FBgn0140457	FBtr0168441
FBtr0161743	Reg*Tmp	BC	15	BC	35	0.4219	0.09013	73	4.68	<.0001	0.421921	1.2834e-05	0.000733293		FBgn0140459	FBtr0168443
FBtr0166164	Reg*Tmp	BC	15	BC	35	0.5453	0.1165	73	4.68	<.0001	0.545284	1.29407e-05	0.000738218		FBgn0140462	FBtr0168446
FBtr0162927	Reg*Tmp	BC	15	BC	35	-0.6012	0.1287	73	-4.67	<.0001	-0.60122	1.32952e-05	0.000754058		FBgn0140463	FBtr0168447
FBtr0161288	Reg*Tmp	BC	15	BC	35	-0.5651	0.121	73	-4.67	<.0001	-0.565149	1.33299e-05	0.00075561		FBgn0140469	FBtr0168453
FBtr0172370	Reg*Tmp	BC	15	BC	35	-0.3627	0.07773	73	-4.67	<.0001	-0.362681	1.35979e-05	0.000767635		FBgn0140470	FBtr0168454
FBtr0161812	Reg*Tmp	BC	15	BC	35	0.6625	0.1421	73	4.66	<.0001	0.662535	1.37735e-05	0.000775486		FBgn0140476	FBtr0168460
FBtr0161385	Reg*Tmp	BC	15	BC	35	0.4027	0.08639	73	4.66	<.0001	0.402676	1.38337e-05	0.000778285		FBgn0140487	FBtr0168471
FBtr0161910	Reg*Tmp	BC	15	BC	35	0.7237	0.1553	73	4.66	<.0001	0.723704	1.3891e-05	0.000780889		FBgn0140488	FBtr0168472
FBtr0161855	Reg*Tmp	BC	15	BC	35	0.3648	0.07831	73	4.66	<.0001	0.36481	1.39553e-05	0.000783702		FBgn0140494	FBtr0168478
FBtr0165668	Reg*Tmp	BC	15	BC	35	-0.3751	0.08056	73	-4.66	<.0001	-0.375142	1.40722e-05	0.000788852		FBgn0140495	FBtr0168479
FBtr0172406	Reg*Tmp	BC	15	BC	35	-0.2378	0.05107	73	-4.66	<.0001	-0.237802	1.40876e-05	0.000789592		FBgn0140496	FBtr0168480
FBtr0162063	Reg*Tmp	BC	15	BC	35	-1.1755	0.2526	73	-4.65	<.0001	-1.17553	1.42091e-05	0.000794989		FBgn0140498	FBtr0168482
FBtr0173067	Reg*Tmp	BC	15	BC	35	-0.4862	0.1045	73	-4.65	<.0001	-0.486163	1.42706e-05	0.000797725		FBgn0140499	FBtr0168483
FBtr0173326	Reg*Tmp	BC	15	BC	35	0.4266	0.09175	73	4.65	<.0001	0.426598	1.44388e-05	0.000805252		FBgn0140500	FBtr0168484
FBtr0174953	Reg*Tmp	BC	15	BC	35	0.2352	0.0506	73	4.65	<.0001	0.235191	1.45216e-05	0.000809021		FBgn0140501	FBtr0168485
FBtr0165239	Reg*Tmp	BC	15	BC	35	0.5774	0.1244	73	4.64	<.0001	0.577352	1.48271e-05	0.000822332		FBgn0140504	FBtr0168488
FBtr0161852	Reg*Tmp	BC	15	BC	35	-0.2937	0.06326	73	-4.64	<.0001	-0.293676	1.4853e-05	0.000823408		FBgn0140506	FBtr0168490
FBtr0165987	Reg*Tmp	BC	15	BC	35	-0.3428	0.07385	73	-4.64	<.0001	-0.342776	1.48916e-05	0.000825141		FBgn0140515	FBtr0168499
FBtr0174736	Reg*Tmp	BC	15	BC	35	0.3543	0.07633	73	4.64	<.0001	0.354269	1.49059e-05	0.000825744		FBgn0140517	FBtr0168501
FBtr0169449	Reg*Tmp	BC	15	BC	35	0.4533	0.09771	73	4.64	<.0001	0.453321	1.49992e-05	0.000829843		FBgn0140524	FBtr0168508
FBtr0175292	Reg*Tmp	BC	15	BC	35	-0.3203	0.06906	73	-4.64	<.0001	-0.320339	1.50514e-05	0.000832083		FBgn0140525	FBtr0168509
FBtr0174222	Reg*Tmp	BC	15	BC	35	0.4135	0.08916	73	4.64	<.0001	0.413497	1.50919e-05	0.000833882		FBgn0140527	FBtr0168511
FBtr0167702	Reg*Tmp	BC	15	BC	35	0.3473	0.07491	73	4.64	<.0001	0.347339	1.51403e-05	0.000836017		FBgn0140528	FBtr0168512
FBtr0166420	Reg*Tmp	BC	15	BC	35	-0.3167	0.06831	73	-4.64	<.0001	-0.316712	1.51645e-05	0.000836964		FBgn0140538	FBtr0168522
FBtr0173020	Reg*Tmp	BC	15	BC	35	-0.1964	0.04239	73	-4.63	<.0001	-0.196447	1.5277e-05	0.000841891		FBgn0140548	FBtr0168532
FBtr0166551	Reg*Tmp	BC	15	BC	35	0.3864	0.08338	73	4.63	<.0001	0.38638	1.5301e-05	0.000842944		FBgn0140549	FBtr0168533
FBtr0164438	Reg*Tmp	BC	15	BC	35	0.3271	0.0706	73	4.63	<.0001	0.327052	1.53841e-05	0.000846631		FBgn0140557	FBtr0168541
FBtr0170233	Reg*Tmp	BC	15	BC	35	0.2563	0.05535	73	4.63	<.0001	0.256324	1.5481e-05	0.000851036		FBgn0140560	FBtr0168544
FBtr0171109	Reg*Tmp	BC	15	BC	35	-0.2537	0.05479	73	-4.63	<.0001	-0.253711	1.55023e-05	0.000851901		FBgn0140568	FBtr0168552
FBtr0167434	Reg*Tmp	BC	15	BC	35	0.2797	0.06045	73	4.63	<.0001	0.27974	1.56604e-05	0.000858875		FBgn0140569	FBtr0168553
FBtr0174464	Reg*Tmp	BC	15	BC	35	0.4464	0.09647	73	4.63	<.0001	0.446353	1.5723e-05	0.000861638		FBgn0140570	FBtr0168554
FBtr0167985	Reg*Tmp	BC	15	BC	35	0.4412	0.09549	73	4.62	<.0001	0.441169	1.61162e-05	0.000878917		FBgn0140583	FBtr0168567
FBtr0174600	Reg*Tmp	BC	15	BC	35	-0.2955	0.06397	73	-4.62	<.0001	-0.295509	1.61619e-05	0.000880811		FBgn0140585	FBtr0168569
FBtr0161106	Reg*Tmp	BC	15	BC	35	-0.5467	0.1184	73	-4.62	<.0001	-0.546669	1.62666e-05	0.000885262		FBgn0140591	FBtr0168575
FBtr0162713	Reg*Tmp	BC	15	BC	35	-0.3881	0.08406	73	-4.62	<.0001	-0.388105	1.63223e-05	0.000887557		FBgn0140596	FBtr0168580
FBtr0168138	Reg*Tmp	BC	15	BC	35	-0.2978	0.06453	73	-4.62	<.0001	-0.297842	1.6407e-05	0.000891058		FBgn0140598	FBtr0168582
FBtr0166940	Reg*Tmp	BC	15	BC	35	-0.4678	0.1014	73	-4.61	<.0001	-0.467831	1.64487e-05	0.000892789		FBgn0140601	FBtr0168585
FBtr0160985	Reg*Tmp	BC	15	BC	35	0.3717	0.08055	73	4.61	<.0001	0.371704	1.64667e-05	0.000893615		FBgn0140603	FBtr0168587
FBtr0168070	Reg*Tmp	BC	15	BC	35	0.6833	0.1481	73	4.61	<.0001	0.683312	1.65984e-05	0.000899294		FBgn0140617	FBtr0168601
FBtr0172679	Reg*Tmp	BC	15	BC	35	-0.4614	0.1001	73	-4.61	<.0001	-0.461367	1.66596e-05	0.000902056		FBgn0140618	FBtr0168602
FBtr0167666	Reg*Tmp	BC	15	BC	35	-0.2651	0.0575	73	-4.61	<.0001	-0.265133	1.66853e-05	0.000903134		FBgn0140620	FBtr0168604
FBtr0167825	Reg*Tmp	BC	15	BC	35	0.2278	0.04944	73	4.61	<.0001	0.227811	1.68607e-05	0.000910723		FBgn0140621	FBtr0168605
FBtr0175267	Reg*Tmp	BC	15	BC	35	0.3635	0.07889	73	4.61	<.0001	0.363531	1.68754e-05	0.000911382		FBgn0140622	FBtr0168606
FBtr0167029	Reg*Tmp	BC	15	BC	35	-0.2419	0.05254	73	-4.6	<.0001	-0.2419	1.70986e-05	0.000921007		FBgn0140623	FBtr0168607
FBtr0164302	Reg*Tmp	BC	15	BC	35	0.346	0.07516	73	4.6	<.0001	0.345971	1.71906e-05	0.000925081		FBgn0140629	FBtr0168613
FBtr0172787	Reg*Tmp	BC	15	BC	35	-0.2949	0.06408	73	-4.6	<.0001	-0.294916	1.72154e-05	0.000926076		FBgn0140631	FBtr0168615
FBtr0160846	Reg*Tmp	BC	15	BC	35	0.9237	0.2007	73	4.6	<.0001	0.923654	1.7235e-05	0.000926974		FBgn0140647	FBtr0168631
FBtr0173342	Reg*Tmp	BC	15	BC	35	0.4333	0.09423	73	4.6	<.0001	0.433315	1.74879e-05	0.000937857		FBgn0140652	FBtr0168636
FBtr0162577	Reg*Tmp	BC	15	BC	35	-0.2578	0.05609	73	-4.6	<.0001	-0.257838	1.75896e-05	0.000942072		FBgn0140653	FBtr0168637
FBtr0161755	Reg*Tmp	BC	15	BC	35	0.32	0.06969	73	4.59	<.0001	0.319982	1.79462e-05	0.000957435		FBgn0140654	FBtr0168638
FBtr0168788	Reg*Tmp	BC	15	BC	35	0.4076	0.0888	73	4.59	<.0001	0.407598	1.80404e-05	0.00096147		FBgn0140657	FBtr0168641
FBtr0168851	Reg*Tmp	BC	15	BC	35	0.3548	0.07731	73	4.59	<.0001	0.354768	1.81205e-05	0.000964807		FBgn0140665	FBtr0168649
FBtr0172233	Reg*Tmp	BC	15	BC	35	-0.6818	0.1486	73	-4.59	<.0001	-0.681797	1.81986e-05	0.000968153		FBgn0140670	FBtr0168654
FBtr0173661	Reg*Tmp	BC	15	BC	35	0.6715	0.1464	73	4.59	<.0001	0.671457	1.8225e-05	0.000969216		FBgn0140678	FBtr0168663
FBtr0169592	Reg*Tmp	BC	15	BC	35	-0.3962	0.08638	73	-4.59	<.0001	-0.396186	1.82811e-05	0.000971433		FBgn0140682	FBtr0168667
FBtr0163998	Reg*Tmp	BC	15	BC	35	0.3047	0.06645	73	4.59	<.0001	0.304732	1.8314e-05	0.00097279		FBgn0140692	FBtr0168677
FBtr0170126	Reg*Tmp	BC	15	BC	35	0.566	0.1234	73	4.59	<.0001	0.566027	1.83202e-05	0.000973075		FBgn0140694	FBtr0168679
FBtr0166114	Reg*Tmp	BC	15	BC	35	-0.2978	0.06497	73	-4.58	<.0001	-0.297805	1.84407e-05	0.000978198		FBgn0140695	FBtr0168680
FBtr0163899	Reg*Tmp	BC	15	BC	35	-0.2552	0.05568	73	-4.58	<.0001	-0.255237	1.84587e-05	0.000978943		FBgn0140697	FBtr0168682
FBtr0165499	Reg*Tmp	BC	15	BC	35	0.4285	0.09353	73	4.58	<.0001	0.42848	1.86186e-05	0.000985793		FBgn0140703	FBtr0168688
FBtr0170877	Reg*Tmp	BC	15	BC	35	0.4552	0.09936	73	4.58	<.0001	0.455188	1.86202e-05	0.000985861		FBgn0140707	FBtr0168692
FBtr0168180	Reg*Tmp	BC	15	BC	35	-0.422	0.09211	73	-4.58	<.0001	-0.421982	1.86364e-05	0.000986551		FBgn0140714	FBtr0168699
FBtr0162108	Reg*Tmp	BC	15	BC	35	0.7701	0.1682	73	4.58	<.0001	0.770075	1.87976e-05	0.000993308		FBgn0140716	FBtr0168701
FBtr0162697	Reg*Tmp	BC	15	BC	35	-0.2945	0.06435	73	-4.58	<.0001	-0.294525	1.8938e-05	0.000999182		FBgn0140720	FBtr0168705
FBtr0168878	Reg*Tmp	BC	15	BC	35	0.352	0.07692	73	4.58	<.0001	0.352015	1.89578e-05	0.00099992		FBgn0140726	FBtr0168711
FBtr0175015	Reg*Tmp	BC	15	BC	35	-0.4612	0.1008	73	-4.58	<.0001	-0.461241	1.90314e-05	0.00100304		FBgn0140732	FBtr0168717
FBtr0171962	Reg*Tmp	BC	15	BC	35	0.4044	0.08844	73	4.57	<.0001	0.404421	1.9223e-05	0.00101095		FBgn0140738	FBtr0168723
FBtr0171312	Reg*Tmp	BC	15	BC	35	-0.1853	0.04054	73	-4.57	<.0001	-0.18528	1.94313e-05	0.00101961		FBgn0140741	FBtr0168726
FBtr0174465	Reg*Tmp	BC	15	BC	35	0.3224	0.07057	73	4.57	<.0001	0.322395	1.95347e-05	0.00102396		FBgn0140742	FBtr0168727
FBtr0171087	Reg*Tmp	BC	15	BC	35	0.3577	0.07838	73	4.56	<.0001	0.357666	1.99243e-05	0.00104004		FBgn0140747	FBtr0168732
FBtr0170128	Reg*Tmp	BC	15	BC	35	0.2561	0.05616	73	4.56	<.0001	0.25611	2.01271e-05	0.00104831		FBgn0140751	FBtr0168736
FBtr0174777	Reg*Tmp	BC	15	BC	35	-0.5137	0.1126	73	-4.56	<.0001	-0.513664	2.01323e-05	0.00104852		FBgn0140752	FBtr0168737
FBtr0168891	Reg*Tmp	BC	15	BC	35	-0.2788	0.06115	73	-4.56	<.0001	-0.278839	2.01826e-05	0.00105058		FBgn0140756	FBtr0168741
FBtr0175428	Reg*Tmp	BC	15	BC	35	0.6244	0.137	73	4.56	<.0001	0.624393	2.0227e-05	0.00105246		FBgn0140761	FBtr0168746
FBtr0163647	Reg*Tmp	BC	15	BC	35	1.7994	0.3949	73	4.56	<.0001	1.79937	2.03903e-05	0.00105938		FBgn0140763	FBtr0168748
FBtr0170078	Reg*Tmp	BC	15	BC	35	-0.2464	0.05411	73	-4.55	<.0001	-0.246438	2.0603e-05	0.00106809		FBgn0140766	FBtr0168751
FBtr0173111	Reg*Tmp	BC	15	BC	35	0.2021	0.04438	73	4.55	<.0001	0.202054	2.06976e-05	0.00107193		FBgn0140768	FBtr0168753
FBtr0166041	Reg*Tmp	BC	15	BC	35	0.4924	0.1082	73	4.55	<.0001	0.492359	2.07522e-05	0.00107414		FBgn0140770	FBtr0168755
FBtr0162612	Reg*Tmp	BC	15	BC	35	0.3469	0.07622	73	4.55	<.0001	0.346938	2.07802e-05	0.00107531		FBgn0140778	FBtr0168763
FBtr0173469	Reg*Tmp	BC	15	BC	35	0.195	0.04288	73	4.55	<.0001	0.19504	2.10689e-05	0.00108718		FBgn0140802	FBtr0168787
FBtr0163805	Reg*Tmp	BC	15	BC	35	0.5759	0.1266	73	4.55	<.0001	0.575921	2.11206e-05	0.00108931		FBgn0140803	FBtr0168788
FBtr0170046	Reg*Tmp	BC	15	BC	35	0.4479	0.09852	73	4.55	<.0001	0.447923	2.12016e-05	0.00109263		FBgn0140815	FBtr0168800
FBtr0165935	Reg*Tmp	BC	15	BC	35	0.3226	0.07095	73	4.55	<.0001	0.322561	2.12111e-05	0.00109305		FBgn0140817	FBtr0168802
FBtr0170242	Reg*Tmp	BC	15	BC	35	-0.1311	0.02884	73	-4.55	<.0001	-0.131104	2.12465e-05	0.00109455		FBgn0140818	FBtr0168803
FBtr0162891	Reg*Tmp	BC	15	BC	35	0.4166	0.09169	73	4.54	<.0001	0.416608	2.14233e-05	0.00110164		FBgn0140826	FBtr0168811
FBtr0167442	Reg*Tmp	BC	15	BC	35	0.4426	0.09742	73	4.54	<.0001	0.442591	2.14475e-05	0.00110264		FBgn0140843	FBtr0168828
FBtr0163377	Reg*Tmp	BC	15	BC	35	0.6751	0.1486	73	4.54	<.0001	0.675124	2.14684e-05	0.00110349		FBgn0140846	FBtr0168831
FBtr0167520	Reg*Tmp	BC	15	BC	35	0.1496	0.03296	73	4.54	<.0001	0.149642	2.16777e-05	0.00111189		FBgn0140848	FBtr0168833
FBtr0168800	Reg*Tmp	BC	15	BC	35	-0.5621	0.1238	73	-4.54	<.0001	-0.562069	2.16839e-05	0.00111212		FBgn0140866	FBtr0168851
FBtr0172941	Reg*Tmp	BC	15	BC	35	0.1959	0.04316	73	4.54	<.0001	0.195923	2.17571e-05	0.00111509		FBgn0140868	FBtr0168853
FBtr0173845	Reg*Tmp	BC	15	BC	35	0.2302	0.05072	73	4.54	<.0001	0.230224	2.18027e-05	0.00111691		FBgn0140874	FBtr0168859
FBtr0174997	Reg*Tmp	BC	15	BC	35	0.4015	0.08847	73	4.54	<.0001	0.401527	2.18136e-05	0.00111732		FBgn0140887	FBtr0168873
FBtr0167269	Reg*Tmp	BC	15	BC	35	0.2482	0.05472	73	4.54	<.0001	0.248215	2.19911e-05	0.00112462		FBgn0140889	FBtr0168875
FBtr0171969	Reg*Tmp	BC	15	BC	35	0.5502	0.1214	73	4.53	<.0001	0.550184	2.23014e-05	0.001137		FBgn0140892	FBtr0168878
FBtr0166440	Reg*Tmp	BC	15	BC	35	0.4766	0.1051	73	4.53	<.0001	0.476562	2.2326e-05	0.00113803		FBgn0140896	FBtr0168882
FBtr0171152	Reg*Tmp	BC	15	BC	35	0.2279	0.05033	73	4.53	<.0001	0.227924	2.26498e-05	0.00115114		FBgn0140899	FBtr0168885
FBtr0164218	Reg*Tmp	BC	15	BC	35	-0.4485	0.09905	73	-4.53	<.0001	-0.448488	2.26968e-05	0.00115305		FBgn0140905	FBtr0168891
FBtr0173369	Reg*Tmp	BC	15	BC	35	-0.2976	0.06588	73	-4.52	<.0001	-0.297641	2.35506e-05	0.0011873		FBgn0140909	FBtr0168895
FBtr0164543	Reg*Tmp	BC	15	BC	35	0.396	0.08772	73	4.51	<.0001	0.395989	2.38745e-05	0.00120006		FBgn0140910	FBtr0168896
FBtr0169589	Reg*Tmp	BC	15	BC	35	0.3075	0.06818	73	4.51	<.0001	0.307503	2.42584e-05	0.00121535		FBgn0140918	FBtr0168904
FBtr0173318	Reg*Tmp	BC	15	BC	35	0.3554	0.07883	73	4.51	<.0001	0.355431	2.43448e-05	0.00121869		FBgn0140920	FBtr0168906
FBtr0163675	Reg*Tmp	BC	15	BC	35	-0.1881	0.04171	73	-4.51	<.0001	-0.188061	2.43753e-05	0.00121987		FBgn0140923	FBtr0168909
FBtr0165142	Reg*Tmp	BC	15	BC	35	0.3122	0.06925	73	4.51	<.0001	0.312193	2.44087e-05	0.0012212		FBgn0140924	FBtr0168910
FBtr0162917	Reg*Tmp	BC	15	BC	35	0.4765	0.1057	73	4.51	<.0001	0.476545	2.44959e-05	0.00122451		FBgn0140930	FBtr0168916
FBtr0164123	Reg*Tmp	BC	15	BC	35	-0.3847	0.08539	73	-4.51	<.0001	-0.384732	2.46542e-05	0.00123077		FBgn0140946	FBtr0168932
FBtr0171584	Reg*Tmp	BC	15	BC	35	-0.8345	0.1854	73	-4.5	<.0001	-0.834512	2.49616e-05	0.00124288		FBgn0140949	FBtr0168935
FBtr0170791	Reg*Tmp	BC	15	BC	35	0.2571	0.05713	73	4.5	<.0001	0.257139	2.50674e-05	0.00124698		FBgn0140958	FBtr0168944
FBtr0167926	Reg*Tmp	BC	15	BC	35	-0.2573	0.05718	73	-4.5	<.0001	-0.257323	2.51245e-05	0.00124916		FBgn0140959	FBtr0168945
FBtr0169572	Reg*Tmp	BC	15	BC	35	0.1436	0.03194	73	4.5	<.0001	0.14364	2.5424e-05	0.001261		FBgn0140963	FBtr0168949
FBtr0160959	Reg*Tmp	BC	15	BC	35	-0.2814	0.06263	73	-4.49	<.0001	-0.281412	2.57563e-05	0.00127377		FBgn0140965	FBtr0168951
FBtr0169415	Reg*Tmp	BC	15	BC	35	0.4946	0.1102	73	4.49	<.0001	0.494623	2.63721e-05	0.00129757		FBgn0140967	FBtr0168953
FBtr0168140	Reg*Tmp	BC	15	BC	35	0.428	0.09539	73	4.49	<.0001	0.42801	2.6391e-05	0.0012983		FBgn0140968	FBtr0168954
FBtr0167424	Reg*Tmp	BC	15	BC	35	0.1894	0.04225	73	4.48	<.0001	0.189353	2.689e-05	0.0013177		FBgn0140976	FBtr0168962
FBtr0173511	Reg*Tmp	BC	15	BC	35	0.2251	0.05025	73	4.48	<.0001	0.225123	2.7111e-05	0.0013264		FBgn0140982	FBtr0168968
FBtr0169156	Reg*Tmp	BC	15	BC	35	0.425	0.09488	73	4.48	<.0001	0.424951	2.71785e-05	0.00132893		FBgn0140992	FBtr0168978
FBtr0162569	Reg*Tmp	BC	15	BC	35	0.3755	0.08387	73	4.48	<.0001	0.375496	2.73434e-05	0.00133526		FBgn0140994	FBtr0168980
FBtr0173822	Reg*Tmp	BC	15	BC	35	-0.478	0.1068	73	-4.48	<.0001	-0.478039	2.73484e-05	0.00133542		FBgn0141003	FBtr0168989
FBtr0163847	Reg*Tmp	BC	15	BC	35	0.2458	0.05494	73	4.47	<.0001	0.24578	2.76945e-05	0.00134883		FBgn0141013	FBtr0168999
FBtr0174772	Reg*Tmp	BC	15	BC	35	0.3769	0.0843	73	4.47	<.0001	0.376866	2.80415e-05	0.00136215		FBgn0141028	FBtr0169014
FBtr0173230	Reg*Tmp	BC	15	BC	35	0.3897	0.08719	73	4.47	<.0001	0.38973	2.80898e-05	0.0013641		FBgn0141031	FBtr0169017
FBtr0162798	Reg*Tmp	BC	15	BC	35	0.2979	0.06665	73	4.47	<.0001	0.29787	2.81639e-05	0.00136696		FBgn0141038	FBtr0169024
FBtr0175171	Reg*Tmp	BC	15	BC	35	0.4604	0.103	73	4.47	<.0001	0.460397	2.81641e-05	0.00136696		FBgn0141045	FBtr0169031
FBtr0174468	Reg*Tmp	BC	15	BC	35	-0.2488	0.05568	73	-4.47	<.0001	-0.248824	2.82388e-05	0.00136983		FBgn0141046	FBtr0169032
FBtr0174422	Reg*Tmp	BC	15	BC	35	-0.3341	0.07481	73	-4.47	<.0001	-0.334124	2.84467e-05	0.00137753		FBgn0141047	FBtr0169033
FBtr0162321	Reg*Tmp	BC	15	BC	35	0.6211	0.1391	73	4.47	<.0001	0.621075	2.85877e-05	0.00138302		FBgn0141054	FBtr0169040
FBtr0168499	Reg*Tmp	BC	15	BC	35	0.1976	0.04425	73	4.46	<.0001	0.19756	2.86077e-05	0.00138377		FBgn0141055	FBtr0169041
FBtr0164196	Reg*Tmp	BC	15	BC	35	0.3591	0.08045	73	4.46	<.0001	0.359141	2.86863e-05	0.00138682		FBgn0141075	FBtr0169061
FBtr0163931	Reg*Tmp	BC	15	BC	35	0.2562	0.05742	73	4.46	<.0001	0.256233	2.88775e-05	0.00139424		FBgn0141084	FBtr0169070
FBtr0161639	Reg*Tmp	BC	15	BC	35	0.1982	0.04445	73	4.46	<.0001	0.198237	2.91709e-05	0.00140519		FBgn0141102	FBtr0169088
FBtr0169006	Reg*Tmp	BC	15	BC	35	0.3655	0.08197	73	4.46	<.0001	0.365485	2.92496e-05	0.00140836		FBgn0141103	FBtr0169089
FBtr0169911	Reg*Tmp	BC	15	BC	35	0.2193	0.04921	73	4.46	<.0001	0.219289	2.95415e-05	0.00141957		FBgn0141111	FBtr0169097
FBtr0163682	Reg*Tmp	BC	15	BC	35	-0.2335	0.05241	73	-4.46	<.0001	-0.233509	2.96665e-05	0.00142428		FBgn0141126	FBtr0169112
FBtr0162968	Reg*Tmp	BC	15	BC	35	-0.4805	0.1079	73	-4.45	<.0001	-0.480462	2.96935e-05	0.00142536		FBgn0141129	FBtr0169115
FBtr0160782	Reg*Tmp	BC	15	BC	35	0.1232	0.02767	73	4.45	<.0001	0.123169	3.01061e-05	0.00144119		FBgn0141132	FBtr0169118
FBtr0175380	Reg*Tmp	BC	15	BC	35	0.3448	0.07754	73	4.45	<.0001	0.344776	3.05965e-05	0.00145955		FBgn0141133	FBtr0169119
FBtr0171957	Reg*Tmp	BC	15	BC	35	-0.3156	0.07099	73	-4.45	<.0001	-0.315581	3.07415e-05	0.001465		FBgn0141145	FBtr0169131
FBtr0171402	Reg*Tmp	BC	15	BC	35	-0.4499	0.1012	73	-4.45	<.0001	-0.449867	3.07604e-05	0.00146567		FBgn0141154	FBtr0169140
FBtr0170263	Reg*Tmp	BC	15	BC	35	0.3548	0.07982	73	4.45	<.0001	0.354782	3.07779e-05	0.00146628		FBgn0141155	FBtr0169141
FBtr0163655	Reg*Tmp	BC	15	BC	35	0.5555	0.125	73	4.44	<.0001	0.555457	3.09005e-05	0.00147053		FBgn0141157	FBtr0169143
FBtr0171973	Reg*Tmp	BC	15	BC	35	-0.2237	0.05035	73	-4.44	<.0001	-0.223748	3.09047e-05	0.00147069		FBgn0141159	FBtr0169145
FBtr0170094	Reg*Tmp	BC	15	BC	35	0.6763	0.1522	73	4.44	<.0001	0.676311	3.10272e-05	0.00147543		FBgn0141160	FBtr0169146
FBtr0169554	Reg*Tmp	BC	15	BC	35	0.3551	0.07997	73	4.44	<.0001	0.355144	3.12174e-05	0.00148256		FBgn0141161	FBtr0169147
FBtr0164764	Reg*Tmp	BC	15	BC	35	0.8482	0.1911	73	4.44	<.0001	0.848228	3.13937e-05	0.00148934		FBgn0141166	FBtr0169152
FBtr0167313	Reg*Tmp	BC	15	BC	35	0.1863	0.04196	73	4.44	<.0001	0.186256	3.14993e-05	0.00149327		FBgn0141169	FBtr0169155
FBtr0171324	Reg*Tmp	BC	15	BC	35	0.4367	0.09845	73	4.44	<.0001	0.436724	3.18291e-05	0.00150535		FBgn0141170	FBtr0169156
FBtr0167628	Reg*Tmp	BC	15	BC	35	0.4941	0.1114	73	4.43	<.0001	0.494126	3.19732e-05	0.00151065		FBgn0141172	FBtr0169158
FBtr0166152	Reg*Tmp	BC	15	BC	35	-0.2909	0.06567	73	-4.43	<.0001	-0.290911	3.25391e-05	0.00153122		FBgn0141178	FBtr0169164
FBtr0168748	Reg*Tmp	BC	15	BC	35	0.4079	0.09211	73	4.43	<.0001	0.407916	3.26826e-05	0.00153658		FBgn0141180	FBtr0169166
FBtr0169876	Reg*Tmp	BC	15	BC	35	0.1417	0.03199	73	4.43	<.0001	0.141662	3.27402e-05	0.00153864		FBgn0141182	FBtr0169168
FBtr0169898	Reg*Tmp	BC	15	BC	35	-0.271	0.06138	73	-4.42	<.0001	-0.270988	3.43403e-05	0.00159766		FBgn0141188	FBtr0169174
FBtr0161107	Reg*Tmp	BC	15	BC	35	-0.4885	0.1107	73	-4.41	<.0001	-0.488511	3.44106e-05	0.00160026		FBgn0141195	FBtr0169181
FBtr0173184	Reg*Tmp	BC	15	BC	35	-0.1676	0.03797	73	-4.41	<.0001	-0.167601	3.44828e-05	0.00160293		FBgn0141197	FBtr0169183
FBtr0169220	Reg*Tmp	BC	15	BC	35	0.5686	0.1289	73	4.41	<.0001	0.568625	3.45928e-05	0.00160677		FBgn0141199	FBtr0169185
FBtr0163294	Reg*Tmp	BC	15	BC	35	-0.422	0.09566	73	-4.41	<.0001	-0.421958	3.4872e-05	0.0016169		FBgn0141216	FBtr0169202
FBtr0161899	Reg*Tmp	BC	15	BC	35	0.3595	0.08153	73	4.41	<.0001	0.359525	3.49889e-05	0.00162114		FBgn0141219	FBtr0169205
FBtr0169532	Reg*Tmp	BC	15	BC	35	0.6143	0.1396	73	4.4	<.0001	0.614317	3.6135e-05	0.00166279		FBgn0141222	FBtr0169208
FBtr0168508	Reg*Tmp	BC	15	BC	35	0.4809	0.1093	73	4.4	<.0001	0.480926	3.62872e-05	0.00166824		FBgn0141225	FBtr0169211
FBtr0171189	Reg*Tmp	BC	15	BC	35	-0.239	0.05433	73	-4.4	<.0001	-0.238988	3.63753e-05	0.00167159		FBgn0141229	FBtr0169215
FBtr0163070	Reg*Tmp	BC	15	BC	35	0.2648	0.0602	73	4.4	<.0001	0.26484	3.64037e-05	0.00167265		FBgn0141231	FBtr0169217
FBtr0165764	Reg*Tmp	BC	15	BC	35	-0.3504	0.07967	73	-4.4	<.0001	-0.350409	3.64878e-05	0.00167566		FBgn0141234	FBtr0169220
FBtr0165563	Reg*Tmp	BC	15	BC	35	0.6311	0.1435	73	4.4	<.0001	0.631129	3.6666e-05	0.00168219		FBgn0141239	FBtr0169225
FBtr0169568	Reg*Tmp	BC	15	BC	35	0.3358	0.07641	73	4.4	<.0001	0.335834	3.69189e-05	0.00169108		FBgn0141241	FBtr0169227
FBtr0172305	Reg*Tmp	BC	15	BC	35	-0.343	0.07806	73	-4.39	<.0001	-0.342988	3.70647e-05	0.00169637		FBgn0141242	FBtr0169228
FBtr0164063	Reg*Tmp	BC	15	BC	35	-0.2774	0.06315	73	-4.39	<.0001	-0.277428	3.72039e-05	0.00170131		FBgn0141255	FBtr0169241
FBtr0168918	Reg*Tmp	BC	15	BC	35	-0.4288	0.09761	73	-4.39	<.0001	-0.428772	3.72402e-05	0.00170254		FBgn0141257	FBtr0169243
FBtr0161720	Reg*Tmp	BC	15	BC	35	0.6512	0.1483	73	4.39	<.0001	0.651187	3.75722e-05	0.00171397		FBgn0141267	FBtr0169253
FBtr0168199	Reg*Tmp	BC	15	BC	35	0.2654	0.06046	73	4.39	<.0001	0.265423	3.76075e-05	0.00171534		FBgn0141269	FBtr0169255
FBtr0166144	Reg*Tmp	BC	15	BC	35	0.2389	0.05442	73	4.39	<.0001	0.238885	3.76797e-05	0.001718		FBgn0141274	FBtr0169260
FBtr0174708	Reg*Tmp	BC	15	BC	35	-0.1994	0.04547	73	-4.38	<.0001	-0.199386	3.83597e-05	0.00174202		FBgn0141276	FBtr0169262
FBtr0164744	Reg*Tmp	BC	15	BC	35	0.4004	0.09132	73	4.38	<.0001	0.400406	3.83798e-05	0.00174276		FBgn0141282	FBtr0169268
FBtr0165156	Reg*Tmp	BC	15	BC	35	-0.3471	0.0792	73	-4.38	<.0001	-0.347059	3.87186e-05	0.00175498		FBgn0141295	FBtr0169281
FBtr0171110	Reg*Tmp	BC	15	BC	35	0.3484	0.07954	73	4.38	<.0001	0.348422	3.89079e-05	0.00176173		FBgn0141302	FBtr0169288
FBtr0175252	Reg*Tmp	BC	15	BC	35	0.4909	0.1121	73	4.38	<.0001	0.490864	3.89823e-05	0.00176423		FBgn0141309	FBtr0169295
FBtr0173561	Reg*Tmp	BC	15	BC	35	0.1758	0.04015	73	4.38	<.0001	0.175848	3.90929e-05	0.00176825		FBgn0141310	FBtr0169296
FBtr0171195	Reg*Tmp	BC	15	BC	35	0.3368	0.07692	73	4.38	<.0001	0.336782	3.9234e-05	0.00177318		FBgn0141314	FBtr0169300
FBtr0161146	Reg*Tmp	BC	15	BC	35	0.4341	0.09917	73	4.38	<.0001	0.434074	3.94348e-05	0.00178021		FBgn0141315	FBtr0169301
FBtr0173523	Reg*Tmp	BC	15	BC	35	0.2672	0.06108	73	4.37	<.0001	0.267204	3.97617e-05	0.00179168		FBgn0141316	FBtr0169302
FBtr0163585	Reg*Tmp	BC	15	BC	35	0.2922	0.06679	73	4.37	<.0001	0.292158	3.98012e-05	0.00179302		FBgn0141319	FBtr0169305
FBtr0168323	Reg*Tmp	BC	15	BC	35	-0.3984	0.09108	73	-4.37	<.0001	-0.398401	3.98528e-05	0.00179484		FBgn0141323	FBtr0169309
FBtr0167568	Reg*Tmp	BC	15	BC	35	-0.269	0.06154	73	-4.37	<.0001	-0.269003	4.03234e-05	0.00181097		FBgn0141326	FBtr0169312
FBtr0173352	Reg*Tmp	BC	15	BC	35	-0.3415	0.07812	73	-4.37	<.0001	-0.341452	4.03498e-05	0.00181191		FBgn0141327	FBtr0169313
FBtr0162298	Reg*Tmp	BC	15	BC	35	-0.2267	0.0519	73	-4.37	<.0001	-0.226749	4.05552e-05	0.00181923		FBgn0141334	FBtr0169320
FBtr0161794	Reg*Tmp	BC	15	BC	35	0.3725	0.08528	73	4.37	<.0001	0.37252	4.07203e-05	0.00182496		FBgn0141349	FBtr0169335
FBtr0162257	Reg*Tmp	BC	15	BC	35	-0.3329	0.07626	73	-4.37	<.0001	-0.332941	4.10711e-05	0.00183736		FBgn0141363	FBtr0169349
FBtr0169392	Reg*Tmp	BC	15	BC	35	0.3904	0.08944	73	4.36	<.0001	0.390358	4.12972e-05	0.00184521		FBgn0141369	FBtr0169355
FBtr0161328	Reg*Tmp	BC	15	BC	35	0.2528	0.05795	73	4.36	<.0001	0.252815	4.15686e-05	0.00185456		FBgn0141378	FBtr0169364
FBtr0175173	Reg*Tmp	BC	15	BC	35	0.2581	0.0592	73	4.36	<.0001	0.258076	4.20742e-05	0.00187189		FBgn0141384	FBtr0169370
FBtr0166981	Reg*Tmp	BC	15	BC	35	0.4734	0.1086	73	4.36	<.0001	0.473387	4.23962e-05	0.00188311		FBgn0141387	FBtr0169373
FBtr0167105	Reg*Tmp	BC	15	BC	35	0.488	0.1121	73	4.35	<.0001	0.48795	4.31811e-05	0.00191079		FBgn0141388	FBtr0169374
FBtr0172990	Reg*Tmp	BC	15	BC	35	0.3379	0.07769	73	4.35	<.0001	0.337947	4.34763e-05	0.00192108		FBgn0141389	FBtr0169375
FBtr0167441	Reg*Tmp	BC	15	BC	35	0.2447	0.05627	73	4.35	<.0001	0.24472	4.36202e-05	0.00192581		FBgn0141400	FBtr0169386
FBtr0171282	Reg*Tmp	BC	15	BC	35	0.3903	0.0898	73	4.35	<.0001	0.390321	4.40268e-05	0.00194003		FBgn0141406	FBtr0169392
FBtr0162721	Reg*Tmp	BC	15	BC	35	-0.2696	0.06202	73	-4.35	<.0001	-0.269562	4.40633e-05	0.00194128		FBgn0141412	FBtr0169398
FBtr0175232	Reg*Tmp	BC	15	BC	35	0.1694	0.039	73	4.34	<.0001	0.169421	4.43536e-05	0.00195151		FBgn0141413	FBtr0169399
FBtr0163958	Reg*Tmp	BC	15	BC	35	-0.1969	0.04532	73	-4.34	<.0001	-0.196854	4.45064e-05	0.00195657		FBgn0141414	FBtr0169400
FBtr0164208	Reg*Tmp	BC	15	BC	35	0.4826	0.1111	73	4.34	<.0001	0.482581	4.45587e-05	0.00195832		FBgn0141417	FBtr0169403
FBtr0171273	Reg*Tmp	BC	15	BC	35	-0.3354	0.07723	73	-4.34	<.0001	-0.335425	4.45663e-05	0.00195857		FBgn0141428	FBtr0169414
FBtr0164493	Reg*Tmp	BC	15	BC	35	0.4588	0.1056	73	4.34	<.0001	0.458795	4.46111e-05	0.00196007		FBgn0141430	FBtr0169416
FBtr0170747	Reg*Tmp	BC	15	BC	35	-0.3863	0.08895	73	-4.34	<.0001	-0.386309	4.46322e-05	0.00196084		FBgn0141432	FBtr0169418
FBtr0170161	Reg*Tmp	BC	15	BC	35	0.4947	0.1139	73	4.34	<.0001	0.494743	4.46436e-05	0.00196124		FBgn0141433	FBtr0169419
FBtr0173085	Reg*Tmp	BC	15	BC	35	-0.3823	0.08809	73	-4.34	<.0001	-0.382298	4.51315e-05	0.00197739		FBgn0141434	FBtr0169420
FBtr0168585	Reg*Tmp	BC	15	BC	35	0.4575	0.1055	73	4.34	<.0001	0.457547	4.52946e-05	0.00198278		FBgn0141436	FBtr0169422
FBtr0171603	Reg*Tmp	BC	15	BC	35	0.4546	0.1048	73	4.34	<.0001	0.454574	4.53172e-05	0.00198352		FBgn0141437	FBtr0169423
FBtr0161089	Reg*Tmp	BC	15	BC	35	0.2583	0.05954	73	4.34	<.0001	0.258317	4.5369e-05	0.00198535		FBgn0141439	FBtr0169425
FBtr0175504	Reg*Tmp	BC	15	BC	35	0.2829	0.06526	73	4.34	<.0001	0.282911	4.58609e-05	0.00200209		FBgn0141444	FBtr0169430
FBtr0163644	Reg*Tmp	BC	15	BC	35	-0.4376	0.101	73	-4.33	<.0001	-0.437559	4.61062e-05	0.00201053		FBgn0141446	FBtr0169432
FBtr0164868	Reg*Tmp	BC	15	BC	35	0.4368	0.1008	73	4.33	<.0001	0.43678	4.64294e-05	0.00202124		FBgn0141460	FBtr0169446
FBtr0168480	Reg*Tmp	BC	15	BC	35	0.4969	0.1147	73	4.33	<.0001	0.496909	4.64885e-05	0.00202318		FBgn0141463	FBtr0169449
FBtr0170037	Reg*Tmp	BC	15	BC	35	0.1681	0.03882	73	4.33	<.0001	0.168125	4.65886e-05	0.00202643		FBgn0141468	FBtr0169454
FBtr0164776	Reg*Tmp	BC	15	BC	35	0.4458	0.1029	73	4.33	<.0001	0.445759	4.66885e-05	0.0020298		FBgn0141475	FBtr0169461
FBtr0163183	Reg*Tmp	BC	15	BC	35	0.2742	0.06333	73	4.33	<.0001	0.274189	4.67998e-05	0.00203341		FBgn0141476	FBtr0169462
FBtr0162787	Reg*Tmp	BC	15	BC	35	-0.5125	0.1184	73	-4.33	<.0001	-0.512459	4.69509e-05	0.00203874		FBgn0141484	FBtr0169470
FBtr0162451	Reg*Tmp	BC	15	BC	35	-0.4204	0.09714	73	-4.33	<.0001	-0.420443	4.70711e-05	0.00204301		FBgn0141488	FBtr0169474
FBtr0162052	Reg*Tmp	BC	15	BC	35	0.3164	0.07317	73	4.32	<.0001	0.316424	4.76975e-05	0.0020645		FBgn0141490	FBtr0169476
FBtr0171879	Reg*Tmp	BC	15	BC	35	0.4602	0.1066	73	4.32	<.0001	0.460159	4.91901e-05	0.00211395		FBgn0141499	FBtr0169485
FBtr0162985	Reg*Tmp	BC	15	BC	35	0.3583	0.08309	73	4.31	<.0001	0.358304	4.98426e-05	0.002136		FBgn0141500	FBtr0169486
FBtr0161338	Reg*Tmp	BC	15	BC	35	0.2823	0.0655	73	4.31	<.0001	0.282336	5.01478e-05	0.00214616		FBgn0141512	FBtr0169498
FBtr0168105	Reg*Tmp	BC	15	BC	35	0.3468	0.08046	73	4.31	<.0001	0.346788	5.02661e-05	0.0021502		FBgn0141517	FBtr0169503
FBtr0162594	Reg*Tmp	BC	15	BC	35	0.5039	0.1169	73	4.31	<.0001	0.503893	5.02711e-05	0.00215034		FBgn0141524	FBtr0169510
FBtr0163811	Reg*Tmp	BC	15	BC	35	0.4321	0.1003	73	4.31	<.0001	0.432125	5.04117e-05	0.00215513		FBgn0141528	FBtr0169514
FBtr0172164	Reg*Tmp	BC	15	BC	35	0.2365	0.0549	73	4.31	<.0001	0.23655	5.04216e-05	0.00215547		FBgn0141546	FBtr0169532
FBtr0174306	Reg*Tmp	BC	15	BC	35	0.3686	0.08553	73	4.31	<.0001	0.368558	5.0436e-05	0.00215594		FBgn0141547	FBtr0169533
FBtr0173474	Reg*Tmp	BC	15	BC	35	0.3614	0.08387	73	4.31	<.0001	0.361374	5.05016e-05	0.00215805		FBgn0141548	FBtr0169534
FBtr0167278	Reg*Tmp	BC	15	BC	35	0.3961	0.09195	73	4.31	<.0001	0.396128	5.05998e-05	0.00216125		FBgn0141556	FBtr0169542
FBtr0173003	Reg*Tmp	BC	15	BC	35	0.3232	0.07505	73	4.31	<.0001	0.323214	5.08241e-05	0.0021685		FBgn0141558	FBtr0169544
FBtr0167842	Reg*Tmp	BC	15	BC	35	0.2201	0.0511	73	4.31	<.0001	0.220064	5.08745e-05	0.00217016		FBgn0141559	FBtr0169545
FBtr0172518	Reg*Tmp	BC	15	BC	35	-0.3116	0.07235	73	-4.31	<.0001	-0.311571	5.08936e-05	0.00217074		FBgn0141566	FBtr0169552
FBtr0164571	Reg*Tmp	BC	15	BC	35	-0.1505	0.03498	73	-4.3	<.0001	-0.150516	5.15774e-05	0.00219347		FBgn0141567	FBtr0169553
FBtr0167346	Reg*Tmp	BC	15	BC	35	-0.2936	0.06829	73	-4.3	<.0001	-0.293577	5.2255e-05	0.00221593		FBgn0141568	FBtr0169554
FBtr0168423	Reg*Tmp	BC	15	BC	35	-0.2033	0.04729	73	-4.3	<.0001	-0.203271	5.23231e-05	0.00221829		FBgn0141569	FBtr0169555
FBtr0165342	Reg*Tmp	BC	15	BC	35	0.3986	0.09278	73	4.3	<.0001	0.398646	5.27178e-05	0.00223131		FBgn0141570	FBtr0169556
FBtr0172546	Reg*Tmp	BC	15	BC	35	0.5163	0.1202	73	4.3	<.0001	0.516337	5.27548e-05	0.00223247		FBgn0141572	FBtr0169558
FBtr0171827	Reg*Tmp	BC	15	BC	35	0.4044	0.09415	73	4.29	<.0001	0.404393	5.30271e-05	0.00224152		FBgn0141575	FBtr0169561
FBtr0173892	Reg*Tmp	BC	15	BC	35	0.2183	0.05084	73	4.29	<.0001	0.218308	5.31483e-05	0.00224526		FBgn0141576	FBtr0169562
FBtr0162494	Reg*Tmp	BC	15	BC	35	0.2502	0.05826	73	4.29	<.0001	0.250206	5.31511e-05	0.00224535		FBgn0141578	FBtr0169564
FBtr0163688	Reg*Tmp	BC	15	BC	35	0.2563	0.05968	73	4.29	<.0001	0.256261	5.32063e-05	0.00224717		FBgn0141580	FBtr0169566
FBtr0173510	Reg*Tmp	BC	15	BC	35	0.3836	0.08935	73	4.29	<.0001	0.383582	5.34462e-05	0.00225522		FBgn0141581	FBtr0169567
FBtr0161222	Reg*Tmp	BC	15	BC	35	0.5829	0.1359	73	4.29	<.0001	0.582939	5.37993e-05	0.00226671		FBgn0141586	FBtr0169572
FBtr0171632	Reg*Tmp	BC	15	BC	35	0.5302	0.1236	73	4.29	<.0001	0.530157	5.3853e-05	0.00226851		FBgn0141588	FBtr0169574
FBtr0169152	Reg*Tmp	BC	15	BC	35	-0.3199	0.07456	73	-4.29	<.0001	-0.319885	5.39668e-05	0.00227202		FBgn0141597	FBtr0169583
FBtr0172184	Reg*Tmp	BC	15	BC	35	-0.5857	0.1366	73	-4.29	<.0001	-0.585672	5.47032e-05	0.00229628		FBgn0141615	FBtr0169601
FBtr0166827	Reg*Tmp	BC	15	BC	35	0.1781	0.04157	73	4.28	<.0001	0.178069	5.52081e-05	0.00231273		FBgn0141621	FBtr0169607
FBtr0163265	Reg*Tmp	BC	15	BC	35	-0.3357	0.0784	73	-4.28	<.0001	-0.335742	5.55038e-05	0.0023226		FBgn0141623	FBtr0169609
FBtr0168379	Reg*Tmp	BC	15	BC	35	0.2692	0.06286	73	4.28	<.0001	0.269155	5.55554e-05	0.00232414		FBgn0141625	FBtr0169611
FBtr0168408	Reg*Tmp	BC	15	BC	35	-0.3022	0.07058	73	-4.28	<.0001	-0.302156	5.57601e-05	0.00233079		FBgn0141626	FBtr0169612
FBtr0166438	Reg*Tmp	BC	15	BC	35	0.3682	0.08603	73	4.28	<.0001	0.368205	5.59915e-05	0.00233808		FBgn0141628	FBtr0169614
FBtr0173833	Reg*Tmp	BC	15	BC	35	0.2742	0.06408	73	4.28	<.0001	0.274156	5.62447e-05	0.00234634		FBgn0141629	FBtr0169615
FBtr0169420	Reg*Tmp	BC	15	BC	35	-0.6584	0.1539	73	-4.28	<.0001	-0.658406	5.6264e-05	0.00234685		FBgn0141667	FBtr0169653
FBtr0174332	Reg*Tmp	BC	15	BC	35	0.403	0.09421	73	4.28	<.0001	0.403002	5.64585e-05	0.00235286		FBgn0141669	FBtr0169655
FBtr0164389	Reg*Tmp	BC	15	BC	35	0.1654	0.03869	73	4.28	<.0001	0.165389	5.69355e-05	0.00236851		FBgn0141670	FBtr0169656
FBtr0167184	Reg*Tmp	BC	15	BC	35	0.5616	0.1314	73	4.27	<.0001	0.561622	5.71938e-05	0.00237659		FBgn0141676	FBtr0169662
FBtr0174155	Reg*Tmp	BC	15	BC	35	0.1484	0.03473	73	4.27	<.0001	0.148412	5.72311e-05	0.00237777		FBgn0141686	FBtr0169672
FBtr0161105	Reg*Tmp	BC	15	BC	35	-0.3491	0.0817	73	-4.27	<.0001	-0.349132	5.73008e-05	0.00237993		FBgn0141689	FBtr0169675
FBtr0174912	Reg*Tmp	BC	15	BC	35	0.5131	0.1201	73	4.27	<.0001	0.513132	5.73691e-05	0.00238214		FBgn0141691	FBtr0169677
FBtr0174268	Reg*Tmp	BC	15	BC	35	0.4043	0.09463	73	4.27	<.0001	0.404271	5.75703e-05	0.00238838		FBgn0141696	FBtr0169682
FBtr0175013	Reg*Tmp	BC	15	BC	35	-0.4638	0.1086	73	-4.27	<.0001	-0.463792	5.76258e-05	0.00239014		FBgn0141708	FBtr0169694
FBtr0172952	Reg*Tmp	BC	15	BC	35	0.2336	0.05469	73	4.27	<.0001	0.233569	5.77799e-05	0.00239515		FBgn0141709	FBtr0169695
FBtr0169564	Reg*Tmp	BC	15	BC	35	0.4884	0.1144	73	4.27	<.0001	0.488387	5.79831e-05	0.00240171		FBgn0141714	FBtr0169700
FBtr0169774	Reg*Tmp	BC	15	BC	35	0.3107	0.07278	73	4.27	<.0001	0.310737	5.807e-05	0.00240453		FBgn0141716	FBtr0169702
FBtr0166024	Reg*Tmp	BC	15	BC	35	-0.2295	0.05377	73	-4.27	<.0001	-0.229499	5.83158e-05	0.00241161		FBgn0141719	FBtr0169705
FBtr0162524	Reg*Tmp	BC	15	BC	35	-0.2775	0.06501	73	-4.27	<.0001	-0.277485	5.83268e-05	0.00241196		FBgn0141720	FBtr0169706
FBtr0169040	Reg*Tmp	BC	15	BC	35	0.4272	0.1001	73	4.27	<.0001	0.427185	5.83553e-05	0.00241289		FBgn0141721	FBtr0169707
FBtr0168859	Reg*Tmp	BC	15	BC	35	-0.198	0.04639	73	-4.27	<.0001	-0.197967	5.84712e-05	0.00241682		FBgn0141727	FBtr0169713
FBtr0171619	Reg*Tmp	BC	15	BC	35	0.4458	0.1045	73	4.27	<.0001	0.445836	5.85361e-05	0.00241893		FBgn0141728	FBtr0169714
FBtr0171014	Reg*Tmp	BC	15	BC	35	-0.6047	0.1418	73	-4.27	<.0001	-0.604715	5.8891e-05	0.00243049		FBgn0141731	FBtr0169717
FBtr0161510	Reg*Tmp	BC	15	BC	35	0.3479	0.08159	73	4.26	<.0001	0.347853	5.93844e-05	0.002446		FBgn0141733	FBtr0169719
FBtr0171161	Reg*Tmp	BC	15	BC	35	-0.2999	0.07035	73	-4.26	<.0001	-0.299929	5.94055e-05	0.00244665		FBgn0141735	FBtr0169721
FBtr0173258	Reg*Tmp	BC	15	BC	35	0.2385	0.05599	73	4.26	<.0001	0.238535	6.00302e-05	0.00246603		FBgn0141737	FBtr0169723
FBtr0172876	Reg*Tmp	BC	15	BC	35	-0.4859	0.1141	73	-4.26	<.0001	-0.485932	6.04606e-05	0.00247972		FBgn0141738	FBtr0169724
FBtr0175597	Reg*Tmp	BC	15	BC	35	-0.3163	0.07431	73	-4.26	<.0001	-0.316304	6.08497e-05	0.00249176		FBgn0141740	FBtr0169726
FBtr0173275	Reg*Tmp	BC	15	BC	35	0.4123	0.09687	73	4.26	<.0001	0.41231	6.09535e-05	0.00249486		FBgn0141742	FBtr0169728
FBtr0165984	Reg*Tmp	BC	15	BC	35	0.5765	0.1355	73	4.25	<.0001	0.576484	6.15214e-05	0.00251292		FBgn0141744	FBtr0169730
FBtr0169811	Reg*Tmp	BC	15	BC	35	0.1508	0.03549	73	4.25	<.0001	0.150803	6.25168e-05	0.00254404		FBgn0141753	FBtr0169739
FBtr0170906	Reg*Tmp	BC	15	BC	35	-0.1814	0.0427	73	-4.25	<.0001	-0.181413	6.27443e-05	0.00255124		FBgn0141754	FBtr0169740
FBtr0170690	Reg*Tmp	BC	15	BC	35	0.1935	0.04557	73	4.25	<.0001	0.193477	6.31754e-05	0.00256433		FBgn0141760	FBtr0169746
FBtr0164752	Reg*Tmp	BC	15	BC	35	0.3634	0.08561	73	4.24	<.0001	0.363384	6.34759e-05	0.00257407		FBgn0141768	FBtr0169754
FBtr0166349	Reg*Tmp	BC	15	BC	35	0.493	0.1162	73	4.24	<.0001	0.492967	6.39866e-05	0.00258985		FBgn0141769	FBtr0169755
FBtr0171920	Reg*Tmp	BC	15	BC	35	0.3336	0.07869	73	4.24	<.0001	0.333631	6.45556e-05	0.00260725		FBgn0141770	FBtr0169756
FBtr0167002	Reg*Tmp	BC	15	BC	35	-0.3615	0.08529	73	-4.24	<.0001	-0.361548	6.48254e-05	0.00261578		FBgn0141778	FBtr0169764
FBtr0164341	Reg*Tmp	BC	15	BC	35	-0.3603	0.08506	73	-4.24	<.0001	-0.360348	6.53812e-05	0.00263347		FBgn0141783	FBtr0169769
FBtr0165419	Reg*Tmp	BC	15	BC	35	0.2159	0.05102	73	4.23	<.0001	0.215901	6.65035e-05	0.00266809		FBgn0141784	FBtr0169770
FBtr0169854	Reg*Tmp	BC	15	BC	35	0.3613	0.08543	73	4.23	<.0001	0.361302	6.71075e-05	0.00268628		FBgn0141789	FBtr0169775
FBtr0161866	Reg*Tmp	BC	15	BC	35	0.3401	0.08044	73	4.23	<.0001	0.340077	6.75217e-05	0.0026989		FBgn0141795	FBtr0169781
FBtr0171198	Reg*Tmp	BC	15	BC	35	-0.2978	0.07045	73	-4.23	<.0001	-0.297837	6.75542e-05	0.00269984		FBgn0141797	FBtr0169783
FBtr0170612	Reg*Tmp	BC	15	BC	35	-0.2876	0.06809	73	-4.22	<.0001	-0.287639	6.82538e-05	0.00272141		FBgn0141803	FBtr0169789
FBtr0173296	Reg*Tmp	BC	15	BC	35	0.3054	0.07231	73	4.22	<.0001	0.305397	6.85582e-05	0.00273093		FBgn0141806	FBtr0169792
FBtr0163246	Reg*Tmp	BC	15	BC	35	-0.2207	0.05227	73	-4.22	<.0001	-0.220669	6.90076e-05	0.00274467		FBgn0141811	FBtr0169797
FBtr0163744	Reg*Tmp	BC	15	BC	35	0.2546	0.06032	73	4.22	<.0001	0.254633	6.90576e-05	0.00274622		FBgn0141813	FBtr0169799
FBtr0163447	Reg*Tmp	BC	15	BC	35	-0.453	0.1073	73	-4.22	<.0001	-0.452997	6.93372e-05	0.00275488		FBgn0141824	FBtr0169810
FBtr0163661	Reg*Tmp	BC	15	BC	35	0.4041	0.09577	73	4.22	<.0001	0.404075	6.95112e-05	0.00276027		FBgn0141825	FBtr0169811
FBtr0170249	Reg*Tmp	BC	15	BC	35	0.2844	0.06745	73	4.22	<.0001	0.284423	7.00727e-05	0.00277743		FBgn0141834	FBtr0169820
FBtr0167446	Reg*Tmp	BC	15	BC	35	-0.2454	0.05821	73	-4.22	<.0001	-0.245415	7.04222e-05	0.00278755		FBgn0141855	FBtr0169841
FBtr0165608	Reg*Tmp	BC	15	BC	35	0.3844	0.09123	73	4.21	<.0001	0.384394	7.09254e-05	0.0028031		FBgn0141860	FBtr0169846
FBtr0163581	Reg*Tmp	BC	15	BC	35	-0.5004	0.1188	73	-4.21	<.0001	-0.500418	7.10762e-05	0.0028077		FBgn0141864	FBtr0169850
FBtr0171073	Reg*Tmp	BC	15	BC	35	0.3515	0.08346	73	4.21	<.0001	0.351526	7.13536e-05	0.00281628		FBgn0141866	FBtr0169852
FBtr0163568	Reg*Tmp	BC	15	BC	35	-0.3844	0.09127	73	-4.21	<.0001	-0.384439	7.13557e-05	0.00281635		FBgn0141867	FBtr0169853
FBtr0164859	Reg*Tmp	BC	15	BC	35	0.4253	0.101	73	4.21	<.0001	0.425283	7.15792e-05	0.00282311		FBgn0141868	FBtr0169854
FBtr0163118	Reg*Tmp	BC	15	BC	35	-0.4103	0.09743	73	-4.21	<.0001	-0.410267	7.1635e-05	0.0028247		FBgn0141869	FBtr0169855
FBtr0170042	Reg*Tmp	BC	15	BC	35	-0.3795	0.09014	73	-4.21	<.0001	-0.379467	7.19819e-05	0.00283508		FBgn0141874	FBtr0169860
FBtr0163716	Reg*Tmp	BC	15	BC	35	0.3553	0.08446	73	4.21	<.0001	0.355337	7.25429e-05	0.00285214		FBgn0141884	FBtr0169870
FBtr0165956	Reg*Tmp	BC	15	BC	35	-0.2391	0.05686	73	-4.2	<.0001	-0.239064	7.32759e-05	0.002874		FBgn0141890	FBtr0169876
FBtr0165436	Reg*Tmp	BC	15	BC	35	0.2877	0.06849	73	4.2	<.0001	0.287674	7.44048e-05	0.00290854		FBgn0141892	FBtr0169878
FBtr0163045	Reg*Tmp	BC	15	BC	35	0.6716	0.1601	73	4.2	<.0001	0.671609	7.57684e-05	0.00294947		FBgn0141898	FBtr0169884
FBtr0164646	Reg*Tmp	BC	15	BC	35	0.6337	0.1511	73	4.19	<.0001	0.633692	7.62381e-05	0.00296366		FBgn0141899	FBtr0169885
FBtr0162101	Reg*Tmp	BC	15	BC	35	0.2263	0.05398	73	4.19	<.0001	0.226325	7.64223e-05	0.00296923		FBgn0141900	FBtr0169886
FBtr0163348	Reg*Tmp	BC	15	BC	35	-0.2847	0.06791	73	-4.19	<.0001	-0.284654	7.67709e-05	0.00297965		FBgn0141912	FBtr0169898
FBtr0170587	Reg*Tmp	BC	15	BC	35	0.3668	0.08752	73	4.19	<.0001	0.366759	7.69328e-05	0.00298468		FBgn0141917	FBtr0169903
FBtr0171537	Reg*Tmp	BC	15	BC	35	0.4787	0.1143	73	4.19	<.0001	0.4787	7.75548e-05	0.0030038		FBgn0141918	FBtr0169904
FBtr0175361	Reg*Tmp	BC	15	BC	35	0.1231	0.02941	73	4.19	<.0001	0.123134	7.79691e-05	0.0030161		FBgn0141925	FBtr0169911
FBtr0161472	Reg*Tmp	BC	15	BC	35	0.373	0.08911	73	4.19	<.0001	0.37296	7.84558e-05	0.00303077		FBgn0141927	FBtr0169913
FBtr0162488	Reg*Tmp	BC	15	BC	35	0.4348	0.1039	73	4.19	<.0001	0.43476	7.85228e-05	0.00303279		FBgn0141937	FBtr0169923
FBtr0162028	Reg*Tmp	BC	15	BC	35	0.7115	0.1701	73	4.18	<.0001	0.711542	7.91685e-05	0.00305225		FBgn0141942	FBtr0169928
FBtr0172967	Reg*Tmp	BC	15	BC	35	-0.2723	0.0651	73	-4.18	<.0001	-0.272278	7.92879e-05	0.00305583		FBgn0141946	FBtr0169932
FBtr0162444	Reg*Tmp	BC	15	BC	35	-0.3364	0.08045	73	-4.18	<.0001	-0.336412	7.94968e-05	0.00306256		FBgn0141947	FBtr0169933
FBtr0166044	Reg*Tmp	BC	15	BC	35	-0.752	0.1799	73	-4.18	<.0001	-0.752026	7.98571e-05	0.00307326		FBgn0141948	FBtr0169934
FBtr0168906	Reg*Tmp	BC	15	BC	35	0.4575	0.1095	73	4.18	<.0001	0.457453	8.03894e-05	0.00308888		FBgn0141951	FBtr0169937
FBtr0165565	Reg*Tmp	BC	15	BC	35	0.5275	0.1263	73	4.18	<.0001	0.527539	8.06175e-05	0.00309562		FBgn0141952	FBtr0169938
FBtr0173579	Reg*Tmp	BC	15	BC	35	-0.2037	0.04877	73	-4.18	<.0001	-0.203723	8.07238e-05	0.00309861		FBgn0141953	FBtr0169939
FBtr0174281	Reg*Tmp	BC	15	BC	35	0.4092	0.09799	73	4.18	<.0001	0.409234	8.10362e-05	0.00310803		FBgn0141958	FBtr0169944
FBtr0175394	Reg*Tmp	BC	15	BC	35	0.3113	0.07457	73	4.17	<.0001	0.311317	8.14973e-05	0.00312123		FBgn0141976	FBtr0169962
FBtr0169140	Reg*Tmp	BC	15	BC	35	-0.4105	0.09833	73	-4.17	<.0001	-0.410485	8.15039e-05	0.00312145		FBgn0141977	FBtr0169963
FBtr0170321	Reg*Tmp	BC	15	BC	35	-0.202	0.0484	73	-4.17	<.0001	-0.202016	8.18116e-05	0.00313079		FBgn0141980	FBtr0169966
FBtr0172733	Reg*Tmp	BC	15	BC	35	-0.4353	0.1044	73	-4.17	<.0001	-0.435271	8.24858e-05	0.00315083		FBgn0141985	FBtr0169971
FBtr0167401	Reg*Tmp	BC	15	BC	35	0.2536	0.0608	73	4.17	<.0001	0.253577	8.2641e-05	0.00315534		FBgn0141986	FBtr0169972
FBtr0170849	Reg*Tmp	BC	15	BC	35	0.4238	0.1016	73	4.17	<.0001	0.42378	8.29669e-05	0.00316461		FBgn0141989	FBtr0169975
FBtr0166297	Reg*Tmp	BC	15	BC	35	0.5571	0.1336	73	4.17	<.0001	0.557115	8.31787e-05	0.00317095		FBgn0141994	FBtr0169980
FBtr0161554	Reg*Tmp	BC	15	BC	35	-0.2524	0.06055	73	-4.17	<.0001	-0.252395	8.33613e-05	0.00317641		FBgn0141998	FBtr0169984
FBtr0166546	Reg*Tmp	BC	15	BC	35	0.3228	0.07746	73	4.17	<.0001	0.32279	8.36254e-05	0.00318402		FBgn0142003	FBtr0169989
FBtr0169486	Reg*Tmp	BC	15	BC	35	-0.333	0.07992	73	-4.17	<.0001	-0.332986	8.38234e-05	0.00318979		FBgn0142015	FBtr0170001
FBtr0162803	Reg*Tmp	BC	15	BC	35	0.3028	0.07268	73	4.17	<.0001	0.30281	8.38442e-05	0.00319043		FBgn0142019	FBtr0170005
FBtr0172574	Reg*Tmp	BC	15	BC	35	0.1273	0.03058	73	4.16	<.0001	0.127315	8.46648e-05	0.00321393		FBgn0142021	FBtr0170007
FBtr0171566	Reg*Tmp	BC	15	BC	35	-0.2877	0.0691	73	-4.16	<.0001	-0.287674	8.4858e-05	0.00321919		FBgn0142023	FBtr0170009
FBtr0161555	Reg*Tmp	BC	15	BC	35	-0.3407	0.08188	73	-4.16	<.0001	-0.340674	8.56388e-05	0.00324208		FBgn0142032	FBtr0170018
FBtr0175149	Reg*Tmp	BC	15	BC	35	-0.1866	0.04488	73	-4.16	<.0001	-0.186567	8.67861e-05	0.00327585		FBgn0142046	FBtr0170033
FBtr0171025	Reg*Tmp	BC	15	BC	35	0.394	0.09484	73	4.15	<.0001	0.393987	8.75545e-05	0.00329786		FBgn0142047	FBtr0170034
FBtr0163959	Reg*Tmp	BC	15	BC	35	-0.2772	0.06673	73	-4.15	<.0001	-0.277197	8.75792e-05	0.00329854		FBgn0142050	FBtr0170037
FBtr0169485	Reg*Tmp	BC	15	BC	35	0.4653	0.112	73	4.15	<.0001	0.465278	8.77962e-05	0.00330493		FBgn0142055	FBtr0170042
FBtr0168896	Reg*Tmp	BC	15	BC	35	0.3985	0.09598	73	4.15	<.0001	0.398521	8.82222e-05	0.00331677		FBgn0142059	FBtr0170046
FBtr0163608	Reg*Tmp	BC	15	BC	35	0.3292	0.0793	73	4.15	<.0001	0.32921	8.84235e-05	0.00332267		FBgn0142067	FBtr0170054
FBtr0170811	Reg*Tmp	BC	15	BC	35	0.3417	0.08234	73	4.15	<.0001	0.341736	8.87998e-05	0.00333351		FBgn0142069	FBtr0170056
FBtr0172209	Reg*Tmp	BC	15	BC	35	0.3092	0.07451	73	4.15	<.0001	0.309217	8.88592e-05	0.00333523		FBgn0142073	FBtr0170060
FBtr0165767	Reg*Tmp	BC	15	BC	35	0.4084	0.09842	73	4.15	<.0001	0.408411	8.89764e-05	0.00333834		FBgn0142074	FBtr0170061
FBtr0167895	Reg*Tmp	BC	15	BC	35	0.3262	0.07868	73	4.15	<.0001	0.32622	9.01143e-05	0.0033716		FBgn0142079	FBtr0170066
FBtr0165904	Reg*Tmp	BC	15	BC	35	-0.2754	0.06644	73	-4.14	<.0001	-0.275358	9.06908e-05	0.00338819		FBgn0142083	FBtr0170070
FBtr0161595	Reg*Tmp	BC	15	BC	35	-0.4404	0.1063	73	-4.14	<.0001	-0.440423	9.12055e-05	0.00340225		FBgn0142090	FBtr0170077
FBtr0166792	Reg*Tmp	BC	15	BC	35	0.4033	0.09742	73	4.14	<.0001	0.403279	9.22678e-05	0.00343236		FBgn0142091	FBtr0170078
FBtr0173515	Reg*Tmp	BC	15	BC	35	0.2869	0.06944	73	4.13	<.0001	0.286875	9.49112e-05	0.00350856		FBgn0142094	FBtr0170081
FBtr0162926	Reg*Tmp	BC	15	BC	35	-0.434	0.1051	73	-4.13	<.0001	-0.434027	9.51303e-05	0.00351469		FBgn0142095	FBtr0170082
FBtr0172869	Reg*Tmp	BC	15	BC	35	0.646	0.1564	73	4.13	<.0001	0.646026	9.5136e-05	0.00351484		FBgn0142096	FBtr0170083
FBtr0170671	Reg*Tmp	BC	15	BC	35	0.4827	0.1169	73	4.13	<.0001	0.48269	9.58671e-05	0.00353496		FBgn0142102	FBtr0170089
FBtr0173828	Reg*Tmp	BC	15	BC	35	0.3834	0.0929	73	4.13	<.0001	0.383427	9.62641e-05	0.00354604		FBgn0142103	FBtr0170090
FBtr0161384	Reg*Tmp	BC	15	BC	35	0.4298	0.1041	73	4.13	<.0001	0.42982	9.63026e-05	0.00354721		FBgn0142104	FBtr0170091
FBtr0167477	Reg*Tmp	BC	15	BC	35	0.4272	0.1036	73	4.12	<.0001	0.427208	9.79696e-05	0.00359392		FBgn0142108	FBtr0170095
FBtr0171504	Reg*Tmp	BC	15	BC	35	0.2984	0.07241	73	4.12	<.0001	0.298444	9.83162e-05	0.00360339		FBgn0142111	FBtr0170098
FBtr0162675	Reg*Tmp	BC	15	BC	35	-0.4143	0.1006	73	-4.12	<.0001	-0.414342	9.86786e-05	0.00361337		FBgn0142116	FBtr0170103
FBtr0166072	Reg*Tmp	BC	15	BC	35	0.2684	0.06515	73	4.12	<.0001	0.268384	9.88792e-05	0.00361869		FBgn0142118	FBtr0170105
FBtr0167430	Reg*Tmp	BC	15	BC	35	0.4747	0.1152	73	4.12	<.0001	0.474747	9.89867e-05	0.00362166		FBgn0142124	FBtr0170111
FBtr0168727	Reg*Tmp	BC	15	BC	35	0.4909	0.1192	73	4.12	<.0001	0.490935	9.89944e-05	0.00362189		FBgn0142126	FBtr0170113
FBtr0174478	Reg*Tmp	BC	15	BC	35	0.4524	0.11	73	4.11	0.0001	0.452444	0.000101857	0.00370278		FBgn0142128	FBtr0170115
FBtr0165957	Reg*Tmp	BC	15	BC	35	0.4044	0.0984	73	4.11	0.0001	0.404393	0.000102472	0.00371994		FBgn0142137	FBtr0170124
FBtr0163849	Reg*Tmp	BC	15	BC	35	0.4097	0.09971	73	4.11	0.0001	0.409732	0.000102625	0.00372434		FBgn0142139	FBtr0170126
FBtr0170350	Reg*Tmp	BC	15	BC	35	0.3248	0.07904	73	4.11	0.0001	0.324784	0.000102678	0.00372581		FBgn0142141	FBtr0170128
FBtr0161584	Reg*Tmp	BC	15	BC	35	0.3409	0.08296	73	4.11	0.0001	0.340851	0.0001028	0.00372936		FBgn0142153	FBtr0170140
FBtr0170340	Reg*Tmp	BC	15	BC	35	0.4211	0.1026	73	4.1	0.0001	0.421077	0.000104455	0.00377404		FBgn0142157	FBtr0170144
FBtr0160816	Reg*Tmp	BC	15	BC	35	0.4131	0.1007	73	4.1	0.0001	0.413085	0.000104734	0.00378205		FBgn0142158	FBtr0170145
FBtr0165138	Reg*Tmp	BC	15	BC	35	0.2071	0.05049	73	4.1	0.0001	0.207091	0.000105244	0.00379608		FBgn0142164	FBtr0170151
FBtr0175448	Reg*Tmp	BC	15	BC	35	0.3329	0.08116	73	4.1	0.0001	0.332874	0.000105492	0.00380327		FBgn0142166	FBtr0170153
FBtr0165437	Reg*Tmp	BC	15	BC	35	-0.2548	0.06214	73	-4.1	0.0001	-0.254816	0.00010567	0.0038082		FBgn0142171	FBtr0170158
FBtr0175098	Reg*Tmp	BC	15	BC	35	0.3642	0.08881	73	4.1	0.0001	0.364154	0.00010584	0.00381284		FBgn0142174	FBtr0170161
FBtr0172382	Reg*Tmp	BC	15	BC	35	0.2653	0.06472	73	4.1	0.0001	0.265338	0.000106173	0.00382185		FBgn0142175	FBtr0170162
FBtr0173917	Reg*Tmp	BC	15	BC	35	0.1702	0.04152	73	4.1	0.0001	0.1702	0.000106368	0.00382738		FBgn0142176	FBtr0170163
FBtr0171743	Reg*Tmp	BC	15	BC	35	-0.2355	0.05746	73	-4.1	0.0001	-0.235511	0.000106505	0.00383102		FBgn0142179	FBtr0170166
FBtr0173934	Reg*Tmp	BC	15	BC	35	0.4038	0.09858	73	4.1	0.0001	0.40375	0.000107588	0.00386043		FBgn0142188	FBtr0170175
FBtr0169813	Reg*Tmp	BC	15	BC	35	0.3334	0.08141	73	4.1	0.0001	0.333407	0.000107679	0.00386304		FBgn0142195	FBtr0170182
FBtr0162547	Reg*Tmp	BC	15	BC	35	0.3371	0.08233	73	4.09	0.0001	0.337128	0.000107925	0.00386965		FBgn0142198	FBtr0170185
FBtr0173039	Reg*Tmp	BC	15	BC	35	0.3305	0.08074	73	4.09	0.0001	0.330527	0.000108328	0.00388084		FBgn0142203	FBtr0170190
FBtr0161885	Reg*Tmp	BC	15	BC	35	-0.13	0.03176	73	-4.09	0.0001	-0.130026	0.000108468	0.00388473		FBgn0142204	FBtr0170191
FBtr0167302	Reg*Tmp	BC	15	BC	35	0.2166	0.05303	73	4.08	0.0001	0.216608	0.000111927	0.00397919		FBgn0142206	FBtr0170193
FBtr0174392	Reg*Tmp	BC	15	BC	35	0.317	0.07761	73	4.08	0.0001	0.316968	0.000112061	0.00398258		FBgn0142207	FBtr0170194
FBtr0161441	Reg*Tmp	BC	15	BC	35	0.2227	0.05454	73	4.08	0.0001	0.222741	0.000112069	0.00398273		FBgn0142210	FBtr0170197
FBtr0163753	Reg*Tmp	BC	15	BC	35	-0.2134	0.05225	73	-4.08	0.0001	-0.213351	0.000112297	0.00398921		FBgn0142211	FBtr0170198
FBtr0164971	Reg*Tmp	BC	15	BC	35	0.3327	0.08147	73	4.08	0.0001	0.332668	0.000112363	0.0039909		FBgn0142213	FBtr0170200
FBtr0171886	Reg*Tmp	BC	15	BC	35	0.2091	0.05124	73	4.08	0.0001	0.209051	0.000113612	0.00402499		FBgn0142219	FBtr0170206
FBtr0169626	Reg*Tmp	BC	15	BC	35	0.1793	0.04395	73	4.08	0.0001	0.179296	0.000113753	0.00402868		FBgn0142238	FBtr0170225
FBtr0161517	Reg*Tmp	BC	15	BC	35	0.1785	0.04376	73	4.08	0.0001	0.178478	0.000114198	0.00404089		FBgn0142241	FBtr0170228
FBtr0171530	Reg*Tmp	BC	15	BC	35	0.2753	0.0675	73	4.08	0.0001	0.275294	0.000114348	0.00404473		FBgn0142244	FBtr0170231
FBtr0165703	Reg*Tmp	BC	15	BC	35	0.3733	0.09155	73	4.08	0.0001	0.373269	0.000114825	0.00405756		FBgn0142245	FBtr0170232
FBtr0170409	Reg*Tmp	BC	15	BC	35	-0.3402	0.08345	73	-4.08	0.0001	-0.340185	0.000115012	0.00406266		FBgn0142246	FBtr0170233
FBtr0162659	Reg*Tmp	BC	15	BC	35	0.2986	0.07327	73	4.08	0.0001	0.298643	0.000115302	0.00407031		FBgn0142253	FBtr0170240
FBtr0170113	Reg*Tmp	BC	15	BC	35	0.4948	0.1214	73	4.08	0.0001	0.494778	0.00011569	0.00408054		FBgn0142255	FBtr0170242
FBtr0170280	Reg*Tmp	BC	15	BC	35	-0.3069	0.07532	73	-4.07	0.0001	-0.306904	0.000115838	0.00408444		FBgn0142256	FBtr0170243
FBtr0162228	Reg*Tmp	BC	15	BC	35	0.6248	0.1534	73	4.07	0.0001	0.624779	0.000116397	0.00409917		FBgn0142257	FBtr0170244
FBtr0161043	Reg*Tmp	BC	15	BC	35	0.401	0.09846	73	4.07	0.0001	0.401032	0.000116458	0.00410076		FBgn0142258	FBtr0170245
FBtr0168607	Reg*Tmp	BC	15	BC	35	0.506	0.1242	73	4.07	0.0001	0.505957	0.000116687	0.00410731		FBgn0142262	FBtr0170249
FBtr0174631	Reg*Tmp	BC	15	BC	35	0.536	0.1317	73	4.07	0.0001	0.536009	0.000117418	0.00412718		FBgn0142265	FBtr0170252
FBtr0167922	Reg*Tmp	BC	15	BC	35	-0.2259	0.05551	73	-4.07	0.0001	-0.225898	0.000118017	0.00414357		FBgn0142269	FBtr0170256
FBtr0162247	Reg*Tmp	BC	15	BC	35	-0.2728	0.06707	73	-4.07	0.0001	-0.272826	0.00011857	0.00415832		FBgn0142271	FBtr0170258
FBtr0169260	Reg*Tmp	BC	15	BC	35	0.4415	0.1085	73	4.07	0.0001	0.441464	0.000118937	0.004168		FBgn0142275	FBtr0170263
FBtr0163451	Reg*Tmp	BC	15	BC	35	0.4164	0.1024	73	4.07	0.0001	0.416399	0.00011979	0.00419081		FBgn0142277	FBtr0170265
FBtr0171533	Reg*Tmp	BC	15	BC	35	-0.175	0.04306	73	-4.06	0.0001	-0.175016	0.000119897	0.00419382		FBgn0142278	FBtr0170266
FBtr0174237	Reg*Tmp	BC	15	BC	35	0.1863	0.04584	73	4.06	0.0001	0.186274	0.000120402	0.00420686		FBgn0142286	FBtr0170274
FBtr0167404	Reg*Tmp	BC	15	BC	35	0.2681	0.066	73	4.06	0.0001	0.268113	0.000120952	0.00422149		FBgn0142290	FBtr0170278
FBtr0174024	Reg*Tmp	BC	15	BC	35	-0.4324	0.1065	73	-4.06	0.0001	-0.43245	0.000121193	0.00422814		FBgn0142292	FBtr0170280
FBtr0168347	Reg*Tmp	BC	15	BC	35	0.142	0.03496	73	4.06	0.0001	0.142006	0.000121243	0.00422936		FBgn0142296	FBtr0170284
FBtr0163579	Reg*Tmp	BC	15	BC	35	-0.3458	0.08516	73	-4.06	0.0001	-0.345839	0.000121427	0.00423427		FBgn0142301	FBtr0170289
FBtr0175427	Reg*Tmp	BC	15	BC	35	0.3609	0.08888	73	4.06	0.0001	0.360919	0.000121528	0.00423676		FBgn0142303	FBtr0170291
FBtr0167216	Reg*Tmp	BC	15	BC	35	0.3896	0.09595	73	4.06	0.0001	0.389589	0.00012175	0.00424268		FBgn0142304	FBtr0170292
FBtr0175450	Reg*Tmp	BC	15	BC	35	0.4264	0.1051	73	4.06	0.0001	0.426447	0.000122715	0.00426855		FBgn0142315	FBtr0170303
FBtr0172278	Reg*Tmp	BC	15	BC	35	-0.2742	0.06763	73	-4.05	0.0001	-0.274175	0.000124476	0.0043145		FBgn0142322	FBtr0170310
FBtr0162352	Reg*Tmp	BC	15	BC	35	0.5965	0.1471	73	4.05	0.0001	0.596493	0.000124562	0.00431686		FBgn0142324	FBtr0170312
FBtr0169158	Reg*Tmp	BC	15	BC	35	0.3857	0.09516	73	4.05	0.0001	0.385669	0.000124913	0.0043263		FBgn0142332	FBtr0170320
FBtr0168661	Reg*Tmp	BC	15	BC	35	0.3342	0.08246	73	4.05	0.0001	0.334227	0.000124922	0.00432647		FBgn0142342	FBtr0170330
FBtr0162030	Reg*Tmp	BC	15	BC	35	0.2265	0.05589	73	4.05	0.0001	0.226487	0.000125328	0.00433733		FBgn0142343	FBtr0170331
FBtr0163979	Reg*Tmp	BC	15	BC	35	0.5061	0.1249	73	4.05	0.0001	0.506123	0.000125903	0.00435221		FBgn0142346	FBtr0170334
FBtr0174853	Reg*Tmp	BC	15	BC	35	0.3047	0.07522	73	4.05	0.0001	0.30468	0.000126015	0.00435499		FBgn0142348	FBtr0170336
FBtr0170782	Reg*Tmp	BC	15	BC	35	0.4466	0.1103	73	4.05	0.0001	0.4466	0.000126612	0.00437086		FBgn0142349	FBtr0170337
FBtr0163009	Reg*Tmp	BC	15	BC	35	0.5187	0.1282	73	4.05	0.0001	0.518698	0.000127745	0.00440092		FBgn0142350	FBtr0170338
FBtr0169865	Reg*Tmp	BC	15	BC	35	-0.2267	0.05603	73	-4.05	0.0001	-0.22673	0.000127776	0.00440176		FBgn0142352	FBtr0170340
FBtr0170472	Reg*Tmp	BC	15	BC	35	0.2542	0.06282	73	4.05	0.0001	0.254186	0.000127941	0.00440611		FBgn0142355	FBtr0170343
FBtr0170861	Reg*Tmp	BC	15	BC	35	0.5471	0.1352	73	4.05	0.0001	0.547076	0.000128158	0.00441169		FBgn0142364	FBtr0170352
FBtr0172528	Reg*Tmp	BC	15	BC	35	0.3197	0.07906	73	4.04	0.0001	0.319691	0.000128985	0.00443379		FBgn0142377	FBtr0170365
FBtr0172381	Reg*Tmp	BC	15	BC	35	0.1835	0.04537	73	4.04	0.0001	0.183472	0.000129072	0.00443598		FBgn0142380	FBtr0170368
FBtr0165666	Reg*Tmp	BC	15	BC	35	0.4097	0.1013	73	4.04	0.0001	0.409701	0.000129124	0.00443744		FBgn0142400	FBtr0170388
FBtr0166948	Reg*Tmp	BC	15	BC	35	0.5019	0.1242	73	4.04	0.0001	0.501884	0.000130098	0.00446323		FBgn0142404	FBtr0170392
FBtr0170726	Reg*Tmp	BC	15	BC	35	-0.2495	0.06174	73	-4.04	0.0001	-0.249518	0.000130213	0.00446623		FBgn0142406	FBtr0170394
FBtr0167762	Reg*Tmp	BC	15	BC	35	-0.1915	0.04739	73	-4.04	0.0001	-0.191506	0.000130402	0.00447124		FBgn0142409	FBtr0170397
FBtr0170206	Reg*Tmp	BC	15	BC	35	0.45	0.1114	73	4.04	0.0001	0.449995	0.000130495	0.00447366		FBgn0142420	FBtr0170408
FBtr0170193	Reg*Tmp	BC	15	BC	35	0.4449	0.1101	73	4.04	0.0001	0.444857	0.000130557	0.00447528		FBgn0142434	FBtr0170422
FBtr0167709	Reg*Tmp	BC	15	BC	35	-0.1566	0.03877	73	-4.04	0.0001	-0.156635	0.000130742	0.00448005		FBgn0142439	FBtr0170427
FBtr0171321	Reg*Tmp	BC	15	BC	35	0.2922	0.07236	73	4.04	0.0001	0.292172	0.000131788	0.00450813		FBgn0142441	FBtr0170429
FBtr0170474	Reg*Tmp	BC	15	BC	35	0.2993	0.07417	73	4.04	0.0001	0.299293	0.000132941	0.00453868		FBgn0142444	FBtr0170432
FBtr0164333	Reg*Tmp	BC	15	BC	35	0.2421	0.06003	73	4.03	0.0001	0.242058	0.000134364	0.00457553		FBgn0142453	FBtr0170441
FBtr0172699	Reg*Tmp	BC	15	BC	35	-0.2321	0.05757	73	-4.03	0.0001	-0.232058	0.000135076	0.00459399		FBgn0142455	FBtr0170443
FBtr0166967	Reg*Tmp	BC	15	BC	35	-0.3179	0.07888	73	-4.03	0.0001	-0.317902	0.000135341	0.00460077		FBgn0142456	FBtr0170444
FBtr0161576	Reg*Tmp	BC	15	BC	35	0.5222	0.1296	73	4.03	0.0001	0.522165	0.000136164	0.0046227		FBgn0142472	FBtr0170460
FBtr0161354	Reg*Tmp	BC	15	BC	35	0.2859	0.07103	73	4.03	0.0001	0.285923	0.000137507	0.00465763		FBgn0142479	FBtr0170467
FBtr0163423	Reg*Tmp	BC	15	BC	35	0.3242	0.08054	73	4.03	0.0001	0.324192	0.000137552	0.0046586		FBgn0142480	FBtr0170468
FBtr0161758	Reg*Tmp	BC	15	BC	35	0.3804	0.09455	73	4.02	0.0001	0.38039	0.000138562	0.00468443		FBgn0142482	FBtr0170470
FBtr0168554	Reg*Tmp	BC	15	BC	35	0.5891	0.1465	73	4.02	0.0001	0.589109	0.000139449	0.00470636		FBgn0142484	FBtr0170472
FBtr0171162	Reg*Tmp	BC	15	BC	35	-0.1578	0.03927	73	-4.02	0.0001	-0.157828	0.000140666	0.0047378		FBgn0142492	FBtr0170480
FBtr0171019	Reg*Tmp	BC	15	BC	35	-0.1834	0.04569	73	-4.02	0.0001	-0.183444	0.00014245	0.00478243		FBgn0142493	FBtr0170481
FBtr0164211	Reg*Tmp	BC	15	BC	35	-0.3976	0.09903	73	-4.01	0.0001	-0.397607	0.000142664	0.00478775		FBgn0142495	FBtr0170483
FBtr0170541	Reg*Tmp	BC	15	BC	35	0.3128	0.07795	73	4.01	0.0001	0.31282	0.000143565	0.0048105		FBgn0142498	FBtr0170486
FBtr0171026	Reg*Tmp	BC	15	BC	35	0.5639	0.1406	73	4.01	0.0001	0.563872	0.000144635	0.00483763		FBgn0142500	FBtr0170488
FBtr0167472	Reg*Tmp	BC	15	BC	35	-0.3036	0.0757	73	-4.01	0.0001	-0.303571	0.000145033	0.00484775		FBgn0142502	FBtr0170490
FBtr0161636	Reg*Tmp	BC	15	BC	35	-0.3017	0.07525	73	-4.01	0.0001	-0.301657	0.000145624	0.00486329		FBgn0142517	FBtr0170505
FBtr0165030	Reg*Tmp	BC	15	BC	35	0.1986	0.04954	73	4.01	0.0001	0.198588	0.00014591	0.00487075		FBgn0142518	FBtr0170506
FBtr0171013	Reg*Tmp	BC	15	BC	35	-0.3849	0.09605	73	-4.01	0.0001	-0.384924	0.000146271	0.00488023		FBgn0142521	FBtr0170509
FBtr0165498	Reg*Tmp	BC	15	BC	35	0.4924	0.1229	73	4.01	0.0001	0.492425	0.000146507	0.00488622		FBgn0142524	FBtr0170512
FBtr0173167	Reg*Tmp	BC	15	BC	35	0.2775	0.06927	73	4.01	0.0001	0.277462	0.000147309	0.00490613		FBgn0142538	FBtr0170526
FBtr0164526	Reg*Tmp	BC	15	BC	35	-0.3272	0.08173	73	-4	0.0001	-0.32723	0.000148138	0.00492656		FBgn0142539	FBtr0170527
FBtr0166779	Reg*Tmp	BC	15	BC	35	-0.3223	0.08054	73	-4	0.0001	-0.322323	0.000149237	0.00495489		FBgn0142542	FBtr0170530
FBtr0174487	Reg*Tmp	BC	15	BC	35	-0.3295	0.08234	73	-4	0.0001	-0.329496	0.000149444	0.00496021		FBgn0142547	FBtr0170535
FBtr0163256	Reg*Tmp	BC	15	BC	35	-0.3006	0.07515	73	-4	0.0001	-0.300647	0.000149847	0.00497029		FBgn0142549	FBtr0170537
FBtr0165872	Reg*Tmp	BC	15	BC	35	-0.2998	0.07496	73	-4	0.0002	-0.29984	0.00015014	0.00497755		FBgn0142550	FBtr0170538
FBtr0167530	Reg*Tmp	BC	15	BC	35	-0.2942	0.07356	73	-4	0.0002	-0.294184	0.000150669	0.00499087		FBgn0142557	FBtr0170545
FBtr0175065	Reg*Tmp	BC	15	BC	35	0.2957	0.07398	73	4	0.0002	0.29575	0.000151252	0.00500548		FBgn0142558	FBtr0170546
FBtr0169228	Reg*Tmp	BC	15	BC	35	-0.2462	0.0616	73	-4	0.0002	-0.246246	0.000151606	0.00501453		FBgn0142559	FBtr0170547
FBtr0164837	Reg*Tmp	BC	15	BC	35	-0.3671	0.09187	73	-4	0.0002	-0.367121	0.000152232	0.0050306		FBgn0142565	FBtr0170553
FBtr0173653	Reg*Tmp	BC	15	BC	35	0.4361	0.1092	73	3.99	0.0002	0.43611	0.000153541	0.00506264		FBgn0142569	FBtr0170557
FBtr0169746	Reg*Tmp	BC	15	BC	35	0.3341	0.08366	73	3.99	0.0002	0.334063	0.000153709	0.0050669		FBgn0142583	FBtr0170571
FBtr0167566	Reg*Tmp	BC	15	BC	35	0.3978	0.09964	73	3.99	0.0002	0.39781	0.000154189	0.0050792		FBgn0142590	FBtr0170578
FBtr0161996	Reg*Tmp	BC	15	BC	35	0.3698	0.09263	73	3.99	0.0002	0.369751	0.000154473	0.00508683		FBgn0142597	FBtr0170585
FBtr0169297	Reg*Tmp	BC	15	BC	35	-0.4128	0.1035	73	-3.99	0.0002	-0.412798	0.000157021	0.00515039		FBgn0142605	FBtr0170593
FBtr0170585	Reg*Tmp	BC	15	BC	35	-0.4431	0.1112	73	-3.99	0.0002	-0.443089	0.000157643	0.00516591		FBgn0142612	FBtr0170600
FBtr0172061	Reg*Tmp	BC	15	BC	35	0.2141	0.05372	73	3.99	0.0002	0.214084	0.000158037	0.00517542		FBgn0142624	FBtr0170612
FBtr0175185	Reg*Tmp	BC	15	BC	35	0.3474	0.08723	73	3.98	0.0002	0.347408	0.000159415	0.00520955		FBgn0142625	FBtr0170613
FBtr0169770	Reg*Tmp	BC	15	BC	35	-0.2762	0.06937	73	-3.98	0.0002	-0.276178	0.000160308	0.00523236		FBgn0142626	FBtr0170614
FBtr0164506	Reg*Tmp	BC	15	BC	35	0.2102	0.05281	73	3.98	0.0002	0.210248	0.000160431	0.00523529		FBgn0142629	FBtr0170617
FBtr0164847	Reg*Tmp	BC	15	BC	35	0.2768	0.06954	73	3.98	0.0002	0.276786	0.000160741	0.00524293		FBgn0142642	FBtr0170630
FBtr0165211	Reg*Tmp	BC	15	BC	35	0.6024	0.1514	73	3.98	0.0002	0.602351	0.000161041	0.00525023		FBgn0142652	FBtr0170640
FBtr0172961	Reg*Tmp	BC	15	BC	35	0.5437	0.1366	73	3.98	0.0002	0.543721	0.000161266	0.00525563		FBgn0142655	FBtr0170643
FBtr0169574	Reg*Tmp	BC	15	BC	35	0.229	0.05756	73	3.98	0.0002	0.228975	0.000161864	0.00527102		FBgn0142663	FBtr0170651
FBtr0175328	Reg*Tmp	BC	15	BC	35	0.3617	0.09092	73	3.98	0.0002	0.361685	0.000161937	0.00527253		FBgn0142674	FBtr0170662
FBtr0167305	Reg*Tmp	BC	15	BC	35	-0.3659	0.09203	73	-3.98	0.0002	-0.365943	0.000163078	0.00530026		FBgn0142680	FBtr0170668
FBtr0167775	Reg*Tmp	BC	15	BC	35	0.1636	0.04115	73	3.98	0.0002	0.163608	0.00016323	0.00530387		FBgn0142683	FBtr0170671
FBtr0173830	Reg*Tmp	BC	15	BC	35	0.3207	0.08075	73	3.97	0.0002	0.320726	0.000165419	0.00535772		FBgn0142686	FBtr0170674
FBtr0173089	Reg*Tmp	BC	15	BC	35	0.5836	0.1471	73	3.97	0.0002	0.583553	0.000168704	0.00543869		FBgn0142694	FBtr0170682
FBtr0164320	Reg*Tmp	BC	15	BC	35	0.4851	0.1223	73	3.97	0.0002	0.485107	0.00016876	0.00543998		FBgn0142695	FBtr0170683
FBtr0169430	Reg*Tmp	BC	15	BC	35	0.2868	0.07232	73	3.97	0.0002	0.286801	0.000169018	0.00544612		FBgn0142696	FBtr0170684
FBtr0161770	Reg*Tmp	BC	15	BC	35	-0.1736	0.04379	73	-3.96	0.0002	-0.173603	0.000169773	0.00546445		FBgn0142700	FBtr0170688
FBtr0161561	Reg*Tmp	BC	15	BC	35	0.3016	0.0761	73	3.96	0.0002	0.301632	0.000170265	0.00547611		FBgn0142701	FBtr0170689
FBtr0172005	Reg*Tmp	BC	15	BC	35	0.7403	0.1868	73	3.96	0.0002	0.740326	0.000170561	0.00548317		FBgn0142702	FBtr0170690
FBtr0171782	Reg*Tmp	BC	15	BC	35	0.333	0.08403	73	3.96	0.0002	0.33302	0.000170703	0.00548668		FBgn0142703	FBtr0170691
FBtr0163825	Reg*Tmp	BC	15	BC	35	0.3561	0.08988	73	3.96	0.0002	0.356143	0.000171099	0.00549602		FBgn0142712	FBtr0170700
FBtr0174924	Reg*Tmp	BC	15	BC	35	-0.2344	0.05921	73	-3.96	0.0002	-0.234377	0.000173572	0.00555752		FBgn0142713	FBtr0170701
FBtr0166621	Reg*Tmp	BC	15	BC	35	-0.2752	0.06953	73	-3.96	0.0002	-0.275172	0.000173899	0.00556587		FBgn0142722	FBtr0170710
FBtr0162031	Reg*Tmp	BC	15	BC	35	0.2168	0.05478	73	3.96	0.0002	0.216787	0.000174181	0.00557272		FBgn0142723	FBtr0170711
FBtr0172640	Reg*Tmp	BC	15	BC	35	0.3311	0.08377	73	3.95	0.0002	0.331148	0.000176722	0.00563331		FBgn0142726	FBtr0170714
FBtr0169775	Reg*Tmp	BC	15	BC	35	-0.303	0.07667	73	-3.95	0.0002	-0.302996	0.000177354	0.00564874		FBgn0142728	FBtr0170716
FBtr0171300	Reg*Tmp	BC	15	BC	35	0.2763	0.06993	73	3.95	0.0002	0.276282	0.000177796	0.00565908		FBgn0142731	FBtr0170719
FBtr0170789	Reg*Tmp	BC	15	BC	35	0.3482	0.08814	73	3.95	0.0002	0.348151	0.000178499	0.00567589		FBgn0142734	FBtr0170722
FBtr0167250	Reg*Tmp	BC	15	BC	35	0.6207	0.1571	73	3.95	0.0002	0.620672	0.000178553	0.00567719		FBgn0142738	FBtr0170726
FBtr0168319	Reg*Tmp	BC	15	BC	35	-0.2593	0.06573	73	-3.94	0.0002	-0.259311	0.000181602	0.00574935		FBgn0142739	FBtr0170727
FBtr0161850	Reg*Tmp	BC	15	BC	35	0.3169	0.08034	73	3.94	0.0002	0.316908	0.000181704	0.00575178		FBgn0142741	FBtr0170730
FBtr0167616	Reg*Tmp	BC	15	BC	35	-0.3642	0.09233	73	-3.94	0.0002	-0.364203	0.000181767	0.00575338		FBgn0142742	FBtr0170731
FBtr0174785	Reg*Tmp	BC	15	BC	35	-0.1509	0.03825	73	-3.94	0.0002	-0.150884	0.000181915	0.00575704		FBgn0142748	FBtr0170737
FBtr0174957	Reg*Tmp	BC	15	BC	35	0.4223	0.1071	73	3.94	0.0002	0.422305	0.000182811	0.00577884		FBgn0142749	FBtr0170738
FBtr0173975	Reg*Tmp	BC	15	BC	35	-0.1692	0.04295	73	-3.94	0.0002	-0.169224	0.000184459	0.00581858		FBgn0142750	FBtr0170739
FBtr0162826	Reg*Tmp	BC	15	BC	35	-0.2052	0.05211	73	-3.94	0.0002	-0.205232	0.000185481	0.00584244		FBgn0142758	FBtr0170747
FBtr0169886	Reg*Tmp	BC	15	BC	35	0.3605	0.09152	73	3.94	0.0002	0.360492	0.000185501	0.00584295		FBgn0142761	FBtr0170750
FBtr0173143	Reg*Tmp	BC	15	BC	35	-0.2856	0.07253	73	-3.94	0.0002	-0.285604	0.000186115	0.00585729		FBgn0142762	FBtr0170751
FBtr0174146	Reg*Tmp	BC	15	BC	35	0.3444	0.08748	73	3.94	0.0002	0.344435	0.000186568	0.0058682		FBgn0142763	FBtr0170752
FBtr0173570	Reg*Tmp	BC	15	BC	35	-0.2767	0.07028	73	-3.94	0.0002	-0.276677	0.000186705	0.00587141		FBgn0142774	FBtr0170763
FBtr0163247	Reg*Tmp	BC	15	BC	35	0.3887	0.09874	73	3.94	0.0002	0.388677	0.000186978	0.0058782		FBgn0142786	FBtr0170775
FBtr0173919	Reg*Tmp	BC	15	BC	35	0.3712	0.09432	73	3.94	0.0002	0.371217	0.000187408	0.00588805		FBgn0142788	FBtr0170777
FBtr0162906	Reg*Tmp	BC	15	BC	35	-0.2614	0.06646	73	-3.93	0.0002	-0.261385	0.00018924	0.0059303		FBgn0142790	FBtr0170779
FBtr0174388	Reg*Tmp	BC	15	BC	35	0.2356	0.05992	73	3.93	0.0002	0.235642	0.000189286	0.00593135		FBgn0142793	FBtr0170782
FBtr0170365	Reg*Tmp	BC	15	BC	35	0.2278	0.05798	73	3.93	0.0002	0.227838	0.000191398	0.0059808		FBgn0142800	FBtr0170789
FBtr0175498	Reg*Tmp	BC	15	BC	35	-0.2696	0.06863	73	-3.93	0.0002	-0.269556	0.000192805	0.00601449		FBgn0142802	FBtr0170791
FBtr0171351	Reg*Tmp	BC	15	BC	35	0.424	0.108	73	3.93	0.0002	0.423975	0.000193323	0.00602642		FBgn0142809	FBtr0170798
FBtr0174706	Reg*Tmp	BC	15	BC	35	0.3922	0.0999	73	3.93	0.0002	0.39218	0.000193997	0.00604286		FBgn0142810	FBtr0170799
FBtr0175370	Reg*Tmp	BC	15	BC	35	-0.4146	0.1056	73	-3.92	0.0002	-0.414597	0.000194468	0.00605376		FBgn0142811	FBtr0170800
FBtr0161754	Reg*Tmp	BC	15	BC	35	-0.2471	0.063	73	-3.92	0.0002	-0.247147	0.000195691	0.00608205		FBgn0142819	FBtr0170808
FBtr0170356	Reg*Tmp	BC	15	BC	35	-0.4121	0.1051	73	-3.92	0.0002	-0.412147	0.000196166	0.00609352		FBgn0142821	FBtr0170810
FBtr0163790	Reg*Tmp	BC	15	BC	35	-0.2894	0.07378	73	-3.92	0.0002	-0.289352	0.000196531	0.00610152		FBgn0142822	FBtr0170811
FBtr0169815	Reg*Tmp	BC	15	BC	35	0.2747	0.07004	73	3.92	0.0002	0.274697	0.000196594	0.00610314		FBgn0142825	FBtr0170814
FBtr0171539	Reg*Tmp	BC	15	BC	35	0.216	0.05515	73	3.92	0.0002	0.216035	0.000199632	0.00617293		FBgn0142828	FBtr0170817
FBtr0175014	Reg*Tmp	BC	15	BC	35	-0.4641	0.1185	73	-3.92	0.0002	-0.464141	0.000200096	0.00618397		FBgn0142845	FBtr0170834
FBtr0173800	Reg*Tmp	BC	15	BC	35	0.3277	0.08374	73	3.91	0.0002	0.327728	0.000202324	0.00623536		FBgn0142847	FBtr0170836
FBtr0165526	Reg*Tmp	BC	15	BC	35	0.1639	0.04187	73	3.91	0.0002	0.163858	0.0002025	0.00623927		FBgn0142851	FBtr0170840
FBtr0172019	Reg*Tmp	BC	15	BC	35	0.257	0.06567	73	3.91	0.0002	0.256959	0.000202681	0.0062436		FBgn0142853	FBtr0170842
FBtr0168705	Reg*Tmp	BC	15	BC	35	0.1774	0.04534	73	3.91	0.0002	0.177427	0.000202737	0.006245		FBgn0142855	FBtr0170844
FBtr0164488	Reg*Tmp	BC	15	BC	35	0.1285	0.03285	73	3.91	0.0002	0.128486	0.000203919	0.00627224		FBgn0142856	FBtr0170845
[truncated: 14,303 more rows]
[truncated: 12 more columns]

## Sheet: BC-15vsBC-25
ID	Effect	Reg	Tmp	_Reg	_Tmp	Estimate	Fold X	StdErr	DF	tValue	Probt	adjratio	raw_P	fdr_p																			DAVID 6.8
FBtr0162871	Reg*Tmp	BC	15	BC	25	5.1431	35.3368	0.1979	73	25.98	<.0001	5.14312	1.26251e-38	0		FBgn0132865	FBtr0160824		Annotation Cluster 1	Enrichment Score: 2.73890025861953													Annotation Cluster 1	Enrichment Score: 2.1818315852164423
FBtr0166499	Reg*Tmp	BC	15	BC	25	4.9244	30.3663	0.3039	73	16.2	<.0001	4.9244	6.99424e-26	0		FBgn0132959	FBtr0160918		Category	Term	Count	%	PValue	Genes	List Total	Pop Hits	Pop Total	Fold Enrichment	Bonferroni	Benjamini	FDR		Category	Term	Count	%	PValue	Genes	List Total	Pop Hits	Pop Total	Fold Enrichment	Bonferroni	Benjamini	FDR
FBtr0166500	Reg*Tmp	BC	15	BC	25	4.881	29.4664	0.3604	73	13.54	<.0001	4.88101	1.32237e-21	0		FBgn0133048	FBtr0161008		GOTERM_MF_FAT	GO:0004867~serine-type endopeptidase inhibitor activity	8	3.40426	6.03902e-05	FBGN0144847, FBGN0140495, FBGN0133648, FBGN0140500, FBGN0146612, FBGN0139641, FBGN0140506, FBGN0146862	106	54	5552	7.75961	0.0106325	0.0106325	0.0741514		SMART	SM00131:SM00131	5	2.12766	0.00177643	FBGN0140495, FBGN0133648, FBGN0140500, FBGN0146612, FBGN0140506	78	33	4788	9.3007	0.127948	0.127948	1.85842
FBtr0174470	Reg*Tmp	BC	15	BC	25	4.8633	29.1071	0.2356	73	20.65	<.0001	4.86325	3.34913e-32	0		FBgn0133057	FBtr0161017		GOTERM_MF_FAT	GO:0004866~endopeptidase inhibitor activity	8	3.40426	0.000348515	FBGN0144847, FBGN0140495, FBGN0133648, FBGN0140500, FBGN0146612, FBGN0139641, FBGN0140506, FBGN0146862	106	71	5552	5.90167	0.0598331	0.030378	0.427237		INTERPRO	IPR002223:Proteinase inhibitor I2, Kunitz metazoa	5	2.12766	0.00311428	FBGN0140495, FBGN0133648, FBGN0140500, FBGN0146612, FBGN0140506	187	35	10626	8.11765	0.675675	0.312942	4.19507
FBtr0163894	Reg*Tmp	BC	15	BC	25	4.5016	22.6525	0.162	73	27.79	<.0001	4.50165	1.45552e-40	0		FBgn0133165	FBtr0161126		GOTERM_MF_FAT	GO:0030414~peptidase inhibitor activity	8	3.40426	0.000488952	FBGN0144847, FBGN0140495, FBGN0133648, FBGN0140500, FBGN0146612, FBGN0139641, FBGN0140506, FBGN0146862	106	75	5552	5.58692	0.0829247	0.0284429	0.598921		INTERPRO	IPR020901:Proteinase inhibitor I2, Kunitz, conserved site	3	1.2766	0.0514755	FBGN0140500, FBGN0146612, FBGN0140506	187	21	10626	8.11765	1	0.719692	51.6213
FBtr0175027	Reg*Tmp	BC	15	BC	25	4.386	20.9082	0.1738	73	25.23	<.0001	4.38596	8.6701e-38	0		FBgn0133228	FBtr0161189		GOTERM_MF_FAT	GO:0004857~enzyme inhibitor activity	8	3.40426	0.00084054	FBGN0144847, FBGN0140495, FBGN0133648, FBGN0140500, FBGN0146612, FBGN0139641, FBGN0140506, FBGN0146862	106	82	5552	5.10999	0.138291	0.0365258	1.02755
FBtr0167129	Reg*Tmp	BC	15	BC	25	3.7867	13.801	0.1889	73	20.05	<.0001	3.78665	2.07174e-31	0		FBgn0133304	FBtr0161265		SMART	SM00131:KU	5	2.12766	0.00137189	FBGN0140495, FBGN0133648, FBGN0140500, FBGN0146612, FBGN0140506	82	29	4727	9.93902	0.0941161	0.0941161	1.41879		Annotation Cluster 2	Enrichment Score: 1.5580986610380079
FBtr0166867	Reg*Tmp	BC	15	BC	25	3.5713	11.8869	0.1672	73	21.35	<.0001	3.57132	4.02924e-33	0		FBgn0133333	FBtr0161294		INTERPRO	IPR002223:Proteinase inhibitor I2, Kunitz metazoa	5	2.12766	0.00177237	FBGN0140495, FBGN0133648, FBGN0140500, FBGN0146612, FBGN0140506	185	29	10101	9.41379	0.442129	0.253092	2.37519		Category	Term	Count	%	PValue	Genes	List Total	Pop Hits	Pop Total	Fold Enrichment	Bonferroni	Benjamini	FDR
FBtr0163948	Reg*Tmp	BC	15	BC	25	3.4282	10.7644	0.1671	73	20.52	<.0001	3.42818	4.92148e-32	0		FBgn0133401	FBtr0161362		SMART	SM00093:SERPIN	3	1.2766	0.0723233	FBGN0144847, FBGN0139641, FBGN0146862	82	26	4727	6.6515	0.995507	0.834986	54.2238		INTERPRO	IPR010159:N-acyl-L-amino-acid amidohydrolase	3	1.2766	0.00294358	FBGN0145747, FBGN0145746, FBGN0140868	187	5	10626	34.0941	0.654996	0.41263	3.96943
FBtr0175110	Reg*Tmp	BC	15	BC	25	3.3042	9.87787	0.1821	73	18.15	<.0001	3.30419	9.06502e-29	0		FBgn0133470	FBtr0161431		INTERPRO	IPR000215:Protease inhibitor I4, serpin	3	1.2766	0.0806553	FBGN0144847, FBGN0139641, FBGN0146862	185	26	10101	6.3	1	0.84189	68.0038		PIR_SUPERFAMILY	PIRSF036696:acyl-amino-acid amidohydrolase 1	3	1.2766	0.00337182	FBGN0145747, FBGN0145746, FBGN0140868	15	5	723	28.92	0.0429577	0.0429577	2.21131
FBtr0163651	Reg*Tmp	BC	15	BC	25	3.2586	9.57054	0.3641	73	8.95	<.0001	3.25862	2.31709e-13	1.44784e-10		FBgn0133471	FBtr0161432																KEGG_PATHWAY	dmo01210:2-Oxocarboxylic acid metabolism	4	1.70213	0.00364776	FBGN0138000, FBGN0145747, FBGN0145746, FBGN0140868	42	21	2681	12.1587	0.167	0.0873115	3.45851
FBtr0172291	Reg*Tmp	BC	15	BC	25	3.247	9.49389	0.2092	73	15.52	<.0001	3.24698	8.07924e-25	0		FBgn0133476	FBtr0161437		Annotation Cluster 2	Enrichment Score: 2.02024370012577													INTERPRO	IPR002933:Peptidase M20	3	1.2766	0.00796138	FBGN0145747, FBGN0145746, FBGN0140868	187	8	10626	21.3088	0.944176	0.513924	10.4009
FBtr0175017	Reg*Tmp	BC	15	BC	25	2.6749	6.38594	0.1405	73	19.04	<.0001	2.67486	4.96761e-30	0		FBgn0133524	FBtr0161486		Category	Term	Count	%	PValue	Genes	List Total	Pop Hits	Pop Total	Fold Enrichment	Bonferroni	Benjamini	FDR		INTERPRO	IPR011650:Peptidase M20, dimerisation domain	3	1.2766	0.0101189	FBGN0145747, FBGN0145746, FBGN0140868	187	9	10626	18.9412	0.974562	0.52016	13.0414
FBtr0166870	Reg*Tmp	BC	15	BC	25	2.6336	6.20573	0.1897	73	13.89	<.0001	2.63355	3.55888e-22	0		FBgn0133538	FBtr0161500		PIR_SUPERFAMILY	PIRSF036696:ACY-1	3	1.2766	0.00152708	FBGN0145747, FBGN0145746, FBGN0140868	9	5	600	40	0.0106407	0.0106407	0.784769		KEGG_PATHWAY	dmo01230:Biosynthesis of amino acids	5	2.12766	0.0162637	FBGN0138000, FBGN0138188, FBGN0145747, FBGN0145746, FBGN0140868	42	65	2681	4.91026	0.559511	0.239128	14.6091
FBtr0166945	Reg*Tmp	BC	15	BC	25	2.6026	6.0738	0.2184	73	11.92	<.0001	2.60256	8.50402e-19	0		FBgn0133560	FBtr0161522		INTERPRO	IPR010159:N-acyl-L-amino-acid amidohydrolase	3	1.2766	0.00318316	FBGN0145747, FBGN0145746, FBGN0140868	185	5	10101	32.76	0.649687	0.29506	4.22835		KEGG_PATHWAY	dmo00220:Arginine biosynthesis	3	1.2766	0.0331104	FBGN0145747, FBGN0145746, FBGN0140868	42	19	2681	10.0789	0.814286	0.285884	27.6966
FBtr0161008	Reg*Tmp	BC	15	BC	25	2.5308	5.77892	0.1482	73	17.07	<.0001	2.53084	3.33506e-27	0		FBgn0133613	FBtr0161575		GOTERM_MF_FAT	GO:0004046~aminoacylase activity	3	1.2766	0.00341354	FBGN0145747, FBGN0145746, FBGN0140868	106	5	5552	31.4264	0.454051	0.114007	4.11301		KEGG_PATHWAY	dmo01130:Biosynthesis of antibiotics	7	2.97872	0.0632128	FBGN0138000, FBGN0138188, FBGN0145747, FBGN0145746, FBGN0147096, FBGN0146301, FBGN0140868	42	188	2681	2.37677	0.961801	0.372758	46.6834
FBtr0168111	Reg*Tmp	BC	15	BC	25	2.5023	5.66588	0.1558	73	16.06	<.0001	2.5023	1.14969e-25	0		FBgn0133648	FBtr0161610		INTERPRO	IPR011650:Peptidase M20, dimerisation	3	1.2766	0.00471762	FBGN0145747, FBGN0145746, FBGN0140868	185	6	10101	27.3	0.788973	0.322227	6.20695		COG_ONTOLOGY	Amino acid transport and metabolism	4	1.70213	0.11692	FBGN0145747, FBGN0145746, FBGN0146510, FBGN0140868	30	48	1149	3.19167	0.824613	0.581207	57.0283
FBtr0166496	Reg*Tmp	BC	15	BC	25	2.3628	5.14368	0.1297	73	18.22	<.0001	2.36285	6.99078e-29	0		FBgn0133649	FBtr0161611		INTERPRO	IPR002933:Peptidase M20	3	1.2766	0.00652578	FBGN0145747, FBGN0145746, FBGN0140868	185	7	10101	23.4	0.883983	0.350013	8.48983		UP_KEYWORDS	Cytoplasm	3	1.2766	0.749723	FBGN0145747, FBGN0145746, FBGN0140868	235	153	13425	1.12015	1	0.976712	100
FBtr0168951	Reg*Tmp	BC	15	BC	25	2.3458	5.08342	0.2197	73	10.68	<.0001	2.34582	1.45753e-16	0		FBgn0133713	FBtr0161675		GOTERM_MF_FAT	GO:0016811~hydrolase activity, acting on carbon-nitrogen (but not peptide) bonds, in linear amides	5	2.12766	0.00778746	FBGN0145747, FBGN0145746, FBGN0141548, FBGN0138922, FBGN0140868	106	42	5552	6.2354	0.74937	0.179369	9.15606		UP_KEYWORDS	Zinc	6	2.55319	0.834158	FBGN0145747, FBGN0145746, FBGN0133228, FBGN0146745, FBGN0136388, FBGN0140868	235	402	13425	0.852652	1	0.989451	100
FBtr0163650	Reg*Tmp	BC	15	BC	25	2.2293	4.68906	0.2326	73	9.58	<.0001	2.22928	1.51078e-14	1.21628e-11		FBgn0133731	FBtr0161693		COG_ONTOLOGY	Amino acid transport and metabolism	4	1.70213	0.122639	FBGN0145747, FBGN0145746, FBGN0146510, FBGN0140868	30	50	1172	3.12533	0.83986	0.599825	58.8834
FBtr0165289	Reg*Tmp	BC	15	BC	25	2.2283	4.68582	0.2678	73	8.32	<.0001	2.22828	3.52655e-12	1.69074e-09		FBgn0133749	FBtr0161711		GOTERM_MF_FAT	GO:0046983~protein dimerization activity	3	1.2766	0.141171	FBGN0145747, FBGN0145746, FBGN0140868	106	35	5552	4.48949	1	0.757737	84.5766		Annotation Cluster 3	Enrichment Score: 1.3942840371401346
FBtr0163617	Reg*Tmp	BC	15	BC	25	2.203	4.60436	0.1169	73	18.84	<.0001	2.20305	9.32249e-30	0		FBgn0133796	FBtr0161758																Category	Term	Count	%	PValue	Genes	List Total	Pop Hits	Pop Total	Fold Enrichment	Bonferroni	Benjamini	FDR
FBtr0167009	Reg*Tmp	BC	15	BC	25	2.0801	4.22837	0.2283	73	9.11	<.0001	2.08009	1.14799e-13	7.6822e-11		FBgn0134179	FBtr0162143		Annotation Cluster 3	Enrichment Score: 1.7462642620563866													UP_KEYWORDS	Iron	8	3.40426	0.00711021	FBGN0143681, FBGN0145072, FBGN0142932, FBGN0134252, FBGN0141444, FBGN0146077, FBGN0135439, FBGN0135759	235	128	13425	3.57048	0.418594	0.165372	7.23382
FBtr0166497	Reg*Tmp	BC	15	BC	25	2.074	4.21052	0.2781	73	7.46	<.0001	2.07399	1.45623e-10	4.67727e-08		FBgn0134180	FBtr0162144		Category	Term	Count	%	PValue	Genes	List Total	Pop Hits	Pop Total	Fold Enrichment	Bonferroni	Benjamini	FDR		UP_KEYWORDS	Heme	6	2.55319	0.0179366	FBGN0145072, FBGN0142932, FBGN0134252, FBGN0141444, FBGN0146077, FBGN0135759	235	87	13425	3.93984	0.7473	0.290992	17.3421
FBtr0166868	Reg*Tmp	BC	15	BC	25	2.0494	4.13934	0.2117	73	9.68	<.0001	2.04935	1.00484e-14	8.50608e-12		FBgn0134204	FBtr0162168		GOTERM_CC_FAT	GO:0005576~extracellular region	10	4.25532	0.00588226	FBGN0137721, FBGN0139080, FBGN0146828, FBGN0133796, FBGN0143681, FBGN0140041, FBGN0136256, FBGN0135712, FBGN0143207, FBGN0135313	35	210	2034	2.76735	0.116525	0.0600664	4.45312		INTERPRO	IPR002401:Cytochrome P450, E-class, group I	5	2.12766	0.0282499	FBGN0142932, FBGN0134252, FBGN0141444, FBGN0146077, FBGN0135759	187	66	10626	4.30481	0.999968	0.577719	32.5466
FBtr0163954	Reg*Tmp	BC	15	BC	25	1.9533	3.87259	0.1482	73	13.18	<.0001	1.95333	5.43652e-21	0		FBgn0134252	FBtr0162217		GOTERM_MF_FAT	GO:0030246~carbohydrate binding	8	3.40426	0.0116174	FBGN0137721, FBGN0141231, FBGN0146828, FBGN0133796, FBGN0136256, FBGN0135712, FBGN0147096, FBGN0135313	106	131	5552	3.19862	0.873601	0.205317	13.3705		INTERPRO	IPR017972:Cytochrome P450, conserved site	5	2.12766	0.029646	FBGN0142932, FBGN0134252, FBGN0141444, FBGN0146077, FBGN0135759	187	67	10626	4.24056	0.999981	0.566428	33.866
FBtr0166996	Reg*Tmp	BC	15	BC	25	1.8903	3.70712	0.1714	73	11.03	<.0001	1.89031	3.29764e-17	0		FBgn0134304	FBtr0162269		GOTERM_BP_FAT	GO:0006022~aminoglycan metabolic process	7	2.97872	0.0129425	FBGN0137721, FBGN0146828, FBGN0133796, FBGN0136256, FBGN0135712, FBGN0141548, FBGN0135313	70	117	4116	3.51795	0.867235	0.489854	14.4822		INTERPRO	IPR001128:Cytochrome P450	5	2.12766	0.0422737	FBGN0142932, FBGN0134252, FBGN0141444, FBGN0146077, FBGN0135759	187	75	10626	3.78824	1	0.671681	44.7588
FBtr0167057	Reg*Tmp	BC	15	BC	25	1.8699	3.65507	0.2284	73	8.19	<.0001	1.86988	6.29994e-12	2.8487e-09		FBgn0134378	FBtr0162343		SMART	SM00494:ChtBD2	6	2.55319	0.016119	FBGN0137721, FBGN0146828, FBGN0133796, FBGN0136256, FBGN0135712, FBGN0135313	82	87	4727	3.97561	0.689639	0.4429	15.5614		UP_KEYWORDS	Monooxygenase	5	2.12766	0.0435964	FBGN0142932, FBGN0134252, FBGN0141444, FBGN0146077, FBGN0135759	235	76	13425	3.7584	0.966214	0.313681	37.4414
FBtr0166498	Reg*Tmp	BC	15	BC	25	1.8599	3.62983	0.157	73	11.85	<.0001	1.85986	1.12502e-18	0		FBgn0134409	FBtr0162374		GOTERM_BP_FAT	GO:0005976~polysaccharide metabolic process	7	2.97872	0.0162613	FBGN0137721, FBGN0146828, FBGN0133796, FBGN0136256, FBGN0135712, FBGN0141548, FBGN0135313	70	123	4116	3.34634	0.92123	0.470227	17.8722		COG_ONTOLOGY	Secondary metabolites biosynthesis, transport, and catabolism	5	2.12766	0.137239	FBGN0142932, FBGN0134252, FBGN0141444, FBGN0146077, FBGN0135759	30	80	1149	2.39375	0.87339	0.497863	63.3132
FBtr0174986	Reg*Tmp	BC	15	BC	25	1.6808	3.20606	0.3265	73	5.15	<.0001	1.68082	2.14185e-06	0.000172229		FBgn0134473	FBtr0162439		INTERPRO	IPR002557:Chitin binding protein, peritrophin-A	6	2.55319	0.0211226	FBGN0137721, FBGN0146828, FBGN0133796, FBGN0136256, FBGN0135712, FBGN0135313	185	87	10101	3.76552	0.99911	0.584375	25.121		UP_KEYWORDS	Metal-binding	14	5.95745	0.259493	FBGN0145747, FBGN0145746, FBGN0143681, FBGN0145072, FBGN0142932, FBGN0134252, FBGN0133228, FBGN0141444, FBGN0146745, FBGN0136388, FBGN0140868, FBGN0146077, FBGN0135439, FBGN0135759	235	606	13425	1.31978	1	0.699311	95.763
FBtr0161362	Reg*Tmp	BC	15	BC	25	1.6414	3.11968	0.1455	73	11.28	<.0001	1.64138	1.16726e-17	0		FBgn0134529	FBtr0162495		GOTERM_BP_FAT	GO:0006030~chitin metabolic process	6	2.55319	0.0262077	FBGN0137721, FBGN0146828, FBGN0133796, FBGN0136256, FBGN0135712, FBGN0135313	70	101	4116	3.49307	0.983697	0.561009	27.3078
FBtr0166965	Reg*Tmp	BC	15	BC	25	1.6351	3.10609	0.1343	73	12.18	<.0001	1.63513	2.9501e-19	0		FBgn0134802	FBtr0162770		GOTERM_MF_FAT	GO:0008061~chitin binding	6	2.55319	0.0283565	FBGN0137721, FBGN0146828, FBGN0133796, FBGN0136256, FBGN0135712, FBGN0135313	106	91	5552	3.45345	0.993852	0.370529	29.7657		Annotation Cluster 4	Enrichment Score: 1.1651956334702314
FBtr0163095	Reg*Tmp	BC	15	BC	25	1.6342	3.10415	0.1816	73	9	<.0001	1.63424	1.86344e-13	1.18928e-10		FBgn0134829	FBtr0162797		GOTERM_MF_FAT	GO:0030247~polysaccharide binding	6	2.55319	0.030774	FBGN0137721, FBGN0146828, FBGN0133796, FBGN0136256, FBGN0135712, FBGN0135313	106	93	5552	3.37918	0.996044	0.369377	31.8822		Category	Term	Count	%	PValue	Genes	List Total	Pop Hits	Pop Total	Fold Enrichment	Bonferroni	Benjamini	FDR
FBtr0170596	Reg*Tmp	BC	15	BC	25	1.6106	3.05379	0.1983	73	8.12	<.0001	1.61061	8.34106e-12	3.66121e-09		FBgn0134903	FBtr0162871		GOTERM_MF_FAT	GO:0001871~pattern binding	6	2.55319	0.030774	FBGN0137721, FBGN0146828, FBGN0133796, FBGN0136256, FBGN0135712, FBGN0135313	106	93	5552	3.37918	0.996044	0.369377	31.8822		SMART	SM00093:SM00093	3	1.2766	0.060351	FBGN0144847, FBGN0139641, FBGN0146862	78	25	4788	7.36615	0.991714	0.797643	48.1473
FBtr0162044	Reg*Tmp	BC	15	BC	25	1.6023	3.03627	0.1793	73	8.94	<.0001	1.60229	2.44009e-13	1.51464e-10		FBgn0134919	FBtr0162887																INTERPRO	IPR000215:Serpin family	3	1.2766	0.0702945	FBGN0144847, FBGN0139641, FBGN0146862	187	25	10626	6.81882	1	0.806895	63.2654
FBtr0169175	Reg*Tmp	BC	15	BC	25	1.5911	3.01279	0.1628	73	9.78	<.0001	1.59114	6.62754e-15	5.75437e-12		FBgn0135042	FBtr0163010		Annotation Cluster 4	Enrichment Score: 1.1019597999229207													INTERPRO	IPR023796:Serpin domain	3	1.2766	0.0753021	FBGN0144847, FBGN0139641, FBGN0146862	187	26	10626	6.55656	1	0.810331	65.8926
FBtr0163080	Reg*Tmp	BC	15	BC	25	1.4634	2.75757	0.1463	73	10	<.0001	1.46343	2.50146e-15	2.47088e-12		FBgn0135044	FBtr0163012		Category	Term	Count	%	PValue	Genes	List Total	Pop Hits	Pop Total	Fold Enrichment	Bonferroni	Benjamini	FDR
FBtr0167910	Reg*Tmp	BC	15	BC	25	1.461	2.75299	0.08953	73	16.32	<.0001	1.46099	4.61314e-26	0		FBgn0135093	FBtr0163061		GOTERM_MF_FAT	GO:0015370~solute:sodium symporter activity	3	1.2766	0.0589182	FBGN0141744, FBGN0135044, FBGN0141686	106	21	5552	7.48248	0.999979	0.489198	52.5684		Annotation Cluster 5	Enrichment Score: 1.0866294187174006
FBtr0168944	Reg*Tmp	BC	15	BC	25	1.3327	2.51874	0.1473	73	9.04	<.0001	1.33266	1.539e-13	1.00131e-10		FBgn0135112	FBtr0163080		GOTERM_MF_FAT	GO:0015293~symporter activity	3	1.2766	0.0916084	FBGN0141744, FBGN0135044, FBGN0141686	106	27	5552	5.81971	1	0.632253	69.2764		Category	Term	Count	%	PValue	Genes	List Total	Pop Hits	Pop Total	Fold Enrichment	Bonferroni	Benjamini	FDR
FBtr0169789	Reg*Tmp	BC	15	BC	25	1.3102	2.47976	0.1352	73	9.69	<.0001	1.31018	9.54258e-15	7.8268e-12		FBgn0135313	FBtr0163281		GOTERM_MF_FAT	GO:0015294~solute:cation symporter activity	3	1.2766	0.0916084	FBGN0141744, FBGN0135044, FBGN0141686	106	27	5552	5.81971	1	0.632253	69.2764		UP_KEYWORDS	Secreted	5	2.12766	0.0322321	FBGN0143892, FBGN0140041, FBGN0135980, FBGN0136899, FBGN0133165	235	69	13425	4.13969	0.917089	0.299326	29.1613
FBtr0161675	Reg*Tmp	BC	15	BC	25	1.2321	2.34909	0.24	73	5.13	<.0001	1.23211	2.27256e-06	0.000180766		FBgn0135439	FBtr0163407																INTERPRO	IPR000734:Lipase	3	1.2766	0.13059	FBGN0143892, FBGN0135980, FBGN0136899	187	36	10626	4.73529	1	0.929973	85.3795
FBtr0166348	Reg*Tmp	BC	15	BC	25	1.1525	2.22299	0.1357	73	8.49	<.0001	1.15249	1.66901e-12	8.65146e-10		FBgn0135595	FBtr0163563		Annotation Cluster 5	Enrichment Score: 1.0458273904328141													INTERPRO	IPR013818:Lipase, N-terminal	3	1.2766	0.13059	FBGN0143892, FBGN0135980, FBGN0136899	187	36	10626	4.73529	1	0.929973	85.3795
FBtr0161431	Reg*Tmp	BC	15	BC	25	1.1245	2.18026	0.1134	73	9.92	<.0001	1.12452	3.64236e-15	3.22921e-12		FBgn0135682	FBtr0163650		Category	Term	Count	%	PValue	Genes	List Total	Pop Hits	Pop Total	Fold Enrichment	Bonferroni	Benjamini	FDR
FBtr0171372	Reg*Tmp	BC	15	BC	25	1.1018	2.14622	0.1829	73	6.02	<.0001	1.10183	6.34545e-08	9.13976e-06		FBgn0135683	FBtr0163651		GOTERM_MF_FAT	GO:0005506~iron ion binding	11	4.68085	0.00646296	FBGN0133401, FBGN0146470, FBGN0143681, FBGN0142932, FBGN0145072, FBGN0134252, FBGN0141444, FBGN0134378, FBGN0146077, FBGN0135439, FBGN0135759	106	212	5552	2.71769	0.682621	0.174096	7.65528		Annotation Cluster 6	Enrichment Score: 0.9781623620828119
FBtr0169625	Reg*Tmp	BC	15	BC	25	1.0529	2.0747	0.1911	73	5.51	<.0001	1.05293	5.12025e-07	5.29106e-05		FBgn0135712	FBtr0163680		GOTERM_BP_FAT	GO:0055114~oxidation reduction	12	5.10638	0.0124257	FBGN0133401, FBGN0146788, FBGN0142932, FBGN0135826, FBGN0146314, FBGN0134252, FBGN0141444, FBGN0146301, FBGN0134378, FBGN0146077, FBGN0135439, FBGN0135759	70	308	4116	2.29091	0.856015	0.620546	13.9429		Category	Term	Count	%	PValue	Genes	List Total	Pop Hits	Pop Total	Fold Enrichment	Bonferroni	Benjamini	FDR
FBtr0161611	Reg*Tmp	BC	15	BC	25	1.0339	2.04755	0.1144	73	9.04	<.0001	1.03391	1.595e-13	1.03278e-10		FBgn0135759	FBtr0163727		SP_PIR_KEYWORDS	heme	6	2.55319	0.0176823	FBGN0142932, FBGN0145072, FBGN0134252, FBGN0141444, FBGN0146077, FBGN0135759	60	90	3459	3.84333	0.62515	0.62515	16.0943		UP_KEYWORDS	Transmembrane helix	58	24.6809	0.094911	FBGN0141231, FBGN0141686, FBGN0139128, FBGN0133524, FBGN0136074, FBGN0147365, FBGN0140818, FBGN0137647, FBGN0139226, FBGN0134802, FBGN0134180, FBGN0138497, FBGN0146557, FBGN0134204, FBGN0145880, FBGN0133731, FBGN0139455, FBGN0147539, FBGN0142441, FBGN0139929, FBGN0138372, FBGN0143072, FBGN0140218, FBGN0147488, FBGN0146713, FBGN0133749, FBGN0135112, FBGN0140190, FBGN0141867, FBGN0139466, FBGN01471…	235	2776	13425	1.19359	0.999489	0.497916	64.9844
FBtr0161432	Reg*Tmp	BC	15	BC	25	1.0207	2.0289	0.09175	73	11.13	<.0001	1.02072	2.22686e-17	0		FBgn0135774	FBtr0163742		SP_PIR_KEYWORDS	Monooxygenase	5	2.12766	0.0289887	FBGN0142932, FBGN0134252, FBGN0141444, FBGN0146077, FBGN0135759	60	69	3459	4.17754	0.801694	0.554685	25.1244		UP_KEYWORDS	Transmembrane	58	24.6809	0.0978819	FBGN0141231, FBGN0141686, FBGN0139128, FBGN0133524, FBGN0136074, FBGN0147365, FBGN0140818, FBGN0137647, FBGN0139226, FBGN0134802, FBGN0134180, FBGN0138497, FBGN0146557, FBGN0134204, FBGN0145880, FBGN0133731, FBGN0139455, FBGN0147539, FBGN0142441, FBGN0139929, FBGN0138372, FBGN0143072, FBGN0140218, FBGN0147488, FBGN0146713, FBGN0133749, FBGN0135112, FBGN0140190, FBGN0141867, FBGN0139466, FBGN01471…	235	2782	13425	1.19102	0.999602	0.4524	66.1751
FBtr0169217	Reg*Tmp	BC	15	BC	25	1.0183	2.02553	0.1119	73	9.1	<.0001	1.01825	1.23182e-13	8.16712e-11		FBgn0135826	FBtr0163794		GOTERM_MF_FAT	GO:0020037~heme binding	7	2.97872	0.0325296	FBGN0146470, FBGN0142932, FBGN0145072, FBGN0134252, FBGN0141444, FBGN0146077, FBGN0135759	106	127	5552	2.88694	0.99713	0.362542	33.3824		UP_KEYWORDS	Membrane	58	24.6809	0.125168	FBGN0141231, FBGN0141686, FBGN0139128, FBGN0133524, FBGN0136074, FBGN0147365, FBGN0140818, FBGN0137647, FBGN0139226, FBGN0134802, FBGN0134180, FBGN0138497, FBGN0146557, FBGN0134204, FBGN0145880, FBGN0133731, FBGN0139455, FBGN0147539, FBGN0142441, FBGN0139929, FBGN0138372, FBGN0143072, FBGN0140218, FBGN0147488, FBGN0146713, FBGN0133749, FBGN0135112, FBGN0140190, FBGN0141867, FBGN0139466, FBGN01471…	235	2832	13425	1.16999	0.999961	0.516125	75.5166
FBtr0164309	Reg*Tmp	BC	15	BC	25	0.9789	1.97096	0.1042	73	9.4	<.0001	0.978852	3.36034e-14	2.53403e-11		FBgn0135856	FBtr0163824		GOTERM_MF_FAT	GO:0046906~tetrapyrrole binding	7	2.97872	0.0325296	FBGN0146470, FBGN0142932, FBGN0145072, FBGN0134252, FBGN0141444, FBGN0146077, FBGN0135759	106	127	5552	2.88694	0.99713	0.362542	33.3824
FBtr0164042	Reg*Tmp	BC	15	BC	25	0.9617	1.9476	0.117	73	8.22	<.0001	0.961692	5.3734e-12	2.47268e-09		FBgn0135881	FBtr0163849		INTERPRO	IPR002401:Cytochrome P450, E-class, group I	5	2.12766	0.0385521	FBGN0142932, FBGN0134252, FBGN0141444, FBGN0146077, FBGN0135759	185	70	10101	3.9	0.999998	0.72568	41.3013		Annotation Cluster 7	Enrichment Score: 0.627969392779407
FBtr0174075	Reg*Tmp	BC	15	BC	25	0.9332	1.90951	0.1368	73	6.82	<.0001	0.933197	2.21798e-09	5.08682e-07		FBgn0135926	FBtr0163894		INTERPRO	IPR017972:Cytochrome P450, conserved site	5	2.12766	0.0439099	FBGN0142932, FBGN0134252, FBGN0141444, FBGN0146077, FBGN0135759	185	73	10101	3.73973	1	0.738942	45.5822		Category	Term	Count	%	PValue	Genes	List Total	Pop Hits	Pop Total	Fold Enrichment	Bonferroni	Benjamini	FDR
FBtr0166513	Reg*Tmp	BC	15	BC	25	0.9319	1.90779	0.1369	73	6.81	<.0001	0.931909	2.38076e-09	5.40747e-07		FBgn0135980	FBtr0163948		INTERPRO	IPR017973:Cytochrome P450, C-terminal region	5	2.12766	0.0457843	FBGN0142932, FBGN0134252, FBGN0141444, FBGN0146077, FBGN0135759	185	74	10101	3.68919	1	0.72332	47.0102		INTERPRO	IPR003439:ABC transporter-like	5	2.12766	0.0119734	FBGN0133731, FBGN0136468, FBGN0145880, FBGN0147152, FBGN0133057	187	51	10626	5.57093	0.987074	0.462708	15.2534
FBtr0161265	Reg*Tmp	BC	15	BC	25	0.9278	1.90237	0.2125	73	4.37	<.0001	0.927754	4.10551e-05	0.0018368		FBgn0135986	FBtr0163954		GOTERM_MF_FAT	GO:0009055~electron carrier activity	8	3.40426	0.0533425	FBGN0137839, FBGN0142932, FBGN0146314, FBGN0134252, FBGN0141444, FBGN0145905, FBGN0146077, FBGN0135759	106	180	5552	2.32788	0.999939	0.476308	48.9989		COG_ONTOLOGY	Defense mechanisms	3	1.2766	0.112258	FBGN0136468, FBGN0147152, FBGN0133057	30	23	1149	4.99565	0.811194	0.811194	55.4633
FBtr0161610	Reg*Tmp	BC	15	BC	25	0.9027	1.86956	0.122	73	7.4	<.0001	0.90271	1.867e-10	5.82077e-08		FBgn0136005	FBtr0163973		INTERPRO	IPR001128:Cytochrome P450	5	2.12766	0.0601347	FBGN0142932, FBGN0134252, FBGN0141444, FBGN0146077, FBGN0135759	185	81	10101	3.37037	1	0.791861	56.8467		INTERPRO	IPR017871:ABC transporter, conserved site	3	1.2766	0.173327	FBGN0133731, FBGN0136468, FBGN0133057	187	43	10626	3.96443	1	0.962075	92.6854
FBtr0166943	Reg*Tmp	BC	15	BC	25	0.8882	1.85087	0.1446	73	6.14	<.0001	0.888212	3.88261e-08	6.02458e-06		FBgn0136074	FBtr0164042		SP_PIR_KEYWORDS	iron	6	2.55319	0.0689527	FBGN0142932, FBGN0145072, FBGN0134252, FBGN0141444, FBGN0146077, FBGN0135759	60	130	3459	2.66077	0.980346	0.625578	50.4765		SMART	SM00382:SM00382	4	1.70213	0.317183	FBGN0133731, FBGN0136468, FBGN0147152, FBGN0133057	78	123	4788	1.99625	1	0.997193	98.2143
FBtr0165621	Reg*Tmp	BC	15	BC	25	0.8714	1.82944	0.1069	73	8.15	<.0001	0.871369	7.37372e-12	3.27932e-09		FBgn0136177	FBtr0164146		COG_ONTOLOGY	Secondary metabolites biosynthesis, transport, and catabolism	5	2.12766	0.139097	FBGN0142932, FBGN0134252, FBGN0141444, FBGN0146077, FBGN0135759	30	82	1172	2.38211	0.877155	0.50289	63.8465		INTERPRO	IPR003593:AAA+ ATPase domain	4	1.70213	0.370014	FBGN0133731, FBGN0136468, FBGN0147152, FBGN0133057	187	124	10626	1.83302	1	0.998734	99.8251
FBtr0168490	Reg*Tmp	BC	15	BC	25	0.8628	1.81856	0.1318	73	6.55	<.0001	0.862764	7.18212e-09	1.40939e-06		FBgn0136256	FBtr0164226		SP_PIR_KEYWORDS	oxidoreductase	5	2.12766	0.431911	FBGN0142932, FBGN0134252, FBGN0141444, FBGN0146077, FBGN0135759	60	196	3459	1.47066	1	0.979507	99.6159		INTERPRO	IPR027417:P-loop containing nucleoside triphosphate hydrolase	9	3.82979	0.691984	FBGN0146869, FBGN0133731, FBGN0136468, FBGN0145880, FBGN0146147, FBGN0147152, FBGN0133057, FBGN0136177, FBGN0144025	187	518	10626	0.987281	1	0.999998	100
FBtr0162168	Reg*Tmp	BC	15	BC	25	0.8623	1.81793	0.1045	73	8.25	<.0001	0.862276	4.8017e-12	2.23497e-09		FBgn0136280	FBtr0164250		SP_PIR_KEYWORDS	metal-binding	9	3.82979	0.642352	FBGN0142932, FBGN0145072, FBGN0134252, FBGN0141444, FBGN0146745, FBGN0136388, FBGN0136544, FBGN0146077, FBGN0135759	60	503	3459	1.03151	1	0.991019	99.9959		UP_KEYWORDS	ATP-binding	9	3.82979	0.698452	FBGN0134180, FBGN0146869, FBGN0133731, FBGN0136468, FBGN0147152, FBGN0139455, FBGN0133057, FBGN0136177, FBGN0133471	235	524	13425	0.9812	1	0.973864	99.9997
FBtr0170429	Reg*Tmp	BC	15	BC	25	0.8591	1.81391	0.09856	73	8.72	<.0001	0.859139	6.33881e-13	3.61117e-10		FBgn0136281	FBtr0164251		GOTERM_MF_FAT	GO:0043167~ion binding	26	11.0638	0.811344	FBGN0133401, FBGN0141231, FBGN0143681, FBGN0143991, FBGN0133165, FBGN0146077, FBGN0135759, FBGN0145072, FBGN0142932, FBGN0133304, FBGN0146745, FBGN0138004, FBGN0144963, FBGN0135439, FBGN0141234, FBGN0143399, FBGN0134252, FBGN0136544, FBGN0136388, FBGN0145832, FBGN0144478, FBGN0146470, FBGN0142067, FBGN0144475, FBGN0141444, FBGN0134378	106	1507	5552	0.903657	1	0.999783	100		UP_KEYWORDS	Nucleotide-binding	11	4.68085	0.716445	FBGN0134180, FBGN0146869, FBGN0133731, FBGN0136468, FBGN0138192, FBGN0147152, FBGN0139455, FBGN0133057, FBGN0136177, FBGN0147365, FBGN0133471	235	658	13425	0.955022	1	0.971208	99.9998
FBtr0169853	Reg*Tmp	BC	15	BC	25	0.8585	1.81315	0.1321	73	6.5	<.0001	0.858534	8.78506e-09	1.67555e-06		FBgn0136339	FBtr0164309		GOTERM_MF_FAT	GO:0043169~cation binding	26	11.0638	0.811344	FBGN0133401, FBGN0141231, FBGN0143681, FBGN0143991, FBGN0133165, FBGN0146077, FBGN0135759, FBGN0145072, FBGN0142932, FBGN0133304, FBGN0146745, FBGN0138004, FBGN0144963, FBGN0135439, FBGN0141234, FBGN0143399, FBGN0134252, FBGN0136544, FBGN0136388, FBGN0145832, FBGN0144478, FBGN0146470, FBGN0142067, FBGN0144475, FBGN0141444, FBGN0134378	106	1507	5552	0.903657	1	0.999783	100
FBtr0167814	Reg*Tmp	BC	15	BC	25	0.8575	1.8119	0.1201	73	7.14	<.0001	0.85748	5.80387e-10	1.57986e-07		FBgn0136388	FBtr0164358		GOTERM_MF_FAT	GO:0046914~transition metal ion binding	20	8.51064	0.81542	FBGN0133401, FBGN0141231, FBGN0143681, FBGN0143399, FBGN0134252, FBGN0136544, FBGN0136388, FBGN0145832, FBGN0144478, FBGN0146077, FBGN0135759, FBGN0146470, FBGN0144475, FBGN0145072, FBGN0142932, FBGN0141444, FBGN0146745, FBGN0134378, FBGN0138004, FBGN0135439	106	1176	5552	0.890771	1	0.999753	100		Annotation Cluster 8	Enrichment Score: 0.43399237760905646
FBtr0166903	Reg*Tmp	BC	15	BC	25	0.8417	1.79216	0.1159	73	7.26	<.0001	0.841747	3.37351e-10	9.79518e-08		FBgn0136468	FBtr0164438		GOTERM_MF_FAT	GO:0046872~metal ion binding	24	10.2128	0.870661	FBGN0133401, FBGN0141231, FBGN0143681, FBGN0143399, FBGN0134252, FBGN0136388, FBGN0136544, FBGN0145832, FBGN0133165, FBGN0144478, FBGN0146077, FBGN0135759, FBGN0146470, FBGN0142067, FBGN0144475, FBGN0145072, FBGN0142932, FBGN0133304, FBGN0141444, FBGN0146745, FBGN0134378, FBGN0138004, FBGN0144963, FBGN0135439	106	1455	5552	0.863956	1	0.999883	100		Category	Term	Count	%	PValue	Genes	List Total	Pop Hits	Pop Total	Fold Enrichment	Bonferroni	Benjamini	FDR
FBtr0173372	Reg*Tmp	BC	15	BC	25	0.8414	1.79179	0.07518	73	11.19	<.0001	0.841354	1.68948e-17	0		FBgn0136544	FBtr0164514																SMART	SM00490:SM00490	3	1.2766	0.334821	FBGN0146869, FBGN0136177, FBGN0144025	78	74	4788	2.48857	1	0.994658	98.6451
FBtr0168022	Reg*Tmp	BC	15	BC	25	0.8344	1.78312	0.1128	73	7.4	<.0001	0.834356	1.89993e-10	5.9116e-08		FBgn0136688	FBtr0164659		Annotation Cluster 6	Enrichment Score: 1.0265073176006412													SMART	SM00487:SM00487	3	1.2766	0.352509	FBGN0146869, FBGN0136177, FBGN0144025	78	77	4788	2.39161	1	0.991614	98.9805
FBtr0173069	Reg*Tmp	BC	15	BC	25	0.7901	1.72919	0.1499	73	5.27	<.0001	0.790054	1.32562e-06	0.000116432		FBgn0136899	FBtr0164871		Category	Term	Count	%	PValue	Genes	List Total	Pop Hits	Pop Total	Fold Enrichment	Bonferroni	Benjamini	FDR		INTERPRO	IPR001650:Helicase, C-terminal	3	1.2766	0.385302	FBGN0146869, FBGN0136177, FBGN0144025	187	76	10626	2.24303	1	0.998837	99.8752
FBtr0165814	Reg*Tmp	BC	15	BC	25	0.7835	1.7213	0.1268	73	6.18	<.0001	0.783537	3.32847e-08	5.27461e-06		FBgn0137315	FBtr0165289		INTERPRO	IPR011497:Protease inhibitor, Kazal-type	3	1.2766	0.0701138	FBGN0147108, FBGN0139020, FBGN0140527	185	24	10101	6.825	1	0.818824	62.6582		INTERPRO	IPR014001:Helicase, superfamily 1/2, ATP-binding domain	3	1.2766	0.403874	FBGN0146869, FBGN0136177, FBGN0144025	187	79	10626	2.15786	1	0.999009	99.9181
FBtr0163973	Reg*Tmp	BC	15	BC	25	0.7684	1.70338	0.1237	73	6.21	<.0001	0.76845	2.86943e-08	4.64794e-06		FBgn0137379	FBtr0165353		SMART	SM00280:KAZAL	3	1.2766	0.103439	FBGN0147108, FBGN0139020, FBGN0140527	82	32	4727	5.40434	0.999615	0.859899	67.9065
FBtr0171062	Reg*Tmp	BC	15	BC	25	0.7666	1.70126	0.1114	73	6.88	<.0001	0.76657	1.74235e-09	4.11738e-07		FBgn0137647	FBtr0165621		INTERPRO	IPR002350:Proteinase inhibitor I1, Kazal	3	1.2766	0.114813	FBGN0147108, FBGN0139020, FBGN0140527	185	32	10101	5.11875	1	0.918547	80.8454		Annotation Cluster 9	Enrichment Score: 0.39435710445818795
FBtr0167489	Reg*Tmp	BC	15	BC	25	0.7524	1.68459	0.08114	73	9.27	<.0001	0.752393	5.75207e-14	4.11482e-11		FBgn0137663	FBtr0165637																Category	Term	Count	%	PValue	Genes	List Total	Pop Hits	Pop Total	Fold Enrichment	Bonferroni	Benjamini	FDR
FBtr0166698	Reg*Tmp	BC	15	BC	25	0.7501	1.68191	0.1455	73	5.16	<.0001	0.75008	2.0775e-06	0.000167933		FBgn0137721	FBtr0165695		Annotation Cluster 7	Enrichment Score: 0.7565696622895042													SMART	SM00248:SM00248	3	1.2766	0.375845	FBGN0147488, FBGN0132959, FBGN0133476	78	81	4788	2.2735	1	0.989292	99.3078
FBtr0168107	Reg*Tmp	BC	15	BC	25	0.738	1.66786	0.1046	73	7.06	<.0001	0.738042	8.21451e-10	2.13598e-07		FBgn0137839	FBtr0165814		Category	Term	Count	%	PValue	Genes	List Total	Pop Hits	Pop Total	Fold Enrichment	Bonferroni	Benjamini	FDR		UP_KEYWORDS	ANK repeat	3	1.2766	0.389408	FBGN0147488, FBGN0132959, FBGN0133476	235	77	13425	2.22575	1	0.832266	99.4435
FBtr0162495	Reg*Tmp	BC	15	BC	25	0.7355	1.66497	0.1002	73	7.34	<.0001	0.735546	2.39816e-10	7.25906e-08		FBgn0137927	FBtr0165902		GOTERM_MF_FAT	GO:0008237~metallopeptidase activity	9	3.82979	0.00971109	FBGN0145747, FBGN0145746, FBGN0143399, FBGN0146557, FBGN0133228, FBGN0146745, FBGN0147039, FBGN0140868, FBGN0138004	106	158	5552	2.98352	0.82223	0.19419	11.2958		INTERPRO	IPR002110:Ankyrin repeat	3	1.2766	0.422178	FBGN0147488, FBGN0132959, FBGN0133476	187	82	10626	2.07891	1	0.999151	99.9467
FBtr0175368	Reg*Tmp	BC	15	BC	25	0.7352	1.66463	0.1055	73	6.97	<.0001	0.735181	1.17969e-09	2.92836e-07		FBgn0138000	FBtr0165976		GOTERM_MF_FAT	GO:0070011~peptidase activity, acting on L-amino acid peptides	12	5.10638	0.271255	FBGN0137315, FBGN0145747, FBGN0145746, FBGN0143399, FBGN0146557, FBGN0133228, FBGN0146745, FBGN0147039, FBGN0141326, FBGN0140868, FBGN0138004, FBGN0144663	106	469	5552	1.34015	1	0.921592	97.9487		INTERPRO	IPR020683:Ankyrin repeat-containing domain	3	1.2766	0.428215	FBGN0147488, FBGN0132959, FBGN0133476	187	83	10626	2.05386	1	0.999049	99.9538
FBtr0162439	Reg*Tmp	BC	15	BC	25	0.7091	1.63478	0.09563	73	7.42	<.0001	0.709109	1.75548e-10	5.51458e-08		FBgn0138004	FBtr0165980		GOTERM_BP_FAT	GO:0006508~proteolysis	12	5.10638	0.316521	FBGN0137315, FBGN0145747, FBGN0145746, FBGN0143399, FBGN0146557, FBGN0133228, FBGN0146745, FBGN0147039, FBGN0141326, FBGN0140868, FBGN0138004, FBGN0144663	70	552	4116	1.27826	1	0.99531	98.9645
FBtr0174830	Reg*Tmp	BC	15	BC	25	0.7069	1.63229	0.09317	73	7.59	<.0001	0.706852	8.38974e-11	2.8663e-08		FBgn0138188	FBtr0166164		GOTERM_MF_FAT	GO:0008233~peptidase activity	12	5.10638	0.323202	FBGN0137315, FBGN0145747, FBGN0145746, FBGN0143399, FBGN0146557, FBGN0133228, FBGN0146745, FBGN0147039, FBGN0141326, FBGN0140868, FBGN0138004, FBGN0144663	106	491	5552	1.2801	1	0.950424	99.1729		Annotation Cluster 10	Enrichment Score: 0.27977548550513476
FBtr0172960	Reg*Tmp	BC	15	BC	25	0.7064	1.63173	0.1505	73	4.69	<.0001	0.706435	1.22706e-05	0.000707321		FBgn0138192	FBtr0166168		GOTERM_MF_FAT	GO:0004175~endopeptidase activity	7	2.97872	0.611829	FBGN0137315, FBGN0143399, FBGN0146557, FBGN0146745, FBGN0147039, FBGN0141326, FBGN0144663	106	334	5552	1.09773	1	0.998407	99.9991		Category	Term	Count	%	PValue	Genes	List Total	Pop Hits	Pop Total	Fold Enrichment	Bonferroni	Benjamini	FDR
FBtr0164659	Reg*Tmp	BC	15	BC	25	0.7034	1.62834	0.1357	73	5.18	<.0001	0.703405	1.8606e-06	0.000153434		FBgn0138372	FBtr0166348																INTERPRO	IPR020479:Homeodomain, metazoa	3	1.2766	0.142543	FBGN0146512, FBGN0147435, FBGN0147430	187	38	10626	4.48607	1	0.937701	87.912
FBtr0168171	Reg*Tmp	BC	15	BC	25	0.7025	1.62732	0.0923	73	7.61	<.0001	0.702538	7.55264e-11	2.61094e-08		FBgn0138491	FBtr0166467		Annotation Cluster 8	Enrichment Score: 0.6805765280217093													INTERPRO	IPR017970:Homeobox, conserved site	3	1.2766	0.475272	FBGN0146512, FBGN0147435, FBGN0147430	187	91	10626	1.8733	1	0.999574	99.9858
FBtr0168479	Reg*Tmp	BC	15	BC	25	0.7021	1.62687	0.1288	73	5.45	<.0001	0.702119	6.4643e-07	6.42176e-05		FBgn0138497	FBtr0166473		Category	Term	Count	%	PValue	Genes	List Total	Pop Hits	Pop Total	Fold Enrichment	Bonferroni	Benjamini	FDR		SMART	SM00389:SM00389	3	1.2766	0.491813	FBGN0146512, FBGN0147435, FBGN0147430	78	102	4788	1.80543	1	0.996946	99.9209
FBtr0175433	Reg*Tmp	BC	15	BC	25	0.6895	1.61272	0.158	73	4.36	<.0001	0.68953	4.14541e-05	0.00185061		FBgn0138520	FBtr0166496		SP_PIR_KEYWORDS	transmembrane	17	7.23404	0.120413	FBGN0141231, FBGN0141686, FBGN0146223, FBGN0138192, FBGN0137663, FBGN0139128, FBGN0135856, FBGN0135093, FBGN0147365, FBGN0139226, FBGN0147488, FBGN0141744, FBGN0133333, FBGN0147491, FBGN0134204, FBGN0139466, FBGN0144865	60	697	3459	1.4061	0.999138	0.756182	71.6903		UP_KEYWORDS	Homeobox	3	1.2766	0.533483	FBGN0146512, FBGN0147435, FBGN0147430	235	102	13425	1.68023	1	0.919495	99.9672
FBtr0174205	Reg*Tmp	BC	15	BC	25	0.6861	1.60893	0.1558	73	4.4	<.0001	0.686092	3.5666e-05	0.00164576		FBgn0138521	FBtr0166497		GOTERM_CC_FAT	GO:0016021~integral to membrane	19	8.08511	0.261348	FBGN0141231, FBGN0141686, FBGN0136468, FBGN0146223, FBGN0137663, FBGN0139128, FBGN0135856, FBGN0135093, FBGN0140818, FBGN0139226, FBGN0147488, FBGN0141744, FBGN0146713, FBGN0133333, FBGN0147491, FBGN0134204, FBGN0144796, FBGN0136688, FBGN0133057	35	937	2034	1.17841	0.998273	0.880028	90.3578		INTERPRO	IPR001356:Homeodomain	3	1.2766	0.536012	FBGN0146512, FBGN0147435, FBGN0147430	187	102	10626	1.67128	1	0.999869	99.9974
FBtr0162797	Reg*Tmp	BC	15	BC	25	0.6853	1.60804	0.1084	73	6.32	<.0001	0.685277	1.82883e-08	3.15632e-06		FBgn0138522	FBtr0166498		GOTERM_CC_FAT	GO:0031224~intrinsic to membrane	19	8.08511	0.288654	FBGN0141231, FBGN0141686, FBGN0136468, FBGN0146223, FBGN0137663, FBGN0139128, FBGN0135856, FBGN0135093, FBGN0140818, FBGN0139226, FBGN0147488, FBGN0141744, FBGN0146713, FBGN0133333, FBGN0147491, FBGN0134204, FBGN0144796, FBGN0136688, FBGN0133057	35	951	2034	1.16106	0.999217	0.832728	92.7912		INTERPRO	IPR009057:Homeodomain-like	3	1.2766	0.752291	FBGN0146512, FBGN0147435, FBGN0147430	187	153	10626	1.11419	1	1	100
FBtr0170007	Reg*Tmp	BC	15	BC	25	0.6706	1.59173	0.1278	73	5.25	<.0001	0.670649	1.4458e-06	0.000125021		FBgn0138523	FBtr0166499																UP_KEYWORDS	DNA-binding	4	1.70213	0.844504	FBGN0144757, FBGN0146512, FBGN0147435, FBGN0147430	235	265	13425	0.862304	1	0.989567	100
FBtr0174474	Reg*Tmp	BC	15	BC	25	0.6704	1.59151	0.0788	73	8.51	<.0001	0.670426	1.56222e-12	8.16591e-10		FBgn0138524	FBtr0166500		Annotation Cluster 9	Enrichment Score: 0.5512439290209283													UP_KEYWORDS	Nucleus	5	2.12766	0.954605	FBGN0132959, FBGN0144757, FBGN0146512, FBGN0147435, FBGN0147430	235	446	13425	0.640445	1	0.999005	100
FBtr0168910	Reg*Tmp	BC	15	BC	25	0.6675	1.58832	0.1092	73	6.11	<.0001	0.667503	4.41435e-08	6.715e-06		FBgn0138892	FBtr0166868		Category	Term	Count	%	PValue	Genes	List Total	Pop Hits	Pop Total	Fold Enrichment	Bonferroni	Benjamini	FDR
FBtr0168234	Reg*Tmp	BC	15	BC	25	0.6604	1.58052	0.07887	73	8.37	<.0001	0.66044	2.78779e-12	1.37123e-09		FBgn0138894	FBtr0166870		GOTERM_BP_FAT	GO:0044271~nitrogen compound biosynthetic process	7	2.97872	0.0811138	FBGN0138000, FBGN0137839, FBGN0146314, FBGN0138192, FBGN0135881, FBGN0147365, FBGN0135439	70	181	4116	2.27403	0.999998	0.846358	63.7927		Annotation Cluster 11	Enrichment Score: 0.1296968142268828
FBtr0166669	Reg*Tmp	BC	15	BC	25	0.6537	1.5732	0.1429	73	4.57	<.0001	0.653658	1.90772e-05	0.00100492		FBgn0138922	FBtr0166898		GOTERM_BP_FAT	GO:0009124~nucleoside monophosphate biosynthetic process	3	1.2766	0.149902	FBGN0137839, FBGN0138192, FBGN0147365	70	41	4116	4.30244	1	0.957	85.7778		Category	Term	Count	%	PValue	Genes	List Total	Pop Hits	Pop Total	Fold Enrichment	Bonferroni	Benjamini	FDR
FBtr0172921	Reg*Tmp	BC	15	BC	25	0.6484	1.56743	0.09004	73	7.2	<.0001	0.648409	4.40395e-10	1.2386e-07		FBgn0138969	FBtr0166945		GOTERM_BP_FAT	GO:0009123~nucleoside monophosphate metabolic process	3	1.2766	0.155772	FBGN0137839, FBGN0138192, FBGN0147365	70	42	4116	4.2	1	0.945866	86.9134		UP_KEYWORDS	Kinase	3	1.2766	0.704499	FBGN0134180, FBGN0139455, FBGN0133471	235	140	13425	1.22416	1	0.97166	99.9997
FBtr0168484	Reg*Tmp	BC	15	BC	25	0.6405	1.55887	0.1221	73	5.24	<.0001	0.640508	1.47429e-06	0.000127038		FBgn0138989	FBtr0166965		GOTERM_BP_FAT	GO:0009165~nucleotide biosynthetic process	3	1.2766	0.612551	FBGN0137839, FBGN0138192, FBGN0147365	70	122	4116	1.4459	1	0.999995	99.9989		INTERPRO	IPR000719:Protein kinase, catalytic domain	4	1.70213	0.761085	FBGN0134180, FBGN0139455, FBGN0147365, FBGN0133471	187	226	10626	1.00573	1	1	100
FBtr0170849	Reg*Tmp	BC	15	BC	25	0.6385	1.55671	0.1029	73	6.2	<.0001	0.638516	3.0059e-08	4.83616e-06		FBgn0139020	FBtr0166996		GOTERM_BP_FAT	GO:0034404~nucleobase, nucleoside and nucleotide biosynthetic process	3	1.2766	0.65163	FBGN0137839, FBGN0138192, FBGN0147365	70	131	4116	1.34656	1	0.999997	99.9997		INTERPRO	IPR011009:Protein kinase-like domain	5	2.12766	0.76137	FBGN0140253, FBGN0134180, FBGN0139455, FBGN0147365, FBGN0133471	187	294	10626	0.966387	1	1	100
FBtr0162730	Reg*Tmp	BC	15	BC	25	0.6368	1.55488	0.1164	73	5.47	<.0001	0.63676	5.95478e-07	5.99763e-05		FBgn0139023	FBtr0166999		GOTERM_BP_FAT	GO:0034654~nucleobase, nucleoside, nucleotide and nucleic acid biosynthetic process	3	1.2766	0.65163	FBGN0137839, FBGN0138192, FBGN0147365	70	131	4116	1.34656	1	0.999997	99.9997
FBtr0172473	Reg*Tmp	BC	15	BC	25	0.6229	1.53997	0.1132	73	5.5	<.0001	0.622883	5.2726e-07	5.42039e-05		FBgn0139080	FBtr0167057																Annotation Cluster 12	Enrichment Score: 0.014522482359738208
FBtr0165758	Reg*Tmp	BC	15	BC	25	0.6177	1.53443	0.1267	73	4.87	<.0001	0.617663	6.17918e-06	0.000407636		FBgn0139090	FBtr0167067		Annotation Cluster 10	Enrichment Score: 0.44792533606028856													Category	Term	Count	%	PValue	Genes	List Total	Pop Hits	Pop Total	Fold Enrichment	Bonferroni	Benjamini	FDR
FBtr0174510	Reg*Tmp	BC	15	BC	25	0.6163	1.53294	0.1261	73	4.89	<.0001	0.616298	5.86264e-06	0.000390723		FBgn0139128	FBtr0167105		Category	Term	Count	%	PValue	Genes	List Total	Pop Hits	Pop Total	Fold Enrichment	Bonferroni	Benjamini	FDR		SMART	SM00355:SM00355	3	1.2766	0.961253	FBGN0144475, FBGN0136544, FBGN0144478	78	304	4788	0.605769	1	1	100
FBtr0162269	Reg*Tmp	BC	15	BC	25	0.6132	1.52965	0.09281	73	6.61	<.0001	0.613208	5.52887e-09	1.12199e-06		FBgn0139152	FBtr0167129		INTERPRO	IPR003439:ABC transporter-like	5	2.12766	0.0127861	FBGN0145880, FBGN0136468, FBGN0133731, FBGN0147152, FBGN0133057	185	50	10101	5.46	0.985502	0.506201	16.0023		INTERPRO	IPR007087:Zinc finger, C2H2	3	1.2766	0.968459	FBGN0144475, FBGN0136544, FBGN0144478	187	297	10626	0.573975	1	1	100
FBtr0163949	Reg*Tmp	BC	15	BC	25	0.6096	1.52584	0.07502	73	8.13	<.0001	0.609625	8.16439e-12	3.59304e-09		FBgn0139226	FBtr0167203		INTERPRO	IPR013525:ABC-2 type transporter	3	1.2766	0.0334947	FBGN0145880, FBGN0136468, FBGN0133731	185	16	10101	10.2375	0.999986	0.712172	36.9763		INTERPRO	IPR015880:Zinc finger, C2H2-like	3	1.2766	0.971658	FBGN0144475, FBGN0136544, FBGN0144478	187	304	10626	0.560759	1	1	100
FBtr0172112	Reg*Tmp	BC	15	BC	25	0.6082	1.52436	0.1374	73	4.43	<.0001	0.608214	3.27604e-05	0.00153934		FBgn0139307	FBtr0167284		COG_ONTOLOGY	Defense mechanisms	3	1.2766	0.108584	FBGN0136468, FBGN0147152, FBGN0133057	30	23	1172	5.09565	0.799957	0.799957	54.1964
FBtr0161758	Reg*Tmp	BC	15	BC	25	0.6078	1.52393	0.09575	73	6.35	<.0001	0.607783	1.64693e-08	2.88438e-06		FBgn0139455	FBtr0167432		GOTERM_MF_FAT	GO:0016887~ATPase activity	7	2.97872	0.11529	FBGN0146869, FBGN0145880, FBGN0136468, FBGN0133731, FBGN0147152, FBGN0136177, FBGN0133057	106	176	5552	2.08319	1	0.70017	77.7894
FBtr0161522	Reg*Tmp	BC	15	BC	25	0.6061	1.52214	0.1312	73	4.62	<.0001	0.606079	1.62626e-05	0.000885085		FBgn0139466	FBtr0167443		INTERPRO	IPR017871:ABC transporter, conserved site	3	1.2766	0.210884	FBGN0136468, FBGN0133731, FBGN0133057	185	47	10101	3.48511	1	0.983446	95.9621
FBtr0161449	Reg*Tmp	BC	15	BC	25	0.6	1.51572	0.1486	73	4.04	0.0001	0.599988	0.000131235	0.00449348		FBgn0139512	FBtr0167489		SMART	SM00382:AAA	4	1.70213	0.343536	FBGN0136468, FBGN0133731, FBGN0147152, FBGN0133057	82	121	4727	1.90566	1	0.997667	98.7486
FBtr0164514	Reg*Tmp	BC	15	BC	25	0.5956	1.5111	0.1039	73	5.73	<.0001	0.595563	2.08153e-07	2.49661e-05		FBgn0139520	FBtr0167498		INTERPRO	IPR003593:ATPase, AAA+ type, core	4	1.70213	0.379195	FBGN0136468, FBGN0133731, FBGN0147152, FBGN0133057	185	121	10101	1.80496	1	0.999607	99.8436
FBtr0163794	Reg*Tmp	BC	15	BC	25	0.5913	1.5066	0.1143	73	5.17	<.0001	0.591302	1.95872e-06	0.000160017		FBgn0139641	FBtr0167620		SP_PIR_KEYWORDS	atp-binding	9	3.82979	0.558382	FBGN0134180, FBGN0146869, FBGN0136468, FBGN0133731, FBGN0139455, FBGN0147152, FBGN0136177, FBGN0133057, FBGN0144025	60	469	3459	1.10629	1	0.983203	99.9677
FBtr0164646	Reg*Tmp	BC	15	BC	25	0.5901	1.50535	0.153	73	3.86	0.0002	0.590104	0.000246197	0.00722553		FBgn0139747	FBtr0167726		GOTERM_MF_FAT	GO:0005524~ATP binding	13	5.53191	0.64078	FBGN0136468, FBGN0136177, FBGN0147365, FBGN0133471, FBGN0134180, FBGN0146869, FBGN0133731, FBGN0145880, FBGN0146147, FBGN0139455, FBGN0147152, FBGN0133057, FBGN0144025	106	677	5552	1.00577	1	0.998783	99.9997
FBtr0171603	Reg*Tmp	BC	15	BC	25	0.5834	1.49838	0.1061	73	5.5	<.0001	0.583449	5.36e-07	5.49326e-05		FBgn0139750	FBtr0167729		GOTERM_MF_FAT	GO:0032559~adenyl ribonucleotide binding	13	5.53191	0.642883	FBGN0136468, FBGN0136177, FBGN0147365, FBGN0133471, FBGN0134180, FBGN0146869, FBGN0133731, FBGN0145880, FBGN0146147, FBGN0139455, FBGN0147152, FBGN0133057, FBGN0144025	106	678	5552	1.00429	1	0.99851	99.9997
FBtr0161969	Reg*Tmp	BC	15	BC	25	0.5762	1.49092	0.1338	73	4.31	<.0001	0.576191	5.07353e-05	0.0021655		FBgn0139915	FBtr0167896		GOTERM_MF_FAT	GO:0001883~purine nucleoside binding	13	5.53191	0.755054	FBGN0136468, FBGN0136177, FBGN0147365, FBGN0133471, FBGN0134180, FBGN0146869, FBGN0133731, FBGN0145880, FBGN0146147, FBGN0139455, FBGN0147152, FBGN0133057, FBGN0144025	106	737	5552	0.923888	1	0.999582	100
FBtr0168853	Reg*Tmp	BC	15	BC	25	0.5734	1.48803	0.1121	73	5.11	<.0001	0.573376	2.45577e-06	0.000192452		FBgn0139929	FBtr0167910		GOTERM_MF_FAT	GO:0030554~adenyl nucleotide binding	13	5.53191	0.755054	FBGN0136468, FBGN0136177, FBGN0147365, FBGN0133471, FBGN0134180, FBGN0146869, FBGN0133731, FBGN0145880, FBGN0146147, FBGN0139455, FBGN0147152, FBGN0133057, FBGN0144025	106	737	5552	0.923888	1	0.999582	100
FBtr0169220	Reg*Tmp	BC	15	BC	25	0.5692	1.4837	0.1305	73	4.36	<.0001	0.569151	4.17087e-05	0.00185951		FBgn0139946	FBtr0167927		GOTERM_MF_FAT	GO:0001882~nucleoside binding	13	5.53191	0.765046	FBGN0136468, FBGN0136177, FBGN0147365, FBGN0133471, FBGN0134180, FBGN0146869, FBGN0133731, FBGN0145880, FBGN0146147, FBGN0139455, FBGN0147152, FBGN0133057, FBGN0144025	106	743	5552	0.916428	1	0.999577	100
FBtr0174253	Reg*Tmp	BC	15	BC	25	0.5671	1.48154	0.09625	73	5.89	<.0001	0.567107	1.08626e-07	1.44081e-05		FBgn0139987	FBtr0167968		SP_PIR_KEYWORDS	nucleotide-binding	9	3.82979	0.827824	FBGN0134180, FBGN0146869, FBGN0136468, FBGN0133731, FBGN0139455, FBGN0138192, FBGN0147152, FBGN0133057, FBGN0147365	60	600	3459	0.86475	1	0.99842	100
FBtr0174612	Reg*Tmp	BC	15	BC	25	0.5669	1.48134	0.0993	73	5.71	<.0001	0.56694	2.29054e-07	2.70435e-05		FBgn0140041	FBtr0168022		GOTERM_MF_FAT	GO:0032553~ribonucleotide binding	13	5.53191	0.879723	FBGN0136468, FBGN0136177, FBGN0147365, FBGN0133471, FBGN0134180, FBGN0146869, FBGN0133731, FBGN0145880, FBGN0146147, FBGN0139455, FBGN0147152, FBGN0133057, FBGN0144025	106	830	5552	0.820368	1	0.999893	100
FBtr0167443	Reg*Tmp	BC	15	BC	25	0.5629	1.47724	0.07282	73	7.73	<.0001	0.562939	4.5043e-11	1.64868e-08		FBgn0140126	FBtr0168107		GOTERM_MF_FAT	GO:0032555~purine ribonucleotide binding	13	5.53191	0.879723	FBGN0136468, FBGN0136177, FBGN0147365, FBGN0133471, FBGN0134180, FBGN0146869, FBGN0133731, FBGN0145880, FBGN0146147, FBGN0139455, FBGN0147152, FBGN0133057, FBGN0144025	106	830	5552	0.820368	1	0.999893	100
FBtr0172861	Reg*Tmp	BC	15	BC	25	0.5614	1.4757	0.07263	73	7.73	<.0001	0.561405	4.52789e-11	1.65653e-08		FBgn0140130	FBtr0168111		GOTERM_MF_FAT	GO:0017076~purine nucleotide binding	13	5.53191	0.929215	FBGN0136468, FBGN0136177, FBGN0147365, FBGN0133471, FBGN0134180, FBGN0146869, FBGN0133731, FBGN0145880, FBGN0146147, FBGN0139455, FBGN0147152, FBGN0133057, FBGN0144025	106	890	5552	0.765063	1	0.999982	100
FBtr0173744	Reg*Tmp	BC	15	BC	25	0.5581	1.47233	0.09744	73	5.73	<.0001	0.558118	2.12485e-07	2.54022e-05		FBgn0140190	FBtr0168171		GOTERM_MF_FAT	GO:0000166~nucleotide binding	14	5.95745	0.984071	FBGN0136468, FBGN0138192, FBGN0136177, FBGN0147365, FBGN0133471, FBGN0134180, FBGN0146869, FBGN0145880, FBGN0133731, FBGN0146147, FBGN0139455, FBGN0147152, FBGN0133057, FBGN0144025	106	1099	5552	0.667227	1	1	100
FBtr0166096	Reg*Tmp	BC	15	BC	25	0.5547	1.46886	0.1311	73	4.23	<.0001	0.554673	6.6974e-05	0.00268222		FBgn0140218	FBtr0168199
FBtr0161146	Reg*Tmp	BC	15	BC	25	0.5496	1.46368	0.1004	73	5.47	<.0001	0.549602	5.95657e-07	5.99908e-05		FBgn0140220	FBtr0168201		Annotation Cluster 11	Enrichment Score: 0.43866794736669984
FBtr0170861	Reg*Tmp	BC	15	BC	25	0.5435	1.4575	0.1369	73	3.97	0.0002	0.543472	0.000167473	0.00540749		FBgn0140232	FBtr0168213		Category	Term	Count	%	PValue	Genes	List Total	Pop Hits	Pop Total	Fold Enrichment	Bonferroni	Benjamini	FDR
FBtr0161486	Reg*Tmp	BC	15	BC	25	0.539	1.45297	0.1272	73	4.24	<.0001	0.538983	6.51803e-05	0.00262714		FBgn0140253	FBtr0168234		SP_PIR_KEYWORDS	transmembrane	17	7.23404	0.120413	FBGN0141231, FBGN0141686, FBGN0146223, FBGN0138192, FBGN0137663, FBGN0139128, FBGN0135856, FBGN0135093, FBGN0147365, FBGN0139226, FBGN0147488, FBGN0141744, FBGN0133333, FBGN0147491, FBGN0134204, FBGN0139466, FBGN0144865	60	697	3459	1.4061	0.999138	0.756182	71.6903
FBtr0169116	Reg*Tmp	BC	15	BC	25	0.5377	1.45166	0.1224	73	4.39	<.0001	0.537734	3.71967e-05	0.00170106		FBgn0140495	FBtr0168479		SP_PIR_KEYWORDS	transport	6	2.55319	0.506654	FBGN0147488, FBGN0141744, FBGN0133333, FBGN0141686, FBGN0139128, FBGN0139226	60	274	3459	1.26241	1	0.98667	99.9041
FBtr0169746	Reg*Tmp	BC	15	BC	25	0.5354	1.44934	0.08472	73	6.32	<.0001	0.535406	1.85012e-08	3.1877e-06		FBgn0140500	FBtr0168484		SP_PIR_KEYWORDS	membrane	9	3.82979	0.791792	FBGN0141744, FBGN0141231, FBGN0133333, FBGN0141686, FBGN0147491, FBGN0134204, FBGN0138192, FBGN0139128, FBGN0147365	60	577	3459	0.89922	1	0.997898	100
FBtr0164251	Reg*Tmp	BC	15	BC	25	0.5329	1.44683	0.06978	73	7.64	<.0001	0.532929	6.7351e-11	2.35748e-08		FBgn0140506	FBtr0168490
FBtr0169783	Reg*Tmp	BC	15	BC	25	0.5319	1.44583	0.1254	73	4.24	<.0001	0.531936	6.45048e-05	0.00260563		FBgn0140527	FBtr0168511		Annotation Cluster 12	Enrichment Score: 0.4338766379179456
FBtr0165353	Reg*Tmp	BC	15	BC	25	0.5297	1.44363	0.08811	73	6.01	<.0001	0.529674	6.65035e-08	9.50963e-06		FBgn0140818	FBtr0168803		Category	Term	Count	%	PValue	Genes	List Total	Pop Hits	Pop Total	Fold Enrichment	Bonferroni	Benjamini	FDR
FBtr0169534	Reg*Tmp	BC	15	BC	25	0.5277	1.44163	0.128	73	4.12	<.0001	0.527684	9.82975e-05	0.00360286		FBgn0140868	FBtr0168853		SP_PIR_KEYWORDS	helicase	3	1.2766	0.241047	FBGN0146869, FBGN0136177, FBGN0144025	60	55	3459	3.14455	1	0.920206	93.3654
FBtr0168511	Reg*Tmp	BC	15	BC	25	0.521	1.43495	0.1209	73	4.31	<.0001	0.521015	5.02184e-05	0.00214855		FBgn0140924	FBtr0168910		SMART	SM00487:DEXDc	3	1.2766	0.357113	FBGN0146869, FBGN0136177, FBGN0144025	82	73	4727	2.36903	1	0.995016	98.9933
FBtr0164250	Reg*Tmp	BC	15	BC	25	0.5204	1.43435	0.1092	73	4.77	<.0001	0.520449	9.35525e-06	0.000569611		FBgn0140958	FBtr0168944		SMART	SM00490:HELICc	3	1.2766	0.363344	FBGN0146869, FBGN0136177, FBGN0144025	82	74	4727	2.33701	1	0.990383	99.0903
FBtr0168481	Reg*Tmp	BC	15	BC	25	0.5174	1.43137	0.123	73	4.21	<.0001	0.517416	7.23986e-05	0.00284788		FBgn0140965	FBtr0168951		INTERPRO	IPR014021:Helicase, superfamily 1 and 2, ATP-binding	3	1.2766	0.385151	FBGN0146869, FBGN0136177, FBGN0144025	185	73	10101	2.24384	1	0.999509	99.8627
FBtr0161946	Reg*Tmp	BC	15	BC	25	0.5173	1.43127	0.1335	73	3.88	0.0002	0.517267	0.000229875	0.00686193		FBgn0141231	FBtr0169217		INTERPRO	IPR014001:DEAD-like helicase, N-terminal	3	1.2766	0.385151	FBGN0146869, FBGN0136177, FBGN0144025	185	73	10101	2.24384	1	0.999509	99.8627
FBtr0162144	Reg*Tmp	BC	15	BC	25	0.517	1.43098	0.1116	73	4.63	<.0001	0.517036	1.53954e-05	0.000847141		FBgn0141234	FBtr0169220		INTERPRO	IPR001650:DNA/RNA helicase, C-terminal	3	1.2766	0.391626	FBGN0146869, FBGN0136177, FBGN0144025	185	74	10101	2.21351	1	0.999408	99.8811
FBtr0167067	Reg*Tmp	BC	15	BC	25	0.5161	1.43008	0.1043	73	4.95	<.0001	0.516051	4.68856e-06	0.000326086		FBgn0141255	FBtr0169241		GOTERM_MF_FAT	GO:0004386~helicase activity	3	1.2766	0.505248	FBGN0146869, FBGN0136177, FBGN0144025	106	89	5552	1.76553	1	0.993141	99.9824
FBtr0168213	Reg*Tmp	BC	15	BC	25	0.5095	1.42356	0.1037	73	4.91	<.0001	0.509548	5.29412e-06	0.000359852		FBgn0141295	FBtr0169281
FBtr0173229	Reg*Tmp	BC	15	BC	25	0.509	1.42306	0.08432	73	6.04	<.0001	0.509032	5.98658e-08	8.70469e-06		FBgn0141326	FBtr0169312		Annotation Cluster 13	Enrichment Score: 0.3864226945139486
FBtr0167105	Reg*Tmp	BC	15	BC	25	0.5039	1.41804	0.1136	73	4.44	<.0001	0.503874	3.16433e-05	0.00149842		FBgn0141400	FBtr0169386		Category	Term	Count	%	PValue	Genes	List Total	Pop Hits	Pop Total	Fold Enrichment	Bonferroni	Benjamini	FDR
FBtr0172417	Reg*Tmp	BC	15	BC	25	0.5029	1.41706	0.1287	73	3.91	0.0002	0.502883	0.00020683	0.00633931		FBgn0141444	FBtr0169430		SP_PIR_KEYWORDS	ank repeat	3	1.2766	0.380045	FBGN0147488, FBGN0132959, FBGN0133476	60	77	3459	2.2461	1	0.976636	99.0928
FBtr0164227	Reg*Tmp	BC	15	BC	25	0.5026	1.41676	0.117	73	4.3	<.0001	0.502557	5.3018e-05	0.00224128		FBgn0141446	FBtr0169432		SMART	SM00248:ANK	3	1.2766	0.412318	FBGN0147488, FBGN0132959, FBGN0133476	82	82	4727	2.10901	1	0.991639	99.6046
FBtr0163563	Reg*Tmp	BC	15	BC	25	0.5021	1.41627	0.1145	73	4.39	<.0001	0.502139	3.81662e-05	0.00173528		FBgn0141463	FBtr0169449		INTERPRO	IPR002110:Ankyrin	3	1.2766	0.442246	FBGN0147488, FBGN0132959, FBGN0133476	185	82	10101	1.99756	1	0.999764	99.9634
FBtr0173738	Reg*Tmp	BC	15	BC	25	0.5008	1.415	0.122	73	4.1	0.0001	0.50079	0.000104273	0.00376951		FBgn0141548	FBtr0169534
FBtr0163281	Reg*Tmp	BC	15	BC	25	0.4984	1.41265	0.09283	73	5.37	<.0001	0.498353	8.99974e-07	8.44643e-05		FBgn0141558	FBtr0169544		Annotation Cluster 14	Enrichment Score: 0.20896983595965762
FBtr0167726	Reg*Tmp	BC	15	BC	25	0.4959	1.4102	0.09846	73	5.04	<.0001	0.495904	3.30833e-06	0.000245484		FBgn0141667	FBtr0169653		Category	Term	Count	%	PValue	Genes	List Total	Pop Hits	Pop Total	Fold Enrichment	Bonferroni	Benjamini	FDR
FBtr0163407	Reg*Tmp	BC	15	BC	25	0.4959	1.4102	0.1129	73	4.39	<.0001	0.495863	3.73989e-05	0.00170811		FBgn0141686	FBtr0169672		SP_PIR_KEYWORDS	transport	6	2.55319	0.506654	FBGN0147488, FBGN0141744, FBGN0133333, FBGN0141686, FBGN0139128, FBGN0139226	60	274	3459	1.26241	1	0.98667	99.9041
FBtr0163010	Reg*Tmp	BC	15	BC	25	0.4934	1.40776	0.07458	73	6.62	<.0001	0.493416	5.32964e-09	1.0876e-06		FBgn0141720	FBtr0169706		GOTERM_CC_FAT	GO:0044459~plasma membrane part	3	1.2766	0.521039	FBGN0141744, FBGN0133333, FBGN0141686	35	103	2034	1.69265	1	0.954578	99.66
FBtr0165980	Reg*Tmp	BC	15	BC	25	0.4925	1.40688	0.1228	73	4.01	0.0001	0.492451	0.000145012	0.00484719		FBgn0141744	FBtr0169730		GOTERM_CC_FAT	GO:0005886~plasma membrane	3	1.2766	0.894353	FBGN0141744, FBGN0133333, FBGN0141686	35	218	2034	0.799738	1	0.999617	100
FBtr0163742	Reg*Tmp	BC	15	BC	25	0.4922	1.40659	0.0603	73	8.16	<.0001	0.492204	6.95607e-12	3.1138e-09		FBgn0141760	FBtr0169746
FBtr0169730	Reg*Tmp	BC	15	BC	25	0.489	1.40347	0.07792	73	6.28	<.0001	0.488973	2.22837e-08	3.74116e-06		FBgn0141797	FBtr0169783		Annotation Cluster 15	Enrichment Score: 0.1545087357484339
FBtr0175171	Reg*Tmp	BC	15	BC	25	0.4885	1.40299	0.1043	73	4.68	<.0001	0.488453	1.27971e-05	0.000731535		FBgn0141803	FBtr0169789		Category	Term	Count	%	PValue	Genes	List Total	Pop Hits	Pop Total	Fold Enrichment	Bonferroni	Benjamini	FDR
FBtr0174892	Reg*Tmp	BC	15	BC	25	0.4876	1.40211	0.1085	73	4.49	<.0001	0.487604	2.56535e-05	0.00126981		FBgn0141860	FBtr0169846		INTERPRO	IPR017970:Homeobox, conserved site	3	1.2766	0.490479	FBGN0146512, FBGN0147435, FBGN0147430	185	90	10101	1.82	1	0.99986	99.9892
FBtr0172470	Reg*Tmp	BC	15	BC	25	0.4869	1.40143	0.1226	73	3.97	0.0002	0.486862	0.000166727	0.00538952		FBgn0141867	FBtr0169853		SMART	SM00389:HOX	3	1.2766	0.525879	FBGN0146512, FBGN0147435, FBGN0147430	82	102	4727	1.69548	1	0.997447	99.9577
FBtr0174682	Reg*Tmp	BC	15	BC	25	0.4868	1.40133	0.08273	73	5.88	<.0001	0.486849	1.12062e-07	1.47881e-05		FBgn0141948	FBtr0169934		SP_PIR_KEYWORDS	Homeobox	3	1.2766	0.529605	FBGN0146512, FBGN0147435, FBGN0147430	60	103	3459	1.67913	1	0.984204	99.94
FBtr0171994	Reg*Tmp	BC	15	BC	25	0.4867	1.40124	0.1009	73	4.82	<.0001	0.486687	7.50206e-06	0.000477198		FBgn0141980	FBtr0169966		INTERPRO	IPR001356:Homeobox	3	1.2766	0.55774	FBGN0146512, FBGN0147435, FBGN0147430	185	102	10101	1.60588	1	0.999967	99.9984
FBtr0172724	Reg*Tmp	BC	15	BC	25	0.4866	1.40114	0.1167	73	4.17	<.0001	0.486555	8.26091e-05	0.00315444		FBgn0142021	FBtr0170007		INTERPRO	IPR012287:Homeodomain-related	3	1.2766	0.578724	FBGN0146512, FBGN0147435, FBGN0147430	185	106	10101	1.54528	1	0.999973	99.9992
FBtr0165902	Reg*Tmp	BC	15	BC	25	0.4862	1.40075	0.09103	73	5.34	<.0001	0.486247	1.0018e-06	9.23484e-05		FBgn0142067	FBtr0170054		GOTERM_MF_FAT	GO:0003700~transcription factor activity	5	2.12766	0.652607	FBGN0132959, FBGN0144757, FBGN0146512, FBGN0147435, FBGN0147430	106	234	5552	1.11917	1	0.998424	99.9998
FBtr0161711	Reg*Tmp	BC	15	BC	25	0.4853	1.39988	0.09355	73	5.19	<.0001	0.485314	1.83824e-06	0.000151919		FBgn0142441	FBtr0170429		GOTERM_MF_FAT	GO:0043565~sequence-specific DNA binding	4	1.70213	0.717072	FBGN0144757, FBGN0146512, FBGN0147435, FBGN0147430	106	194	5552	1.07995	1	0.999418	100
FBtr0165976	Reg*Tmp	BC	15	BC	25	0.4845	1.3991	0.1073	73	4.51	<.0001	0.484456	2.39793e-05	0.00120411		FBgn0142557	FBtr0170545		GOTERM_BP_FAT	GO:0006355~regulation of transcription, DNA-dependent	5	2.12766	0.810204	FBGN0132959, FBGN0144757, FBGN0146512, FBGN0147435, FBGN0147430	70	327	4116	0.899083	1	1	100
FBtr0167498	Reg*Tmp	BC	15	BC	25	0.4836	1.39823	0.1056	73	4.58	<.0001	0.483571	1.86705e-05	0.000987988		FBgn0142590	FBtr0170578		GOTERM_BP_FAT	GO:0051252~regulation of RNA metabolic process	5	2.12766	0.810204	FBGN0132959, FBGN0144757, FBGN0146512, FBGN0147435, FBGN0147430	70	327	4116	0.899083	1	1	100
FBtr0166164	Reg*Tmp	BC	15	BC	25	0.4825	1.39716	0.118	73	4.09	0.0001	0.482513	0.000110446	0.00393882		FBgn0142694	FBtr0170682		GOTERM_BP_FAT	GO:0045449~regulation of transcription	6	2.55319	0.830083	FBGN0132959, FBGN0144757, FBGN0146512, FBGN0147435, FBGN0141295, FBGN0147430	70	409	4116	0.862592	1	1	100
FBtr0175101	Reg*Tmp	BC	15	BC	25	0.4823	1.39697	0.08261	73	5.84	<.0001	0.482339	1.35258e-07	1.73695e-05		FBgn0142790	FBtr0170779		GOTERM_MF_FAT	GO:0030528~transcription regulator activity	6	2.55319	0.836948	FBGN0132959, FBGN0144757, FBGN0146512, FBGN0147435, FBGN0141295, FBGN0147430	106	369	5552	0.851664	1	0.999786	100
FBtr0174512	Reg*Tmp	BC	15	BC	25	0.481	1.39571	0.1051	73	4.58	<.0001	0.481034	1.88647e-05	0.000996107		FBgn0142860	FBtr0170849		SP_PIR_KEYWORDS	dna-binding	4	1.70213	0.863467	FBGN0144757, FBGN0146512, FBGN0147435, FBGN0147430	60	277	3459	0.832491	1	0.998407	100
FBtr0169934	Reg*Tmp	BC	15	BC	25	0.4691	1.38425	0.1151	73	4.08	0.0001	0.469091	0.000115451	0.00407409		FBgn0142932	FBtr0170921		SP_PIR_KEYWORDS	nucleus	5	2.12766	0.877033	FBGN0132959, FBGN0144757, FBGN0146512, FBGN0147435, FBGN0147430	60	360	3459	0.800694	1	0.998345	100
FBtr0174715	Reg*Tmp	BC	15	BC	25	0.4684	1.38357	0.07718	73	6.07	<.0001	0.468413	5.23807e-08	7.76615e-06		FBgn0143054	FBtr0171043		GOTERM_MF_FAT	GO:0003677~DNA binding	8	3.40426	0.963898	FBGN0132959, FBGN0144757, FBGN0146512, FBGN0146147, FBGN0147435, FBGN0139023, FBGN0147430, FBGN0144025	106	634	5552	0.660913	1	0.999998	100
FBtr0168803	Reg*Tmp	BC	15	BC	25	0.4654	1.3807	0.09964	73	4.67	<.0001	0.465379	1.33629e-05	0.000757097		FBgn0143072	FBtr0171061
FBtr0173878	Reg*Tmp	BC	15	BC	25	0.4643	1.37965	0.1049	73	4.43	<.0001	0.464331	3.27017e-05	0.00153732		FBgn0143206	FBtr0171195		Annotation Cluster 16	Enrichment Score: 0.06821780962263008
FBtr0162770	Reg*Tmp	BC	15	BC	25	0.4634	1.37879	0.08996	73	5.15	<.0001	0.463429	2.11772e-06	0.000170601		FBgn0143207	FBtr0171196		Category	Term	Count	%	PValue	Genes	List Total	Pop Hits	Pop Total	Fold Enrichment	Bonferroni	Benjamini	FDR
FBtr0171061	Reg*Tmp	BC	15	BC	25	0.4626	1.37802	0.09064	73	5.1	<.0001	0.462629	2.54847e-06	0.000198317		FBgn0143259	FBtr0171248		GOTERM_BP_FAT	GO:0006468~protein amino acid phosphorylation	4	1.70213	0.753442	FBGN0134180, FBGN0139455, FBGN0147365, FBGN0133471	70	231	4116	1.01818	1	1	100
FBtr0173588	Reg*Tmp	BC	15	BC	25	0.4625	1.37793	0.124	73	3.73	0.0004	0.46246	0.00037757	0.00991915		FBgn0143382	FBtr0171372		INTERPRO	IPR000719:Protein kinase, core	4	1.70213	0.774188	FBGN0134180, FBGN0139455, FBGN0147365, FBGN0133471	185	222	10101	0.983784	1	1	100
FBtr0172854	Reg*Tmp	BC	15	BC	25	0.4571	1.37278	0.0963	73	4.75	<.0001	0.45707	1.0045e-05	0.000603107		FBgn0143399	FBtr0171389		GOTERM_MF_FAT	GO:0004672~protein kinase activity	4	1.70213	0.835293	FBGN0134180, FBGN0139455, FBGN0147365, FBGN0133471	106	238	5552	0.880292	1	0.999821	100
FBtr0170779	Reg*Tmp	BC	15	BC	25	0.4534	1.36926	0.1213	73	3.74	0.0004	0.45337	0.000365248	0.00968033		FBgn0143612	FBtr0171603		GOTERM_BP_FAT	GO:0016310~phosphorylation	4	1.70213	0.884947	FBGN0134180, FBGN0139455, FBGN0147365, FBGN0133471	70	297	4116	0.791919	1	1	100
FBtr0167896	Reg*Tmp	BC	15	BC	25	0.4494	1.36547	0.08916	73	5.04	<.0001	0.44939	3.26354e-06	0.000242823		FBgn0143681	FBtr0171672		GOTERM_BP_FAT	GO:0006793~phosphorus metabolic process	4	1.70213	0.950649	FBGN0134180, FBGN0139455, FBGN0147365, FBGN0133471	70	363	4116	0.647934	1	1	100
FBtr0169386	Reg*Tmp	BC	15	BC	25	0.4455	1.36179	0.09945	73	4.48	<.0001	0.445514	2.70965e-05	0.00132582		FBgn0143841	FBtr0171834		GOTERM_BP_FAT	GO:0006796~phosphate metabolic process	4	1.70213	0.950649	FBGN0134180, FBGN0139455, FBGN0147365, FBGN0133471	70	363	4116	0.647934	1	1	100
FBtr0165637	Reg*Tmp	BC	15	BC	25	0.4445	1.36084	0.1065	73	4.17	<.0001	0.44455	8.2066e-05	0.00313854		FBgn0143892	FBtr0171886
FBtr0169241	Reg*Tmp	BC	15	BC	25	0.4443	1.36065	0.1136	73	3.91	0.0002	0.444254	0.000205239	0.00630279		FBgn0143991	FBtr0171986		Annotation Cluster 17	Enrichment Score: 0.005758062741346729
FBtr0169312	Reg*Tmp	BC	15	BC	25	0.4441	1.36047	0.1027	73	4.33	<.0001	0.444146	4.74116e-05	0.0020549		FBgn0143997	FBtr0171992		Category	Term	Count	%	PValue	Genes	List Total	Pop Hits	Pop Total	Fold Enrichment	Bonferroni	Benjamini	FDR
FBtr0169449	Reg*Tmp	BC	15	BC	25	0.4375	1.35426	0.09895	73	4.42	<.0001	0.437517	3.35458e-05	0.00156847		FBgn0144025	FBtr0172020		SMART	SM00355:ZnF_C2H2	3	1.2766	0.979947	FBGN0144475, FBGN0136544, FBGN0144478	82	328	4727	0.527253	1	1	100
FBtr0166999	Reg*Tmp	BC	15	BC	25	0.4373	1.35407	0.08482	73	5.16	<.0001	0.437291	2.08315e-06	0.000168305		FBgn0144059	FBtr0172054		INTERPRO	IPR007087:Zinc finger, C2H2-type	3	1.2766	0.984136	FBGN0144475, FBGN0136544, FBGN0144478	185	328	10101	0.49939	1	1	100
FBtr0162729	Reg*Tmp	BC	15	BC	25	0.4351	1.352	0.07103	73	6.12	<.0001	0.435055	4.16812e-08	6.39603e-06		FBgn0144117	FBtr0172112		INTERPRO	IPR015880:Zinc finger, C2H2-like	3	1.2766	0.984136	FBGN0144475, FBGN0136544, FBGN0144478	185	328	10101	0.49939	1	1	100
FBtr0163680	Reg*Tmp	BC	15	BC	25	0.434	1.35097	0.1064	73	4.08	0.0001	0.433957	0.000114319	0.00404405		FBgn0144410	FBtr0172405		GOTERM_MF_FAT	GO:0008270~zinc ion binding	8	3.40426	0.999205	FBGN0144475, FBGN0143399, FBGN0146745, FBGN0136388, FBGN0136544, FBGN0145832, FBGN0138004, FBGN0144478	106	911	5552	0.459955	1	1	100
FBtr0171044	Reg*Tmp	BC	15	BC	25	0.4336	1.3506	0.1101	73	3.94	0.0002	0.433591	0.000185129	0.00583414		FBgn0144422	FBtr0172417
FBtr0170324	Reg*Tmp	BC	15	BC	25	0.4295	1.34677	0.09114	73	4.71	<.0001	0.429497	1.14178e-05	0.000667838		FBgn0144475	FBtr0172470
FBtr0163475	Reg*Tmp	BC	15	BC	25	0.4294	1.34667	0.07999	73	5.37	<.0001	0.429384	9.03355e-07	8.47272e-05		FBgn0144478	FBtr0172473
FBtr0170545	Reg*Tmp	BC	15	BC	25	0.4285	1.34583	0.09123	73	4.7	<.0001	0.428457	1.21282e-05	0.00070065		FBgn0144663	FBtr0172659
FBtr0172792	Reg*Tmp	BC	15	BC	25	0.4273	1.34471	0.1109	73	3.85	0.0002	0.427326	0.000247664	0.00725726		FBgn0144728	FBtr0172724
FBtr0171043	Reg*Tmp	BC	15	BC	25	0.4248	1.34239	0.1015	73	4.18	<.0001	0.424823	7.87998e-05	0.003041		FBgn0144757	FBtr0172753
FBtr0164358	Reg*Tmp	BC	15	BC	25	0.4225	1.34025	0.07945	73	5.32	<.0001	0.422452	1.10465e-06	0.000100143		FBgn0144796	FBtr0172792
FBtr0161575	Reg*Tmp	BC	15	BC	25	0.4171	1.33524	0.08964	73	4.65	<.0001	0.417098	1.4259e-05	0.000797212		FBgn0144847	FBtr0172843
FBtr0163012	Reg*Tmp	BC	15	BC	25	0.4171	1.33524	0.1004	73	4.16	<.0001	0.417101	8.71493e-05	0.00328641		FBgn0144865	FBtr0172861
FBtr0163474	Reg*Tmp	BC	15	BC	25	0.4154	1.33367	0.1111	73	3.74	0.0004	0.415417	0.000364534	0.00966631		FBgn0144925	FBtr0172921
FBtr0169795	Reg*Tmp	BC	15	BC	25	0.4123	1.33081	0.0849	73	4.86	<.0001	0.412327	6.60603e-06	0.000430437		FBgn0144963	FBtr0172960
FBtr0167620	Reg*Tmp	BC	15	BC	25	0.4122	1.33071	0.09165	73	4.5	<.0001	0.412176	2.54219e-05	0.00126095		FBgn0145072	FBtr0173069
FBtr0169846	Reg*Tmp	BC	15	BC	25	0.4106	1.32924	0.07171	73	5.73	<.0001	0.410608	2.13973e-07	2.55502e-05		FBgn0145155	FBtr0173152
FBtr0172753	Reg*Tmp	BC	15	BC	25	0.4105	1.32915	0.08341	73	4.92	<.0001	0.410534	5.14873e-06	0.000351783		FBgn0145232	FBtr0173229
FBtr0174146	Reg*Tmp	BC	15	BC	25	0.4094	1.32813	0.0886	73	4.62	<.0001	0.409376	1.60994e-05	0.000878182		FBgn0145392	FBtr0173389
FBtr0175229	Reg*Tmp	BC	15	BC	25	0.4092	1.32795	0.05479	73	7.47	<.0001	0.409159	1.40047e-10	4.51821e-08		FBgn0145590	FBtr0173588
FBtr0173745	Reg*Tmp	BC	15	BC	25	0.4091	1.32786	0.08976	73	4.56	<.0001	0.409072	2.03473e-05	0.00105759		FBgn0145746	FBtr0173744
FBtr0173389	Reg*Tmp	BC	15	BC	25	0.4064	1.32537	0.09626	73	4.22	<.0001	0.406363	6.90161e-05	0.00274483		FBgn0145747	FBtr0173745
FBtr0161126	Reg*Tmp	BC	15	BC	25	0.4061	1.3251	0.09075	73	4.48	<.0001	0.406135	2.75613e-05	0.00134379		FBgn0145832	FBtr0173830
FBtr0160824	Reg*Tmp	BC	15	BC	25	0.4045	1.32363	0.07576	73	5.34	<.0001	0.404501	1.01185e-06	9.30979e-05		FBgn0145880	FBtr0173878
FBtr0166935	Reg*Tmp	BC	15	BC	25	0.4029	1.32216	0.09677	73	4.16	<.0001	0.402869	8.48492e-05	0.00321905		FBgn0145905	FBtr0173903
FBtr0167290	Reg*Tmp	BC	15	BC	25	0.401	1.32042	0.104	73	3.86	0.0002	0.401018	0.000244698	0.00719215		FBgn0146077	FBtr0174075
FBtr0164226	Reg*Tmp	BC	15	BC	25	0.4005	1.31997	0.09355	73	4.28	<.0001	0.400471	5.5751e-05	0.00233055		FBgn0146147	FBtr0174146
FBtr0171248	Reg*Tmp	BC	15	BC	25	0.4002	1.31969	0.08117	73	4.93	<.0001	0.400199	4.991e-06	0.00034309		FBgn0146206	FBtr0174205
FBtr0173903	Reg*Tmp	BC	15	BC	25	0.4	1.31951	0.1073	73	3.73	0.0004	0.400017	0.000376123	0.00989111		FBgn0146223	FBtr0174222
FBtr0165588	Reg*Tmp	BC	15	BC	25	0.3998	1.31933	0.07541	73	5.3	<.0001	0.399774	1.17602e-06	0.000105511		FBgn0146254	FBtr0174253
FBtr0175438	Reg*Tmp	BC	15	BC	25	0.3997	1.31923	0.08436	73	4.74	<.0001	0.399729	1.0344e-05	0.000617426		FBgn0146301	FBtr0174300
FBtr0162343	Reg*Tmp	BC	15	BC	25	0.3994	1.31896	0.06126	73	6.52	<.0001	0.399355	7.99561e-09	1.54667e-06		FBgn0146314	FBtr0174313
FBtr0167284	Reg*Tmp	BC	15	BC	25	0.3969	1.31668	0.1004	73	3.95	0.0002	0.396927	0.000176492	0.00562776		FBgn0146341	FBtr0174340
FBtr0175041	Reg*Tmp	BC	15	BC	25	0.3959	1.31576	0.09338	73	4.24	<.0001	0.395917	6.46368e-05	0.00260968		FBgn0146470	FBtr0174470
FBtr0168269	Reg*Tmp	BC	15	BC	25	0.3942	1.31421	0.07967	73	4.95	<.0001	0.394182	4.66969e-06	0.000325041		FBgn0146474	FBtr0174474
FBtr0166738	Reg*Tmp	BC	15	BC	25	0.3942	1.31421	0.08977	73	4.39	<.0001	0.394214	3.74114e-05	0.00170848		FBgn0146510	FBtr0174510
FBtr0170054	Reg*Tmp	BC	15	BC	25	0.393	1.31312	0.09913	73	3.96	0.0002	0.393048	0.00016949	0.00545772		FBgn0146512	FBtr0174512
FBtr0162217	Reg*Tmp	BC	15	BC	25	0.3924	1.31258	0.08416	73	4.66	<.0001	0.392448	1.37453e-05	0.000774272		FBgn0146557	FBtr0174557
FBtr0174790	Reg*Tmp	BC	15	BC	25	0.3904	1.31076	0.0772	73	5.06	<.0001	0.390382	3.05937e-06	0.000230332		FBgn0146612	FBtr0174612
FBtr0166168	Reg*Tmp	BC	15	BC	25	0.388	1.30858	0.08588	73	4.52	<.0001	0.388019	2.35255e-05	0.00118631		FBgn0146681	FBtr0174682
FBtr0175098	Reg*Tmp	BC	15	BC	25	0.3862	1.30695	0.08994	73	4.29	<.0001	0.386154	5.33223e-05	0.00225107		FBgn0146713	FBtr0174715
FBtr0162143	Reg*Tmp	BC	15	BC	25	0.386	1.30677	0.09158	73	4.21	<.0001	0.386023	7.06137e-05	0.0027936		FBgn0146745	FBtr0174747
FBtr0168865	Reg*Tmp	BC	15	BC	25	0.3846	1.3055	0.07943	73	4.84	<.0001	0.384556	7.00738e-06	0.000451424		FBgn0146766	FBtr0174768
FBtr0169432	Reg*Tmp	BC	15	BC	25	0.3838	1.30477	0.08791	73	4.37	<.0001	0.383763	4.11419e-05	0.00183979		FBgn0146788	FBtr0174790
FBtr0166140	Reg*Tmp	BC	15	BC	25	0.3809	1.30215	0.08637	73	4.41	<.0001	0.38092	3.49103e-05	0.00161826		FBgn0146828	FBtr0174830
FBtr0172659	Reg*Tmp	BC	15	BC	25	0.3808	1.30206	0.08615	73	4.42	<.0001	0.380845	3.3653e-05	0.00157263		FBgn0146862	FBtr0174864
FBtr0163849	Reg*Tmp	BC	15	BC	25	0.3801	1.30143	0.101	73	3.76	0.0003	0.380063	0.000335794	0.00909983		FBgn0146869	FBtr0174871
FBtr0174300	Reg*Tmp	BC	15	BC	25	0.3777	1.29927	0.1009	73	3.74	0.0004	0.377664	0.000358093	0.00954042		FBgn0146890	FBtr0174892
FBtr0174557	Reg*Tmp	BC	15	BC	25	0.3734	1.2954	0.07084	73	5.27	<.0001	0.373364	1.32762e-06	0.000116572		FBgn0146984	FBtr0174986
FBtr0174222	Reg*Tmp	BC	15	BC	25	0.3732	1.29522	0.09029	73	4.13	<.0001	0.373225	9.42158e-05	0.00348858		FBgn0147015	FBtr0175017
FBtr0161294	Reg*Tmp	BC	15	BC	25	0.3732	1.29522	0.09346	73	3.99	0.0002	0.373167	0.000154019	0.00507471		FBgn0147025	FBtr0175027
FBtr0166946	Reg*Tmp	BC	15	BC	25	0.3725	1.29459	0.08323	73	4.48	<.0001	0.372471	2.75541e-05	0.00134351		FBgn0147039	FBtr0175041
FBtr0169536	Reg*Tmp	BC	15	BC	25	0.3718	1.29397	0.088	73	4.23	<.0001	0.37181	6.81058e-05	0.00271667		FBgn0147096	FBtr0175098
FBtr0175543	Reg*Tmp	BC	15	BC	25	0.3708	1.29307	0.0987	73	3.76	0.0003	0.370826	0.000343172	0.009246		FBgn0147099	FBtr0175101
FBtr0164302	Reg*Tmp	BC	15	BC	25	0.367	1.28967	0.07612	73	4.82	<.0001	0.367048	7.54546e-06	0.000479437		FBgn0147108	FBtr0175110
FBtr0175572	Reg*Tmp	BC	15	BC	25	0.3645	1.28744	0.09147	73	3.99	0.0002	0.364526	0.000158008	0.00517472		FBgn0147152	FBtr0175154
FBtr0161189	Reg*Tmp	BC	15	BC	25	0.3631	1.28619	0.06188	73	5.87	<.0001	0.363148	1.19833e-07	1.5657e-05		FBgn0147168	FBtr0175171
FBtr0172843	Reg*Tmp	BC	15	BC	25	0.3628	1.28592	0.09576	73	3.79	0.0003	0.362843	0.000308511	0.00854407		FBgn0147226	FBtr0175229
FBtr0164811	Reg*Tmp	BC	15	BC	25	0.3622	1.28538	0.07666	73	4.73	<.0001	0.362231	1.08688e-05	0.000642351		FBgn0147365	FBtr0175368
FBtr0171196	Reg*Tmp	BC	15	BC	25	0.3596	1.28307	0.08022	73	4.48	<.0001	0.359642	2.67705e-05	0.00131301		FBgn0147380	FBtr0175383
FBtr0162887	Reg*Tmp	BC	15	BC	25	0.3593	1.2828	0.08588	73	4.18	<.0001	0.359328	7.88156e-05	0.0030414		FBgn0147430	FBtr0175433
FBtr0162636	Reg*Tmp	BC	15	BC	25	0.3542	1.27828	0.08533	73	4.15	<.0001	0.354153	8.88385e-05	0.00333465		FBgn0147435	FBtr0175438
FBtr0167729	Reg*Tmp	BC	15	BC	25	0.354	1.2781	0.07769	73	4.56	<.0001	0.353954	2.04394e-05	0.00106146		FBgn0147488	FBtr0175491
FBtr0171834	Reg*Tmp	BC	15	BC	25	0.3512	1.27562	0.08559	73	4.1	0.0001	0.351248	0.000104509	0.00377567		FBgn0147491	FBtr0175494
FBtr0171195	Reg*Tmp	BC	15	BC	25	0.3509	1.27536	0.0779	73	4.5	<.0001	0.350896	2.47439e-05	0.00123423		FBgn0147539	FBtr0175543
FBtr0174768	Reg*Tmp	BC	15	BC	25	0.3492	1.27385	0.07618	73	4.58	<.0001	0.349175	1.84552e-05	0.000978793		FBgn0147567	FBtr0175572
FBtr0161017	Reg*Tmp	BC	15	BC	25	0.3457	1.27077	0.07668	73	4.51	<.0001	0.345677	2.4397e-05	0.00122073		#N/A	FBtr0166867
FBtr0167968	Reg*Tmp	BC	15	BC	25	0.3443	1.26953	0.09142	73	3.77	0.0003	0.344293	0.000333358	0.00905122		#N/A	FBtr0172291
FBtr0169544	Reg*Tmp	BC	15	BC	25	0.3442	1.26945	0.08309	73	4.14	<.0001	0.344158	9.14487e-05	0.0034093		#N/A	FBtr0163617
FBtr0170921	Reg*Tmp	BC	15	BC	25	0.3426	1.26804	0.08113	73	4.22	<.0001	0.342646	6.8478e-05	0.00272826		#N/A	FBtr0167009
FBtr0173817	Reg*Tmp	BC	15	BC	25	0.3398	1.26558	0.07744	73	4.39	<.0001	0.339759	3.79814e-05	0.00172894		#N/A	FBtr0163095
FBtr0161693	Reg*Tmp	BC	15	BC	25	0.3392	1.26505	0.08659	73	3.92	0.0002	0.339234	0.000199527	0.00617058		#N/A	FBtr0170596
FBtr0166898	Reg*Tmp	BC	15	BC	25	0.3384	1.26435	0.08609	73	3.93	0.0002	0.338446	0.000190159	0.00595096		#N/A	FBtr0162044
FBtr0175383	Reg*Tmp	BC	15	BC	25	0.3371	1.26321	0.08952	73	3.77	0.0003	0.337057	0.000334009	0.00906405		#N/A	FBtr0169175
FBtr0161811	Reg*Tmp	BC	15	BC	25	0.336	1.26225	0.08445	73	3.98	0.0002	0.335971	0.000161795	0.00526919		#N/A	FBtr0169625
FBtr0172405	Reg*Tmp	BC	15	BC	25	0.3342	1.26068	0.08929	73	3.74	0.0004	0.334152	0.00036075	0.00959303		#N/A	FBtr0166513
FBtr0166473	Reg*Tmp	BC	15	BC	25	0.3337	1.26024	0.08403	73	3.97	0.0002	0.333693	0.000166011	0.00537188		#N/A	FBtr0166943
FBtr0166467	Reg*Tmp	BC	15	BC	25	0.3298	1.25684	0.06677	73	4.94	<.0001	0.329756	4.83642e-06	0.000334512		#N/A	FBtr0167814
FBtr0171886	Reg*Tmp	BC	15	BC	25	0.3295	1.25658	0.05189	73	6.35	<.0001	0.329482	1.6304e-08	2.85972e-06		#N/A	FBtr0166903
FBtr0161500	Reg*Tmp	BC	15	BC	25	0.3255	1.2531	0.08658	73	3.76	0.0003	0.325482	0.000340576	0.00919471		#N/A	FBtr0173372
FBtr0173243	Reg*Tmp	BC	15	BC	25	0.3234	1.25128	0.08571	73	3.77	0.0003	0.323439	0.00032502	0.00888242		#N/A	FBtr0171062
FBtr0170474	Reg*Tmp	BC	15	BC	25	0.3229	1.25084	0.07512	73	4.3	<.0001	0.322876	5.23889e-05	0.00222039		#N/A	FBtr0166698
FBtr0171321	Reg*Tmp	BC	15	BC	25	0.3226	1.25058	0.07328	73	4.4	<.0001	0.322643	3.5919e-05	0.00165487		#N/A	FBtr0166669
FBtr0175154	Reg*Tmp	BC	15	BC	25	0.3212	1.24937	0.08128	73	3.95	0.0002	0.321184	0.000177602	0.00565448		#N/A	FBtr0162730
FBtr0173830	Reg*Tmp	BC	15	BC	25	0.3206	1.24885	0.08177	73	3.92	0.0002	0.320622	0.000197269	0.0061183		#N/A	FBtr0165758
FBtr0169430	Reg*Tmp	BC	15	BC	25	0.317	1.24574	0.07324	73	4.33	<.0001	0.317048	4.69292e-05	0.00203796		#N/A	FBtr0163949
FBtr0171672	Reg*Tmp	BC	15	BC	25	0.3165	1.24531	0.06501	73	4.87	<.0001	0.316524	6.30591e-06	0.000414438		#N/A	FBtr0161449
FBtr0171992	Reg*Tmp	BC	15	BC	25	0.3147	1.24375	0.08287	73	3.8	0.0003	0.314717	0.000299739	0.00836518		#N/A	FBtr0164646
FBtr0174747	Reg*Tmp	BC	15	BC	25	0.3127	1.24203	0.08089	73	3.87	0.0002	0.312686	0.000238031	0.00704423		#N/A	FBtr0161969
FBtr0168201	Reg*Tmp	BC	15	BC	25	0.312	1.24143	0.05607	73	5.56	<.0001	0.312004	4.10876e-07	4.40704e-05		#N/A	FBtr0166096
FBtr0169889	Reg*Tmp	BC	15	BC	25	0.3113	1.24083	0.08239	73	3.78	0.0003	0.311313	0.000319488	0.00876855		#N/A	FBtr0161146
FBtr0173152	Reg*Tmp	BC	15	BC	25	0.3093	1.23911	0.07687	73	4.02	0.0001	0.309298	0.000138379	0.00467979		#N/A	FBtr0170861
FBtr0168199	Reg*Tmp	BC	15	BC	25	0.3055	1.23585	0.06123	73	4.99	<.0001	0.305517	3.96992e-06	0.000284752		#N/A	FBtr0169116
FBtr0164810	Reg*Tmp	BC	15	BC	25	0.3042	1.23473	0.0783	73	3.89	0.0002	0.304221	0.000222567	0.006698		#N/A	FBtr0168481
FBtr0164871	Reg*Tmp	BC	15	BC	25	0.2994	1.23063	0.07135	73	4.2	<.0001	0.299374	7.55953e-05	0.00294417		#N/A	FBtr0161946
FBtr0164438	Reg*Tmp	BC	15	BC	25	0.2977	1.22918	0.0715	73	4.16	<.0001	0.297737	8.44717e-05	0.00320814		#N/A	FBtr0164227
FBtr0161556	Reg*Tmp	BC	15	BC	25	0.297	1.22859	0.05754	73	5.16	<.0001	0.296997	2.0383e-06	0.000165321		#N/A	FBtr0173738
FBtr0163727	Reg*Tmp	BC	15	BC	25	0.2927	1.22493	0.07443	73	3.93	0.0002	0.292733	0.000189043	0.00592572		#N/A	FBtr0171994
FBtr0163303	Reg*Tmp	BC	15	BC	25	0.2922	1.22451	0.07571	73	3.86	0.0002	0.292193	0.000243161	0.00715782		#N/A	FBtr0172854
FBtr0167927	Reg*Tmp	BC	15	BC	25	0.291	1.22349	0.06708	73	4.34	<.0001	0.290976	4.55047e-05	0.00198996		#N/A	FBtr0162729
FBtr0171441	Reg*Tmp	BC	15	BC	25	0.2909	1.2234	0.07658	73	3.8	0.0003	0.290917	0.000298426	0.00833778		#N/A	FBtr0171044
FBtr0169672	Reg*Tmp	BC	15	BC	25	0.2908	1.22332	0.07673	73	3.79	0.0003	0.290812	0.000307324	0.00852012		#N/A	FBtr0170324
FBtr0163061	Reg*Tmp	BC	15	BC	25	0.2894	1.22213	0.05689	73	5.09	<.0001	0.289413	2.71904e-06	0.000209064		#N/A	FBtr0163475
FBtr0167432	Reg*Tmp	BC	15	BC	25	0.2887	1.22154	0.06335	73	4.56	<.0001	0.288728	2.03406e-05	0.00105732		#N/A	FBtr0163474
FBtr0165695	Reg*Tmp	BC	15	BC	25	0.2854	1.21875	0.07232	73	3.95	0.0002	0.285446	0.000180352	0.0057191		#N/A	FBtr0169795
FBtr0174313	Reg*Tmp	BC	15	BC	25	0.284	1.21757	0.06344	73	4.48	<.0001	0.284022	2.73888e-05	0.00133709		#N/A	FBtr0166935
FBtr0161437	Reg*Tmp	BC	15	BC	25	0.2753	1.21025	0.06879	73	4	0.0001	0.275262	0.000149459	0.00496056		#N/A	FBtr0167290
FBtr0169281	Reg*Tmp	BC	15	BC	25	0.2746	1.20966	0.05833	73	4.71	<.0001	0.274638	1.15896e-05	0.000675731		#N/A	FBtr0165588
FBtr0171747	Reg*Tmp	BC	15	BC	25	0.2726	1.20798	0.06801	73	4.01	0.0001	0.272643	0.000145569	0.004862		#N/A	FBtr0168269
FBtr0163824	Reg*Tmp	BC	15	BC	25	0.2711	1.20673	0.06307	73	4.3	<.0001	0.271067	5.24474e-05	0.00222212		#N/A	FBtr0166738
FBtr0169966	Reg*Tmp	BC	15	BC	25	0.2556	1.19383	0.06585	73	3.88	0.0002	0.255611	0.000225279	0.00675916		#N/A	FBtr0168865
FBtr0174340	Reg*Tmp	BC	15	BC	25	0.2545	1.19292	0.06587	73	3.86	0.0002	0.254494	0.00023978	0.00708246		#N/A	FBtr0166140
FBtr0164486	Reg*Tmp	BC	15	BC	25	0.242	1.18263	0.05134	73	4.71	<.0001	0.242019	1.1358e-05	0.000665083		#N/A	FBtr0166946
FBtr0169706	Reg*Tmp	BC	15	BC	25	0.242	1.18263	0.05979	73	4.05	0.0001	0.242003	0.000127334	0.00438996		#N/A	FBtr0169536
FBtr0175491	Reg*Tmp	BC	15	BC	25	0.2392	1.18034	0.0587	73	4.07	0.0001	0.239176	0.000115916	0.0040865		#N/A	FBtr0164302
FBtr0167329	Reg*Tmp	BC	15	BC	25	0.2387	1.17993	0.04419	73	5.4	<.0001	0.238699	7.884e-07	7.57029e-05		#N/A	FBtr0164811
FBtr0170578	Reg*Tmp	BC	15	BC	25	0.2366	1.17821	0.06169	73	3.84	0.0003	0.236616	0.000263678	0.00760425		#N/A	FBtr0162636
FBtr0160918	Reg*Tmp	BC	15	BC	25	0.2193	1.16417	0.04944	73	4.44	<.0001	0.219349	3.16794e-05	0.00149977		#N/A	FBtr0173817
FBtr0171106	Reg*Tmp	BC	15	BC	25	0.2168	1.16215	0.04811	73	4.51	<.0001	0.216824	2.4497e-05	0.00122454		#N/A	FBtr0161811
FBtr0168157	Reg*Tmp	BC	15	BC	25	0.2168	1.16215	0.05681	73	3.82	0.0003	0.216811	0.000281009	0.00797334		#N/A	FBtr0173243
FBtr0175494	Reg*Tmp	BC	15	BC	25	0.2069	1.15421	0.05163	73	4.01	0.0001	0.206869	0.000146602	0.00488841		#N/A	FBtr0170474
FBtr0174864	Reg*Tmp	BC	15	BC	25	0.2029	1.15101	0.03445	73	5.89	<.0001	0.202916	1.09327e-07	1.44872e-05		#N/A	FBtr0171321
FBtr0162374	Reg*Tmp	BC	15	BC	25	0.2016	1.14997	0.04736	73	4.26	<.0001	0.201569	6.09825e-05	0.00249575		#N/A	FBtr0169889
FBtr0172054	Reg*Tmp	BC	15	BC	25	0.2007	1.14926	0.04202	73	4.78	<.0001	0.200687	8.99899e-06	0.000552276		#N/A	FBtr0164810
FBtr0167203	Reg*Tmp	BC	15	BC	25	0.1976	1.14679	0.04081	73	4.84	<.0001	0.197602	6.99143e-06	0.000450592		#N/A	FBtr0161556
FBtr0170682	Reg*Tmp	BC	15	BC	25	0.1976	1.14679	0.04685	73	4.22	<.0001	0.197609	6.98402e-05	0.00277042		#N/A	FBtr0163303
FBtr0171389	Reg*Tmp	BC	15	BC	25	0.1891	1.14005	0.04793	73	3.94	0.0002	0.189054	0.000181942	0.0057576		#N/A	FBtr0171441
FBtr0172020	Reg*Tmp	BC	15	BC	25	0.1869	1.13832	0.04898	73	3.82	0.0003	0.186853	0.000282501	0.0080046		#N/A	FBtr0171747
FBtr0171986	Reg*Tmp	BC	15	BC	25	0.1796	1.13257	0.04206	73	4.27	<.0001	0.179641	5.76903e-05	0.00239225		#N/A	FBtr0164486
FBtr0169653	Reg*Tmp	BC	15	BC	25	0.1747	1.12873	0.04149	73	4.21	<.0001	0.174741	7.13579e-05	0.00281642		#N/A	FBtr0167329
FBtr0164146	Reg*Tmp	BC	15	BC	25	0.1701	1.12514	0.03319	73	5.13	<.0001	0.170126	2.34088e-06	0.000185205		#N/A	FBtr0171106
FBtr0166323	Reg*Tmp	BC	15	BC	25	0.1611	1.11814	0.03807	73	4.23	<.0001	0.16108	6.67715e-05	0.00267625		#N/A	FBtr0168157
FBtr0174871	Reg*Tmp	BC	15	BC	25	0.1397	1.10168	0.03746	73	3.73	0.0004	0.139739	0.00037588	0.00988622		#N/A	FBtr0166323
																																	DAVID 6.8 Beta
FBtr0170506	Reg*Tmp	BC	15	BC	25	-0.1485	1.10842	0.03067	73	-4.84	<.0001	-0.148469	7.03799e-06	0.000452959		FBgn0133089	FBtr0161049		Annotation Cluster 1	Enrichment Score: 0.5889082696821609													Annotation Cluster 1	Enrichment Score: 1.5376966845096953
FBtr0174934	Reg*Tmp	BC	15	BC	25	-0.155	1.11342	0.03828	73	-4.05	0.0001	-0.154951	0.000127182	0.00438632		FBgn0133090	FBtr0161050		Category	Term	Count	%	PValue	Genes	List Total	Pop Hits	Pop Total	Fold Enrichment	Bonferroni	Benjamini	FDR		Category	Term	Count	%	PValue	Genes	List Total	Pop Hits	Pop Total	Fold Enrichment	Bonferroni	Benjamini	FDR
FBtr0163092	Reg*Tmp	BC	15	BC	25	-0.1555	1.11381	0.03787	73	-4.11	0.0001	-0.155529	0.000103386	0.00374506		FBgn0133603	FBtr0161565		SP_PIR_KEYWORDS	zinc	7	7.95455	0.0381902	FBGN0134729, FBGN0141216, FBGN0144738, FBGN0134172, FBGN0143155, FBGN0143894, FBGN0142947	25	374	3459	2.58963	0.733908	0.733908	28.9956		UP_KEYWORDS	Transmembrane helix	27	30.6818	0.0266457	FBGN0146932, FBGN0138822, FBGN0139952, FBGN0139266, FBGN0141216, FBGN0140435, FBGN0141028, FBGN0141180, FBGN0135707, FBGN0133089, FBGN0137317, FBGN0136484, FBGN0139565, FBGN0133603, FBGN0138633, FBGN0133604, FBGN0143155, FBGN0139616, FBGN0143075, FBGN0143096, FBGN0147217, FBGN0136131, FBGN0137251, FBGN0142518, FBGN0144917, FBGN0140843, FBGN0141824	88	2776	13425	1.4838	0.660502	0.30239	21.8929
FBtr0167933	Reg*Tmp	BC	15	BC	25	-0.1578	1.11558	0.04184	73	-3.77	0.0003	-0.157849	0.000326159	0.00890525		FBgn0133604	FBtr0161566		SP_PIR_KEYWORDS	metal-binding	7	7.95455	0.124042	FBGN0134729, FBGN0141216, FBGN0134172, FBGN0143155, FBGN0143894, FBGN0142947, FBGN0144653	25	503	3459	1.92549	0.988923	0.894752	68.7973		UP_KEYWORDS	Transmembrane	27	30.6818	0.0273205	FBGN0146932, FBGN0138822, FBGN0139952, FBGN0139266, FBGN0141216, FBGN0140435, FBGN0141028, FBGN0141180, FBGN0135707, FBGN0133089, FBGN0137317, FBGN0136484, FBGN0139565, FBGN0133603, FBGN0138633, FBGN0133604, FBGN0143155, FBGN0139616, FBGN0143075, FBGN0143096, FBGN0147217, FBGN0136131, FBGN0137251, FBGN0142518, FBGN0144917, FBGN0140843, FBGN0141824	88	2782	13425	1.4806	0.669789	0.24195	22.3869
FBtr0168604	Reg*Tmp	BC	15	BC	25	-0.1612	1.11822	0.04077	73	-3.95	0.0002	-0.161206	0.000176112	0.00561881		FBgn0134069	FBtr0162033		SP_PIR_KEYWORDS	zinc-finger	3	3.40909	0.240311	FBGN0141216, FBGN0134172, FBGN0142947	25	135	3459	3.07467	0.999913	0.955618	91.0813		UP_KEYWORDS	Membrane	27	30.6818	0.0334807	FBGN0146932, FBGN0138822, FBGN0139952, FBGN0139266, FBGN0141216, FBGN0140435, FBGN0141028, FBGN0141180, FBGN0135707, FBGN0133089, FBGN0137317, FBGN0136484, FBGN0139565, FBGN0133603, FBGN0138633, FBGN0133604, FBGN0143155, FBGN0139616, FBGN0143075, FBGN0143096, FBGN0147217, FBGN0136131, FBGN0137251, FBGN0142518, FBGN0144917, FBGN0140843, FBGN0141824	88	2832	13425	1.45446	0.743893	0.238475	26.7697
FBtr0171259	Reg*Tmp	BC	15	BC	25	-0.1656	1.12163	0.03512	73	-4.71	<.0001	-0.165561	1.13277e-05	0.000663696		FBgn0134087	FBtr0162051		GOTERM_MF_FAT	GO:0008270~zinc ion binding	8	9.09091	0.347961	FBGN0134729, FBGN0141216, FBGN0144738, FBGN0140770, FBGN0134172, FBGN0143155, FBGN0143894, FBGN0142947	36	911	5552	1.35431	1	0.999965	99.0996
FBtr0166798	Reg*Tmp	BC	15	BC	25	-0.1726	1.12709	0.04292	73	-4.02	0.0001	-0.172586	0.000139573	0.00470953		FBgn0134097	FBtr0162061		GOTERM_MF_FAT	GO:0046872~metal ion binding	11	12.5	0.437972	FBGN0134729, FBGN0139952, FBGN0141216, FBGN0144738, FBGN0140770, FBGN0134172, FBGN0143155, FBGN0143894, FBGN0142947, FBGN0144653, FBGN0141728	36	1455	5552	1.16594	1	0.999901	99.8247		Annotation Cluster 2	Enrichment Score: 0.7883775439957921
FBtr0173806	Reg*Tmp	BC	15	BC	25	-0.1741	1.12826	0.04203	73	-4.14	<.0001	-0.174144	9.08812e-05	0.0033934		FBgn0134172	FBtr0162136		GOTERM_MF_FAT	GO:0046914~transition metal ion binding	9	10.2273	0.469793	FBGN0134729, FBGN0141216, FBGN0144738, FBGN0140770, FBGN0134172, FBGN0143155, FBGN0143894, FBGN0142947, FBGN0144653	36	1176	5552	1.18027	1	0.999834	99.9077		Category	Term	Count	%	PValue	Genes	List Total	Pop Hits	Pop Total	Fold Enrichment	Bonferroni	Benjamini	FDR
FBtr0168859	Reg*Tmp	BC	15	BC	25	-0.1817	1.13422	0.04698	73	-3.87	0.0002	-0.181694	0.000236472	0.00701011		FBgn0134633	FBtr0162600		GOTERM_MF_FAT	GO:0043167~ion binding	11	12.5	0.488401	FBGN0134729, FBGN0139952, FBGN0141216, FBGN0144738, FBGN0140770, FBGN0134172, FBGN0143155, FBGN0143894, FBGN0142947, FBGN0144653, FBGN0141728	36	1507	5552	1.12571	1	0.999679	99.9377		UP_KEYWORDS	Zinc-finger	5	5.68182	0.101165	FBGN0141216, FBGN0134172, FBGN0143155, FBGN0143894, FBGN0142947	88	273	13425	2.79408	0.985966	0.456357	62.3109
FBtr0171144	Reg*Tmp	BC	15	BC	25	-0.1844	1.13634	0.03523	73	-5.23	<.0001	-0.184389	1.53543e-06	0.000131366		FBgn0134729	FBtr0162697		GOTERM_MF_FAT	GO:0043169~cation binding	11	12.5	0.488401	FBGN0134729, FBGN0139952, FBGN0141216, FBGN0144738, FBGN0140770, FBGN0134172, FBGN0143155, FBGN0143894, FBGN0142947, FBGN0144653, FBGN0141728	36	1507	5552	1.12571	1	0.999679	99.9377		UP_KEYWORDS	Zinc	6	6.81818	0.119616	FBGN0141216, FBGN0144738, FBGN0134172, FBGN0143155, FBGN0143894, FBGN0142947	88	402	13425	2.27697	0.993878	0.471116	68.8253
FBtr0174866	Reg*Tmp	BC	15	BC	25	-0.1855	1.13721	0.04119	73	-4.5	<.0001	-0.185494	2.48465e-05	0.00123824		FBgn0135010	FBtr0162978																UP_KEYWORDS	Metal-binding	6	6.81818	0.356489	FBGN0141216, FBGN0134172, FBGN0143155, FBGN0143894, FBGN0144653, FBGN0142947	88	606	13425	1.51046	1	0.859026	98.228
FBtr0173246	Reg*Tmp	BC	15	BC	25	-0.1885	1.13958	0.04896	73	-3.85	0.0003	-0.188487	0.000251495	0.00733948		FBgn0135124	FBtr0163092		Annotation Cluster 2	Enrichment Score: 0.23086300158775233
FBtr0164413	Reg*Tmp	BC	15	BC	25	-0.1975	1.14671	0.04652	73	-4.25	<.0001	-0.197524	6.3204e-05	0.00256526		FBgn0135150	FBtr0163118		Category	Term	Count	%	PValue	Genes	List Total	Pop Hits	Pop Total	Fold Enrichment	Bonferroni	Benjamini	FDR
FBtr0167707	Reg*Tmp	BC	15	BC	25	-0.2006	1.14918	0.05246	73	-3.82	0.0003	-0.200643	0.000273415	0.00781191		FBgn0135274	FBtr0163242		GOTERM_CC_FAT	GO:0016021~integral to membrane	6	6.81818	0.403816	FBGN0146932, FBGN0141180, FBGN0139952, FBGN0139565, FBGN0147217, FBGN0141824	10	937	2034	1.30245	0.999993	0.997389	98.342
FBtr0165291	Reg*Tmp	BC	15	BC	25	-0.2011	1.14957	0.04687	73	-4.29	<.0001	-0.201113	5.3742e-05	0.00226486		FBgn0135681	FBtr0163649		GOTERM_CC_FAT	GO:0031224~intrinsic to membrane	6	6.81818	0.420438	FBGN0146932, FBGN0141180, FBGN0139952, FBGN0139565, FBGN0147217, FBGN0141824	10	951	2034	1.28328	0.999996	0.984733	98.6749
FBtr0173464	Reg*Tmp	BC	15	BC	25	-0.2058	1.15333	0.03989	73	-5.16	<.0001	-0.205767	2.06431e-06	0.00016708		FBgn0135707	FBtr0163675		SP_PIR_KEYWORDS	membrane	4	4.54545	0.789671	FBGN0146932, FBGN0139952, FBGN0139565, FBGN0141824	25	577	3459	0.959168	1	0.999486	99.9999
FBtr0163675	Reg*Tmp	BC	15	BC	25	-0.2066	1.15397	0.04224	73	-4.89	<.0001	-0.206608	5.80068e-06	0.000387475		FBgn0135710	FBtr0163678		SP_PIR_KEYWORDS	transmembrane	4	4.54545	0.889643	FBGN0146932, FBGN0139952, FBGN0139565, FBGN0141824	25	697	3459	0.794032	1	0.999443	100
FBtr0165657	Reg*Tmp	BC	15	BC	25	-0.2124	1.15861	0.05666	73	-3.75	0.0004	-0.212362	0.000354145	0.00946341		FBgn0136131	FBtr0164099
FBtr0167595	Reg*Tmp	BC	15	BC	25	-0.2136	1.15958	0.04109	73	-5.2	<.0001	-0.213634	1.75703e-06	0.000146419		FBgn0136139	FBtr0164107		Annotation Cluster 3	Enrichment Score: 0.22365043943919058
FBtr0175372	Reg*Tmp	BC	15	BC	25	-0.2165	1.16191	0.05521	73	-3.92	0.0002	-0.216531	0.000196436	0.00609946		FBgn0136443	FBtr0164413		Category	Term	Count	%	PValue	Genes	List Total	Pop Hits	Pop Total	Fold Enrichment	Bonferroni	Benjamini	FDR
FBtr0167706	Reg*Tmp	BC	15	BC	25	-0.2284	1.17153	0.05562	73	-4.11	0.0001	-0.228435	0.000103293	0.00374266		FBgn0136484	FBtr0164454		GOTERM_MF_FAT	GO:0043565~sequence-specific DNA binding	3	3.40909	0.347289	FBGN0141084, FBGN0143270, FBGN0142947	36	194	5552	2.38488	1	0.999999	99.0894
FBtr0161141	Reg*Tmp	BC	15	BC	25	-0.2344	1.17642	0.0546	73	-4.29	<.0001	-0.234384	5.34185e-05	0.00225429		FBgn0136660	FBtr0164631		GOTERM_MF_FAT	GO:0003700~transcription factor activity	3	3.40909	0.437739	FBGN0141084, FBGN0143270, FBGN0142947	36	234	5552	1.97721	1	0.999984	99.8239
FBtr0175033	Reg*Tmp	BC	15	BC	25	-0.2349	1.17683	0.05551	73	-4.23	<.0001	-0.234864	6.67537e-05	0.00267573		FBgn0136884	FBtr0164855		GOTERM_BP_FAT	GO:0006355~regulation of transcription, DNA-dependent	3	3.40909	0.579506	FBGN0141084, FBGN0143270, FBGN0142947	25	327	4116	1.51046	1	1	99.9947
FBtr0163242	Reg*Tmp	BC	15	BC	25	-0.2399	1.18091	0.04586	73	-5.23	<.0001	-0.239943	1.54462e-06	0.000131987		FBgn0137251	FBtr0165224		GOTERM_BP_FAT	GO:0051252~regulation of RNA metabolic process	3	3.40909	0.579506	FBGN0141084, FBGN0143270, FBGN0142947	25	327	4116	1.51046	1	1	99.9947
FBtr0161566	Reg*Tmp	BC	15	BC	25	-0.2418	1.18247	0.05043	73	-4.8	<.0001	-0.241839	8.34333e-06	0.000519734		FBgn0137317	FBtr0165291		SP_PIR_KEYWORDS	dna-binding	3	3.40909	0.584141	FBGN0141084, FBGN0143270, FBGN0142947	25	277	3459	1.49848	1	0.997436	99.9554
FBtr0164107	Reg*Tmp	BC	15	BC	25	-0.2452	1.18526	0.06084	73	-4.03	0.0001	-0.245191	0.000135211	0.00459746		FBgn0138122	FBtr0166098		GOTERM_MF_FAT	GO:0030528~transcription regulator activity	3	3.40909	0.686401	FBGN0141084, FBGN0143270, FBGN0142947	36	369	5552	1.25384	1	0.999996	99.9997
FBtr0174475	Reg*Tmp	BC	15	BC	25	-0.2465	1.18633	0.05864	73	-4.2	<.0001	-0.246533	7.33453e-05	0.00287613		FBgn0138633	FBtr0166609		GOTERM_BP_FAT	GO:0045449~regulation of transcription	3	3.40909	0.704932	FBGN0141084, FBGN0143270, FBGN0142947	25	409	4116	1.20763	1	1	99.9999
FBtr0169780	Reg*Tmp	BC	15	BC	25	-0.2474	1.18707	0.06601	73	-3.75	0.0004	-0.247422	0.000353611	0.00945344		FBgn0138737	FBtr0166713		SP_PIR_KEYWORDS	nucleus	3	3.40909	0.730069	FBGN0141084, FBGN0143270, FBGN0142947	25	360	3459	1.153	1	0.999401	99.999
FBtr0172202	Reg*Tmp	BC	15	BC	25	-0.2605	1.19789	0.06737	73	-3.87	0.0002	-0.260544	0.00023658	0.00701229		FBgn0138822	FBtr0166798		GOTERM_MF_FAT	GO:0003677~DNA binding	3	3.40909	0.921546	FBGN0141084, FBGN0143270, FBGN0142947	36	634	5552	0.729758	1	0.999999	100
FBtr0174582	Reg*Tmp	BC	15	BC	25	-0.2711	1.20673	0.06636	73	-4.09	0.0001	-0.271147	0.000111404	0.00396505		FBgn0139034	FBtr0167010
FBtr0162600	Reg*Tmp	BC	15	BC	25	-0.2713	1.20689	0.0459	73	-5.91	<.0001	-0.271263	1.00913e-07	1.35415e-05		FBgn0139104	FBtr0167081		Annotation Cluster 4	Enrichment Score: 0.08684165193947904
FBtr0169166	Reg*Tmp	BC	15	BC	25	-0.2724	1.20782	0.05541	73	-4.92	<.0001	-0.272424	5.25779e-06	0.000357834		FBgn0139221	FBtr0167198		Category	Term	Count	%	PValue	Genes	List Total	Pop Hits	Pop Total	Fold Enrichment	Bonferroni	Benjamini	FDR
FBtr0168828	Reg*Tmp	BC	15	BC	25	-0.2762	1.211	0.05078	73	-5.44	<.0001	-0.276171	6.81377e-07	6.70599e-05		FBgn0139266	FBtr0167243		GOTERM_MF_FAT	GO:0030554~adenyl nucleotide binding	5	5.68182	0.701382	FBGN0139952, FBGN0142332, FBGN0136884, FBGN0138122, FBGN0143894	36	737	5552	1.04628	1	0.999991	99.9998
FBtr0162697	Reg*Tmp	BC	15	BC	25	-0.2819	1.2158	0.06517	73	-4.32	<.0001	-0.281861	4.76032e-05	0.00206137		FBgn0139349	FBtr0167326		GOTERM_MF_FAT	GO:0001883~purine nucleoside binding	5	5.68182	0.701382	FBGN0139952, FBGN0142332, FBGN0136884, FBGN0138122, FBGN0143894	36	737	5552	1.04628	1	0.999991	99.9998
FBtr0164631	Reg*Tmp	BC	15	BC	25	-0.2822	1.21605	0.05657	73	-4.99	<.0001	-0.282193	3.99393e-06	0.000286228		FBgn0139565	FBtr0167543		GOTERM_MF_FAT	GO:0001882~nucleoside binding	5	5.68182	0.707747	FBGN0139952, FBGN0142332, FBGN0136884, FBGN0138122, FBGN0143894	36	743	5552	1.03783	1	0.999978	99.9999
FBtr0163678	Reg*Tmp	BC	15	BC	25	-0.2823	1.21613	0.05642	73	-5	<.0001	-0.282324	3.75179e-06	0.00027195		FBgn0139616	FBtr0167595		GOTERM_MF_FAT	GO:0005524~ATP binding	4	4.54545	0.81794	FBGN0139952, FBGN0142332, FBGN0136884, FBGN0143894	36	677	5552	0.91121	1	0.999999	100
FBtr0167621	Reg*Tmp	BC	15	BC	25	-0.2866	1.21976	0.04873	73	-5.88	<.0001	-0.286647	1.1322e-07	1.49216e-05		FBgn0139642	FBtr0167621		GOTERM_MF_FAT	GO:0032559~adenyl ribonucleotide binding	4	4.54545	0.818758	FBGN0139952, FBGN0142332, FBGN0136884, FBGN0143894	36	678	5552	0.909866	1	0.999997	100
FBtr0167705	Reg*Tmp	BC	15	BC	25	-0.2916	1.224	0.067	73	-4.35	<.0001	-0.291561	4.32062e-05	0.00191172		FBgn0139726	FBtr0167705		GOTERM_MF_FAT	GO:0017076~purine nucleotide binding	5	5.68182	0.835348	FBGN0139952, FBGN0142332, FBGN0136884, FBGN0138122, FBGN0143894	36	890	5552	0.866417	1	0.999996	100
FBtr0166107	Reg*Tmp	BC	15	BC	25	-0.2931	1.22527	0.06814	73	-4.3	<.0001	-0.293097	5.17735e-05	0.00219995		FBgn0139728	FBtr0167707		GOTERM_MF_FAT	GO:0000166~nucleotide binding	6	6.81818	0.850609	FBGN0139952, FBGN0142332, FBGN0135124, FBGN0136884, FBGN0138122, FBGN0143894	36	1099	5552	0.841978	1	0.999995	100
FBtr0172168	Reg*Tmp	BC	15	BC	25	-0.2952	1.22706	0.06384	73	-4.62	<.0001	-0.29522	1.58898e-05	0.000868955		FBgn0139917	FBtr0167898		SP_PIR_KEYWORDS	atp-binding	3	3.40909	0.856614	FBGN0139952, FBGN0142332, FBGN0143894	25	469	3459	0.885032	1	0.999349	100
FBtr0169014	Reg*Tmp	BC	15	BC	25	-0.2962	1.22791	0.07717	73	-3.84	0.0003	-0.296224	0.000260933	0.00754384		FBgn0139952	FBtr0167933		GOTERM_MF_FAT	GO:0032555~purine ribonucleotide binding	4	4.54545	0.912414	FBGN0139952, FBGN0142332, FBGN0136884, FBGN0143894	36	830	5552	0.74324	1	1	100
FBtr0161565	Reg*Tmp	BC	15	BC	25	-0.2965	1.22816	0.07056	73	-4.2	<.0001	-0.296524	7.37852e-05	0.00288961		FBgn0140278	FBtr0168259		GOTERM_MF_FAT	GO:0032553~ribonucleotide binding	4	4.54545	0.912414	FBGN0139952, FBGN0142332, FBGN0136884, FBGN0143894	36	830	5552	0.74324	1	1	100
FBtr0164454	Reg*Tmp	BC	15	BC	25	-0.2969	1.2285	0.07467	73	-3.98	0.0002	-0.296853	0.000163477	0.00530993		FBgn0140435	FBtr0168419		SP_PIR_KEYWORDS	nucleotide-binding	3	3.40909	0.938234	FBGN0139952, FBGN0142332, FBGN0143894	25	600	3459	0.6918	1	0.999817	100
FBtr0169810	Reg*Tmp	BC	15	BC	25	-0.2984	1.22978	0.07076	73	-4.22	<.0001	-0.298442	6.98976e-05	0.00277202		FBgn0140525	FBtr0168509
FBtr0171273	Reg*Tmp	BC	15	BC	25	-0.2991	1.23038	0.07821	73	-3.82	0.0003	-0.299124	0.000273766	0.00781951		FBgn0140585	FBtr0168569
FBtr0174649	Reg*Tmp	BC	15	BC	25	-0.3049	1.23533	0.05916	73	-5.15	<.0001	-0.304929	2.09409e-06	0.000169032		FBgn0140620	FBtr0168604
FBtr0166574	Reg*Tmp	BC	15	BC	25	-0.3072	1.2373	0.0596	73	-5.15	<.0001	-0.307163	2.09978e-06	0.000169406		FBgn0140770	FBtr0168755
FBtr0171888	Reg*Tmp	BC	15	BC	25	-0.3161	1.24496	0.06849	73	-4.61	<.0001	-0.316087	1.64475e-05	0.000892739		FBgn0140843	FBtr0168828
FBtr0162272	Reg*Tmp	BC	15	BC	25	-0.3173	1.246	0.0826	73	-3.84	0.0003	-0.317266	0.000258851	0.007499		FBgn0140874	FBtr0168859
FBtr0169971	Reg*Tmp	BC	15	BC	25	-0.3184	1.24695	0.07043	73	-4.52	<.0001	-0.318377	2.33263e-05	0.00117825		FBgn0140959	FBtr0168945
FBtr0160873	Reg*Tmp	BC	15	BC	25	-0.3188	1.24729	0.08202	73	-3.89	0.0002	-0.318823	0.000221295	0.00666827		FBgn0141028	FBtr0169014
FBtr0161149	Reg*Tmp	BC	15	BC	25	-0.3305	1.25745	0.08852	73	-3.73	0.0004	-0.330457	0.000371976	0.00981156		FBgn0141084	FBtr0169070
FBtr0162136	Reg*Tmp	BC	15	BC	25	-0.3316	1.25841	0.05524	73	-6	<.0001	-0.331556	6.90649e-08	9.82046e-06		FBgn0141180	FBtr0169166
FBtr0165224	Reg*Tmp	BC	15	BC	25	-0.3609	1.28423	0.06907	73	-5.23	<.0001	-0.360896	1.58659e-06	0.000134879		FBgn0141216	FBtr0169202
FBtr0164099	Reg*Tmp	BC	15	BC	25	-0.366	1.28877	0.06332	73	-5.78	<.0001	-0.366024	1.71229e-07	2.11882e-05		FBgn0141728	FBtr0169714
FBtr0175220	Reg*Tmp	BC	15	BC	25	-0.3674	1.29003	0.06676	73	-5.5	<.0001	-0.367422	5.2543e-07	5.4042e-05		FBgn0141824	FBtr0169810
FBtr0163118	Reg*Tmp	BC	15	BC	25	-0.3704	1.29271	0.09867	73	-3.75	0.0003	-0.370361	0.000347468	0.0093319		FBgn0141985	FBtr0169971
FBtr0167543	Reg*Tmp	BC	15	BC	25	-0.3766	1.29828	0.08002	73	-4.71	<.0001	-0.376611	1.16646e-05	0.000679233		FBgn0142332	FBtr0170320
FBtr0173290	Reg*Tmp	BC	15	BC	25	-0.3812	1.30242	0.09115	73	-4.18	<.0001	-0.381191	7.94002e-05	0.00305936		FBgn0142518	FBtr0170506
FBtr0170320	Reg*Tmp	BC	15	BC	25	-0.3825	1.3036	0.09583	73	-3.99	0.0002	-0.382475	0.000154836	0.00509609		FBgn0142655	FBtr0170643
FBtr0169714	Reg*Tmp	BC	15	BC	25	-0.3968	1.31658	0.08687	73	-4.57	<.0001	-0.396826	1.95735e-05	0.00102564		FBgn0142947	FBtr0170936
FBtr0172913	Reg*Tmp	BC	15	BC	25	-0.4013	1.3207	0.0708	73	-5.67	<.0001	-0.401306	2.70454e-07	3.10654e-05		FBgn0143075	FBtr0171064
FBtr0166713	Reg*Tmp	BC	15	BC	25	-0.4034	1.32262	0.1032	73	-3.91	0.0002	-0.403436	0.000205819	0.00631628		FBgn0143096	FBtr0171085
FBtr0164855	Reg*Tmp	BC	15	BC	25	-0.4051	1.32418	0.05714	73	-7.09	<.0001	-0.405102	7.12105e-10	1.88839e-07		FBgn0143155	FBtr0171144
FBtr0165187	Reg*Tmp	BC	15	BC	25	-0.4197	1.33765	0.09517	73	-4.41	<.0001	-0.419704	3.49545e-05	0.00161987		FBgn0143270	FBtr0171259
FBtr0165891	Reg*Tmp	BC	15	BC	25	-0.4213	1.33913	0.08984	73	-4.69	<.0001	-0.421341	1.24094e-05	0.000713659		FBgn0143894	FBtr0171888
FBtr0166609	Reg*Tmp	BC	15	BC	25	-0.4268	1.34425	0.07148	73	-5.97	<.0001	-0.426813	7.85655e-08	1.09632e-05		FBgn0143949	FBtr0171944
FBtr0168755	Reg*Tmp	BC	15	BC	25	-0.4291	1.34639	0.05293	73	-8.11	<.0001	-0.429089	8.88838e-12	3.87274e-09		FBgn0143953	FBtr0171948
FBtr0171948	Reg*Tmp	BC	15	BC	25	-0.4347	1.35163	0.08821	73	-4.93	<.0001	-0.434651	5.04702e-06	0.000346205		FBgn0144238	FBtr0172233
FBtr0170643	Reg*Tmp	BC	15	BC	25	-0.4454	1.36169	0.09146	73	-4.87	<.0001	-0.445444	6.27312e-06	0.000412689		FBgn0144653	FBtr0172649
FBtr0174698	Reg*Tmp	BC	15	BC	25	-0.4458	1.36207	0.1134	73	-3.93	0.0002	-0.445848	0.000189525	0.00593677		FBgn0144738	FBtr0172734
FBtr0168569	Reg*Tmp	BC	15	BC	25	-0.4498	1.36585	0.1013	73	-4.44	<.0001	-0.449798	3.1107e-05	0.00147844		FBgn0144917	FBtr0172913
FBtr0171085	Reg*Tmp	BC	15	BC	25	-0.4559	1.37164	0.08198	73	-5.56	<.0001	-0.455945	4.15688e-07	4.44947e-05		FBgn0145249	FBtr0173246
FBtr0167198	Reg*Tmp	BC	15	BC	25	-0.4596	1.37516	0.122	73	-3.77	0.0003	-0.459561	0.000332497	0.00903322		FBgn0145466	FBtr0173464
FBtr0167898	Reg*Tmp	BC	15	BC	25	-0.473	1.38799	0.08275	73	-5.72	<.0001	-0.473007	2.22791e-07	2.64237e-05		FBgn0146009	FBtr0174007
FBtr0172573	Reg*Tmp	BC	15	BC	25	-0.4811	1.39581	0.1231	73	-3.91	0.0002	-0.481074	0.000206822	0.00633919		FBgn0146194	FBtr0174193
FBtr0171064	Reg*Tmp	BC	15	BC	25	-0.4907	1.40513	0.1152	73	-4.26	<.0001	-0.490668	6.00563e-05	0.00246687		FBgn0146284	FBtr0174283
FBtr0170093	Reg*Tmp	BC	15	BC	25	-0.4943	1.40864	0.09995	73	-4.95	<.0001	-0.494284	4.70439e-06	0.000326998		FBgn0146475	FBtr0174475
FBtr0175579	Reg*Tmp	BC	15	BC	25	-0.4972	1.41147	0.1213	73	-4.1	0.0001	-0.497191	0.00010616	0.00382151		FBgn0146582	FBtr0174582
FBtr0167081	Reg*Tmp	BC	15	BC	25	-0.5001	1.41431	0.1229	73	-4.07	0.0001	-0.500135	0.000117695	0.00413483		FBgn0146649	FBtr0174649
FBtr0168419	Reg*Tmp	BC	15	BC	25	-0.5011	1.41529	0.09392	73	-5.34	<.0001	-0.501138	1.02624e-06	9.42022e-05		FBgn0146697	FBtr0174698
FBtr0169502	Reg*Tmp	BC	15	BC	25	-0.5046	1.41873	0.08428	73	-5.99	<.0001	-0.504598	7.35043e-08	1.03569e-05		FBgn0146864	FBtr0174866
FBtr0174283	Reg*Tmp	BC	15	BC	25	-0.5079	1.42198	0.123	73	-4.13	<.0001	-0.507941	9.60044e-05	0.00353854		FBgn0146932	FBtr0174934
FBtr0171944	Reg*Tmp	BC	15	BC	25	-0.5296	1.44353	0.1404	73	-3.77	0.0003	-0.529573	0.000327124	0.00892555		FBgn0147031	FBtr0175033
FBtr0162978	Reg*Tmp	BC	15	BC	25	-0.5349	1.44884	0.1378	73	-3.88	0.0002	-0.534898	0.000225955	0.00677358		FBgn0147217	FBtr0175220
FBtr0167326	Reg*Tmp	BC	15	BC	25	-0.5383	1.45226	0.1381	73	-3.9	0.0002	-0.538258	0.000213598	0.00649376		FBgn0147292	FBtr0175295
FBtr0164696	Reg*Tmp	BC	15	BC	25	-0.5796	1.49443	0.05782	73	-10.02	<.0001	-0.579645	2.29543e-15	2.09028e-12		FBgn0147369	FBtr0175372
FBtr0169202	Reg*Tmp	BC	15	BC	25	-0.598	1.51362	0.1109	73	-5.39	<.0001	-0.598034	8.16965e-07	7.79668e-05		FBgn0147574	FBtr0175579
FBtr0174088	Reg*Tmp	BC	15	BC	25	-0.6017	1.5175	0.06987	73	-8.61	<.0001	-0.601693	9.99039e-13	5.45466e-10		#N/A	FBtr0173806
FBtr0174193	Reg*Tmp	BC	15	BC	25	-0.6113	1.52764	0.09555	73	-6.4	<.0001	-0.611336	1.33358e-08	2.40269e-06		#N/A	FBtr0165657
FBtr0167637	Reg*Tmp	BC	15	BC	25	-0.6226	1.53965	0.1204	73	-5.17	<.0001	-0.622624	1.96031e-06	0.000160122		#N/A	FBtr0167706
FBtr0168509	Reg*Tmp	BC	15	BC	25	-0.6291	1.5466	0.1246	73	-5.05	<.0001	-0.629122	3.14321e-06	0.000235456		#N/A	FBtr0161141
FBtr0166167	Reg*Tmp	BC	15	BC	25	-0.6363	1.55434	0.08981	73	-7.09	<.0001	-0.636345	7.22325e-10	1.91238e-07		#N/A	FBtr0169780
FBtr0165892	Reg*Tmp	BC	15	BC	25	-0.6401	1.55844	0.07793	73	-8.21	<.0001	-0.640077	5.59908e-12	2.56488e-09		#N/A	FBtr0172202
FBtr0172734	Reg*Tmp	BC	15	BC	25	-0.6475	1.56645	0.1411	73	-4.59	<.0001	-0.647544	1.81271e-05	0.000965055		#N/A	FBtr0166107
FBtr0161049	Reg*Tmp	BC	15	BC	25	-0.6518	1.57113	0.1141	73	-5.71	<.0001	-0.651786	2.25636e-07	2.6702e-05		#N/A	FBtr0172168
FBtr0172233	Reg*Tmp	BC	15	BC	25	-0.6758	1.59748	0.1505	73	-4.49	<.0001	-0.675829	2.6077e-05	0.0012861		#N/A	FBtr0171273
FBtr0168502	Reg*Tmp	BC	15	BC	25	-0.6842	1.60681	0.1059	73	-6.46	<.0001	-0.684238	1.02524e-08	1.91511e-06		#N/A	FBtr0166574
FBtr0165042	Reg*Tmp	BC	15	BC	25	-0.6988	1.62315	0.101	73	-6.92	<.0001	-0.698788	1.4873e-09	3.58961e-07		#N/A	FBtr0162272
FBtr0161050	Reg*Tmp	BC	15	BC	25	-0.7058	1.63105	0.1114	73	-6.33	<.0001	-0.705772	1.73842e-08	3.02169e-06		#N/A	FBtr0160873
FBtr0174007	Reg*Tmp	BC	15	BC	25	-0.7229	1.6505	0.1232	73	-5.87	<.0001	-0.72295	1.19528e-07	1.56211e-05		#N/A	FBtr0161149
FBtr0167243	Reg*Tmp	BC	15	BC	25	-0.7393	1.66937	0.1193	73	-6.2	<.0001	-0.739299	3.07787e-08	4.93419e-06		#N/A	FBtr0173290
FBtr0172649	Reg*Tmp	BC	15	BC	25	-0.7501	1.68191	0.1099	73	-6.82	<.0001	-0.750142	2.20389e-09	5.0593e-07		#N/A	FBtr0165187
FBtr0162033	Reg*Tmp	BC	15	BC	25	-0.7503	1.68214	0.1368	73	-5.48	<.0001	-0.750263	5.71674e-07	5.79899e-05		#N/A	FBtr0165891
FBtr0166098	Reg*Tmp	BC	15	BC	25	-0.7513	1.68331	0.1909	73	-3.94	0.0002	-0.7513	0.000187564	0.00589181		#N/A	FBtr0172573
FBtr0171052	Reg*Tmp	BC	15	BC	25	-0.7518	1.68389	0.1179	73	-6.37	<.0001	-0.751796	1.47014e-08	2.61476e-06		#N/A	FBtr0170093
FBtr0170936	Reg*Tmp	BC	15	BC	25	-0.7792	1.71618	0.1227	73	-6.35	<.0001	-0.779198	1.62013e-08	2.84347e-06		#N/A	FBtr0169502
FBtr0173825	Reg*Tmp	BC	15	BC	25	-0.8219	1.76773	0.1255	73	-6.55	<.0001	-0.821932	7.11717e-09	1.3981e-06		#N/A	FBtr0164696
FBtr0169070	Reg*Tmp	BC	15	BC	25	-0.9244	1.89789	0.1105	73	-8.36	<.0001	-0.924373	2.92575e-12	1.43042e-09		#N/A	FBtr0174088
FBtr0175295	Reg*Tmp	BC	15	BC	25	-1.0832	2.11873	0.1291	73	-8.39	<.0001	-1.08323	2.59814e-12	1.28741e-09		#N/A	FBtr0167637
FBtr0168259	Reg*Tmp	BC	15	BC	25	-1.2469	2.37331	0.155	73	-8.05	<.0001	-1.24685	1.1521e-11	4.88597e-09		#N/A	FBtr0166167
FBtr0168870	Reg*Tmp	BC	15	BC	25	-1.2521	2.38188	0.1951	73	-6.42	<.0001	-1.25213	1.22287e-08	2.23113e-06		#N/A	FBtr0165892
FBtr0172171	Reg*Tmp	BC	15	BC	25	-1.2823	2.43226	0.128	73	-10.02	<.0001	-1.28235	2.35019e-15	2.09028e-12		#N/A	FBtr0168502
FBtr0167010	Reg*Tmp	BC	15	BC	25	-1.3782	2.59944	0.1896	73	-7.27	<.0001	-1.37817	3.30528e-10	9.61897e-08		#N/A	FBtr0165042
FBtr0162041	Reg*Tmp	BC	15	BC	25	-1.4276	2.68999	0.1316	73	-10.84	<.0001	-1.42761	7.19058e-17	0		#N/A	FBtr0171052
FBtr0163932	Reg*Tmp	BC	15	BC	25	-1.5144	2.8568	0.1941	73	-7.8	<.0001	-1.51442	3.30485e-11	1.2534e-08		#N/A	FBtr0173825
FBtr0162061	Reg*Tmp	BC	15	BC	25	-1.7629	3.3938	0.2201	73	-8.01	<.0001	-1.76291	1.34711e-11	5.61954e-09		#N/A	FBtr0168870
FBtr0163649	Reg*Tmp	BC	15	BC	25	-1.825	3.54307	0.2034	73	-8.97	<.0001	-1.82499	2.11034e-13	1.32991e-10		#N/A	FBtr0172171
FBtr0162051	Reg*Tmp	BC	15	BC	25	-1.9133	3.7667	0.265	73	-7.22	<.0001	-1.91329	4.04167e-10	1.14857e-07		#N/A	FBtr0162041
FBtr0172526	Reg*Tmp	BC	15	BC	25	-2.2621	4.79689	0.1958	73	-11.56	<.0001	-2.26211	3.75852e-18	0		#N/A	FBtr0163932
FBtr0168945	Reg*Tmp	BC	15	BC	25	-3.128	8.74222	0.2865	73	-10.92	<.0001	-3.12801	5.24608e-17	0		#N/A	FBtr0172526

## Sheet: BC-15vsBC-35
ID	Effect	Reg	Tmp	_Reg	_Tmp	Estimate	StdErr	DF	tValue	Probt	adjratio	raw_P	fdr_p
FBtr0162871	Reg*Tmp	BC	15	BC	35	4.7706	0.1954	73	24.41	<.0001	4.77063	7.61093e-37	0		FBgn0012573	FBtr0167020		Annotation Cluster 1	Enrichment Score: 6.533183316987894
FBtr0174470	Reg*Tmp	BC	15	BC	35	4.5472	0.2326	73	19.55	<.0001	4.54721	9.82908e-31	0		FBgn0068806	FBtr0161832		Category	Term	Count	%	PValue	Genes	List Total	Pop Hits	Pop Total	Fold Enrichment	Bonferroni	Benjamini	FDR
FBtr0166500	Reg*Tmp	BC	15	BC	35	4.476	0.3558	73	12.58	<.0001	4.47601	5.91519e-20	0		FBgn0132818	FBtr0160777		GOTERM_MF_FAT	GO:0004866~endopeptidase inhibitor activity	22	2.36052	1.64608e-08	FBGN0140496, FBGN0140495, FBGN0140498, FBGN0146602, FBGN0146612, FBGN0135077, FBGN0133423, FBGN0133422, FBGN0146862, FBGN0133424, FBGN0133648, FBGN0140500, FBGN0146185, FBGN0135066, FBGN0140501, FBGN0139641, FBGN0140506, FBGN0146757, FBGN0143336, FBGN0142547, FBGN0143334, FBGN0140494	409	71	5552	4.20621	6.76535e-06	6.76535e-06	2.30502e-05
FBtr0175027	Reg*Tmp	BC	15	BC	35	4.311	0.1716	73	25.12	<.0001	4.31103	1.17001e-37	0		FBgn0132819	FBtr0160778		GOTERM_MF_FAT	GO:0030414~peptidase inhibitor activity	22	2.36052	4.79839e-08	FBGN0140496, FBGN0140495, FBGN0140498, FBGN0146602, FBGN0146612, FBGN0135077, FBGN0133423, FBGN0133422, FBGN0146862, FBGN0133424, FBGN0133648, FBGN0140500, FBGN0146185, FBGN0135066, FBGN0140501, FBGN0139641, FBGN0140506, FBGN0146757, FBGN0143336, FBGN0142547, FBGN0143334, FBGN0140494	409	75	5552	3.98187	1.97212e-05	9.86064e-06	6.71924e-05
FBtr0166499	Reg*Tmp	BC	15	BC	35	4.2624	0.3001	73	14.2	<.0001	4.26239	1.06398e-22	0		FBgn0132823	FBtr0160782		GOTERM_MF_FAT	GO:0004857~enzyme inhibitor activity	23	2.46781	5.35621e-08	FBGN0140496, FBGN0140495, FBGN0140498, FBGN0146602, FBGN0146612, FBGN0135077, FBGN0133423, FBGN0133422, FBGN0146862, FBGN0133424, FBGN0133648, FBGN0140500, FBGN0146185, FBGN0135066, FBGN0140501, FBGN0139641, FBGN0140506, FBGN0146757, FBGN0143336, FBGN0141770, FBGN0142547, FBGN0143334, FBGN0140494	409	82	5552	3.8075	2.20138e-05	7.33798e-06	7.50036e-05
FBtr0163894	Reg*Tmp	BC	15	BC	35	4.1269	0.1599	73	25.8	<.0001	4.12695	2.00515e-38	0		FBgn0132854	FBtr0160813		SMART	SM00131:KU	12	1.28755	5.64743e-07	FBGN0140496, FBGN0140495, FBGN0133648, FBGN0140498, FBGN0146602, FBGN0140500, FBGN0146612, FBGN0140501, FBGN0140506, FBGN0143336, FBGN0143334, FBGN0140494	295	29	4727	6.63051	8.69666e-05	8.69666e-05	0.000677464
FBtr0163650	Reg*Tmp	BC	15	BC	35	4.0078	0.2297	73	17.45	<.0001	4.00781	9.31744e-28	0		FBgn0132857	FBtr0160816		GOTERM_MF_FAT	GO:0004867~serine-type endopeptidase inhibitor activity	16	1.71674	4.5968e-06	FBGN0140496, FBGN0140495, FBGN0133648, FBGN0140498, FBGN0146602, FBGN0140500, FBGN0146612, FBGN0146185, FBGN0140501, FBGN0139641, FBGN0140506, FBGN0143336, FBGN0142547, FBGN0146862, FBGN0143334, FBGN0140494	409	54	5552	4.0221	0.00188751	0.000377786	0.00643676
FBtr0167129	Reg*Tmp	BC	15	BC	35	3.4941	0.1865	73	18.74	<.0001	3.49413	1.31518e-29	0		FBgn0132858	FBtr0160817		INTERPRO	IPR002223:Proteinase inhibitor I2, Kunitz metazoa	12	1.28755	5.75693e-06	FBGN0140496, FBGN0140495, FBGN0133648, FBGN0140498, FBGN0146602, FBGN0140500, FBGN0146612, FBGN0140501, FBGN0140506, FBGN0143336, FBGN0143334, FBGN0140494	790	29	10101	5.29079	0.00586632	0.00586632	0.00912062
FBtr0166867	Reg*Tmp	BC	15	BC	35	3.463	0.1651	73	20.97	<.0001	3.46298	1.26175e-32	0		FBgn0132865	FBtr0160824
FBtr0163651	Reg*Tmp	BC	15	BC	35	3.4124	0.3595	73	9.49	<.0001	3.41244	2.24632e-14	1.76388e-11		FBgn0132869	FBtr0160828		Annotation Cluster 2	Enrichment Score: 4.247744439728776
FBtr0163948	Reg*Tmp	BC	15	BC	35	3.4011	0.165	73	20.62	<.0001	3.40107	3.66638e-32	0		FBgn0132887	FBtr0160846		Category	Term	Count	%	PValue	Genes	List Total	Pop Hits	Pop Total	Fold Enrichment	Bonferroni	Benjamini	FDR
FBtr0175110	Reg*Tmp	BC	15	BC	35	3.2689	0.1798	73	18.18	<.0001	3.2689	8.08001e-29	0		FBgn0132891	FBtr0160850		GOTERM_BP_FAT	GO:0055114~oxidation reduction	49	5.25751	2.21421e-07	FBGN0137748, FBGN0134079, FBGN0135979, FBGN0142157, FBGN0132854, FBGN0144654, FBGN0146282, FBGN0146301, FBGN0142958, FBGN0133832, FBGN0146788, FBGN0136642, FBGN0134252, FBGN0146314, FBGN0139094, FBGN0146967, FBGN0142966, FBGN0139325, FBGN0140887, FBGN0141444, FBGN0133946, FBGN0147447, FBGN0139920, FBGN0133401, FBGN0141046, FBGN0144533, FBGN0141047, FBGN0145663, FBGN0135102, FBGN0143628, FBGN01357…	304	308	4116	2.15401	0.000112254	0.000112254	0.000319478
FBtr0172291	Reg*Tmp	BC	15	BC	35	3.1987	0.2066	73	15.48	<.0001	3.19867	9.2107e-25	0		FBgn0132930	FBtr0160889		SP_PIR_KEYWORDS	oxidoreductase	36	3.86266	8.47462e-07	FBGN0137748, FBGN0134079, FBGN0141046, FBGN0135979, FBGN0141047, FBGN0145663, FBGN0135102, FBGN0132854, FBGN0135759, FBGN0143628, FBGN0068806, FBGN0146282, FBGN0147514, FBGN0139005, FBGN0138008, FBGN0142958, FBGN0133832, FBGN0139288, FBGN0145953, FBGN0133248, FBGN0147377, FBGN0136642, FBGN0134252, FBGN0139094, FBGN0146967, FBGN0140276, FBGN0144285, FBGN0147462, FBGN0142966, FBGN0141444, FBGN01474…	264	196	3459	2.40654	0.00010169	0.00010169	0.000972824
FBtr0168951	Reg*Tmp	BC	15	BC	35	2.9398	0.217	73	13.55	<.0001	2.93977	1.29764e-21	0		FBgn0132950	FBtr0160909		SP_PIR_KEYWORDS	heme	22	2.36052	2.0409e-06	FBGN0140302, FBGN0145953, FBGN0134079, FBGN0141046, FBGN0136642, FBGN0134252, FBGN0141047, FBGN0132854, FBGN0144285, FBGN0135759, FBGN0143628, FBGN0147363, FBGN0147462, FBGN0142966, FBGN0146282, FBGN0139005, FBGN0145072, FBGN0141444, FBGN0133946, FBGN0147447, FBGN0137959, FBGN0142958	264	90	3459	3.20278	0.000244878	0.000122446	0.00234278
FBtr0175017	Reg*Tmp	BC	15	BC	35	2.6032	0.1387	73	18.76	<.0001	2.60315	1.20019e-29	0		FBgn0132959	FBtr0160918		GOTERM_MF_FAT	GO:0046906~tetrapyrrole binding	26	2.7897	3.9497e-06	FBGN0134079, FBGN0141046, FBGN0141047, FBGN0136889, FBGN0132854, FBGN0143628, FBGN0147363, FBGN0135759, FBGN0146282, FBGN0139005, FBGN0145072, FBGN0142958, FBGN0145953, FBGN0140302, FBGN0136642, FBGN0134252, FBGN0144285, FBGN0142966, FBGN0147462, FBGN0146470, FBGN0142539, FBGN0141444, FBGN0133946, FBGN0147447, FBGN0137959, FBGN0145126	409	127	5552	2.77905	0.00162201	0.000405751	0.00553067
FBtr0166870	Reg*Tmp	BC	15	BC	35	2.5933	0.1873	73	13.85	<.0001	2.5933	4.11818e-22	0		FBgn0133025	FBtr0160985		GOTERM_MF_FAT	GO:0020037~heme binding	26	2.7897	3.9497e-06	FBGN0134079, FBGN0141046, FBGN0141047, FBGN0136889, FBGN0132854, FBGN0143628, FBGN0147363, FBGN0135759, FBGN0146282, FBGN0139005, FBGN0145072, FBGN0142958, FBGN0145953, FBGN0140302, FBGN0136642, FBGN0134252, FBGN0144285, FBGN0142966, FBGN0147462, FBGN0146470, FBGN0142539, FBGN0141444, FBGN0133946, FBGN0147447, FBGN0137959, FBGN0145126	409	127	5552	2.77905	0.00162201	0.000405751	0.00553067
FBtr0166945	Reg*Tmp	BC	15	BC	35	2.5854	0.2156	73	11.99	<.0001	2.58538	6.34034e-19	0		FBgn0133048	FBtr0161008		SP_PIR_KEYWORDS	Monooxygenase	17	1.82403	3.82358e-05	FBGN0145953, FBGN0141046, FBGN0136642, FBGN0134252, FBGN0141047, FBGN0132854, FBGN0144285, FBGN0143628, FBGN0135759, FBGN0147462, FBGN0142966, FBGN0146282, FBGN0141444, FBGN0133946, FBGN0147447, FBGN0137959, FBGN0142958	264	69	3459	3.2281	0.00457788	0.00152829	0.0438833
FBtr0165289	Reg*Tmp	BC	15	BC	35	2.5843	0.2645	73	9.77	<.0001	2.58434	6.73608e-15	5.75437e-12		FBgn0133057	FBtr0161017		INTERPRO	IPR017973:Cytochrome P450, C-terminal region	18	1.93133	4.16462e-05	FBGN0140302, FBGN0145953, FBGN0141046, FBGN0136642, FBGN0134252, FBGN0141047, FBGN0132854, FBGN0144285, FBGN0143628, FBGN0135759, FBGN0147462, FBGN0142966, FBGN0146282, FBGN0141444, FBGN0133946, FBGN0147447, FBGN0137959, FBGN0142958	790	74	10101	3.11013	0.0416702	0.0210568	0.0659618
FBtr0161008	Reg*Tmp	BC	15	BC	35	2.5727	0.1464	73	17.58	<.0001	2.57271	6.01761e-28	0		FBgn0133062	FBtr0161022		INTERPRO	IPR002401:Cytochrome P450, E-class, group I	17	1.82403	7.43447e-05	FBGN0145953, FBGN0141046, FBGN0136642, FBGN0134252, FBGN0141047, FBGN0132854, FBGN0144285, FBGN0143628, FBGN0135759, FBGN0147462, FBGN0142966, FBGN0146282, FBGN0141444, FBGN0133946, FBGN0147447, FBGN0137959, FBGN0142958	790	70	10101	3.10519	0.0731682	0.0250097	0.117723
FBtr0168111	Reg*Tmp	BC	15	BC	35	2.4545	0.1538	73	15.96	<.0001	2.45452	1.67729e-25	0		FBgn0133064	FBtr0161024		INTERPRO	IPR001128:Cytochrome P450	18	1.93133	0.000138827	FBGN0140302, FBGN0145953, FBGN0141046, FBGN0136642, FBGN0134252, FBGN0141047, FBGN0132854, FBGN0144285, FBGN0143628, FBGN0135759, FBGN0147462, FBGN0142966, FBGN0146282, FBGN0141444, FBGN0133946, FBGN0147447, FBGN0137959, FBGN0142958	790	81	10101	2.84135	0.132285	0.0279794	0.219725
FBtr0167009	Reg*Tmp	BC	15	BC	35	2.3516	0.2254	73	10.43	<.0001	2.35157	4.06577e-16	4.6874e-13		FBgn0133072	FBtr0161032		GOTERM_MF_FAT	GO:0005506~iron ion binding	32	3.43348	0.000144676	FBGN0133401, FBGN0134079, FBGN0143681, FBGN0141046, FBGN0144533, FBGN0141047, FBGN0136889, FBGN0132854, FBGN0135759, FBGN0143628, FBGN0147363, FBGN0146282, FBGN0139005, FBGN0145072, FBGN0142958, FBGN0145953, FBGN0140302, FBGN0133248, FBGN0136642, FBGN0134252, FBGN0135894, FBGN0144285, FBGN0147462, FBGN0142966, FBGN0146470, FBGN0142539, FBGN0141444, FBGN0147447, FBGN0133946, FBGN0137959, FBGN01451…	409	212	5552	2.04899	0.0577324	0.00986204	0.2024
FBtr0166496	Reg*Tmp	BC	15	BC	35	2.1104	0.128	73	16.48	<.0001	2.11038	2.5795e-26	0		FBgn0133073	FBtr0161033		SP_PIR_KEYWORDS	iron	23	2.46781	0.000240851	FBGN0140302, FBGN0145953, FBGN0133248, FBGN0141046, FBGN0134079, FBGN0136642, FBGN0144533, FBGN0134252, FBGN0141047, FBGN0132854, FBGN0144285, FBGN0135759, FBGN0143628, FBGN0147462, FBGN0142966, FBGN0146282, FBGN0139005, FBGN0145072, FBGN0141444, FBGN0133946, FBGN0147447, FBGN0137959, FBGN0142958	264	130	3459	2.31809	0.0284918	0.00720034	0.276132
FBtr0164019	Reg*Tmp	BC	15	BC	35	2.0261	0.1309	73	15.48	<.0001	2.02609	9.18805e-25	0		FBgn0133083	FBtr0161043		GOTERM_MF_FAT	GO:0009055~electron carrier activity	28	3.00429	0.000254636	FBGN0141046, FBGN0144533, FBGN0141047, FBGN0132854, FBGN0143628, FBGN0135759, FBGN0146282, FBGN0142958, FBGN0142377, FBGN0139930, FBGN0140738, FBGN0145953, FBGN0140302, FBGN0136239, FBGN0136642, FBGN0134252, FBGN0146314, FBGN0137063, FBGN0145476, FBGN0144285, FBGN0147462, FBGN0142966, FBGN0139325, FBGN0141444, FBGN0133946, FBGN0147447, FBGN0137959, FBGN0135178	409	180	5552	2.1116	0.0993772	0.0148414	0.35598
FBtr0169853	Reg*Tmp	BC	15	BC	35	1.9911	0.1305	73	15.26	<.0001	1.99114	2.06461e-24	0		FBgn0133128	FBtr0161089		INTERPRO	IPR017972:Cytochrome P450, conserved site	16	1.71674	0.000430416	FBGN0140302, FBGN0145953, FBGN0141046, FBGN0136642, FBGN0134252, FBGN0141047, FBGN0144285, FBGN0143628, FBGN0135759, FBGN0147462, FBGN0142966, FBGN0146282, FBGN0141444, FBGN0147447, FBGN0137959, FBGN0142958	790	73	10101	2.80243	0.35595	0.0707058	0.679757
FBtr0166868	Reg*Tmp	BC	15	BC	35	1.985	0.2091	73	9.49	<.0001	1.98498	2.21722e-14	1.73179e-11		FBgn0133140	FBtr0161101		COG_ONTOLOGY	Secondary metabolites biosynthesis, transport, and catabolism	18	1.93133	0.00152907	FBGN0140302, FBGN0145953, FBGN0141046, FBGN0136642, FBGN0134252, FBGN0141047, FBGN0132854, FBGN0144285, FBGN0143628, FBGN0135759, FBGN0147462, FBGN0142966, FBGN0146282, FBGN0141444, FBGN0133946, FBGN0147447, FBGN0137959, FBGN0142958	116	82	1172	2.21783	0.0375334	0.0375334	1.23384
FBtr0162044	Reg*Tmp	BC	15	BC	35	1.8682	0.177	73	10.55	<.0001	1.86823	2.44105e-16	4.6874e-13		FBgn0133150	FBtr0161111		SP_PIR_KEYWORDS	metal-binding	42	4.50644	0.335272	FBGN0134241, FBGN0134079, FBGN0141046, FBGN0144533, FBGN0141047, FBGN0135206, FBGN0145663, FBGN0145517, FBGN0133140, FBGN0137725, FBGN0132854, FBGN0135759, FBGN0143628, FBGN0146282, FBGN0139005, FBGN0145072, FBGN0135599, FBGN0142958, FBGN0142275, FBGN0132823, FBGN0145953, FBGN0140302, FBGN0147377, FBGN0136642, FBGN0134252, FBGN0143417, FBGN0136388, FBGN0136544, FBGN0139094, FBGN0146967, FBGN01442…	264	503	3459	1.09403	1	0.913729	99.0794
FBtr0166996	Reg*Tmp	BC	15	BC	35	1.8504	0.1692	73	10.94	<.0001	1.85042	4.90742e-17	0		FBgn0133193	FBtr0161154
FBtr0172351	Reg*Tmp	BC	15	BC	35	1.8415	0.1371	73	13.43	<.0001	1.84148	2.02853e-21	0		FBgn0133220	FBtr0161181		Annotation Cluster 3	Enrichment Score: 2.898665148866735
FBtr0163954	Reg*Tmp	BC	15	BC	35	1.8327	0.1463	73	12.53	<.0001	1.83275	7.31571e-20	0		FBgn0133224	FBtr0161185		Category	Term	Count	%	PValue	Genes	List Total	Pop Hits	Pop Total	Fold Enrichment	Bonferroni	Benjamini	FDR
FBtr0163647	Reg*Tmp	BC	15	BC	35	1.7994	0.3949	73	4.56	<.0001	1.79937	2.03903e-05	0.00105938		FBgn0133228	FBtr0161189		SMART	SM00587:CHK	11	1.18026	0.000226469	FBGN0140253, FBGN0146269, FBGN0145299, FBGN0146449, FBGN0145297, FBGN0146410, FBGN0138907, FBGN0145292, FBGN0133758, FBGN0144130, FBGN0132950	295	43	4727	4.09909	0.0342789	0.0172889	0.271334
FBtr0166965	Reg*Tmp	BC	15	BC	35	1.7926	0.1326	73	13.52	<.0001	1.79257	1.44354e-21	0		FBgn0133238	FBtr0161199		INTERPRO	IPR015897:CHK kinase-like	11	1.18026	0.00142799	FBGN0140253, FBGN0146269, FBGN0145299, FBGN0146449, FBGN0145297, FBGN0146410, FBGN0138907, FBGN0145292, FBGN0133758, FBGN0144130, FBGN0132950	790	43	10101	3.27086	0.767868	0.166862	2.23862
FBtr0170596	Reg*Tmp	BC	15	BC	35	1.7364	0.1958	73	8.87	<.0001	1.73639	3.31042e-13	1.99841e-10		FBgn0133248	FBtr0161209		INTERPRO	IPR004119:Protein of unknown function DUF227	11	1.18026	0.00622688	FBGN0140253, FBGN0146269, FBGN0145299, FBGN0146449, FBGN0145297, FBGN0146410, FBGN0138907, FBGN0145292, FBGN0133758, FBGN0144130, FBGN0132950	790	52	10101	2.70475	0.998311	0.41256	9.42249
FBtr0166005	Reg*Tmp	BC	15	BC	35	1.6864	0.1804	73	9.35	<.0001	1.68645	4.12648e-14	3.03683e-11		FBgn0133261	FBtr0161222
FBtr0165557	Reg*Tmp	BC	15	BC	35	1.6362	0.136	73	12.04	<.0001	1.63617	5.29177e-19	0		FBgn0133295	FBtr0161256		Annotation Cluster 4	Enrichment Score: 2.732455821886564
FBtr0171968	Reg*Tmp	BC	15	BC	35	1.6329	0.1652	73	9.88	<.0001	1.63292	4.20654e-15	3.59514e-12		FBgn0133304	FBtr0161265		Category	Term	Count	%	PValue	Genes	List Total	Pop Hits	Pop Total	Fold Enrichment	Bonferroni	Benjamini	FDR
FBtr0163617	Reg*Tmp	BC	15	BC	35	1.5943	0.1154	73	13.81	<.0001	1.59427	4.75428e-22	0		FBgn0133306	FBtr0161267		SMART	SM00516:SEC14	9	0.965665	0.000889925	FBGN0136650, FBGN0147177, FBGN0144181, FBGN0140963, FBGN0139987, FBGN0144184, FBGN0139465, FBGN0146507, FBGN0145512	295	34	4727	4.24158	0.128125	0.0336965	1.06235
FBtr0167057	Reg*Tmp	BC	15	BC	35	1.5658	0.2256	73	6.94	<.0001	1.56578	1.33459e-09	3.26404e-07		FBgn0133347	FBtr0161308		INTERPRO	IPR001071:Cellular retinaldehyde binding/alpha-tocopherol transport	7	0.751073	0.00182716	FBGN0147177, FBGN0140963, FBGN0139987, FBGN0144184, FBGN0139465, FBGN0146507, FBGN0145512	790	18	10101	4.97236	0.845733	0.187528	2.85594
FBtr0166497	Reg*Tmp	BC	15	BC	35	1.5576	0.2746	73	5.67	<.0001	1.55764	2.6517e-07	3.05596e-05		FBgn0133367	FBtr0161328		INTERPRO	IPR001251:Cellular retinaldehyde-binding/triple function, C-terminal	9	0.965665	0.00390393	FBGN0136650, FBGN0147177, FBGN0144181, FBGN0140963, FBGN0139987, FBGN0144184, FBGN0139465, FBGN0146507, FBGN0145512	790	34	10101	3.38455	0.981641	0.304706	6.00918
FBtr0168020	Reg*Tmp	BC	15	BC	35	1.5299	0.1649	73	9.28	<.0001	1.52989	5.67417e-14	4.05894e-11		FBgn0133373	FBtr0161334
FBtr0161209	Reg*Tmp	BC	15	BC	35	1.5154	0.0908	73	16.69	<.0001	1.5154	1.26446e-26	0		FBgn0133377	FBtr0161338		Annotation Cluster 5	Enrichment Score: 2.4267192451120603
FBtr0167910	Reg*Tmp	BC	15	BC	35	1.5013	0.0884	73	16.98	<.0001	1.50127	4.57508e-27	0		FBgn0133401	FBtr0161362		Category	Term	Count	%	PValue	Genes	List Total	Pop Hits	Pop Total	Fold Enrichment	Bonferroni	Benjamini	FDR
FBtr0166603	Reg*Tmp	BC	15	BC	35	1.4872	0.1836	73	8.1	<.0001	1.48719	9.19753e-12	3.98957e-09		FBgn0133416	FBtr0161377		SMART	SM00280:KAZAL	9	0.965665	0.000574952	FBGN0147108, FBGN0147502, FBGN0147506, FBGN0136691, FBGN0147411, FBGN0132819, FBGN0142352, FBGN0139020, FBGN0140527	295	32	4727	4.50667	0.0847592	0.0290912	0.687537
FBtr0166498	Reg*Tmp	BC	15	BC	35	1.4706	0.155	73	9.49	<.0001	1.4706	2.26774e-14	1.76388e-11		FBgn0133422	FBtr0161383		INTERPRO	IPR002350:Proteinase inhibitor I1, Kazal	9	0.965665	0.00259885	FBGN0147108, FBGN0147502, FBGN0147506, FBGN0136691, FBGN0147411, FBGN0132819, FBGN0142352, FBGN0139020, FBGN0140527	790	32	10101	3.59608	0.930016	0.233521	4.03902
FBtr0161362	Reg*Tmp	BC	15	BC	35	1.462	0.1437	73	10.18	<.0001	1.46202	1.20441e-15	1.30439e-12		FBgn0133423	FBtr0161384		INTERPRO	IPR011497:Protease inhibitor, Kazal-type	6	0.643777	0.0351099	FBGN0147108, FBGN0136691, FBGN0147411, FBGN0142352, FBGN0139020, FBGN0140527	790	24	10101	3.19652	1	0.754608	43.2358
FBtr0168486	Reg*Tmp	BC	15	BC	35	1.4174	0.1187	73	11.94	<.0001	1.41736	7.77071e-19	0		FBgn0133424	FBtr0161385
FBtr0168479	Reg*Tmp	BC	15	BC	35	1.4014	0.1272	73	11.02	<.0001	1.4014	3.45201e-17	0		FBgn0133470	FBtr0161431		Annotation Cluster 6	Enrichment Score: 2.2539125970212477
FBtr0169789	Reg*Tmp	BC	15	BC	35	1.3768	0.1335	73	10.31	<.0001	1.37682	6.72806e-16	8.96873e-13		FBgn0133471	FBtr0161432		Category	Term	Count	%	PValue	Genes	List Total	Pop Hits	Pop Total	Fold Enrichment	Bonferroni	Benjamini	FDR
FBtr0169534	Reg*Tmp	BC	15	BC	35	1.3556	0.1264	73	10.72	<.0001	1.35559	1.19801e-16	0		FBgn0133476	FBtr0161437		SMART	SM00700:JHBP	8	0.858369	0.00196978	FBGN0133072, FBGN0139003, FBGN0132869, FBGN0140356, FBGN0140358, FBGN0145232, FBGN0145233, FBGN0133073	295	30	4727	4.27299	0.261877	0.0589218	2.33753
FBtr0168022	Reg*Tmp	BC	15	BC	35	1.3535	0.1114	73	12.15	<.0001	1.35346	3.29323e-19	0		FBgn0133480	FBtr0161441		INTERPRO	IPR004272:Odorant binding protein	8	0.858369	0.00716598	FBGN0133072, FBGN0139003, FBGN0132869, FBGN0140356, FBGN0140358, FBGN0145232, FBGN0145233, FBGN0133073	790	30	10101	3.40962	0.999357	0.431858	10.7691
FBtr0174612	Reg*Tmp	BC	15	BC	35	1.3466	0.09805	73	13.73	<.0001	1.34659	6.37437e-22	0		FBgn0133524	FBtr0161486		INTERPRO	IPR013053:Hormone binding	8	0.858369	0.0122622	FBGN0133072, FBGN0139003, FBGN0132869, FBGN0140356, FBGN0140358, FBGN0145232, FBGN0145233, FBGN0133073	790	33	10101	3.09965	0.999997	0.545288	17.7558
FBtr0163080	Reg*Tmp	BC	15	BC	35	1.3002	0.1444	73	9	<.0001	1.30021	1.84776e-13	1.17891e-10		FBgn0133536	FBtr0161498
FBtr0168944	Reg*Tmp	BC	15	BC	35	1.2962	0.1455	73	8.91	<.0001	1.29617	2.76337e-13	1.69518e-10		FBgn0133538	FBtr0161500		Annotation Cluster 7	Enrichment Score: 2.1701287681198114
FBtr0167814	Reg*Tmp	BC	15	BC	35	1.2947	0.1186	73	10.91	<.0001	1.29467	5.40108e-17	0		FBgn0133539	FBtr0161501		Category	Term	Count	%	PValue	Genes	List Total	Pop Hits	Pop Total	Fold Enrichment	Bonferroni	Benjamini	FDR
FBtr0166272	Reg*Tmp	BC	15	BC	35	1.2926	0.1282	73	10.08	<.0001	1.29263	1.77575e-15	1.70005e-12		FBgn0133541	FBtr0161503		GOTERM_BP_FAT	GO:0019318~hexose metabolic process	16	1.71674	8.83011e-05	FBGN0136207, FBGN0138840, FBGN0145144, FBGN0135460, FBGN0135979, FBGN0135017, FBGN0137505, FBGN0135774, FBGN0136536, FBGN0145109, FBGN0068806, FBGN0145919, FBGN0141257, FBGN0139746, FBGN0141588, FBGN0133832	304	68	4116	3.18576	0.0437832	0.0221366	0.12733
FBtr0172960	Reg*Tmp	BC	15	BC	35	1.2782	0.1486	73	8.6	<.0001	1.27819	1.05026e-12	5.70505e-10		FBgn0133555	FBtr0161517		GOTERM_BP_FAT	GO:0005996~monosaccharide metabolic process	16	1.71674	0.000206409	FBGN0136207, FBGN0138840, FBGN0145144, FBGN0135460, FBGN0135979, FBGN0135017, FBGN0137505, FBGN0135774, FBGN0136536, FBGN0145109, FBGN0068806, FBGN0145919, FBGN0141257, FBGN0139746, FBGN0141588, FBGN0133832	304	73	4116	2.96756	0.0993694	0.0342852	0.297406
FBtr0174409	Reg*Tmp	BC	15	BC	35	1.2559	0.1701	73	7.38	<.0001	1.25586	2.01542e-10	6.2309e-08		FBgn0133599	FBtr0161561		GOTERM_BP_FAT	GO:0046496~nicotinamide nucleotide metabolic process	5	0.536481	0.00269616	FBGN0145144, FBGN0136896, FBGN0141257, FBGN0141588, FBGN0133832	304	9	4116	7.52193	0.745588	0.289794	3.82053
FBtr0170007	Reg*Tmp	BC	15	BC	35	1.2542	0.1262	73	9.94	<.0001	1.25418	3.28042e-15	2.8529e-12		FBgn0133613	FBtr0161575		GOTERM_BP_FAT	GO:0009820~alkaloid metabolic process	5	0.536481	0.00269616	FBGN0145144, FBGN0136896, FBGN0141257, FBGN0141588, FBGN0133832	304	9	4116	7.52193	0.745588	0.289794	3.82053
FBtr0164042	Reg*Tmp	BC	15	BC	35	1.2462	0.1155	73	10.79	<.0001	1.24621	8.99329e-17	0		FBgn0133614	FBtr0161576		GOTERM_BP_FAT	GO:0006769~nicotinamide metabolic process	5	0.536481	0.00269616	FBGN0145144, FBGN0136896, FBGN0141257, FBGN0141588, FBGN0133832	304	9	4116	7.52193	0.745588	0.289794	3.82053
FBtr0168910	Reg*Tmp	BC	15	BC	35	1.2399	0.1079	73	11.5	<.0001	1.23988	4.81684e-18	0		FBgn0133615	FBtr0161577		GOTERM_BP_FAT	GO:0019748~secondary metabolic process	5	0.536481	0.00269616	FBGN0145144, FBGN0136896, FBGN0141257, FBGN0141588, FBGN0133832	304	9	4116	7.52193	0.745588	0.289794	3.82053
FBtr0161431	Reg*Tmp	BC	15	BC	35	1.2346	0.112	73	11.03	<.0001	1.23461	3.37059e-17	0		FBgn0133616	FBtr0161578		GOTERM_BP_FAT	GO:0016052~carbohydrate catabolic process	14	1.50215	0.002833	FBGN0145144, FBGN0135979, FBGN0140004, FBGN0142856, FBGN0140276, FBGN0134693, FBGN0137505, FBGN0145109, FBGN0136536, FBGN0145919, FBGN0141548, FBGN0141257, FBGN0141588, FBGN0133832	304	75	4116	2.52737	0.762686	0.249994	4.01077
FBtr0172724	Reg*Tmp	BC	15	BC	35	1.224	0.1152	73	10.63	<.0001	1.22403	1.79887e-16	0		FBgn0133648	FBtr0161610		GOTERM_BP_FAT	GO:0006733~oxidoreduction coenzyme metabolic process	6	0.643777	0.00339293	FBGN0145144, FBGN0136896, FBGN0141257, FBGN0141588, FBGN0135640, FBGN0133832	304	15	4116	5.41579	0.821495	0.249631	4.78553
FBtr0165722	Reg*Tmp	BC	15	BC	35	1.2074	0.144	73	8.39	<.0001	1.2074	2.65852e-12	1.314e-09		FBgn0133649	FBtr0161611		GOTERM_BP_FAT	GO:0006006~glucose metabolic process	11	1.18026	0.00340752	FBGN0137505, FBGN0145109, FBGN0136536, FBGN0145144, FBGN0068806, FBGN0135979, FBGN0145919, FBGN0141257, FBGN0139746, FBGN0141588, FBGN0133832	304	51	4116	2.92028	0.822816	0.219034	4.80565
FBtr0174510	Reg*Tmp	BC	15	BC	35	1.1977	0.1245	73	9.62	<.0001	1.19768	1.29085e-14	1.05166e-11		FBgn0133677	FBtr0161639		GOTERM_BP_FAT	GO:0046164~alcohol catabolic process	10	1.07296	0.0040078	FBGN0137505, FBGN0145109, FBGN0136536, FBGN0145144, FBGN0135979, FBGN0145919, FBGN0141257, FBGN0141588, FBGN0133832, FBGN0140276	304	44	4116	3.07715	0.869455	0.224699	5.62962
FBtr0175433	Reg*Tmp	BC	15	BC	35	1.1874	0.156	73	7.61	<.0001	1.18739	7.61639e-11	2.63131e-08		FBgn0133739	FBtr0161701		GOTERM_BP_FAT	GO:0044275~cellular carbohydrate catabolic process	10	1.07296	0.0040078	FBGN0137505, FBGN0145109, FBGN0136536, FBGN0145144, FBGN0135979, FBGN0145919, FBGN0141257, FBGN0141588, FBGN0133832, FBGN0140276	304	44	4116	3.07715	0.869455	0.224699	5.62962
FBtr0168283	Reg*Tmp	BC	15	BC	35	1.1842	0.1645	73	7.2	<.0001	1.18417	4.4441e-10	1.24832e-07		FBgn0133749	FBtr0161711		GOTERM_BP_FAT	GO:0019362~pyridine nucleotide metabolic process	5	0.536481	0.0042354	FBGN0145144, FBGN0136896, FBGN0141257, FBGN0141588, FBGN0133832	304	10	4116	6.76974	0.883738	0.212665	5.9403
FBtr0171372	Reg*Tmp	BC	15	BC	35	1.1829	0.1806	73	6.55	<.0001	1.18294	7.07155e-09	1.39012e-06		FBgn0133758	FBtr0161720		GOTERM_BP_FAT	GO:0046365~monosaccharide catabolic process	9	0.965665	0.00755877	FBGN0137505, FBGN0145109, FBGN0136536, FBGN0145144, FBGN0135979, FBGN0145919, FBGN0141257, FBGN0141588, FBGN0133832	304	40	4116	3.04638	0.978653	0.319335	10.3697
FBtr0171062	Reg*Tmp	BC	15	BC	35	1.1762	0.11	73	10.69	<.0001	1.1762	1.37481e-16	0		FBgn0133769	FBtr0161731		GOTERM_BP_FAT	GO:0006007~glucose catabolic process	9	0.965665	0.00755877	FBGN0137505, FBGN0145109, FBGN0136536, FBGN0145144, FBGN0135979, FBGN0145919, FBGN0141257, FBGN0141588, FBGN0133832	304	40	4116	3.04638	0.978653	0.319335	10.3697
FBtr0173744	Reg*Tmp	BC	15	BC	35	1.1719	0.09621	73	12.18	<.0001	1.17186	2.94487e-19	0		FBgn0133781	FBtr0161743		GOTERM_BP_FAT	GO:0019320~hexose catabolic process	9	0.965665	0.00755877	FBGN0137505, FBGN0145109, FBGN0136536, FBGN0145144, FBGN0135979, FBGN0145919, FBGN0141257, FBGN0141588, FBGN0133832	304	40	4116	3.04638	0.978653	0.319335	10.3697
FBtr0174602	Reg*Tmp	BC	15	BC	35	1.1612	0.1276	73	9.1	<.0001	1.16117	1.22626e-13	8.14226e-11		FBgn0133793	FBtr0161755		GOTERM_BP_FAT	GO:0043603~cellular amide metabolic process	5	0.536481	0.00887333	FBGN0145144, FBGN0136896, FBGN0141257, FBGN0141588, FBGN0133832	304	12	4116	5.64145	0.989099	0.336884	12.0675
FBtr0165621	Reg*Tmp	BC	15	BC	35	1.1587	0.1056	73	10.98	<.0001	1.15872	4.16481e-17	0		FBgn0133796	FBtr0161758		GOTERM_BP_FAT	GO:0006098~pentose-phosphate shunt	4	0.429185	0.0110612	FBGN0145144, FBGN0141257, FBGN0141588, FBGN0133832	304	7	4116	7.73684	0.996445	0.37496	14.8271
FBtr0169116	Reg*Tmp	BC	15	BC	35	1.1471	0.1209	73	9.49	<.0001	1.14705	2.25487e-14	1.76388e-11		FBgn0133832	FBtr0161794		GOTERM_BP_FAT	GO:0006739~NADP metabolic process	4	0.429185	0.0110612	FBGN0145144, FBGN0141257, FBGN0141588, FBGN0133832	304	7	4116	7.73684	0.996445	0.37496	14.8271
FBtr0174507	Reg*Tmp	BC	15	BC	35	1.1467	0.09984	73	11.48	<.0001	1.14669	5.0225e-18	0		FBgn0133841	FBtr0161804		KEGG_PATHWAY	dmo00030:Pentose phosphate pathway	6	0.643777	0.0142707	FBGN0134834, FBGN0068806, FBGN0141257, FBGN0141588, FBGN0133832, FBGN0145261	122	16	1250	3.84221	0.674091	0.674091	14.1047
FBtr0167783	Reg*Tmp	BC	15	BC	35	1.1302	0.1355	73	8.34	<.0001	1.13024	3.18406e-12	1.54377e-09		FBgn0133886	FBtr0161850		SP_PIR_KEYWORDS	pentose shunt	3	0.321888	0.0164125	FBGN0145144, FBGN0141588, FBGN0133832	264	3	3459	13.1023	0.862735	0.281776	17.3014
FBtr0170842	Reg*Tmp	BC	15	BC	35	1.1268	0.1739	73	6.48	<.0001	1.12677	9.40572e-09	1.77624e-06		FBgn0133902	FBtr0161866		GOTERM_BP_FAT	GO:0051186~cofactor metabolic process	12	1.28755	0.024007	FBGN0143547, FBGN0141417, FBGN0145144, FBGN0146314, FBGN0136896, FBGN0136227, FBGN0133062, FBGN0145126, FBGN0141257, FBGN0141588, FBGN0135640, FBGN0133832	304	77	4116	2.11005	0.999996	0.536989	29.5744
FBtr0169544	Reg*Tmp	BC	15	BC	35	1.1244	0.08205	73	13.7	<.0001	1.12441	7.12229e-22	0		FBgn0133935	FBtr0161899		GOTERM_BP_FAT	GO:0006732~coenzyme metabolic process	10	1.07296	0.0392607	FBGN0143547, FBGN0145144, FBGN0136896, FBGN0136227, FBGN0133062, FBGN0145126, FBGN0141257, FBGN0141588, FBGN0135640, FBGN0133832	304	63	4116	2.14912	1	0.697144	43.8922
FBtr0169307	Reg*Tmp	BC	15	BC	35	1.1229	0.09967	73	11.27	<.0001	1.12288	1.23958e-17	0		FBgn0133946	FBtr0161910		SP_PIR_KEYWORDS	glycolysis	5	0.536481	0.0427581	FBGN0137505, FBGN0145109, FBGN0136536, FBGN0135979, FBGN0145919	264	18	3459	3.63952	0.99472	0.527222	39.4461
FBtr0169625	Reg*Tmp	BC	15	BC	35	1.1174	0.1887	73	5.92	<.0001	1.11736	9.62891e-08	1.30185e-05		FBgn0133964	FBtr0161928		GOTERM_BP_FAT	GO:0006096~glycolysis	5	0.536481	0.222058	FBGN0137505, FBGN0145109, FBGN0136536, FBGN0135979, FBGN0145919	304	33	4116	2.05144	1	0.970881	97.3299
FBtr0164250	Reg*Tmp	BC	15	BC	35	1.1143	0.1078	73	10.33	<.0001	1.11425	6.22367e-16	4.6874e-13		FBgn0133984	FBtr0161948		KEGG_PATHWAY	dmo00010:Glycolysis / Gluconeogenesis	6	0.643777	0.26466	FBGN0137505, FBGN0136536, FBGN0135460, FBGN0135979, FBGN0147377, FBGN0145919	122	36	1250	1.70765	1	0.950082	96.1298
FBtr0166348	Reg*Tmp	BC	15	BC	35	1.1031	0.134	73	8.23	<.0001	1.10314	5.14547e-12	2.37861e-09		FBgn0134004	FBtr0161968
FBtr0171669	Reg*Tmp	BC	15	BC	35	1.1013	0.2192	73	5.02	<.0001	1.10134	3.47098e-06	0.000255164		FBgn0134032	FBtr0161996		Annotation Cluster 8	Enrichment Score: 1.550781665272797
FBtr0161265	Reg*Tmp	BC	15	BC	35	1.0895	0.2098	73	5.19	<.0001	1.08949	1.80504e-06	0.000149654		FBgn0134047	FBtr0162011		Category	Term	Count	%	PValue	Genes	List Total	Pop Hits	Pop Total	Fold Enrichment	Bonferroni	Benjamini	FDR
FBtr0168952	Reg*Tmp	BC	15	BC	35	1.0803	0.1631	73	6.62	<.0001	1.08029	5.13286e-09	1.05308e-06		FBgn0134055	FBtr0162019		INTERPRO	IPR004046:Glutathione S-transferase, C-terminal	8	0.858369	0.00864657	FBGN0142858, FBGN0138230, FBGN0137359, FBGN0142860, FBGN0145921, FBGN0142253, FBGN0142126, FBGN0142800	790	31	10101	3.29963	0.99986	0.469505	12.8542
FBtr0168337	Reg*Tmp	BC	15	BC	35	1.0744	0.202	73	5.32	<.0001	1.07439	1.09445e-06	9.93918e-05		FBgn0134066	FBtr0162030		INTERPRO	IPR004045:Glutathione S-transferase, N-terminal	8	0.858369	0.00864657	FBGN0142858, FBGN0138230, FBGN0137359, FBGN0142860, FBGN0145921, FBGN0142253, FBGN0142126, FBGN0142800	790	31	10101	3.29963	0.99986	0.469505	12.8542
FBtr0170553	Reg*Tmp	BC	15	BC	35	1.0678	0.133	73	8.03	<.0001	1.06781	1.25672e-11	5.28148e-09		FBgn0134067	FBtr0162031		INTERPRO	IPR010987:Glutathione S-transferase, C-terminal-like	8	0.858369	0.0103399	FBGN0142858, FBGN0138230, FBGN0137359, FBGN0142860, FBGN0145921, FBGN0142253, FBGN0142126, FBGN0142800	790	32	10101	3.19652	0.999976	0.507451	15.183
FBtr0174346	Reg*Tmp	BC	15	BC	35	1.0622	0.1817	73	5.85	<.0001	1.06216	1.31624e-07	1.69627e-05		FBgn0134068	FBtr0162032		INTERPRO	IPR017933:Glutathione S-transferase/chloride channel, C-terminal	8	0.858369	0.0122622	FBGN0142858, FBGN0138230, FBGN0137359, FBGN0142860, FBGN0145921, FBGN0142253, FBGN0142126, FBGN0142800	790	33	10101	3.09965	0.999997	0.545288	17.7558
FBtr0172616	Reg*Tmp	BC	15	BC	35	1.0608	0.1588	73	6.68	<.0001	1.06083	4.0562e-09	8.59114e-07		FBgn0134079	FBtr0162043		INTERPRO	IPR012335:Thioredoxin fold	11	1.18026	0.155233	FBGN0140312, FBGN0136239, FBGN0133935, FBGN0142858, FBGN0138230, FBGN0137359, FBGN0142860, FBGN0145921, FBGN0142253, FBGN0142126, FBGN0142800	790	89	10101	1.5803	1	0.980126	93.0936
FBtr0169567	Reg*Tmp	BC	15	BC	35	1.0451	0.07296	73	14.32	<.0001	1.04506	6.73396e-23	0		FBgn0134088	FBtr0162052		COG_ONTOLOGY	Posttranslational modification, protein turnover, chaperones	15	1.60944	0.336938	FBGN0140312, FBGN0133539, FBGN0133555, FBGN0141075, FBGN0142858, FBGN0138230, FBGN0137359, FBGN0142860, FBGN0142126, FBGN0146557, FBGN0133541, FBGN0142253, FBGN0145921, FBGN0133128, FBGN0142800	116	125	1172	1.21241	0.999965	0.819501	96.4336
FBtr0173372	Reg*Tmp	BC	15	BC	35	1.0433	0.07423	73	14.06	<.0001	1.04332	1.85927e-22	0		FBgn0134137	FBtr0162101
FBtr0161969	Reg*Tmp	BC	15	BC	35	1.0339	0.1321	73	7.83	<.0001	1.03395	2.96664e-11	1.1386e-08		FBgn0134144	FBtr0162108		Annotation Cluster 9	Enrichment Score: 1.380591368896437
FBtr0173017	Reg*Tmp	BC	15	BC	35	1.033	0.1172	73	8.82	<.0001	1.03298	4.13638e-13	2.44783e-10		FBgn0134178	FBtr0162142		Category	Term	Count	%	PValue	Genes	List Total	Pop Hits	Pop Total	Fold Enrichment	Bonferroni	Benjamini	FDR
FBtr0172921	Reg*Tmp	BC	15	BC	35	1.0323	0.08891	73	11.61	<.0001	1.03231	2.99141e-18	0		FBgn0134180	FBtr0162144		GOTERM_BP_FAT	GO:0042254~ribosome biogenesis	7	0.751073	0.0232199	FBGN0137043, FBGN0144530, FBGN0142484, FBGN0141855, FBGN0141414, FBGN0141738, FBGN0146910	304	31	4116	3.0573	0.999993	0.599986	28.7504
FBtr0167578	Reg*Tmp	BC	15	BC	35	1.031	0.09865	73	10.45	<.0001	1.03096	3.7635e-16	4.6874e-13		FBgn0134204	FBtr0162168		GOTERM_BP_FAT	GO:0016072~rRNA metabolic process	6	0.643777	0.0233848	FBGN0137043, FBGN0144530, FBGN0142484, FBGN0141855, FBGN0141414, FBGN0146910	304	23	4116	3.53204	0.999994	0.575535	28.9238
FBtr0166513	Reg*Tmp	BC	15	BC	35	1.0292	0.1352	73	7.61	<.0001	1.02923	7.51382e-11	2.59958e-08		FBgn0134241	FBtr0162206		GOTERM_BP_FAT	GO:0006364~rRNA processing	6	0.643777	0.0233848	FBGN0137043, FBGN0144530, FBGN0142484, FBGN0141855, FBGN0141414, FBGN0146910	304	23	4116	3.53204	0.999994	0.575535	28.9238
FBtr0167726	Reg*Tmp	BC	15	BC	35	1.0286	0.09722	73	10.58	<.0001	1.02862	2.17754e-16	0		FBgn0134252	FBtr0162217		GOTERM_BP_FAT	GO:0022613~ribonucleoprotein complex biogenesis	7	0.751073	0.0400325	FBGN0137043, FBGN0144530, FBGN0142484, FBGN0141855, FBGN0141414, FBGN0141738, FBGN0146910	304	35	4116	2.70789	1	0.683608	44.539
FBtr0163949	Reg*Tmp	BC	15	BC	35	1.0225	0.07408	73	13.8	<.0001	1.02249	4.88139e-22	0		FBgn0134253	FBtr0162218		GOTERM_BP_FAT	GO:0034470~ncRNA processing	9	0.965665	0.0504451	FBGN0137043, FBGN0144066, FBGN0144530, FBGN0142517, FBGN0142484, FBGN0143482, FBGN0141855, FBGN0141414, FBGN0146910	304	56	4116	2.17599	1	0.730763	52.6143
FBtr0171070	Reg*Tmp	BC	15	BC	35	1.0164	0.09322	73	10.9	<.0001	1.01636	5.64033e-17	0		FBgn0134263	FBtr0162228		GOTERM_BP_FAT	GO:0006396~RNA processing	14	1.50215	0.0912524	FBGN0137043, FBGN0144066, FBGN0142484, FBGN0133480, FBGN0140631, FBGN0134556, FBGN0144530, FBGN0142517, FBGN0143482, FBGN0141855, FBGN0141414, FBGN0141884, FBGN0146910, FBGN0144025	304	118	4116	1.60638	1	0.845245	74.8582
FBtr0161611	Reg*Tmp	BC	15	BC	35	1.0144	0.113	73	8.98	<.0001	1.01443	2.04241e-13	1.29151e-10		FBgn0134304	FBtr0162269		GOTERM_BP_FAT	GO:0034660~ncRNA metabolic process	12	1.28755	0.0926094	FBGN0137043, FBGN0147205, FBGN0134137, FBGN0144066, FBGN0144530, FBGN0142517, FBGN0142484, FBGN0140515, FBGN0143482, FBGN0141855, FBGN0141414, FBGN0146910	304	96	4116	1.69243	1	0.838761	75.3945
FBtr0168541	Reg*Tmp	BC	15	BC	35	1.0049	0.09123	73	11.02	<.0001	1.00491	3.52033e-17	0		FBgn0134317	FBtr0162282
FBtr0162439	Reg*Tmp	BC	15	BC	35	1.0026	0.09442	73	10.62	<.0001	1.00264	1.85564e-16	0		FBgn0134378	FBtr0162343		Annotation Cluster 10	Enrichment Score: 1.2225803426712074
FBtr0160828	Reg*Tmp	BC	15	BC	35	1.0001	0.1208	73	8.28	<.0001	1.00006	4.27242e-12	2.00971e-09		FBgn0134387	FBtr0162352		Category	Term	Count	%	PValue	Genes	List Total	Pop Hits	Pop Total	Fold Enrichment	Bonferroni	Benjamini	FDR
FBtr0168422	Reg*Tmp	BC	15	BC	35	0.9963	0.1032	73	9.65	<.0001	0.996265	1.12819e-14	9.19012e-12		FBgn0134409	FBtr0162374		SMART	SM00632:Aamy_C	3	0.321888	0.0110914	FBGN0142683, FBGN0143991, FBGN0141234	295	3	4727	16.0237	0.820506	0.248939	12.5231
FBtr0173069	Reg*Tmp	BC	15	BC	35	0.9956	0.148	73	6.73	<.0001	0.995645	3.32789e-09	7.23148e-07		FBgn0134472	FBtr0162438		INTERPRO	IPR006048:Alpha-amylase, C-terminal all beta	3	0.321888	0.0173328	FBGN0142683, FBGN0143991, FBGN0141234	790	3	10101	12.7861	1	0.590768	24.1961
[truncated: 1,629 more rows]

## Sheet: BC-25vsBC-35
ID	Effect	Reg	Tmp	_Reg	_Tmp	Estimate	StdErr	DF	tValue	Probt	adjratio	raw_P	fdr_p
[truncated: 1,209 more rows]

## Sheet: BC-15vsSO-15
ID	Effect	Reg	Tmp	_Reg	_Tmp	Estimate	StdErr	DF	tValue	Probt	adjratio	raw_P	fdr_p
[truncated: 363 more rows]

[truncated: 11 more sheets: BC-15vsSO-25, BC-15vsSO-35, BC-25vsSO-15, BC-25vsSO-25, BC-35vsSO-15, BC-35vsSO-25, SO-15vsSO-25, SO-15vsSO-35, BC-25vsSO-35, SO-25vsSO-35, BC-35vsSO-35]
