# Supplementary material for: Effects of temperature on transcriptome and cuticular hydrocarbon expression in ecologically differentiated populations of desert Drosophila
Source: Ecol Evol. 2016 Dec 20;7(2):619–37. doi: 10.1002/ece3.2653 (PMC5243788; doi:10.1002/ece3.2653)
Supplement: Supplementary file 15 [file ECE3-7-619-s015.xlsx]

## Sheet: dietXreg
ID	Effect	Reg	Diet	_Reg	_Diet	Estimate	StdErr	DF	tValue	Probt	adjratio	raw_P	fdr_p		FBgn	Unique		RegionXCactus 1.5X
FBtr0170593	Reg*Diet	BC	AG	BC	OP	0.47	0.0684	73	6.87	<.0001	0.470037	1.79909e-09	4.23293e-07		FBgn0012573	FBtr0167020		Annotation Cluster 1	Enrichment Score: 12.613829042725586										Cluster	Number of Genes	Pathways
FBtr0167472	Reg*Diet	BC	AG	BC	OP	0.4244	0.06207	73	6.84	<.0001	0.424374	2.08996e-09	4.83221e-07		FBgn0064059	FBtr0174085		Category	Term		Count	PValue	Genes	Fold Enrichment	Bonferroni	Benjamini	FDR		1	34	26 CG genes
FBtr0173871	Reg*Diet	BC	AG	BC	OP	0.4553	0.0667	73	6.83	<.0001	0.455299	2.18193e-09	5.01544e-07		FBgn0068806	FBtr0161832		GOTERM_MF_FAT	GO:0070011	peptidase activity, acting on L-amino acid peptides	43	1.09438e-16	FBGN0145346, FBGN0138562, FBGN0138068, FBGN0145869, FBGN0144658, FBGN0146530, FBGN0142166, FBGN0138629, FBGN0133638, FBGN0143584, FBGN0145746, FBGN0135725, FBGN0135142, FBGN0137475, FBGN0134260, FBGN0139451, FBGN0138628, FBGN0145795, FBGN0135060, FBGN0143977, FBGN0133540, FBGN0147162, FBGN0147161, FBGN0143976, FBGN0147195, FBGN0137318, FBGN0143973, FBGN0136950, FBGN0140596, FBGN0145191, FBGN01360…	4.20688	1.28786e-14	1.28786e-14	1.22125e-13				Ance, trypsin
FBtr0167827	Reg*Diet	BC	AG	BC	OP	0.4287	0.06675	73	6.42	<.0001	0.428729	1.19934e-08	2.19378e-06		FBgn0069601	FBtr0165914		GOTERM_MF_FAT	GO:0008233	peptidase activity	43	6.9339e-16	FBGN0145346, FBGN0138562, FBGN0138068, FBGN0145869, FBGN0144658, FBGN0146530, FBGN0142166, FBGN0138629, FBGN0133638, FBGN0143584, FBGN0145746, FBGN0135725, FBGN0135142, FBGN0137475, FBGN0134260, FBGN0139451, FBGN0138628, FBGN0145795, FBGN0135060, FBGN0143977, FBGN0133540, FBGN0147162, FBGN0147161, FBGN0143976, FBGN0147195, FBGN0137318, FBGN0143973, FBGN0136950, FBGN0140596, FBGN0145191, FBGN01360…	4.01838	7.72715e-14	3.86358e-14	7.54952e-13		2	47	20 Cyp, incl. phm
FBtr0161368	Reg*Diet	BC	AG	BC	OP	0.5296	0.08374	73	6.32	<.0001	0.529647	1.81239e-08	3.13148e-06		FBgn0084394	FBtr0168867		GOTERM_BP_FAT	GO:0006508	proteolysis	43	3.75301e-14	FBGN0145346, FBGN0138562, FBGN0138068, FBGN0145869, FBGN0144658, FBGN0146530, FBGN0142166, FBGN0138629, FBGN0133638, FBGN0143584, FBGN0145746, FBGN0135725, FBGN0135142, FBGN0137475, FBGN0134260, FBGN0139451, FBGN0138628, FBGN0145795, FBGN0135060, FBGN0143977, FBGN0133540, FBGN0147162, FBGN0147161, FBGN0143976, FBGN0147195, FBGN0137318, FBGN0143973, FBGN0136950, FBGN0140596, FBGN0145191, FBGN01360…	3.41096	3.26472e-12	3.26472e-12	4.05564e-11				2 SOD genes
FBtr0175427	Reg*Diet	BC	AG	BC	OP	0.4585	0.07288	73	6.29	<.0001	0.458454	2.0865e-08	3.53367e-06		FBgn0084508	FBtr0161063		GOTERM_MF_FAT	GO:0004175	endopeptidase activity	33	2.25262e-13	FBGN0145346, FBGN0138562, FBGN0138068, FBGN0145869, FBGN0144658, FBGN0146530, FBGN0138629, FBGN0133638, FBGN0143584, FBGN0135142, FBGN0137475, FBGN0139451, FBGN0138628, FBGN0145795, FBGN0133540, FBGN0147162, FBGN0143977, FBGN0147161, FBGN0143976, FBGN0137318, FBGN0143973, FBGN0136950, FBGN0140596, FBGN0145191, FBGN0136011, FBGN0145313, FBGN0133887, FBGN0138630, FBGN0134334, FBGN0146529, FBGN01405…	4.53348	2.61307e-11	8.71025e-12	2.57006e-10				Secondary metabolism
FBtr0168631	Reg*Diet	BC	AG	BC	OP	0.6149	0.09799	73	6.28	<.0001	0.614897	2.22687e-08	3.73881e-06		FBgn0085013	FBtr0171918		GOTERM_MF_FAT	GO:0017171	serine hydrolase activity	25	6.57706e-12	FBGN0138068, FBGN0145869, FBGN0146530, FBGN0138629, FBGN0137475, FBGN0135142, FBGN0134260, FBGN0139451, FBGN0138628, FBGN0145795, FBGN0147162, FBGN0143977, FBGN0135060, FBGN0143976, FBGN0147161, FBGN0147195, FBGN0143973, FBGN0145191, FBGN0140596, FBGN0136011, FBGN0138630, FBGN0135059, FBGN0146529, FBGN0140517, FBGN0145871	5.54158	7.6294e-10	1.90735e-10	7.50366e-09		3	7	PGRP genes
FBtr0166895	Reg*Diet	BC	AG	BC	OP	0.4609	0.07419	73	6.21	<.0001	0.460854	2.89609e-08	4.68582e-06		FBgn0085014	FBtr0168371		GOTERM_MF_FAT	GO:0008236	serine-type peptidase activity	25	6.57706e-12	FBGN0138068, FBGN0145869, FBGN0146530, FBGN0138629, FBGN0137475, FBGN0135142, FBGN0134260, FBGN0139451, FBGN0138628, FBGN0145795, FBGN0147162, FBGN0143977, FBGN0135060, FBGN0143976, FBGN0147161, FBGN0147195, FBGN0143973, FBGN0145191, FBGN0140596, FBGN0136011, FBGN0138630, FBGN0135059, FBGN0146529, FBGN0140517, FBGN0145871	5.54158	7.6294e-10	1.90735e-10	7.50366e-09
FBtr0169281	Reg*Diet	BC	AG	BC	OP	0.2904	0.04723	73	6.15	<.0001	0.290406	3.76458e-08	5.86218e-06		FBgn0085888	FBtr0170262		GOTERM_MF_FAT	GO:0004252	serine-type endopeptidase activity	21	1.81936e-09	FBGN0136011, FBGN0138068, FBGN0145869, FBGN0138630, FBGN0146530, FBGN0138629, FBGN0135142, FBGN0137475, FBGN0139451, FBGN0138628, FBGN0146529, FBGN0140517, FBGN0145795, FBGN0143977, FBGN0147162, FBGN0147161, FBGN0143976, FBGN0145871, FBGN0143973, FBGN0145191, FBGN0140596	5.18049	2.11046e-07	3.51744e-08	2.07568e-06
FBtr0170844	Reg*Diet	BC	AG	BC	OP	0.4533	0.07414	73	6.11	<.0001	0.453343	4.3459e-08	6.62739e-06		FBgn0132812	FBtr0160771
FBtr0173293	Reg*Diet	BC	AG	BC	OP	0.4206	0.06986	73	6.02	<.0001	0.420589	6.40457e-08	9.21093e-06		FBgn0132819	FBtr0160778		Annotation Cluster 2	Enrichment Score: 4.468312425501254
FBtr0168137	Reg*Diet	BC	AG	BC	OP	0.4438	0.07385	73	6.01	<.0001	0.443833	6.68989e-08	9.55877e-06		FBgn0132836	FBtr0160795		Category	Term		Count	PValue	Genes	Fold Enrichment	Bonferroni	Benjamini	FDR
FBtr0170654	Reg*Diet	BC	AG	BC	OP	0.3699	0.06157	73	6.01	<.0001	0.3699	6.74882e-08	9.63082e-06		FBgn0132837	FBtr0160796		GOTERM_MF_FAT	GO:0020037	heme binding	18	1.14636e-09	FBGN0140177, FBGN0140302, FBGN0141046, FBGN0141045, FBGN0141047, FBGN0146077, FBGN0143627, FBGN0143628, FBGN0147363, FBGN0146282, FBGN0141433, FBGN0145072, FBGN0133946, FBGN0147447, FBGN0144683, FBGN0139735, FBGN0133694, FBGN0145078	6.50329	1.32978e-07	2.65955e-08	1.30786e-06
FBtr0161376	Reg*Diet	BC	AG	BC	OP	0.4159	0.0697	73	5.97	<.0001	0.415894	7.99899e-08	1.11299e-05		FBgn0132846	FBtr0160805		GOTERM_MF_FAT	GO:0046906	tetrapyrrole binding	18	1.14636e-09	FBGN0140177, FBGN0140302, FBGN0141046, FBGN0141045, FBGN0141047, FBGN0146077, FBGN0143627, FBGN0143628, FBGN0147363, FBGN0146282, FBGN0141433, FBGN0145072, FBGN0133946, FBGN0147447, FBGN0144683, FBGN0139735, FBGN0133694, FBGN0145078	6.50329	1.32978e-07	2.65955e-08	1.30786e-06
FBtr0162830	Reg*Diet	BC	AG	BC	OP	0.493	0.08272	73	5.96	<.0001	0.492952	8.25725e-08	1.14339e-05		FBgn0132849	FBtr0160808		GOTERM_MF_FAT	GO:0009055	electron carrier activity	19	4.07363e-08	FBGN0140177, FBGN0140302, FBGN0141046, FBGN0141045, FBGN0141047, FBGN0139696, FBGN0146077, FBGN0143627, FBGN0143628, FBGN0141514, FBGN0146282, FBGN0141433, FBGN0133946, FBGN0147447, FBGN0144683, FBGN0139735, FBGN0133694, FBGN0145193, FBGN0145078	4.84334	4.7254e-06	6.75058e-07	4.64753e-05
FBtr0162097	Reg*Diet	BC	AG	BC	OP	0.53	0.08906	73	5.95	<.0001	0.529975	8.53727e-08	1.17585e-05		FBgn0132850	FBtr0160809		GOTERM_MF_FAT	GO:0005506	iron ion binding	19	4.99589e-07	FBGN0140177, FBGN0140302, FBGN0141046, FBGN0141045, FBGN0141047, FBGN0146077, FBGN0143627, FBGN0142315, FBGN0143628, FBGN0147363, FBGN0146282, FBGN0141433, FBGN0145072, FBGN0133946, FBGN0147447, FBGN0144683, FBGN0139735, FBGN0133694, FBGN0145078	4.11227	5.79507e-05	7.24402e-06	0.000569971
FBtr0173947	Reg*Diet	BC	AG	BC	OP	0.822	0.1382	73	5.95	<.0001	0.822002	8.5763e-08	1.18018e-05		FBgn0132858	FBtr0160817		GOTERM_BP_FAT	GO:0055114	oxidation reduction	22	2.97153e-06	FBGN0137748, FBGN0140177, FBGN0141046, FBGN0141615, FBGN0141045, FBGN0141047, FBGN0145663, FBGN0146077, FBGN0143627, FBGN0142315, FBGN0143628, FBGN0140847, FBGN0140846, FBGN0146282, FBGN0141433, FBGN0133946, FBGN0147447, FBGN0138008, FBGN0139735, FBGN0139920, FBGN0133694, FBGN0145193	3.12766	0.00025849	0.000129253	0.00321146
FBtr0171195	Reg*Diet	BC	AG	BC	OP	0.3739	0.06307	73	5.93	<.0001	0.373869	9.39285e-08	1.2749e-05		FBgn0132869	FBtr0160828		GOTERM_MF_FAT	GO:0046914	transition metal ion binding	32	0.126598	FBGN0142712, FBGN0141046, FBGN0141045, FBGN0145346, FBGN0141047, FBGN0145663, FBGN0137074, FBGN0146077, FBGN0143627, FBGN0142315, FBGN0143628, FBGN0147363, FBGN0135725, FBGN0146282, FBGN0141433, FBGN0145072, FBGN0145078, FBGN0145313, FBGN0140177, FBGN0140302, FBGN0146002, FBGN0144738, FBGN0141615, FBGN0147447, FBGN0133946, FBGN0144683, FBGN0147011, FBGN0147010, FBGN0139735, FBGN0133694, FBGN01330…	1.24855	1	0.701153	78.6537
FBtr0171690	Reg*Diet	BC	AG	BC	OP	0.3785	0.06423	73	5.89	<.0001	0.378511	1.08334e-07	1.4377e-05		FBgn0132871	FBtr0160830		GOTERM_MF_FAT	GO:0043169	cation binding	39	0.153288	FBGN0142712, FBGN0141046, FBGN0141045, FBGN0145346, FBGN0141047, FBGN0145663, FBGN0137074, FBGN0146077, FBGN0143627, FBGN0142315, FBGN0143628, FBGN0147363, FBGN0135725, FBGN0136248, FBGN0146282, FBGN0141433, FBGN0145072, FBGN0141234, FBGN0145078, FBGN0145313, FBGN0140177, FBGN0143632, FBGN0140302, FBGN0146002, FBGN0144738, FBGN0141615, FBGN0134582, FBGN0145216, FBGN0146278, FBGN0147447, FBGN01339…	1.18745	1	0.723843	85.0187
FBtr0160976	Reg*Diet	BC	AG	BC	OP	0.46	0.07814	73	5.89	<.0001	0.460006	1.11037e-07	1.46754e-05		FBgn0132875	FBtr0160834		GOTERM_MF_FAT	GO:0043167	ion binding	39	0.153288	FBGN0142712, FBGN0141046, FBGN0141045, FBGN0145346, FBGN0141047, FBGN0145663, FBGN0137074, FBGN0146077, FBGN0143627, FBGN0142315, FBGN0143628, FBGN0147363, FBGN0135725, FBGN0136248, FBGN0146282, FBGN0141433, FBGN0145072, FBGN0141234, FBGN0145078, FBGN0145313, FBGN0140177, FBGN0143632, FBGN0140302, FBGN0146002, FBGN0144738, FBGN0141615, FBGN0134582, FBGN0145216, FBGN0146278, FBGN0147447, FBGN01339…	1.18745	1	0.723843	85.0187
FBtr0166574	Reg*Diet	BC	AG	BC	OP	0.281	0.04826	73	5.82	<.0001	0.281005	1.44124e-07	1.83194e-05		FBgn0132879	FBtr0160838		GOTERM_MF_FAT	GO:0046872	metal ion binding	36	0.257947	FBGN0142712, FBGN0141046, FBGN0141045, FBGN0145346, FBGN0141047, FBGN0145663, FBGN0137074, FBGN0146077, FBGN0143627, FBGN0142315, FBGN0143628, FBGN0147363, FBGN0135725, FBGN0136248, FBGN0146282, FBGN0141433, FBGN0145072, FBGN0145078, FBGN0145313, FBGN0140177, FBGN0140302, FBGN0146002, FBGN0144738, FBGN0141615, FBGN0134582, FBGN0145216, FBGN0147447, FBGN0133946, FBGN0145162, FBGN0144683, FBGN01470…	1.13528	1	0.838203	96.6748
FBtr0171555	Reg*Diet	BC	AG	BC	OP	0.6017	0.1036	73	5.81	<.0001	0.601718	1.51607e-07	1.91165e-05		FBgn0132886	FBtr0160845
FBtr0167432	Reg*Diet	BC	AG	BC	OP	0.2974	0.05129	73	5.8	<.0001	0.297396	1.59718e-07	1.99744e-05		FBgn0132888	FBtr0160847		Annotation Cluster 3	Enrichment Score: 1.6472830902098379																			FlyBase
FBtr0167482	Reg*Diet	BC	AG	BC	OP	0.5053	0.08763	73	5.77	<.0001	0.505335	1.81425e-07	2.22474e-05		FBgn0132890	FBtr0160849		Category	Term		Count	PValue	Genes	Fold Enrichment	Bonferroni	Benjamini	FDR			GI18808	Dmoj\GI18808	D. mojavensis	FBgn0033327	PGRP-SC1b	D. melanogaster	orthologue		ID	Gene Name	Species	GOTERM_BP_FAT	GOTERM_CC_FAT	GOTERM_MF_FAT	INTERPRO	PIR_SUPERFAMILY	SMART	SP_PIR_KEYWORDS	UP_SEQ_FEATURE
FBtr0174649	Reg*Diet	BC	AG	BC	OP	0.2761	0.0479	73	5.76	<.0001	0.276083	1.83563e-07	2.24686e-05		FBgn0132891	FBtr0160850		GOTERM_MF_FAT	GO:0016811	hydrolase activity, acting on carbon-nitrogen (but not peptide) bonds, in linear amides	6	0.00194719	FBGN0144433, FBGN0145746, FBGN0141547, FBGN0143505, FBGN0141548, FBGN0145184	6.5549	0.202357	0.0203442	2.19914			GI18808	Dmoj\GI18808	D. mojavensis	FBgn0043576	PGRP-SC1a	D. melanogaster	orthologue		FBgn0040609	Dmel_CG3348	Drosophila melanogaster	GO:0005976~polysaccharide metabolic process,GO:0006022~aminoglycan metabolic process,GO:0006030~chitin metabolic process,	GO:0005576~extracellular region,	GO:0001871~pattern binding,GO:0008061~chitin binding,GO:0030246~carbohydrate binding,GO:0030247~polysaccharide binding,				complete proteome,
FBtr0163952	Reg*Diet	BC	AG	BC	OP	0.294	0.05102	73	5.76	<.0001	0.293974	1.84559e-07	2.25635e-05		FBgn0132892	FBtr0160851		GOTERM_MF_FAT	GO:0008745	N-acetylmuramoyl-L-alanine amidase activity	4	0.00301169	FBGN0141547, FBGN0143505, FBGN0141548, FBGN0145184	13.1098	0.295229	0.0287359	3.38263			GI18809	Dmoj\GI18809	D. mojavensis	FBgn0043575	PGRP-SC2	D. melanogaster	orthologue		FBgn0029689	Dmel_CG6428	Drosophila melanogaster			GO:0004067~asparaginase activity,GO:0004091~carboxylesterase activity,GO:0004620~phospholipase activity,GO:0004622~lysophospholipase activity,GO:0016298~lipase activity,GO:0016811~hydrolase activity, acting on carbon-nitrogen (but not peptide) bonds, in linear amides,	IPR002110:Ankyrin,IPR006033:L-asparaginase, type I,IPR006034:Asparaginase/glutaminase,		SM00248:ANK,	ank repeat,complete proteome,hydrolase,repeat,
FBtr0161693	Reg*Diet	BC	AG	BC	OP	0.4039	0.07011	73	5.76	<.0001	0.40386	1.86321e-07	2.27417e-05		FBgn0132893	FBtr0160852		GOTERM_BP_FAT	GO:0000270	peptidoglycan metabolic process	4	0.00339332	FBGN0141547, FBGN0143505, FBGN0141548, FBGN0145184	12.5106	0.256005	0.093871	3.60694			GI21703	Dmoj\GI21703	D. mojavensis	FBgn0029689	CG6428	D. melanogaster	orthologue		FBgn0037906	Peptidoglycan recognition protein LB	Drosophila melanogaster	GO:0000270~peptidoglycan metabolic process,GO:0000272~polysaccharide catabolic process,GO:0005976~polysaccharide metabolic process,GO:0006022~aminoglycan metabolic process,GO:0006026~aminoglycan catabolic process,GO:0006027~glycosaminoglycan catabolic process,GO:0006952~defense response,GO:0006955~immune response,GO:0009057~macromolecule catabolic process,GO:0009253~peptidoglycan catabolic proces…	GO:0005576~extracellular region,GO:0005886~plasma membrane,GO:0005887~integral to plasma membrane,GO:0016021~integral to membrane,GO:0031224~intrinsic to membrane,GO:0031226~intrinsic to plasma membrane,GO:0044459~plasma membrane part,	GO:0001871~pattern binding,GO:0004040~amidase activity,GO:0005539~glycosaminoglycan binding,GO:0008270~zinc ion binding,GO:0008745~N-acetylmuramoyl-L-alanine amidase activity,GO:0016811~hydrolase activity, acting on carbon-nitrogen (but not peptide) bonds, in linear amides,GO:0030246~carbohydrate binding,GO:0030247~polysaccharide binding,GO:0042834~peptidoglycan binding,GO:0043167~ion binding,GO:…	IPR002502:N-acetylmuramoyl-L-alanine amidase, family 2,IPR006619:Peptidoglycan recognition protein, metazoa/bacteria,IPR015510:Peptidoglycan recognition protein,IPR017331:Peptidoglycan recognition protein, PGRP-S,	PIRSF037945:peptidoglycan recognition protein, PGRP-S type,PIRSF037945:PGRPs,	SM00644:Ami_2,SM00701:PGRP,	3d-structure,alternative splicing,complete proteome,disulfide bond,glycoprotein,hydrolase,immune response,innate immunity,metal-binding,Secreted,signal,zinc,	chain:Peptidoglycan-recognition protein LB,disulfide bond,glycosylation site:N-linked (GlcNAc...),helix,metal ion-binding site:Zinc,mutagenesis site,signal peptide,splice variant,strand,turn,
FBtr0173343	Reg*Diet	BC	AG	BC	OP	0.5146	0.08962	73	5.74	<.0001	0.514602	2.00585e-07	2.41936e-05		FBgn0132900	FBtr0160859		GOTERM_BP_FAT	GO:0006027	glycosaminoglycan catabolic process	4	0.00339332	FBGN0141547, FBGN0143505, FBGN0141548, FBGN0145184	12.5106	0.256005	0.093871	3.60694			GI22456	Dmoj\GI22456	D. mojavensis	FBgn0037906	PGRP-LB	D. melanogaster	orthologue		FBgn0043576, FBgn0033327	Peptidoglycan-recognition protein SC1a/b	Drosophila melanogaster	GO:0000270~peptidoglycan metabolic process,GO:0000272~polysaccharide catabolic process,GO:0005976~polysaccharide metabolic process,GO:0006022~aminoglycan metabolic process,GO:0006026~aminoglycan catabolic process,GO:0006027~glycosaminoglycan catabolic process,GO:0006952~defense response,GO:0006955~immune response,GO:0009057~macromolecule catabolic process,GO:0009253~peptidoglycan catabolic proces…	GO:0005576~extracellular region,GO:0005886~plasma membrane,GO:0005887~integral to plasma membrane,GO:0016021~integral to membrane,GO:0031224~intrinsic to membrane,GO:0031226~intrinsic to plasma membrane,GO:0044459~plasma membrane part,	GO:0001871~pattern binding,GO:0005539~glycosaminoglycan binding,GO:0008270~zinc ion binding,GO:0008745~N-acetylmuramoyl-L-alanine amidase activity,GO:0016811~hydrolase activity, acting on carbon-nitrogen (but not peptide) bonds, in linear amides,GO:0030246~carbohydrate binding,GO:0030247~polysaccharide binding,GO:0042834~peptidoglycan binding,GO:0043167~ion binding,GO:0043169~cation binding,GO:00…	IPR002502:N-acetylmuramoyl-L-alanine amidase, family 2,IPR006619:Peptidoglycan recognition protein, metazoa/bacteria,IPR015510:Peptidoglycan recognition protein,IPR017331:Peptidoglycan recognition protein, PGRP-S,	PIRSF037945:peptidoglycan recognition protein, PGRP-S type,PIRSF037945:PGRPs,	SM00644:Ami_2,SM00701:PGRP,	complete proteome,disulfide bond,hydrolase,immune response,innate immunity,metal-binding,Secreted,signal,zinc,	chain:Peptidoglycan-recognition protein SC1a/b,disulfide bond,metal ion-binding site:Zinc,mutagenesis site,sequence conflict,sequence variant,signal peptide,
FBtr0165563	Reg*Diet	BC	AG	BC	OP	0.6757	0.1177	73	5.74	<.0001	0.675718	2.01246e-07	2.42608e-05		FBgn0132911	FBtr0160870		GOTERM_BP_FAT	GO:0009253	peptidoglycan catabolic process	4	0.00339332	FBGN0141547, FBGN0143505, FBGN0141548, FBGN0145184	12.5106	0.256005	0.093871	3.60694			GI24570	Dmoj\GI24570	D. mojavensis	FBgn0040609	CG3348	D. melanogaster	orthologue		FBgn0043575	Peptidoglycan-recognition protein SC2	Drosophila melanogaster	GO:0000270~peptidoglycan metabolic process,GO:0000272~polysaccharide catabolic process,GO:0005976~polysaccharide metabolic process,GO:0006022~aminoglycan metabolic process,GO:0006026~aminoglycan catabolic process,GO:0006027~glycosaminoglycan catabolic process,GO:0006952~defense response,GO:0006955~immune response,GO:0009057~macromolecule catabolic process,GO:0009253~peptidoglycan catabolic proces…	GO:0005576~extracellular region,GO:0005886~plasma membrane,GO:0005887~integral to plasma membrane,GO:0016021~integral to membrane,GO:0031224~intrinsic to membrane,GO:0031226~intrinsic to plasma membrane,GO:0044459~plasma membrane part,	GO:0001871~pattern binding,GO:0005539~glycosaminoglycan binding,GO:0008270~zinc ion binding,GO:0008745~N-acetylmuramoyl-L-alanine amidase activity,GO:0016811~hydrolase activity, acting on carbon-nitrogen (but not peptide) bonds, in linear amides,GO:0030246~carbohydrate binding,GO:0030247~polysaccharide binding,GO:0042834~peptidoglycan binding,GO:0043167~ion binding,GO:0043169~cation binding,GO:00…	IPR002502:N-acetylmuramoyl-L-alanine amidase, family 2,IPR006619:Peptidoglycan recognition protein, metazoa/bacteria,IPR015510:Peptidoglycan recognition protein,IPR017331:Peptidoglycan recognition protein, PGRP-S,	PIRSF037945:peptidoglycan recognition protein, PGRP-S type,PIRSF037945:PGRPs,	SM00644:Ami_2,SM00701:PGRP,	complete proteome,disulfide bond,hydrolase,immune response,innate immunity,metal-binding,Secreted,signal,zinc,	chain:Peptidoglycan-recognition protein SC2,disulfide bond,metal ion-binding site:Zinc,sequence variant,signal peptide,
FBtr0166295	Reg*Diet	BC	AG	BC	OP	0.3245	0.05659	73	5.73	<.0001	0.324507	2.06958e-07	2.48452e-05		FBgn0132916	FBtr0160875		GOTERM_BP_FAT	GO:0030203	glycosaminoglycan metabolic process	4	0.00505238	FBGN0141547, FBGN0143505, FBGN0141548, FBGN0145184	10.9468	0.356396	0.104316	5.32711
FBtr0166313	Reg*Diet	BC	AG	BC	OP	0.5384	0.09392	73	5.73	<.0001	0.538401	2.08417e-07	2.49925e-05		FBgn0132917	FBtr0160876		GOTERM_BP_FAT	GO:0000272	polysaccharide catabolic process	4	0.0317943	FBGN0141547, FBGN0143505, FBGN0141548, FBGN0145184	5.64997	0.939857	0.43005	29.4748			Cluster 1 genes
FBtr0169971	Reg*Diet	BC	AG	BC	OP	0.3267	0.05702	73	5.73	<.0001	0.326698	2.114e-07	2.52949e-05		FBgn0132928	FBtr0160887		GOTERM_BP_FAT	GO:0006026	aminoglycan catabolic process	4	0.0317943	FBGN0141547, FBGN0143505, FBGN0141548, FBGN0145184	5.64997	0.939857	0.43005	29.4748			ID	Gene Name	Species	COG_ONTOLOGY	GOTERM_BP_FAT	GOTERM_MF_FAT	INTERPRO	PIR_SUPERFAMILY	SMART	SP_PIR_KEYWORDS	FBGN0145746	FBGN0135725	FBGN0135142	FBGN0137475	FBGN0134260	FBGN0139451	FBGN0138628	FBGN0145795	FBGN0135060	FBGN0143977
FBtr0163859	Reg*Diet	BC	AG	BC	OP	0.3188	0.05573	73	5.72	<.0001	0.31879	2.19481e-07	2.60937e-05		FBgn0132929	FBtr0160888		GOTERM_BP_FAT	GO:0016052	carbohydrate catabolic process	4	0.2396	FBGN0141547, FBGN0143505, FBGN0141548, FBGN0145184	2.33532	1	0.981159	94.8197			FBGN0133540	Dmoj_GI10777	Drosophila mojavensis	Posttranslational modification, protein turnover, chaperones,	GO:0006508~proteolysis,	GO:0004175~endopeptidase activity,GO:0004222~metalloendopeptidase activity,GO:0008233~peptidase activity,GO:0008237~metallopeptidase activity,GO:0070011~peptidase activity, acting on L-amino acid peptides,	IPR000718:Peptidase M13, neprilysin,IPR008753:Peptidase M13,IPR018497:Peptidase M13, neprilysin, C-terminal,
FBtr0175466	Reg*Diet	BC	AG	BC	OP	0.3285	0.05748	73	5.72	<.0001	0.328537	2.23005e-07	2.64428e-05		FBgn0132932	FBtr0160891		GOTERM_BP_FAT	GO:0006022	aminoglycan metabolic process	5	0.271372	FBGN0147292, FBGN0141547, FBGN0143505, FBGN0141548, FBGN0145184	1.87125	1	0.98045	96.734			FBGN0133638	Dmoj_GI10875	Drosophila mojavensis		GO:0006508~proteolysis,	GO:0004175~endopeptidase activity,GO:0004222~metalloendopeptidase activity,GO:0008233~peptidase activity,GO:0008237~metallopeptidase activity,GO:0070011~peptidase activity, acting on L-amino acid peptides,	IPR000718:Peptidase M13, neprilysin,IPR008753:Peptidase M13,IPR018497:Peptidase M13, neprilysin, C-terminal,
FBtr0170200	Reg*Diet	BC	AG	BC	OP	0.3568	0.06254	73	5.71	<.0001	0.356838	2.32303e-07	2.73664e-05		FBgn0132945	FBtr0160904		GOTERM_BP_FAT	GO:0005976	polysaccharide metabolic process	5	0.302001	FBGN0147292, FBGN0141547, FBGN0143505, FBGN0141548, FBGN0145184	1.77997	1	0.979959	97.9467			FBGN0133824	Dmoj_GI11061	Drosophila mojavensis		GO:0006508~proteolysis,	GO:0004175~endopeptidase activity,GO:0004222~metalloendopeptidase activity,GO:0008233~peptidase activity,GO:0008237~metallopeptidase activity,GO:0070011~peptidase activity, acting on L-amino acid peptides,	IPR000718:Peptidase M13, neprilysin,IPR008753:Peptidase M13,
FBtr0171828	Reg*Diet	BC	AG	BC	OP	0.3624	0.06356	73	5.7	<.0001	0.362425	2.36063e-07	2.77417e-05		FBgn0132947	FBtr0160906		GOTERM_BP_FAT	GO:0009057	macromolecule catabolic process	4	0.743459	FBGN0141547, FBGN0143505, FBGN0141548, FBGN0145184	1.03638	1	0.999998	100			FBGN0133887	Dmoj_GI11126	Drosophila mojavensis		GO:0006508~proteolysis,	GO:0004175~endopeptidase activity,GO:0004190~aspartic-type endopeptidase activity,GO:0008233~peptidase activity,GO:0070001~aspartic-type peptidase activity,GO:0070011~peptidase activity, acting on L-amino acid peptides,	IPR001461:Peptidase A1,IPR001969:Peptidase aspartic, active site,IPR009007:Peptidase aspartic, catalytic,			Aspartyl protease,hydrolase,Protease,
FBtr0168222	Reg*Diet	BC	AG	BC	OP	0.4272	0.07533	73	5.67	<.0001	0.427167	2.68194e-07	3.08507e-05		FBgn0132950	FBtr0160909														FBGN0134260	Dmoj_GI11500	Drosophila mojavensis		GO:0006508~proteolysis,	GO:0008233~peptidase activity,GO:0008236~serine-type peptidase activity,GO:0017171~serine hydrolase activity,GO:0070011~peptidase activity, acting on L-amino acid peptides,	IPR001375:Peptidase S9, prolyl oligopeptidase active site region,IPR002469:Peptidase S9B, dipeptidylpeptidase IV N-terminal,
FBtr0171236	Reg*Diet	BC	AG	BC	OP	0.4055	0.07186	73	5.64	<.0001	0.405478	3.00619e-07	3.39391e-05		FBgn0132952	FBtr0160911														FBGN0134334	Dmoj_GI11574	Drosophila mojavensis		GO:0006508~proteolysis,	GO:0004175~endopeptidase activity,GO:0004222~metalloendopeptidase activity,GO:0008233~peptidase activity,GO:0008237~metallopeptidase activity,GO:0070011~peptidase activity, acting on L-amino acid peptides,	IPR000718:Peptidase M13, neprilysin,IPR018497:Peptidase M13, neprilysin, C-terminal,
FBtr0172278	Reg*Diet	BC	AG	BC	OP	0.3117	0.05546	73	5.62	<.0001	0.311687	3.28167e-07	3.65337e-05		FBgn0132971	FBtr0160930														FBGN0135059	Dmoj_GI12302	Drosophila mojavensis		GO:0006508~proteolysis,	GO:0004180~carboxypeptidase activity,GO:0004185~serine-type carboxypeptidase activity,GO:0008233~peptidase activity,GO:0008236~serine-type peptidase activity,GO:0008238~exopeptidase activity,GO:0017171~serine hydrolase activity,GO:0070008~serine-type exopeptidase activity,GO:0070011~peptidase activity, acting on L-amino acid peptides,	IPR001563:Peptidase S10, serine carboxypeptidase,
FBtr0167434	Reg*Diet	BC	AG	BC	OP	0.2783	0.04956	73	5.61	<.0001	0.278265	3.36637e-07	3.72985e-05		FBgn0132974	FBtr0160933														FBGN0135060	Dmoj_GI12303	Drosophila mojavensis		GO:0006508~proteolysis,	GO:0004180~carboxypeptidase activity,GO:0004185~serine-type carboxypeptidase activity,GO:0008233~peptidase activity,GO:0008236~serine-type peptidase activity,GO:0008238~exopeptidase activity,GO:0017171~serine hydrolase activity,GO:0070008~serine-type exopeptidase activity,GO:0070011~peptidase activity, acting on L-amino acid peptides,	IPR001563:Peptidase S10, serine carboxypeptidase,
FBtr0164066	Reg*Diet	BC	AG	BC	OP	0.447	0.07965	73	5.61	<.0001	0.446979	3.39929e-07	3.75997e-05		FBgn0132982	FBtr0160942														FBGN0135142	Dmoj_GI12385	Drosophila mojavensis		GO:0006508~proteolysis,	GO:0004175~endopeptidase activity,GO:0004252~serine-type endopeptidase activity,GO:0008233~peptidase activity,GO:0008236~serine-type peptidase activity,GO:0017171~serine hydrolase activity,GO:0070011~peptidase activity, acting on L-amino acid peptides,	IPR001254:Peptidase S1 and S6, chymotrypsin/Hap,IPR001314:Peptidase S1A, chymotrypsin,IPR018114:Peptidase S1/S6, chymotrypsin/Hap, active site,		SM00020:Tryp_SPc,	hydrolase,Protease,Serine protease,
FBtr0165187	Reg*Diet	BC	AG	BC	OP	0.4321	0.07705	73	5.61	<.0001	0.432116	3.45242e-07	3.80956e-05		FBgn0132985	FBtr0160945														FBGN0135725	Dmoj_GI12968	Drosophila mojavensis		GO:0006508~proteolysis,	GO:0004180~carboxypeptidase activity,GO:0004181~metallocarboxypeptidase activity,GO:0008233~peptidase activity,GO:0008235~metalloexopeptidase activity,GO:0008237~metallopeptidase activity,GO:0008238~exopeptidase activity,GO:0008270~zinc ion binding,GO:0043167~ion binding,GO:0043169~cation binding,GO:0046872~metal ion binding,GO:0046914~transition metal ion binding,GO:0070011~peptidase activity, a…	IPR000834:Peptidase M14, carboxypeptidase A,IPR003146:Proteinase inhibitor, carboxypeptidase propeptide,		SM00631:Zn_pept,
FBtr0161160	Reg*Diet	BC	AG	BC	OP	0.4467	0.07971	73	5.6	<.0001	0.446651	3.51741e-07	3.86794e-05		FBgn0132987	FBtr0160947														FBGN0136011	Dmoj_GI13254	Drosophila mojavensis		GO:0006508~proteolysis,	GO:0004175~endopeptidase activity,GO:0004252~serine-type endopeptidase activity,GO:0008233~peptidase activity,GO:0008236~serine-type peptidase activity,GO:0017171~serine hydrolase activity,GO:0070011~peptidase activity, acting on L-amino acid peptides,	IPR001254:Peptidase S1 and S6, chymotrypsin/Hap,IPR001314:Peptidase S1A, chymotrypsin,IPR018114:Peptidase S1/S6, chymotrypsin/Hap, active site,		SM00020:Tryp_SPc,	hydrolase,Protease,Serine protease,
FBtr0162537	Reg*Diet	BC	AG	BC	OP	0.3851	0.06877	73	5.6	<.0001	0.385055	3.58263e-07	3.92865e-05		FBgn0132989	FBtr0160949														FBGN0136950	Dmoj_GI14197	Drosophila mojavensis		GO:0006508~proteolysis,	GO:0004175~endopeptidase activity,GO:0004222~metalloendopeptidase activity,GO:0008233~peptidase activity,GO:0008237~metallopeptidase activity,GO:0070011~peptidase activity, acting on L-amino acid peptides,	IPR000718:Peptidase M13, neprilysin,IPR018497:Peptidase M13, neprilysin, C-terminal,
FBtr0163887	Reg*Diet	BC	AG	BC	OP	0.2728	0.04899	73	5.57	<.0001	0.272847	4.03103e-07	4.33912e-05		FBgn0132990	FBtr0160950														FBGN0137318	Dmoj_GI14567	Drosophila mojavensis		GO:0006508~proteolysis,	GO:0004175~endopeptidase activity,GO:0004190~aspartic-type endopeptidase activity,GO:0008233~peptidase activity,GO:0070001~aspartic-type peptidase activity,GO:0070011~peptidase activity, acting on L-amino acid peptides,	IPR001461:Peptidase A1,IPR001969:Peptidase aspartic, active site,IPR009007:Peptidase aspartic, catalytic,			Aspartyl protease,hydrolase,Protease,
FBtr0174183	Reg*Diet	BC	AG	BC	OP	0.3697	0.06639	73	5.57	<.0001	0.369724	4.04654e-07	4.3529e-05		FBgn0133013	FBtr0160973														FBGN0137475	Dmoj_GI14724	Drosophila mojavensis		GO:0006508~proteolysis,	GO:0004175~endopeptidase activity,GO:0004252~serine-type endopeptidase activity,GO:0008233~peptidase activity,GO:0008236~serine-type peptidase activity,GO:0017171~serine hydrolase activity,GO:0070011~peptidase activity, acting on L-amino acid peptides,	IPR001254:Peptidase S1 and S6, chymotrypsin/Hap,IPR001314:Peptidase S1A, chymotrypsin,IPR018114:Peptidase S1/S6, chymotrypsin/Hap, active site,		SM00020:Tryp_SPc,
FBtr0164118	Reg*Diet	BC	AG	BC	OP	0.4379	0.07885	73	5.55	<.0001	0.4379	4.29531e-07	4.57163e-05		FBgn0133016	FBtr0160976														FBGN0138068	Dmoj_GI15319	Drosophila mojavensis		GO:0006508~proteolysis,	GO:0004175~endopeptidase activity,GO:0004252~serine-type endopeptidase activity,GO:0008233~peptidase activity,GO:0008236~serine-type peptidase activity,GO:0017171~serine hydrolase activity,GO:0070011~peptidase activity, acting on L-amino acid peptides,	IPR001254:Peptidase S1 and S6, chymotrypsin/Hap,		SM00020:Tryp_SPc,
FBtr0173351	Reg*Diet	BC	AG	BC	OP	0.3686	0.06644	73	5.55	<.0001	0.368588	4.3994e-07	4.66416e-05		FBgn0133018	FBtr0160978														FBGN0138562	Dmoj_GI15813	Drosophila mojavensis	Posttranslational modification, protein turnover, chaperones,	GO:0006508~proteolysis,	GO:0004175~endopeptidase activity,GO:0004222~metalloendopeptidase activity,GO:0008233~peptidase activity,GO:0008237~metallopeptidase activity,GO:0070011~peptidase activity, acting on L-amino acid peptides,	IPR000718:Peptidase M13, neprilysin,IPR008753:Peptidase M13,IPR018497:Peptidase M13, neprilysin, C-terminal,
FBtr0161927	Reg*Diet	BC	AG	BC	OP	0.3379	0.06094	73	5.54	<.0001	0.337911	4.44992e-07	4.7082e-05		FBgn0133024	FBtr0160984														FBGN0138628	Dmoj_GI15879	Drosophila mojavensis		GO:0006508~proteolysis,	GO:0004175~endopeptidase activity,GO:0004252~serine-type endopeptidase activity,GO:0008233~peptidase activity,GO:0008236~serine-type peptidase activity,GO:0017171~serine hydrolase activity,GO:0070011~peptidase activity, acting on L-amino acid peptides,	IPR001254:Peptidase S1 and S6, chymotrypsin/Hap,IPR001314:Peptidase S1A, chymotrypsin,IPR018114:Peptidase S1/S6, chymotrypsin/Hap, active site,		SM00020:Tryp_SPc,
FBtr0170969	Reg*Diet	BC	AG	BC	OP	0.395	0.07148	73	5.53	<.0001	0.394985	4.80715e-07	5.02052e-05		FBgn0133029	FBtr0160989														FBGN0138629	Dmoj_GI15880	Drosophila mojavensis		GO:0006508~proteolysis,	GO:0004175~endopeptidase activity,GO:0004252~serine-type endopeptidase activity,GO:0008233~peptidase activity,GO:0008236~serine-type peptidase activity,GO:0017171~serine hydrolase activity,GO:0070011~peptidase activity, acting on L-amino acid peptides,	IPR001254:Peptidase S1 and S6, chymotrypsin/Hap,IPR001314:Peptidase S1A, chymotrypsin,IPR018114:Peptidase S1/S6, chymotrypsin/Hap, active site,		SM00020:Tryp_SPc,
FBtr0173159	Reg*Diet	BC	AG	BC	OP	0.4827	0.08761	73	5.51	<.0001	0.482711	5.12681e-07	5.29581e-05		FBgn0133034	FBtr0160994														FBGN0138630	Dmoj_GI15881	Drosophila mojavensis		GO:0006508~proteolysis,	GO:0004175~endopeptidase activity,GO:0004252~serine-type endopeptidase activity,GO:0008233~peptidase activity,GO:0008236~serine-type peptidase activity,GO:0017171~serine hydrolase activity,GO:0070011~peptidase activity, acting on L-amino acid peptides,	IPR001254:Peptidase S1 and S6, chymotrypsin/Hap,IPR001314:Peptidase S1A, chymotrypsin,IPR018114:Peptidase S1/S6, chymotrypsin/Hap, active site,		SM00020:Tryp_SPc,
FBtr0164396	Reg*Diet	BC	AG	BC	OP	0.5369	0.09746	73	5.51	<.0001	0.536945	5.13473e-07	5.30267e-05		FBgn0133040	FBtr0161000														FBGN0139451	Dmoj_GI16703	Drosophila mojavensis		GO:0006508~proteolysis,	GO:0004175~endopeptidase activity,GO:0004252~serine-type endopeptidase activity,GO:0008233~peptidase activity,GO:0008236~serine-type peptidase activity,GO:0017171~serine hydrolase activity,GO:0070011~peptidase activity, acting on L-amino acid peptides,	IPR001254:Peptidase S1 and S6, chymotrypsin/Hap,IPR001314:Peptidase S1A, chymotrypsin,IPR018114:Peptidase S1/S6, chymotrypsin/Hap, active site,		SM00020:Tryp_SPc,	hydrolase,Protease,Serine protease,
FBtr0165452	Reg*Diet	BC	AG	BC	OP	0.2899	0.05283	73	5.49	<.0001	0.289915	5.59066e-07	5.69051e-05		FBgn0133042	FBtr0161002														FBGN0140517	Dmoj_GI17776	Drosophila mojavensis		GO:0006508~proteolysis,	GO:0004175~endopeptidase activity,GO:0004252~serine-type endopeptidase activity,GO:0008233~peptidase activity,GO:0008236~serine-type peptidase activity,GO:0017171~serine hydrolase activity,GO:0070011~peptidase activity, acting on L-amino acid peptides,	IPR001254:Peptidase S1 and S6, chymotrypsin/Hap,IPR001314:Peptidase S1A, chymotrypsin,IPR018114:Peptidase S1/S6, chymotrypsin/Hap, active site,		SM00020:Tryp_SPc,	hydrolase,Protease,Serine protease,
FBtr0170823	Reg*Diet	BC	AG	BC	OP	0.2338	0.04261	73	5.49	<.0001	0.233821	5.61621e-07	5.71287e-05		FBgn0133045	FBtr0161005														FBGN0140596	Dmoj_GI17855	Drosophila mojavensis		GO:0006508~proteolysis,	GO:0004175~endopeptidase activity,GO:0004252~serine-type endopeptidase activity,GO:0008233~peptidase activity,GO:0008236~serine-type peptidase activity,GO:0017171~serine hydrolase activity,GO:0070011~peptidase activity, acting on L-amino acid peptides,	IPR001254:Peptidase S1 and S6, chymotrypsin/Hap,IPR001314:Peptidase S1A, chymotrypsin,IPR018114:Peptidase S1/S6, chymotrypsin/Hap, active site,		SM00020:Tryp_SPc,	hydrolase,Protease,Serine protease,
FBtr0163061	Reg*Diet	BC	AG	BC	OP	0.2514	0.04606	73	5.46	<.0001	0.251366	6.32197e-07	6.30395e-05		FBgn0133046	FBtr0161006														FBGN0142166	Dmoj_GI19428	Drosophila mojavensis		GO:0006508~proteolysis,	GO:0008233~peptidase activity,GO:0008237~metallopeptidase activity,GO:0008238~exopeptidase activity,GO:0008241~peptidyl-dipeptidase activity,GO:0070011~peptidase activity, acting on L-amino acid peptides,	IPR001548:Peptidase M2, peptidyl-dipeptidase A,
FBtr0168138	Reg*Diet	BC	AG	BC	OP	0.2881	0.05291	73	5.45	<.0001	0.288119	6.64012e-07	6.56353e-05		FBgn0133049	FBtr0161009														FBGN0143584	Dmoj_GI20850	Drosophila mojavensis		GO:0006508~proteolysis,	GO:0004175~endopeptidase activity,GO:0004197~cysteine-type endopeptidase activity,GO:0008233~peptidase activity,GO:0008234~cysteine-type peptidase activity,GO:0070011~peptidase activity, acting on L-amino acid peptides,	IPR000169:Peptidase, cysteine peptidase active site,IPR000668:Peptidase C1A, papain C-terminal,IPR013128:Peptidase C1A, papain,IPR013201:Proteinase inhibitor I29, cathepsin propeptide,		SM00645:Pept_C1,	hydrolase,Protease,thiol protease,
FBtr0172546	Reg*Diet	BC	AG	BC	OP	0.5353	0.09854	73	5.43	<.0001	0.535277	6.99732e-07	6.85453e-05		FBgn0133052	FBtr0161012														FBGN0143845	Dmoj_GI21113	Drosophila mojavensis		GO:0006508~proteolysis,	GO:0008233~peptidase activity,GO:0008237~metallopeptidase activity,GO:0008270~zinc ion binding,GO:0043167~ion binding,GO:0043169~cation binding,GO:0046872~metal ion binding,GO:0046914~transition metal ion binding,GO:0070011~peptidase activity, acting on L-amino acid peptides,	IPR001930:Peptidase M1, membrane alanine aminopeptidase,IPR014782:Peptidase M1, membrane alanine aminopeptidase, N-terminal,
FBtr0164747	Reg*Diet	BC	AG	BC	OP	0.3121	0.05746	73	5.43	<.0001	0.31207	7.01257e-07	6.86736e-05		FBgn0133063	FBtr0161023														FBGN0143973	Dmoj_GI21243	Drosophila mojavensis		GO:0006508~proteolysis,	GO:0004175~endopeptidase activity,GO:0004252~serine-type endopeptidase activity,GO:0008233~peptidase activity,GO:0008236~serine-type peptidase activity,GO:0017171~serine hydrolase activity,GO:0070011~peptidase activity, acting on L-amino acid peptides,	IPR001254:Peptidase S1 and S6, chymotrypsin/Hap,IPR001314:Peptidase S1A, chymotrypsin,IPR018114:Peptidase S1/S6, chymotrypsin/Hap, active site,		SM00020:Tryp_SPc,	hydrolase,Protease,Serine protease,
FBtr0163009	Reg*Diet	BC	AG	BC	OP	0.5706	0.1051	73	5.43	<.0001	0.570569	7.09133e-07	6.93123e-05		FBgn0133064	FBtr0161024														FBGN0143976	Dmoj_GI21246	Drosophila mojavensis		GO:0006508~proteolysis,	GO:0004175~endopeptidase activity,GO:0004252~serine-type endopeptidase activity,GO:0008233~peptidase activity,GO:0008236~serine-type peptidase activity,GO:0017171~serine hydrolase activity,GO:0070011~peptidase activity, acting on L-amino acid peptides,	IPR001254:Peptidase S1 and S6, chymotrypsin/Hap,IPR001314:Peptidase S1A, chymotrypsin,IPR018114:Peptidase S1/S6, chymotrypsin/Hap, active site,		SM00020:Tryp_SPc,
FBtr0175606	Reg*Diet	BC	AG	BC	OP	0.3542	0.06526	73	5.43	<.0001	0.354226	7.11554e-07	6.95073e-05		FBgn0133073	FBtr0161033														FBGN0143977	Dmoj_GI21247	Drosophila mojavensis		GO:0006508~proteolysis,	GO:0004175~endopeptidase activity,GO:0004252~serine-type endopeptidase activity,GO:0008233~peptidase activity,GO:0008236~serine-type peptidase activity,GO:0017171~serine hydrolase activity,GO:0070011~peptidase activity, acting on L-amino acid peptides,	IPR001254:Peptidase S1 and S6, chymotrypsin/Hap,IPR001314:Peptidase S1A, chymotrypsin,IPR018114:Peptidase S1/S6, chymotrypsin/Hap, active site,		SM00020:Tryp_SPc,	hydrolase,Protease,Serine protease,
FBtr0168567	Reg*Diet	BC	AG	BC	OP	0.4642	0.08569	73	5.42	<.0001	0.464218	7.41333e-07	7.19475e-05		FBgn0133076	FBtr0161036														FBGN0144658	Dmoj_GI21929	Drosophila mojavensis		GO:0006508~proteolysis,	GO:0004175~endopeptidase activity,GO:0004222~metalloendopeptidase activity,GO:0008233~peptidase activity,GO:0008237~metallopeptidase activity,GO:0070011~peptidase activity, acting on L-amino acid peptides,	IPR018497:Peptidase M13, neprilysin, C-terminal,
FBtr0174613	Reg*Diet	BC	AG	BC	OP	-0.2889	0.05334	73	-5.42	<.0001	-0.288886	7.45081e-07	7.22514e-05		FBgn0133079	FBtr0161039														FBGN0145191	Dmoj_GI22463	Drosophila mojavensis		GO:0006508~proteolysis,	GO:0004175~endopeptidase activity,GO:0004252~serine-type endopeptidase activity,GO:0008233~peptidase activity,GO:0008236~serine-type peptidase activity,GO:0017171~serine hydrolase activity,GO:0070011~peptidase activity, acting on L-amino acid peptides,	IPR001254:Peptidase S1 and S6, chymotrypsin/Hap,IPR001314:Peptidase S1A, chymotrypsin,IPR018114:Peptidase S1/S6, chymotrypsin/Hap, active site,		SM00020:Tryp_SPc,	hydrolase,Protease,Serine protease,
FBtr0166151	Reg*Diet	BC	AG	BC	OP	0.5136	0.09485	73	5.41	<.0001	0.513585	7.48559e-07	7.25315e-05		FBgn0133083	FBtr0161043														FBGN0145313	Dmoj_GI22585	Drosophila mojavensis		GO:0006508~proteolysis,	GO:0004175~endopeptidase activity,GO:0004222~metalloendopeptidase activity,GO:0008233~peptidase activity,GO:0008237~metallopeptidase activity,GO:0008270~zinc ion binding,GO:0043167~ion binding,GO:0043169~cation binding,GO:0046872~metal ion binding,GO:0046914~transition metal ion binding,GO:0070011~peptidase activity, acting on L-amino acid peptides,	IPR001506:Peptidase M12A, astacin,IPR006026:Peptidase, metallopeptidases,		SM00235:ZnMc,	hydrolase,metal-binding,metalloprotease,Protease,zinc,
FBtr0163223	Reg*Diet	BC	AG	BC	OP	0.5238	0.09674	73	5.41	<.0001	0.52381	7.49548e-07	7.26142e-05		FBgn0133086	FBtr0161046														FBGN0145346	Dmoj_GI22618	Drosophila mojavensis		GO:0006508~proteolysis,	GO:0004175~endopeptidase activity,GO:0004222~metalloendopeptidase activity,GO:0008233~peptidase activity,GO:0008237~metallopeptidase activity,GO:0008270~zinc ion binding,GO:0043167~ion binding,GO:0043169~cation binding,GO:0046872~metal ion binding,GO:0046914~transition metal ion binding,GO:0070011~peptidase activity, acting on L-amino acid peptides,	IPR001506:Peptidase M12A, astacin,IPR006026:Peptidase, metallopeptidases,		SM00235:ZnMc,	hydrolase,metal-binding,metalloprotease,Protease,zinc,
FBtr0174478	Reg*Diet	BC	AG	BC	OP	0.4881	0.09024	73	5.41	<.0001	0.488138	7.64924e-07	7.38418e-05		FBgn0133097	FBtr0161057														FBGN0145746	Dmoj_GI23019	Drosophila mojavensis	Amino acid transport and metabolism,	GO:0006508~proteolysis,	GO:0004046~aminoacylase activity,GO:0008233~peptidase activity,GO:0008237~metallopeptidase activity,GO:0016811~hydrolase activity, acting on carbon-nitrogen (but not peptide) bonds, in linear amides,GO:0046983~protein dimerization activity,GO:0070011~peptidase activity, acting on L-amino acid peptides,	IPR002933:Peptidase M20,IPR010159:N-acyl-L-amino-acid amidohydrolase,IPR011650:Peptidase M20, dimerisation,	PIRSF036696:ACY-1,
FBtr0169449	Reg*Diet	BC	AG	BC	OP	0.4332	0.08012	73	5.41	<.0001	0.433245	7.71095e-07	7.43281e-05		FBgn0133100	FBtr0161060														FBGN0145795	Dmoj_GI23068	Drosophila mojavensis		GO:0006508~proteolysis,	GO:0004175~endopeptidase activity,GO:0004252~serine-type endopeptidase activity,GO:0008233~peptidase activity,GO:0008236~serine-type peptidase activity,GO:0017171~serine hydrolase activity,GO:0070011~peptidase activity, acting on L-amino acid peptides,	IPR001254:Peptidase S1 and S6, chymotrypsin/Hap,IPR001314:Peptidase S1A, chymotrypsin,		SM00020:Tryp_SPc,
FBtr0168422	Reg*Diet	BC	AG	BC	OP	0.4575	0.08464	73	5.41	<.0001	0.457543	7.76265e-07	7.47392e-05		FBgn0133110	FBtr0161071														FBGN0145869	Dmoj_GI23142	Drosophila mojavensis		GO:0006508~proteolysis,	GO:0004175~endopeptidase activity,GO:0004252~serine-type endopeptidase activity,GO:0008233~peptidase activity,GO:0008236~serine-type peptidase activity,GO:0017171~serine hydrolase activity,GO:0070011~peptidase activity, acting on L-amino acid peptides,	IPR001254:Peptidase S1 and S6, chymotrypsin/Hap,IPR001314:Peptidase S1A, chymotrypsin,IPR018114:Peptidase S1/S6, chymotrypsin/Hap, active site,		SM00020:Tryp_SPc,	hydrolase,Protease,Serine protease,
FBtr0170054	Reg*Diet	BC	AG	BC	OP	0.4336	0.08026	73	5.4	<.0001	0.433604	7.8697e-07	7.55853e-05		FBgn0133116	FBtr0161077														FBGN0145871	Dmoj_GI23144	Drosophila mojavensis		GO:0006508~proteolysis,	GO:0004175~endopeptidase activity,GO:0004252~serine-type endopeptidase activity,GO:0008233~peptidase activity,GO:0008236~serine-type peptidase activity,GO:0017171~serine hydrolase activity,GO:0070011~peptidase activity, acting on L-amino acid peptides,	IPR001254:Peptidase S1 and S6, chymotrypsin/Hap,IPR001314:Peptidase S1A, chymotrypsin,IPR018114:Peptidase S1/S6, chymotrypsin/Hap, active site,		SM00020:Tryp_SPc,	hydrolase,Protease,Serine protease,
FBtr0163438	Reg*Diet	BC	AG	BC	OP	-0.3836	0.07115	73	-5.39	<.0001	-0.383587	8.21452e-07	7.83279e-05		FBgn0133120	FBtr0161081														FBGN0146529	Dmoj_GI23804	Drosophila mojavensis		GO:0006508~proteolysis,	GO:0004175~endopeptidase activity,GO:0004252~serine-type endopeptidase activity,GO:0008233~peptidase activity,GO:0008236~serine-type peptidase activity,GO:0017171~serine hydrolase activity,GO:0070011~peptidase activity, acting on L-amino acid peptides,	IPR001254:Peptidase S1 and S6, chymotrypsin/Hap,IPR001314:Peptidase S1A, chymotrypsin,IPR018114:Peptidase S1/S6, chymotrypsin/Hap, active site,		SM00020:Tryp_SPc,	hydrolase,Protease,Serine protease,
FBtr0163563	Reg*Diet	BC	AG	BC	OP	0.499	0.0927	73	5.38	<.0001	0.498975	8.50389e-07	8.05898e-05		FBgn0133125	FBtr0161086														FBGN0146530	Dmoj_GI23805	Drosophila mojavensis		GO:0006508~proteolysis,	GO:0004175~endopeptidase activity,GO:0004252~serine-type endopeptidase activity,GO:0008233~peptidase activity,GO:0008236~serine-type peptidase activity,GO:0017171~serine hydrolase activity,GO:0070011~peptidase activity, acting on L-amino acid peptides,	IPR001254:Peptidase S1 and S6, chymotrypsin/Hap,IPR001314:Peptidase S1A, chymotrypsin,IPR018114:Peptidase S1/S6, chymotrypsin/Hap, active site,		SM00020:Tryp_SPc,	hydrolase,Protease,Serine protease,
FBtr0174513	Reg*Diet	BC	AG	BC	OP	0.558	0.1037	73	5.38	<.0001	0.55803	8.64628e-07	8.17164e-05		FBgn0133127	FBtr0161088														FBGN0147010	Dmoj_GI24287	Drosophila mojavensis		GO:0006508~proteolysis,	GO:0008233~peptidase activity,GO:0008237~metallopeptidase activity,GO:0008270~zinc ion binding,GO:0043167~ion binding,GO:0043169~cation binding,GO:0046872~metal ion binding,GO:0046914~transition metal ion binding,GO:0070011~peptidase activity, acting on L-amino acid peptides,	IPR001930:Peptidase M1, membrane alanine aminopeptidase,IPR014782:Peptidase M1, membrane alanine aminopeptidase, N-terminal,IPR015569:Peptidase M1, aminopeptidase N,
FBtr0161522	Reg*Diet	BC	AG	BC	OP	0.5711	0.1063	73	5.37	<.0001	0.571088	8.80628e-07	8.29626e-05		FBgn0133128	FBtr0161089														FBGN0147011	Dmoj_GI24288	Drosophila mojavensis		GO:0006508~proteolysis,	GO:0008233~peptidase activity,GO:0008237~metallopeptidase activity,GO:0008270~zinc ion binding,GO:0043167~ion binding,GO:0043169~cation binding,GO:0046872~metal ion binding,GO:0046914~transition metal ion binding,GO:0070011~peptidase activity, acting on L-amino acid peptides,	IPR001930:Peptidase M1, membrane alanine aminopeptidase,IPR014782:Peptidase M1, membrane alanine aminopeptidase, N-terminal,IPR015569:Peptidase M1, aminopeptidase N,
FBtr0163368	Reg*Diet	BC	AG	BC	OP	0.2658	0.04963	73	5.35	<.0001	0.265761	9.52366e-07	8.8548e-05		FBgn0133130	FBtr0161091														FBGN0147161	Dmoj_GI24439	Drosophila mojavensis		GO:0006508~proteolysis,	GO:0004175~endopeptidase activity,GO:0004252~serine-type endopeptidase activity,GO:0008233~peptidase activity,GO:0008236~serine-type peptidase activity,GO:0017171~serine hydrolase activity,GO:0070011~peptidase activity, acting on L-amino acid peptides,	IPR001254:Peptidase S1 and S6, chymotrypsin/Hap,IPR001314:Peptidase S1A, chymotrypsin,IPR018114:Peptidase S1/S6, chymotrypsin/Hap, active site,		SM00020:Tryp_SPc,
FBtr0173867	Reg*Diet	BC	AG	BC	OP	0.4839	0.09042	73	5.35	<.0001	0.483889	9.63597e-07	8.94105e-05		FBgn0133131	FBtr0161092														FBGN0147162	Dmoj_GI24440	Drosophila mojavensis		GO:0006508~proteolysis,	GO:0004175~endopeptidase activity,GO:0004252~serine-type endopeptidase activity,GO:0008233~peptidase activity,GO:0008236~serine-type peptidase activity,GO:0017171~serine hydrolase activity,GO:0070011~peptidase activity, acting on L-amino acid peptides,	IPR001254:Peptidase S1 and S6, chymotrypsin/Hap,IPR001314:Peptidase S1A, chymotrypsin,		SM00020:Tryp_SPc,
FBtr0172124	Reg*Diet	BC	AG	BC	OP	0.3346	0.06258	73	5.35	<.0001	0.33456	9.82512e-07	9.08569e-05		FBgn0133133	FBtr0161094														FBGN0147195	Dmoj_GI24473	Drosophila mojavensis		GO:0006508~proteolysis,	GO:0008233~peptidase activity,GO:0008236~serine-type peptidase activity,GO:0017171~serine hydrolase activity,GO:0070011~peptidase activity, acting on L-amino acid peptides,	IPR008758:Peptidase S28,
FBtr0174095	Reg*Diet	BC	AG	BC	OP	0.2778	0.05198	73	5.34	<.0001	0.277789	9.90093e-07	9.14398e-05		FBgn0133145	FBtr0161106
FBtr0161433	Reg*Diet	BC	AG	BC	OP	0.3099	0.05801	73	5.34	<.0001	0.309946	9.94943e-07	9.18116e-05		FBgn0133149	FBtr0161110														Cluster 2 genes
FBtr0167443	Reg*Diet	BC	AG	BC	OP	0.3146	0.05896	73	5.34	<.0001	0.314586	1.02479e-06	9.40934e-05		FBgn0133150	FBtr0161111														GI18495	Dmoj\GI18495	D. mojavensis	FBgn0020506	Amyrel	D. melanogaster	orthologue
FBtr0165806	Reg*Diet	BC	AG	BC	OP	0.378	0.07087	73	5.33	<.0001	0.37798	1.03614e-06	9.49578e-05		FBgn0133157	FBtr0161118														GI23275	Dmoj\GI23275	D. mojavensis	FBgn0039486	caix	D. melanogaster	orthologue
FBtr0166770	Reg*Diet	BC	AG	BC	OP	0.298	0.05591	73	5.33	<.0001	0.297961	1.05109e-06	9.61097e-05		FBgn0133172	FBtr0161133														GI22009	Dmoj\GI22009	D. mojavensis	FBgn0038845	CG10827	D. melanogaster	orthologue
FBtr0164016	Reg*Diet	BC	AG	BC	OP	0.3539	0.06645	73	5.33	<.0001	0.353868	1.06959e-06	9.75281e-05		FBgn0133175	FBtr0161136														GI12968	Dmoj\GI12968	D. mojavensis	FBgn0035718	CG14820	D. melanogaster	orthologue
FBtr0161983	Reg*Diet	BC	AG	BC	OP	-0.3613	0.06806	73	-5.31	<.0001	-0.361307	1.14152e-06	0.000102902		FBgn0133184	FBtr0161145														GI22585	Dmoj\GI22585	D. mojavensis	FBgn0028949	CG15254	D. melanogaster	orthologue
FBtr0161968	Reg*Diet	BC	AG	BC	OP	0.2753	0.05196	73	5.3	<.0001	0.275319	1.18918e-06	0.000106479		FBgn0133191	FBtr0161152														GI22618	Dmoj\GI22618	D. mojavensis	FBgn0028950	CG15255	D. melanogaster	orthologue
FBtr0164115	Reg*Diet	BC	AG	BC	OP	0.2687	0.05074	73	5.3	<.0001	0.26866	1.20343e-06	0.000107537		FBgn0133192	FBtr0161153														GI18775	Dmoj\GI18775	D. mojavensis	FBgn0061356	CG18003	D. melanogaster	orthologue
FBtr0162834	Reg*Diet	BC	AG	BC	OP	0.2893	0.05468	73	5.29	<.0001	0.289347	1.22318e-06	0.00010897		FBgn0133194	FBtr0161155														GI24288	Dmoj\GI24288	D. mojavensis	FBgn0051233	CG31233	D. melanogaster	orthologue
FBtr0172954	Reg*Diet	BC	AG	BC	OP	0.2854	0.054	73	5.29	<.0001	0.285446	1.24736e-06	0.000110759		FBgn0133201	FBtr0161162														GI24287	Dmoj\GI24287	D. mojavensis	FBgn0051343	CG31343	D. melanogaster	orthologue
FBtr0167511	Reg*Diet	BC	AG	BC	OP	0.3583	0.06783	73	5.28	<.0001	0.358308	1.2642e-06	0.000111954		FBgn0133202	FBtr0161163														GI15259	Dmoj\GI15259	D. mojavensis	FBgn0038878	CG3301	D. melanogaster	orthologue
FBtr0160870	Reg*Diet	BC	AG	BC	OP	0.3578	0.06775	73	5.28	<.0001	0.357805	1.27235e-06	0.000112551		FBgn0133203	FBtr0161164														GI16950	Dmoj\GI16950	D. mojavensis	FBgn0085201	CG34172	D. melanogaster	orthologue
FBtr0163657	Reg*Diet	BC	AG	BC	OP	0.3697	0.07007	73	5.28	<.0001	0.369695	1.29681e-06	0.000114344		FBgn0133204	FBtr0161165														GI21113	Dmoj\GI21113	D. mojavensis	FBgn0046253	CG3502	D. melanogaster	orthologue
FBtr0163328	Reg*Diet	BC	AG	BC	OP	0.5163	0.0981	73	5.26	<.0001	0.516282	1.36909e-06	0.00011957		FBgn0133207	FBtr0161168														GI14997	Dmoj\GI14997	D. mojavensis	FBgn0040349	CG3699	D. melanogaster	orthologue
FBtr0162874	Reg*Diet	BC	AG	BC	OP	0.2496	0.04746	73	5.26	<.0001	0.249628	1.38386e-06	0.000120644		FBgn0133212	FBtr0161173
FBtr0163435	Reg*Diet	BC	AG	BC	OP	0.4594	0.08741	73	5.26	<.0001	0.459447	1.40428e-06	0.000122084		FBgn0133213	FBtr0161174														GI11823	Dmoj\GI11823	D. mojavensis	FBgn0036833	CG3819	D. melanogaster	orthologue
FBtr0173553	Reg*Diet	BC	AG	BC	OP	0.3796	0.07222	73	5.26	<.0001	0.379561	1.40907e-06	0.000122418		FBgn0133219	FBtr0161180
FBtr0169118	Reg*Diet	BC	AG	BC	OP	0.3803	0.07257	73	5.24	<.0001	0.380322	1.49058e-06	0.000128187		FBgn0133232	FBtr0161193														GI22434	Dmoj\GI22434	D. mojavensis	FBgn0038744	CG4733	D. melanogaster	orthologue
FBtr0170855	Reg*Diet	BC	AG	BC	OP	0.3161	0.06035	73	5.24	<.0001	0.316062	1.51257e-06	0.000129713		FBgn0133234	FBtr0161195
FBtr0168375	Reg*Diet	BC	AG	BC	OP	0.3964	0.07575	73	5.23	<.0001	0.396378	1.54143e-06	0.000131768		FBgn0133237	FBtr0161198														GI22465	Dmoj\GI22465	D. mojavensis	FBgn0037999	CG4860	D. melanogaster	orthologue
FBtr0163715	Reg*Diet	BC	AG	BC	OP	0.3493	0.06677	73	5.23	<.0001	0.349344	1.54609e-06	0.000132092		FBgn0133240	FBtr0161201
FBtr0169328	Reg*Diet	BC	AG	BC	OP	0.3546	0.06779	73	5.23	<.0001	0.354649	1.54875e-06	0.000132267		FBgn0133245	FBtr0161206														GI19578	Dmoj\GI19578	D. mojavensis	FBgn0034364	CG5493	D. melanogaster	orthologue
FBtr0168022	Reg*Diet	BC	AG	BC	OP	0.4775	0.09133	73	5.23	<.0001	0.477492	1.56653e-06	0.000133477		FBgn0133246	FBtr0161207
FBtr0175101	Reg*Diet	BC	AG	BC	OP	0.3497	0.06689	73	5.23	<.0001	0.34971	1.5668e-06	0.000133493		FBgn0133248	FBtr0161209														GI17176	Dmoj\GI17176	D. mojavensis	FBgn0032615	CG6012	D. melanogaster	orthologue
FBtr0168115	Reg*Diet	BC	AG	BC	OP	0.3656	0.06998	73	5.22	<.0001	0.365569	1.59475e-06	0.000135434		FBgn0133254	FBtr0161215
FBtr0174065	Reg*Diet	BC	AG	BC	OP	0.6202	0.1187	73	5.22	<.0001	0.620243	1.59892e-06	0.000135705		FBgn0133261	FBtr0161222														GI13492	Dmoj\GI13492	D. mojavensis	FBgn0036831	CG6839	D. melanogaster	orthologue
FBtr0170201	Reg*Diet	BC	AG	BC	OP	0.3701	0.07095	73	5.22	<.0001	0.370131	1.63981e-06	0.000138503		FBgn0133265	FBtr0161226
FBtr0161489	Reg*Diet	BC	AG	BC	OP	0.3912	0.07502	73	5.21	<.0001	0.391207	1.65162e-06	0.0001393		FBgn0133268	FBtr0161229														GI22344	Dmoj\GI22344	D. mojavensis	FBgn0032652	CG6870	D. melanogaster	orthologue
FBtr0162851	Reg*Diet	BC	AG	BC	OP	0.3017	0.05787	73	5.21	<.0001	0.301657	1.66721e-06	0.00014037		FBgn0133270	FBtr0161231
FBtr0169775	Reg*Diet	BC	AG	BC	OP	0.3276	0.06287	73	5.21	<.0001	0.327644	1.67422e-06	0.000140842		FBgn0133273	FBtr0161234														GI15259	Dmoj\GI15259	D. mojavensis	FBgn0030332	CG9360	D. melanogaster	orthologue
FBtr0162936	Reg*Diet	BC	AG	BC	OP	0.5172	0.09929	73	5.21	<.0001	0.517194	1.69197e-06	0.000142013		FBgn0133275	FBtr0161236
FBtr0170474	Reg*Diet	BC	AG	BC	OP	0.3167	0.06082	73	5.21	<.0001	0.3167	1.70209e-06	0.000142696		FBgn0133284	FBtr0161245														GI23556	Dmoj\GI23556	D. mojavensis	FBgn0038681	Cyp12a4	D. melanogaster	orthologue
FBtr0164241	Reg*Diet	BC	AG	BC	OP	0.3673	0.07055	73	5.21	<.0001	0.367298	1.70679e-06	0.000143014		FBgn0133286	FBtr0161247
FBtr0167364	Reg*Diet	BC	AG	BC	OP	0.3822	0.07345	73	5.2	<.0001	0.382233	1.72229e-06	0.000144089		FBgn0133295	FBtr0161256														GI23556	Dmoj\GI23556	D. mojavensis	FBgn0038680	Cyp12a5	D. melanogaster	orthologue
FBtr0170890	Reg*Diet	BC	AG	BC	OP	-0.2771	0.05326	73	-5.2	<.0001	-0.277066	1.73918e-06	0.000145214		FBgn0133298	FBtr0161259
FBtr0160791	Reg*Diet	BC	AG	BC	OP	0.3458	0.06649	73	5.2	<.0001	0.345768	1.74675e-06	0.000145699		FBgn0133299	FBtr0161260														GI10931	Dmoj\GI10931	D. mojavensis	FBgn0010383	Cyp18a1	D. melanogaster	orthologue
FBtr0172616	Reg*Diet	BC	AG	BC	OP	0.6769	0.1302	73	5.2	<.0001	0.676862	1.76436e-06	0.000146919		FBgn0133306	FBtr0161267
FBtr0163306	Reg*Diet	BC	AG	BC	OP	0.5373	0.1035	73	5.19	<.0001	0.537299	1.80128e-06	0.000149403		FBgn0133308	FBtr0161269														GI17558	Dmoj\GI17558	D. mojavensis	FBgn0028940	Cyp28a5	D. melanogaster	orthologue
FBtr0173450	Reg*Diet	BC	AG	BC	OP	0.3648	0.07027	73	5.19	<.0001	0.364775	1.81132e-06	0.000150057		FBgn0133321	FBtr0161282
FBtr0172855	Reg*Diet	BC	AG	BC	OP	0.7492	0.1444	73	5.19	<.0001	0.749238	1.81962e-06	0.000150648		FBgn0133333	FBtr0161294														GI23350	Dmoj\GI23350	D. mojavensis	FBgn0038095	Cyp304a1	D. melanogaster	orthologue
FBtr0165247	Reg*Diet	BC	AG	BC	OP	-0.3454	0.06666	73	-5.18	<.0001	-0.345389	1.88155e-06	0.000154867		FBgn0133334	FBtr0161295
FBtr0174296	Reg*Diet	BC	AG	BC	OP	0.3618	0.06982	73	5.18	<.0001	0.361772	1.88282e-06	0.000154951		FBgn0133336	FBtr0161297														GI16989	Dmoj\GI16989	D. mojavensis	FBgn0041337	Cyp309a2	D. melanogaster	orthologue
FBtr0165347	Reg*Diet	BC	AG	BC	OP	0.2861	0.05526	73	5.18	<.0001	0.286062	1.91572e-06	0.000157162		FBgn0133339	FBtr0161300
FBtr0165989	Reg*Diet	BC	AG	BC	OP	0.4444	0.08586	73	5.18	<.0001	0.444445	1.92271e-06	0.00015763		FBgn0133342	FBtr0161303														GI18694	Dmoj\GI18694	D. mojavensis	FBgn0015034	Cyp4e1	D. melanogaster	orthologue
FBtr0161867	Reg*Diet	BC	AG	BC	OP	0.207	0.04001	73	5.17	<.0001	0.206991	1.94133e-06	0.000158849		FBgn0133347	FBtr0161308
FBtr0174323	Reg*Diet	BC	AG	BC	OP	0.3707	0.07173	73	5.17	<.0001	0.370706	1.98381e-06	0.000161687		FBgn0133358	FBtr0161319														GI18694	Dmoj\GI18694	D. mojavensis	FBgn0014469	Cyp4e2	D. melanogaster	orthologue
FBtr0172654	Reg*Diet	BC	AG	BC	OP	0.5314	0.1029	73	5.17	<.0001	0.53145	2.00279e-06	0.00016295		FBgn0133363	FBtr0161324
FBtr0161736	Reg*Diet	BC	AG	BC	OP	0.4896	0.0948	73	5.16	<.0001	0.489558	2.01394e-06	0.000163713		FBgn0133368	FBtr0161329														GI18694	Dmoj\GI18694	D. mojavensis	FBgn0015035	Cyp4e3	D. melanogaster	orthologue
FBtr0162872	Reg*Diet	BC	AG	BC	OP	0.4091	0.07924	73	5.16	<.0001	0.409097	2.02441e-06	0.0001644		FBgn0133369	FBtr0161330
FBtr0170126	Reg*Diet	BC	AG	BC	OP	0.5224	0.1012	73	5.16	<.0001	0.522363	2.03908e-06	0.000165368		FBgn0133374	FBtr0161335														GI18306	Dmoj\GI18306	D. mojavensis	FBgn0033981	Cyp6a21	D. melanogaster	orthologue
FBtr0164300	Reg*Diet	BC	AG	BC	OP	0.3141	0.06087	73	5.16	<.0001	0.31411	2.04584e-06	0.000165815		FBgn0133376	FBtr0161337
FBtr0175400	Reg*Diet	BC	AG	BC	OP	0.3857	0.07477	73	5.16	<.0001	0.385682	2.06383e-06	0.000167048		FBgn0133381	FBtr0161342														GI18307	Dmoj\GI18307	D. mojavensis	FBgn0033981	Cyp6a21	D. melanogaster	orthologue
FBtr0175235	Reg*Diet	BC	AG	BC	OP	0.4067	0.07885	73	5.16	<.0001	0.406696	2.06651e-06	0.000167219		FBgn0133384	FBtr0161345
FBtr0161862	Reg*Diet	BC	AG	BC	OP	0.6906	0.134	73	5.15	<.0001	0.690605	2.0937e-06	0.00016901		FBgn0133390	FBtr0161351														GI18308	Dmoj\GI18308	D. mojavensis	FBgn0033981	Cyp6a21	D. melanogaster	orthologue
FBtr0175582	Reg*Diet	BC	AG	BC	OP	-0.3374	0.06547	73	-5.15	<.0001	-0.337416	2.09827e-06	0.000169309		FBgn0133407	FBtr0161368
FBtr0167227	Reg*Diet	BC	AG	BC	OP	0.4545	0.08821	73	5.15	<.0001	0.454518	2.10731e-06	0.000169905		FBgn0133415	FBtr0161376														GI20893	Dmoj\GI20893	D. mojavensis	FBgn0033981	Cyp6a21	D. melanogaster	orthologue
FBtr0160765	Reg*Diet	BC	AG	BC	OP	-0.3503	0.068	73	-5.15	<.0001	-0.350321	2.11291e-06	0.000170282		FBgn0133416	FBtr0161377
FBtr0171150	Reg*Diet	BC	AG	BC	OP	0.4045	0.07856	73	5.15	<.0001	0.404515	2.13628e-06	0.000171868		FBgn0133417	FBtr0161378														GI18306	Dmoj\GI18306	D. mojavensis	FBgn0013771	Cyp6a9	D. melanogaster	orthologue
FBtr0169133	Reg*Diet	BC	AG	BC	OP	0.4116	0.07996	73	5.15	<.0001	0.411601	2.14862e-06	0.000172706		FBgn0133423	FBtr0161384
FBtr0161384	Reg*Diet	BC	AG	BC	OP	0.4391	0.08539	73	5.14	<.0001	0.439096	2.19735e-06	0.000175866		FBgn0133427	FBtr0161388														GI18307	Dmoj\GI18307	D. mojavensis	FBgn0013771	Cyp6a9	D. melanogaster	orthologue
FBtr0161526	Reg*Diet	BC	AG	BC	OP	0.3775	0.07343	73	5.14	<.0001	0.377468	2.20806e-06	0.000176578		FBgn0133428	FBtr0161389
FBtr0169753	Reg*Diet	BC	AG	BC	OP	0.2858	0.05561	73	5.14	<.0001	0.285772	2.22872e-06	0.000177924		FBgn0133441	FBtr0161402														GI18308	Dmoj\GI18308	D. mojavensis	FBgn0013771	Cyp6a9	D. melanogaster	orthologue
FBtr0175368	Reg*Diet	BC	AG	BC	OP	0.4385	0.08539	73	5.14	<.0001	0.438512	2.2555e-06	0.000179672		FBgn0133457	FBtr0161418
FBtr0164021	Reg*Diet	BC	AG	BC	OP	0.3021	0.05896	73	5.12	<.0001	0.302112	2.36022e-06	0.000186425		FBgn0133460	FBtr0161421														GI20893	Dmoj\GI20893	D. mojavensis	FBgn0013771	Cyp6a9	D. melanogaster	orthologue
FBtr0161985	Reg*Diet	BC	AG	BC	OP	-0.2824	0.05513	73	-5.12	<.0001	-0.282372	2.37792e-06	0.000187545		FBgn0133467	FBtr0161428
FBtr0174878	Reg*Diet	BC	AG	BC	OP	-0.3251	0.06349	73	-5.12	<.0001	-0.325102	2.38666e-06	0.000188085		FBgn0133476	FBtr0161437														GI17433	Dmoj\GI17433	D. mojavensis	FBgn0031182	Cyp6t1	D. melanogaster	orthologue
FBtr0168481	Reg*Diet	BC	AG	BC	OP	0.5092	0.09956	73	5.11	<.0001	0.509171	2.44854e-06	0.000192002		FBgn0133478	FBtr0161439
FBtr0161510	Reg*Diet	BC	AG	BC	OP	0.3418	0.0669	73	5.11	<.0001	0.341771	2.50415e-06	0.00019555		FBgn0133482	FBtr0161443														GI24725	Dmoj\GI24725	D. mojavensis	FBgn0038037	Cyp9f2	D. melanogaster	orthologue
FBtr0167747	Reg*Diet	BC	AG	BC	OP	0.6651	0.1304	73	5.1	<.0001	0.665107	2.58208e-06	0.00020042		FBgn0133483	FBtr0161444
FBtr0167889	Reg*Diet	BC	AG	BC	OP	0.6055	0.1188	73	5.1	<.0001	0.605488	2.60725e-06	0.000202004		FBgn0133507	FBtr0161468														GI22350	Dmoj\GI22350	D. mojavensis	FBgn0039651	Cyt-c1L	D. melanogaster	orthologue
FBtr0164405	Reg*Diet	BC	AG	BC	OP	0.3641	0.07144	73	5.1	<.0001	0.36406	2.63066e-06	0.000203481		FBgn0133509	FBtr0161470
FBtr0164287	Reg*Diet	BC	AG	BC	OP	0.5072	0.09956	73	5.09	<.0001	0.507242	2.6396e-06	0.000204042		FBgn0133513	FBtr0161475														GI23552	Dmoj\GI23552	D. mojavensis	FBgn0260746	Ect3	D. melanogaster	orthologue
FBtr0165211	Reg*Diet	BC	AG	BC	OP	0.6322	0.1241	73	5.09	<.0001	0.632166	2.65165e-06	0.000204795		FBgn0133523	FBtr0161485
FBtr0175044	Reg*Diet	BC	AG	BC	OP	0.544	0.1068	73	5.09	<.0001	0.544016	2.65666e-06	0.000205128		FBgn0133524	FBtr0161486														GI24641	Dmoj\GI24641	D. mojavensis	FBgn0027657	glob1	D. melanogaster	orthologue
FBtr0170027	Reg*Diet	BC	AG	BC	OP	0.5101	0.1005	73	5.08	<.0001	0.510135	2.84039e-06	0.000216725		FBgn0133527	FBtr0161489
FBtr0161377	Reg*Diet	BC	AG	BC	OP	0.5165	0.1018	73	5.07	<.0001	0.516518	2.87302e-06	0.000218758		FBgn0133528	FBtr0161490														GI18876	Dmoj\GI18876	D. mojavensis	FBgn0259247	laccase2	D. melanogaster	orthologue
FBtr0170282	Reg*Diet	BC	AG	BC	OP	0.3356	0.06618	73	5.07	<.0001	0.335629	2.89009e-06	0.000219862		FBgn0133530	FBtr0161492
FBtr0164578	Reg*Diet	BC	AG	BC	OP	0.3721	0.07346	73	5.07	<.0001	0.372136	2.95381e-06	0.000223838		FBgn0133536	FBtr0161498														GI20898	Dmoj\Mal-A3	D. mojavensis	FBgn0002571	Mal-A3	D. melanogaster	orthologue
FBtr0175084	Reg*Diet	BC	AG	BC	OP	0.5217	0.1031	73	5.06	<.0001	0.521716	3.01325e-06	0.000227507		FBgn0133538	FBtr0161500
FBtr0174193	Reg*Diet	BC	AG	BC	OP	0.3913	0.07737	73	5.06	<.0001	0.39132	3.04756e-06	0.000229638		FBgn0133539	FBtr0161501														GI10311	Dmoj\GI10311	D. mojavensis	FBgn0005771	noc	D. melanogaster	orthologue
FBtr0163883	Reg*Diet	BC	AG	BC	OP	0.4183	0.08274	73	5.06	<.0001	0.418251	3.08145e-06	0.000231709		FBgn0133540	FBtr0161502
FBtr0168787	Reg*Diet	BC	AG	BC	OP	0.3287	0.06503	73	5.05	<.0001	0.328708	3.08571e-06	0.000231955		FBgn0133553	FBtr0161515														GI11185	Dmoj\GI11185	D. mojavensis	FBgn0004959	phm	D. melanogaster	orthologue
FBtr0173760	Reg*Diet	BC	AG	BC	OP	-0.4159	0.0823	73	-5.05	<.0001	-0.415947	3.09568e-06	0.000232555		FBgn0133554	FBtr0161516
FBtr0174834	Reg*Diet	BC	AG	BC	OP	0.394	0.078	73	5.05	<.0001	0.394026	3.12138e-06	0.000234144		FBgn0133560	FBtr0161522														GI22936	Dmoj\GI22936	D. mojavensis	FBgn0024289	Sodh-1	D. melanogaster	orthologue
FBtr0168671	Reg*Diet	BC	AG	BC	OP	0.3872	0.0767	73	5.05	<.0001	0.387164	3.16777e-06	0.000236979		FBgn0133562	FBtr0161524
FBtr0166551	Reg*Diet	BC	AG	BC	OP	0.3451	0.06837	73	5.05	<.0001	0.345089	3.17282e-06	0.000237295		FBgn0133564	FBtr0161526														GI22936	Dmoj\GI22936	D. mojavensis	FBgn0022359	Sodh-2	D. melanogaster	orthologue
FBtr0171208	Reg*Diet	BC	AG	BC	OP	0.481	0.09533	73	5.05	<.0001	0.481013	3.19237e-06	0.000238434		FBgn0133565	FBtr0161527
FBtr0163183	Reg*Diet	BC	AG	BC	OP	0.2619	0.05193	73	5.04	<.0001	0.26186	3.23252e-06	0.000240933		FBgn0133572	FBtr0161534														GI19975	Dmoj\GI19975	D. mojavensis	FBgn0033782	sug	D. melanogaster	orthologue
FBtr0174879	Reg*Diet	BC	AG	BC	OP	-0.3193	0.06334	73	-5.04	<.0001	-0.319328	3.24868e-06	0.000241927		FBgn0133580	FBtr0161542
FBtr0169115	Reg*Diet	BC	AG	BC	OP	0.3265	0.06482	73	5.04	<.0001	0.326549	3.29569e-06	0.000244727		FBgn0133583	FBtr0161545														GI22488	Dmoj\GI22488	D. mojavensis	FBgn0037462	sunz	D. melanogaster	orthologue
FBtr0167406	Reg*Diet	BC	AG	BC	OP	0.3872	0.0769	73	5.03	<.0001	0.387183	3.33727e-06	0.000247246		FBgn0133596	FBtr0161558
FBtr0162328	Reg*Diet	BC	AG	BC	OP	-0.2009	0.03994	73	-5.03	<.0001	-0.200912	3.40057e-06	0.000251059		FBgn0133602	FBtr0161564
FBtr0168857	Reg*Diet	BC	AG	BC	OP	0.2955	0.05878	73	5.03	<.0001	0.295465	3.43597e-06	0.000253113		FBgn0133613	FBtr0161575
FBtr0165571	Reg*Diet	BC	AG	BC	OP	0.9071	0.1805	73	5.03	<.0001	0.907142	3.46023e-06	0.000254535		FBgn0133616	FBtr0161578
FBtr0165062	Reg*Diet	BC	AG	BC	OP	0.3215	0.06409	73	5.02	<.0001	0.321501	3.58101e-06	0.000261732		FBgn0133619	FBtr0161581
FBtr0165703	Reg*Diet	BC	AG	BC	OP	0.3764	0.07507	73	5.01	<.0001	0.376439	3.60656e-06	0.000263303		FBgn0133638	FBtr0161600
FBtr0171351	Reg*Diet	BC	AG	BC	OP	0.4439	0.08853	73	5.01	<.0001	0.443945	3.60866e-06	0.000263409		FBgn0133642	FBtr0161604
FBtr0162308	Reg*Diet	BC	AG	BC	OP	0.3668	0.07321	73	5.01	<.0001	0.366813	3.66817e-06	0.000266974		FBgn0133649	FBtr0161611
FBtr0174242	Reg*Diet	BC	AG	BC	OP	0.2868	0.05725	73	5.01	<.0001	0.286759	3.68723e-06	0.000268112		FBgn0133652	FBtr0161614
FBtr0164464	Reg*Diet	BC	AG	BC	OP	0.3206	0.06403	73	5.01	<.0001	0.320609	3.71179e-06	0.00026957		FBgn0133654	FBtr0161616
FBtr0166513	Reg*Diet	BC	AG	BC	OP	0.5549	0.1109	73	5.01	<.0001	0.554888	3.73958e-06	0.000271222		FBgn0133657	FBtr0161619
FBtr0164517	Reg*Diet	BC	AG	BC	OP	0.2702	0.054	73	5	<.0001	0.270242	3.74553e-06	0.000271575		FBgn0133665	FBtr0161627
FBtr0171528	Reg*Diet	BC	AG	BC	OP	-0.411	0.08219	73	-5	<.0001	-0.411012	3.79927e-06	0.000274815		FBgn0133673	FBtr0161635
FBtr0169843	Reg*Diet	BC	AG	BC	OP	0.3769	0.07536	73	5	<.0001	0.37687	3.80213e-06	0.00027498		FBgn0133678	FBtr0161640
FBtr0166076	Reg*Diet	BC	AG	BC	OP	0.4074	0.08167	73	4.99	<.0001	0.407417	3.98332e-06	0.00028557		FBgn0133694	FBtr0161656
FBtr0168847	Reg*Diet	BC	AG	BC	OP	0.3274	0.06565	73	4.99	<.0001	0.327394	4.00572e-06	0.000286912		FBgn0133698	FBtr0161660
FBtr0168803	Reg*Diet	BC	AG	BC	OP	0.4016	0.08068	73	4.98	<.0001	0.401623	4.15072e-06	0.000295413		FBgn0133701	FBtr0161663
FBtr0173022	Reg*Diet	BC	AG	BC	OP	0.193	0.03879	73	4.98	<.0001	0.193015	4.17992e-06	0.000297112		FBgn0133704	FBtr0161666
FBtr0161752	Reg*Diet	BC	AG	BC	OP	0.3226	0.06485	73	4.97	<.0001	0.322613	4.20494e-06	0.000298549		FBgn0133715	FBtr0161677
FBtr0162835	Reg*Diet	BC	AG	BC	OP	0.4441	0.08938	73	4.97	<.0001	0.444147	4.2937e-06	0.000303622		FBgn0133722	FBtr0161684
FBtr0168865	Reg*Diet	BC	AG	BC	OP	0.3194	0.06431	73	4.97	<.0001	0.319439	4.33249e-06	0.000305797		FBgn0133731	FBtr0161693
FBtr0168853	Reg*Diet	BC	AG	BC	OP	0.4509	0.09079	73	4.97	<.0001	0.450854	4.34731e-06	0.000306643		FBgn0133733	FBtr0161695
FBtr0168726	Reg*Diet	BC	AG	BC	OP	0.4704	0.09476	73	4.96	<.0001	0.470393	4.37992e-06	0.000308468		FBgn0133739	FBtr0161701
FBtr0171818	Reg*Diet	BC	AG	BC	OP	0.325	0.06546	73	4.96	<.0001	0.324953	4.38042e-06	0.000308492		FBgn0133740	FBtr0161702
FBtr0165902	Reg*Diet	BC	AG	BC	OP	0.3657	0.0737	73	4.96	<.0001	0.36566	4.42896e-06	0.000311326		FBgn0133747	FBtr0161709
FBtr0164351	Reg*Diet	BC	AG	BC	OP	0.3663	0.07397	73	4.95	<.0001	0.366281	4.59113e-06	0.000320567		FBgn0133749	FBtr0161711
FBtr0170443	Reg*Diet	BC	AG	BC	OP	0.29	0.05857	73	4.95	<.0001	0.289968	4.61204e-06	0.000321729		FBgn0133758	FBtr0161720
FBtr0174786	Reg*Diet	BC	AG	BC	OP	0.3245	0.06557	73	4.95	<.0001	0.324536	4.638e-06	0.000323216		FBgn0133759	FBtr0161721
FBtr0174633	Reg*Diet	BC	AG	BC	OP	0.3775	0.07634	73	4.94	<.0001	0.37751	4.71498e-06	0.000327585		FBgn0133774	FBtr0161736
FBtr0171615	Reg*Diet	BC	AG	BC	OP	0.4286	0.08676	73	4.94	<.0001	0.42858	4.81197e-06	0.00033312		FBgn0133784	FBtr0161746
FBtr0167466	Reg*Diet	BC	AG	BC	OP	0.4197	0.0851	73	4.93	<.0001	0.419734	4.95629e-06	0.000341165		FBgn0133790	FBtr0161752
FBtr0169302	Reg*Diet	BC	AG	BC	OP	0.2994	0.06092	73	4.92	<.0001	0.299417	5.28358e-06	0.000359263		FBgn0133796	FBtr0161758
FBtr0174895	Reg*Diet	BC	AG	BC	OP	0.4441	0.09043	73	4.91	<.0001	0.444103	5.37204e-06	0.000364175		FBgn0133812	FBtr0161774
FBtr0163587	Reg*Diet	BC	AG	BC	OP	0.4372	0.0891	73	4.91	<.0001	0.437231	5.44536e-06	0.000368217		FBgn0133815	FBtr0161777
FBtr0167767	Reg*Diet	BC	AG	BC	OP	0.5071	0.1034	73	4.91	<.0001	0.507074	5.49021e-06	0.00037066		FBgn0133819	FBtr0161781
FBtr0164165	Reg*Diet	BC	AG	BC	OP	0.3153	0.06428	73	4.9	<.0001	0.315252	5.50551e-06	0.000371482		FBgn0133824	FBtr0161786
FBtr0170190	Reg*Diet	BC	AG	BC	OP	0.3806	0.07768	73	4.9	<.0001	0.380644	5.60174e-06	0.000376678		FBgn0133831	FBtr0161793
FBtr0172333	Reg*Diet	BC	AG	BC	OP	0.4582	0.09364	73	4.89	<.0001	0.458197	5.74938e-06	0.000384712		FBgn0133832	FBtr0161794
FBtr0173793	Reg*Diet	BC	AG	BC	OP	0.3758	0.07685	73	4.89	<.0001	0.37575	5.82809e-06	0.000388929		FBgn0133847	FBtr0161810
FBtr0165086	Reg*Diet	BC	AG	BC	OP	0.4078	0.08343	73	4.89	<.0001	0.407826	5.86544e-06	0.000390853		FBgn0133856	FBtr0161819
FBtr0174073	Reg*Diet	BC	AG	BC	OP	0.3002	0.06143	73	4.89	<.0001	0.300157	5.89798e-06	0.000392622		FBgn0133861	FBtr0161824
FBtr0171224	Reg*Diet	BC	AG	BC	OP	0.4557	0.09325	73	4.89	<.0001	0.455663	5.89911e-06	0.000392682		FBgn0133868	FBtr0161831
FBtr0167976	Reg*Diet	BC	AG	BC	OP	-0.3547	0.07263	73	-4.88	<.0001	-0.354691	5.95988e-06	0.000396038		FBgn0133872	FBtr0161836
FBtr0166669	Reg*Diet	BC	AG	BC	OP	0.5649	0.1157	73	4.88	<.0001	0.564945	5.96705e-06	0.000396434		FBgn0133875	FBtr0161839
FBtr0161486	Reg*Diet	BC	AG	BC	OP	0.5027	0.103	73	4.88	<.0001	0.50271	6.01736e-06	0.000399096		FBgn0133885	FBtr0161849
FBtr0163686	Reg*Diet	BC	AG	BC	OP	0.3775	0.07735	73	4.88	<.0001	0.37748	6.04853e-06	0.000400762		FBgn0133886	FBtr0161850
FBtr0174475	Reg*Diet	BC	AG	BC	OP	0.2316	0.04748	73	4.88	<.0001	0.23162	6.08256e-06	0.000402561		FBgn0133887	FBtr0161851
FBtr0165796	Reg*Diet	BC	AG	BC	OP	0.4103	0.08415	73	4.88	<.0001	0.410348	6.12652e-06	0.000404886		FBgn0133888	FBtr0161852
FBtr0174612	Reg*Diet	BC	AG	BC	OP	0.3915	0.0804	73	4.87	<.0001	0.391511	6.29332e-06	0.000413764		FBgn0133898	FBtr0161862
FBtr0175095	Reg*Diet	BC	AG	BC	OP	0.4948	0.1016	73	4.87	<.0001	0.494832	6.31449e-06	0.000414912		FBgn0133900	FBtr0161864
FBtr0161984	Reg*Diet	BC	AG	BC	OP	-0.2848	0.05853	73	-4.87	<.0001	-0.284829	6.36042e-06	0.000417403		FBgn0133903	FBtr0161867
FBtr0173817	Reg*Diet	BC	AG	BC	OP	0.3052	0.0627	73	4.87	<.0001	0.30515	6.36158e-06	0.000417471		FBgn0133904	FBtr0161868
FBtr0175531	Reg*Diet	BC	AG	BC	OP	0.3665	0.07531	73	4.87	<.0001	0.366477	6.3768e-06	0.000418318		FBgn0133931	FBtr0161895
FBtr0170739	Reg*Diet	BC	AG	BC	OP	0.3388	0.06964	73	4.87	<.0001	0.338822	6.39973e-06	0.000419524		FBgn0133946	FBtr0161910
FBtr0170336	Reg*Diet	BC	AG	BC	OP	0.3137	0.0645	73	4.86	<.0001	0.31371	6.43704e-06	0.000421434		FBgn0133952	FBtr0161916
FBtr0164893	Reg*Diet	BC	AG	BC	OP	-0.3624	0.07451	73	-4.86	<.0001	-0.362386	6.44458e-06	0.000421837		FBgn0133957	FBtr0161921
FBtr0169932	Reg*Diet	BC	AG	BC	OP	0.5078	0.1044	73	4.86	<.0001	0.507767	6.49333e-06	0.000424462		FBgn0133964	FBtr0161928
FBtr0164505	Reg*Diet	BC	AG	BC	OP	0.312	0.06422	73	4.86	<.0001	0.311978	6.57235e-06	0.000428625		FBgn0133970	FBtr0161934
FBtr0167618	Reg*Diet	BC	AG	BC	OP	-0.3396	0.06993	73	-4.86	<.0001	-0.339587	6.63311e-06	0.000431869		FBgn0133973	FBtr0161937
FBtr0165954	Reg*Diet	BC	AG	BC	OP	0.2835	0.0584	73	4.85	<.0001	0.283472	6.68776e-06	0.00043479		FBgn0133984	FBtr0161948
FBtr0162831	Reg*Diet	BC	AG	BC	OP	0.2856	0.05887	73	4.85	<.0001	0.28562	6.73382e-06	0.000437126		FBgn0133993	FBtr0161957
FBtr0164579	Reg*Diet	BC	AG	BC	OP	0.3955	0.08152	73	4.85	<.0001	0.39548	6.74762e-06	0.000437801		FBgn0134004	FBtr0161968
FBtr0161711	Reg*Diet	BC	AG	BC	OP	0.3675	0.07575	73	4.85	<.0001	0.367461	6.74831e-06	0.000437838		FBgn0134019	FBtr0161983
FBtr0171880	Reg*Diet	BC	AG	BC	OP	0.4112	0.08476	73	4.85	<.0001	0.411204	6.75139e-06	0.000437977		FBgn0134021	FBtr0161985
FBtr0175370	Reg*Diet	BC	AG	BC	OP	0.42	0.08661	73	4.85	<.0001	0.419988	6.80795e-06	0.000440966		FBgn0134037	FBtr0162001
FBtr0165248	Reg*Diet	BC	AG	BC	OP	-0.3678	0.0759	73	-4.85	<.0001	-0.367775	6.90244e-06	0.000445937		FBgn0134047	FBtr0162011
FBtr0174602	Reg*Diet	BC	AG	BC	OP	0.5071	0.1047	73	4.85	<.0001	0.507117	6.90887e-06	0.00044626		FBgn0134055	FBtr0162019
FBtr0172399	Reg*Diet	BC	AG	BC	OP	0.4222	0.08719	73	4.84	<.0001	0.422197	6.98205e-06	0.000450123		FBgn0134069	FBtr0162033
FBtr0164994	Reg*Diet	BC	AG	BC	OP	0.4747	0.09804	73	4.84	<.0001	0.474728	6.98708e-06	0.000450389		FBgn0134088	FBtr0162052
FBtr0170263	Reg*Diet	BC	AG	BC	OP	0.3169	0.06545	73	4.84	<.0001	0.316886	6.99396e-06	0.000450721		FBgn0134097	FBtr0162061
FBtr0173635	Reg*Diet	BC	AG	BC	OP	0.4419	0.09128	73	4.84	<.0001	0.441946	7.00642e-06	0.000451371		FBgn0134112	FBtr0162076
FBtr0170970	Reg*Diet	BC	AG	BC	OP	0.3858	0.0797	73	4.84	<.0001	0.385809	7.0158e-06	0.000451871		FBgn0134121	FBtr0162085
FBtr0175433	Reg*Diet	BC	AG	BC	OP	0.6192	0.128	73	4.84	<.0001	0.619152	7.07349e-06	0.000454815		FBgn0134133	FBtr0162097
FBtr0160873	Reg*Diet	BC	AG	BC	OP	0.3213	0.06641	73	4.84	<.0001	0.321293	7.0931e-06	0.000455829		FBgn0134144	FBtr0162108
FBtr0169167	Reg*Diet	BC	AG	BC	OP	-0.1697	0.03511	73	-4.83	<.0001	-0.169734	7.20972e-06	0.000462004		FBgn0134145	FBtr0162109
FBtr0161294	Reg*Diet	BC	AG	BC	OP	0.3653	0.07567	73	4.83	<.0001	0.365277	7.39883e-06	0.000471804		FBgn0134155	FBtr0162119
FBtr0164549	Reg*Diet	BC	AG	BC	OP	0.3749	0.07771	73	4.82	<.0001	0.374889	7.47979e-06	0.000476111		FBgn0134156	FBtr0162120
FBtr0161498	Reg*Diet	BC	AG	BC	OP	0.4603	0.09544	73	4.82	<.0001	0.460265	7.52175e-06	0.000478234		FBgn0134174	FBtr0162138
FBtr0174332	Reg*Diet	BC	AG	BC	OP	0.3725	0.07725	73	4.82	<.0001	0.372534	7.536e-06	0.000478984		FBgn0134178	FBtr0162142
FBtr0172858	Reg*Diet	BC	AG	BC	OP	0.393	0.08154	73	4.82	<.0001	0.393031	7.59509e-06	0.000481945		FBgn0134179	FBtr0162143
FBtr0174607	Reg*Diet	BC	AG	BC	OP	0.3418	0.07097	73	4.82	<.0001	0.341815	7.7157e-06	0.000488071		FBgn0134180	FBtr0162144
FBtr0166681	Reg*Diet	BC	AG	BC	OP	0.3481	0.07228	73	4.82	<.0001	0.348095	7.71626e-06	0.000488102		FBgn0134186	FBtr0162150
FBtr0168396	Reg*Diet	BC	AG	BC	OP	0.2609	0.05419	73	4.82	<.0001	0.260942	7.7259e-06	0.000488624		FBgn0134191	FBtr0162155
FBtr0161739	Reg*Diet	BC	AG	BC	OP	0.3761	0.07817	73	4.81	<.0001	0.376055	7.87275e-06	0.000496212		FBgn0134196	FBtr0162160
FBtr0166908	Reg*Diet	BC	AG	BC	OP	0.4412	0.09179	73	4.81	<.0001	0.441187	8.00534e-06	0.000502731		FBgn0134198	FBtr0162162
FBtr0174391	Reg*Diet	BC	AG	BC	OP	0.3108	0.06471	73	4.8	<.0001	0.310773	8.12517e-06	0.000508799		FBgn0134204	FBtr0162168
FBtr0166899	Reg*Diet	BC	AG	BC	OP	0.5741	0.1195	73	4.8	<.0001	0.574091	8.12633e-06	0.000508847		FBgn0134227	FBtr0162191
FBtr0168316	Reg*Diet	BC	AG	BC	OP	0.553	0.1152	73	4.8	<.0001	0.553012	8.19083e-06	0.000511979		FBgn0134238	FBtr0162202
FBtr0167766	Reg*Diet	BC	AG	BC	OP	0.4152	0.08651	73	4.8	<.0001	0.415193	8.22677e-06	0.000513928		FBgn0134239	FBtr0162203
FBtr0165637	Reg*Diet	BC	AG	BC	OP	0.4139	0.08626	73	4.8	<.0001	0.413936	8.24372e-06	0.000514794		FBgn0134260	FBtr0162225
FBtr0166297	Reg*Diet	BC	AG	BC	OP	0.5254	0.1096	73	4.79	<.0001	0.52542	8.36333e-06	0.000520734		FBgn0134269	FBtr0162234
FBtr0174665	Reg*Diet	BC	AG	BC	OP	0.4801	0.1001	73	4.79	<.0001	0.480098	8.36388e-06	0.000520763		FBgn0134287	FBtr0162252
FBtr0170284	Reg*Diet	BC	AG	BC	OP	0.2979	0.06215	73	4.79	<.0001	0.297945	8.39477e-06	0.000522291		FBgn0134291	FBtr0162256
FBtr0163028	Reg*Diet	BC	AG	BC	OP	0.4442	0.09267	73	4.79	<.0001	0.444171	8.41109e-06	0.000523132		FBgn0134293	FBtr0162258
FBtr0172742	Reg*Diet	BC	AG	BC	OP	0.356	0.07428	73	4.79	<.0001	0.355958	8.44703e-06	0.000524944		FBgn0134297	FBtr0162262
FBtr0167576	Reg*Diet	BC	AG	BC	OP	0.3011	0.06287	73	4.79	<.0001	0.301141	8.53167e-06	0.000529186		FBgn0134300	FBtr0162265
FBtr0171179	Reg*Diet	BC	AG	BC	OP	0.3029	0.06326	73	4.79	<.0001	0.302885	8.5787e-06	0.00053155		FBgn0134302	FBtr0162267
FBtr0172986	Reg*Diet	BC	AG	BC	OP	0.5135	0.1073	73	4.79	<.0001	0.51351	8.67664e-06	0.000536377		FBgn0134312	FBtr0162277
FBtr0161222	Reg*Diet	BC	AG	BC	OP	0.5328	0.1114	73	4.78	<.0001	0.532848	8.73337e-06	0.000539167		FBgn0134331	FBtr0162296
FBtr0172071	Reg*Diet	BC	AG	BC	OP	0.26	0.05437	73	4.78	<.0001	0.25998	8.79824e-06	0.00054237		FBgn0134332	FBtr0162297
FBtr0172854	Reg*Diet	BC	AG	BC	OP	0.3725	0.07797	73	4.78	<.0001	0.372459	8.94837e-06	0.000549746		FBgn0134334	FBtr0162299
FBtr0173373	Reg*Diet	BC	AG	BC	OP	0.325	0.06805	73	4.78	<.0001	0.325039	8.9542e-06	0.000550018		FBgn0134339	FBtr0162304
FBtr0171525	Reg*Diet	BC	AG	BC	OP	0.293	0.06136	73	4.78	<.0001	0.293017	9.00121e-06	0.000552374		FBgn0134364	FBtr0162329
FBtr0162095	Reg*Diet	BC	AG	BC	OP	0.3447	0.0722	73	4.77	<.0001	0.344662	9.06445e-06	0.000555569		FBgn0134378	FBtr0162343
FBtr0173042	Reg*Diet	BC	AG	BC	OP	0.3183	0.06669	73	4.77	<.0001	0.31828	9.093e-06	0.000556979		FBgn0134387	FBtr0162352
FBtr0173521	Reg*Diet	BC	AG	BC	OP	0.5505	0.1154	73	4.77	<.0001	0.550524	9.10761e-06	0.000557693		FBgn0134410	FBtr0162375
FBtr0163027	Reg*Diet	BC	AG	BC	OP	0.4316	0.09053	73	4.77	<.0001	0.431603	9.27168e-06	0.000565616		FBgn0134412	FBtr0162377
FBtr0162001	Reg*Diet	BC	AG	BC	OP	0.3971	0.0833	73	4.77	<.0001	0.397096	9.27921e-06	0.000565979		FBgn0134426	FBtr0162392
FBtr0174222	Reg*Diet	BC	AG	BC	OP	0.3484	0.07311	73	4.77	<.0001	0.348421	9.32897e-06	0.00056842		FBgn0134427	FBtr0162393
FBtr0172046	Reg*Diet	BC	AG	BC	OP	0.3753	0.07875	73	4.77	<.0001	0.375254	9.35082e-06	0.000569413		FBgn0134435	FBtr0162401
FBtr0161852	Reg*Diet	BC	AG	BC	OP	-0.2472	0.05187	73	-4.77	<.0001	-0.247194	9.35263e-06	0.000569486		FBgn0134437	FBtr0162403
FBtr0162225	Reg*Diet	BC	AG	BC	OP	0.5321	0.1117	73	4.76	<.0001	0.532144	9.37563e-06	0.000570541		FBgn0134443	FBtr0162409
FBtr0162730	Reg*Diet	BC	AG	BC	OP	0.4488	0.09421	73	4.76	<.0001	0.448835	9.39599e-06	0.000571522		FBgn0134451	FBtr0162417
FBtr0174042	Reg*Diet	BC	AG	BC	OP	-0.2032	0.04267	73	-4.76	<.0001	-0.203171	9.48839e-06	0.000576113		FBgn0134472	FBtr0162438
FBtr0170337	Reg*Diet	BC	AG	BC	OP	0.4564	0.09586	73	4.76	<.0001	0.456359	9.50865e-06	0.000577124		FBgn0134481	FBtr0162447
FBtr0162922	Reg*Diet	BC	AG	BC	OP	0.3539	0.07438	73	4.76	<.0001	0.353936	9.59224e-06	0.000581131		FBgn0134485	FBtr0162451
FBtr0162085	Reg*Diet	BC	AG	BC	OP	0.3638	0.07647	73	4.76	<.0001	0.363799	9.62415e-06	0.000582716		FBgn0134498	FBtr0162464
FBtr0168147	Reg*Diet	BC	AG	BC	OP	0.4285	0.09011	73	4.76	<.0001	0.428544	9.68443e-06	0.000585618		FBgn0134501	FBtr0162467
FBtr0170782	Reg*Diet	BC	AG	BC	OP	0.43	0.09044	73	4.76	<.0001	0.430039	9.72104e-06	0.000587438		FBgn0134514	FBtr0162480
FBtr0165706	Reg*Diet	BC	AG	BC	OP	0.3799	0.07993	73	4.75	<.0001	0.379931	9.77786e-06	0.000590135		FBgn0134515	FBtr0162481
FBtr0171283	Reg*Diet	BC	AG	BC	OP	0.3184	0.06704	73	4.75	<.0001	0.318415	9.91353e-06	0.000596624		FBgn0134519	FBtr0162485
FBtr0170760	Reg*Diet	BC	AG	BC	OP	0.291	0.06129	73	4.75	<.0001	0.291046	9.96574e-06	0.000599181		FBgn0134521	FBtr0162487
FBtr0161174	Reg*Diet	BC	AG	BC	OP	0.3646	0.07682	73	4.75	<.0001	0.364602	1.00428e-05	0.000602975		FBgn0134526	FBtr0162492
FBtr0162343	Reg*Diet	BC	AG	BC	OP	0.2352	0.0496	73	4.74	<.0001	0.235193	1.02039e-05	0.000610654		FBgn0134529	FBtr0162495
FBtr0175098	Reg*Diet	BC	AG	BC	OP	0.3453	0.07282	73	4.74	<.0001	0.345274	1.02347e-05	0.000612122		FBgn0134531	FBtr0162497
FBtr0163659	Reg*Diet	BC	AG	BC	OP	0.2575	0.05432	73	4.74	<.0001	0.257528	1.02359e-05	0.00061217		FBgn0134548	FBtr0162514
FBtr0169180	Reg*Diet	BC	AG	BC	OP	0.1857	0.03916	73	4.74	<.0001	0.185665	1.02552e-05	0.000613056		FBgn0134550	FBtr0162516
FBtr0171954	Reg*Diet	BC	AG	BC	OP	0.3956	0.08358	73	4.73	<.0001	0.395639	1.05368e-05	0.000626535		FBgn0134559	FBtr0162525
FBtr0167704	Reg*Diet	BC	AG	BC	OP	0.2885	0.06095	73	4.73	<.0001	0.288525	1.05388e-05	0.000626635		FBgn0134561	FBtr0162527
FBtr0165669	Reg*Diet	BC	AG	BC	OP	0.4688	0.09904	73	4.73	<.0001	0.468801	1.05543e-05	0.000627375		FBgn0134571	FBtr0162537
FBtr0160885	Reg*Diet	BC	AG	BC	OP	-0.4307	0.09105	73	-4.73	<.0001	-0.430729	1.06485e-05	0.000631831		FBgn0134573	FBtr0162539
FBtr0165323	Reg*Diet	BC	AG	BC	OP	0.2835	0.05997	73	4.73	<.0001	0.283547	1.07671e-05	0.000637456		FBgn0134575	FBtr0162541
FBtr0163947	Reg*Diet	BC	AG	BC	OP	0.5028	0.1064	73	4.73	<.0001	0.502795	1.08365e-05	0.000640812		FBgn0134578	FBtr0162544
FBtr0162485	Reg*Diet	BC	AG	BC	OP	0.371	0.0785	73	4.73	<.0001	0.370983	1.08453e-05	0.000641235		FBgn0134582	FBtr0162548
FBtr0165570	Reg*Diet	BC	AG	BC	OP	0.6203	0.1313	73	4.72	<.0001	0.620256	1.09865e-05	0.00064785		FBgn0134583	FBtr0162549
FBtr0173802	Reg*Diet	BC	AG	BC	OP	-0.252	0.05341	73	-4.72	<.0001	-0.252043	1.11302e-05	0.000654527		FBgn0134588	FBtr0162554
FBtr0167674	Reg*Diet	BC	AG	BC	OP	-0.3112	0.06598	73	-4.72	<.0001	-0.31117	1.1257e-05	0.000660443		FBgn0134596	FBtr0162562
FBtr0170113	Reg*Diet	BC	AG	BC	OP	0.4695	0.09956	73	4.72	<.0001	0.469499	1.12716e-05	0.000661095		FBgn0134601	FBtr0162567
FBtr0167554	Reg*Diet	BC	AG	BC	OP	0.2587	0.05488	73	4.71	<.0001	0.258674	1.13633e-05	0.000665342		FBgn0134611	FBtr0162578
FBtr0174877	Reg*Diet	BC	AG	BC	OP	-0.3159	0.06703	73	-4.71	<.0001	-0.31586	1.14239e-05	0.000668139		FBgn0134613	FBtr0162580
FBtr0164604	Reg*Diet	BC	AG	BC	OP	-0.3053	0.06485	73	-4.71	<.0001	-0.305299	1.16066e-05	0.000676505		FBgn0134633	FBtr0162600
FBtr0171521	Reg*Diet	BC	AG	BC	OP	0.5309	0.1128	73	4.71	<.0001	0.530857	1.1631e-05	0.000677672		FBgn0134634	FBtr0162601
FBtr0170971	Reg*Diet	BC	AG	BC	OP	0.3808	0.08089	73	4.71	<.0001	0.380761	1.16442e-05	0.000678326		FBgn0134636	FBtr0162603
FBtr0167374	Reg*Diet	BC	AG	BC	OP	0.4634	0.09849	73	4.71	<.0001	0.463441	1.1714e-05	0.000681596		FBgn0134645	FBtr0162612
FBtr0164871	Reg*Diet	BC	AG	BC	OP	0.2718	0.05777	73	4.7	<.0001	0.271775	1.1765e-05	0.000683917		FBgn0134658	FBtr0162625
FBtr0163206	Reg*Diet	BC	AG	BC	OP	0.3017	0.06417	73	4.7	<.0001	0.301726	1.18783e-05	0.000689239		FBgn0134668	FBtr0162635
FBtr0170270	Reg*Diet	BC	AG	BC	OP	0.4612	0.09817	73	4.7	<.0001	0.461221	1.20429e-05	0.000696811		FBgn0134673	FBtr0162640
FBtr0162991	Reg*Diet	BC	AG	BC	OP	0.3224	0.06863	73	4.7	<.0001	0.322439	1.20514e-05	0.000697193		FBgn0134678	FBtr0162645
FBtr0164493	Reg*Diet	BC	AG	BC	OP	0.4068	0.08662	73	4.7	<.0001	0.406824	1.21207e-05	0.000700293		FBgn0134679	FBtr0162646
FBtr0173181	Reg*Diet	BC	AG	BC	OP	0.3251	0.06924	73	4.7	<.0001	0.325078	1.21766e-05	0.000703006		FBgn0134687	FBtr0162654
FBtr0162451	Reg*Diet	BC	AG	BC	OP	0.3738	0.07966	73	4.69	<.0001	0.373794	1.22943e-05	0.000708395		FBgn0134688	FBtr0162655
FBtr0166567	Reg*Diet	BC	AG	BC	OP	0.3553	0.07573	73	4.69	<.0001	0.355317	1.23391e-05	0.000710555		FBgn0134690	FBtr0162657
FBtr0168403	Reg*Diet	BC	AG	BC	OP	-0.3037	0.06476	73	-4.69	<.0001	-0.303746	1.23952e-05	0.000713042		FBgn0134692	FBtr0162659
FBtr0162883	Reg*Diet	BC	AG	BC	OP	0.3218	0.06862	73	4.69	<.0001	0.321764	1.24536e-05	0.00071575		FBgn0134693	FBtr0162660
FBtr0169410	Reg*Diet	BC	AG	BC	OP	0.3845	0.08201	73	4.69	<.0001	0.384496	1.2484e-05	0.000717108		FBgn0134698	FBtr0162665
FBtr0167386	Reg*Diet	BC	AG	BC	OP	0.4803	0.1025	73	4.69	<.0001	0.480325	1.25026e-05	0.000717942		FBgn0134706	FBtr0162673
FBtr0163171	Reg*Diet	BC	AG	BC	OP	0.3017	0.06438	73	4.69	<.0001	0.301725	1.25596e-05	0.000720666		FBgn0134715	FBtr0162683
FBtr0164249	Reg*Diet	BC	AG	BC	OP	0.455	0.09713	73	4.68	<.0001	0.454972	1.26946e-05	0.000726971		FBgn0134725	FBtr0162693
FBtr0163549	Reg*Diet	BC	AG	BC	OP	-0.3297	0.07039	73	-4.68	<.0001	-0.32969	1.26974e-05	0.000727081		FBgn0134726	FBtr0162694
FBtr0172598	Reg*Diet	BC	AG	BC	OP	0.2853	0.06092	73	4.68	<.0001	0.285274	1.27734e-05	0.000730516		FBgn0134728	FBtr0162696
FBtr0167041	Reg*Diet	BC	AG	BC	OP	0.2327	0.04973	73	4.68	<.0001	0.232698	1.29502e-05	0.000738632		FBgn0134729	FBtr0162697
FBtr0168182	Reg*Diet	BC	AG	BC	OP	0.3642	0.07786	73	4.68	<.0001	0.364153	1.30445e-05	0.000742926		FBgn0134735	FBtr0162703
FBtr0171994	Reg*Diet	BC	AG	BC	OP	0.382	0.0817	73	4.68	<.0001	0.382024	1.30766e-05	0.000744353		FBgn0134738	FBtr0162706
FBtr0167094	Reg*Diet	BC	AG	BC	OP	0.4067	0.08699	73	4.68	<.0001	0.406701	1.31121e-05	0.000745908		FBgn0134745	FBtr0162713
FBtr0164742	Reg*Diet	BC	AG	BC	OP	-0.3946	0.08439	73	-4.68	<.0001	-0.394573	1.31173e-05	0.000746151		FBgn0134755	FBtr0162723
FBtr0165448	Reg*Diet	BC	AG	BC	OP	0.3035	0.06493	73	4.67	<.0001	0.303463	1.31988e-05	0.000749718		FBgn0134760	FBtr0162728
FBtr0165795	Reg*Diet	BC	AG	BC	OP	0.3816	0.08166	73	4.67	<.0001	0.381553	1.32612e-05	0.00075253		FBgn0134764	FBtr0162732
FBtr0164304	Reg*Diet	BC	AG	BC	OP	0.2626	0.05622	73	4.67	<.0001	0.262582	1.33606e-05	0.000757003		FBgn0134766	FBtr0162734
FBtr0162628	Reg*Diet	BC	AG	BC	OP	0.3591	0.0769	73	4.67	<.0001	0.359129	1.33875e-05	0.00075817		FBgn0134768	FBtr0162736
FBtr0167219	Reg*Diet	BC	AG	BC	OP	0.3589	0.07692	73	4.67	<.0001	0.358855	1.3614e-05	0.000768414		FBgn0134771	FBtr0162739
FBtr0161697	Reg*Diet	BC	AG	BC	OP	0.4369	0.09373	73	4.66	<.0001	0.436912	1.38136e-05	0.000777372		FBgn0134772	FBtr0162740
FBtr0166071	Reg*Diet	BC	AG	BC	OP	0.3249	0.06975	73	4.66	<.0001	0.324947	1.39487e-05	0.000783415		FBgn0134778	FBtr0162746
FBtr0163180	Reg*Diet	BC	AG	BC	OP	0.3977	0.08539	73	4.66	<.0001	0.397657	1.40412e-05	0.000787522		FBgn0134779	FBtr0162747
FBtr0170939	Reg*Diet	BC	AG	BC	OP	0.4137	0.08883	73	4.66	<.0001	0.413657	1.40676e-05	0.000788666		FBgn0134786	FBtr0162754
FBtr0173331	Reg*Diet	BC	AG	BC	OP	0.3245	0.06971	73	4.66	<.0001	0.324535	1.41142e-05	0.000790762		FBgn0134791	FBtr0162759
FBtr0167211	Reg*Diet	BC	AG	BC	OP	0.1945	0.04177	73	4.66	<.0001	0.194478	1.41298e-05	0.000791401		FBgn0134794	FBtr0162762
FBtr0161418	Reg*Diet	BC	AG	BC	OP	0.3754	0.08064	73	4.65	<.0001	0.375353	1.41883e-05	0.000794046		FBgn0134796	FBtr0162764
FBtr0169502	Reg*Diet	BC	AG	BC	OP	0.3175	0.06824	73	4.65	<.0001	0.317453	1.43055e-05	0.000799297		FBgn0134800	FBtr0162768
FBtr0162919	Reg*Diet	BC	AG	BC	OP	0.4347	0.09351	73	4.65	<.0001	0.434729	1.44889e-05	0.000807506		FBgn0134807	FBtr0162775
FBtr0165292	Reg*Diet	BC	AG	BC	OP	0.437	0.09404	73	4.65	<.0001	0.437001	1.45774e-05	0.000811437		FBgn0134820	FBtr0162788
FBtr0162673	Reg*Diet	BC	AG	BC	OP	-0.1484	0.03195	73	-4.64	<.0001	-0.148374	1.47308e-05	0.000818218		FBgn0134829	FBtr0162797
FBtr0160938	Reg*Diet	BC	AG	BC	OP	0.3302	0.07112	73	4.64	<.0001	0.330212	1.47938e-05	0.000820938		FBgn0134831	FBtr0162799
FBtr0169131	Reg*Diet	BC	AG	BC	OP	0.3809	0.08225	73	4.63	<.0001	0.380863	1.55115e-05	0.000852315		FBgn0134834	FBtr0162802
FBtr0164856	Reg*Diet	BC	AG	BC	OP	0.4427	0.0956	73	4.63	<.0001	0.442693	1.55126e-05	0.000852359		FBgn0134845	FBtr0162813
FBtr0172734	Reg*Diet	BC	AG	BC	OP	0.529	0.1143	73	4.63	<.0001	0.528981	1.55597e-05	0.000854421		FBgn0134849	FBtr0162817
FBtr0172785	Reg*Diet	BC	AG	BC	OP	0.3329	0.07205	73	4.62	<.0001	0.33293	1.6064e-05	0.000876568		FBgn0134856	FBtr0162824
FBtr0173015	Reg*Diet	BC	AG	BC	OP	0.3315	0.07179	73	4.62	<.0001	0.331516	1.62417e-05	0.000884221		FBgn0134862	FBtr0162830
FBtr0167588	Reg*Diet	BC	AG	BC	OP	0.2979	0.06454	73	4.62	<.0001	0.297913	1.63831e-05	0.000889987		FBgn0134863	FBtr0162831
FBtr0173588	Reg*Diet	BC	AG	BC	OP	0.4633	0.1004	73	4.61	<.0001	0.463326	1.65142e-05	0.000895699		FBgn0134865	FBtr0162833
FBtr0173044	Reg*Diet	BC	AG	BC	OP	0.3497	0.07586	73	4.61	<.0001	0.349723	1.67242e-05	0.000904789		FBgn0134868	FBtr0162836
FBtr0171323	Reg*Diet	BC	AG	BC	OP	0.4336	0.09406	73	4.61	<.0001	0.433577	1.67848e-05	0.000907482		FBgn0134876	FBtr0162844
FBtr0161071	Reg*Diet	BC	AG	BC	OP	0.3323	0.07213	73	4.61	<.0001	0.332314	1.6915e-05	0.00091308		FBgn0134883	FBtr0162851
FBtr0175578	Reg*Diet	BC	AG	BC	OP	-0.2074	0.04501	73	-4.61	<.0001	-0.207357	1.69165e-05	0.000913127		FBgn0134884	FBtr0162852
FBtr0166204	Reg*Diet	BC	AG	BC	OP	0.3057	0.06637	73	4.61	<.0001	0.305682	1.69921e-05	0.000916432		FBgn0134885	FBtr0162853
FBtr0169713	Reg*Diet	BC	AG	BC	OP	0.4307	0.09351	73	4.61	<.0001	0.430699	1.70066e-05	0.000917		FBgn0134888	FBtr0162856
FBtr0167617	Reg*Diet	BC	AG	BC	OP	-0.3607	0.07832	73	-4.61	<.0001	-0.360668	1.70385e-05	0.000918352		FBgn0134892	FBtr0162860
FBtr0162329	Reg*Diet	BC	AG	BC	OP	0.2959	0.06427	73	4.6	<.0001	0.295946	1.70814e-05	0.000920293		FBgn0134894	FBtr0162862
FBtr0171369	Reg*Diet	BC	AG	BC	OP	0.3361	0.07301	73	4.6	<.0001	0.336125	1.7119e-05	0.00092186		FBgn0134898	FBtr0162866
FBtr0166094	Reg*Diet	BC	AG	BC	OP	0.4841	0.1052	73	4.6	<.0001	0.484081	1.72068e-05	0.00092569		FBgn0134902	FBtr0162870
FBtr0171632	Reg*Diet	BC	AG	BC	OP	0.4662	0.1013	73	4.6	<.0001	0.4662	1.72861e-05	0.000929117		FBgn0134904	FBtr0162872
FBtr0174216	Reg*Diet	BC	AG	BC	OP	0.3804	0.08269	73	4.6	<.0001	0.38044	1.73287e-05	0.00093096		FBgn0134905	FBtr0162873
FBtr0166959	Reg*Diet	BC	AG	BC	OP	0.5651	0.1229	73	4.6	<.0001	0.565056	1.74705e-05	0.000937146		FBgn0134906	FBtr0162874
FBtr0172607	Reg*Diet	BC	AG	BC	OP	0.3518	0.0765	73	4.6	<.0001	0.351806	1.74728e-05	0.000937234		FBgn0134908	FBtr0162876
FBtr0163475	Reg*Diet	BC	AG	BC	OP	0.2977	0.06477	73	4.6	<.0001	0.297711	1.76019e-05	0.000942611		FBgn0134913	FBtr0162881
FBtr0172201	Reg*Diet	BC	AG	BC	OP	0.3271	0.0712	73	4.59	<.0001	0.327149	1.7725e-05	0.000947988		FBgn0134917	FBtr0162885
FBtr0173744	Reg*Diet	BC	AG	BC	OP	0.3625	0.07889	73	4.59	<.0001	0.362482	1.77317e-05	0.000948241		FBgn0134929	FBtr0162897
FBtr0174821	Reg*Diet	BC	AG	BC	OP	-0.3392	0.07385	73	-4.59	<.0001	-0.3392	1.78132e-05	0.000951621		FBgn0134945	FBtr0162913
FBtr0171871	Reg*Diet	BC	AG	BC	OP	0.3913	0.08521	73	4.59	<.0001	0.391334	1.78606e-05	0.00095371		FBgn0134951	FBtr0162919
FBtr0164514	Reg*Diet	BC	AG	BC	OP	0.3863	0.08411	73	4.59	<.0001	0.386291	1.78636e-05	0.00095383		FBgn0134953	FBtr0162921
FBtr0168166	Reg*Diet	BC	AG	BC	OP	0.3334	0.07263	73	4.59	<.0001	0.333368	1.80259e-05	0.000960884		FBgn0134954	FBtr0162922
FBtr0172723	Reg*Diet	BC	AG	BC	OP	0.3134	0.06831	73	4.59	<.0001	0.313353	1.82155e-05	0.000968837		FBgn0134956	FBtr0162924
FBtr0169069	Reg*Diet	BC	AG	BC	OP	0.3989	0.08701	73	4.58	<.0001	0.398875	1.844e-05	0.000978168		FBgn0134957	FBtr0162925
FBtr0170921	Reg*Diet	BC	AG	BC	OP	0.301	0.06569	73	4.58	<.0001	0.301028	1.85225e-05	0.000981655		FBgn0134964	FBtr0162932
FBtr0163327	Reg*Diet	BC	AG	BC	OP	0.6785	0.1482	73	4.58	<.0001	0.678525	1.87524e-05	0.000991389		FBgn0134966	FBtr0162934
FBtr0168389	Reg*Diet	BC	AG	BC	OP	0.2549	0.0557	73	4.58	<.0001	0.254936	1.89512e-05	0.000999709		FBgn0134968	FBtr0162936
FBtr0166782	Reg*Diet	BC	AG	BC	OP	0.376	0.08217	73	4.58	<.0001	0.37598	1.90358e-05	0.00100321		FBgn0134982	FBtr0162950
FBtr0161627	Reg*Diet	BC	AG	BC	OP	0.3545	0.07748	73	4.57	<.0001	0.354465	1.90789e-05	0.00100499		FBgn0134986	FBtr0162954
FBtr0167983	Reg*Diet	BC	AG	BC	OP	0.4368	0.09553	73	4.57	<.0001	0.436767	1.9269e-05	0.00101273		FBgn0135002	FBtr0162970
FBtr0171517	Reg*Diet	BC	AG	BC	OP	0.4237	0.09269	73	4.57	<.0001	0.423726	1.93234e-05	0.0010151		FBgn0135003	FBtr0162971
FBtr0161036	Reg*Diet	BC	AG	BC	OP	0.626	0.1369	73	4.57	<.0001	0.62601	1.93256e-05	0.00101519		FBgn0135009	FBtr0162977
FBtr0171774	Reg*Diet	BC	AG	BC	OP	0.3512	0.07683	73	4.57	<.0001	0.351188	1.934e-05	0.00101583		FBgn0135010	FBtr0162978
FBtr0171948	Reg*Diet	BC	AG	BC	OP	0.3263	0.07142	73	4.57	<.0001	0.326331	1.95009e-05	0.00102262		FBgn0135014	FBtr0162982
FBtr0172305	Reg*Diet	BC	AG	BC	OP	0.2924	0.06401	73	4.57	<.0001	0.292408	1.95345e-05	0.00102396		FBgn0135031	FBtr0162999
FBtr0169196	Reg*Diet	BC	AG	BC	OP	0.3642	0.07974	73	4.57	<.0001	0.364204	1.96236e-05	0.00102771		FBgn0135034	FBtr0163002
FBtr0175111	Reg*Diet	BC	AG	BC	OP	-0.3771	0.08262	73	-4.56	<.0001	-0.377051	1.98677e-05	0.00103772		FBgn0135041	FBtr0163009
FBtr0170083	Reg*Diet	BC	AG	BC	OP	-0.222	0.04865	73	-4.56	<.0001	-0.221961	1.9961e-05	0.00104155		FBgn0135042	FBtr0163010
FBtr0169168	Reg*Diet	BC	AG	BC	OP	0.284	0.06225	73	4.56	<.0001	0.283996	2.00196e-05	0.00104399		FBgn0135044	FBtr0163012
FBtr0172892	Reg*Diet	BC	AG	BC	OP	0.298	0.06538	73	4.56	<.0001	0.297982	2.03475e-05	0.00105759		FBgn0135048	FBtr0163016
FBtr0165152	Reg*Diet	BC	AG	BC	OP	0.2791	0.06126	73	4.56	<.0001	0.279085	2.05016e-05	0.00106407		FBgn0135056	FBtr0163024
FBtr0171834	Reg*Diet	BC	AG	BC	OP	0.3156	0.0693	73	4.55	<.0001	0.315643	2.05368e-05	0.00106551		FBgn0135059	FBtr0163027
FBtr0173965	Reg*Diet	BC	AG	BC	OP	0.264	0.05795	73	4.55	<.0001	0.263954	2.05572e-05	0.0010663		FBgn0135060	FBtr0163028
FBtr0169700	Reg*Diet	BC	AG	BC	OP	0.3573	0.07847	73	4.55	<.0001	0.357264	2.06961e-05	0.00107189		FBgn0135061	FBtr0163029
FBtr0172662	Reg*Diet	BC	AG	BC	OP	0.2794	0.06137	73	4.55	<.0001	0.279358	2.07824e-05	0.00107542		FBgn0135066	FBtr0163034
FBtr0171016	Reg*Diet	BC	AG	BC	OP	0.4814	0.1058	73	4.55	<.0001	0.481447	2.08677e-05	0.00107888		FBgn0135090	FBtr0163058
FBtr0167096	Reg*Diet	BC	AG	BC	OP	0.3858	0.08482	73	4.55	<.0001	0.385806	2.10459e-05	0.00108622		FBgn0135093	FBtr0163061
FBtr0162882	Reg*Diet	BC	AG	BC	OP	-0.4348	0.0956	73	-4.55	<.0001	-0.434787	2.10718e-05	0.00108729		FBgn0135100	FBtr0163068
FBtr0175298	Reg*Diet	BC	AG	BC	OP	0.3078	0.06772	73	4.54	<.0001	0.307781	2.13414e-05	0.00109833		FBgn0135110	FBtr0163078
FBtr0161508	Reg*Diet	BC	AG	BC	OP	0.2431	0.05355	73	4.54	<.0001	0.243088	2.17795e-05	0.00111593		FBgn0135113	FBtr0163081
FBtr0173577	Reg*Diet	BC	AG	BC	OP	0.2954	0.06511	73	4.54	<.0001	0.295357	2.20081e-05	0.00112522		FBgn0135114	FBtr0163082
FBtr0166315	Reg*Diet	BC	AG	BC	OP	0.4547	0.1002	73	4.54	<.0001	0.454749	2.20124e-05	0.00112542		FBgn0135117	FBtr0163085
FBtr0174854	Reg*Diet	BC	AG	BC	OP	0.3961	0.08732	73	4.54	<.0001	0.396089	2.20354e-05	0.00112633		FBgn0135119	FBtr0163087
FBtr0164626	Reg*Diet	BC	AG	BC	OP	-0.3175	0.07001	73	-4.54	<.0001	-0.317502	2.20976e-05	0.00112885		FBgn0135120	FBtr0163088
FBtr0172861	Reg*Diet	BC	AG	BC	OP	0.2666	0.0588	73	4.53	<.0001	0.266634	2.21749e-05	0.00113201		FBgn0135142	FBtr0163110
FBtr0173478	Reg*Diet	BC	AG	BC	OP	0.3637	0.08023	73	4.53	<.0001	0.363745	2.21899e-05	0.0011326		FBgn0135150	FBtr0163118
FBtr0171282	Reg*Diet	BC	AG	BC	OP	0.3338	0.07363	73	4.53	<.0001	0.333802	2.22524e-05	0.00113506		FBgn0135163	FBtr0163131
FBtr0169826	Reg*Diet	BC	AG	BC	OP	0.2545	0.05615	73	4.53	<.0001	0.254461	2.23782e-05	0.00114004		FBgn0135164	FBtr0163132
FBtr0174729	Reg*Diet	BC	AG	BC	OP	0.3211	0.07098	73	4.52	<.0001	0.321094	2.30503e-05	0.00116736		FBgn0135165	FBtr0163133
FBtr0165449	Reg*Diet	BC	AG	BC	OP	0.6144	0.1359	73	4.52	<.0001	0.614449	2.32057e-05	0.0011735		FBgn0135167	FBtr0163135
FBtr0161427	Reg*Diet	BC	AG	BC	OP	0.244	0.05398	73	4.52	<.0001	0.244006	2.33116e-05	0.00117766		FBgn0135169	FBtr0163137
FBtr0162144	Reg*Diet	BC	AG	BC	OP	0.4085	0.09037	73	4.52	<.0001	0.408461	2.33651e-05	0.0011798		FBgn0135170	FBtr0163138
FBtr0170295	Reg*Diet	BC	AG	BC	OP	0.3806	0.08422	73	4.52	<.0001	0.380632	2.34121e-05	0.00118166		FBgn0135173	FBtr0163141
FBtr0160910	Reg*Diet	BC	AG	BC	OP	0.338	0.07486	73	4.52	<.0001	0.338002	2.3798e-05	0.00119705		FBgn0135182	FBtr0163150
FBtr0172403	Reg*Diet	BC	AG	BC	OP	0.4863	0.1077	73	4.51	<.0001	0.486306	2.38992e-05	0.00120097		FBgn0135183	FBtr0163151
FBtr0170441	Reg*Diet	BC	AG	BC	OP	0.2299	0.05094	73	4.51	<.0001	0.229932	2.39457e-05	0.00120276		FBgn0135185	FBtr0163153
FBtr0163679	Reg*Diet	BC	AG	BC	OP	0.3063	0.06788	73	4.51	<.0001	0.306279	2.40359e-05	0.00120635		FBgn0135193	FBtr0163161
FBtr0170226	Reg*Diet	BC	AG	BC	OP	-0.3536	0.07842	73	-4.51	<.0001	-0.353589	2.43238e-05	0.00121782		FBgn0135196	FBtr0163164
FBtr0169536	Reg*Diet	BC	AG	BC	OP	0.3213	0.07125	73	4.51	<.0001	0.321258	2.43527e-05	0.00121899		FBgn0135198	FBtr0163166
FBtr0167277	Reg*Diet	BC	AG	BC	OP	0.3787	0.084	73	4.51	<.0001	0.378715	2.43565e-05	0.00121913		FBgn0135206	FBtr0163174
FBtr0174035	Reg*Diet	BC	AG	BC	OP	0.2669	0.0592	73	4.51	<.0001	0.266879	2.44264e-05	0.00122188		FBgn0135208	FBtr0163176
FBtr0166168	Reg*Diet	BC	AG	BC	OP	0.3133	0.06953	73	4.51	<.0001	0.313315	2.46093e-05	0.00122905		FBgn0135212	FBtr0163180
FBtr0167060	Reg*Diet	BC	AG	BC	OP	-0.3881	0.08616	73	-4.5	<.0001	-0.38811	2.47267e-05	0.00123354		FBgn0135213	FBtr0163181
FBtr0163408	Reg*Diet	BC	AG	BC	OP	0.3718	0.08259	73	4.5	<.0001	0.371835	2.49329e-05	0.00124175		FBgn0135217	FBtr0163185
FBtr0162302	Reg*Diet	BC	AG	BC	OP	0.322	0.07152	73	4.5	<.0001	0.321982	2.49621e-05	0.00124289		FBgn0135237	FBtr0163205
FBtr0163230	Reg*Diet	BC	AG	BC	OP	0.4697	0.1044	73	4.5	<.0001	0.469741	2.51035e-05	0.00124837		FBgn0135239	FBtr0163207
FBtr0174512	Reg*Diet	BC	AG	BC	OP	0.3828	0.08508	73	4.5	<.0001	0.382809	2.51988e-05	0.00125208		FBgn0135252	FBtr0163220
FBtr0161588	Reg*Diet	BC	AG	BC	OP	0.3893	0.08653	73	4.5	<.0001	0.38932	2.5223e-05	0.00125296		FBgn0135253	FBtr0163221
FBtr0163870	Reg*Diet	BC	AG	BC	OP	0.3673	0.08164	73	4.5	<.0001	0.367298	2.5261e-05	0.00125442		FBgn0135255	FBtr0163223
FBtr0164803	Reg*Diet	BC	AG	BC	OP	0.1857	0.0413	73	4.5	<.0001	0.18572	2.54168e-05	0.00126075		FBgn0135262	FBtr0163230
FBtr0173878	Reg*Diet	BC	AG	BC	OP	0.3818	0.0849	73	4.5	<.0001	0.381766	2.54446e-05	0.00126174		FBgn0135267	FBtr0163235
FBtr0170417	Reg*Diet	BC	AG	BC	OP	0.273	0.06073	73	4.5	<.0001	0.273047	2.55115e-05	0.00126438		FBgn0135272	FBtr0163240
FBtr0168265	Reg*Diet	BC	AG	BC	OP	-0.3738	0.08315	73	-4.5	<.0001	-0.373834	2.55269e-05	0.00126492		FBgn0135273	FBtr0163241
FBtr0172136	Reg*Diet	BC	AG	BC	OP	0.3513	0.07817	73	4.49	<.0001	0.351338	2.56501e-05	0.00126971		FBgn0135277	FBtr0163245
FBtr0162108	Reg*Diet	BC	AG	BC	OP	0.6195	0.1379	73	4.49	<.0001	0.619487	2.58928e-05	0.00127914		FBgn0135279	FBtr0163247
FBtr0168268	Reg*Diet	BC	AG	BC	OP	0.3496	0.07789	73	4.49	<.0001	0.349576	2.62925e-05	0.00129454		FBgn0135281	FBtr0163249
FBtr0161046	Reg*Diet	BC	AG	BC	OP	0.3967	0.08839	73	4.49	<.0001	0.396676	2.63282e-05	0.001296		FBgn0135293	FBtr0163261
FBtr0173322	Reg*Diet	BC	AG	BC	OP	0.3316	0.07392	73	4.49	<.0001	0.331602	2.65086e-05	0.0013028		FBgn0135305	FBtr0163273
FBtr0165814	Reg*Diet	BC	AG	BC	OP	0.4605	0.1027	73	4.48	<.0001	0.460491	2.65895e-05	0.00130602		FBgn0135307	FBtr0163275
FBtr0164859	Reg*Diet	BC	AG	BC	OP	0.3713	0.08281	73	4.48	<.0001	0.371341	2.66566e-05	0.00130855		FBgn0135308	FBtr0163276
FBtr0166722	Reg*Diet	BC	AG	BC	OP	0.231	0.05154	73	4.48	<.0001	0.231008	2.68481e-05	0.00131617		FBgn0135311	FBtr0163279
FBtr0161758	Reg*Diet	BC	AG	BC	OP	0.3475	0.07753	73	4.48	<.0001	0.347489	2.68631e-05	0.00131666		FBgn0135314	FBtr0163282
FBtr0175264	Reg*Diet	BC	AG	BC	OP	0.2359	0.05267	73	4.48	<.0001	0.235948	2.7071e-05	0.00132479		FBgn0135315	FBtr0163283
FBtr0168488	Reg*Diet	BC	AG	BC	OP	0.3779	0.08438	73	4.48	<.0001	0.377883	2.72507e-05	0.00133172		FBgn0135321	FBtr0163289
FBtr0161663	Reg*Diet	BC	AG	BC	OP	0.2518	0.05622	73	4.48	<.0001	0.251766	2.72515e-05	0.00133173		FBgn0135327	FBtr0163295
FBtr0168294	Reg*Diet	BC	AG	BC	OP	-0.302	0.06743	73	-4.48	<.0001	-0.301963	2.7284e-05	0.001333		FBgn0135331	FBtr0163299
FBtr0161545	Reg*Diet	BC	AG	BC	OP	0.3771	0.08421	73	4.48	<.0001	0.37707	2.73088e-05	0.00133393		FBgn0135333	FBtr0163301
FBtr0162950	Reg*Diet	BC	AG	BC	OP	0.4475	0.09994	73	4.48	<.0001	0.44747	2.73399e-05	0.00133513		FBgn0135337	FBtr0163305
FBtr0174676	Reg*Diet	BC	AG	BC	OP	0.5118	0.1143	73	4.48	<.0001	0.511845	2.74117e-05	0.00133796		FBgn0135346	FBtr0163314
FBtr0173326	Reg*Diet	BC	AG	BC	OP	0.3363	0.07523	73	4.47	<.0001	0.33634	2.80061e-05	0.00136075		FBgn0135354	FBtr0163322
FBtr0162768	Reg*Diet	BC	AG	BC	OP	0.4453	0.09965	73	4.47	<.0001	0.445318	2.81906e-05	0.00136796		FBgn0135359	FBtr0163327
FBtr0173931	Reg*Diet	BC	AG	BC	OP	0.3288	0.07361	73	4.47	<.0001	0.328821	2.84119e-05	0.00137634		FBgn0135360	FBtr0163328
FBtr0162853	Reg*Diet	BC	AG	BC	OP	0.3487	0.07807	73	4.47	<.0001	0.348687	2.84517e-05	0.00137774		FBgn0135368	FBtr0163336
FBtr0167030	Reg*Diet	BC	AG	BC	OP	0.1768	0.03959	73	4.47	<.0001	0.176785	2.85476e-05	0.00138143		FBgn0135374	FBtr0163342
FBtr0173869	Reg*Diet	BC	AG	BC	OP	0.4627	0.1036	73	4.46	<.0001	0.462663	2.86281e-05	0.00138453		FBgn0135381	FBtr0163349
FBtr0166938	Reg*Diet	BC	AG	BC	OP	0.2919	0.0654	73	4.46	<.0001	0.291872	2.88239e-05	0.00139216		FBgn0135387	FBtr0163355
FBtr0170206	Reg*Diet	BC	AG	BC	OP	0.4075	0.09132	73	4.46	<.0001	0.40745	2.89551e-05	0.00139721		FBgn0135392	FBtr0163360
FBtr0171644	Reg*Diet	BC	AG	BC	OP	0.4547	0.1019	73	4.46	<.0001	0.454711	2.89731e-05	0.00139784		FBgn0135393	FBtr0163361
FBtr0173929	Reg*Diet	BC	AG	BC	OP	0.2766	0.062	73	4.46	<.0001	0.276599	2.90067e-05	0.00139912		FBgn0135400	FBtr0163368
FBtr0167235	Reg*Diet	BC	AG	BC	OP	0.3171	0.0711	73	4.46	<.0001	0.317108	2.91219e-05	0.00140339		FBgn0135404	FBtr0163372
FBtr0163185	Reg*Diet	BC	AG	BC	OP	0.3531	0.0792	73	4.46	<.0001	0.353143	2.92836e-05	0.00140959		FBgn0135408	FBtr0163376
FBtr0165914	Reg*Diet	BC	AG	BC	OP	0.206	0.04619	73	4.46	<.0001	0.205956	2.93018e-05	0.0014103		FBgn0135409	FBtr0163377
FBtr0168949	Reg*Diet	BC	AG	BC	OP	0.2989	0.06703	73	4.46	<.0001	0.298859	2.93081e-05	0.00141054		FBgn0135420	FBtr0163388
FBtr0166713	Reg*Diet	BC	AG	BC	OP	0.3725	0.08358	73	4.46	<.0001	0.372479	2.94796e-05	0.00141716		FBgn0135423	FBtr0163391
FBtr0165188	Reg*Diet	BC	AG	BC	OP	0.3574	0.08018	73	4.46	<.0001	0.357365	2.94818e-05	0.00141725		FBgn0135434	FBtr0163402
FBtr0174200	Reg*Diet	BC	AG	BC	OP	0.3702	0.08311	73	4.45	<.0001	0.37016	2.98208e-05	0.00143018		FBgn0135437	FBtr0163405
FBtr0160864	Reg*Diet	BC	AG	BC	OP	0.6649	0.1493	73	4.45	<.0001	0.664879	2.99524e-05	0.0014353		FBgn0135439	FBtr0163407
FBtr0163133	Reg*Diet	BC	AG	BC	OP	0.212	0.04762	73	4.45	<.0001	0.211986	3.00242e-05	0.00143806		FBgn0135440	FBtr0163408
FBtr0172045	Reg*Diet	BC	AG	BC	OP	0.41	0.09211	73	4.45	<.0001	0.409993	3.0078e-05	0.00144005		FBgn0135441	FBtr0163409
FBtr0162487	Reg*Diet	BC	AG	BC	OP	0.4174	0.09382	73	4.45	<.0001	0.417448	3.03033e-05	0.00144866		FBgn0135443	FBtr0163411
FBtr0160904	Reg*Diet	BC	AG	BC	OP	0.3783	0.08515	73	4.44	<.0001	0.37829	3.10566e-05	0.00147653		FBgn0135447	FBtr0163415
FBtr0167927	Reg*Diet	BC	AG	BC	OP	0.2413	0.05432	73	4.44	<.0001	0.241285	3.10906e-05	0.00147779		FBgn0135452	FBtr0163420
FBtr0174189	Reg*Diet	BC	AG	BC	OP	0.3629	0.08169	73	4.44	<.0001	0.362857	3.11282e-05	0.00147922		FBgn0135456	FBtr0163424
FBtr0169795	Reg*Diet	BC	AG	BC	OP	0.3053	0.06874	73	4.44	<.0001	0.305294	3.11807e-05	0.00148123		FBgn0135457	FBtr0163425
FBtr0163336	Reg*Diet	BC	AG	BC	OP	0.3432	0.07733	73	4.44	<.0001	0.343181	3.15693e-05	0.0014957		FBgn0135461	FBtr0163429
FBtr0173589	Reg*Diet	BC	AG	BC	OP	0.3308	0.07455	73	4.44	<.0001	0.330815	3.16363e-05	0.00149819		FBgn0135467	FBtr0163435
FBtr0167284	Reg*Diet	BC	AG	BC	OP	0.3606	0.08129	73	4.44	<.0001	0.360626	3.18053e-05	0.00150444		FBgn0135470	FBtr0163438
FBtr0173014	Reg*Diet	BC	AG	BC	OP	-0.2906	0.06554	73	-4.43	<.0001	-0.290559	3.21281e-05	0.00151613		FBgn0135484	FBtr0163452
FBtr0164944	Reg*Diet	BC	AG	BC	OP	-0.3541	0.07989	73	-4.43	<.0001	-0.354138	3.21903e-05	0.00151827		FBgn0135485	FBtr0163453
FBtr0169567	Reg*Diet	BC	AG	BC	OP	0.2651	0.05983	73	4.43	<.0001	0.26513	3.23405e-05	0.00152392		FBgn0135492	FBtr0163460
FBtr0164218	Reg*Diet	BC	AG	BC	OP	0.3599	0.08122	73	4.43	<.0001	0.35991	3.23492e-05	0.00152424		FBgn0135508	FBtr0163476
FBtr0170936	Reg*Diet	BC	AG	BC	OP	0.44	0.09933	73	4.43	<.0001	0.439984	3.25789e-05	0.00153265		FBgn0135511	FBtr0163479
FBtr0171575	Reg*Diet	BC	AG	BC	OP	0.713	0.161	73	4.43	<.0001	0.712982	3.26273e-05	0.00153443		FBgn0135512	FBtr0163480
FBtr0161581	Reg*Diet	BC	AG	BC	OP	-0.3129	0.07069	73	-4.43	<.0001	-0.312935	3.28762e-05	0.00154378		FBgn0135514	FBtr0163482
FBtr0161635	Reg*Diet	BC	AG	BC	OP	0.5307	0.1199	73	4.43	<.0001	0.530745	3.30871e-05	0.00155141		FBgn0135521	FBtr0163489
FBtr0173795	Reg*Diet	BC	AG	BC	OP	0.339	0.0766	73	4.42	<.0001	0.33895	3.31472e-05	0.00155369		FBgn0135522	FBtr0163490
FBtr0167503	Reg*Diet	BC	AG	BC	OP	0.3011	0.06809	73	4.42	<.0001	0.301058	3.35274e-05	0.00156784		FBgn0135528	FBtr0163496
FBtr0163660	Reg*Diet	BC	AG	BC	OP	0.2776	0.06281	73	4.42	<.0001	0.277649	3.36722e-05	0.00157333		FBgn0135530	FBtr0163498
FBtr0170202	Reg*Diet	BC	AG	BC	OP	0.2742	0.06207	73	4.42	<.0001	0.274192	3.39972e-05	0.00158522		FBgn0135550	FBtr0163518
FBtr0166165	Reg*Diet	BC	AG	BC	OP	0.317	0.07178	73	4.42	<.0001	0.316981	3.42422e-05	0.00159412		FBgn0135552	FBtr0163520
FBtr0175032	Reg*Diet	BC	AG	BC	OP	0.3426	0.0776	73	4.41	<.0001	0.342593	3.4358e-05	0.00159833		FBgn0135553	FBtr0163521
FBtr0168538	Reg*Diet	BC	AG	BC	OP	0.5072	0.1149	73	4.41	<.0001	0.507209	3.45018e-05	0.00160358		FBgn0135554	FBtr0163522
FBtr0166725	Reg*Diet	BC	AG	BC	OP	0.271	0.06143	73	4.41	<.0001	0.27101	3.47243e-05	0.0016117		FBgn0135570	FBtr0163538
FBtr0162076	Reg*Diet	BC	AG	BC	OP	0.4616	0.1046	73	4.41	<.0001	0.461563	3.47772e-05	0.00161353		FBgn0135580	FBtr0163548
FBtr0167203	Reg*Diet	BC	AG	BC	OP	0.1458	0.03304	73	4.41	<.0001	0.145767	3.47851e-05	0.00161378		FBgn0135581	FBtr0163549
FBtr0170722	Reg*Diet	BC	AG	BC	OP	0.2288	0.05186	73	4.41	<.0001	0.228783	3.48099e-05	0.00161469		FBgn0135586	FBtr0163554
FBtr0166673	Reg*Diet	BC	AG	BC	OP	-0.377	0.08548	73	-4.41	<.0001	-0.377034	3.48762e-05	0.00161703		FBgn0135592	FBtr0163560
FBtr0168301	Reg*Diet	BC	AG	BC	OP	0.5403	0.1225	73	4.41	<.0001	0.540293	3.49664e-05	0.00162029		FBgn0135595	FBtr0163563
FBtr0166704	Reg*Diet	BC	AG	BC	OP	0.3275	0.07426	73	4.41	<.0001	0.327493	3.49725e-05	0.00162053		FBgn0135599	FBtr0163567
FBtr0169707	Reg*Diet	BC	AG	BC	OP	0.3008	0.06826	73	4.41	<.0001	0.300769	3.54387e-05	0.00163738		FBgn0135607	FBtr0163575
FBtr0166602	Reg*Diet	BC	AG	BC	OP	0.2144	0.04866	73	4.41	<.0001	0.214384	3.55091e-05	0.00163996		FBgn0135611	FBtr0163579
FBtr0160994	Reg*Diet	BC	AG	BC	OP	0.3957	0.08981	73	4.41	<.0001	0.395693	3.55125e-05	0.0016401		FBgn0135613	FBtr0163581
FBtr0164646	Reg*Diet	BC	AG	BC	OP	0.5459	0.1239	73	4.41	<.0001	0.545882	3.55712e-05	0.00164223		FBgn0135616	FBtr0163584
FBtr0174277	Reg*Diet	BC	AG	BC	OP	0.4428	0.1006	73	4.4	<.0001	0.442835	3.57501e-05	0.00164865		FBgn0135627	FBtr0163595
FBtr0168654	Reg*Diet	BC	AG	BC	OP	0.2983	0.06778	73	4.4	<.0001	0.298278	3.61639e-05	0.00166384		FBgn0135650	FBtr0163618
FBtr0172040	Reg*Diet	BC	AG	BC	OP	0.2999	0.06815	73	4.4	<.0001	0.299879	3.62412e-05	0.00166659		FBgn0135651	FBtr0163619
FBtr0174550	Reg*Diet	BC	AG	BC	OP	0.5144	0.1169	73	4.4	<.0001	0.514441	3.64004e-05	0.00167253		FBgn0135659	FBtr0163627
FBtr0164393	Reg*Diet	BC	AG	BC	OP	0.232	0.05274	73	4.4	<.0001	0.231986	3.64074e-05	0.00167278		FBgn0135661	FBtr0163629
FBtr0173976	Reg*Diet	BC	AG	BC	OP	0.4357	0.09905	73	4.4	<.0001	0.435705	3.64379e-05	0.00167388		FBgn0135677	FBtr0163645
FBtr0170729	Reg*Diet	BC	AG	BC	OP	0.2453	0.05581	73	4.39	<.0001	0.245264	3.70305e-05	0.0016952		FBgn0135678	FBtr0163646
FBtr0171823	Reg*Diet	BC	AG	BC	OP	0.5319	0.1211	73	4.39	<.0001	0.531924	3.72467e-05	0.00170272		FBgn0135684	FBtr0163652
FBtr0166504	Reg*Diet	BC	AG	BC	OP	-0.3124	0.07112	73	-4.39	<.0001	-0.31238	3.72642e-05	0.00170338		FBgn0135687	FBtr0163655
FBtr0166206	Reg*Diet	BC	AG	BC	OP	0.222	0.05056	73	4.39	<.0001	0.221998	3.74966e-05	0.00171145		FBgn0135689	FBtr0163657
FBtr0174902	Reg*Diet	BC	AG	BC	OP	-0.1558	0.03549	73	-4.39	<.0001	-0.155812	3.75718e-05	0.00171396		FBgn0135690	FBtr0163658
FBtr0167375	Reg*Diet	BC	AG	BC	OP	0.3312	0.07546	73	4.39	<.0001	0.331163	3.77933e-05	0.00172208		FBgn0135691	FBtr0163659
FBtr0160952	Reg*Diet	BC	AG	BC	OP	0.4393	0.1001	73	4.39	<.0001	0.439321	3.78173e-05	0.00172293		FBgn0135692	FBtr0163660
FBtr0174892	Reg*Diet	BC	AG	BC	OP	0.3854	0.08784	73	4.39	<.0001	0.385364	3.79848e-05	0.00172903		FBgn0135693	FBtr0163661
FBtr0161201	Reg*Diet	BC	AG	BC	OP	0.277	0.06319	73	4.38	<.0001	0.27697	3.85905e-05	0.00175039		FBgn0135694	FBtr0163662
FBtr0171533	Reg*Diet	BC	AG	BC	OP	0.1547	0.03531	73	4.38	<.0001	0.154724	3.86631e-05	0.00175291		FBgn0135701	FBtr0163669
FBtr0173092	Reg*Diet	BC	AG	BC	OP	0.2978	0.068	73	4.38	<.0001	0.297839	3.89896e-05	0.00176448		FBgn0135702	FBtr0163670
FBtr0170082	Reg*Diet	BC	AG	BC	OP	0.2865	0.06542	73	4.38	<.0001	0.286537	3.90256e-05	0.0017658		FBgn0135705	FBtr0163673
FBtr0170989	Reg*Diet	BC	AG	BC	OP	0.3555	0.0812	73	4.38	<.0001	0.35547	3.93079e-05	0.00177579		FBgn0135707	FBtr0163675
FBtr0171838	Reg*Diet	BC	AG	BC	OP	0.5374	0.1228	73	4.38	<.0001	0.537419	3.93187e-05	0.00177615		FBgn0135725	FBtr0163693
FBtr0172792	Reg*Diet	BC	AG	BC	OP	0.3929	0.08977	73	4.38	<.0001	0.392933	3.94385e-05	0.00178029		FBgn0135726	FBtr0163694
FBtr0175438	Reg*Diet	BC	AG	BC	OP	0.2989	0.0683	73	4.38	<.0001	0.2989	3.954e-05	0.00178407		FBgn0135745	FBtr0163713
FBtr0173295	Reg*Diet	BC	AG	BC	OP	0.3819	0.08729	73	4.38	<.0001	0.381882	3.97191e-05	0.00179028		FBgn0135747	FBtr0163715
FBtr0171052	Reg*Diet	BC	AG	BC	OP	0.4178	0.09549	73	4.37	<.0001	0.417751	3.9743e-05	0.00179108		FBgn0135748	FBtr0163716
FBtr0170644	Reg*Diet	BC	AG	BC	OP	0.5099	0.1166	73	4.37	<.0001	0.50987	3.99656e-05	0.00179884		FBgn0135756	FBtr0163724
FBtr0161802	Reg*Diet	BC	AG	BC	OP	0.4602	0.1052	73	4.37	<.0001	0.460201	4.00675e-05	0.00180246		FBgn0135758	FBtr0163726
FBtr0167404	Reg*Diet	BC	AG	BC	OP	0.2366	0.05412	73	4.37	<.0001	0.23664	4.00695e-05	0.0018025		FBgn0135759	FBtr0163727
FBtr0165592	Reg*Diet	BC	AG	BC	OP	0.4563	0.1044	73	4.37	<.0001	0.456276	4.05575e-05	0.00181928		FBgn0135778	FBtr0163746
FBtr0171789	Reg*Diet	BC	AG	BC	OP	0.4099	0.09394	73	4.36	<.0001	0.409902	4.13852e-05	0.00184831		FBgn0135782	FBtr0163750
FBtr0172188	Reg*Diet	BC	AG	BC	OP	0.2949	0.06759	73	4.36	<.0001	0.29494	4.13966e-05	0.00184871		FBgn0135788	FBtr0163756
FBtr0175180	Reg*Diet	BC	AG	BC	OP	0.3745	0.08583	73	4.36	<.0001	0.37451	4.14081e-05	0.00184917		FBgn0135794	FBtr0163762
FBtr0169241	Reg*Diet	BC	AG	BC	OP	0.4012	0.09201	73	4.36	<.0001	0.401217	4.18659e-05	0.0018649		FBgn0135796	FBtr0163764
FBtr0167885	Reg*Diet	BC	AG	BC	OP	0.4584	0.1052	73	4.36	<.0001	0.458379	4.21021e-05	0.00187294		FBgn0135800	FBtr0163768
FBtr0173927	Reg*Diet	BC	AG	BC	OP	0.3688	0.08462	73	4.36	<.0001	0.368832	4.21283e-05	0.00187372		FBgn0135805	FBtr0163773
FBtr0168348	Reg*Diet	BC	AG	BC	OP	0.4509	0.1035	73	4.36	<.0001	0.450947	4.2152e-05	0.00187455		FBgn0135810	FBtr0163778
FBtr0170252	Reg*Diet	BC	AG	BC	OP	0.2333	0.05358	73	4.35	<.0001	0.233278	4.28432e-05	0.0018989		FBgn0135811	FBtr0163779
FBtr0164631	Reg*Diet	BC	AG	BC	OP	0.1994	0.04581	73	4.35	<.0001	0.199432	4.28771e-05	0.00190014		FBgn0135822	FBtr0163790
FBtr0166476	Reg*Diet	BC	AG	BC	OP	0.2048	0.04704	73	4.35	<.0001	0.204798	4.28816e-05	0.00190028		FBgn0135824	FBtr0163792
FBtr0167977	Reg*Diet	BC	AG	BC	OP	-0.3321	0.07627	73	-4.35	<.0001	-0.332053	4.29235e-05	0.00190186		FBgn0135828	FBtr0163796
FBtr0169474	Reg*Diet	BC	AG	BC	OP	0.3535	0.08122	73	4.35	<.0001	0.353492	4.31589e-05	0.00190995		FBgn0135831	FBtr0163799
FBtr0170713	Reg*Diet	BC	AG	BC	OP	0.4935	0.1134	73	4.35	<.0001	0.493511	4.33248e-05	0.00191568		FBgn0135848	FBtr0163816
FBtr0175435	Reg*Diet	BC	AG	BC	OP	0.4543	0.1044	73	4.35	<.0001	0.454272	4.34997e-05	0.00192176		FBgn0135849	FBtr0163817
FBtr0166361	Reg*Diet	BC	AG	BC	OP	0.1836	0.04222	73	4.35	<.0001	0.183614	4.3617e-05	0.00192571		FBgn0135854	FBtr0163822
FBtr0166474	Reg*Diet	BC	AG	BC	OP	0.3917	0.09011	73	4.35	<.0001	0.391714	4.39386e-05	0.00193695		FBgn0135856	FBtr0163824
FBtr0163240	Reg*Diet	BC	AG	BC	OP	0.2772	0.06377	73	4.35	<.0001	0.277188	4.3973e-05	0.00193814		FBgn0135862	FBtr0163830
FBtr0175513	Reg*Diet	BC	AG	BC	OP	-0.4389	0.101	73	-4.34	<.0001	-0.438917	4.43195e-05	0.00195027		FBgn0135864	FBtr0163832
FBtr0174993	Reg*Diet	BC	AG	BC	OP	0.3155	0.07267	73	4.34	<.0001	0.315532	4.47447e-05	0.00196481		FBgn0135869	FBtr0163837
FBtr0168520	Reg*Diet	BC	AG	BC	OP	0.2915	0.06713	73	4.34	<.0001	0.291472	4.47798e-05	0.00196587		FBgn0135881	FBtr0163849
FBtr0166130	Reg*Diet	BC	AG	BC	OP	0.2121	0.04886	73	4.34	<.0001	0.21211	4.48938e-05	0.00196961		FBgn0135886	FBtr0163854
FBtr0175165	Reg*Diet	BC	AG	BC	OP	0.4559	0.105	73	4.34	<.0001	0.455934	4.50004e-05	0.00197319		FBgn0135887	FBtr0163855
FBtr0168373	Reg*Diet	BC	AG	BC	OP	-0.3419	0.07878	73	-4.34	<.0001	-0.341924	4.5004e-05	0.00197326		FBgn0135888	FBtr0163856
FBtr0165719	Reg*Diet	BC	AG	BC	OP	0.2868	0.06609	73	4.34	<.0001	0.286811	4.51595e-05	0.00197832		FBgn0135891	FBtr0163859
FBtr0167332	Reg*Diet	BC	AG	BC	OP	-0.3708	0.08545	73	-4.34	<.0001	-0.370791	4.51861e-05	0.00197915		FBgn0135902	FBtr0163870
FBtr0169947	Reg*Diet	BC	AG	BC	OP	0.2309	0.05323	73	4.34	<.0001	0.230887	4.55217e-05	0.00199054		FBgn0135915	FBtr0163883
FBtr0165087	Reg*Diet	BC	AG	BC	OP	0.252	0.0581	73	4.34	<.0001	0.251971	4.55928e-05	0.00199284		FBgn0135928	FBtr0163896
FBtr0161957	Reg*Diet	BC	AG	BC	OP	0.3908	0.09015	73	4.34	<.0001	0.390824	4.58906e-05	0.00200315		FBgn0135936	FBtr0163904
FBtr0163509	Reg*Diet	BC	AG	BC	OP	0.5304	0.1224	73	4.33	<.0001	0.530386	4.60977e-05	0.00201023		FBgn0135940	FBtr0163908
FBtr0167542	Reg*Diet	BC	AG	BC	OP	0.3039	0.07013	73	4.33	<.0001	0.303932	4.61371e-05	0.0020115		FBgn0135951	FBtr0163919
FBtr0167902	Reg*Diet	BC	AG	BC	OP	0.4655	0.1075	73	4.33	<.0001	0.465456	4.65355e-05	0.00202483		FBgn0135957	FBtr0163925
FBtr0174657	Reg*Diet	BC	AG	BC	OP	0.4253	0.09821	73	4.33	<.0001	0.42526	4.66971e-05	0.00203007		FBgn0135979	FBtr0163947
FBtr0161471	Reg*Diet	BC	AG	BC	OP	0.4834	0.1117	73	4.33	<.0001	0.483408	4.70002e-05	0.00204048		FBgn0135982	FBtr0163950
FBtr0170613	Reg*Diet	BC	AG	BC	OP	0.4878	0.1127	73	4.33	<.0001	0.487807	4.70399e-05	0.00204194		FBgn0135983	FBtr0163951
FBtr0166098	Reg*Diet	BC	AG	BC	OP	0.6689	0.1546	73	4.33	<.0001	0.668949	4.70982e-05	0.00204398		FBgn0135984	FBtr0163952
FBtr0171618	Reg*Diet	BC	AG	BC	OP	0.4677	0.1082	73	4.32	<.0001	0.467713	4.79436e-05	0.00207294		FBgn0136002	FBtr0163970
FBtr0173038	Reg*Diet	BC	AG	BC	OP	0.3996	0.09244	73	4.32	<.0001	0.399622	4.79478e-05	0.00207305		FBgn0136007	FBtr0163975
FBtr0162832	Reg*Diet	BC	AG	BC	OP	0.3754	0.08684	73	4.32	<.0001	0.375385	4.79732e-05	0.00207389		FBgn0136009	FBtr0163977
FBtr0170888	Reg*Diet	BC	AG	BC	OP	0.2847	0.06589	73	4.32	<.0001	0.284668	4.84508e-05	0.00208965		FBgn0136011	FBtr0163979
FBtr0175401	Reg*Diet	BC	AG	BC	OP	0.3532	0.08179	73	4.32	<.0001	0.353238	4.86375e-05	0.00209557		FBgn0136020	FBtr0163988
FBtr0160796	Reg*Diet	BC	AG	BC	OP	0.2967	0.0687	73	4.32	<.0001	0.29668	4.86869e-05	0.00209722		FBgn0136024	FBtr0163992
FBtr0168230	Reg*Diet	BC	AG	BC	OP	0.3633	0.08415	73	4.32	<.0001	0.363261	4.90542e-05	0.00210951		FBgn0136026	FBtr0163994
FBtr0173842	Reg*Diet	BC	AG	BC	OP	0.4832	0.112	73	4.32	<.0001	0.483234	4.91088e-05	0.00211134		FBgn0136032	FBtr0164000
FBtr0169144	Reg*Diet	BC	AG	BC	OP	-0.2396	0.05555	73	-4.31	<.0001	-0.239588	4.96619e-05	0.00213007		FBgn0136045	FBtr0164013
FBtr0173613	Reg*Diet	BC	AG	BC	OP	0.2062	0.04781	73	4.31	<.0001	0.206152	4.98552e-05	0.00213641		FBgn0136049	FBtr0164017
FBtr0167852	Reg*Diet	BC	AG	BC	OP	0.2631	0.06104	73	4.31	<.0001	0.26312	5.01324e-05	0.00214562		FBgn0136052	FBtr0164020
FBtr0170222	Reg*Diet	BC	AG	BC	OP	0.3926	0.09109	73	4.31	<.0001	0.392609	5.01951e-05	0.00214773		FBgn0136068	FBtr0164036
FBtr0171226	Reg*Diet	BC	AG	BC	OP	0.3201	0.07427	73	4.31	<.0001	0.320117	5.02562e-05	0.00214985		FBgn0136071	FBtr0164039
FBtr0168811	Reg*Diet	BC	AG	BC	OP	0.3283	0.07619	73	4.31	<.0001	0.328307	5.04575e-05	0.00215662		FBgn0136086	FBtr0164054
FBtr0165501	Reg*Diet	BC	AG	BC	OP	-0.3188	0.07399	73	-4.31	<.0001	-0.318769	5.05088e-05	0.00215826		FBgn0136088	FBtr0164056
FBtr0165171	Reg*Diet	BC	AG	BC	OP	0.3248	0.07539	73	4.31	<.0001	0.324778	5.06033e-05	0.00216133		FBgn0136090	FBtr0164058
FBtr0167811	Reg*Diet	BC	AG	BC	OP	-0.3968	0.09212	73	-4.31	<.0001	-0.396769	5.0782e-05	0.00216706		FBgn0136092	FBtr0164060
FBtr0172964	Reg*Diet	BC	AG	BC	OP	0.3104	0.07206	73	4.31	<.0001	0.31036	5.08317e-05	0.00216875		FBgn0136094	FBtr0164062
FBtr0174413	Reg*Diet	BC	AG	BC	OP	0.3662	0.08507	73	4.31	<.0001	0.366246	5.11184e-05	0.00217833		FBgn0136095	FBtr0164063
FBtr0163645	Reg*Diet	BC	AG	BC	OP	0.3395	0.07888	73	4.3	<.0001	0.33954	5.12805e-05	0.00218374		FBgn0136096	FBtr0164064
FBtr0162728	Reg*Diet	BC	AG	BC	OP	0.2593	0.06023	73	4.3	<.0001	0.259259	5.12863e-05	0.00218392		FBgn0136098	FBtr0164066
FBtr0170131	Reg*Diet	BC	AG	BC	OP	0.5312	0.1234	73	4.3	<.0001	0.53117	5.13914e-05	0.00218746		FBgn0136111	FBtr0164079
FBtr0164922	Reg*Diet	BC	AG	BC	OP	0.5159	0.1199	73	4.3	<.0001	0.515856	5.14257e-05	0.00218863		FBgn0136115	FBtr0164083
FBtr0160978	Reg*Diet	BC	AG	BC	OP	-0.2612	0.06069	73	-4.3	<.0001	-0.261165	5.14607e-05	0.00218971		FBgn0136117	FBtr0164085
FBtr0168188	Reg*Diet	BC	AG	BC	OP	0.2893	0.06722	73	4.3	<.0001	0.289254	5.15567e-05	0.00219281		FBgn0136121	FBtr0164089
FBtr0174930	Reg*Diet	BC	AG	BC	OP	0.3183	0.07404	73	4.3	<.0001	0.318268	5.23222e-05	0.00221827		FBgn0136123	FBtr0164091
FBtr0166041	Reg*Diet	BC	AG	BC	OP	0.3812	0.08869	73	4.3	<.0001	0.381212	5.23927e-05	0.00222049		FBgn0136125	FBtr0164093
FBtr0165910	Reg*Diet	BC	AG	BC	OP	0.3915	0.09114	73	4.3	<.0001	0.391525	5.28235e-05	0.00223476		FBgn0136128	FBtr0164096
FBtr0164731	Reg*Diet	BC	AG	BC	OP	0.4647	0.1082	73	4.29	<.0001	0.464721	5.32648e-05	0.00224914		FBgn0136135	FBtr0164103
FBtr0163275	Reg*Diet	BC	AG	BC	OP	-0.211	0.04916	73	-4.29	<.0001	-0.21098	5.36085e-05	0.00226059		FBgn0136136	FBtr0164104
FBtr0171542	Reg*Diet	BC	AG	BC	OP	0.331	0.07713	73	4.29	<.0001	0.330991	5.37445e-05	0.00226493		FBgn0136139	FBtr0164107
FBtr0161501	Reg*Diet	BC	AG	BC	OP	0.3677	0.08568	73	4.29	<.0001	0.367652	5.37848e-05	0.0022662		FBgn0136143	FBtr0164111
FBtr0165551	Reg*Diet	BC	AG	BC	OP	0.3229	0.07526	73	4.29	<.0001	0.322933	5.38108e-05	0.0022671		FBgn0136144	FBtr0164112
FBtr0169484	Reg*Diet	BC	AG	BC	OP	0.3272	0.07628	73	4.29	<.0001	0.32719	5.41405e-05	0.00227758		FBgn0136147	FBtr0164115
FBtr0161861	Reg*Diet	BC	AG	BC	OP	0.4436	0.1034	73	4.29	<.0001	0.443596	5.43052e-05	0.00228318		FBgn0136150	FBtr0164118
FBtr0174062	Reg*Diet	BC	AG	BC	OP	0.4734	0.1104	73	4.29	<.0001	0.473416	5.43274e-05	0.00228388		FBgn0136153	FBtr0164121
FBtr0166683	Reg*Diet	BC	AG	BC	OP	0.4479	0.1045	73	4.29	<.0001	0.447933	5.44582e-05	0.00228808		FBgn0136154	FBtr0164122
FBtr0171070	Reg*Diet	BC	AG	BC	OP	0.3276	0.07644	73	4.29	<.0001	0.327551	5.49581e-05	0.00230487		FBgn0136159	FBtr0164127
FBtr0171975	Reg*Diet	BC	AG	BC	OP	0.386	0.09009	73	4.28	<.0001	0.385971	5.50713e-05	0.00230842		FBgn0136207	FBtr0164176
FBtr0168066	Reg*Diet	BC	AG	BC	OP	0.3061	0.07147	73	4.28	<.0001	0.306106	5.53935e-05	0.00231905		FBgn0136225	FBtr0164194
FBtr0162539	Reg*Diet	BC	AG	BC	OP	0.3561	0.08315	73	4.28	<.0001	0.356108	5.54175e-05	0.00231979		FBgn0136230	FBtr0164199
FBtr0167401	Reg*Diet	BC	AG	BC	OP	0.2135	0.04986	73	4.28	<.0001	0.213501	5.54784e-05	0.00232176		FBgn0136231	FBtr0164200
FBtr0171673	Reg*Diet	BC	AG	BC	OP	0.2658	0.06206	73	4.28	<.0001	0.265754	5.55189e-05	0.00232306		FBgn0136233	FBtr0164202
FBtr0174775	Reg*Diet	BC	AG	BC	OP	-0.3488	0.08146	73	-4.28	<.0001	-0.348802	5.5548e-05	0.00232393		FBgn0136244	FBtr0164213
FBtr0173452	Reg*Diet	BC	AG	BC	OP	0.3003	0.07014	73	4.28	<.0001	0.300331	5.55636e-05	0.00232442		FBgn0136248	FBtr0164217
FBtr0172712	Reg*Diet	BC	AG	BC	OP	0.4535	0.1059	73	4.28	<.0001	0.453452	5.57927e-05	0.00233186		FBgn0136249	FBtr0164218
FBtr0163842	Reg*Diet	BC	AG	BC	OP	0.3202	0.07483	73	4.28	<.0001	0.320196	5.61243e-05	0.00234247		FBgn0136255	FBtr0164224
FBtr0166784	Reg*Diet	BC	AG	BC	OP	0.3474	0.08126	73	4.28	<.0001	0.34738	5.69509e-05	0.00236888		FBgn0136261	FBtr0164231
FBtr0165133	Reg*Diet	BC	AG	BC	OP	0.444	0.1039	73	4.27	<.0001	0.444017	5.708e-05	0.00237282		FBgn0136265	FBtr0164235
FBtr0162690	Reg*Diet	BC	AG	BC	OP	0.358	0.08375	73	4.27	<.0001	0.35797	5.71354e-05	0.00237461		FBgn0136267	FBtr0164237
FBtr0167020	Reg*Diet	BC	AG	BC	OP	0.3825	0.08953	73	4.27	<.0001	0.382493	5.75365e-05	0.00238727		FBgn0136271	FBtr0164241
FBtr0163482	Reg*Diet	BC	AG	BC	OP	0.2893	0.06772	73	4.27	<.0001	0.289303	5.75985e-05	0.00238926		FBgn0136275	FBtr0164245
FBtr0164460	Reg*Diet	BC	AG	BC	OP	0.293	0.0686	73	4.27	<.0001	0.293014	5.77824e-05	0.00239521		FBgn0136279	FBtr0164249
FBtr0165327	Reg*Diet	BC	AG	BC	OP	0.3106	0.07273	73	4.27	<.0001	0.310568	5.79464e-05	0.0024005		FBgn0136280	FBtr0164250
FBtr0167960	Reg*Diet	BC	AG	BC	OP	0.3118	0.07302	73	4.27	<.0001	0.311763	5.80495e-05	0.00240385		FBgn0136281	FBtr0164251
FBtr0163081	Reg*Diet	BC	AG	BC	OP	0.2464	0.05771	73	4.27	<.0001	0.246393	5.81733e-05	0.00240753		FBgn0136282	FBtr0164252
FBtr0175507	Reg*Diet	BC	AG	BC	OP	-0.2864	0.0671	73	-4.27	<.0001	-0.28636	5.84307e-05	0.00241542		FBgn0136287	FBtr0164257
FBtr0166077	Reg*Diet	BC	AG	BC	OP	0.4879	0.1143	73	4.27	<.0001	0.487944	5.84453e-05	0.00241592		FBgn0136290	FBtr0164260
FBtr0165552	Reg*Diet	BC	AG	BC	OP	0.4228	0.09907	73	4.27	<.0001	0.422813	5.84897e-05	0.00241744		FBgn0136309	FBtr0164279
FBtr0174100	Reg*Diet	BC	AG	BC	OP	0.4125	0.09667	73	4.27	<.0001	0.412523	5.85214e-05	0.00241846		FBgn0136312	FBtr0164282
FBtr0167577	Reg*Diet	BC	AG	BC	OP	0.4175	0.09784	73	4.27	<.0001	0.417452	5.86651e-05	0.00242322		FBgn0136317	FBtr0164287
FBtr0172536	Reg*Diet	BC	AG	BC	OP	-0.1984	0.04653	73	-4.26	<.0001	-0.198424	5.91048e-05	0.00243721		FBgn0136323	FBtr0164293
FBtr0170952	Reg*Diet	BC	AG	BC	OP	0.5301	0.1243	73	4.26	<.0001	0.530139	5.91338e-05	0.00243819		FBgn0136331	FBtr0164301
FBtr0172515	Reg*Diet	BC	AG	BC	OP	0.3545	0.08313	73	4.26	<.0001	0.354485	5.91818e-05	0.00243965		FBgn0136338	FBtr0164308
FBtr0164622	Reg*Diet	BC	AG	BC	OP	0.2106	0.04939	73	4.26	<.0001	0.210568	5.94349e-05	0.00244757		FBgn0136341	FBtr0164311
FBtr0166648	Reg*Diet	BC	AG	BC	OP	0.4629	0.1086	73	4.26	<.0001	0.462917	5.94372e-05	0.00244763		FBgn0136364	FBtr0164334
FBtr0169375	Reg*Diet	BC	AG	BC	OP	0.3811	0.08943	73	4.26	<.0001	0.381142	5.96686e-05	0.00245496		FBgn0136368	FBtr0164338
FBtr0170386	Reg*Diet	BC	AG	BC	OP	0.3096	0.07264	73	4.26	<.0001	0.30958	5.97491e-05	0.00245725		FBgn0136369	FBtr0164339
FBtr0164612	Reg*Diet	BC	AG	BC	OP	0.3015	0.07074	73	4.26	<.0001	0.301455	5.97807e-05	0.00245807		FBgn0136370	FBtr0164340
FBtr0166139	Reg*Diet	BC	AG	BC	OP	0.3069	0.07205	73	4.26	<.0001	0.306896	6.02231e-05	0.00247226		FBgn0136371	FBtr0164341
FBtr0161836	Reg*Diet	BC	AG	BC	OP	0.4636	0.1088	73	4.26	<.0001	0.463558	6.02423e-05	0.0024728		FBgn0136377	FBtr0164347
FBtr0175431	Reg*Diet	BC	AG	BC	OP	-0.3759	0.08825	73	-4.26	<.0001	-0.375866	6.03023e-05	0.0024747		FBgn0136381	FBtr0164351
FBtr0169386	Reg*Diet	BC	AG	BC	OP	0.3428	0.08052	73	4.26	<.0001	0.342798	6.07127e-05	0.00248762		FBgn0136391	FBtr0164361
FBtr0170815	Reg*Diet	BC	AG	BC	OP	0.294	0.06907	73	4.26	<.0001	0.29403	6.07165e-05	0.00248772		FBgn0136396	FBtr0164366
FBtr0172355	Reg*Diet	BC	AG	BC	OP	0.2701	0.06345	73	4.26	<.0001	0.270087	6.08481e-05	0.00249172		FBgn0136401	FBtr0164371
FBtr0171096	Reg*Diet	BC	AG	BC	OP	0.4168	0.09792	73	4.26	<.0001	0.416783	6.09502e-05	0.0024948		FBgn0136403	FBtr0164373
FBtr0168151	Reg*Diet	BC	AG	BC	OP	0.3507	0.08247	73	4.25	<.0001	0.350699	6.18055e-05	0.00252136		FBgn0136404	FBtr0164374
FBtr0168437	Reg*Diet	BC	AG	BC	OP	-0.34	0.08009	73	-4.25	<.0001	-0.340014	6.32913e-05	0.00256819		FBgn0136423	FBtr0164393
FBtr0163595	Reg*Diet	BC	AG	BC	OP	0.3051	0.07187	73	4.25	<.0001	0.305118	6.33021e-05	0.00256853		FBgn0136426	FBtr0164396
FBtr0167742	Reg*Diet	BC	AG	BC	OP	0.3029	0.07138	73	4.24	<.0001	0.302884	6.38327e-05	0.00258518		FBgn0136431	FBtr0164401
FBtr0171120	Reg*Diet	BC	AG	BC	OP	0.4281	0.1009	73	4.24	<.0001	0.428054	6.39089e-05	0.00258737		FBgn0136445	FBtr0164415
FBtr0173735	Reg*Diet	BC	AG	BC	OP	-0.4462	0.1052	73	-4.24	<.0001	-0.446199	6.46192e-05	0.00260914		FBgn0136446	FBtr0164416
FBtr0162168	Reg*Diet	BC	AG	BC	OP	0.3587	0.08464	73	4.24	<.0001	0.358696	6.50469e-05	0.00262301		FBgn0136465	FBtr0164435
FBtr0164776	Reg*Diet	BC	AG	BC	OP	0.3577	0.08441	73	4.24	<.0001	0.357705	6.50755e-05	0.00262382		FBgn0136466	FBtr0164436
FBtr0167454	Reg*Diet	BC	AG	BC	OP	0.3715	0.08767	73	4.24	<.0001	0.371523	6.51096e-05	0.00262489		FBgn0136484	FBtr0164454
FBtr0163670	Reg*Diet	BC	AG	BC	OP	0.2631	0.06211	73	4.24	<.0001	0.263081	6.55566e-05	0.00263903		FBgn0136490	FBtr0164460
FBtr0164878	Reg*Diet	BC	AG	BC	OP	0.3215	0.07592	73	4.24	<.0001	0.321527	6.56983e-05	0.00264351		FBgn0136494	FBtr0164464
FBtr0171126	Reg*Diet	BC	AG	BC	OP	0.2769	0.06538	73	4.24	<.0001	0.276887	6.57085e-05	0.00264377		FBgn0136503	FBtr0164473
FBtr0168569	Reg*Diet	BC	AG	BC	OP	0.3472	0.08198	73	4.23	<.0001	0.347183	6.58012e-05	0.00264677		FBgn0136509	FBtr0164479
FBtr0172495	Reg*Diet	BC	AG	BC	OP	0.3592	0.08483	73	4.23	<.0001	0.359169	6.59269e-05	0.00265053		FBgn0136523	FBtr0164493
FBtr0171451	Reg*Diet	BC	AG	BC	OP	0.3991	0.09428	73	4.23	<.0001	0.399132	6.61125e-05	0.00265626		FBgn0136525	FBtr0164495
FBtr0170861	Reg*Diet	BC	AG	BC	OP	0.4694	0.1109	73	4.23	<.0001	0.469364	6.62002e-05	0.00265876		FBgn0136535	FBtr0164505
FBtr0166485	Reg*Diet	BC	AG	BC	OP	0.4236	0.1001	73	4.23	<.0001	0.423644	6.67117e-05	0.00267439		FBgn0136537	FBtr0164507
FBtr0174430	Reg*Diet	BC	AG	BC	OP	0.2876	0.06799	73	4.23	<.0001	0.287635	6.67647e-05	0.00267606		FBgn0136544	FBtr0164514
FBtr0165561	Reg*Diet	BC	AG	BC	OP	-0.2804	0.06631	73	-4.23	<.0001	-0.28042	6.71762e-05	0.00268827		FBgn0136548	FBtr0164518
FBtr0174978	Reg*Diet	BC	AG	BC	OP	0.3257	0.07702	73	4.23	<.0001	0.325706	6.72329e-05	0.00269005		FBgn0136556	FBtr0164526
FBtr0170845	Reg*Diet	BC	AG	BC	OP	0.4825	0.1141	73	4.23	<.0001	0.482469	6.73135e-05	0.0026924		FBgn0136559	FBtr0164530
FBtr0169135	Reg*Diet	BC	AG	BC	OP	0.613	0.145	73	4.23	<.0001	0.613042	6.74587e-05	0.00269696		FBgn0136562	FBtr0164533
FBtr0165098	Reg*Diet	BC	AG	BC	OP	0.3449	0.0816	73	4.23	<.0001	0.34494	6.75716e-05	0.00270033		FBgn0136583	FBtr0164554
FBtr0168511	Reg*Diet	BC	AG	BC	OP	0.4137	0.09787	73	4.23	<.0001	0.413701	6.76673e-05	0.00270323		FBgn0136599	FBtr0164570
FBtr0161916	Reg*Diet	BC	AG	BC	OP	0.3621	0.08567	73	4.23	<.0001	0.3621	6.77603e-05	0.00270605		FBgn0136602	FBtr0164573
FBtr0163117	Reg*Diet	BC	AG	BC	OP	0.2445	0.05786	73	4.23	<.0001	0.244507	6.78363e-05	0.00270821		FBgn0136607	FBtr0164578
FBtr0166999	Reg*Diet	BC	AG	BC	OP	0.2901	0.06867	73	4.22	<.0001	0.290119	6.82171e-05	0.00272018		FBgn0136608	FBtr0164579
FBtr0169946	Reg*Diet	BC	AG	BC	OP	0.31	0.0734	73	4.22	<.0001	0.310029	6.8441e-05	0.00272715		FBgn0136609	FBtr0164580
FBtr0173391	Reg*Diet	BC	AG	BC	OP	0.5303	0.1256	73	4.22	<.0001	0.530277	6.84824e-05	0.0027284		FBgn0136610	FBtr0164581
FBtr0175509	Reg*Diet	BC	AG	BC	OP	0.3587	0.085	73	4.22	<.0001	0.358712	6.93493e-05	0.00275527		FBgn0136633	FBtr0164604
FBtr0173511	Reg*Diet	BC	AG	BC	OP	0.1738	0.04121	73	4.22	<.0001	0.17384	6.96925e-05	0.002766		FBgn0136641	FBtr0164612
FBtr0168079	Reg*Diet	BC	AG	BC	OP	-0.1929	0.04572	73	-4.22	<.0001	-0.192854	6.97963e-05	0.00276908		FBgn0136642	FBtr0164613
FBtr0172447	Reg*Diet	BC	AG	BC	OP	0.4459	0.1057	73	4.22	<.0001	0.445865	7.01217e-05	0.00277887		FBgn0136643	FBtr0164614
FBtr0168630	Reg*Diet	BC	AG	BC	OP	0.3277	0.07774	73	4.22	<.0001	0.327737	7.03485e-05	0.00278565		FBgn0136655	FBtr0164626
FBtr0174919	Reg*Diet	BC	AG	BC	OP	-0.2259	0.0536	73	-4.21	<.0001	-0.225873	7.07954e-05	0.00279915		FBgn0136660	FBtr0164631
FBtr0175018	Reg*Diet	BC	AG	BC	OP	0.5143	0.1221	73	4.21	<.0001	0.51434	7.10665e-05	0.00280743		FBgn0136670	FBtr0164641
FBtr0168491	Reg*Diet	BC	AG	BC	OP	0.2161	0.05132	73	4.21	<.0001	0.216075	7.178e-05	0.00282917		FBgn0136671	FBtr0164642
FBtr0170403	Reg*Diet	BC	AG	BC	OP	0.2448	0.05814	73	4.21	<.0001	0.244755	7.18857e-05	0.00283236		FBgn0136685	FBtr0164656
FBtr0166086	Reg*Diet	BC	AG	BC	OP	0.4094	0.09727	73	4.21	<.0001	0.409405	7.20954e-05	0.00283845		FBgn0136688	FBtr0164659
FBtr0167779	Reg*Diet	BC	AG	BC	OP	0.3472	0.08249	73	4.21	<.0001	0.347172	7.21473e-05	0.00283996		FBgn0136689	FBtr0164660
FBtr0167836	Reg*Diet	BC	AG	BC	OP	-0.4301	0.1023	73	-4.21	<.0001	-0.430143	7.27352e-05	0.0028579		FBgn0136690	FBtr0164661
FBtr0175447	Reg*Diet	BC	AG	BC	OP	0.3112	0.07399	73	4.21	<.0001	0.311194	7.2936e-05	0.00286381		FBgn0136691	FBtr0164662
FBtr0168090	Reg*Diet	BC	AG	BC	OP	0.2487	0.05914	73	4.2	<.0001	0.248684	7.31694e-05	0.00287071		FBgn0136694	FBtr0164665
FBtr0168764	Reg*Diet	BC	AG	BC	OP	-0.335	0.07969	73	-4.2	<.0001	-0.335036	7.33952e-05	0.0028776		FBgn0136697	FBtr0164668
FBtr0163309	Reg*Diet	BC	AG	BC	OP	0.2999	0.07135	73	4.2	<.0001	0.299924	7.34886e-05	0.00288044		FBgn0136708	FBtr0164679
FBtr0173865	Reg*Diet	BC	AG	BC	OP	0.4233	0.1007	73	4.2	<.0001	0.423342	7.35201e-05	0.0028815		FBgn0136712	FBtr0164683
FBtr0162621	Reg*Diet	BC	AG	BC	OP	0.4283	0.1019	73	4.2	<.0001	0.428307	7.36638e-05	0.00288588		FBgn0136739	FBtr0164710
FBtr0172830	Reg*Diet	BC	AG	BC	OP	0.2485	0.05914	73	4.2	<.0001	0.248542	7.38626e-05	0.00289215		FBgn0136760	FBtr0164731
FBtr0171826	Reg*Diet	BC	AG	BC	OP	0.3398	0.08087	73	4.2	<.0001	0.339776	7.41303e-05	0.00290031		FBgn0136765	FBtr0164736
FBtr0171853	Reg*Diet	BC	AG	BC	OP	0.2286	0.05442	73	4.2	<.0001	0.228615	7.42233e-05	0.00290306		FBgn0136776	FBtr0164747
FBtr0165513	Reg*Diet	BC	AG	BC	OP	-0.5214	0.1241	73	-4.2	<.0001	-0.521354	7.44024e-05	0.00290846		FBgn0136787	FBtr0164758
FBtr0164580	Reg*Diet	BC	AG	BC	OP	0.3746	0.08918	73	4.2	<.0001	0.374571	7.44057e-05	0.00290856		FBgn0136788	FBtr0164759
FBtr0173576	Reg*Diet	BC	AG	BC	OP	0.3366	0.08015	73	4.2	<.0001	0.336587	7.45746e-05	0.00291332		FBgn0136791	FBtr0164762
FBtr0163694	Reg*Diet	BC	AG	BC	OP	0.4823	0.1149	73	4.2	<.0001	0.482347	7.48764e-05	0.0029226		FBgn0136796	FBtr0164767
FBtr0163401	Reg*Diet	BC	AG	BC	OP	0.2703	0.06439	73	4.2	<.0001	0.270327	7.48873e-05	0.00292294		FBgn0136805	FBtr0164776
FBtr0172909	Reg*Diet	BC	AG	BC	OP	0.2824	0.06727	73	4.2	<.0001	0.282438	7.49046e-05	0.00292347		FBgn0136824	FBtr0164795
FBtr0171088	Reg*Diet	BC	AG	BC	OP	0.5597	0.1334	73	4.2	<.0001	0.559717	7.52175e-05	0.00293278		FBgn0136832	FBtr0164803
FBtr0168612	Reg*Diet	BC	AG	BC	OP	0.2493	0.0594	73	4.2	<.0001	0.2493	7.52366e-05	0.00293336		FBgn0136879	FBtr0164850
FBtr0172006	Reg*Diet	BC	AG	BC	OP	0.4034	0.09613	73	4.2	<.0001	0.403406	7.53862e-05	0.00293789		FBgn0136885	FBtr0164856
FBtr0174574	Reg*Diet	BC	AG	BC	OP	0.2568	0.06121	73	4.2	<.0001	0.256847	7.54116e-05	0.00293855		FBgn0136888	FBtr0164859
FBtr0164340	Reg*Diet	BC	AG	BC	OP	0.3242	0.07727	73	4.2	<.0001	0.324179	7.56214e-05	0.00294489		FBgn0136889	FBtr0164860
FBtr0166641	Reg*Diet	BC	AG	BC	OP	0.3822	0.09117	73	4.19	<.0001	0.382233	7.64973e-05	0.0029715		FBgn0136899	FBtr0164871
FBtr0174759	Reg*Diet	BC	AG	BC	OP	0.3927	0.09368	73	4.19	<.0001	0.392738	7.65278e-05	0.00297234		FBgn0136906	FBtr0164878
FBtr0173917	Reg*Diet	BC	AG	BC	OP	0.1426	0.03405	73	4.19	<.0001	0.142646	7.72581e-05	0.00299506		FBgn0136913	FBtr0164885
FBtr0169746	Reg*Diet	BC	AG	BC	OP	0.2874	0.0686	73	4.19	<.0001	0.287351	7.74179e-05	0.0029997		FBgn0136915	FBtr0164887
FBtr0171023	Reg*Diet	BC	AG	BC	OP	0.3428	0.08185	73	4.19	<.0001	0.342832	7.74991e-05	0.00300217		FBgn0136934	FBtr0164906
FBtr0167583	Reg*Diet	BC	AG	BC	OP	0.3319	0.07925	73	4.19	<.0001	0.331942	7.75423e-05	0.00300349		FBgn0136950	FBtr0164922
FBtr0162891	Reg*Diet	BC	AG	BC	OP	0.3148	0.07519	73	4.19	<.0001	0.314805	7.79651e-05	0.00301601		FBgn0136956	FBtr0164928
FBtr0166640	Reg*Diet	BC	AG	BC	OP	0.3495	0.08349	73	4.19	<.0001	0.349543	7.80352e-05	0.00301811		FBgn0136978	FBtr0164950
FBtr0161007	Reg*Diet	BC	AG	BC	OP	0.3378	0.0807	73	4.19	<.0001	0.337804	7.82468e-05	0.00302449		FBgn0136984	FBtr0164956
FBtr0175267	Reg*Diet	BC	AG	BC	OP	0.2707	0.06469	73	4.19	<.0001	0.270742	7.84859e-05	0.00303168		FBgn0136990	FBtr0164962
FBtr0171184	Reg*Diet	BC	AG	BC	OP	0.284	0.06785	73	4.18	<.0001	0.283952	7.8566e-05	0.00303397		FBgn0137000	FBtr0164972
FBtr0164524	Reg*Diet	BC	AG	BC	OP	0.3371	0.08058	73	4.18	<.0001	0.337112	7.8933e-05	0.00304511		FBgn0137004	FBtr0164976
FBtr0170001	Reg*Diet	BC	AG	BC	OP	0.3627	0.08672	73	4.18	<.0001	0.36273	7.91173e-05	0.00305071		FBgn0137006	FBtr0164978
FBtr0166302	Reg*Diet	BC	AG	BC	OP	0.3116	0.07451	73	4.18	<.0001	0.311585	7.94746e-05	0.00306188		FBgn0137030	FBtr0165002
FBtr0170814	Reg*Diet	BC	AG	BC	OP	0.3149	0.07531	73	4.18	<.0001	0.314926	7.95062e-05	0.00306282		FBgn0137052	FBtr0165024
FBtr0175206	Reg*Diet	BC	AG	BC	OP	0.3653	0.08739	73	4.18	<.0001	0.365319	7.98138e-05	0.00307199		FBgn0137055	FBtr0165027
FBtr0174438	Reg*Diet	BC	AG	BC	OP	0.3391	0.08113	73	4.18	<.0001	0.33914	7.98959e-05	0.0030745		FBgn0137056	FBtr0165028
FBtr0172146	Reg*Diet	BC	AG	BC	OP	0.3181	0.07611	73	4.18	<.0001	0.318116	8.00648e-05	0.00307927		FBgn0137060	FBtr0165032
FBtr0169503	Reg*Diet	BC	AG	BC	OP	0.1851	0.0443	73	4.18	<.0001	0.185067	8.06034e-05	0.0030953		FBgn0137064	FBtr0165036
FBtr0170198	Reg*Diet	BC	AG	BC	OP	0.2888	0.06914	73	4.18	<.0001	0.288781	8.0786e-05	0.00310038		FBgn0137074	FBtr0165046
FBtr0163342	Reg*Diet	BC	AG	BC	OP	-0.3034	0.07264	73	-4.18	<.0001	-0.303405	8.0839e-05	0.00310218		FBgn0137084	FBtr0165056
FBtr0175281	Reg*Diet	BC	AG	BC	OP	0.216	0.05175	73	4.17	<.0001	0.215993	8.16803e-05	0.0031269		FBgn0137086	FBtr0165058
FBtr0164311	Reg*Diet	BC	AG	BC	OP	0.3638	0.08721	73	4.17	<.0001	0.363815	8.22884e-05	0.00314512		FBgn0137089	FBtr0165061
FBtr0174557	Reg*Diet	BC	AG	BC	OP	0.2391	0.05736	73	4.17	<.0001	0.239123	8.31222e-05	0.00316935		FBgn0137090	FBtr0165062
FBtr0166596	Reg*Diet	BC	AG	BC	OP	0.5017	0.1204	73	4.17	<.0001	0.50168	8.36026e-05	0.0031833		FBgn0137103	FBtr0165075
FBtr0166506	Reg*Diet	BC	AG	BC	OP	-0.319	0.07656	73	-4.17	<.0001	-0.319038	8.37006e-05	0.00318619		FBgn0137104	FBtr0165076
FBtr0163950	Reg*Diet	BC	AG	BC	OP	0.2439	0.05855	73	4.17	<.0001	0.24388	8.4252e-05	0.003202		FBgn0137113	FBtr0165086
FBtr0163689	Reg*Diet	BC	AG	BC	OP	0.4099	0.09843	73	4.16	<.0001	0.409937	8.43405e-05	0.00320458		FBgn0137115	FBtr0165088
FBtr0174580	Reg*Diet	BC	AG	BC	OP	0.4112	0.09875	73	4.16	<.0001	0.411159	8.47325e-05	0.0032158		FBgn0137116	FBtr0165089
FBtr0174498	Reg*Diet	BC	AG	BC	OP	0.2071	0.04976	73	4.16	<.0001	0.207122	8.51759e-05	0.00322849		FBgn0137123	FBtr0165096
FBtr0174667	Reg*Diet	BC	AG	BC	OP	0.3895	0.09361	73	4.16	<.0001	0.389507	8.55064e-05	0.00323822		FBgn0137131	FBtr0165104
FBtr0164764	Reg*Diet	BC	AG	BC	OP	0.6519	0.1567	73	4.16	<.0001	0.651867	8.55317e-05	0.00323901		FBgn0137138	FBtr0165111
FBtr0167915	Reg*Diet	BC	AG	BC	OP	-0.3552	0.08538	73	-4.16	<.0001	-0.355203	8.57407e-05	0.00324503		FBgn0137147	FBtr0165120
FBtr0165344	Reg*Diet	BC	AG	BC	OP	0.3189	0.07671	73	4.16	<.0001	0.31894	8.65636e-05	0.00326927		FBgn0137161	FBtr0165134
FBtr0170105	Reg*Diet	BC	AG	BC	OP	0.4243	0.1021	73	4.16	<.0001	0.424298	8.68128e-05	0.00327656		FBgn0137166	FBtr0165139
FBtr0170094	Reg*Diet	BC	AG	BC	OP	0.5188	0.1248	73	4.16	<.0001	0.518785	8.69659e-05	0.00328103		FBgn0137194	FBtr0165167
FBtr0172110	Reg*Diet	BC	AG	BC	OP	-0.4841	0.1165	73	-4.16	<.0001	-0.484084	8.70734e-05	0.00328411		FBgn0137195	FBtr0165168
FBtr0169944	Reg*Diet	BC	AG	BC	OP	0.2723	0.06552	73	4.16	<.0001	0.272257	8.7185e-05	0.00328726		FBgn0137202	FBtr0165175
FBtr0163235	Reg*Diet	BC	AG	BC	OP	0.1487	0.03579	73	4.16	<.0001	0.148714	8.72786e-05	0.00329003		FBgn0137204	FBtr0165177
FBtr0171194	Reg*Diet	BC	AG	BC	OP	-0.195	0.04694	73	-4.15	<.0001	-0.195026	8.73958e-05	0.00329329		FBgn0137209	FBtr0165182
FBtr0171097	Reg*Diet	BC	AG	BC	OP	0.3359	0.08084	73	4.15	<.0001	0.335853	8.74135e-05	0.00329384		FBgn0137215	FBtr0165188
FBtr0160805	Reg*Diet	BC	AG	BC	OP	-0.3336	0.08032	73	-4.15	<.0001	-0.333589	8.78151e-05	0.00330544		FBgn0137231	FBtr0165204
FBtr0162846	Reg*Diet	BC	AG	BC	OP	0.304	0.0732	73	4.15	<.0001	0.304028	8.78678e-05	0.00330689		FBgn0137238	FBtr0165211
FBtr0165918	Reg*Diet	BC	AG	BC	OP	0.5144	0.1239	73	4.15	<.0001	0.514407	8.79269e-05	0.00330855		FBgn0137247	FBtr0165220
FBtr0163830	Reg*Diet	BC	AG	BC	OP	0.2535	0.06104	73	4.15	<.0001	0.253487	8.79704e-05	0.0033096		FBgn0137256	FBtr0165229
FBtr0174575	Reg*Diet	BC	AG	BC	OP	0.294	0.0708	73	4.15	<.0001	0.294001	8.80079e-05	0.00331062		FBgn0137263	FBtr0165236
FBtr0172145	Reg*Diet	BC	AG	BC	OP	0.3798	0.09149	73	4.15	<.0001	0.379779	8.85911e-05	0.0033276		FBgn0137264	FBtr0165237
FBtr0170568	Reg*Diet	BC	AG	BC	OP	-0.3186	0.07677	73	-4.15	<.0001	-0.318649	8.86397e-05	0.00332904		FBgn0137271	FBtr0165244
FBtr0169994	Reg*Diet	BC	AG	BC	OP	0.3519	0.08478	73	4.15	<.0001	0.351861	8.87409e-05	0.00333187		FBgn0137274	FBtr0165247
FBtr0169432	Reg*Diet	BC	AG	BC	OP	0.2954	0.07118	73	4.15	<.0001	0.295389	8.8916e-05	0.00333673		FBgn0137275	FBtr0165248
FBtr0168412	Reg*Diet	BC	AG	BC	OP	0.4164	0.1004	73	4.15	<.0001	0.41642	8.93052e-05	0.0033483		FBgn0137285	FBtr0165258
FBtr0171617	Reg*Diet	BC	AG	BC	OP	0.356	0.08582	73	4.15	<.0001	0.356019	8.93516e-05	0.00334962		FBgn0137294	FBtr0165267
FBtr0165433	Reg*Diet	BC	AG	BC	OP	0.363	0.08754	73	4.15	<.0001	0.36304	8.97385e-05	0.00336055		FBgn0137318	FBtr0165292
FBtr0172248	Reg*Diet	BC	AG	BC	OP	0.1772	0.04272	73	4.15	<.0001	0.177171	8.9746e-05	0.00336076		FBgn0137336	FBtr0165310
FBtr0165199	Reg*Diet	BC	AG	BC	OP	0.2777	0.067	73	4.15	<.0001	0.277744	9.02399e-05	0.0033752		FBgn0137349	FBtr0165323
FBtr0169032	Reg*Diet	BC	AG	BC	OP	0.3823	0.09223	73	4.14	<.0001	0.382309	9.0482e-05	0.00338213		FBgn0137353	FBtr0165327
FBtr0171524	Reg*Diet	BC	AG	BC	OP	0.2969	0.07163	73	4.14	<.0001	0.296889	9.06365e-05	0.00338677		FBgn0137356	FBtr0165330
FBtr0169764	Reg*Diet	BC	AG	BC	OP	0.3007	0.07257	73	4.14	<.0001	0.300714	9.07984e-05	0.0033913		FBgn0137359	FBtr0165333
FBtr0173578	Reg*Diet	BC	AG	BC	OP	0.5563	0.1343	73	4.14	<.0001	0.556348	9.09313e-05	0.00339462		FBgn0137360	FBtr0165334
FBtr0164956	Reg*Diet	BC	AG	BC	OP	0.2992	0.07221	73	4.14	<.0001	0.29921	9.09359e-05	0.00339474		FBgn0137366	FBtr0165340
FBtr0173719	Reg*Diet	BC	AG	BC	OP	0.126	0.03041	73	4.14	<.0001	0.126016	9.10368e-05	0.00339757		FBgn0137368	FBtr0165342
FBtr0163908	Reg*Diet	BC	AG	BC	OP	0.2557	0.06175	73	4.14	<.0001	0.255711	9.16802e-05	0.00341588		FBgn0137369	FBtr0165343
FBtr0166878	Reg*Diet	BC	AG	BC	OP	0.4209	0.1017	73	4.14	<.0001	0.42089	9.22163e-05	0.00343091		FBgn0137370	FBtr0165344
FBtr0165209	Reg*Diet	BC	AG	BC	OP	0.3445	0.08326	73	4.14	<.0001	0.344501	9.29253e-05	0.00345147		FBgn0137372	FBtr0165346
FBtr0169040	Reg*Diet	BC	AG	BC	OP	0.3395	0.08207	73	4.14	<.0001	0.339514	9.30335e-05	0.00345459		FBgn0137381	FBtr0165355
FBtr0161534	Reg*Diet	BC	AG	BC	OP	0.2671	0.06457	73	4.14	<.0001	0.267137	9.30729e-05	0.00345573		FBgn0137388	FBtr0165362
FBtr0161948	Reg*Diet	BC	AG	BC	OP	0.2511	0.0607	73	4.14	<.0001	0.251098	9.3099e-05	0.00345643		FBgn0137404	FBtr0165378
FBtr0167268	Reg*Diet	BC	AG	BC	OP	0.3458	0.08359	73	4.14	<.0001	0.345794	9.31552e-05	0.00345786		FBgn0137423	FBtr0165397
FBtr0174572	Reg*Diet	BC	AG	BC	OP	-0.2205	0.05332	73	-4.14	<.0001	-0.220522	9.34289e-05	0.00346579		FBgn0137428	FBtr0165402
FBtr0168479	Reg*Diet	BC	AG	BC	OP	0.4311	0.1043	73	4.13	<.0001	0.431069	9.4066e-05	0.00348418		FBgn0137444	FBtr0165418
FBtr0171997	Reg*Diet	BC	AG	BC	OP	0.3777	0.09141	73	4.13	<.0001	0.37772	9.46922e-05	0.00350247		FBgn0137459	FBtr0165433
FBtr0173089	Reg*Diet	BC	AG	BC	OP	0.4985	0.1206	73	4.13	<.0001	0.498468	9.47621e-05	0.00350443		FBgn0137460	FBtr0165434
FBtr0162364	Reg*Diet	BC	AG	BC	OP	0.428	0.1036	73	4.13	<.0001	0.428001	9.47917e-05	0.00350524		FBgn0137463	FBtr0165437
FBtr0168061	Reg*Diet	BC	AG	BC	OP	0.1795	0.04344	73	4.13	<.0001	0.179479	9.4898e-05	0.00350822		FBgn0137464	FBtr0165438
FBtr0161901	Reg*Diet	BC	AG	BC	OP	-0.2919	0.07065	73	-4.13	<.0001	-0.291887	9.49145e-05	0.00350865		FBgn0137474	FBtr0165448
FBtr0168701	Reg*Diet	BC	AG	BC	OP	0.2801	0.06782	73	4.13	<.0001	0.280081	9.53764e-05	0.00352158		FBgn0137475	FBtr0165449
FBtr0171028	Reg*Diet	BC	AG	BC	OP	0.3823	0.0926	73	4.13	<.0001	0.382317	9.57527e-05	0.00353189		FBgn0137478	FBtr0165452
FBtr0161163	Reg*Diet	BC	AG	BC	OP	0.2789	0.06756	73	4.13	<.0001	0.278912	9.59644e-05	0.00353743		FBgn0137482	FBtr0165456
FBtr0168962	Reg*Diet	BC	AG	BC	OP	0.3553	0.08607	73	4.13	<.0001	0.355289	9.60172e-05	0.00353885		FBgn0137499	FBtr0165473
FBtr0173224	Reg*Diet	BC	AG	BC	OP	-0.2382	0.05771	73	-4.13	<.0001	-0.238214	9.61336e-05	0.00354232		FBgn0137524	FBtr0165498
FBtr0166786	Reg*Diet	BC	AG	BC	OP	0.3281	0.07952	73	4.13	<.0001	0.328105	9.66382e-05	0.00355653		FBgn0137527	FBtr0165501
FBtr0164013	Reg*Diet	BC	AG	BC	OP	0.319	0.0773	73	4.13	<.0001	0.318966	9.66568e-05	0.00355694		FBgn0137528	FBtr0165502
FBtr0170985	Reg*Diet	BC	AG	BC	OP	0.2951	0.07151	73	4.13	<.0001	0.295057	9.67289e-05	0.00355906		FBgn0137539	FBtr0165513
FBtr0172338	Reg*Diet	BC	AG	BC	OP	-0.3005	0.07285	73	-4.13	<.0001	-0.300527	9.70404e-05	0.00356781		FBgn0137549	FBtr0165523
FBtr0166140	Reg*Diet	BC	AG	BC	OP	0.2884	0.06993	73	4.12	<.0001	0.288427	9.72043e-05	0.00357253		FBgn0137557	FBtr0165531
FBtr0168581	Reg*Diet	BC	AG	BC	OP	0.2963	0.07183	73	4.12	<.0001	0.29625	9.73278e-05	0.00357602		FBgn0137566	FBtr0165540
FBtr0175299	Reg*Diet	BC	AG	BC	OP	-0.3834	0.09297	73	-4.12	<.0001	-0.383421	9.73532e-05	0.00357667		FBgn0137569	FBtr0165543
FBtr0174236	Reg*Diet	BC	AG	BC	OP	0.2898	0.07027	73	4.12	<.0001	0.289798	9.73845e-05	0.00357761		FBgn0137576	FBtr0165550
FBtr0165541	Reg*Diet	BC	AG	BC	OP	0.2316	0.05616	73	4.12	<.0001	0.231554	9.7829e-05	0.0035899		FBgn0137577	FBtr0165551
FBtr0174474	Reg*Diet	BC	AG	BC	OP	0.263	0.0638	73	4.12	<.0001	0.263005	9.80165e-05	0.00359517		FBgn0137578	FBtr0165552
FBtr0169912	Reg*Diet	BC	AG	BC	OP	0.3208	0.07783	73	4.12	<.0001	0.320818	9.80506e-05	0.00359619		FBgn0137587	FBtr0165561
FBtr0169620	Reg*Diet	BC	AG	BC	OP	0.2791	0.0677	73	4.12	<.0001	0.279055	9.82311e-05	0.00360116		FBgn0137607	FBtr0165581
FBtr0175419	Reg*Diet	BC	AG	BC	OP	0.319	0.0774	73	4.12	<.0001	0.318998	9.82377e-05	0.0036013		FBgn0137608	FBtr0165582
FBtr0161969	Reg*Diet	BC	AG	BC	OP	0.4461	0.1083	73	4.12	<.0001	0.446071	9.93391e-05	0.00363188		FBgn0137612	FBtr0165586
FBtr0168178	Reg*Diet	BC	AG	BC	OP	0.3249	0.07889	73	4.12	<.0001	0.324884	9.93949e-05	0.00363342		FBgn0137618	FBtr0165592
FBtr0170197	Reg*Diet	BC	AG	BC	OP	0.3664	0.08898	73	4.12	<.0001	0.366416	9.94471e-05	0.003635		FBgn0137619	FBtr0165593
FBtr0174788	Reg*Diet	BC	AG	BC	OP	0.2644	0.06422	73	4.12	<.0001	0.264449	9.95539e-05	0.00363792		FBgn0137623	FBtr0165597
FBtr0162971	Reg*Diet	BC	AG	BC	OP	0.3129	0.076	73	4.12	<.0001	0.312895	9.98978e-05	0.00364766		FBgn0137634	FBtr0165608
FBtr0174629	Reg*Diet	BC	AG	BC	OP	0.4037	0.09806	73	4.12	0.0001	0.403656	0.000100003	0.00365054		FBgn0137641	FBtr0165615
FBtr0169810	Reg*Diet	BC	AG	BC	OP	0.2358	0.05729	73	4.12	0.0001	0.235792	0.000100297	0.00365847		FBgn0137657	FBtr0165631
FBtr0164451	Reg*Diet	BC	AG	BC	OP	0.3237	0.07868	73	4.11	0.0001	0.323682	0.000100886	0.00367502		FBgn0137661	FBtr0165635
FBtr0170573	Reg*Diet	BC	AG	BC	OP	0.2896	0.0704	73	4.11	0.0001	0.289564	0.00010123	0.00368479		FBgn0137663	FBtr0165637
FBtr0167886	Reg*Diet	BC	AG	BC	OP	0.2675	0.06504	73	4.11	0.0001	0.267487	0.000101427	0.00369035		FBgn0137675	FBtr0165649
FBtr0161491	Reg*Diet	BC	AG	BC	OP	0.3184	0.07746	73	4.11	0.0001	0.318384	0.000102304	0.00371526		FBgn0137704	FBtr0165678
FBtr0171580	Reg*Diet	BC	AG	BC	OP	0.4742	0.1154	73	4.11	0.0001	0.47422	0.000102496	0.00372068		FBgn0137706	FBtr0165680
FBtr0174306	Reg*Diet	BC	AG	BC	OP	0.2882	0.07014	73	4.11	0.0001	0.288202	0.000102626	0.00372434		FBgn0137721	FBtr0165695
FBtr0166118	Reg*Diet	BC	AG	BC	OP	-0.1941	0.04725	73	-4.11	0.0001	-0.194106	0.000102968	0.00373398		FBgn0137729	FBtr0165703
FBtr0162683	Reg*Diet	BC	AG	BC	OP	0.4399	0.1071	73	4.11	0.0001	0.439856	0.000103095	0.00373729		FBgn0137732	FBtr0165706
FBtr0174772	Reg*Diet	BC	AG	BC	OP	0.2839	0.06913	73	4.11	0.0001	0.283946	0.000103176	0.00373952		FBgn0137736	FBtr0165710
FBtr0174736	Reg*Diet	BC	AG	BC	OP	0.2571	0.06259	73	4.11	0.0001	0.257082	0.000103286	0.00374257		FBgn0137741	FBtr0165715
FBtr0166331	Reg*Diet	BC	AG	BC	OP	0.1282	0.03121	73	4.11	0.0001	0.128155	0.000103767	0.00375563		FBgn0137742	FBtr0165716
FBtr0163012	Reg*Diet	BC	AG	BC	OP	0.3337	0.08127	73	4.11	0.0001	0.333662	0.000103873	0.00375858		FBgn0137745	FBtr0165719
FBtr0175055	Reg*Diet	BC	AG	BC	OP	0.3556	0.08667	73	4.1	0.0001	0.355606	0.000104827	0.00378475		FBgn0137747	FBtr0165721
FBtr0162252	Reg*Diet	BC	AG	BC	OP	0.3197	0.07795	73	4.1	0.0001	0.319731	0.000105294	0.00379756		FBgn0137748	FBtr0165722
FBtr0161500	Reg*Diet	BC	AG	BC	OP	0.2875	0.0701	73	4.1	0.0001	0.28751	0.000105417	0.00380104		FBgn0137751	FBtr0165725
FBtr0163407	Reg*Diet	BC	AG	BC	OP	0.3749	0.09142	73	4.1	0.0001	0.374938	0.00010554	0.00380446		FBgn0137757	FBtr0165732
FBtr0172288	Reg*Diet	BC	AG	BC	OP	0.3957	0.09649	73	4.1	0.0001	0.395656	0.000105765	0.00381089		FBgn0137772	FBtr0165747
FBtr0171324	Reg*Diet	BC	AG	BC	OP	0.331	0.08073	73	4.1	0.0001	0.331039	0.000105781	0.00381116		FBgn0137773	FBtr0165748
FBtr0165565	Reg*Diet	BC	AG	BC	OP	0.4244	0.1035	73	4.1	0.0001	0.424445	0.000106316	0.00382594		FBgn0137788	FBtr0165763
FBtr0169319	Reg*Diet	BC	AG	BC	OP	0.3495	0.08526	73	4.1	0.0001	0.349468	0.000106341	0.00382661		FBgn0137790	FBtr0165765
FBtr0171728	Reg*Diet	BC	AG	BC	OP	0.2086	0.0509	73	4.1	0.0001	0.208621	0.000106361	0.00382719		FBgn0137813	FBtr0165788
FBtr0173856	Reg*Diet	BC	AG	BC	OP	-0.1706	0.04163	73	-4.1	0.0001	-0.170603	0.000106752	0.00383781		FBgn0137821	FBtr0165796
FBtr0163681	Reg*Diet	BC	AG	BC	OP	0.388	0.09468	73	4.1	0.0001	0.387957	0.000106859	0.00384067		FBgn0137831	FBtr0165806
FBtr0173369	Reg*Diet	BC	AG	BC	OP	0.2213	0.05402	73	4.1	0.0001	0.221321	0.00010712	0.00384765		FBgn0137836	FBtr0165811
FBtr0169533	Reg*Diet	BC	AG	BC	OP	0.4777	0.1167	73	4.09	0.0001	0.477662	0.000108144	0.00387571		FBgn0137838	FBtr0165813
FBtr0163977	Reg*Diet	BC	AG	BC	OP	0.2533	0.06189	73	4.09	0.0001	0.253349	0.000108415	0.00388317		FBgn0137839	FBtr0165814
FBtr0167786	Reg*Diet	BC	AG	BC	OP	0.3017	0.07371	73	4.09	0.0001	0.301679	0.000108655	0.0038899		FBgn0137845	FBtr0165820
FBtr0165498	Reg*Diet	BC	AG	BC	OP	0.4124	0.1008	73	4.09	0.0001	0.412419	0.000108659	0.00389001		FBgn0137854	FBtr0165829
FBtr0164089	Reg*Diet	BC	AG	BC	OP	-0.378	0.09236	73	-4.09	0.0001	-0.378023	0.000108723	0.0038917		FBgn0137879	FBtr0165854
FBtr0163479	Reg*Diet	BC	AG	BC	OP	0.4351	0.1063	73	4.09	0.0001	0.435061	0.000108921	0.00389694		FBgn0137883	FBtr0165858
FBtr0172520	Reg*Diet	BC	AG	BC	OP	0.4049	0.09898	73	4.09	0.0001	0.404937	0.000109374	0.00390929		FBgn0137886	FBtr0165861
FBtr0167595	Reg*Diet	BC	AG	BC	OP	0.1361	0.03327	73	4.09	0.0001	0.13609	0.000109548	0.00391412		FBgn0137900	FBtr0165875
FBtr0173763	Reg*Diet	BC	AG	BC	OP	0.433	0.1059	73	4.09	0.0001	0.432952	0.000110846	0.00394974		FBgn0137901	FBtr0165876
FBtr0174624	Reg*Diet	BC	AG	BC	OP	0.2338	0.05722	73	4.09	0.0001	0.233828	0.000111026	0.00395462		FBgn0137906	FBtr0165881
FBtr0170161	Reg*Diet	BC	AG	BC	OP	0.3817	0.09342	73	4.09	0.0001	0.381741	0.000111138	0.00395754		FBgn0137907	FBtr0165882
FBtr0161272	Reg*Diet	BC	AG	BC	OP	0.275	0.06728	73	4.09	0.0001	0.274953	0.000111166	0.00395831		FBgn0137927	FBtr0165902
FBtr0169619	Reg*Diet	BC	AG	BC	OP	0.4368	0.1069	73	4.09	0.0001	0.436821	0.00011118	0.00395872		FBgn0137933	FBtr0165908
FBtr0171495	Reg*Diet	BC	AG	BC	OP	0.4622	0.1131	73	4.09	0.0001	0.462247	0.000111411	0.00396525		FBgn0137938	FBtr0165913
FBtr0167237	Reg*Diet	BC	AG	BC	OP	0.2358	0.05771	73	4.09	0.0001	0.235762	0.000111537	0.00396867		FBgn0137940	FBtr0165916
FBtr0163303	Reg*Diet	BC	AG	BC	OP	0.2504	0.0613	73	4.08	0.0001	0.250375	0.000111894	0.00397832		FBgn0137941	FBtr0165917
FBtr0173837	Reg*Diet	BC	AG	BC	OP	0.2498	0.06119	73	4.08	0.0001	0.249834	0.000112435	0.00399276		FBgn0137942	FBtr0165918
FBtr0162495	Reg*Diet	BC	AG	BC	OP	0.3312	0.08111	73	4.08	0.0001	0.331165	0.000112441	0.00399286		FBgn0137947	FBtr0165923
FBtr0174652	Reg*Diet	BC	AG	BC	OP	0.2896	0.07096	73	4.08	0.0001	0.289621	0.000113215	0.00401422		FBgn0137948	FBtr0165924
FBtr0165913	Reg*Diet	BC	AG	BC	OP	0.1927	0.04725	73	4.08	0.0001	0.192698	0.000114487	0.0040483		FBgn0137956	FBtr0165932
FBtr0167198	Reg*Diet	BC	AG	BC	OP	0.4028	0.09879	73	4.08	0.0001	0.402831	0.00011455	0.00404996		FBgn0137958	FBtr0165934
FBtr0175286	Reg*Diet	BC	AG	BC	OP	-0.4263	0.1045	73	-4.08	0.0001	-0.426265	0.000114666	0.00405318		FBgn0137964	FBtr0165940
FBtr0161458	Reg*Diet	BC	AG	BC	OP	0.2447	0.06001	73	4.08	0.0001	0.244673	0.000114936	0.00406058		FBgn0137973	FBtr0165949
FBtr0172034	Reg*Diet	BC	AG	BC	OP	0.2682	0.06583	73	4.07	0.0001	0.26822	0.000115919	0.0040866		FBgn0137979	FBtr0165955
FBtr0165172	Reg*Diet	BC	AG	BC	OP	0.2427	0.05956	73	4.07	0.0001	0.242665	0.000116094	0.00409113		FBgn0138000	FBtr0165976
FBtr0165036	Reg*Diet	BC	AG	BC	OP	0.3497	0.08584	73	4.07	0.0001	0.349714	0.000116167	0.0040931		FBgn0138004	FBtr0165980
FBtr0162918	Reg*Diet	BC	AG	BC	OP	0.1916	0.04704	73	4.07	0.0001	0.191618	0.000116279	0.00409606		FBgn0138008	FBtr0165984
FBtr0173418	Reg*Diet	BC	AG	BC	OP	0.2218	0.05446	73	4.07	0.0001	0.221795	0.000116605	0.00410497		FBgn0138013	FBtr0165989
FBtr0166467	Reg*Diet	BC	AG	BC	OP	0.2202	0.05406	73	4.07	0.0001	0.220177	0.000116729	0.00410852		FBgn0138017	FBtr0165993
FBtr0171523	Reg*Diet	BC	AG	BC	OP	0.3398	0.08345	73	4.07	0.0001	0.339829	0.000116775	0.00410975		FBgn0138028	FBtr0166004
FBtr0165389	Reg*Diet	BC	AG	BC	OP	0.56	0.1375	73	4.07	0.0001	0.559955	0.0001171	0.00411878		FBgn0138029	FBtr0166005
FBtr0169806	Reg*Diet	BC	AG	BC	OP	0.311	0.07638	73	4.07	0.0001	0.310974	0.000117209	0.00412194		FBgn0138047	FBtr0166023
FBtr0167226	Reg*Diet	BC	AG	BC	OP	0.2877	0.0707	73	4.07	0.0001	0.287744	0.000117675	0.00413437		FBgn0138048	FBtr0166024
FBtr0170480	Reg*Diet	BC	AG	BC	OP	0.3607	0.08863	73	4.07	0.0001	0.360683	0.000117848	0.0041393		FBgn0138049	FBtr0166025
FBtr0167649	Reg*Diet	BC	AG	BC	OP	-0.3913	0.09621	73	-4.07	0.0001	-0.391313	0.000118807	0.00416467		FBgn0138052	FBtr0166028
FBtr0169995	Reg*Diet	BC	AG	BC	OP	0.4127	0.1015	73	4.07	0.0001	0.412727	0.000118918	0.00416752		FBgn0138054	FBtr0166030
FBtr0166205	Reg*Diet	BC	AG	BC	OP	0.2962	0.07286	73	4.07	0.0001	0.296239	0.000119455	0.00418183		FBgn0138065	FBtr0166041
FBtr0175414	Reg*Diet	BC	AG	BC	OP	0.491	0.1208	73	4.06	0.0001	0.49096	0.000119917	0.00419427		FBgn0138068	FBtr0166044
FBtr0166955	Reg*Diet	BC	AG	BC	OP	0.1904	0.04684	73	4.06	0.0001	0.190391	0.000119988	0.00419617		FBgn0138095	FBtr0166071
FBtr0173037	Reg*Diet	BC	AG	BC	OP	0.4842	0.1191	73	4.06	0.0001	0.484199	0.000120319	0.00420472		FBgn0138100	FBtr0166076
FBtr0170655	Reg*Diet	BC	AG	BC	OP	0.251	0.06179	73	4.06	0.0001	0.251041	0.000120751	0.00421649		FBgn0138101	FBtr0166077
FBtr0168250	Reg*Diet	BC	AG	BC	OP	-0.344	0.08468	73	-4.06	0.0001	-0.343992	0.000120905	0.00422038		FBgn0138103	FBtr0166079
FBtr0172739	Reg*Diet	BC	AG	BC	OP	0.308	0.07582	73	4.06	0.0001	0.308013	0.000120942	0.00422125		FBgn0138107	FBtr0166083
FBtr0161409	Reg*Diet	BC	AG	BC	OP	0.2766	0.06808	73	4.06	0.0001	0.276559	0.000121038	0.0042238		FBgn0138110	FBtr0166086
FBtr0162340	Reg*Diet	BC	AG	BC	OP	0.3482	0.08572	73	4.06	0.0001	0.348173	0.000121152	0.00422695		FBgn0138122	FBtr0166098
FBtr0175305	Reg*Diet	BC	AG	BC	OP	0.29	0.0714	73	4.06	0.0001	0.290027	0.000121177	0.00422763		FBgn0138125	FBtr0166101
FBtr0171089	Reg*Diet	BC	AG	BC	OP	0.2286	0.0563	73	4.06	0.0001	0.2286	0.000121721	0.00424193		FBgn0138126	FBtr0166102
FBtr0168062	Reg*Diet	BC	AG	BC	OP	0.2183	0.05379	73	4.06	0.0001	0.218294	0.000122536	0.00426375		FBgn0138133	FBtr0166109
FBtr0171971	Reg*Diet	BC	AG	BC	OP	0.5484	0.1351	73	4.06	0.0001	0.548398	0.000122857	0.00427242		FBgn0138134	FBtr0166110
FBtr0165648	Reg*Diet	BC	AG	BC	OP	-0.338	0.08329	73	-4.06	0.0001	-0.337967	0.000122864	0.0042725		FBgn0138136	FBtr0166112
FBtr0167846	Reg*Diet	BC	AG	BC	OP	0.3007	0.0741	73	4.06	0.0001	0.300656	0.000123061	0.00427762		FBgn0138138	FBtr0166114
FBtr0161330	Reg*Diet	BC	AG	BC	OP	0.1501	0.03701	73	4.06	0.0001	0.150106	0.000123658	0.00429324		FBgn0138141	FBtr0166117
FBtr0163652	Reg*Diet	BC	AG	BC	OP	-0.5631	0.1388	73	-4.06	0.0001	-0.563137	0.000123669	0.00429349		FBgn0138142	FBtr0166118
FBtr0174434	Reg*Diet	BC	AG	BC	OP	0.5392	0.133	73	4.06	0.0001	0.53921	0.000123825	0.00429769		FBgn0138143	FBtr0166119
FBtr0162769	Reg*Diet	BC	AG	BC	OP	0.3939	0.09713	73	4.06	0.0001	0.393884	0.000123924	0.00430032		FBgn0138153	FBtr0166129
FBtr0169311	Reg*Diet	BC	AG	BC	OP	-0.3309	0.0816	73	-4.06	0.0001	-0.330925	0.000123964	0.00430138		FBgn0138154	FBtr0166130
FBtr0168257	Reg*Diet	BC	AG	BC	OP	0.1628	0.04016	73	4.05	0.0001	0.162807	0.000124503	0.00431529		FBgn0138159	FBtr0166135
FBtr0167999	Reg*Diet	BC	AG	BC	OP	0.3238	0.07987	73	4.05	0.0001	0.323773	0.000124587	0.00431744		FBgn0138163	FBtr0166139
FBtr0171649	Reg*Diet	BC	AG	BC	OP	-0.3698	0.09128	73	-4.05	0.0001	-0.369845	0.000125554	0.00434312		FBgn0138168	FBtr0166144
FBtr0164308	Reg*Diet	BC	AG	BC	OP	0.2521	0.06225	73	4.05	0.0001	0.252134	0.000126017	0.00435502		FBgn0138169	FBtr0166145
FBtr0163971	Reg*Diet	BC	AG	BC	OP	0.2192	0.05414	73	4.05	0.0001	0.219238	0.000126553	0.00436921		FBgn0138183	FBtr0166159
FBtr0171664	Reg*Diet	BC	AG	BC	OP	0.2413	0.05962	73	4.05	0.0001	0.241297	0.000127391	0.0043916		FBgn0138185	FBtr0166161
FBtr0162844	Reg*Diet	BC	AG	BC	OP	0.2719	0.06721	73	4.05	0.0001	0.271905	0.000128184	0.00441244		FBgn0138190	FBtr0166166
FBtr0169596	Reg*Diet	BC	AG	BC	OP	0.3343	0.08267	73	4.04	0.0001	0.334329	0.000128793	0.0044285		FBgn0138192	FBtr0166168
FBtr0165343	Reg*Diet	BC	AG	BC	OP	0.5316	0.1315	73	4.04	0.0001	0.531647	0.000128922	0.00443205		FBgn0138198	FBtr0166174
FBtr0168711	Reg*Diet	BC	AG	BC	OP	0.379	0.09375	73	4.04	0.0001	0.379013	0.000129358	0.00444348		FBgn0138203	FBtr0166179
FBtr0170070	Reg*Diet	BC	AG	BC	OP	0.1508	0.0373	73	4.04	0.0001	0.150784	0.000129504	0.00444699		FBgn0138206	FBtr0166182
FBtr0168541	Reg*Diet	BC	AG	BC	OP	0.3023	0.07481	73	4.04	0.0001	0.30232	0.000130072	0.00446263		FBgn0138210	FBtr0166186
FBtr0169420	Reg*Diet	BC	AG	BC	OP	0.5098	0.1262	73	4.04	0.0001	0.509801	0.000130663	0.00447803		FBgn0138215	FBtr0166191
FBtr0169207	Reg*Diet	BC	AG	BC	OP	0.3382	0.08377	73	4.04	0.0001	0.338218	0.000131781	0.00450792		FBgn0138226	FBtr0166202
FBtr0174691	Reg*Diet	BC	AG	BC	OP	0.3613	0.08949	73	4.04	0.0001	0.361298	0.000131962	0.00451259		FBgn0138229	FBtr0166205
FBtr0170232	Reg*Diet	BC	AG	BC	OP	0.3241	0.08027	73	4.04	0.0001	0.324055	0.00013206	0.00451522		FBgn0138230	FBtr0166206
FBtr0170003	Reg*Diet	BC	AG	BC	OP	0.2898	0.07178	73	4.04	0.0001	0.289788	0.000132101	0.00451605		FBgn0138248	FBtr0166224
FBtr0175164	Reg*Diet	BC	AG	BC	OP	0.4446	0.1102	73	4.03	0.0001	0.444571	0.000133327	0.00454864		FBgn0138249	FBtr0166225
FBtr0174205	Reg*Diet	BC	AG	BC	OP	0.5087	0.1261	73	4.03	0.0001	0.508719	0.000133639	0.00455657		FBgn0138250	FBtr0166226
FBtr0166200	Reg*Diet	BC	AG	BC	OP	0.2494	0.06183	73	4.03	0.0001	0.249389	0.000133641	0.00455659		FBgn0138252	FBtr0166228
FBtr0167888	Reg*Diet	BC	AG	BC	OP	0.2313	0.05735	73	4.03	0.0001	0.231276	0.000134044	0.00456753		FBgn0138258	FBtr0166234
FBtr0165543	Reg*Diet	BC	AG	BC	OP	0.4421	0.1097	73	4.03	0.0001	0.442135	0.000134514	0.00457933		FBgn0138276	FBtr0166252
FBtr0172208	Reg*Diet	BC	AG	BC	OP	-0.2709	0.0672	73	-4.03	0.0001	-0.27089	0.000134706	0.0045844		FBgn0138288	FBtr0166264
FBtr0160888	Reg*Diet	BC	AG	BC	OP	0.3146	0.07808	73	4.03	0.0001	0.31465	0.000135488	0.00460465		FBgn0138296	FBtr0166272
FBtr0166587	Reg*Diet	BC	AG	BC	OP	0.355	0.08813	73	4.03	0.0001	0.355017	0.000136035	0.00461943		FBgn0138297	FBtr0166273
FBtr0161578	Reg*Diet	BC	AG	BC	OP	0.2789	0.06925	73	4.03	0.0001	0.278936	0.000136396	0.00462891		FBgn0138319	FBtr0166295
FBtr0174071	Reg*Diet	BC	AG	BC	OP	0.2109	0.05236	73	4.03	0.0001	0.210881	0.000136574	0.00463333		FBgn0138321	FBtr0166297
FBtr0173289	Reg*Diet	BC	AG	BC	OP	0.3112	0.0773	73	4.03	0.0001	0.311214	0.000137195	0.00464926		FBgn0138326	FBtr0166302
FBtr0163654	Reg*Diet	BC	AG	BC	OP	0.3447	0.08562	73	4.03	0.0001	0.34466	0.000137487	0.00465726		FBgn0138335	FBtr0166311
FBtr0164611	Reg*Diet	BC	AG	BC	OP	0.3037	0.07545	73	4.03	0.0001	0.303718	0.000137532	0.00465811		FBgn0138336	FBtr0166312
FBtr0169709	Reg*Diet	BC	AG	BC	OP	-0.3441	0.08549	73	-4.03	0.0001	-0.344108	0.000137565	0.00465892		FBgn0138337	FBtr0166313
FBtr0170145	Reg*Diet	BC	AG	BC	OP	0.3543	0.08806	73	4.02	0.0001	0.354303	0.000138446	0.00468156		FBgn0138338	FBtr0166314
FBtr0174761	Reg*Diet	BC	AG	BC	OP	0.2454	0.061	73	4.02	0.0001	0.245431	0.000138478	0.00468238		FBgn0138339	FBtr0166315
FBtr0162763	Reg*Diet	BC	AG	BC	OP	0.1879	0.04672	73	4.02	0.0001	0.187904	0.000139275	0.00470203		FBgn0138355	FBtr0166331
FBtr0163849	Reg*Diet	BC	AG	BC	OP	0.3288	0.08176	73	4.02	0.0001	0.328786	0.000139491	0.00470749		FBgn0138360	FBtr0166336
FBtr0174454	Reg*Diet	BC	AG	BC	OP	0.3803	0.09458	73	4.02	0.0001	0.38026	0.000139859	0.00471718		FBgn0138361	FBtr0166337
FBtr0171122	Reg*Diet	BC	AG	BC	OP	-0.2789	0.0694	73	-4.02	0.0001	-0.278913	0.00014078	0.0047407		FBgn0138364	FBtr0166340
FBtr0167841	Reg*Diet	BC	AG	BC	OP	0.2759	0.06867	73	4.02	0.0001	0.275944	0.000140966	0.00474517		FBgn0138366	FBtr0166342
FBtr0175019	Reg*Diet	BC	AG	BC	OP	-0.302	0.07516	73	-4.02	0.0001	-0.301992	0.000141128	0.00474901		FBgn0138373	FBtr0166349
FBtr0167001	Reg*Diet	BC	AG	BC	OP	0.2595	0.06459	73	4.02	0.0001	0.259513	0.000141221	0.00475153		FBgn0138416	FBtr0166392
FBtr0170775	Reg*Diet	BC	AG	BC	OP	0.3675	0.09149	73	4.02	0.0001	0.367545	0.000141455	0.00475744		FBgn0138427	FBtr0166403
FBtr0167748	Reg*Diet	BC	AG	BC	OP	0.4198	0.1045	73	4.02	0.0001	0.419796	0.000141475	0.00475797		FBgn0138440	FBtr0166416
FBtr0172819	Reg*Diet	BC	AG	BC	OP	0.3796	0.09449	73	4.02	0.0001	0.379559	0.000141697	0.00476371		FBgn0138449	FBtr0166425
FBtr0174553	Reg*Diet	BC	AG	BC	OP	0.3668	0.09139	73	4.01	0.0001	0.366845	0.000143005	0.0047965		FBgn0138450	FBtr0166426
FBtr0164800	Reg*Diet	BC	AG	BC	OP	0.2252	0.05612	73	4.01	0.0001	0.225244	0.000143334	0.00480484		FBgn0138451	FBtr0166427
FBtr0168181	Reg*Diet	BC	AG	BC	OP	0.3325	0.08285	73	4.01	0.0001	0.332485	0.000143453	0.00480762		FBgn0138463	FBtr0166439
FBtr0162645	Reg*Diet	BC	AG	BC	OP	0.2632	0.06558	73	4.01	0.0001	0.263189	0.000143569	0.00481059		FBgn0138467	FBtr0166443
FBtr0161010	Reg*Diet	BC	AG	BC	OP	-0.3475	0.08664	73	-4.01	0.0001	-0.347536	0.000144495	0.00483405		FBgn0138475	FBtr0166451
FBtr0161231	Reg*Diet	BC	AG	BC	OP	0.2656	0.06623	73	4.01	0.0001	0.265585	0.000144913	0.00484459		FBgn0138491	FBtr0166467
FBtr0175489	Reg*Diet	BC	AG	BC	OP	-0.3255	0.08118	73	-4.01	0.0001	-0.325535	0.000145125	0.00485026		FBgn0138494	FBtr0166470
FBtr0161206	Reg*Diet	BC	AG	BC	OP	-0.3031	0.07559	73	-4.01	0.0001	-0.303095	0.000145304	0.00485488		FBgn0138496	FBtr0166472
FBtr0169975	Reg*Diet	BC	AG	BC	OP	0.1818	0.04535	73	4.01	0.0001	0.181788	0.000145683	0.00486492		FBgn0138497	FBtr0166473
FBtr0164696	Reg*Diet	BC	AG	BC	OP	0.1877	0.04682	73	4.01	0.0001	0.18766	0.00014589	0.0048702		FBgn0138500	FBtr0166476
FBtr0174085	Reg*Diet	BC	AG	BC	OP	0.2854	0.07122	73	4.01	0.0001	0.285367	0.000146756	0.00489235		FBgn0138511	FBtr0166487
FBtr0172873	Reg*Diet	BC	AG	BC	OP	-0.1642	0.04098	73	-4.01	0.0001	-0.164188	0.0001468	0.00489341		FBgn0138515	FBtr0166491
FBtr0170191	Reg*Diet	BC	AG	BC	OP	0.2745	0.06852	73	4.01	0.0001	0.274487	0.000147074	0.00490028		FBgn0138517	FBtr0166493
FBtr0168638	Reg*Diet	BC	AG	BC	OP	0.2374	0.05927	73	4.01	0.0001	0.237442	0.000147195	0.00490338		FBgn0138519	FBtr0166495
FBtr0174984	Reg*Diet	BC	AG	BC	OP	0.2887	0.07207	73	4.01	0.0001	0.288683	0.000147279	0.00490545		FBgn0138526	FBtr0166502
FBtr0174896	Reg*Diet	BC	AG	BC	OP	0.2877	0.07186	73	4	0.0001	0.287666	0.000148446	0.00493461		FBgn0138529	FBtr0166505
FBtr0166728	Reg*Diet	BC	AG	BC	OP	0.3156	0.0789	73	4	0.0002	0.315619	0.000150003	0.00497395		FBgn0138536	FBtr0166512
FBtr0175585	Reg*Diet	BC	AG	BC	OP	0.2426	0.06065	73	4	0.0002	0.242607	0.000150076	0.00497584		FBgn0138538	FBtr0166514
FBtr0161300	Reg*Diet	BC	AG	BC	OP	0.294	0.07353	73	4	0.0002	0.293968	0.000151227	0.00500477		FBgn0138550	FBtr0166526
FBtr0172603	Reg*Diet	BC	AG	BC	OP	0.2737	0.06847	73	4	0.0002	0.273744	0.000151284	0.00500621		FBgn0138562	FBtr0166538
FBtr0175450	Reg*Diet	BC	AG	BC	OP	0.3445	0.08617	73	4	0.0002	0.344475	0.000151359	0.00500819		FBgn0138566	FBtr0166542
FBtr0163515	Reg*Diet	BC	AG	BC	OP	0.2861	0.07156	73	4	0.0002	0.286061	0.000151505	0.00501182		FBgn0138568	FBtr0166544
FBtr0166871	Reg*Diet	BC	AG	BC	OP	0.3541	0.08862	73	4	0.0002	0.354116	0.000152404	0.00503453		FBgn0138575	FBtr0166551
FBtr0162488	Reg*Diet	BC	AG	BC	OP	0.3404	0.08518	73	4	0.0002	0.340351	0.000152528	0.00503741		FBgn0138591	FBtr0166567
FBtr0171594	Reg*Diet	BC	AG	BC	OP	0.2379	0.05955	73	4	0.0002	0.237922	0.0001527	0.0050416		FBgn0138611	FBtr0166587
FBtr0169272	Reg*Diet	BC	AG	BC	OP	-0.3823	0.0957	73	-4	0.0002	-0.382339	0.000152812	0.00504444		FBgn0138622	FBtr0166598
FBtr0164194	Reg*Diet	BC	AG	BC	OP	-0.2519	0.06307	73	-3.99	0.0002	-0.251884	0.000153385	0.00505868		FBgn0138623	FBtr0166599
FBtr0172649	Reg*Diet	BC	AG	BC	OP	0.3554	0.089	73	3.99	0.0002	0.355448	0.000153512	0.00506189		FBgn0138624	FBtr0166600
FBtr0170306	Reg*Diet	BC	AG	BC	OP	0.423	0.1059	73	3.99	0.0002	0.423012	0.000153913	0.00507196		FBgn0138628	FBtr0166604
FBtr0170170	Reg*Diet	BC	AG	BC	OP	0.2459	0.06159	73	3.99	0.0002	0.245899	0.000154231	0.00508031		FBgn0138629	FBtr0166605
FBtr0171802	Reg*Diet	BC	AG	BC	OP	-0.3029	0.07588	73	-3.99	0.0002	-0.302883	0.000154617	0.00509049		FBgn0138630	FBtr0166606
FBtr0164338	Reg*Diet	BC	AG	BC	OP	0.2941	0.0737	73	3.99	0.0002	0.294149	0.000154715	0.00509304		FBgn0138641	FBtr0166617
FBtr0162836	Reg*Diet	BC	AG	BC	OP	0.4806	0.1204	73	3.99	0.0002	0.480574	0.000154961	0.00509921		FBgn0138662	FBtr0166638
FBtr0171694	Reg*Diet	BC	AG	BC	OP	0.3877	0.0972	73	3.99	0.0002	0.387659	0.00015639	0.00513519		FBgn0138670	FBtr0166646
FBtr0166605	Reg*Diet	BC	AG	BC	OP	0.5489	0.1377	73	3.99	0.0002	0.548881	0.000156877	0.00514695		FBgn0138672	FBtr0166648
FBtr0160950	Reg*Diet	BC	AG	BC	OP	0.3387	0.08497	73	3.99	0.0002	0.338746	0.00015741	0.00515994		FBgn0138691	FBtr0166667
FBtr0173915	Reg*Diet	BC	AG	BC	OP	0.2765	0.06939	73	3.98	0.0002	0.276499	0.000158322	0.0051828		FBgn0138714	FBtr0166690
FBtr0173667	Reg*Diet	BC	AG	BC	OP	0.3696	0.09278	73	3.98	0.0002	0.369629	0.000158799	0.0051945		FBgn0138720	FBtr0166696
FBtr0175166	Reg*Diet	BC	AG	BC	OP	0.3942	0.09899	73	3.98	0.0002	0.394221	0.000159685	0.00521673		FBgn0138730	FBtr0166706
FBtr0161439	Reg*Diet	BC	AG	BC	OP	0.3079	0.07732	73	3.98	0.0002	0.30787	0.000160008	0.00522522		FBgn0138733	FBtr0166709
FBtr0172317	Reg*Diet	BC	AG	BC	OP	0.3656	0.09181	73	3.98	0.0002	0.365569	0.000160037	0.0052259		FBgn0138736	FBtr0166712
FBtr0162358	Reg*Diet	BC	AG	BC	OP	0.4504	0.1131	73	3.98	0.0002	0.450372	0.000160177	0.0052295		FBgn0138737	FBtr0166713
FBtr0175566	Reg*Diet	BC	AG	BC	OP	0.3584	0.09003	73	3.98	0.0002	0.358403	0.000160477	0.0052364		FBgn0138748	FBtr0166724
FBtr0165940	Reg*Diet	BC	AG	BC	OP	0.201	0.05053	73	3.98	0.0002	0.201036	0.000161586	0.00526386		FBgn0138766	FBtr0166742
FBtr0162033	Reg*Diet	BC	AG	BC	OP	0.4405	0.1108	73	3.98	0.0002	0.440536	0.000163219	0.00530356		FBgn0138767	FBtr0166743
FBtr0168582	Reg*Diet	BC	AG	BC	OP	0.2396	0.06027	73	3.98	0.0002	0.239586	0.000163517	0.00531084		FBgn0138771	FBtr0166747
FBtr0171596	Reg*Diet	BC	AG	BC	OP	0.6475	0.1629	73	3.97	0.0002	0.647535	0.000163897	0.00532037		FBgn0138775	FBtr0166751
FBtr0174406	Reg*Diet	BC	AG	BC	OP	-0.3959	0.09961	73	-3.97	0.0002	-0.395851	0.000164319	0.00533087		FBgn0138792	FBtr0166768
FBtr0167498	Reg*Diet	BC	AG	BC	OP	0.3396	0.08547	73	3.97	0.0002	0.339593	0.000164852	0.00534387		FBgn0138794	FBtr0166770
FBtr0173288	Reg*Diet	BC	AG	BC	OP	-0.3963	0.0998	73	-3.97	0.0002	-0.396342	0.00016575	0.00536547		FBgn0138797	FBtr0166773
FBtr0167702	Reg*Diet	BC	AG	BC	OP	0.2439	0.06142	73	3.97	0.0002	0.243888	0.000166166	0.00537581		FBgn0138808	FBtr0166784
FBtr0166544	Reg*Diet	BC	AG	BC	OP	0.4279	0.1078	73	3.97	0.0002	0.427856	0.000166447	0.00538277		FBgn0138809	FBtr0166785
FBtr0170359	Reg*Diet	BC	AG	BC	OP	-0.3235	0.08149	73	-3.97	0.0002	-0.323547	0.000166488	0.0053837		FBgn0138810	FBtr0166786
FBtr0172200	Reg*Diet	BC	AG	BC	OP	0.2072	0.0522	73	3.97	0.0002	0.207222	0.000166847	0.00539246		FBgn0138812	FBtr0166788
FBtr0168020	Reg*Diet	BC	AG	BC	OP	0.5367	0.1352	73	3.97	0.0002	0.536663	0.00016768	0.00541274		FBgn0138813	FBtr0166789
FBtr0174459	Reg*Diet	BC	AG	BC	OP	0.4433	0.1117	73	3.97	0.0002	0.44332	0.000167756	0.00541465		FBgn0138829	FBtr0166805
FBtr0166606	Reg*Diet	BC	AG	BC	OP	0.5267	0.1328	73	3.97	0.0002	0.526657	0.000168596	0.005436		FBgn0138831	FBtr0166807
FBtr0172506	Reg*Diet	BC	AG	BC	OP	0.396	0.09984	73	3.97	0.0002	0.396006	0.000168743	0.00543958		FBgn0138834	FBtr0166810
FBtr0170460	Reg*Diet	BC	AG	BC	OP	0.3203	0.08085	73	3.96	0.0002	0.320348	0.000171186	0.00549811		FBgn0138839	FBtr0166815
FBtr0162352	Reg*Diet	BC	AG	BC	OP	0.4777	0.1207	73	3.96	0.0002	0.477701	0.000172859	0.0055396		FBgn0138853	FBtr0166829
FBtr0174850	Reg*Diet	BC	AG	BC	OP	0.4558	0.1152	73	3.96	0.0002	0.455846	0.000173472	0.00555506		FBgn0138854	FBtr0166830
FBtr0173318	Reg*Diet	BC	AG	BC	OP	0.2558	0.06464	73	3.96	0.0002	0.255821	0.000173771	0.00556273		FBgn0138855	FBtr0166831
FBtr0161057	Reg*Diet	BC	AG	BC	OP	0.3724	0.09414	73	3.96	0.0002	0.372393	0.000174925	0.00559027		FBgn0138858	FBtr0166834
FBtr0172796	Reg*Diet	BC	AG	BC	OP	-0.245	0.06193	73	-3.96	0.0002	-0.244956	0.000175115	0.00559519		FBgn0138859	FBtr0166835
FBtr0175203	Reg*Diet	BC	AG	BC	OP	-0.3773	0.0954	73	-3.95	0.0002	-0.3773	0.00017554	0.00560498		FBgn0138866	FBtr0166842
FBtr0173017	Reg*Diet	BC	AG	BC	OP	0.38	0.09609	73	3.95	0.0002	0.380002	0.000175552	0.00560529		FBgn0138895	FBtr0166871
FBtr0167706	Reg*Diet	BC	AG	BC	OP	0.1781	0.04503	73	3.95	0.0002	0.178074	0.000175712	0.00560923		FBgn0138902	FBtr0166878
FBtr0175451	Reg*Diet	BC	AG	BC	OP	0.2854	0.07222	73	3.95	0.0002	0.285433	0.000177228	0.00564572		FBgn0138907	FBtr0166883
FBtr0168533	Reg*Diet	BC	AG	BC	OP	0.2887	0.07307	73	3.95	0.0002	0.288745	0.000177639	0.00565537		FBgn0138917	FBtr0166893
FBtr0171378	Reg*Diet	BC	AG	BC	OP	0.2085	0.05278	73	3.95	0.0002	0.208519	0.000178029	0.00566455		FBgn0138919	FBtr0166895
FBtr0170331	Reg*Diet	BC	AG	BC	OP	0.2165	0.05482	73	3.95	0.0002	0.216508	0.000178872	0.00568457		FBgn0138920	FBtr0166896
FBtr0166416	Reg*Diet	BC	AG	BC	OP	0.2449	0.06201	73	3.95	0.0002	0.244889	0.000179112	0.00568979		FBgn0138923	FBtr0166899
FBtr0170345	Reg*Diet	BC	AG	BC	OP	-0.473	0.1198	73	-3.95	0.0002	-0.473047	0.000179974	0.00571039		FBgn0138932	FBtr0166908
FBtr0161777	Reg*Diet	BC	AG	BC	OP	0.2543	0.06441	73	3.95	0.0002	0.25425	0.000180011	0.00571126		FBgn0138938	FBtr0166914
FBtr0166951	Reg*Diet	BC	AG	BC	OP	0.2626	0.06653	73	3.95	0.0002	0.262616	0.000180032	0.00571167		FBgn0138943	FBtr0166919
FBtr0165065	Reg*Diet	BC	AG	BC	OP	-0.3017	0.07644	73	-3.95	0.0002	-0.301741	0.000180112	0.00571355		FBgn0138946	FBtr0166922
FBtr0167335	Reg*Diet	BC	AG	BC	OP	0.3738	0.09474	73	3.95	0.0002	0.373822	0.000180971	0.00573421		FBgn0138958	FBtr0166934
FBtr0171281	Reg*Diet	BC	AG	BC	OP	0.3252	0.08242	73	3.95	0.0002	0.325201	0.00018103	0.00573568		FBgn0138961	FBtr0166937
FBtr0170548	Reg*Diet	BC	AG	BC	OP	-0.3384	0.08576	73	-3.95	0.0002	-0.338402	0.000181066	0.0057364		FBgn0138962	FBtr0166938
FBtr0165678	Reg*Diet	BC	AG	BC	OP	0.4533	0.1149	73	3.94	0.0002	0.453259	0.000181632	0.00575016		FBgn0138979	FBtr0166955
FBtr0164962	Reg*Diet	BC	AG	BC	OP	-0.1884	0.04779	73	-3.94	0.0002	-0.188381	0.00018339	0.00579297		FBgn0138985	FBtr0166961
FBtr0162297	Reg*Diet	BC	AG	BC	OP	-0.2966	0.07527	73	-3.94	0.0002	-0.296633	0.000184039	0.00580872		FBgn0138990	FBtr0166966
FBtr0166147	Reg*Diet	BC	AG	BC	OP	0.412	0.1045	73	3.94	0.0002	0.411983	0.00018436	0.00581617		FBgn0138998	FBtr0166974
FBtr0174631	Reg*Diet	BC	AG	BC	OP	0.4253	0.108	73	3.94	0.0002	0.425318	0.000185174	0.00583523		FBgn0139003	FBtr0166979
FBtr0164518	Reg*Diet	BC	AG	BC	OP	0.2782	0.07063	73	3.94	0.0002	0.27821	0.000185302	0.00583818		FBgn0139005	FBtr0166981
FBtr0161060	Reg*Diet	BC	AG	BC	OP	0.3358	0.08526	73	3.94	0.0002	0.335821	0.000185608	0.00584562		FBgn0139008	FBtr0166984
FBtr0170551	Reg*Diet	BC	AG	BC	OP	-0.2789	0.07081	73	-3.94	0.0002	-0.278854	0.000185899	0.00585228		FBgn0139023	FBtr0166999
FBtr0168661	Reg*Diet	BC	AG	BC	OP	0.2663	0.06762	73	3.94	0.0002	0.266287	0.00018593	0.00585299		FBgn0139025	FBtr0167001
FBtr0160934	Reg*Diet	BC	AG	BC	OP	0.4842	0.123	73	3.94	0.0002	0.484179	0.000186711	0.00587158		FBgn0139027	FBtr0167003
FBtr0163693	Reg*Diet	BC	AG	BC	OP	0.5483	0.1393	73	3.94	0.0002	0.548253	0.00018695	0.0058774		FBgn0139031	FBtr0167007
FBtr0171062	Reg*Diet	BC	AG	BC	OP	0.355	0.09022	73	3.94	0.0002	0.355036	0.000187798	0.00589727		FBgn0139035	FBtr0167011
FBtr0174987	Reg*Diet	BC	AG	BC	OP	0.2083	0.05294	73	3.93	0.0002	0.208285	0.000188376	0.00591077		FBgn0139050	FBtr0167027
FBtr0165882	Reg*Diet	BC	AG	BC	OP	0.2354	0.05986	73	3.93	0.0002	0.235443	0.000188897	0.00592232		FBgn0139053	FBtr0167030
FBtr0165748	Reg*Diet	BC	AG	BC	OP	0.2403	0.06111	73	3.93	0.0002	0.240324	0.000189353	0.00593288		FBgn0139055	FBtr0167032
FBtr0171221	Reg*Diet	BC	AG	BC	OP	0.2302	0.05854	73	3.93	0.0002	0.2302	0.00018959	0.00593854		FBgn0139057	FBtr0167034
FBtr0163970	Reg*Diet	BC	AG	BC	OP	0.2783	0.07078	73	3.93	0.0002	0.278301	0.000189912	0.00594576		FBgn0139064	FBtr0167041
FBtr0165076	Reg*Diet	BC	AG	BC	OP	0.2278	0.05795	73	3.93	0.0002	0.227819	0.000190286	0.00595398		FBgn0139074	FBtr0167051
FBtr0175170	Reg*Diet	BC	AG	BC	OP	0.3093	0.07869	73	3.93	0.0002	0.309269	0.000191141	0.00597459		FBgn0139083	FBtr0167060
FBtr0167393	Reg*Diet	BC	AG	BC	OP	0.2295	0.0584	73	3.93	0.0002	0.229476	0.000191467	0.00598235		FBgn0139090	FBtr0167067
FBtr0161832	Reg*Diet	BC	AG	BC	OP	0.2771	0.07053	73	3.93	0.0002	0.277123	0.000191606	0.0059857		FBgn0139094	FBtr0167071
FBtr0168087	Reg*Diet	BC	AG	BC	OP	-0.4879	0.1242	73	-3.93	0.0002	-0.487873	0.000192054	0.00599648		FBgn0139104	FBtr0167081
FBtr0172829	Reg*Diet	BC	AG	BC	OP	0.3326	0.0847	73	3.93	0.0002	0.332648	0.000192902	0.00601657		FBgn0139108	FBtr0167085
FBtr0165002	Reg*Diet	BC	AG	BC	OP	-0.3037	0.07732	73	-3.93	0.0002	-0.303656	0.000193094	0.006021		FBgn0139117	FBtr0167094
FBtr0163567	Reg*Diet	BC	AG	BC	OP	0.2916	0.07425	73	3.93	0.0002	0.291596	0.000193156	0.00602249		FBgn0139118	FBtr0167095
FBtr0172929	Reg*Diet	BC	AG	BC	OP	0.271	0.06901	73	3.93	0.0002	0.270992	0.000193157	0.00602249		FBgn0139119	FBtr0167096
FBtr0170151	Reg*Diet	BC	AG	BC	OP	0.2449	0.06237	73	3.93	0.0002	0.244867	0.000193602	0.0060332		FBgn0139141	FBtr0167118
FBtr0169415	Reg*Diet	BC	AG	BC	OP	0.3549	0.09039	73	3.93	0.0002	0.354855	0.000193824	0.00603871		FBgn0139146	FBtr0167123
FBtr0171009	Reg*Diet	BC	AG	BC	OP	-0.2316	0.05901	73	-3.93	0.0002	-0.231644	0.000194118	0.00604564		FBgn0139163	FBtr0167140
FBtr0169363	Reg*Diet	BC	AG	BC	OP	-0.206	0.05247	73	-3.93	0.0002	-0.205967	0.000194284	0.00604942		FBgn0139171	FBtr0167148
FBtr0167471	Reg*Diet	BC	AG	BC	OP	0.2099	0.0535	73	3.92	0.0002	0.20994	0.000194865	0.00606289		FBgn0139172	FBtr0167149
FBtr0167428	Reg*Diet	BC	AG	BC	OP	0.5053	0.1288	73	3.92	0.0002	0.505344	0.000195654	0.00608133		FBgn0139175	FBtr0167152
FBtr0164369	Reg*Diet	BC	AG	BC	OP	-0.4578	0.1167	73	-3.92	0.0002	-0.457814	0.000195984	0.00608893		FBgn0139177	FBtr0167154
FBtr0168150	Reg*Diet	BC	AG	BC	OP	0.469	0.1196	73	3.92	0.0002	0.469044	0.000196395	0.00609861		FBgn0139211	FBtr0167188
FBtr0171679	Reg*Diet	BC	AG	BC	OP	0.2568	0.06549	73	3.92	0.0002	0.256847	0.000196438	0.00609948		FBgn0139221	FBtr0167198
FBtr0171082	Reg*Diet	BC	AG	BC	OP	0.2039	0.05198	73	3.92	0.0002	0.20386	0.000196521	0.00610141		FBgn0139226	FBtr0167203
FBtr0171113	Reg*Diet	BC	AG	BC	OP	-0.431	0.1099	73	-3.92	0.0002	-0.430981	0.00019657	0.00610253		FBgn0139228	FBtr0167205
FBtr0173492	Reg*Diet	BC	AG	BC	OP	0.2665	0.06797	73	3.92	0.0002	0.266525	0.000197132	0.00611518		FBgn0139234	FBtr0167211
FBtr0167839	Reg*Diet	BC	AG	BC	OP	0.4971	0.1268	73	3.92	0.0002	0.497079	0.000197366	0.00612045		FBgn0139240	FBtr0167217
FBtr0173936	Reg*Diet	BC	AG	BC	OP	0.2249	0.05736	73	3.92	0.0002	0.224886	0.000197608	0.00612574		FBgn0139258	FBtr0167235
FBtr0167749	Reg*Diet	BC	AG	BC	OP	0.4724	0.1206	73	3.92	0.0002	0.472414	0.000199105	0.00616019		FBgn0139262	FBtr0167239
FBtr0163750	Reg*Diet	BC	AG	BC	OP	-0.1513	0.03865	73	-3.92	0.0002	-0.151329	0.000200679	0.00619754		FBgn0139265	FBtr0167242
FBtr0171903	Reg*Diet	BC	AG	BC	OP	-0.2527	0.06453	73	-3.92	0.0002	-0.252683	0.000200841	0.00620131		FBgn0139273	FBtr0167250
FBtr0171153	Reg*Diet	BC	AG	BC	OP	0.2165	0.0553	73	3.91	0.0002	0.216456	0.000201868	0.00622514		FBgn0139295	FBtr0167272
FBtr0162659	Reg*Diet	BC	AG	BC	OP	0.2351	0.06008	73	3.91	0.0002	0.235135	0.00020209	0.00623028		FBgn0139299	FBtr0167276
FBtr0165710	Reg*Diet	BC	AG	BC	OP	0.267	0.06823	73	3.91	0.0002	0.26702	0.000202426	0.00623766		FBgn0139300	FBtr0167277
FBtr0163065	Reg*Diet	BC	AG	BC	OP	0.3952	0.101	73	3.91	0.0002	0.395191	0.000203045	0.00625195		FBgn0139304	FBtr0167281
FBtr0171803	Reg*Diet	BC	AG	BC	OP	-0.3459	0.08844	73	-3.91	0.0002	-0.345928	0.000203658	0.0062664		FBgn0139307	FBtr0167284
FBtr0162082	Reg*Diet	BC	AG	BC	OP	0.1486	0.03799	73	3.91	0.0002	0.148597	0.000203713	0.00626759		FBgn0139311	FBtr0167288
FBtr0161851	Reg*Diet	BC	AG	BC	OP	0.276	0.07058	73	3.91	0.0002	0.276048	0.000203749	0.00626835		FBgn0139332	FBtr0167309
FBtr0173828	Reg*Diet	BC	AG	BC	OP	0.2979	0.07617	73	3.91	0.0002	0.297937	0.000203828	0.00627012		FBgn0139337	FBtr0167314
FBtr0170463	Reg*Diet	BC	AG	BC	OP	0.3243	0.08293	73	3.91	0.0002	0.324325	0.000203964	0.00627324		FBgn0139345	FBtr0167322
FBtr0174033	Reg*Diet	BC	AG	BC	OP	0.6033	0.1543	73	3.91	0.0002	0.603274	0.000204171	0.00627807		FBgn0139358	FBtr0167335
FBtr0165794	Reg*Diet	BC	AG	BC	OP	0.2922	0.07478	73	3.91	0.0002	0.292234	0.000206097	0.00632247		FBgn0139371	FBtr0167348
FBtr0166166	Reg*Diet	BC	AG	BC	OP	0.1954	0.05001	73	3.91	0.0002	0.195438	0.000206386	0.00632919		FBgn0139372	FBtr0167349
FBtr0163669	Reg*Diet	BC	AG	BC	OP	-0.2707	0.06933	73	-3.91	0.0002	-0.270738	0.000208082	0.00636819		FBgn0139373	FBtr0167350
FBtr0161152	Reg*Diet	BC	AG	BC	OP	0.3752	0.09608	73	3.9	0.0002	0.375156	0.000208416	0.00637598		FBgn0139375	FBtr0167352
FBtr0169218	Reg*Diet	BC	AG	BC	OP	0.2664	0.06823	73	3.9	0.0002	0.2664	0.000208547	0.00637888		FBgn0139384	FBtr0167361
FBtr0170750	Reg*Diet	BC	AG	BC	OP	-0.1242	0.03181	73	-3.9	0.0002	-0.124192	0.000208828	0.00638599		FBgn0139385	FBtr0167362
FBtr0168105	Reg*Diet	BC	AG	BC	OP	0.2576	0.06598	73	3.9	0.0002	0.257584	0.000208923	0.00638838		FBgn0139387	FBtr0167364
FBtr0163405	Reg*Diet	BC	AG	BC	OP	0.4996	0.128	73	3.9	0.0002	0.499624	0.00020992	0.0064107		FBgn0139389	FBtr0167366
FBtr0169690	Reg*Diet	BC	AG	BC	OP	0.3747	0.09603	73	3.9	0.0002	0.374748	0.000209976	0.00641198		FBgn0139390	FBtr0167367
FBtr0166831	Reg*Diet	BC	AG	BC	OP	-0.1798	0.04607	73	-3.9	0.0002	-0.179782	0.000210044	0.0064135		FBgn0139392	FBtr0167369
FBtr0170912	Reg*Diet	BC	AG	BC	OP	0.2843	0.07286	73	3.9	0.0002	0.28427	0.000210708	0.00642835		FBgn0139397	FBtr0167374
FBtr0168390	Reg*Diet	BC	AG	BC	OP	-0.2846	0.07294	73	-3.9	0.0002	-0.284578	0.000210894	0.00643239		FBgn0139414	FBtr0167391
FBtr0166706	Reg*Diet	BC	AG	BC	OP	-0.4176	0.107	73	-3.9	0.0002	-0.417585	0.000210968	0.006434		FBgn0139416	FBtr0167393
FBtr0169598	Reg*Diet	BC	AG	BC	OP	-0.4051	0.1039	73	-3.9	0.0002	-0.405127	0.000212834	0.00647674		FBgn0139424	FBtr0167401
FBtr0171769	Reg*Diet	BC	AG	BC	OP	-0.2791	0.0716	73	-3.9	0.0002	-0.279054	0.000213844	0.00649919		FBgn0139425	FBtr0167402
FBtr0168424	Reg*Diet	BC	AG	BC	OP	0.2566	0.06585	73	3.9	0.0002	0.256602	0.000214229	0.00650803		FBgn0139428	FBtr0167405
FBtr0165980	Reg*Diet	BC	AG	BC	OP	0.3874	0.09943	73	3.9	0.0002	0.387395	0.000214562	0.00651528		FBgn0139429	FBtr0167406
FBtr0163675	Reg*Diet	BC	AG	BC	OP	0.1332	0.0342	73	3.9	0.0002	0.133239	0.000215071	0.00652711		FBgn0139449	FBtr0167426
FBtr0167875	Reg*Diet	BC	AG	BC	OP	0.2973	0.07631	73	3.9	0.0002	0.297261	0.000215091	0.00652752		FBgn0139451	FBtr0167428
FBtr0162859	Reg*Diet	BC	AG	BC	OP	0.386	0.09912	73	3.89	0.0002	0.385994	0.000216	0.00654803		FBgn0139453	FBtr0167430
FBtr0161091	Reg*Diet	BC	AG	BC	OP	-0.268	0.06887	73	-3.89	0.0002	-0.268032	0.000217645	0.00658591		FBgn0139455	FBtr0167432
FBtr0175425	Reg*Diet	BC	AG	BC	OP	0.3063	0.07871	73	3.89	0.0002	0.306299	0.000218017	0.00659419		FBgn0139457	FBtr0167434
FBtr0166600	Reg*Diet	BC	AG	BC	OP	0.2266	0.05824	73	3.89	0.0002	0.226636	0.000218337	0.00660123		FBgn0139466	FBtr0167443
FBtr0167563	Reg*Diet	BC	AG	BC	OP	0.2062	0.05299	73	3.89	0.0002	0.206192	0.000218461	0.00660416		FBgn0139477	FBtr0167454
FBtr0173292	Reg*Diet	BC	AG	BC	OP	0.2628	0.06756	73	3.89	0.0002	0.262812	0.00021898	0.006616		FBgn0139479	FBtr0167456
FBtr0169528	Reg*Diet	BC	AG	BC	OP	0.2018	0.05187	73	3.89	0.0002	0.201756	0.000219187	0.00662107		FBgn0139489	FBtr0167466
FBtr0169778	Reg*Diet	BC	AG	BC	OP	-0.4272	0.1099	73	-3.89	0.0002	-0.427154	0.000220791	0.00665755		FBgn0139491	FBtr0167468
FBtr0164017	Reg*Diet	BC	AG	BC	OP	0.2931	0.07542	73	3.89	0.0002	0.293143	0.000221412	0.00667117		FBgn0139492	FBtr0167469
FBtr0170340	Reg*Diet	BC	AG	BC	OP	0.3269	0.08413	73	3.89	0.0002	0.326906	0.000222297	0.00669183		FBgn0139494	FBtr0167471
FBtr0166712	Reg*Diet	BC	AG	BC	OP	0.3666	0.09435	73	3.89	0.0002	0.366561	0.000222705	0.00670101		FBgn0139495	FBtr0167472
FBtr0172813	Reg*Diet	BC	AG	BC	OP	0.2444	0.06291	73	3.89	0.0002	0.244422	0.000222861	0.00670487		FBgn0139500	FBtr0167477
FBtr0164325	Reg*Diet	BC	AG	BC	OP	0.3221	0.0829	73	3.89	0.0002	0.322054	0.000222924	0.00670618		FBgn0139505	FBtr0167482
FBtr0162881	Reg*Diet	BC	AG	BC	OP	-0.3943	0.1015	73	-3.88	0.0002	-0.394326	0.000223453	0.00671797		FBgn0139509	FBtr0167486
FBtr0169662	Reg*Diet	BC	AG	BC	OP	0.2049	0.05275	73	3.88	0.0002	0.204889	0.000223585	0.00672086		FBgn0139513	FBtr0167490
FBtr0169370	Reg*Diet	BC	AG	BC	OP	0.3217	0.08286	73	3.88	0.0002	0.321718	0.000224671	0.00674538		FBgn0139514	FBtr0167491
FBtr0175065	Reg*Diet	BC	AG	BC	OP	0.2355	0.06066	73	3.88	0.0002	0.2355	0.000224902	0.00675088		FBgn0139518	FBtr0167496
FBtr0165991	Reg*Diet	BC	AG	BC	OP	0.3249	0.08368	73	3.88	0.0002	0.324856	0.000225034	0.00675384		FBgn0139520	FBtr0167498
FBtr0173745	Reg*Diet	BC	AG	BC	OP	0.2821	0.07267	73	3.88	0.0002	0.282134	0.000225079	0.00675486		FBgn0139531	FBtr0167509
FBtr0169938	Reg*Diet	BC	AG	BC	OP	0.4502	0.116	73	3.88	0.0002	0.450151	0.000225562	0.00676504		FBgn0139533	FBtr0167511
FBtr0165267	Reg*Diet	BC	AG	BC	OP	0.5057	0.1303	73	3.88	0.0002	0.505658	0.000225871	0.00677171		FBgn0139538	FBtr0167516
FBtr0163205	Reg*Diet	BC	AG	BC	OP	0.3023	0.0779	73	3.88	0.0002	0.302258	0.00022659	0.00678789		FBgn0139539	FBtr0167517
FBtr0162820	Reg*Diet	BC	AG	BC	OP	0.2516	0.06486	73	3.88	0.0002	0.2516	0.00022729	0.00680334		FBgn0139543	FBtr0167521
FBtr0163714	Reg*Diet	BC	AG	BC	OP	0.2244	0.05785	73	3.88	0.0002	0.224396	0.000227537	0.00680902		FBgn0139544	FBtr0167522
FBtr0168619	Reg*Diet	BC	AG	BC	OP	0.2472	0.06373	73	3.88	0.0002	0.247202	0.00022768	0.00681221		FBgn0139549	FBtr0167527
FBtr0168607	Reg*Diet	BC	AG	BC	OP	0.3951	0.1019	73	3.88	0.0002	0.39512	0.000227811	0.00681509		FBgn0139564	FBtr0167542
FBtr0162118	Reg*Diet	BC	AG	BC	OP	-0.397	0.1024	73	-3.88	0.0002	-0.396979	0.000229208	0.00684698		FBgn0139571	FBtr0167549
FBtr0164642	Reg*Diet	BC	AG	BC	OP	-0.4472	0.1154	73	-3.88	0.0002	-0.447235	0.000229955	0.00686355		FBgn0139572	FBtr0167550
FBtr0170135	Reg*Diet	BC	AG	BC	OP	0.3807	0.09826	73	3.87	0.0002	0.380655	0.000231526	0.00689954		FBgn0139585	FBtr0167563
FBtr0167191	Reg*Diet	BC	AG	BC	OP	0.4035	0.1042	73	3.87	0.0002	0.403494	0.000232621	0.00692403		FBgn0139588	FBtr0167566
FBtr0165502	Reg*Diet	BC	AG	BC	OP	-0.3033	0.07833	73	-3.87	0.0002	-0.303312	0.00023281	0.00692851		FBgn0139591	FBtr0167569
FBtr0161195	Reg*Diet	BC	AG	BC	OP	0.3619	0.09346	73	3.87	0.0002	0.361881	0.000232959	0.00693188		FBgn0139592	FBtr0167570
FBtr0163227	Reg*Diet	BC	AG	BC	OP	-0.3273	0.08456	73	-3.87	0.0002	-0.327316	0.000233838	0.00695129		FBgn0139593	FBtr0167571
FBtr0168413	Reg*Diet	BC	AG	BC	OP	0.2915	0.07532	73	3.87	0.0002	0.291531	0.000234088	0.00695732		FBgn0139595	FBtr0167574
FBtr0164199	Reg*Diet	BC	AG	BC	OP	0.2276	0.05881	73	3.87	0.0002	0.227615	0.000234174	0.00695898		FBgn0139597	FBtr0167576
FBtr0174678	Reg*Diet	BC	AG	BC	OP	0.3807	0.09842	73	3.87	0.0002	0.380728	0.000235801	0.00699553		FBgn0139598	FBtr0167577
FBtr0173491	Reg*Diet	BC	AG	BC	OP	0.3628	0.0938	73	3.87	0.0002	0.362798	0.000236262	0.00700542		FBgn0139599	FBtr0167578
FBtr0168864	Reg*Diet	BC	AG	BC	OP	-0.3145	0.08132	73	-3.87	0.0002	-0.314505	0.00023648	0.00701029		FBgn0139603	FBtr0167582
FBtr0171059	Reg*Diet	BC	AG	BC	OP	0.4384	0.1134	73	3.87	0.0002	0.438399	0.000236652	0.00701383		FBgn0139604	FBtr0167583
FBtr0163304	Reg*Diet	BC	AG	BC	OP	0.3289	0.08504	73	3.87	0.0002	0.328863	0.000236718	0.00701537		FBgn0139609	FBtr0167588
FBtr0173397	Reg*Diet	BC	AG	BC	OP	0.2022	0.05232	73	3.87	0.0002	0.202245	0.000238182	0.00704773		FBgn0139613	FBtr0167592
FBtr0167691	Reg*Diet	BC	AG	BC	OP	-0.4261	0.1102	73	-3.87	0.0002	-0.426082	0.000238232	0.00704891		FBgn0139616	FBtr0167595
FBtr0166742	Reg*Diet	BC	AG	BC	OP	0.3363	0.08702	73	3.86	0.0002	0.336273	0.000239327	0.00707265		FBgn0139622	FBtr0167601
FBtr0169937	Reg*Diet	BC	AG	BC	OP	0.3354	0.0868	73	3.86	0.0002	0.335379	0.000239504	0.00707666		FBgn0139629	FBtr0167608
FBtr0163068	Reg*Diet	BC	AG	BC	OP	-0.1589	0.04112	73	-3.86	0.0002	-0.158859	0.000240157	0.00709102		FBgn0139631	FBtr0167610
FBtr0165593	Reg*Diet	BC	AG	BC	OP	0.4198	0.1087	73	3.86	0.0002	0.419786	0.000240625	0.00710157		FBgn0139638	FBtr0167617
FBtr0167890	Reg*Diet	BC	AG	BC	OP	0.5263	0.1363	73	3.86	0.0002	0.526304	0.000241047	0.00711073		FBgn0139639	FBtr0167618
FBtr0173699	Reg*Diet	BC	AG	BC	OP	0.2611	0.06761	73	3.86	0.0002	0.261074	0.000241502	0.00712103		FBgn0139649	FBtr0167628
FBtr0168625	Reg*Diet	BC	AG	BC	OP	-0.3994	0.1034	73	-3.86	0.0002	-0.399369	0.000241677	0.00712506		FBgn0139669	FBtr0167648
FBtr0169389	Reg*Diet	BC	AG	BC	OP	-0.1355	0.03509	73	-3.86	0.0002	-0.135468	0.000242029	0.0071327		FBgn0139674	FBtr0167653
FBtr0166150	Reg*Diet	BC	AG	BC	OP	0.5681	0.1472	73	3.86	0.0002	0.568073	0.000242386	0.00714099		FBgn0139679	FBtr0167658
FBtr0173353	Reg*Diet	BC	AG	BC	OP	0.3752	0.0972	73	3.86	0.0002	0.375158	0.000242966	0.00715363		FBgn0139691	FBtr0167670
FBtr0167522	Reg*Diet	BC	AG	BC	OP	-0.1835	0.04754	73	-3.86	0.0002	-0.183499	0.000243071	0.00715586		FBgn0139696	FBtr0167675
FBtr0170512	Reg*Diet	BC	AG	BC	OP	0.2536	0.06571	73	3.86	0.0002	0.253602	0.000243437	0.00716383		FBgn0139712	FBtr0167691
FBtr0162143	Reg*Diet	BC	AG	BC	OP	0.2862	0.07415	73	3.86	0.0002	0.286153	0.000243583	0.00716691		FBgn0139718	FBtr0167697
FBtr0167527	Reg*Diet	BC	AG	BC	OP	0.218	0.05651	73	3.86	0.0002	0.218041	0.000244193	0.00718103		FBgn0139723	FBtr0167702
FBtr0164713	Reg*Diet	BC	AG	BC	OP	-0.2567	0.06655	73	-3.86	0.0002	-0.256749	0.000244365	0.00718468		FBgn0139725	FBtr0167704
FBtr0163581	Reg*Diet	BC	AG	BC	OP	0.3757	0.09739	73	3.86	0.0002	0.375743	0.000244423	0.0071858		FBgn0139728	FBtr0167707
FBtr0168023	Reg*Diet	BC	AG	BC	OP	0.3554	0.09213	73	3.86	0.0002	0.355352	0.000245044	0.00719957		FBgn0139729	FBtr0167708
FBtr0169879	Reg*Diet	BC	AG	BC	OP	0.3993	0.1035	73	3.86	0.0002	0.399294	0.000245106	0.00720094		FBgn0139730	FBtr0167709
FBtr0162203	Reg*Diet	BC	AG	BC	OP	-0.2262	0.05868	73	-3.86	0.0002	-0.226245	0.000246265	0.0072269		FBgn0139735	FBtr0167714
FBtr0174008	Reg*Diet	BC	AG	BC	OP	-0.2822	0.07323	73	-3.85	0.0002	-0.282231	0.000247845	0.00726104		FBgn0139736	FBtr0167715
FBtr0161793	Reg*Diet	BC	AG	BC	OP	0.2832	0.07347	73	3.85	0.0002	0.283156	0.00024788	0.00726189		FBgn0139737	FBtr0167716
FBtr0168466	Reg*Diet	BC	AG	BC	OP	0.2596	0.06738	73	3.85	0.0002	0.259603	0.000248499	0.007275		FBgn0139741	FBtr0167720
FBtr0168419	Reg*Diet	BC	AG	BC	OP	0.293	0.07605	73	3.85	0.0002	0.293003	0.000248621	0.00727721		FBgn0139748	FBtr0167727
FBtr0164660	Reg*Diet	BC	AG	BC	OP	0.4299	0.1116	73	3.85	0.0002	0.429925	0.000248909	0.00728317		FBgn0139749	FBtr0167728
FBtr0172762	Reg*Diet	BC	AG	BC	OP	0.227	0.05893	73	3.85	0.0002	0.226999	0.000249355	0.00729299		FBgn0139752	FBtr0167732
FBtr0170196	Reg*Diet	BC	AG	BC	OP	0.2904	0.07542	73	3.85	0.0003	0.29044	0.000250114	0.00730971		FBgn0139755	FBtr0167735
FBtr0168408	Reg*Diet	BC	AG	BC	OP	-0.2229	0.05787	73	-3.85	0.0003	-0.222873	0.000250284	0.00731346		FBgn0139757	FBtr0167737
FBtr0168682	Reg*Diet	BC	AG	BC	OP	0.3531	0.0917	73	3.85	0.0003	0.353112	0.000250648	0.00732127		FBgn0139762	FBtr0167742
FBtr0161161	Reg*Diet	BC	AG	BC	OP	0.1912	0.04965	73	3.85	0.0003	0.191183	0.00025066	0.00732155		FBgn0139767	FBtr0167747
FBtr0171056	Reg*Diet	BC	AG	BC	OP	0.4558	0.1184	73	3.85	0.0003	0.455798	0.000250931	0.00732732		FBgn0139768	FBtr0167748
FBtr0167272	Reg*Diet	BC	AG	BC	OP	0.3323	0.08633	73	3.85	0.0003	0.332334	0.000251552	0.00734079		FBgn0139769	FBtr0167749
FBtr0165045	Reg*Diet	BC	AG	BC	OP	-0.4383	0.1139	73	-3.85	0.0003	-0.438263	0.000251788	0.00734602		FBgn0139771	FBtr0167751
FBtr0166429	Reg*Diet	BC	AG	BC	OP	-0.4084	0.1061	73	-3.85	0.0003	-0.40837	0.000253529	0.00738416		FBgn0139772	FBtr0167752
FBtr0171064	Reg*Diet	BC	AG	BC	OP	0.3585	0.09325	73	3.84	0.0003	0.358496	0.000255889	0.00743522		FBgn0139777	FBtr0167757
FBtr0169566	Reg*Diet	BC	AG	BC	OP	0.1549	0.04031	73	3.84	0.0003	0.154932	0.000257021	0.00745971		FBgn0139791	FBtr0167771
FBtr0171499	Reg*Diet	BC	AG	BC	OP	0.4814	0.1253	73	3.84	0.0003	0.48141	0.000257536	0.00747075		FBgn0139793	FBtr0167773
FBtr0174505	Reg*Diet	BC	AG	BC	OP	-0.4011	0.1044	73	-3.84	0.0003	-0.401063	0.000258817	0.00749826		FBgn0139799	FBtr0167779
FBtr0162265	Reg*Diet	BC	AG	BC	OP	0.4508	0.1174	73	3.84	0.0003	0.450788	0.000259727	0.00751721		FBgn0139803	FBtr0167783
FBtr0168398	Reg*Diet	BC	AG	BC	OP	-0.3982	0.1037	73	-3.84	0.0003	-0.398155	0.000260075	0.00752471		FBgn0139804	FBtr0167784
FBtr0171257	Reg*Diet	BC	AG	BC	OP	0.1941	0.05059	73	3.84	0.0003	0.194079	0.000262729	0.00758307		FBgn0139805	FBtr0167785
FBtr0170724	Reg*Diet	BC	AG	BC	OP	0.1753	0.0457	73	3.84	0.0003	0.175253	0.00026414	0.00761432		FBgn0139812	FBtr0167792
FBtr0168104	Reg*Diet	BC	AG	BC	OP	0.4485	0.117	73	3.83	0.0003	0.44852	0.000264574	0.00762359		FBgn0139819	FBtr0167799
FBtr0171653	Reg*Diet	BC	AG	BC	OP	0.5542	0.1445	73	3.83	0.0003	0.554199	0.000264999	0.00763264		FBgn0139821	FBtr0167801
FBtr0173919	Reg*Diet	BC	AG	BC	OP	0.2965	0.07734	73	3.83	0.0003	0.296484	0.000265477	0.00764346		FBgn0139825	FBtr0167805
FBtr0170047	Reg*Diet	BC	AG	BC	OP	0.186	0.04854	73	3.83	0.0003	0.186012	0.000266509	0.00766544		FBgn0139846	FBtr0167827
FBtr0164090	Reg*Diet	BC	AG	BC	OP	0.2934	0.07658	73	3.83	0.0003	0.293397	0.000267607	0.00768892		FBgn0139847	FBtr0167828
FBtr0169098	Reg*Diet	BC	AG	BC	OP	0.2971	0.07756	73	3.83	0.0003	0.29714	0.000267669	0.00769013		FBgn0139848	FBtr0167829
FBtr0162142	Reg*Diet	BC	AG	BC	OP	0.2852	0.07445	73	3.83	0.0003	0.28523	0.000267761	0.0076922		FBgn0139850	FBtr0167831
FBtr0162392	Reg*Diet	BC	AG	BC	OP	0.2041	0.05329	73	3.83	0.0003	0.204116	0.000268246	0.00770254		FBgn0139855	FBtr0167836
FBtr0171699	Reg*Diet	BC	AG	BC	OP	0.2813	0.07343	73	3.83	0.0003	0.281253	0.000268305	0.00770373		FBgn0139865	FBtr0167846
FBtr0173716	Reg*Diet	BC	AG	BC	OP	0.2931	0.07652	73	3.83	0.0003	0.293094	0.000268394	0.00770537		FBgn0139871	FBtr0167852
FBtr0167984	Reg*Diet	BC	AG	BC	OP	0.3816	0.09964	73	3.83	0.0003	0.381607	0.000268704	0.00771204		FBgn0139882	FBtr0167863
FBtr0167430	Reg*Diet	BC	AG	BC	OP	0.3619	0.0945	73	3.83	0.0003	0.361871	0.000269222	0.00772306		FBgn0139890	FBtr0167871
FBtr0168486	Reg*Diet	BC	AG	BC	OP	0.3727	0.09733	73	3.83	0.0003	0.372689	0.000269572	0.00773062		FBgn0139899	FBtr0167880
FBtr0173696	Reg*Diet	BC	AG	BC	OP	0.3544	0.09259	73	3.83	0.0003	0.354449	0.000270228	0.00774465		FBgn0139900	FBtr0167881
FBtr0168596	Reg*Diet	BC	AG	BC	OP	-0.3451	0.09015	73	-3.83	0.0003	-0.345086	0.00027063	0.00775305		FBgn0139904	FBtr0167885
FBtr0168672	Reg*Diet	BC	AG	BC	OP	0.3513	0.09178	73	3.83	0.0003	0.351281	0.000270997	0.00776067		FBgn0139905	FBtr0167886
FBtr0171691	Reg*Diet	BC	AG	BC	OP	-0.2997	0.07833	73	-3.83	0.0003	-0.299719	0.000271877	0.00777915		FBgn0139910	FBtr0167891
FBtr0163322	Reg*Diet	BC	AG	BC	OP	0.2618	0.06841	73	3.83	0.0003	0.261753	0.000271927	0.00778026		FBgn0139911	FBtr0167892
FBtr0166349	Reg*Diet	BC	AG	BC	OP	0.3645	0.09528	73	3.83	0.0003	0.364522	0.000272446	0.00779146		FBgn0139912	FBtr0167893
FBtr0162747	Reg*Diet	BC	AG	BC	OP	0.2919	0.07629	73	3.83	0.0003	0.291851	0.00027282	0.00779937		FBgn0139915	FBtr0167896
FBtr0167970	Reg*Diet	BC	AG	BC	OP	0.2812	0.07351	73	3.83	0.0003	0.281205	0.000272914	0.00780125		FBgn0139917	FBtr0167898
FBtr0163174	Reg*Diet	BC	AG	BC	OP	0.2525	0.06602	73	3.82	0.0003	0.252484	0.000273964	0.0078236		FBgn0139920	FBtr0167901
FBtr0164976	Reg*Diet	BC	AG	BC	OP	0.2408	0.06298	73	3.82	0.0003	0.240789	0.000274846	0.00784243		FBgn0139921	FBtr0167902
FBtr0162448	Reg*Diet	BC	AG	BC	OP	0.2984	0.07811	73	3.82	0.0003	0.298393	0.000277555	0.00790024		FBgn0139928	FBtr0167909
FBtr0171217	Reg*Diet	BC	AG	BC	OP	0.1253	0.0328	73	3.82	0.0003	0.125298	0.000277738	0.00790438		FBgn0139931	FBtr0167912
FBtr0174425	Reg*Diet	BC	AG	BC	OP	0.163	0.04269	73	3.82	0.0003	0.163047	0.000278435	0.00791921		FBgn0139933	FBtr0167914
FBtr0168084	Reg*Diet	BC	AG	BC	OP	-0.3491	0.09142	73	-3.82	0.0003	-0.349146	0.000278525	0.00792115		FBgn0139935	FBtr0167916
FBtr0170396	Reg*Diet	BC	AG	BC	OP	0.4201	0.11	73	3.82	0.0003	0.420127	0.000278711	0.00792503		FBgn0139938	FBtr0167919
FBtr0174449	Reg*Diet	BC	AG	BC	OP	0.2013	0.05271	73	3.82	0.0003	0.201259	0.000279571	0.00794308		FBgn0139946	FBtr0167927
FBtr0172837	Reg*Diet	BC	AG	BC	OP	0.2078	0.05443	73	3.82	0.0003	0.207813	0.000279945	0.0079508		FBgn0139967	FBtr0167948
FBtr0175403	Reg*Diet	BC	AG	BC	OP	0.3487	0.09135	73	3.82	0.0003	0.348712	0.0002804	0.00796061		FBgn0139968	FBtr0167949
FBtr0170267	Reg*Diet	BC	AG	BC	OP	-0.2805	0.07349	73	-3.82	0.0003	-0.280527	0.000280628	0.00796526		FBgn0139977	FBtr0167958
FBtr0174027	Reg*Diet	BC	AG	BC	OP	0.3516	0.09213	73	3.82	0.0003	0.351603	0.000281164	0.00797659		FBgn0139979	FBtr0167960
FBtr0167369	Reg*Diet	BC	AG	BC	OP	0.3858	0.1011	73	3.82	0.0003	0.38579	0.000281779	0.00798926		FBgn0139984	FBtr0167965
FBtr0162734	Reg*Diet	BC	AG	BC	OP	0.3042	0.07975	73	3.81	0.0003	0.304216	0.000282896	0.00801295		FBgn0139987	FBtr0167968
FBtr0174410	Reg*Diet	BC	AG	BC	OP	0.3166	0.08302	73	3.81	0.0003	0.316567	0.000284357	0.00804439		FBgn0139989	FBtr0167970
FBtr0175373	Reg*Diet	BC	AG	BC	OP	0.3454	0.09062	73	3.81	0.0003	0.345422	0.000285616	0.00807116		FBgn0139996	FBtr0167977
FBtr0173695	Reg*Diet	BC	AG	BC	OP	0.3391	0.089	73	3.81	0.0003	0.339124	0.000286882	0.00809816		FBgn0140002	FBtr0167983
FBtr0171353	Reg*Diet	BC	AG	BC	OP	0.3565	0.09356	73	3.81	0.0003	0.356504	0.000286899	0.00809855		FBgn0140003	FBtr0167984
FBtr0167290	Reg*Diet	BC	AG	BC	OP	0.3206	0.08417	73	3.81	0.0003	0.320636	0.000287977	0.00812089		FBgn0140004	FBtr0167985
FBtr0171726	Reg*Diet	BC	AG	BC	OP	-0.2999	0.07873	73	-3.81	0.0003	-0.299862	0.000288458	0.00813052		FBgn0140006	FBtr0167987
FBtr0165192	Reg*Diet	BC	AG	BC	OP	0.2292	0.06017	73	3.81	0.0003	0.229168	0.000288804	0.00813741		FBgn0140018	FBtr0167999
FBtr0171490	Reg*Diet	BC	AG	BC	OP	0.3475	0.09125	73	3.81	0.0003	0.347457	0.000289639	0.00815482		FBgn0140025	FBtr0168006
FBtr0166101	Reg*Diet	BC	AG	BC	OP	0.3008	0.079	73	3.81	0.0003	0.300791	0.000289773	0.00815742		FBgn0140027	FBtr0168008
FBtr0164504	Reg*Diet	BC	AG	BC	OP	-0.3881	0.1019	73	-3.81	0.0003	-0.38814	0.000290108	0.00816432		FBgn0140028	FBtr0168009
FBtr0169767	Reg*Diet	BC	AG	BC	OP	-0.3153	0.08284	73	-3.81	0.0003	-0.31535	0.000290491	0.0081722		FBgn0140029	FBtr0168010
FBtr0171549	Reg*Diet	BC	AG	BC	OP	0.2493	0.06549	73	3.81	0.0003	0.249293	0.000290545	0.00817335		FBgn0140039	FBtr0168020
FBtr0173190	Reg*Diet	BC	AG	BC	OP	0.2566	0.06741	73	3.81	0.0003	0.256569	0.000291102	0.00818496		FBgn0140041	FBtr0168022
FBtr0164825	Reg*Diet	BC	AG	BC	OP	0.3209	0.08432	73	3.81	0.0003	0.320923	0.000291215	0.00818741		FBgn0140042	FBtr0168023
FBtr0165811	Reg*Diet	BC	AG	BC	OP	0.4158	0.1093	73	3.81	0.0003	0.415825	0.000292103	0.00820599		FBgn0140044	FBtr0168025
FBtr0174040	Reg*Diet	BC	AG	BC	OP	0.3611	0.0949	73	3.8	0.0003	0.361073	0.000292615	0.00821624		FBgn0140049	FBtr0168030
FBtr0174911	Reg*Diet	BC	AG	BC	OP	0.1881	0.04944	73	3.8	0.0003	0.188053	0.000293318	0.00823049		FBgn0140050	FBtr0168031
FBtr0166773	Reg*Diet	BC	AG	BC	OP	0.2434	0.06399	73	3.8	0.0003	0.243395	0.000293809	0.00824052		FBgn0140063	FBtr0168044
FBtr0169963	Reg*Diet	BC	AG	BC	OP	0.3022	0.07946	73	3.8	0.0003	0.302192	0.000294274	0.00825046		FBgn0140068	FBtr0168049
FBtr0165346	Reg*Diet	BC	AG	BC	OP	0.2573	0.06765	73	3.8	0.0003	0.257263	0.00029458	0.00825687		FBgn0140071	FBtr0168052
FBtr0164245	Reg*Diet	BC	AG	BC	OP	0.4127	0.1086	73	3.8	0.0003	0.412654	0.000296178	0.00829116		FBgn0140092	FBtr0168073
FBtr0171870	Reg*Diet	BC	AG	BC	OP	0.3021	0.0795	73	3.8	0.0003	0.302116	0.000297274	0.00831447		FBgn0140093	FBtr0168074
FBtr0171787	Reg*Diet	BC	AG	BC	OP	0.3089	0.08134	73	3.8	0.0003	0.308935	0.000299149	0.00835284		FBgn0140096	FBtr0168077
FBtr0167095	Reg*Diet	BC	AG	BC	OP	0.4423	0.1165	73	3.8	0.0003	0.442317	0.000299253	0.0083549		FBgn0140097	FBtr0168078
FBtr0171750	Reg*Diet	BC	AG	BC	OP	-0.4279	0.1127	73	-3.8	0.0003	-0.427933	0.000299681	0.00836385		FBgn0140098	FBtr0168079
FBtr0171216	Reg*Diet	BC	AG	BC	OP	0.2961	0.078	73	3.8	0.0003	0.296066	0.000301443	0.00839996		FBgn0140101	FBtr0168082
FBtr0167051	Reg*Diet	BC	AG	BC	OP	0.2861	0.07537	73	3.8	0.0003	0.286091	0.000301735	0.0084058		FBgn0140103	FBtr0168084
FBtr0174637	Reg*Diet	BC	AG	BC	OP	0.3133	0.08254	73	3.8	0.0003	0.313286	0.000301746	0.00840605		FBgn0140106	FBtr0168087
FBtr0163178	Reg*Diet	BC	AG	BC	OP	-0.3368	0.08875	73	-3.8	0.0003	-0.336831	0.000301842	0.00840816		FBgn0140109	FBtr0168090
FBtr0171958	Reg*Diet	BC	AG	BC	OP	0.237	0.06245	73	3.79	0.0003	0.236972	0.000302966	0.00843073		FBgn0140112	FBtr0168093
FBtr0172404	Reg*Diet	BC	AG	BC	OP	0.4019	0.1059	73	3.79	0.0003	0.401921	0.000302988	0.00843123		FBgn0140114	FBtr0168095
FBtr0170704	Reg*Diet	BC	AG	BC	OP	0.2838	0.0748	73	3.79	0.0003	0.283783	0.000303428	0.00844041		FBgn0140115	FBtr0168096
FBtr0171625	Reg*Diet	BC	AG	BC	OP	-0.3226	0.08503	73	-3.79	0.0003	-0.322564	0.000304025	0.00845218		FBgn0140124	FBtr0168105
FBtr0174728	Reg*Diet	BC	AG	BC	OP	0.2973	0.07838	73	3.79	0.0003	0.297306	0.000304081	0.00845347		FBgn0140131	FBtr0168112
FBtr0166646	Reg*Diet	BC	AG	BC	OP	0.3646	0.09613	73	3.79	0.0003	0.364584	0.000304724	0.00846613		FBgn0140134	FBtr0168115
FBtr0174590	Reg*Diet	BC	AG	BC	OP	0.2927	0.07717	73	3.79	0.0003	0.292656	0.000305186	0.00847574		FBgn0140135	FBtr0168116
FBtr0164503	Reg*Diet	BC	AG	BC	OP	-0.2938	0.0775	73	-3.79	0.0003	-0.293765	0.000306893	0.008511		FBgn0140137	FBtr0168118
FBtr0172026	Reg*Diet	BC	AG	BC	OP	0.2377	0.06271	73	3.79	0.0003	0.237714	0.000307037	0.00851393		FBgn0140138	FBtr0168119
FBtr0171469	Reg*Diet	BC	AG	BC	OP	-0.2726	0.07193	73	-3.79	0.0003	-0.272609	0.000307418	0.00852211		FBgn0140140	FBtr0168121
FBtr0171840	Reg*Diet	BC	AG	BC	OP	-0.3542	0.09347	73	-3.79	0.0003	-0.354208	0.000307932	0.00853279		FBgn0140147	FBtr0168128
FBtr0163661	Reg*Diet	BC	AG	BC	OP	0.2975	0.07853	73	3.79	0.0003	0.297541	0.00030846	0.00854311		FBgn0140148	FBtr0168129
FBtr0171950	Reg*Diet	BC	AG	BC	OP	0.3208	0.08467	73	3.79	0.0003	0.320781	0.000308763	0.00854913		FBgn0140151	FBtr0168132
FBtr0175399	Reg*Diet	BC	AG	BC	OP	-0.3502	0.09245	73	-3.79	0.0003	-0.350225	0.000309129	0.00855637		FBgn0140156	FBtr0168137
FBtr0168156	Reg*Diet	BC	AG	BC	OP	-0.3203	0.08457	73	-3.79	0.0003	-0.320306	0.000309846	0.00857065		FBgn0140157	FBtr0168138
FBtr0172498	Reg*Diet	BC	AG	BC	OP	0.4322	0.1141	73	3.79	0.0003	0.432213	0.000310575	0.00858531		FBgn0140159	FBtr0168140
FBtr0170535	Reg*Diet	BC	AG	BC	OP	0.1617	0.04272	73	3.79	0.0003	0.161742	0.000311829	0.00861128		FBgn0140167	FBtr0168148
FBtr0168025	Reg*Diet	BC	AG	BC	OP	-0.1752	0.04629	73	-3.79	0.0003	-0.175233	0.000312199	0.00861857		FBgn0140169	FBtr0168150
FBtr0161256	Reg*Diet	BC	AG	BC	OP	0.2511	0.06635	73	3.79	0.0003	0.251139	0.000312513	0.00862488		FBgn0140170	FBtr0168151
FBtr0167898	Reg*Diet	BC	AG	BC	OP	0.2536	0.067	73	3.78	0.0003	0.25357	0.000312962	0.008634		FBgn0140175	FBtr0168156
FBtr0169112	Reg*Diet	BC	AG	BC	OP	0.3183	0.08413	73	3.78	0.0003	0.318323	0.000313843	0.00865224		FBgn0140177	FBtr0168158
FBtr0161564	Reg*Diet	BC	AG	BC	OP	0.4336	0.1147	73	3.78	0.0003	0.433641	0.000315631	0.00868937		FBgn0140180	FBtr0168161
FBtr0172410	Reg*Diet	BC	AG	BC	OP	0.2659	0.0703	73	3.78	0.0003	0.265853	0.000315896	0.00869404		FBgn0140182	FBtr0168163
FBtr0170045	Reg*Diet	BC	AG	BC	OP	0.2746	0.07262	73	3.78	0.0003	0.274604	0.000316425	0.00870487		FBgn0140185	FBtr0168166
FBtr0175112	Reg*Diet	BC	AG	BC	OP	0.3344	0.08845	73	3.78	0.0003	0.334434	0.000316794	0.00871233		FBgn0140189	FBtr0168170
FBtr0166403	Reg*Diet	BC	AG	BC	OP	0.4153	0.1098	73	3.78	0.0003	0.415256	0.000317368	0.00872428		FBgn0140197	FBtr0168178
FBtr0170800	Reg*Diet	BC	AG	BC	OP	0.2579	0.06823	73	3.78	0.0003	0.257902	0.000318134	0.00873955		FBgn0140200	FBtr0168181
FBtr0165204	Reg*Diet	BC	AG	BC	OP	0.26	0.0688	73	3.78	0.0003	0.260014	0.000318478	0.00874696		FBgn0140201	FBtr0168182
FBtr0175054	Reg*Diet	BC	AG	BC	OP	0.4474	0.1184	73	3.78	0.0003	0.447401	0.000319003	0.00875819		FBgn0140209	FBtr0168190
FBtr0166491	Reg*Diet	BC	AG	BC	OP	0.2867	0.07589	73	3.78	0.0003	0.286652	0.000320797	0.00879563		FBgn0140222	FBtr0168203
FBtr0170342	Reg*Diet	BC	AG	BC	OP	0.3131	0.08291	73	3.78	0.0003	0.313129	0.000321435	0.00880906		FBgn0140232	FBtr0168213
FBtr0168756	Reg*Diet	BC	AG	BC	OP	0.2929	0.07755	73	3.78	0.0003	0.292866	0.000321986	0.0088205		FBgn0140239	FBtr0168220
FBtr0163579	Reg*Diet	BC	AG	BC	OP	0.2637	0.06983	73	3.78	0.0003	0.26366	0.000322377	0.0088287		FBgn0140241	FBtr0168222
FBtr0171146	Reg*Diet	BC	AG	BC	OP	0.2456	0.06505	73	3.77	0.0003	0.245565	0.000323407	0.00884916		FBgn0140249	FBtr0168230
FBtr0166604	Reg*Diet	BC	AG	BC	OP	0.538	0.1425	73	3.77	0.0003	0.538042	0.000323869	0.0088588		FBgn0140252	FBtr0168233
FBtr0165854	Reg*Diet	BC	AG	BC	OP	0.2658	0.07043	73	3.77	0.0003	0.265826	0.000324191	0.00886534		FBgn0140253	FBtr0168234
FBtr0166694	Reg*Diet	BC	AG	BC	OP	0.3762	0.09972	73	3.77	0.0003	0.376158	0.000326315	0.00890871		FBgn0140254	FBtr0168235
FBtr0168501	Reg*Diet	BC	AG	BC	OP	0.7553	0.2003	73	3.77	0.0003	0.755296	0.000327285	0.00892869		FBgn0140256	FBtr0168237
FBtr0163820	Reg*Diet	BC	AG	BC	OP	0.5137	0.1362	73	3.77	0.0003	0.513686	0.000327602	0.0089353		FBgn0140261	FBtr0168242
FBtr0170819	Reg*Diet	BC	AG	BC	OP	0.2693	0.07143	73	3.77	0.0003	0.269296	0.000328527	0.00895374		FBgn0140262	FBtr0168243
FBtr0173296	Reg*Diet	BC	AG	BC	OP	0.2235	0.0593	73	3.77	0.0003	0.22353	0.000329053	0.008964		FBgn0140263	FBtr0168244
FBtr0170420	Reg*Diet	BC	AG	BC	OP	-0.4897	0.1299	73	-3.77	0.0003	-0.489743	0.000329332	0.00896934		FBgn0140265	FBtr0168246
FBtr0173621	Reg*Diet	BC	AG	BC	OP	-0.2736	0.07261	73	-3.77	0.0003	-0.27361	0.000330523	0.00899316		FBgn0140267	FBtr0168248
FBtr0172446	Reg*Diet	BC	AG	BC	OP	-0.3057	0.08114	73	-3.77	0.0003	-0.305693	0.000331451	0.00901236		FBgn0140276	FBtr0168257
FBtr0169360	Reg*Diet	BC	AG	BC	OP	0.3503	0.09299	73	3.77	0.0003	0.350328	0.000331783	0.00901844		FBgn0140278	FBtr0168259
FBtr0161443	Reg*Diet	BC	AG	BC	OP	-0.2124	0.05638	73	-3.77	0.0003	-0.212387	0.000331829	0.00901938		FBgn0140284	FBtr0168265
FBtr0168333	Reg*Diet	BC	AG	BC	OP	-0.1841	0.04887	73	-3.77	0.0003	-0.184096	0.000332283	0.00902868		FBgn0140287	FBtr0168268
FBtr0160817	Reg*Diet	BC	AG	BC	OP	0.2507	0.06655	73	3.77	0.0003	0.250676	0.000332368	0.00903043		FBgn0140291	FBtr0168272
FBtr0175059	Reg*Diet	BC	AG	BC	OP	0.252	0.0669	73	3.77	0.0003	0.252001	0.00033256	0.00903453		FBgn0140295	FBtr0168276
FBtr0161106	Reg*Diet	BC	AG	BC	OP	0.3656	0.09707	73	3.77	0.0003	0.36559	0.000333035	0.00904461		FBgn0140302	FBtr0168283
FBtr0165399	Reg*Diet	BC	AG	BC	OP	0.3102	0.08236	73	3.77	0.0003	0.310159	0.000333293	0.0090498		FBgn0140309	FBtr0168290
FBtr0160891	Reg*Diet	BC	AG	BC	OP	-0.4897	0.1301	73	-3.77	0.0003	-0.489704	0.000333864	0.00906106		FBgn0140313	FBtr0168294
FBtr0171668	Reg*Diet	BC	AG	BC	OP	0.199	0.05285	73	3.76	0.0003	0.198952	0.000334667	0.00907699		FBgn0140314	FBtr0168295
FBtr0174007	Reg*Diet	BC	AG	BC	OP	0.3754	0.09974	73	3.76	0.0003	0.375398	0.000335602	0.009096		FBgn0140318	FBtr0168299
FBtr0172786	Reg*Diet	BC	AG	BC	OP	-0.5001	0.1329	73	-3.76	0.0003	-0.500141	0.000336441	0.00911306		FBgn0140319	FBtr0168300
FBtr0173593	Reg*Diet	BC	AG	BC	OP	0.4589	0.122	73	3.76	0.0003	0.458912	0.000337048	0.00912567		FBgn0140320	FBtr0168301
FBtr0171198	Reg*Diet	BC	AG	BC	OP	0.2173	0.05777	73	3.76	0.0003	0.217328	0.000337868	0.00914098		FBgn0140335	FBtr0168316
FBtr0170928	Reg*Diet	BC	AG	BC	OP	0.3342	0.08885	73	3.76	0.0003	0.334232	0.000338159	0.00914694		FBgn0140347	FBtr0168328
FBtr0175335	Reg*Diet	BC	AG	BC	OP	-0.1847	0.04911	73	-3.76	0.0003	-0.184672	0.000339925	0.00918142		FBgn0140352	FBtr0168333
FBtr0171344	Reg*Diet	BC	AG	BC	OP	0.3066	0.08154	73	3.76	0.0003	0.306569	0.000340022	0.00918362		FBgn0140356	FBtr0168337
FBtr0169818	Reg*Diet	BC	AG	BC	OP	0.2281	0.06068	73	3.76	0.0003	0.228088	0.000341566	0.00921418		FBgn0140357	FBtr0168338
FBtr0161864	Reg*Diet	BC	AG	BC	OP	0.2428	0.06459	73	3.76	0.0003	0.242751	0.000341908	0.00922103		FBgn0140366	FBtr0168347
FBtr0170095	Reg*Diet	BC	AG	BC	OP	0.406	0.108	73	3.76	0.0003	0.405955	0.000342224	0.00922715		FBgn0140367	FBtr0168348
FBtr0175577	Reg*Diet	BC	AG	BC	OP	0.223	0.05935	73	3.76	0.0003	0.223028	0.000342266	0.00922799		FBgn0140371	FBtr0168352
FBtr0164762	Reg*Diet	BC	AG	BC	OP	0.3021	0.08038	73	3.76	0.0003	0.302061	0.000342497	0.00923232		FBgn0140374	FBtr0168355
FBtr0173986	Reg*Diet	BC	AG	BC	OP	0.3106	0.08267	73	3.76	0.0003	0.310645	0.000342553	0.00923319		FBgn0140383	FBtr0168364
FBtr0172938	Reg*Diet	BC	AG	BC	OP	0.2718	0.07234	73	3.76	0.0003	0.271821	0.000342717	0.00923647		FBgn0140384	FBtr0168365
FBtr0168950	Reg*Diet	BC	AG	BC	OP	0.4181	0.1113	73	3.76	0.0003	0.418067	0.000343597	0.00925422		FBgn0140389	FBtr0168373
FBtr0173332	Reg*Diet	BC	AG	BC	OP	0.4345	0.1157	73	3.76	0.0003	0.434487	0.000343988	0.00926248		FBgn0140391	FBtr0168375
FBtr0163016	Reg*Diet	BC	AG	BC	OP	-0.1512	0.04025	73	-3.76	0.0003	-0.151201	0.000344309	0.00926892		FBgn0140399	FBtr0168383
FBtr0164659	Reg*Diet	BC	AG	BC	OP	0.4126	0.1098	73	3.76	0.0003	0.412588	0.000344621	0.00927544		FBgn0140406	FBtr0168390
FBtr0175533	Reg*Diet	BC	AG	BC	OP	-0.3848	0.1025	73	-3.76	0.0003	-0.384813	0.000344674	0.00927663		FBgn0140414	FBtr0168398
FBtr0164280	Reg*Diet	BC	AG	BC	OP	-0.4243	0.113	73	-3.76	0.0003	-0.424326	0.000345659	0.00929585		FBgn0140419	FBtr0168403
FBtr0174163	Reg*Diet	BC	AG	BC	OP	-0.2957	0.07875	73	-3.76	0.0003	-0.295703	0.000345659	0.00929585		FBgn0140424	FBtr0168408
FBtr0163029	Reg*Diet	BC	AG	BC	OP	0.534	0.1422	73	3.75	0.0003	0.534036	0.000346397	0.00931082		FBgn0140431	FBtr0168415
FBtr0174979	Reg*Diet	BC	AG	BC	OP	0.2492	0.0664	73	3.75	0.0003	0.249225	0.000347254	0.00932761		FBgn0140435	FBtr0168419
FBtr0161404	Reg*Diet	BC	AG	BC	OP	-0.201	0.05355	73	-3.75	0.0003	-0.200979	0.000348151	0.0093454		FBgn0140438	FBtr0168422
FBtr0167601	Reg*Diet	BC	AG	BC	OP	0.2785	0.0742	73	3.75	0.0003	0.278454	0.000348212	0.00934663		FBgn0140440	FBtr0168424
FBtr0161180	Reg*Diet	BC	AG	BC	OP	0.223	0.05944	73	3.75	0.0003	0.223044	0.000348783	0.0093582		FBgn0140453	FBtr0168437
FBtr0169803	Reg*Diet	BC	AG	BC	OP	0.1226	0.03268	73	3.75	0.0003	0.122637	0.000348804	0.00935856		FBgn0140488	FBtr0168472
FBtr0171264	Reg*Diet	BC	AG	BC	OP	0.2099	0.05594	73	3.75	0.0003	0.209888	0.000348859	0.00935967		FBgn0140490	FBtr0168474
FBtr0163635	Reg*Diet	BC	AG	BC	OP	0.2318	0.06179	73	3.75	0.0003	0.231842	0.000348865	0.00935978		FBgn0140495	FBtr0168479
FBtr0162109	Reg*Diet	BC	AG	BC	OP	0.4157	0.1109	73	3.75	0.0004	0.415717	0.000351226	0.009406		FBgn0140498	FBtr0168482
FBtr0166202	Reg*Diet	BC	AG	BC	OP	0.5857	0.1562	73	3.75	0.0004	0.585692	0.000351753	0.00941659		FBgn0140499	FBtr0168483
FBtr0175220	Reg*Diet	BC	AG	BC	OP	0.2027	0.05405	73	3.75	0.0004	0.20265	0.000352681	0.00943568		FBgn0140500	FBtr0168484
FBtr0162019	Reg*Diet	BC	AG	BC	OP	0.1745	0.04654	73	3.75	0.0004	0.174486	0.000352843	0.00943884		FBgn0140504	FBtr0168488
FBtr0161437	Reg*Diet	BC	AG	BC	OP	0.2088	0.0557	73	3.75	0.0004	0.208783	0.000353289	0.00944747		FBgn0140513	FBtr0168497
FBtr0173498	Reg*Diet	BC	AG	BC	OP	0.2569	0.06852	73	3.75	0.0004	0.256856	0.000353325	0.00944807		FBgn0140517	FBtr0168501
FBtr0163817	Reg*Diet	BC	AG	BC	OP	-0.3876	0.1034	73	-3.75	0.0004	-0.387611	0.000353403	0.00944933		FBgn0140527	FBtr0168511
FBtr0172650	Reg*Diet	BC	AG	BC	OP	0.2807	0.07489	73	3.75	0.0004	0.280725	0.000353418	0.0094495		FBgn0140536	FBtr0168520
FBtr0164107	Reg*Diet	BC	AG	BC	OP	0.1845	0.04926	73	3.75	0.0004	0.184474	0.000357341	0.00952555		FBgn0140549	FBtr0168533
FBtr0166542	Reg*Diet	BC	AG	BC	OP	0.3041	0.08122	73	3.74	0.0004	0.304114	0.000358223	0.00954291		FBgn0140557	FBtr0168541
FBtr0166019	Reg*Diet	BC	AG	BC	OP	-0.2305	0.06157	73	-3.74	0.0004	-0.230518	0.000358445	0.00954747		FBgn0140567	FBtr0168551
FBtr0161002	Reg*Diet	BC	AG	BC	OP	-0.3621	0.09672	73	-3.74	0.0004	-0.362074	0.000359223	0.00956358		FBgn0140568	FBtr0168552
FBtr0170052	Reg*Diet	BC	AG	BC	OP	0.2026	0.05412	73	3.74	0.0004	0.20256	0.000360039	0.00957939		FBgn0140569	FBtr0168553
FBtr0163904	Reg*Diet	BC	AG	BC	OP	0.4447	0.1189	73	3.74	0.0004	0.444747	0.000361553	0.00960827		FBgn0140583	FBtr0168567
FBtr0167578	Reg*Diet	BC	AG	BC	OP	0.3027	0.08089	73	3.74	0.0004	0.302654	0.000361568	0.00960856		FBgn0140584	FBtr0168568
FBtr0172563	Reg*Diet	BC	AG	BC	OP	-0.3945	0.1055	73	-3.74	0.0004	-0.394492	0.000362249	0.00962132		FBgn0140585	FBtr0168569
FBtr0166747	Reg*Diet	BC	AG	BC	OP	0.2327	0.06221	73	3.74	0.0004	0.232703	0.000362957	0.0096351		FBgn0140591	FBtr0168575
FBtr0171968	Reg*Diet	BC	AG	BC	OP	0.5067	0.1355	73	3.74	0.0004	0.506728	0.000363436	0.00964461		FBgn0140596	FBtr0168580
FBtr0165143	Reg*Diet	BC	AG	BC	OP	0.3487	0.09325	73	3.74	0.0004	0.348735	0.000363558	0.00964706		FBgn0140597	FBtr0168581
FBtr0162775	Reg*Diet	BC	AG	BC	OP	0.2479	0.06628	73	3.74	0.0004	0.247854	0.000363936	0.00965467		FBgn0140598	FBtr0168582
FBtr0164200	Reg*Diet	BC	AG	BC	OP	0.2574	0.06884	73	3.74	0.0004	0.257443	0.000363982	0.00965566		FBgn0140601	FBtr0168585
FBtr0172473	Reg*Diet	BC	AG	BC	OP	0.3427	0.09165	73	3.74	0.0004	0.342657	0.000365025	0.00967584		FBgn0140602	FBtr0168586
FBtr0162258	Reg*Diet	BC	AG	BC	OP	0.3774	0.1009	73	3.74	0.0004	0.377353	0.000365522	0.00968582		FBgn0140612	FBtr0168596
FBtr0164063	Reg*Diet	BC	AG	BC	OP	-0.1935	0.05178	73	-3.74	0.0004	-0.193544	0.000366415	0.00970385		FBgn0140617	FBtr0168601
FBtr0170843	Reg*Diet	BC	AG	BC	OP	-0.4577	0.1225	73	-3.74	0.0004	-0.457715	0.000366475	0.00970486		FBgn0140621	FBtr0168605
FBtr0175434	Reg*Diet	BC	AG	BC	OP	0.3126	0.08366	73	3.74	0.0004	0.312597	0.000367486	0.00972471		FBgn0140622	FBtr0168606
FBtr0168828	Reg*Diet	BC	AG	BC	OP	0.1536	0.04112	73	3.74	0.0004	0.153593	0.00036873	0.0097486		FBgn0140623	FBtr0168607
FBtr0171584	Reg*Diet	BC	AG	BC	OP	0.5678	0.152	73	3.74	0.0004	0.567788	0.000368752	0.009749		FBgn0140629	FBtr0168613
FBtr0168093	Reg*Diet	BC	AG	BC	OP	-0.3418	0.09151	73	-3.74	0.0004	-0.341791	0.000369448	0.00976267		FBgn0140634	FBtr0168618
FBtr0163724	Reg*Diet	BC	AG	BC	OP	-0.1677	0.04491	73	-3.73	0.0004	-0.167713	0.000369827	0.00976975		FBgn0140635	FBtr0168619
FBtr0175284	Reg*Diet	BC	AG	BC	OP	0.2865	0.07673	73	3.73	0.0004	0.286505	0.00037086	0.00978929		FBgn0140637	FBtr0168621
FBtr0171716	Reg*Diet	BC	AG	BC	OP	-0.3639	0.09745	73	-3.73	0.0004	-0.363857	0.000371048	0.00979309		FBgn0140641	FBtr0168625
FBtr0167225	Reg*Diet	BC	AG	BC	OP	-0.3639	0.09748	73	-3.73	0.0004	-0.363929	0.000371405	0.00980047		FBgn0140646	FBtr0168630
FBtr0171848	Reg*Diet	BC	AG	BC	OP	-0.2752	0.07372	73	-3.73	0.0004	-0.275158	0.000372994	0.00983105		FBgn0140647	FBtr0168631
FBtr0171200	Reg*Diet	BC	AG	BC	OP	0.1447	0.03879	73	3.73	0.0004	0.144729	0.000373875	0.00984796		FBgn0140648	FBtr0168632
FBtr0168220	Reg*Diet	BC	AG	BC	OP	0.238	0.0638	73	3.73	0.0004	0.238034	0.000374395	0.00985799		FBgn0140652	FBtr0168636
FBtr0175240	Reg*Diet	BC	AG	BC	OP	-0.249	0.06674	73	-3.73	0.0004	-0.24903	0.000374437	0.00985867		FBgn0140653	FBtr0168637
FBtr0163498	Reg*Diet	BC	AG	BC	OP	0.1568	0.04203	73	3.73	0.0004	0.156799	0.000374867	0.00986696		FBgn0140654	FBtr0168638
FBtr0174415	Reg*Diet	BC	AG	BC	OP	-0.2879	0.07719	73	-3.73	0.0004	-0.287897	0.00037611	0.00989094		FBgn0140657	FBtr0168641
FBtr0168277	Reg*Diet	BC	AG	BC	OP	0.3662	0.0982	73	3.73	0.0004	0.366186	0.000377044	0.00990894		FBgn0140662	FBtr0168646
FBtr0174310	Reg*Diet	BC	AG	BC	OP	0.4298	0.1153	73	3.73	0.0004	0.429801	0.000379319	0.00995383		FBgn0140669	FBtr0168653
FBtr0171320	Reg*Diet	BC	AG	BC	OP	0.4621	0.124	73	3.73	0.0004	0.462104	0.000379757	0.00996271		FBgn0140670	FBtr0168654
FBtr0171855	Reg*Diet	BC	AG	BC	OP	-0.4209	0.113	73	-3.73	0.0004	-0.420938	0.000380097	0.00996898		FBgn0140677	FBtr0168662
FBtr0163291	Reg*Diet	BC	AG	BC	OP	0.1952	0.05239	73	3.73	0.0004	0.195199	0.000380735	0.00998143		FBgn0140678	FBtr0168663
FBtr0164933	Reg*Diet	BC	OP	SO	OP	3.6656	0.08672	73	42.27	<.0001	3.66558	4.50508e-53	0		FBgn0140680	FBtr0168665
FBtr0164933	Reg*Diet	BC	AG	SO	OP	3.6019	0.08599	73	41.89	<.0001	3.60185	8.54966e-53	0		FBgn0140692	FBtr0168677
FBtr0164933	Reg*Diet	BC	OP	SO	AG	3.5638	0.08672	73	41.1	<.0001	3.56378	3.24391e-52	0		FBgn0140696	FBtr0168681
FBtr0164933	Reg*Diet	BC	AG	SO	AG	3.5001	0.08599	73	40.7	<.0001	3.50006	6.36862e-52	0		FBgn0140697	FBtr0168682
FBtr0175546	Reg*Diet	BC	AG	SO	OP	2.5795	0.08802	73	29.31	<.0001	2.57947	4.13981e-42	0		FBgn0140703	FBtr0168688
FBtr0175546	Reg*Diet	BC	AG	SO	AG	2.3753	0.08802	73	26.99	<.0001	2.37529	1.0311e-39	0		FBgn0140714	FBtr0168699
FBtr0175546	Reg*Diet	BC	OP	SO	OP	2.3017	0.08876	73	25.93	<.0001	2.30168	1.44501e-38	0		FBgn0140716	FBtr0168701
FBtr0175546	Reg*Diet	BC	OP	SO	AG	2.0975	0.08876	73	23.63	<.0001	2.09749	6.24261e-36	0		FBgn0140722	FBtr0168707
FBtr0167831	Reg*Diet	BC	OP	SO	AG	2.2937	0.09745	73	23.54	<.0001	2.29373	8.03998e-36	0		FBgn0140726	FBtr0168711
FBtr0167831	Reg*Diet	BC	OP	SO	OP	2.245	0.09745	73	23.04	<.0001	2.24504	3.20577e-35	0		FBgn0140732	FBtr0168717
FBtr0172679	Reg*Diet	BC	OP	SO	AG	-1.8984	0.08273	73	-22.95	<.0001	-1.89844	4.13462e-35	0		FBgn0140738	FBtr0168723
FBtr0161951	Reg*Diet	BC	OP	SO	OP	2.1264	0.09296	73	22.87	<.0001	2.12642	5.06091e-35	0		FBgn0140741	FBtr0168726
FBtr0167831	Reg*Diet	BC	AG	SO	AG	2.1742	0.09663	73	22.5	<.0001	2.17422	1.45989e-34	0		FBgn0140746	FBtr0168731
FBtr0161951	Reg*Diet	BC	OP	SO	AG	2.0672	0.09296	73	22.24	<.0001	2.06717	3.08465e-34	0		FBgn0140752	FBtr0168737
FBtr0167831	Reg*Diet	BC	AG	SO	OP	2.1255	0.09663	73	22	<.0001	2.12553	6.18553e-34	0		FBgn0140763	FBtr0168748
FBtr0167649	Reg*Diet	BC	OP	SO	OP	2.0637	0.09702	73	21.27	<.0001	2.06375	5.14429e-33	0		FBgn0140770	FBtr0168755
FBtr0167649	Reg*Diet	BC	OP	SO	AG	2.0131	0.09702	73	20.75	<.0001	2.01313	2.44526e-32	0		FBgn0140776	FBtr0168761
FBtr0167648	Reg*Diet	BC	OP	SO	OP	2.8773	0.1391	73	20.69	<.0001	2.87728	2.92605e-32	0		FBgn0140802	FBtr0168787
FBtr0161951	Reg*Diet	BC	AG	SO	OP	1.8921	0.09218	73	20.53	<.0001	1.8921	4.81579e-32	0		FBgn0140805	FBtr0168790
FBtr0167648	Reg*Diet	BC	AG	SO	OP	2.7429	0.1379	73	19.89	<.0001	2.74288	3.3924e-31	0		FBgn0140815	FBtr0168800
FBtr0161951	Reg*Diet	BC	AG	SO	AG	1.8328	0.09218	73	19.88	<.0001	1.83285	3.46982e-31	0		FBgn0140818	FBtr0168803
FBtr0167648	Reg*Diet	BC	OP	SO	AG	2.7641	0.1391	73	19.88	<.0001	2.76415	3.53826e-31	0		FBgn0140826	FBtr0168811
FBtr0172679	Reg*Diet	BC	AG	SO	AG	-1.6307	0.08204	73	-19.88	<.0001	-1.63066	3.54064e-31	0		FBgn0140843	FBtr0168828
FBtr0167648	Reg*Diet	BC	AG	SO	AG	2.6298	0.1379	73	19.07	<.0001	2.62975	4.49936e-30	0		FBgn0140846	FBtr0168831
FBtr0165463	Reg*Diet	BC	OP	SO	AG	2.121	0.1127	73	18.82	<.0001	2.12104	1.01299e-29	0		FBgn0140847	FBtr0168832
FBtr0166736	Reg*Diet	BC	OP	SO	AG	1.9856	0.1087	73	18.26	<.0001	1.98559	6.22486e-29	0		FBgn0140848	FBtr0168833
FBtr0173351	Reg*Diet	BC	OP	SO	AG	-1.219	0.067	73	-18.19	<.0001	-1.21904	7.71328e-29	0		FBgn0140866	FBtr0168851
FBtr0166736	Reg*Diet	BC	OP	SO	OP	1.9737	0.1087	73	18.15	<.0001	1.97371	8.92106e-29	0		FBgn0140868	FBtr0168853
FBtr0172679	Reg*Diet	BC	OP	SO	OP	-1.4995	0.08273	73	-18.12	<.0001	-1.49948	9.71974e-29	0		FBgn0140889	FBtr0168875
FBtr0168456	Reg*Diet	BC	AG	SO	OP	-1.743	0.09644	73	-18.07	<.0001	-1.74297	1.15058e-28	0		FBgn0140892	FBtr0168878
FBtr0168456	Reg*Diet	BC	OP	SO	OP	-1.7431	0.09725	73	-17.92	<.0001	-1.74306	1.89485e-28	0		FBgn0140905	FBtr0168891
FBtr0165463	Reg*Diet	BC	OP	SO	OP	1.966	0.1127	73	17.44	<.0001	1.96602	9.53909e-28	0		FBgn0140907	FBtr0168893
FBtr0167649	Reg*Diet	BC	AG	SO	OP	1.6724	0.09621	73	17.38	<.0001	1.67243	1.16252e-27	0		FBgn0140909	FBtr0168895
FBtr0169038	Reg*Diet	BC	AG	SO	OP	-1.8027	0.1041	73	-17.32	<.0001	-1.80271	1.45471e-27	0		FBgn0140916	FBtr0168902
FBtr0167649	Reg*Diet	BC	AG	SO	AG	1.6218	0.09621	73	16.86	<.0001	1.62182	7.04627e-27	0		FBgn0140918	FBtr0168904
FBtr0165463	Reg*Diet	BC	AG	SO	AG	1.8724	0.1118	73	16.75	<.0001	1.87244	1.01573e-26	0		FBgn0140920	FBtr0168906
FBtr0167901	Reg*Diet	BC	AG	SO	OP	1.262	0.07599	73	16.61	<.0001	1.26199	1.67807e-26	0		FBgn0140923	FBtr0168909
FBtr0160950	Reg*Diet	BC	AG	SO	OP	1.4035	0.08497	73	16.52	<.0001	1.40353	2.30315e-26	0		FBgn0140924	FBtr0168910
FBtr0168422	Reg*Diet	BC	AG	SO	OP	1.3878	0.08464	73	16.4	<.0001	1.38775	3.51931e-26	0		FBgn0140925	FBtr0168911
FBtr0166736	Reg*Diet	BC	AG	SO	AG	1.7565	0.1078	73	16.29	<.0001	1.75655	5.11584e-26	0		FBgn0140930	FBtr0168916
FBtr0166736	Reg*Diet	BC	AG	SO	OP	1.7447	0.1078	73	16.18	<.0001	1.74468	7.54967e-26	0		FBgn0140947	FBtr0168933
FBtr0169038	Reg*Diet	BC	AG	SO	AG	-1.6413	0.1041	73	-15.77	<.0001	-1.64127	3.29409e-25	0		FBgn0140949	FBtr0168935
FBtr0168422	Reg*Diet	BC	AG	SO	AG	1.3109	0.08464	73	15.49	<.0001	1.31088	9.01376e-25	0		FBgn0140953	FBtr0168939
FBtr0165463	Reg*Diet	BC	AG	SO	OP	1.7174	0.1118	73	15.37	<.0001	1.71742	1.40885e-24	0		FBgn0140962	FBtr0168948
FBtr0175366	Reg*Diet	BC	OP	SO	AG	-0.7278	0.04753	73	-15.31	<.0001	-0.727774	1.70671e-24	0		FBgn0140963	FBtr0168949
FBtr0168456	Reg*Diet	BC	AG	SO	AG	-1.4585	0.09644	73	-15.12	<.0001	-1.45851	3.40356e-24	0		FBgn0140964	FBtr0168950
FBtr0169038	Reg*Diet	BC	OP	SO	OP	-1.5835	0.105	73	-15.08	<.0001	-1.58352	3.93347e-24	0		FBgn0140967	FBtr0168953
FBtr0172679	Reg*Diet	BC	AG	SO	OP	-1.2317	0.08204	73	-15.01	<.0001	-1.23171	5.11024e-24	0		FBgn0140976	FBtr0168962
FBtr0168456	Reg*Diet	BC	OP	SO	AG	-1.4586	0.09725	73	-15	<.0001	-1.45861	5.40479e-24	0		FBgn0140991	FBtr0168977
FBtr0164919	Reg*Diet	BC	OP	SO	AG	1.8362	0.1227	73	14.97	<.0001	1.83621	5.98889e-24	0		FBgn0140992	FBtr0168978
FBtr0165281	Reg*Diet	BC	OP	SO	AG	1.8176	0.1215	73	14.95	<.0001	1.81761	6.36568e-24	0		FBgn0141023	FBtr0169009
FBtr0173351	Reg*Diet	BC	OP	SO	OP	-0.9778	0.067	73	-14.59	<.0001	-0.977756	2.43473e-23	0		FBgn0141031	FBtr0169017
FBtr0174835	Reg*Diet	BC	OP	SO	AG	1.6263	0.1117	73	14.55	<.0001	1.62628	2.83076e-23	0		FBgn0141045	FBtr0169031
FBtr0174835	Reg*Diet	BC	OP	SO	OP	1.5895	0.1117	73	14.22	<.0001	1.58953	9.77433e-23	0		FBgn0141046	FBtr0169032
FBtr0167653	Reg*Diet	BC	OP	SO	AG	1.6935	0.1197	73	14.15	<.0001	1.69355	1.30662e-22	0		FBgn0141047	FBtr0169033
FBtr0171070	Reg*Diet	BC	AG	SO	OP	1.0745	0.07644	73	14.06	<.0001	1.0745	1.849e-22	0		FBgn0141054	FBtr0169040
FBtr0167365	Reg*Diet	BC	OP	SO	AG	-1.8316	0.1304	73	-14.04	<.0001	-1.83162	1.94384e-22	0		FBgn0141083	FBtr0169069
FBtr0167653	Reg*Diet	BC	OP	SO	OP	1.6637	0.1197	73	13.9	<.0001	1.66374	3.37803e-22	0		FBgn0141118	FBtr0169104
FBtr0175366	Reg*Diet	BC	AG	SO	AG	-0.6516	0.04713	73	-13.83	<.0001	-0.651581	4.48315e-22	0		FBgn0141126	FBtr0169112
FBtr0164919	Reg*Diet	BC	OP	SO	OP	1.6875	0.1227	73	13.76	<.0001	1.68747	5.80173e-22	0		FBgn0141129	FBtr0169115
FBtr0165281	Reg*Diet	BC	OP	SO	OP	1.6662	0.1215	73	13.71	<.0001	1.66617	7.02815e-22	0		FBgn0141132	FBtr0169118
FBtr0172624	Reg*Diet	BC	AG	SO	OP	-1.1261	0.08247	73	-13.65	<.0001	-1.12611	8.63926e-22	0		FBgn0141133	FBtr0169119
FBtr0173167	Reg*Diet	BC	OP	SO	OP	-0.7814	0.05728	73	-13.64	<.0001	-0.781386	9.07725e-22	0		FBgn0141143	FBtr0169129
FBtr0164929	Reg*Diet	BC	AG	SO	OP	-1.1677	0.0858	73	-13.61	<.0001	-1.16767	1.02928e-21	0		FBgn0141145	FBtr0169131
FBtr0169038	Reg*Diet	BC	OP	SO	AG	-1.4221	0.105	73	-13.55	<.0001	-1.42207	1.31197e-21	0		FBgn0141147	FBtr0169133
FBtr0170480	Reg*Diet	BC	OP	SO	OP	-1.2078	0.08937	73	-13.51	<.0001	-1.20785	1.48672e-21	0		FBgn0141149	FBtr0169135
FBtr0167901	Reg*Diet	BC	OP	SO	OP	1.0236	0.07663	73	13.36	<.0001	1.02358	2.73774e-21	0		FBgn0141152	FBtr0169138
FBtr0172624	Reg*Diet	BC	OP	SO	OP	-1.1096	0.08317	73	-13.34	<.0001	-1.10956	2.91464e-21	0		FBgn0141153	FBtr0169139
FBtr0166472	Reg*Diet	BC	AG	SO	OP	1.323	0.09985	73	13.25	<.0001	1.32295	4.18523e-21	0		FBgn0141154	FBtr0169140
FBtr0174835	Reg*Diet	BC	AG	SO	AG	1.4645	0.1108	73	13.22	<.0001	1.46446	4.7658e-21	0		FBgn0141157	FBtr0169143
FBtr0165281	Reg*Diet	BC	AG	SO	AG	1.5881	0.1205	73	13.18	<.0001	1.58811	5.56324e-21	0		FBgn0141158	FBtr0169144
FBtr0167935	Reg*Diet	BC	AG	SO	OP	0.9848	0.07516	73	13.1	<.0001	0.984779	7.43278e-21	0		FBgn0141169	FBtr0169155
FBtr0164919	Reg*Diet	BC	AG	SO	AG	1.5848	0.1216	73	13.03	<.0001	1.58481	9.88216e-21	0		FBgn0141172	FBtr0169158
FBtr0170001	Reg*Diet	BC	AG	SO	OP	1.1237	0.08672	73	12.96	<.0001	1.12366	1.31429e-20	0		FBgn0141180	FBtr0169166
FBtr0174835	Reg*Diet	BC	AG	SO	OP	1.4277	0.1108	73	12.88	<.0001	1.42771	1.75891e-20	0		FBgn0141181	FBtr0169167
FBtr0167653	Reg*Diet	BC	AG	SO	AG	1.5293	0.1187	73	12.88	<.0001	1.52934	1.76013e-20	0		FBgn0141182	FBtr0169168
FBtr0173351	Reg*Diet	BC	AG	SO	AG	-0.8505	0.06644	73	-12.8	<.0001	-0.850453	2.44926e-20	0		FBgn0141188	FBtr0169174
FBtr0172624	Reg*Diet	BC	AG	SO	AG	-1.0547	0.08247	73	-12.79	<.0001	-1.05467	2.56848e-20	0		FBgn0141190	FBtr0169176
FBtr0174650	Reg*Diet	BC	OP	SO	AG	-1.4317	0.1127	73	-12.71	<.0001	-1.43168	3.54412e-20	0		FBgn0141195	FBtr0169181
FBtr0167653	Reg*Diet	BC	AG	SO	OP	1.4995	0.1187	73	12.63	<.0001	1.49953	4.77344e-20	0		FBgn0141210	FBtr0169196
FBtr0170480	Reg*Diet	BC	OP	SO	AG	-1.1285	0.08937	73	-12.63	<.0001	-1.1285	4.89163e-20	0		FBgn0141216	FBtr0169202
FBtr0175366	Reg*Diet	BC	OP	SO	OP	-0.5977	0.04753	73	-12.58	<.0001	-0.597702	5.99397e-20	0		FBgn0141221	FBtr0169207
FBtr0167595	Reg*Diet	BC	AG	SO	OP	0.4174	0.03327	73	12.55	<.0001	0.417432	6.72042e-20	0		FBgn0141229	FBtr0169215
FBtr0172624	Reg*Diet	BC	OP	SO	AG	-1.0381	0.08317	73	-12.48	<.0001	-1.03812	8.70514e-20	0		FBgn0141232	FBtr0169218
FBtr0160950	Reg*Diet	BC	OP	SO	OP	1.0648	0.08569	73	12.43	<.0001	1.06479	1.09303e-19	0		FBgn0141234	FBtr0169220
FBtr0164929	Reg*Diet	BC	AG	SO	AG	-1.0638	0.0858	73	-12.4	<.0001	-1.06376	1.22019e-19	0		FBgn0141235	FBtr0169221
FBtr0162874	Reg*Diet	BC	AG	SO	OP	0.5739	0.04746	73	12.09	<.0001	0.573852	4.207e-19	0		FBgn0141249	FBtr0169235
FBtr0174748	Reg*Diet	BC	AG	SO	OP	0.5831	0.04835	73	12.06	<.0001	0.583136	4.75597e-19	0		FBgn0141255	FBtr0169241
FBtr0164927	Reg*Diet	BC	OP	SO	AG	1.0782	0.09005	73	11.97	<.0001	1.07823	6.77631e-19	0		FBgn0141261	FBtr0169247
FBtr0165281	Reg*Diet	BC	AG	SO	OP	1.4367	0.1205	73	11.92	<.0001	1.43667	8.45661e-19	0		FBgn0141276	FBtr0169262
FBtr0163887	Reg*Diet	BC	AG	SO	OP	0.5813	0.04899	73	11.87	<.0001	0.581282	1.05518e-18	0		FBgn0141286	FBtr0169272
FBtr0173167	Reg*Diet	BC	OP	SO	AG	-0.6791	0.05728	73	-11.86	<.0001	-0.679113	1.09493e-18	0		FBgn0141292	FBtr0169278
FBtr0168346	Reg*Diet	BC	AG	SO	OP	-1.0758	0.09101	73	-11.82	<.0001	-1.07581	1.26822e-18	0		FBgn0141295	FBtr0169281
FBtr0164919	Reg*Diet	BC	AG	SO	OP	1.4361	0.1216	73	11.81	<.0001	1.43607	1.33873e-18	0		FBgn0141310	FBtr0169296
FBtr0169533	Reg*Diet	BC	OP	SO	AG	-1.3766	0.1177	73	-11.7	<.0001	-1.37657	2.07117e-18	0		FBgn0141315	FBtr0169301
FBtr0167783	Reg*Diet	BC	OP	SO	AG	-1.3077	0.112	73	-11.67	<.0001	-1.3077	2.30489e-18	0		FBgn0141316	FBtr0169302
FBtr0164865	Reg*Diet	BC	AG	SO	OP	-1.7856	0.1534	73	-11.64	<.0001	-1.78556	2.65792e-18	0		FBgn0141326	FBtr0169312
FBtr0165292	Reg*Diet	BC	AG	SO	OP	1.0931	0.09404	73	11.62	<.0001	1.09313	2.82795e-18	0		FBgn0141333	FBtr0169319
FBtr0168357	Reg*Diet	BC	AG	SO	OP	-0.9006	0.07753	73	-11.62	<.0001	-0.900649	2.91872e-18	0		FBgn0141337	FBtr0169323
FBtr0161657	Reg*Diet	BC	AG	SO	OP	0.9962	0.08579	73	11.61	<.0001	0.996246	2.96852e-18	0		FBgn0141342	FBtr0169328
FBtr0164927	Reg*Diet	BC	OP	SO	OP	1.0433	0.09005	73	11.59	<.0001	1.0433	3.30949e-18	0		FBgn0141343	FBtr0169329
FBtr0173355	Reg*Diet	BC	OP	SO	AG	-1.2988	0.1137	73	-11.42	<.0001	-1.29877	6.52624e-18	0		FBgn0141349	FBtr0169335
FBtr0167935	Reg*Diet	BC	OP	SO	OP	0.8629	0.07579	73	11.38	<.0001	0.862878	7.60424e-18	0		FBgn0141369	FBtr0169355
FBtr0167365	Reg*Diet	BC	AG	SO	AG	-1.4715	0.1293	73	-11.38	<.0001	-1.47145	7.83548e-18	0		FBgn0141377	FBtr0169363
FBtr0161600	Reg*Diet	BC	AG	SO	OP	0.9014	0.08045	73	11.2	<.0001	0.901412	1.60618e-17	0		FBgn0141378	FBtr0169364
FBtr0160950	Reg*Diet	BC	AG	SO	AG	0.947	0.08497	73	11.14	<.0001	0.947033	2.05297e-17	0		FBgn0141383	FBtr0169369
FBtr0168357	Reg*Diet	BC	OP	SO	OP	-0.8689	0.07818	73	-11.11	<.0001	-0.86887	2.3416e-17	0		FBgn0141384	FBtr0169370
FBtr0175366	Reg*Diet	BC	AG	SO	OP	-0.5215	0.04713	73	-11.07	<.0001	-0.521508	2.85931e-17	0		FBgn0141387	FBtr0169373
FBtr0167365	Reg*Diet	BC	OP	SO	OP	-1.4415	0.1304	73	-11.05	<.0001	-1.44155	3.0126e-17	0		FBgn0141389	FBtr0169375
FBtr0168357	Reg*Diet	BC	AG	SO	AG	-0.8546	0.07753	73	-11.02	<.0001	-0.854649	3.40139e-17	0		FBgn0141400	FBtr0169386
FBtr0173167	Reg*Diet	BC	AG	SO	OP	-0.6253	0.0568	73	-11.01	<.0001	-0.625268	3.62291e-17	0		FBgn0141402	FBtr0169388
FBtr0174748	Reg*Diet	BC	AG	SO	AG	0.5306	0.04835	73	10.98	<.0001	0.530622	4.16247e-17	0		FBgn0141403	FBtr0169389
FBtr0161657	Reg*Diet	BC	OP	SO	OP	0.9434	0.08651	73	10.91	<.0001	0.943426	5.57952e-17	0		FBgn0141406	FBtr0169392
FBtr0168422	Reg*Diet	BC	OP	SO	OP	0.9302	0.08535	73	10.9	<.0001	0.930207	5.73881e-17	0		FBgn0141407	FBtr0169393
FBtr0164865	Reg*Diet	BC	AG	SO	AG	-1.6673	0.1534	73	-10.87	<.0001	-1.66726	6.50097e-17	0		FBgn0141413	FBtr0169399
FBtr0165000	Reg*Diet	BC	AG	SO	AG	-1.1263	0.1037	73	-10.86	<.0001	-1.12633	6.70103e-17	0		FBgn0141419	FBtr0169405
FBtr0165278	Reg*Diet	BC	AG	SO	OP	-0.9032	0.08329	73	-10.84	<.0001	-0.903165	7.2107e-17	0		FBgn0141430	FBtr0169416
FBtr0174650	Reg*Diet	BC	AG	SO	AG	-1.2107	0.1117	73	-10.84	<.0001	-1.21067	7.4324e-17	0		FBgn0141433	FBtr0169419
FBtr0172132	Reg*Diet	BC	OP	SO	AG	1.2279	0.1136	73	10.81	<.0001	1.2279	8.20424e-17	0		FBgn0141434	FBtr0169420
FBtr0168346	Reg*Diet	BC	AG	SO	AG	-0.9826	0.09101	73	-10.8	<.0001	-0.982596	8.80006e-17	0		FBgn0141435	FBtr0169421
FBtr0167616	Reg*Diet	BC	AG	SO	OP	0.8165	0.07571	73	10.78	<.0001	0.81648	9.23339e-17	0		FBgn0141439	FBtr0169425
FBtr0165557	Reg*Diet	BC	AG	SO	OP	1.1963	0.1115	73	10.73	<.0001	1.19632	1.15405e-16	0		FBgn0141444	FBtr0169430
FBtr0168137	Reg*Diet	BC	AG	SO	OP	0.7914	0.07385	73	10.72	<.0001	0.791423	1.22729e-16	0		FBgn0141446	FBtr0169432
FBtr0166538	Reg*Diet	BC	AG	SO	OP	0.6472	0.0605	73	10.7	<.0001	0.647227	1.33244e-16	0		FBgn0141460	FBtr0169446
FBtr0172132	Reg*Diet	BC	OP	SO	OP	1.213	0.1136	73	10.68	<.0001	1.21296	1.42528e-16	0		FBgn0141463	FBtr0169449
FBtr0173181	Reg*Diet	BC	AG	SO	OP	0.7395	0.06924	73	10.68	<.0001	0.739503	1.42808e-16	0		FBgn0141470	FBtr0169456
FBtr0169601	Reg*Diet	BC	OP	SO	OP	-0.7708	0.0722	73	-10.68	<.0001	-0.770849	1.45608e-16	0		FBgn0141475	FBtr0169461
FBtr0167366	Reg*Diet	BC	OP	SO	AG	-0.8482	0.07955	73	-10.66	<.0001	-0.84823	1.53807e-16	0		FBgn0141476	FBtr0169462
FBtr0161657	Reg*Diet	BC	AG	SO	AG	0.9139	0.08579	73	10.65	<.0001	0.913888	1.60715e-16	0		FBgn0141484	FBtr0169470
FBtr0170140	Reg*Diet	BC	OP	SO	AG	0.6428	0.06045	73	10.63	<.0001	0.642775	1.74908e-16	0		FBgn0141488	FBtr0169474
FBtr0161600	Reg*Diet	BC	AG	SO	AG	0.8529	0.08045	73	10.6	<.0001	0.852897	1.99897e-16	0		FBgn0141489	FBtr0169475
FBtr0174650	Reg*Diet	BC	OP	SO	OP	-1.1943	0.1127	73	-10.6	<.0001	-1.1943	2.00222e-16	0		FBgn0141493	FBtr0169479
FBtr0165278	Reg*Diet	BC	AG	SO	AG	-0.8824	0.08329	73	-10.59	<.0001	-0.882355	2.05889e-16	0		FBgn0141498	FBtr0169484
FBtr0162021	Reg*Diet	BC	AG	SO	AG	-1.097	0.1036	73	-10.59	<.0001	-1.09697	2.13517e-16	0		FBgn0141514	FBtr0169500
FBtr0162021	Reg*Diet	BC	AG	SO	OP	-1.0939	0.1036	73	-10.56	<.0001	-1.09394	2.41477e-16	4.6874e-13		FBgn0141517	FBtr0169503
FBtr0166472	Reg*Diet	BC	AG	SO	AG	1.0533	0.09985	73	10.55	<.0001	1.05331	2.4927e-16	4.6874e-13		FBgn0141524	FBtr0169510
FBtr0168357	Reg*Diet	BC	OP	SO	AG	-0.8229	0.07818	73	-10.52	<.0001	-0.822871	2.75403e-16	4.6874e-13		FBgn0141528	FBtr0169514
FBtr0165000	Reg*Diet	BC	AG	SO	OP	-1.0887	0.1037	73	-10.5	<.0001	-1.08868	3.08227e-16	4.6874e-13		FBgn0141539	FBtr0169525
FBtr0172954	Reg*Diet	BC	AG	SO	OP	0.564	0.054	73	10.44	<.0001	0.563971	3.87037e-16	4.6874e-13		FBgn0141547	FBtr0169533
FBtr0174748	Reg*Diet	BC	OP	SO	OP	0.5087	0.04876	73	10.43	<.0001	0.508691	4.04964e-16	4.6874e-13		FBgn0141548	FBtr0169534
FBtr0167901	Reg*Diet	BC	AG	SO	AG	0.7912	0.07599	73	10.41	<.0001	0.791175	4.43983e-16	4.6874e-13		FBgn0141558	FBtr0169544
FBtr0174268	Reg*Diet	BC	OP	SO	AG	-0.8144	0.07825	73	-10.41	<.0001	-0.814408	4.51563e-16	4.6874e-13		FBgn0141559	FBtr0169545
FBtr0169601	Reg*Diet	BC	AG	SO	OP	-0.7432	0.0716	73	-10.38	<.0001	-0.743238	5.0626e-16	4.6874e-13		FBgn0141567	FBtr0169553
FBtr0164929	Reg*Diet	BC	OP	SO	OP	-0.8946	0.08652	73	-10.34	<.0001	-0.894567	6.03808e-16	4.6874e-13		FBgn0141574	FBtr0169560
FBtr0165181	Reg*Diet	BC	AG	SO	OP	0.7506	0.07298	73	10.29	<.0001	0.750586	7.58962e-16	8.96873e-13		FBgn0141580	FBtr0169566
FBtr0175606	Reg*Diet	BC	AG	SO	OP	0.6703	0.06526	73	10.27	<.0001	0.670348	8.03904e-16	8.96873e-13		FBgn0141581	FBtr0169567
FBtr0174186	Reg*Diet	BC	AG	SO	OP	0.6949	0.06815	73	10.2	<.0001	0.694912	1.10663e-15	8.96873e-13		FBgn0141594	FBtr0169580
FBtr0169601	Reg*Diet	BC	OP	SO	AG	-0.736	0.0722	73	-10.19	<.0001	-0.736041	1.11601e-15	1.30439e-12		FBgn0141597	FBtr0169583
FBtr0166086	Reg*Diet	BC	OP	SO	AG	-0.9993	0.09809	73	-10.19	<.0001	-0.999344	1.14443e-15	1.30439e-12		FBgn0141598	FBtr0169584
FBtr0173352	Reg*Diet	BC	OP	SO	AG	-0.6581	0.0646	73	-10.19	<.0001	-0.658139	1.14631e-15	1.30439e-12		FBgn0141607	FBtr0169593
FBtr0167935	Reg*Diet	BC	AG	SO	AG	0.7652	0.07516	73	10.18	<.0001	0.765243	1.17761e-15	1.30439e-12		FBgn0141610	FBtr0169596
FBtr0170923	Reg*Diet	BC	OP	SO	AG	-0.8297	0.08174	73	-10.15	<.0001	-0.829663	1.34659e-15	1.30439e-12		FBgn0141615	FBtr0169601
FBtr0171025	Reg*Diet	BC	AG	SO	OP	0.7883	0.07777	73	10.14	<.0001	0.788283	1.42492e-15	1.30439e-12		FBgn0141621	FBtr0169607
FBtr0173790	Reg*Diet	BC	AG	SO	AG	-0.4246	0.0423	73	-10.04	<.0001	-0.424572	2.17976e-15	2.09028e-12		FBgn0141623	FBtr0169609
FBtr0161867	Reg*Diet	BC	AG	SO	OP	0.4011	0.04001	73	10.02	<.0001	0.401064	2.29536e-15	2.09028e-12		FBgn0141629	FBtr0169615
FBtr0168422	Reg*Diet	BC	OP	SO	AG	0.8533	0.08535	73	10	<.0001	0.853339	2.57309e-15	2.47088e-12		FBgn0141657	FBtr0169643
FBtr0168346	Reg*Diet	BC	OP	SO	OP	-0.9176	0.09178	73	-10	<.0001	-0.9176	2.57341e-15	2.47088e-12		FBgn0141667	FBtr0169653
FBtr0161657	Reg*Diet	BC	OP	SO	AG	0.8611	0.08651	73	9.95	<.0001	0.861068	3.11249e-15	2.8529e-12		FBgn0141669	FBtr0169655
FBtr0165000	Reg*Diet	BC	OP	SO	AG	-1.039	0.1046	73	-9.94	<.0001	-1.03899	3.36018e-15	3.22921e-12		FBgn0141676	FBtr0169662
FBtr0165201	Reg*Diet	BC	AG	SO	OP	0.3563	0.0359	73	9.92	<.0001	0.356304	3.51755e-15	3.22921e-12		FBgn0141682	FBtr0169668
FBtr0169601	Reg*Diet	BC	AG	SO	AG	-0.7084	0.0716	73	-9.89	<.0001	-0.708431	3.99498e-15	3.59514e-12		FBgn0141699	FBtr0169685
FBtr0175425	Reg*Diet	BC	AG	SO	OP	0.7767	0.07871	73	9.87	<.0001	0.776717	4.47054e-15	3.96663e-12		FBgn0141704	FBtr0169690
FBtr0162820	Reg*Diet	BC	AG	SO	OP	0.6393	0.06486	73	9.86	<.0001	0.639315	4.68345e-15	4.3264e-12		FBgn0141708	FBtr0169694
FBtr0175016	Reg*Diet	BC	AG	SO	AG	-1.0845	0.1102	73	-9.84	<.0001	-1.08452	5.04459e-15	4.3264e-12		FBgn0141710	FBtr0169696
FBtr0173790	Reg*Diet	BC	OP	SO	AG	-0.4194	0.04266	73	-9.83	<.0001	-0.419403	5.22838e-15	4.69128e-12		FBgn0141714	FBtr0169700
FBtr0161603	Reg*Diet	BC	OP	SO	OP	0.8873	0.0903	73	9.83	<.0001	0.88734	5.3343e-15	4.69128e-12		FBgn0141716	FBtr0169702
FBtr0160870	Reg*Diet	BC	OP	SO	AG	-0.6703	0.06832	73	-9.81	<.0001	-0.670327	5.70281e-15	5.04865e-12		FBgn0141721	FBtr0169707
FBtr0175595	Reg*Diet	BC	AG	SO	OP	0.814	0.083	73	9.81	<.0001	0.81396	5.806e-15	5.04865e-12		FBgn0141722	FBtr0169708
FBtr0171700	Reg*Diet	BC	AG	SO	AG	-0.6748	0.06887	73	-9.8	<.0001	-0.674771	6.04255e-15	5.40937e-12		FBgn0141727	FBtr0169713
FBtr0167616	Reg*Diet	BC	OP	SO	OP	0.7473	0.07635	73	9.79	<.0001	0.747335	6.27587e-15	5.40937e-12		FBgn0141728	FBtr0169714
FBtr0170140	Reg*Diet	BC	AG	SO	AG	0.5865	0.05995	73	9.78	<.0001	0.586523	6.40593e-15	5.40937e-12		FBgn0141736	FBtr0169722
FBtr0167404	Reg*Diet	BC	AG	SO	OP	0.5288	0.05412	73	9.77	<.0001	0.528767	6.78964e-15	5.75437e-12		FBgn0141737	FBtr0169723
FBtr0174848	Reg*Diet	BC	AG	SO	OP	0.6464	0.06626	73	9.76	<.0001	0.646378	7.23228e-15	6.10942e-12		FBgn0141742	FBtr0169728
FBtr0169865	Reg*Diet	BC	OP	SO	AG	-0.452	0.04633	73	-9.76	<.0001	-0.451985	7.23873e-15	6.10942e-12		FBgn0141753	FBtr0169739
FBtr0174075	Reg*Diet	BC	AG	SO	AG	1.0782	0.1107	73	9.74	<.0001	1.07822	7.86806e-15	6.79812e-12		FBgn0141754	FBtr0169740
FBtr0161851	Reg*Diet	BC	AG	SO	OP	0.6852	0.07058	73	9.71	<.0001	0.685225	8.82804e-15	7.48903e-12		FBgn0141756	FBtr0169742
FBtr0174509	Reg*Diet	BC	OP	SO	AG	1.1304	0.1165	73	9.71	<.0001	1.13036	8.93238e-15	7.48903e-12		FBgn0141760	FBtr0169746
FBtr0171958	Reg*Diet	BC	AG	SO	OP	0.6059	0.06245	73	9.7	<.0001	0.605874	9.13053e-15	7.8268e-12		FBgn0141764	FBtr0169750
FBtr0171070	Reg*Diet	BC	OP	SO	OP	0.7469	0.07709	73	9.69	<.0001	0.746948	9.58588e-15	8.16532e-12		FBgn0141769	FBtr0169755
FBtr0170923	Reg*Diet	BC	OP	SO	OP	-0.7918	0.08174	73	-9.69	<.0001	-0.791845	9.69056e-15	8.16532e-12		FBgn0141778	FBtr0169764
FBtr0172188	Reg*Diet	BC	AG	SO	OP	0.651	0.06759	73	9.63	<.0001	0.650995	1.2313e-14	1.01848e-11		FBgn0141781	FBtr0169767
FBtr0171069	Reg*Diet	BC	OP	SO	AG	-0.8572	0.08908	73	-9.62	<.0001	-0.857174	1.28064e-14	1.05166e-11		FBgn0141782	FBtr0169768
FBtr0175353	Reg*Diet	BC	AG	SO	OP	1.1779	0.1225	73	9.61	<.0001	1.17792	1.32551e-14	1.0859e-11		FBgn0141784	FBtr0169770
FBtr0169031	Reg*Diet	BC	OP	SO	AG	-1.7362	0.1811	73	-9.59	<.0001	-1.73618	1.49175e-14	1.21628e-11		FBgn0141789	FBtr0169775
FBtr0165000	Reg*Diet	BC	OP	SO	OP	-1.0013	0.1046	73	-9.58	<.0001	-1.00133	1.56737e-14	1.2499e-11		FBgn0141791	FBtr0169777
FBtr0168654	Reg*Diet	BC	AG	SO	OP	0.6489	0.06778	73	9.57	<.0001	0.648924	1.57291e-14	1.2499e-11		FBgn0141792	FBtr0169778
FBtr0166472	Reg*Diet	BC	OP	SO	OP	0.9638	0.1007	73	9.57	<.0001	0.963776	1.59437e-14	1.2815e-11		FBgn0141793	FBtr0169779
FBtr0170480	Reg*Diet	BC	AG	SO	OP	-0.8472	0.08863	73	-9.56	<.0001	-0.847162	1.68041e-14	1.34624e-11		FBgn0141795	FBtr0169781
FBtr0162019	Reg*Diet	BC	AG	SO	OP	0.4437	0.04654	73	9.53	<.0001	0.443654	1.88518e-14	1.47603e-11		FBgn0141797	FBtr0169783
FBtr0170140	Reg*Diet	BC	OP	SO	OP	0.5751	0.06045	73	9.51	<.0001	0.575063	2.0494e-14	1.60502e-11		FBgn0141813	FBtr0169799
FBtr0164709	Reg*Diet	BC	AG	SO	OP	-0.7659	0.08057	73	-9.51	<.0001	-0.765931	2.10179e-14	1.63625e-11		FBgn0141814	FBtr0169800
FBtr0171069	Reg*Diet	BC	AG	SO	AG	-0.8362	0.08834	73	-9.47	<.0001	-0.836154	2.50899e-14	1.92442e-11		FBgn0141817	FBtr0169803
FBtr0165195	Reg*Diet	BC	AG	SO	OP	0.6092	0.06437	73	9.46	<.0001	0.60919	2.53093e-14	1.95469e-11		FBgn0141820	FBtr0169806
FBtr0170970	Reg*Diet	BC	AG	SO	OP	0.7539	0.0797	73	9.46	<.0001	0.753931	2.56681e-14	1.98527e-11		FBgn0141824	FBtr0169810
FBtr0174075	Reg*Diet	BC	OP	SO	AG	1.0547	0.1117	73	9.44	<.0001	1.05468	2.75445e-14	2.11128e-11		FBgn0141825	FBtr0169811
FBtr0162021	Reg*Diet	BC	OP	SO	AG	-0.9867	0.1045	73	-9.44	<.0001	-0.986705	2.78004e-14	2.14112e-11		FBgn0141832	FBtr0169818
FBtr0174849	Reg*Diet	BC	AG	SO	OP	0.674	0.07143	73	9.44	<.0001	0.673968	2.8536e-14	2.17085e-11		FBgn0141835	FBtr0169821
FBtr0164135	Reg*Diet	BC	OP	SO	AG	0.8756	0.0929	73	9.43	<.0001	0.875582	2.98177e-14	2.26324e-11		FBgn0141840	FBtr0169826
FBtr0162021	Reg*Diet	BC	OP	SO	OP	-0.9837	0.1045	73	-9.41	<.0001	-0.983677	3.14852e-14	2.38184e-11		FBgn0141843	FBtr0169829
FBtr0162267	Reg*Diet	BC	AG	SO	AG	0.9982	0.1061	73	9.41	<.0001	0.9982	3.17545e-14	2.41123e-11		FBgn0141849	FBtr0169835
FBtr0175016	Reg*Diet	BC	OP	SO	AG	-1.0458	0.1111	73	-9.41	<.0001	-1.04583	3.19123e-14	2.41123e-11		FBgn0141853	FBtr0169839
FBtr0171700	Reg*Diet	BC	OP	SO	AG	-0.6533	0.06945	73	-9.41	<.0001	-0.653327	3.22605e-14	2.44184e-11		FBgn0141857	FBtr0169843
FBtr0172616	Reg*Diet	BC	AG	SO	OP	1.2201	0.1302	73	9.37	<.0001	1.22005	3.78716e-14	2.80262e-11		FBgn0141861	FBtr0169847
FBtr0174748	Reg*Diet	BC	OP	SO	AG	0.4562	0.04876	73	9.36	<.0001	0.456178	4.00824e-14	2.94907e-11		FBgn0141862	FBtr0169848
FBtr0168778	Reg*Diet	BC	OP	SO	OP	-1.0968	0.1175	73	-9.33	<.0001	-1.09675	4.41506e-14	3.21792e-11		FBgn0141867	FBtr0169853
FBtr0172428	Reg*Diet	BC	OP	SO	AG	-1.6134	0.1731	73	-9.32	<.0001	-1.61339	4.67632e-14	3.39454e-11		FBgn0141870	FBtr0169856
FBtr0165043	Reg*Diet	BC	OP	SO	AG	0.8583	0.09212	73	9.32	<.0001	0.858303	4.75156e-14	3.45418e-11		FBgn0141880	FBtr0169866
FBtr0169302	Reg*Diet	BC	AG	SO	OP	0.5657	0.06092	73	9.29	<.0001	0.565698	5.41337e-14	3.88369e-11		FBgn0141890	FBtr0169876
FBtr0165201	Reg*Diet	BC	OP	SO	OP	0.336	0.0362	73	9.28	<.0001	0.336039	5.53054e-14	3.97189e-11		FBgn0141892	FBtr0169878
FBtr0164927	Reg*Diet	BC	AG	SO	AG	0.8268	0.08929	73	9.26	<.0001	0.826845	6.07158e-14	4.31535e-11		FBgn0141893	FBtr0169879
FBtr0163979	Reg*Diet	BC	AG	SO	AG	-0.9484	0.1025	73	-9.26	<.0001	-0.948437	6.13893e-14	4.34421e-11		FBgn0141897	FBtr0169883
FBtr0161428	Reg*Diet	BC	OP	SO	OP	-0.551	0.0596	73	-9.24	<.0001	-0.550971	6.51101e-14	4.60242e-11		FBgn0141898	FBtr0169884
FBtr0162097	Reg*Diet	BC	AG	SO	OP	0.823	0.08906	73	9.24	<.0001	0.82297	6.59292e-14	4.62862e-11		FBgn0141900	FBtr0169886
FBtr0161603	Reg*Diet	BC	AG	SO	OP	0.8274	0.08954	73	9.24	<.0001	0.82738	6.61148e-14	4.65802e-11		FBgn0141911	FBtr0169897
FBtr0161948	Reg*Diet	BC	AG	SO	OP	0.56	0.0607	73	9.23	<.0001	0.559996	7.02579e-14	4.91423e-11		FBgn0141912	FBtr0169898
FBtr0168778	Reg*Diet	BC	OP	SO	AG	-1.0836	0.1175	73	-9.22	<.0001	-1.08355	7.1597e-14	4.99806e-11		FBgn0141917	FBtr0169903
FBtr0173352	Reg*Diet	BC	OP	SO	OP	-0.5956	0.0646	73	-9.22	<.0001	-0.595556	7.23974e-14	5.05512e-11		FBgn0141920	FBtr0169906
FBtr0173167	Reg*Diet	BC	AG	SO	AG	-0.523	0.0568	73	-9.21	<.0001	-0.522995	7.59868e-14	5.27331e-11		FBgn0141926	FBtr0169912
FBtr0161428	Reg*Diet	BC	OP	SO	AG	-0.5477	0.0596	73	-9.19	<.0001	-0.547741	8.22288e-14	5.65745e-11		FBgn0141944	FBtr0169930
FBtr0172016	Reg*Diet	BC	OP	SO	AG	-0.5233	0.057	73	-9.18	<.0001	-0.523349	8.53311e-14	5.84856e-11		FBgn0141946	FBtr0169932
FBtr0173351	Reg*Diet	BC	AG	SO	OP	-0.6092	0.06644	73	-9.17	<.0001	-0.609169	8.98914e-14	6.12146e-11		FBgn0141948	FBtr0169934
FBtr0167238	Reg*Diet	BC	AG	SO	OP	-0.9272	0.1011	73	-9.17	<.0001	-0.927228	9.0317e-14	6.14937e-11		FBgn0141951	FBtr0169937
FBtr0163979	Reg*Diet	BC	OP	SO	AG	-0.9459	0.1033	73	-9.16	<.0001	-0.945947	9.50868e-14	6.45748e-11		FBgn0141952	FBtr0169938
FBtr0171179	Reg*Diet	BC	AG	SO	OP	0.579	0.06326	73	9.15	<.0001	0.578971	9.64553e-14	6.53914e-11		FBgn0141953	FBtr0169939
FBtr0170593	Reg*Diet	BC	AG	SO	OP	0.6259	0.0684	73	9.15	<.0001	0.625899	9.72985e-14	6.59621e-11		FBgn0141958	FBtr0169944
FBtr0165076	Reg*Diet	BC	AG	SO	OP	0.5301	0.05795	73	9.15	<.0001	0.530093	9.85582e-14	6.68012e-11		FBgn0141976	FBtr0169962
FBtr0164929	Reg*Diet	BC	OP	SO	AG	-0.7907	0.08652	73	-9.14	<.0001	-0.790657	1.02622e-13	6.92685e-11		FBgn0141977	FBtr0169963
FBtr0166252	Reg*Diet	BC	AG	SO	OP	-0.6199	0.06784	73	-9.14	<.0001	-0.619908	1.02995e-13	6.95082e-11		FBgn0141985	FBtr0169971
FBtr0174509	Reg*Diet	BC	OP	SO	OP	1.0617	0.1165	73	9.12	<.0001	1.06172	1.12445e-13	7.52285e-11		FBgn0141986	FBtr0169972
FBtr0165278	Reg*Diet	BC	OP	SO	OP	-0.7629	0.08399	73	-9.08	<.0001	-0.762899	1.30145e-13	8.58687e-11		FBgn0141987	FBtr0169973
FBtr0173343	Reg*Diet	BC	AG	SO	OP	0.8098	0.08962	73	9.04	<.0001	0.809765	1.59764e-13	1.03518e-10		FBgn0141989	FBtr0169975
FBtr0174820	Reg*Diet	BC	OP	SO	AG	-0.6136	0.06804	73	-9.02	<.0001	-0.613566	1.72984e-13	1.11252e-10		FBgn0141994	FBtr0169980
FBtr0170848	Reg*Diet	BC	AG	SO	OP	-0.6187	0.06883	73	-8.99	<.0001	-0.618724	1.94753e-13	1.23835e-10		FBgn0142000	FBtr0169986
FBtr0171070	Reg*Diet	BC	AG	SO	AG	0.6868	0.07644	73	8.98	<.0001	0.68682	1.98678e-13	1.25921e-10		FBgn0142003	FBtr0169989
FBtr0168346	Reg*Diet	BC	OP	SO	AG	-0.8244	0.09178	73	-8.98	<.0001	-0.824385	2.01177e-13	1.27438e-10		FBgn0142008	FBtr0169994
FBtr0161600	Reg*Diet	BC	OP	SO	OP	0.7286	0.08113	73	8.98	<.0001	0.728586	2.0296e-13	1.28401e-10		FBgn0142009	FBtr0169995
FBtr0173373	Reg*Diet	BC	AG	SO	OP	0.611	0.06805	73	8.98	<.0001	0.610967	2.04112e-13	1.29151e-10		FBgn0142015	FBtr0170001
FBtr0167714	Reg*Diet	BC	OP	SO	AG	-0.8005	0.08928	73	-8.97	<.0001	-0.800511	2.15357e-13	1.35498e-10		FBgn0142017	FBtr0170003
FBtr0162874	Reg*Diet	BC	AG	SO	AG	0.4247	0.04746	73	8.95	<.0001	0.424661	2.33061e-13	1.45512e-10		FBgn0142019	FBtr0170005
FBtr0164526	Reg*Diet	BC	OP	SO	AG	-0.6044	0.06758	73	-8.94	<.0001	-0.604396	2.37664e-13	1.48008e-10		FBgn0142023	FBtr0170009
FBtr0167238	Reg*Diet	BC	OP	SO	OP	-0.9109	0.102	73	-8.93	<.0001	-0.910883	2.51079e-13	1.55273e-10		FBgn0142032	FBtr0170018
FBtr0163028	Reg*Diet	BC	AG	SO	OP	0.8256	0.09267	73	8.91	<.0001	0.825636	2.74813e-13	1.68744e-10		FBgn0142036	FBtr0170022
FBtr0173190	Reg*Diet	BC	OP	SO	AG	-0.6045	0.06798	73	-8.89	<.0001	-0.604475	2.96302e-13	1.80723e-10		FBgn0142037	FBtr0170023
FBtr0161145	Reg*Diet	BC	AG	SO	OP	0.4317	0.04862	73	8.88	<.0001	0.431704	3.13102e-13	1.90028e-10		FBgn0142041	FBtr0170027
FBtr0164927	Reg*Diet	BC	AG	SO	OP	0.7919	0.08929	73	8.87	<.0001	0.791918	3.28165e-13	1.98317e-10		FBgn0142042	FBtr0170028
FBtr0175066	Reg*Diet	BC	OP	SO	AG	-0.2579	0.02911	73	-8.86	<.0001	-0.257884	3.44383e-13	2.07247e-10		FBgn0142046	FBtr0170033
FBtr0175016	Reg*Diet	BC	AG	SO	OP	-0.9751	0.1102	73	-8.85	<.0001	-0.975112	3.6021e-13	2.15744e-10		FBgn0142047	FBtr0170034
FBtr0160987	Reg*Diet	BC	AG	SO	OP	0.6178	0.0699	73	8.84	<.0001	0.617767	3.74827e-13	2.23778e-10		FBgn0142049	FBtr0170036
FBtr0165278	Reg*Diet	BC	OP	SO	AG	-0.7421	0.08399	73	-8.84	<.0001	-0.742088	3.79339e-13	2.26314e-10		FBgn0142058	FBtr0170045
FBtr0174529	Reg*Diet	BC	AG	SO	OP	1.7399	0.1976	73	8.81	<.0001	1.73994	4.27584e-13	2.52536e-10		FBgn0142060	FBtr0170047
FBtr0172428	Reg*Diet	BC	OP	SO	OP	-1.5237	0.1731	73	-8.8	<.0001	-1.52373	4.36804e-13	2.57545e-10		FBgn0142062	FBtr0170049
FBtr0174075	Reg*Diet	BC	AG	SO	OP	0.9726	0.1107	73	8.78	<.0001	0.972587	4.77246e-13	2.78972e-10		FBgn0142067	FBtr0170054
FBtr0166843	Reg*Diet	BC	AG	SO	AG	0.5302	0.0604	73	8.78	<.0001	0.530184	4.87485e-13	2.84514e-10		FBgn0142069	FBtr0170056
FBtr0163151	Reg*Diet	BC	AG	SO	OP	0.4284	0.04882	73	8.77	<.0001	0.428415	4.92798e-13	2.87385e-10		FBgn0142079	FBtr0170066
FBtr0169775	Reg*Diet	BC	AG	SO	OP	0.5514	0.06287	73	8.77	<.0001	0.551425	5.01017e-13	2.91657e-10		FBgn0142083	FBtr0170070
FBtr0164792	Reg*Diet	BC	OP	SO	AG	1.167	0.1332	73	8.76	<.0001	1.167	5.24329e-13	3.03798e-10		FBgn0142090	FBtr0170077
FBtr0173321	Reg*Diet	BC	AG	SO	OP	0.5372	0.06142	73	8.75	<.0001	0.537189	5.5816e-13	3.21412e-10		FBgn0142095	FBtr0170082
FBtr0164865	Reg*Diet	BC	OP	SO	OP	-1.3513	0.1547	73	-8.74	<.0001	-1.3513	5.84707e-13	3.35432e-10		FBgn0142096	FBtr0170083
FBtr0163887	Reg*Diet	BC	AG	SO	AG	0.4273	0.04899	73	8.72	<.0001	0.427282	6.19153e-13	3.53196e-10		FBgn0142101	FBtr0170088
FBtr0174650	Reg*Diet	BC	AG	SO	OP	-0.9733	0.1117	73	-8.71	<.0001	-0.973288	6.47003e-13	3.67932e-10		FBgn0142102	FBtr0170089
FBtr0165313	Reg*Diet	BC	AG	SO	OP	-0.9925	0.114	73	-8.71	<.0001	-0.992505	6.56016e-13	3.72681e-10		FBgn0142105	FBtr0170092
FBtr0170001	Reg*Diet	BC	OP	SO	OP	0.7609	0.08745	73	8.7	<.0001	0.76093	6.76581e-13	3.8367e-10		FBgn0142108	FBtr0170095
FBtr0165313	Reg*Diet	BC	AG	SO	AG	-0.9914	0.114	73	-8.7	<.0001	-0.991419	6.83633e-13	3.8704e-10		FBgn0142111	FBtr0170098
FBtr0162095	Reg*Diet	BC	AG	SO	OP	0.6276	0.0722	73	8.69	<.0001	0.627627	7.03033e-13	3.97303e-10		FBgn0142118	FBtr0170105
FBtr0166349	Reg*Diet	BC	AG	SO	OP	0.8278	0.09528	73	8.69	<.0001	0.827835	7.15092e-13	4.03463e-10		FBgn0142126	FBtr0170113
FBtr0164371	Reg*Diet	BC	AG	SO	AG	0.6481	0.07461	73	8.69	<.0001	0.648099	7.22624e-13	4.0733e-10		FBgn0142127	FBtr0170114
FBtr0165024	Reg*Diet	BC	OP	SO	AG	0.6305	0.07259	73	8.69	<.0001	0.630482	7.25622e-13	4.08885e-10		FBgn0142139	FBtr0170126
FBtr0161736	Reg*Diet	BC	AG	SO	OP	0.8231	0.0948	73	8.68	<.0001	0.823121	7.32426e-13	4.12374e-10		FBgn0142153	FBtr0170140
FBtr0165195	Reg*Diet	BC	AG	SO	AG	0.559	0.06437	73	8.68	<.0001	0.558957	7.32436e-13	4.12374e-10		FBgn0142158	FBtr0170145
FBtr0175509	Reg*Diet	BC	AG	SO	OP	0.7376	0.085	73	8.68	<.0001	0.737552	7.52638e-13	4.22588e-10		FBgn0142164	FBtr0170151
FBtr0162267	Reg*Diet	BC	AG	SO	OP	0.9201	0.1061	73	8.67	<.0001	0.920108	7.60447e-13	4.26486e-10		FBgn0142166	FBtr0170153
FBtr0170480	Reg*Diet	BC	AG	SO	AG	-0.7678	0.08863	73	-8.66	<.0001	-0.767813	7.97139e-13	4.44921e-10		FBgn0142171	FBtr0170158
FBtr0170140	Reg*Diet	BC	AG	SO	OP	0.5188	0.05995	73	8.65	<.0001	0.518811	8.28867e-13	4.60797e-10		FBgn0142174	FBtr0170161
FBtr0172065	Reg*Diet	BC	AG	SO	OP	-0.7809	0.09027	73	-8.65	<.0001	-0.780924	8.4152e-13	4.6707e-10		FBgn0142182	FBtr0170169
FBtr0175401	Reg*Diet	BC	AG	SO	OP	0.7072	0.08179	73	8.65	<.0001	0.70719	8.57194e-13	4.74946e-10		FBgn0142186	FBtr0170173
FBtr0173353	Reg*Diet	BC	OP	SO	AG	-0.8469	0.09802	73	-8.64	<.0001	-0.846897	8.81931e-13	4.86881e-10		FBgn0142188	FBtr0170175
FBtr0165043	Reg*Diet	BC	OP	SO	OP	0.795	0.09212	73	8.63	<.0001	0.794958	9.24323e-13	5.08331e-10		FBgn0142203	FBtr0170190
FBtr0170855	Reg*Diet	BC	AG	SO	OP	0.5187	0.06035	73	8.6	<.0001	0.518737	1.06885e-12	5.7947e-10		FBgn0142204	FBtr0170191
FBtr0175490	Reg*Diet	BC	AG	SO	OP	-0.3389	0.03947	73	-8.59	<.0001	-0.338919	1.11616e-12	6.0229e-10		FBgn0142206	FBtr0170193
FBtr0161002	Reg*Diet	BC	OP	SO	AG	0.8371	0.09754	73	8.58	<.0001	0.837052	1.13452e-12	6.11415e-10		FBgn0142209	FBtr0170196
FBtr0165201	Reg*Diet	BC	AG	SO	AG	0.3074	0.0359	73	8.56	<.0001	0.307423	1.23194e-12	6.58513e-10		FBgn0142210	FBtr0170197
FBtr0170923	Reg*Diet	BC	AG	SO	AG	-0.6939	0.08106	73	-8.56	<.0001	-0.693899	1.24383e-12	6.64416e-10		FBgn0142211	FBtr0170198
FBtr0174255	Reg*Diet	BC	OP	SO	AG	-0.441	0.05163	73	-8.54	<.0001	-0.440966	1.3514e-12	7.16259e-10		FBgn0142213	FBtr0170200
FBtr0166538	Reg*Diet	BC	AG	SO	AG	0.5167	0.0605	73	8.54	<.0001	0.516716	1.35855e-12	7.19481e-10		FBgn0142214	FBtr0170201
FBtr0173825	Reg*Diet	BC	AG	SO	OP	0.8662	0.1016	73	8.52	<.0001	0.866182	1.47285e-12	7.74435e-10		FBgn0142215	FBtr0170202
FBtr0170836	Reg*Diet	BC	AG	SO	OP	0.4577	0.05375	73	8.52	<.0001	0.457739	1.51214e-12	7.92605e-10		FBgn0142219	FBtr0170206
FBtr0165152	Reg*Diet	BC	AG	SO	OP	0.5212	0.06126	73	8.51	<.0001	0.521215	1.56444e-12	8.1763e-10		FBgn0142236	FBtr0170223
FBtr0166014	Reg*Diet	BC	AG	SO	OP	-0.47	0.05526	73	-8.5	<.0001	-0.470002	1.58303e-12	8.2627e-10		FBgn0142245	FBtr0170232
FBtr0168257	Reg*Diet	BC	AG	SO	OP	0.3415	0.04016	73	8.5	<.0001	0.341544	1.58542e-12	8.2706e-10		FBgn0142246	FBtr0170233
FBtr0163278	Reg*Diet	BC	OP	SO	AG	0.485	0.05705	73	8.5	<.0001	0.485001	1.60723e-12	8.37042e-10		FBgn0142251	FBtr0170238
FBtr0174075	Reg*Diet	BC	OP	SO	OP	0.949	0.1117	73	8.5	<.0001	0.949049	1.63223e-12	8.48169e-10		FBgn0142253	FBtr0170240
FBtr0166331	Reg*Diet	BC	OP	SO	AG	-0.2673	0.03147	73	-8.49	<.0001	-0.267315	1.66679e-12	8.64123e-10		FBgn0142256	FBtr0170243
FBtr0167935	Reg*Diet	BC	OP	SO	AG	0.6433	0.07579	73	8.49	<.0001	0.643343	1.70353e-12	8.8154e-10		FBgn0142258	FBtr0170245
FBtr0167783	Reg*Diet	BC	OP	SO	OP	-0.9505	0.112	73	-8.49	<.0001	-0.950467	1.72391e-12	8.91323e-10		FBgn0142265	FBtr0170252
FBtr0173290	Reg*Diet	BC	AG	SO	OP	0.6257	0.0738	73	8.48	<.0001	0.625696	1.77937e-12	9.17252e-10		FBgn0142269	FBtr0170256
FBtr0170971	Reg*Diet	BC	AG	SO	OP	0.6855	0.08089	73	8.47	<.0001	0.685468	1.81005e-12	9.31132e-10		FBgn0142275	FBtr0170263
FBtr0165118	Reg*Diet	BC	OP	SO	AG	0.6712	0.07923	73	8.47	<.0001	0.671159	1.83728e-12	9.43752e-10		FBgn0142278	FBtr0170266
FBtr0175016	Reg*Diet	BC	OP	SO	OP	-0.9364	0.1111	73	-8.43	<.0001	-0.93642	2.23691e-12	1.12526e-09		FBgn0142279	FBtr0170267
FBtr0169032	Reg*Diet	BC	AG	SO	OP	0.7768	0.09223	73	8.42	<.0001	0.77679	2.26783e-12	1.13926e-09		FBgn0142282	FBtr0170270
FBtr0167502	Reg*Diet	BC	AG	SO	OP	0.3264	0.0388	73	8.41	<.0001	0.326428	2.35888e-12	1.18026e-09		FBgn0142285	FBtr0170273
FBtr0174637	Reg*Diet	BC	OP	SO	AG	-0.6992	0.08324	73	-8.4	<.0001	-0.699191	2.49273e-12	1.24068e-09		FBgn0142294	FBtr0170282
FBtr0167366	Reg*Diet	BC	OP	SO	OP	-0.6679	0.07955	73	-8.4	<.0001	-0.667865	2.53872e-12	1.26108e-09		FBgn0142296	FBtr0170284
FBtr0170070	Reg*Diet	BC	AG	SO	OP	0.313	0.0373	73	8.39	<.0001	0.312975	2.59024e-12	1.28412e-09		FBgn0142300	FBtr0170288
FBtr0167595	Reg*Diet	BC	OP	SO	OP	0.2813	0.03355	73	8.39	<.0001	0.281342	2.65148e-12	1.31107e-09		FBgn0142303	FBtr0170291
FBtr0161600	Reg*Diet	BC	OP	SO	AG	0.6801	0.08113	73	8.38	<.0001	0.680071	2.6944e-12	1.33028e-09		FBgn0142304	FBtr0170292
FBtr0174580	Reg*Diet	BC	AG	SO	OP	0.8277	0.09875	73	8.38	<.0001	0.827708	2.6991e-12	1.33213e-09		FBgn0142306	FBtr0170294
FBtr0164792	Reg*Diet	BC	OP	SO	OP	1.1163	0.1332	73	8.38	<.0001	1.11627	2.72413e-12	1.34298e-09		FBgn0142315	FBtr0170303
FBtr0168182	Reg*Diet	BC	AG	SO	OP	0.6516	0.07786	73	8.37	<.0001	0.65155	2.86502e-12	1.4039e-09		FBgn0142322	FBtr0170310
FBtr0164334	Reg*Diet	BC	AG	SO	OP	0.5297	0.0633	73	8.37	<.0001	0.529692	2.87009e-12	1.40622e-09		FBgn0142323	FBtr0170311
FBtr0174416	Reg*Diet	BC	OP	SO	AG	0.3735	0.04464	73	8.37	<.0001	0.373482	2.88197e-12	1.4117e-09		FBgn0142324	FBtr0170312
FBtr0167783	Reg*Diet	BC	AG	SO	AG	-0.9292	0.1111	73	-8.37	<.0001	-0.929191	2.89716e-12	1.41801e-09		FBgn0142328	FBtr0170316
FBtr0170890	Reg*Diet	BC	AG	SO	OP	-0.4454	0.05326	73	-8.36	<.0001	-0.445437	2.9286e-12	1.43164e-09		FBgn0142343	FBtr0170331
FBtr0170105	Reg*Diet	BC	AG	SO	OP	0.8535	0.1021	73	8.36	<.0001	0.853541	2.94124e-12	1.43702e-09		FBgn0142348	FBtr0170336
FBtr0167365	Reg*Diet	BC	AG	SO	OP	-1.0814	0.1293	73	-8.36	<.0001	-1.08138	2.94937e-12	1.43982e-09		FBgn0142349	FBtr0170337
FBtr0175185	Reg*Diet	BC	AG	SO	OP	0.598	0.07152	73	8.36	<.0001	0.597953	2.96395e-12	1.44668e-09		FBgn0142352	FBtr0170340
FBtr0165062	Reg*Diet	BC	AG	SO	OP	0.5355	0.06409	73	8.36	<.0001	0.535517	3.02177e-12	1.4727e-09		FBgn0142353	FBtr0170341
FBtr0166704	Reg*Diet	BC	AG	SO	OP	0.6197	0.07426	73	8.35	<.0001	0.619745	3.15732e-12	1.53191e-09		FBgn0142357	FBtr0170345
FBtr0174605	Reg*Diet	BC	AG	SO	OP	0.4532	0.05431	73	8.35	<.0001	0.453211	3.16238e-12	1.53407e-09		FBgn0142371	FBtr0170359
FBtr0162884	Reg*Diet	BC	AG	SO	AG	-0.8799	0.1055	73	-8.34	<.0001	-0.879851	3.20216e-12	1.55164e-09		FBgn0142377	FBtr0170365
FBtr0174651	Reg*Diet	BC	AG	SO	OP	0.6187	0.0742	73	8.34	<.0001	0.618692	3.25304e-12	1.57345e-09		FBgn0142378	FBtr0170366
FBtr0173355	Reg*Diet	BC	OP	SO	OP	-0.9477	0.1137	73	-8.33	<.0001	-0.94765	3.32185e-12	1.60277e-09		FBgn0142380	FBtr0170368
FBtr0161578	Reg*Diet	BC	AG	SO	OP	0.5769	0.06925	73	8.33	<.0001	0.576917	3.36765e-12	1.62328e-09		FBgn0142389	FBtr0170377
FBtr0162160	Reg*Diet	BC	AG	SO	AG	0.4209	0.05055	73	8.33	<.0001	0.420851	3.43173e-12	1.65069e-09		FBgn0142398	FBtr0170386
FBtr0162884	Reg*Diet	BC	OP	SO	AG	-0.8855	0.1064	73	-8.33	<.0001	-0.8855	3.44226e-12	1.65537e-09		FBgn0142400	FBtr0170388
FBtr0173790	Reg*Diet	BC	AG	SO	OP	-0.3519	0.0423	73	-8.32	<.0001	-0.351935	3.53125e-12	1.69262e-09		FBgn0142401	FBtr0170389
FBtr0165181	Reg*Diet	BC	OP	SO	OP	0.6118	0.07359	73	8.31	<.0001	0.611849	3.62051e-12	1.73138e-09		FBgn0142404	FBtr0170392
FBtr0161852	Reg*Diet	BC	AG	SO	OP	-0.4308	0.05187	73	-8.31	<.0001	-0.430848	3.75193e-12	1.78875e-09		FBgn0142409	FBtr0170397
FBtr0173699	Reg*Diet	BC	AG	SO	OP	0.5614	0.06761	73	8.3	<.0001	0.561353	3.79738e-12	1.8085e-09		FBgn0142415	FBtr0170403
FBtr0171517	Reg*Diet	BC	AG	SO	OP	0.7687	0.09269	73	8.29	<.0001	0.768732	3.95265e-12	1.87565e-09		FBgn0142433	FBtr0170421
FBtr0167238	Reg*Diet	BC	AG	SO	AG	-0.8384	0.1011	73	-8.29	<.0001	-0.838351	4.03153e-12	1.90831e-09		FBgn0142434	FBtr0170422
FBtr0165152	Reg*Diet	BC	AG	SO	AG	0.5071	0.06126	73	8.28	<.0001	0.507138	4.22964e-12	1.99171e-09		FBgn0142439	FBtr0170427
FBtr0160910	Reg*Diet	BC	AG	SO	OP	0.6194	0.07486	73	8.27	<.0001	0.619365	4.31042e-12	2.02543e-09		FBgn0142444	FBtr0170432
FBtr0164526	Reg*Diet	BC	OP	SO	OP	-0.559	0.06758	73	-8.27	<.0001	-0.559015	4.34007e-12	2.03791e-09		FBgn0142445	FBtr0170433
FBtr0163908	Reg*Diet	BC	AG	SO	OP	0.5106	0.06175	73	8.27	<.0001	0.51062	4.38675e-12	2.05815e-09		FBgn0142453	FBtr0170441
FBtr0164039	Reg*Diet	BC	AG	SO	OP	0.6615	0.08003	73	8.27	<.0001	0.661481	4.46412e-12	2.09147e-09		FBgn0142455	FBtr0170443
FBtr0165875	Reg*Diet	BC	OP	SO	AG	-0.8752	0.1061	73	-8.25	<.0001	-0.875207	4.75084e-12	2.21346e-09		FBgn0142456	FBtr0170444
FBtr0172428	Reg*Diet	BC	AG	SO	AG	-1.4113	0.1717	73	-8.22	<.0001	-1.41129	5.39108e-12	2.47955e-09		FBgn0142465	FBtr0170453
FBtr0164709	Reg*Diet	BC	AG	SO	AG	-0.662	0.08057	73	-8.22	<.0001	-0.661966	5.52289e-12	2.53386e-09		FBgn0142469	FBtr0170457
FBtr0163377	Reg*Diet	BC	AG	SO	OP	1.0007	0.1219	73	8.21	<.0001	1.0007	5.6226e-12	2.57432e-09		FBgn0142472	FBtr0170460
FBtr0174186	Reg*Diet	BC	OP	SO	OP	0.5627	0.06873	73	8.19	<.0001	0.562696	6.26623e-12	2.83618e-09		FBgn0142480	FBtr0170468
FBtr0167588	Reg*Diet	BC	AG	SO	OP	0.5281	0.06454	73	8.18	<.0001	0.528127	6.38501e-12	2.88354e-09		FBgn0142482	FBtr0170470
FBtr0175231	Reg*Diet	BC	OP	SO	AG	-0.4616	0.05644	73	-8.18	<.0001	-0.461645	6.49005e-12	2.92504e-09		FBgn0142492	FBtr0170480
FBtr0175450	Reg*Diet	BC	OP	SO	AG	-0.71	0.08689	73	-8.17	<.0001	-0.710047	6.7076e-12	3.0144e-09		FBgn0142493	FBtr0170481
FBtr0171619	Reg*Diet	BC	OP	SO	AG	-0.7052	0.08639	73	-8.16	<.0001	-0.705161	6.96767e-12	3.11857e-09		FBgn0142495	FBtr0170483
FBtr0167502	Reg*Diet	BC	AG	SO	AG	0.3166	0.0388	73	8.16	<.0001	0.316587	7.0718e-12	3.16064e-09		FBgn0142498	FBtr0170486
FBtr0172132	Reg*Diet	BC	AG	SO	AG	0.9188	0.1126	73	8.16	<.0001	0.918752	7.08198e-12	3.16481e-09		FBgn0142502	FBtr0170490
FBtr0162866	Reg*Diet	BC	AG	SO	OP	0.5556	0.06819	73	8.15	<.0001	0.555626	7.41545e-12	3.29517e-09		FBgn0142507	FBtr0170495
FBtr0175427	Reg*Diet	BC	OP	SO	AG	-0.598	0.07349	73	-8.14	<.0001	-0.597992	7.78857e-12	3.44349e-09		FBgn0142519	FBtr0170507
FBtr0173411	Reg*Diet	BC	OP	SO	AG	0.4901	0.06023	73	8.14	<.0001	0.49009	7.79029e-12	3.44406e-09		FBgn0142524	FBtr0170512
FBtr0173790	Reg*Diet	BC	OP	SO	OP	-0.3468	0.04266	73	-8.13	<.0001	-0.346767	8.0643e-12	3.55422e-09		FBgn0142525	FBtr0170513
FBtr0173352	Reg*Diet	BC	AG	SO	AG	-0.5204	0.06406	73	-8.12	<.0001	-0.520423	8.23345e-12	3.61993e-09		FBgn0142532	FBtr0170520
FBtr0161824	Reg*Diet	BC	OP	SO	AG	0.5938	0.07321	73	8.11	<.0001	0.593845	8.69891e-12	3.79979e-09		FBgn0142538	FBtr0170526
FBtr0166272	Reg*Diet	BC	OP	SO	AG	-0.8582	0.106	73	-8.1	<.0001	-0.858158	9.26529e-12	4.01631e-09		FBgn0142542	FBtr0170530
FBtr0170923	Reg*Diet	BC	AG	SO	OP	-0.6561	0.08106	73	-8.09	<.0001	-0.656081	9.37218e-12	4.0585e-09		FBgn0142547	FBtr0170535
FBtr0173918	Reg*Diet	BC	OP	SO	AG	-0.5235	0.06475	73	-8.09	<.0001	-0.523543	9.74443e-12	4.20454e-09		FBgn0142549	FBtr0170537
FBtr0172631	Reg*Diet	BC	AG	SO	OP	-1.163	0.1438	73	-8.08	<.0001	-1.16299	9.76015e-12	4.21047e-09		FBgn0142550	FBtr0170538
FBtr0162401	Reg*Diet	BC	OP	SO	AG	-0.5608	0.06938	73	-8.08	<.0001	-0.560752	9.87208e-12	4.25352e-09		FBgn0142558	FBtr0170546
FBtr0168677	Reg*Diet	BC	OP	SO	AG	-0.4795	0.05937	73	-8.08	<.0001	-0.47953	1.01056e-11	4.34536e-09		FBgn0142569	FBtr0170557
FBtr0166486	Reg*Diet	BC	OP	SO	AG	0.731	0.09055	73	8.07	<.0001	0.731028	1.02669e-11	4.40765e-09		FBgn0142573	FBtr0170561
FBtr0171968	Reg*Diet	BC	AG	SO	OP	1.0925	0.1355	73	8.06	<.0001	1.09249	1.07046e-11	4.57604e-09		FBgn0142580	FBtr0170568
FBtr0175033	Reg*Diet	BC	OP	SO	OP	0.3654	0.04533	73	8.06	<.0001	0.365372	1.08265e-11	4.62298e-09		FBgn0142581	FBtr0170569
FBtr0167238	Reg*Diet	BC	OP	SO	AG	-0.822	0.102	73	-8.06	<.0001	-0.822005	1.08919e-11	4.6469e-09		FBgn0142585	FBtr0170573
FBtr0164135	Reg*Diet	BC	OP	SO	OP	0.7484	0.0929	73	8.06	<.0001	0.74845	1.10165e-11	4.69386e-09		FBgn0142590	FBtr0170578
FBtr0167250	Reg*Diet	BC	AG	SO	OP	1.0379	0.1288	73	8.06	<.0001	1.03793	1.10813e-11	4.72034e-09		FBgn0142605	FBtr0170593
FBtr0165177	Reg*Diet	BC	AG	SO	OP	0.4388	0.05452	73	8.05	<.0001	0.438773	1.14262e-11	4.85094e-09		FBgn0142611	FBtr0170599
FBtr0166843	Reg*Diet	BC	AG	SO	OP	0.4859	0.0604	73	8.04	<.0001	0.485867	1.16632e-11	4.93847e-09		FBgn0142625	FBtr0170613
FBtr0162155	Reg*Diet	BC	OP	SO	AG	-1.0321	0.1284	73	-8.04	<.0001	-1.03208	1.19113e-11	5.03569e-09		FBgn0142642	FBtr0170630
FBtr0173310	Reg*Diet	BC	AG	SO	OP	0.6882	0.08562	73	8.04	<.0001	0.688243	1.1918e-11	5.03759e-09		FBgn0142646	FBtr0170634
FBtr0166264	Reg*Diet	BC	AG	SO	OP	0.6546	0.08156	73	8.03	<.0001	0.654645	1.2536e-11	5.27063e-09		FBgn0142651	FBtr0170639
FBtr0174255	Reg*Diet	BC	AG	SO	AG	-0.4109	0.05119	73	-8.03	<.0001	-0.410903	1.25644e-11	5.28068e-09		FBgn0142656	FBtr0170644
FBtr0172132	Reg*Diet	BC	AG	SO	OP	0.9038	0.1126	73	8.03	<.0001	0.903806	1.25772e-11	5.28432e-09		FBgn0142657	FBtr0170645
FBtr0169364	Reg*Diet	BC	AG	SO	OP	0.8682	0.1083	73	8.02	<.0001	0.868228	1.29799e-11	5.43598e-09		FBgn0142664	FBtr0170652
FBtr0171189	Reg*Diet	BC	OP	SO	AG	0.3601	0.04492	73	8.02	<.0001	0.360127	1.30931e-11	5.47883e-09		FBgn0142665	FBtr0170653
FBtr0173986	Reg*Diet	BC	AG	SO	OP	0.6625	0.08267	73	8.01	<.0001	0.662506	1.32515e-11	5.53659e-09		FBgn0142666	FBtr0170654
FBtr0175419	Reg*Diet	BC	OP	SO	AG	-0.6254	0.07805	73	-8.01	<.0001	-0.625398	1.33204e-11	5.56303e-09		FBgn0142667	FBtr0170655
FBtr0163424	Reg*Diet	BC	AG	SO	OP	0.8691	0.1085	73	8.01	<.0001	0.869076	1.34333e-11	5.60513e-09		FBgn0142672	FBtr0170660
FBtr0169361	Reg*Diet	BC	OP	SO	AG	0.9189	0.1149	73	8	<.0001	0.918925	1.41652e-11	5.87714e-09		FBgn0142674	FBtr0170662
FBtr0175013	Reg*Diet	BC	AG	SO	OP	0.7119	0.08903	73	8	<.0001	0.711926	1.42717e-11	5.91698e-09		FBgn0142679	FBtr0170667
FBtr0171025	Reg*Diet	BC	AG	SO	AG	0.6215	0.07777	73	7.99	<.0001	0.621452	1.46195e-11	6.04578e-09		FBgn0142680	FBtr0170668
FBtr0173915	Reg*Diet	BC	AG	SO	OP	0.5544	0.06939	73	7.99	<.0001	0.554385	1.4736e-11	6.08834e-09		FBgn0142683	FBtr0170671
FBtr0168569	Reg*Diet	BC	AG	SO	OP	0.6549	0.08198	73	7.99	<.0001	0.654882	1.48419e-11	6.12732e-09		FBgn0142686	FBtr0170674
FBtr0175033	Reg*Diet	BC	AG	SO	OP	0.3585	0.04495	73	7.98	<.0001	0.358488	1.56467e-11	6.42701e-09		FBgn0142690	FBtr0170678
FBtr0164865	Reg*Diet	BC	OP	SO	AG	-1.233	0.1547	73	-7.97	<.0001	-1.233	1.60026e-11	6.55756e-09		FBgn0142700	FBtr0170688
FBtr0160938	Reg*Diet	BC	AG	SO	OP	0.5666	0.07112	73	7.97	<.0001	0.566639	1.61964e-11	6.62839e-09		FBgn0142701	FBtr0170689
FBtr0161183	Reg*Diet	BC	OP	SO	AG	0.7441	0.0934	73	7.97	<.0001	0.744069	1.62597e-11	6.65166e-09		FBgn0142702	FBtr0170690
FBtr0167432	Reg*Diet	BC	AG	SO	OP	0.408	0.05129	73	7.95	<.0001	0.407997	1.7167e-11	6.97807e-09		FBgn0142703	FBtr0170691
FBtr0173635	Reg*Diet	BC	AG	SO	OP	0.7259	0.09128	73	7.95	<.0001	0.725881	1.73449e-11	7.04415e-09		FBgn0142706	FBtr0170694
FBtr0170392	Reg*Diet	BC	AG	SO	OP	0.7763	0.09771	73	7.94	<.0001	0.776301	1.78895e-11	7.2403e-09		FBgn0142709	FBtr0170697
FBtr0165984	Reg*Diet	BC	AG	SO	OP	0.8827	0.1111	73	7.94	<.0001	0.882748	1.79991e-11	7.27696e-09		FBgn0142712	FBtr0170700
FBtr0175487	Reg*Diet	BC	AG	SO	OP	-0.5241	0.06607	73	-7.93	<.0001	-0.524066	1.89208e-11	7.60675e-09		FBgn0142714	FBtr0170702
FBtr0165201	Reg*Diet	BC	OP	SO	AG	0.2872	0.0362	73	7.93	<.0001	0.287159	1.89366e-11	7.61169e-09		FBgn0142722	FBtr0170710
FBtr0173355	Reg*Diet	BC	AG	SO	AG	-0.8926	0.1128	73	-7.92	<.0001	-0.892587	2.02737e-11	8.09492e-09		FBgn0142725	FBtr0170713
FBtr0170001	Reg*Diet	BC	AG	SO	AG	0.6863	0.08672	73	7.91	<.0001	0.686345	2.03604e-11	8.12597e-09		FBgn0142726	FBtr0170714
FBtr0162889	Reg*Diet	BC	AG	SO	OP	-0.7907	0.09995	73	-7.91	<.0001	-0.790664	2.07419e-11	8.2613e-09		FBgn0142731	FBtr0170719
FBtr0169533	Reg*Diet	BC	OP	SO	OP	-0.9303	0.1177	73	-7.91	<.0001	-0.930342	2.09924e-11	8.35063e-09		FBgn0142734	FBtr0170722
FBtr0169220	Reg*Diet	BC	OP	SO	AG	-0.8423	0.1065	73	-7.91	<.0001	-0.842329	2.11772e-11	8.41666e-09		FBgn0142736	FBtr0170724
FBtr0168010	Reg*Diet	BC	OP	SO	AG	-0.3666	0.04642	73	-7.9	<.0001	-0.366602	2.19944e-11	8.71655e-09		FBgn0142737	FBtr0170725
FBtr0173793	Reg*Diet	BC	AG	SO	OP	0.6062	0.07685	73	7.89	<.0001	0.606231	2.27663e-11	8.99297e-09		FBgn0142738	FBtr0170726
FBtr0171700	Reg*Diet	BC	AG	SO	OP	-0.5433	0.06887	73	-7.89	<.0001	-0.543301	2.27832e-11	8.99863e-09		FBgn0142740	FBtr0170729
FBtr0173720	Reg*Diet	BC	AG	SO	OP	0.9301	0.118	73	7.88	<.0001	0.930073	2.34127e-11	9.22243e-09		FBgn0142742	FBtr0170731
FBtr0175264	Reg*Diet	BC	OP	SO	OP	-0.418	0.05311	73	-7.87	<.0001	-0.417951	2.47706e-11	9.70597e-09		FBgn0142748	FBtr0170737
FBtr0172628	Reg*Diet	BC	OP	SO	OP	0.671	0.0853	73	7.87	<.0001	0.671018	2.50457e-11	9.80455e-09		FBgn0142750	FBtr0170739
FBtr0172118	Reg*Diet	BC	AG	SO	OP	-0.7956	0.1012	73	-7.86	<.0001	-0.795611	2.55997e-11	9.99457e-09		FBgn0142761	FBtr0170750
FBtr0161958	Reg*Diet	BC	AG	SO	OP	-0.7528	0.09576	73	-7.86	<.0001	-0.752782	2.56924e-11	1.0028e-08		FBgn0142774	FBtr0170763
FBtr0164622	Reg*Diet	BC	AG	SO	OP	0.3882	0.04939	73	7.86	<.0001	0.388184	2.58851e-11	1.00965e-08		FBgn0142785	FBtr0170774
FBtr0169031	Reg*Diet	BC	OP	SO	OP	-1.4231	0.1811	73	-7.86	<.0001	-1.42313	2.60194e-11	1.01381e-08		FBgn0142786	FBtr0170775
FBtr0165118	Reg*Diet	BC	OP	SO	OP	0.6226	0.07923	73	7.86	<.0001	0.622557	2.61179e-11	1.01681e-08		FBgn0142788	FBtr0170777
FBtr0163837	Reg*Diet	BC	OP	SO	AG	-0.5516	0.07037	73	-7.84	<.0001	-0.551556	2.84464e-11	1.09724e-08		FBgn0142792	FBtr0170781
FBtr0168501	Reg*Diet	BC	OP	SO	AG	-1.5826	0.202	73	-7.84	<.0001	-1.58262	2.85839e-11	1.10205e-08		FBgn0142793	FBtr0170782
FBtr0161522	Reg*Diet	BC	AG	SO	OP	0.8325	0.1063	73	7.83	<.0001	0.83252	2.88326e-11	1.11066e-08		FBgn0142807	FBtr0170796
FBtr0172065	Reg*Diet	BC	AG	SO	AG	-0.7069	0.09027	73	-7.83	<.0001	-0.706894	2.92553e-11	1.12522e-08		FBgn0142809	FBtr0170798
FBtr0170868	Reg*Diet	BC	OP	SO	AG	-0.5499	0.07029	73	-7.82	<.0001	-0.549915	3.01698e-11	1.15583e-08		FBgn0142810	FBtr0170799
FBtr0169033	Reg*Diet	BC	OP	SO	AG	-0.7812	0.09997	73	-7.81	<.0001	-0.78125	3.14088e-11	1.19774e-08		FBgn0142811	FBtr0170800
FBtr0167616	Reg*Diet	BC	AG	SO	AG	0.5916	0.07571	73	7.81	<.0001	0.591582	3.14555e-11	1.19925e-08		FBgn0142821	FBtr0170810
FBtr0173350	Reg*Diet	BC	AG	SO	OP	0.4809	0.06154	73	7.81	<.0001	0.480904	3.14641e-11	1.19953e-08		FBgn0142825	FBtr0170814
FBtr0170441	Reg*Diet	BC	OP	SO	AG	-0.4012	0.05137	73	-7.81	<.0001	-0.401222	3.20493e-11	1.21959e-08		FBgn0142833	FBtr0170822
FBtr0167906	Reg*Diet	BC	AG	SO	OP	0.2429	0.03112	73	7.81	<.0001	0.242868	3.27075e-11	1.24153e-08		FBgn0142840	FBtr0170829
FBtr0165924	Reg*Diet	BC	AG	SO	OP	-0.7049	0.09052	73	-7.79	<.0001	-0.704948	3.51955e-11	1.32607e-08		FBgn0142845	FBtr0170834
FBtr0173825	Reg*Diet	BC	OP	SO	OP	0.7979	0.1025	73	7.78	<.0001	0.797935	3.57486e-11	1.34425e-08		FBgn0142847	FBtr0170836
FBtr0175264	Reg*Diet	BC	OP	SO	AG	-0.4133	0.05311	73	-7.78	<.0001	-0.41332	3.61064e-11	1.35594e-08		FBgn0142853	FBtr0170842
FBtr0174572	Reg*Diet	BC	AG	SO	OP	-0.4148	0.05332	73	-7.78	<.0001	-0.414776	3.65908e-11	1.37175e-08		FBgn0142855	FBtr0170844
FBtr0173814	Reg*Diet	BC	AG	SO	OP	0.3412	0.04389	73	7.78	<.0001	0.341227	3.71864e-11	1.39107e-08		FBgn0142856	FBtr0170845
FBtr0163027	Reg*Diet	BC	AG	SO	OP	0.7031	0.09053	73	7.77	<.0001	0.703099	3.86349e-11	1.43859e-08		FBgn0142858	FBtr0170847
FBtr0164250	Reg*Diet	BC	AG	SO	OP	0.685	0.08843	73	7.75	<.0001	0.68499	4.22094e-11	1.55649e-08		FBgn0142859	FBtr0170848
FBtr0166704	Reg*Diet	BC	AG	SO	AG	0.5748	0.07426	73	7.74	<.0001	0.574821	4.32278e-11	1.58993e-08		FBgn0142866	FBtr0170855
FBtr0168061	Reg*Diet	BC	AG	SO	OP	0.3361	0.04344	73	7.74	<.0001	0.336058	4.41204e-11	1.61938e-08		FBgn0142869	FBtr0170858
FBtr0161670	Reg*Diet	BC	OP	SO	AG	0.4533	0.05877	73	7.71	<.0001	0.453284	4.86614e-11	1.76538e-08		FBgn0142879	FBtr0170868
FBtr0174016	Reg*Diet	BC	OP	SO	AG	-0.5713	0.07408	73	-7.71	<.0001	-0.571318	4.89536e-11	1.77469e-08		FBgn0142889	FBtr0170878
FBtr0169971	Reg*Diet	BC	OP	SO	AG	-0.4434	0.05751	73	-7.71	<.0001	-0.443446	4.90255e-11	1.77703e-08		FBgn0142895	FBtr0170884
FBtr0172159	Reg*Diet	BC	AG	SO	OP	0.4085	0.05298	73	7.71	<.0001	0.408523	4.92364e-11	1.78375e-08		FBgn0142898	FBtr0170887
FBtr0168851	Reg*Diet	BC	OP	SO	AG	-0.4929	0.06393	73	-7.71	<.0001	-0.492863	4.94349e-11	1.79057e-08		FBgn0142901	FBtr0170890
FBtr0169533	Reg*Diet	BC	AG	SO	AG	-0.8989	0.1167	73	-7.7	<.0001	-0.898909	5.03953e-11	1.82093e-08		FBgn0142908	FBtr0170897
FBtr0170303	Reg*Diet	BC	OP	SO	AG	-0.6064	0.07872	73	-7.7	<.0001	-0.606404	5.08527e-11	1.83491e-08		FBgn0142909	FBtr0170898
FBtr0173865	Reg*Diet	BC	AG	SO	OP	0.7755	0.1007	73	7.7	<.0001	0.775457	5.15133e-11	1.85516e-08		FBgn0142929	FBtr0170918
FBtr0172428	Reg*Diet	BC	AG	SO	OP	-1.3216	0.1717	73	-7.7	<.0001	-1.32163	5.16017e-11	1.85793e-08		FBgn0142932	FBtr0170921
FBtr0163979	Reg*Diet	BC	AG	SO	OP	-0.787	0.1025	73	-7.68	<.0001	-0.786974	5.57957e-11	1.99267e-08		FBgn0142934	FBtr0170923
FBtr0175066	Reg*Diet	BC	OP	SO	OP	-0.2236	0.02911	73	-7.68	<.0001	-0.223612	5.60235e-11	1.99959e-08		FBgn0142942	FBtr0170931
FBtr0165220	Reg*Diet	BC	AG	SO	OP	0.3888	0.05063	73	7.68	<.0001	0.388823	5.60573e-11	2.00069e-08		FBgn0142947	FBtr0170936
FBtr0166538	Reg*Diet	BC	OP	SO	OP	0.4683	0.06101	73	7.68	<.0001	0.468336	5.71413e-11	2.03472e-08		FBgn0142958	FBtr0170947
FBtr0165229	Reg*Diet	BC	AG	SO	OP	0.4767	0.06221	73	7.66	<.0001	0.47671	6.05266e-11	2.14385e-08		FBgn0142967	FBtr0170956
FBtr0172628	Reg*Diet	BC	OP	SO	AG	0.6536	0.0853	73	7.66	<.0001	0.653565	6.06102e-11	2.14648e-08		FBgn0142968	FBtr0170957
FBtr0173792	Reg*Diet	BC	AG	SO	OP	0.521	0.06799	73	7.66	<.0001	0.520978	6.0624e-11	2.14675e-08		FBgn0142975	FBtr0170964
FBtr0161603	Reg*Diet	BC	OP	SO	AG	0.6918	0.0903	73	7.66	<.0001	0.691793	6.08608e-11	2.15404e-08		FBgn0142980	FBtr0170969
FBtr0167405	Reg*Diet	BC	AG	SO	OP	0.4217	0.05504	73	7.66	<.0001	0.421683	6.09048e-11	2.15549e-08		FBgn0142981	FBtr0170970
FBtr0170321	Reg*Diet	BC	AG	SO	OP	-0.304	0.03969	73	-7.66	<.0001	-0.303965	6.16462e-11	2.17899e-08		FBgn0142982	FBtr0170971
FBtr0162160	Reg*Diet	BC	AG	SO	OP	0.3866	0.05055	73	7.65	<.0001	0.386635	6.40953e-11	2.25601e-08		FBgn0142987	FBtr0170976
FBtr0163181	Reg*Diet	BC	AG	SO	OP	0.5066	0.06629	73	7.64	<.0001	0.506597	6.60533e-11	2.31819e-08		FBgn0142998	FBtr0170987
FBtr0163660	Reg*Diet	BC	OP	SO	AG	-0.484	0.06334	73	-7.64	<.0001	-0.484048	6.6149e-11	2.32131e-08		FBgn0143006	FBtr0170995
FBtr0161002	Reg*Diet	BC	OP	SO	OP	0.7442	0.09754	73	7.63	<.0001	0.74424	6.95424e-11	2.42632e-08		FBgn0143020	FBtr0171009
FBtr0161384	Reg*Diet	BC	AG	SO	OP	0.6503	0.08539	73	7.62	<.0001	0.650273	7.42976e-11	2.57341e-08		FBgn0143021	FBtr0171010
FBtr0166843	Reg*Diet	BC	OP	SO	AG	0.4638	0.06091	73	7.61	<.0001	0.463765	7.48178e-11	2.58964e-08		FBgn0143026	FBtr0171015
FBtr0173744	Reg*Diet	BC	AG	SO	OP	0.6003	0.07889	73	7.61	<.0001	0.600321	7.61636e-11	2.63131e-08		FBgn0143030	FBtr0171019
FBtr0169361	Reg*Diet	BC	OP	SO	OP	0.8741	0.1149	73	7.61	<.0001	0.874099	7.64314e-11	2.63903e-08		FBgn0143034	FBtr0171023
FBtr0161824	Reg*Diet	BC	OP	SO	OP	0.5565	0.07321	73	7.6	<.0001	0.55653	7.87124e-11	2.70854e-08		FBgn0143035	FBtr0171024
FBtr0162918	Reg*Diet	BC	AG	SO	OP	0.3574	0.04704	73	7.6	<.0001	0.35737	8.02284e-11	2.75557e-08		FBgn0143036	FBtr0171025
FBtr0165177	Reg*Diet	BC	AG	SO	AG	0.414	0.05452	73	7.59	<.0001	0.414011	8.13115e-11	2.78923e-08		FBgn0143039	FBtr0171028
FBtr0163979	Reg*Diet	BC	OP	SO	OP	-0.7845	0.1033	73	-7.59	<.0001	-0.784485	8.16927e-11	2.80122e-08		FBgn0143042	FBtr0171031
FBtr0166313	Reg*Diet	BC	AG	SO	OP	0.713	0.09392	73	7.59	<.0001	0.712985	8.22427e-11	2.81791e-08		FBgn0143044	FBtr0171033
FBtr0172929	Reg*Diet	BC	OP	SO	AG	-0.5282	0.06959	73	-7.59	<.0001	-0.528164	8.29009e-11	2.83792e-08		FBgn0143046	FBtr0171035
FBtr0174892	Reg*Diet	BC	AG	SO	OP	0.6665	0.08784	73	7.59	<.0001	0.666541	8.33201e-11	2.85032e-08		FBgn0143048	FBtr0171037
FBtr0164709	Reg*Diet	BC	OP	SO	OP	-0.6164	0.08125	73	-7.59	<.0001	-0.616446	8.37461e-11	2.86168e-08		FBgn0143054	FBtr0171043
FBtr0167202	Reg*Diet	BC	AG	SO	OP	0.6112	0.08063	73	7.58	<.0001	0.611213	8.63159e-11	2.9412e-08		FBgn0143056	FBtr0171045
FBtr0173293	Reg*Diet	BC	AG	SO	OP	0.5295	0.06986	73	7.58	<.0001	0.529487	8.6588e-11	2.94918e-08		FBgn0143067	FBtr0171056
FBtr0165557	Reg*Diet	BC	OP	SO	OP	0.8519	0.1124	73	7.58	<.0001	0.851923	8.70787e-11	2.96374e-08		FBgn0143068	FBtr0171057
FBtr0168582	Reg*Diet	BC	AG	SO	OP	0.4565	0.06027	73	7.57	<.0001	0.45646	8.86998e-11	3.01306e-08		FBgn0143070	FBtr0171059
FBtr0166848	Reg*Diet	BC	OP	SO	AG	-0.3208	0.04238	73	-7.57	<.0001	-0.320823	8.99497e-11	3.05006e-08		FBgn0143072	FBtr0171061
FBtr0175198	Reg*Diet	BC	OP	SO	AG	-1.2572	0.1661	73	-7.57	<.0001	-1.25722	9.04583e-11	3.06568e-08		FBgn0143075	FBtr0171064
FBtr0174267	Reg*Diet	BC	OP	SO	AG	-0.6563	0.08677	73	-7.56	<.0001	-0.656331	9.26793e-11	3.13353e-08		FBgn0143077	FBtr0171066
FBtr0161247	Reg*Diet	BC	AG	SO	OP	-0.6909	0.09139	73	-7.56	<.0001	-0.690949	9.4065e-11	3.17549e-08		FBgn0143080	FBtr0171069
FBtr0174200	Reg*Diet	BC	OP	SO	AG	-0.6332	0.08382	73	-7.56	<.0001	-0.633236	9.61899e-11	3.23984e-08		FBgn0143081	FBtr0171070
FBtr0172324	Reg*Diet	BC	OP	SO	OP	-1.3069	0.173	73	-7.55	<.0001	-1.30688	9.6409e-11	3.24634e-08		FBgn0143082	FBtr0171071
FBtr0175276	Reg*Diet	BC	AG	SO	OP	0.3811	0.05049	73	7.55	<.0001	0.38113	9.86713e-11	3.31393e-08		FBgn0143083	FBtr0171072
FBtr0175211	Reg*Diet	BC	OP	SO	AG	-0.312	0.04133	73	-7.55	<.0001	-0.312007	9.8704e-11	3.31487e-08		FBgn0143084	FBtr0171073
FBtr0174685	Reg*Diet	BC	AG	SO	OP	-0.4815	0.06379	73	-7.55	<.0001	-0.481532	9.8863e-11	3.31958e-08		FBgn0143090	FBtr0171079
FBtr0170836	Reg*Diet	BC	AG	SO	AG	0.4055	0.05375	73	7.54	<.0001	0.405491	1.01117e-10	3.38522e-08		FBgn0143093	FBtr0171082
FBtr0169307	Reg*Diet	BC	OP	SO	AG	-0.6212	0.08241	73	-7.54	<.0001	-0.621209	1.03696e-10	3.46241e-08		FBgn0143096	FBtr0171085
FBtr0162991	Reg*Diet	BC	AG	SO	OP	0.5168	0.06863	73	7.53	<.0001	0.5168	1.07277e-10	3.56728e-08		FBgn0143122	FBtr0171111
FBtr0165024	Reg*Diet	BC	OP	SO	OP	0.5465	0.07259	73	7.53	<.0001	0.546538	1.07721e-10	3.58134e-08		FBgn0143131	FBtr0171120
FBtr0164122	Reg*Diet	BC	AG	SO	OP	0.9694	0.1288	73	7.53	<.0001	0.969442	1.07961e-10	3.58848e-08		FBgn0143133	FBtr0171122
FBtr0169862	Reg*Diet	BC	AG	SO	OP	0.4135	0.05495	73	7.53	<.0001	0.413542	1.08917e-10	3.6187e-08		FBgn0143134	FBtr0171123
FBtr0170240	Reg*Diet	BC	OP	SO	AG	-0.3	0.03987	73	-7.52	<.0001	-0.300002	1.09742e-10	3.64312e-08		FBgn0143140	FBtr0171129
FBtr0171700	Reg*Diet	BC	OP	SO	OP	-0.5219	0.06945	73	-7.51	<.0001	-0.521858	1.14854e-10	3.79529e-08		FBgn0143153	FBtr0171142
FBtr0165203	Reg*Diet	BC	AG	SO	OP	-0.6834	0.09103	73	-7.51	<.0001	-0.683445	1.1788e-10	3.88379e-08		FBgn0143154	FBtr0171143
FBtr0173340	Reg*Diet	BC	AG	SO	OP	0.3952	0.05274	73	7.49	<.0001	0.395228	1.25018e-10	4.08977e-08		FBgn0143155	FBtr0171144
FBtr0174013	Reg*Diet	BC	AG	SO	OP	-0.9065	0.1212	73	-7.48	<.0001	-0.906544	1.32578e-10	4.30512e-08		FBgn0143160	FBtr0171149
FBtr0174685	Reg*Diet	BC	AG	SO	AG	-0.4766	0.06379	73	-7.47	<.0001	-0.476632	1.37637e-10	4.45072e-08		FBgn0143161	FBtr0171150
FBtr0170056	Reg*Diet	BC	AG	SO	OP	0.3783	0.05063	73	7.47	<.0001	0.378302	1.37953e-10	4.45908e-08		FBgn0143163	FBtr0171152
FBtr0161247	Reg*Diet	BC	AG	SO	AG	-0.6816	0.09139	73	-7.46	<.0001	-0.681589	1.4623e-10	4.69482e-08		FBgn0143164	FBtr0171153
FBtr0171603	Reg*Diet	BC	AG	SO	OP	0.6402	0.08591	73	7.45	<.0001	0.640232	1.49924e-10	4.79836e-08		FBgn0143172	FBtr0171161
FBtr0166848	Reg*Diet	BC	OP	SO	OP	-0.3156	0.04238	73	-7.45	<.0001	-0.315638	1.52367e-10	4.86823e-08		FBgn0143181	FBtr0171170
FBtr0168051	Reg*Diet	BC	AG	SO	AG	0.8082	0.1086	73	7.44	<.0001	0.808227	1.58399e-10	5.03802e-08		FBgn0143190	FBtr0171179
FBtr0174266	Reg*Diet	BC	OP	SO	AG	-0.7101	0.09546	73	-7.44	<.0001	-0.710133	1.5852e-10	5.04094e-08		FBgn0143195	FBtr0171184
FBtr0171880	Reg*Diet	BC	AG	SO	OP	0.6302	0.08476	73	7.43	<.0001	0.630161	1.61893e-10	5.13473e-08		FBgn0143200	FBtr0171189
FBtr0172734	Reg*Diet	BC	AG	SO	OP	0.8482	0.1143	73	7.42	<.0001	0.848157	1.69827e-10	5.35536e-08		FBgn0143205	FBtr0171194
FBtr0166606	Reg*Diet	BC	AG	SO	OP	0.9853	0.1328	73	7.42	<.0001	0.985303	1.71506e-10	5.40129e-08		FBgn0143206	FBtr0171195
FBtr0170200	Reg*Diet	BC	AG	SO	OP	0.4639	0.06254	73	7.42	<.0001	0.46394	1.73282e-10	5.45014e-08		FBgn0143209	FBtr0171198
FBtr0170654	Reg*Diet	BC	AG	SO	OP	0.4564	0.06157	73	7.41	<.0001	0.456379	1.77699e-10	5.57605e-08		FBgn0143214	FBtr0171203
FBtr0162516	Reg*Diet	BC	AG	SO	OP	0.154	0.0208	73	7.4	<.0001	0.153999	1.84955e-10	5.77429e-08		FBgn0143219	FBtr0171208
FBtr0173965	Reg*Diet	BC	AG	SO	OP	0.429	0.05795	73	7.4	<.0001	0.429004	1.85365e-10	5.78504e-08		FBgn0143221	FBtr0171210
FBtr0174281	Reg*Diet	BC	OP	SO	AG	-0.5995	0.08103	73	-7.4	<.0001	-0.599491	1.88915e-10	5.88198e-08		FBgn0143227	FBtr0171216
FBtr0170153	Reg*Diet	BC	AG	SO	OP	0.6891	0.09325	73	7.39	<.0001	0.689118	1.96105e-10	6.08101e-08		FBgn0143228	FBtr0171217
FBtr0160976	Reg*Diet	BC	AG	SO	OP	0.5774	0.07814	73	7.39	<.0001	0.577426	1.96227e-10	6.08398e-08		FBgn0143231	FBtr0171220
FBtr0172987	Reg*Diet	BC	AG	SO	OP	0.3614	0.04891	73	7.39	<.0001	0.361358	1.97413e-10	6.11591e-08		FBgn0143232	FBtr0171221
FBtr0160888	Reg*Diet	BC	AG	SO	OP	0.5764	0.07808	73	7.38	<.0001	0.576381	2.02974e-10	6.26975e-08		FBgn0143237	FBtr0171226
FBtr0174864	Reg*Diet	BC	AG	SO	OP	-0.2059	0.02789	73	-7.38	<.0001	-0.20586	2.03556e-10	6.28516e-08		FBgn0143240	FBtr0171229
FBtr0165806	Reg*Diet	BC	OP	SO	AG	-0.5274	0.07147	73	-7.38	<.0001	-0.527375	2.05546e-10	6.33903e-08		FBgn0143244	FBtr0171233
FBtr0170321	Reg*Diet	BC	OP	SO	OP	-0.2953	0.04003	73	-7.38	<.0001	-0.295327	2.05849e-10	6.34726e-08		FBgn0143247	FBtr0171236
FBtr0165195	Reg*Diet	BC	OP	SO	OP	0.4787	0.06492	73	7.37	<.0001	0.478689	2.0984e-10	6.45215e-08		FBgn0143259	FBtr0171248
FBtr0170613	Reg*Diet	BC	AG	SO	OP	0.8307	0.1127	73	7.37	<.0001	0.830686	2.12897e-10	6.53245e-08		FBgn0143267	FBtr0171256
FBtr0168778	Reg*Diet	BC	AG	SO	OP	-0.8587	0.1165	73	-7.37	<.0001	-0.858672	2.13919e-10	6.55948e-08		FBgn0143276	FBtr0171265
FBtr0162267	Reg*Diet	BC	OP	SO	AG	0.7882	0.107	73	7.37	<.0001	0.788185	2.14794e-10	6.58519e-08		FBgn0143283	FBtr0171272
FBtr0164374	Reg*Diet	BC	AG	SO	AG	0.6592	0.08949	73	7.37	<.0001	0.65917	2.16976e-10	6.64627e-08		FBgn0143292	FBtr0171281
FBtr0161295	Reg*Diet	BC	AG	SO	OP	0.4615	0.06268	73	7.36	<.0001	0.461456	2.21031e-10	6.75309e-08		FBgn0143293	FBtr0171282
FBtr0172724	Reg*Diet	BC	AG	SO	OP	0.6945	0.09446	73	7.35	<.0001	0.694531	2.29564e-10	6.98581e-08		FBgn0143294	FBtr0171283
FBtr0170848	Reg*Diet	BC	OP	SO	OP	-0.5101	0.06941	73	-7.35	<.0001	-0.510086	2.33421e-10	7.0884e-08		FBgn0143299	FBtr0171288
FBtr0169739	Reg*Diet	BC	AG	SO	OP	-0.3065	0.04172	73	-7.35	<.0001	-0.306509	2.35482e-10	7.14607e-08		FBgn0143304	FBtr0171293
FBtr0167568	Reg*Diet	BC	AG	SO	OP	0.3705	0.05047	73	7.34	<.0001	0.370544	2.40166e-10	7.26802e-08		FBgn0143319	FBtr0171309
FBtr0165002	Reg*Diet	BC	AG	SO	OP	-0.5677	0.07732	73	-7.34	<.0001	-0.56768	2.41149e-10	7.29563e-08		FBgn0143320	FBtr0171310
FBtr0168050	Reg*Diet	BC	AG	SO	OP	0.9756	0.1329	73	7.34	<.0001	0.975599	2.42718e-10	7.33582e-08		FBgn0143322	FBtr0171312
FBtr0168833	Reg*Diet	BC	AG	SO	OP	0.4923	0.06709	73	7.34	<.0001	0.492264	2.46112e-10	7.4285e-08		FBgn0143325	FBtr0171315
FBtr0174268	Reg*Diet	BC	AG	SO	AG	-0.5688	0.0776	73	-7.33	<.0001	-0.568773	2.53456e-10	7.62197e-08		FBgn0143332	FBtr0171322
FBtr0173338	Reg*Diet	BC	OP	SO	AG	-0.6403	0.08737	73	-7.33	<.0001	-0.640256	2.55695e-10	7.68104e-08		FBgn0143334	FBtr0171324
FBtr0164371	Reg*Diet	BC	AG	SO	OP	0.5465	0.07461	73	7.32	<.0001	0.546485	2.59728e-10	7.78655e-08		FBgn0143349	FBtr0171339
FBtr0175066	Reg*Diet	BC	AG	SO	AG	-0.2111	0.02887	73	-7.31	<.0001	-0.211111	2.73502e-10	8.15766e-08		FBgn0143354	FBtr0171344
FBtr0169534	Reg*Diet	BC	OP	SO	AG	-0.7638	0.1045	73	-7.31	<.0001	-0.763794	2.80599e-10	8.3371e-08		FBgn0143363	FBtr0171353
FBtr0162467	Reg*Diet	BC	AG	SO	AG	-0.494	0.06764	73	-7.3	<.0001	-0.494019	2.84278e-10	8.43211e-08		FBgn0143379	FBtr0171369
FBtr0168062	Reg*Diet	BC	AG	SO	OP	0.3928	0.05379	73	7.3	<.0001	0.392774	2.85235e-10	8.45764e-08		FBgn0143382	FBtr0171372
FBtr0174087	Reg*Diet	BC	OP	SO	AG	-0.4323	0.05926	73	-7.29	<.0001	-0.432321	2.9491e-10	8.7092e-08		FBgn0143400	FBtr0171390
FBtr0174987	Reg*Diet	BC	OP	SO	AG	-0.3892	0.05339	73	-7.29	<.0001	-0.389217	3.00488e-10	8.84823e-08		FBgn0143403	FBtr0171393
FBtr0167366	Reg*Diet	BC	AG	SO	AG	-0.5744	0.07888	73	-7.28	<.0001	-0.574426	3.11293e-10	9.12731e-08		FBgn0143417	FBtr0171407
FBtr0174649	Reg*Diet	BC	OP	SO	AG	-0.3515	0.0483	73	-7.28	<.0001	-0.351524	3.17701e-10	9.29734e-08		FBgn0143419	FBtr0171409
FBtr0161183	Reg*Diet	BC	OP	SO	OP	0.6793	0.0934	73	7.27	<.0001	0.679313	3.23161e-10	9.43744e-08		FBgn0143427	FBtr0171417
FBtr0174073	Reg*Diet	BC	AG	SO	OP	0.4467	0.06143	73	7.27	<.0001	0.446652	3.25864e-10	9.50254e-08		FBgn0143436	FBtr0171426
FBtr0163904	Reg*Diet	BC	AG	SO	OP	0.8642	0.1189	73	7.27	<.0001	0.864245	3.26904e-10	9.52572e-08		FBgn0143450	FBtr0171440
FBtr0175425	Reg*Diet	BC	AG	SO	AG	0.5721	0.07871	73	7.27	<.0001	0.572051	3.30863e-10	9.6279e-08		FBgn0143454	FBtr0171444
FBtr0169461	Reg*Diet	BC	AG	SO	OP	-0.375	0.05163	73	-7.26	<.0001	-0.375005	3.37911e-10	9.81064e-08		FBgn0143461	FBtr0171451
FBtr0168778	Reg*Diet	BC	AG	SO	AG	-0.8455	0.1165	73	-7.26	<.0001	-0.845475	3.47943e-10	1.00673e-07		FBgn0143479	FBtr0171469
FBtr0160768	Reg*Diet	BC	AG	SO	OP	0.8951	0.1234	73	7.25	<.0001	0.895077	3.51057e-10	1.01461e-07		FBgn0143490	FBtr0171480
FBtr0161963	Reg*Diet	BC	AG	SO	OP	-0.8096	0.1116	73	-7.25	<.0001	-0.809638	3.52909e-10	1.01904e-07		FBgn0143497	FBtr0171487
FBtr0175281	Reg*Diet	BC	AG	SO	OP	0.3748	0.05175	73	7.24	<.0001	0.374796	3.68732e-10	1.05924e-07		FBgn0143505	FBtr0171495
FBtr0173321	Reg*Diet	BC	AG	SO	AG	0.4446	0.06142	73	7.24	<.0001	0.444567	3.76286e-10	1.07833e-07		FBgn0143507	FBtr0171497
FBtr0162889	Reg*Diet	BC	AG	SO	AG	-0.7232	0.09995	73	-7.24	<.0001	-0.723198	3.80318e-10	1.08851e-07		FBgn0143509	FBtr0171499
FBtr0171584	Reg*Diet	BC	AG	SO	OP	1.0987	0.152	73	7.23	<.0001	1.09874	3.91038e-10	1.11552e-07		FBgn0143522	FBtr0171512
FBtr0174529	Reg*Diet	BC	AG	SO	AG	1.4275	0.1976	73	7.23	<.0001	1.42748	3.96288e-10	1.12869e-07		FBgn0143523	FBtr0171513
FBtr0167906	Reg*Diet	BC	AG	SO	AG	0.2247	0.03112	73	7.22	<.0001	0.22474	4.02058e-10	1.14313e-07		FBgn0143527	FBtr0171517
FBtr0168138	Reg*Diet	BC	AG	SO	OP	0.3819	0.05291	73	7.22	<.0001	0.381924	4.10292e-10	1.1639e-07		FBgn0143535	FBtr0171525
FBtr0161803	Reg*Diet	BC	AG	SO	OP	0.543	0.07528	73	7.21	<.0001	0.543049	4.16828e-10	1.1801e-07		FBgn0143537	FBtr0171527
FBtr0167901	Reg*Diet	BC	OP	SO	AG	0.5528	0.07663	73	7.21	<.0001	0.552766	4.17955e-10	1.18296e-07		FBgn0143553	FBtr0171543
FBtr0167846	Reg*Diet	BC	AG	SO	OP	0.5344	0.0741	73	7.21	<.0001	0.534431	4.20411e-10	1.18879e-07		FBgn0143554	FBtr0171544
FBtr0169212	Reg*Diet	BC	AG	SO	OP	0.4236	0.05876	73	7.21	<.0001	0.423579	4.25593e-10	1.20158e-07		FBgn0143555	FBtr0171545
FBtr0162884	Reg*Diet	BC	AG	SO	OP	-0.7601	0.1055	73	-7.21	<.0001	-0.760106	4.29958e-10	1.21234e-07		FBgn0143564	FBtr0171555
FBtr0162884	Reg*Diet	BC	OP	SO	OP	-0.7658	0.1064	73	-7.2	<.0001	-0.765755	4.43438e-10	1.24614e-07		FBgn0143567	FBtr0171558
FBtr0174430	Reg*Diet	BC	AG	SO	OP	0.4893	0.06799	73	7.2	<.0001	0.489292	4.49092e-10	1.26006e-07		FBgn0143570	FBtr0171561
FBtr0161160	Reg*Diet	BC	AG	SO	OP	0.5736	0.07971	73	7.2	<.0001	0.573575	4.51143e-10	1.26516e-07		FBgn0143576	FBtr0171567
FBtr0172631	Reg*Diet	BC	AG	SO	AG	-1.035	0.1438	73	-7.2	<.0001	-1.03503	4.51967e-10	1.26722e-07		FBgn0143584	FBtr0171575
FBtr0174521	Reg*Diet	BC	AG	SO	OP	-1.0367	0.1442	73	-7.19	<.0001	-1.03671	4.67525e-10	1.30562e-07		FBgn0143589	FBtr0171580
FBtr0174306	Reg*Diet	BC	AG	SO	OP	0.504	0.07014	73	7.19	<.0001	0.504039	4.68948e-10	1.30923e-07		FBgn0143590	FBtr0171581
FBtr0165177	Reg*Diet	BC	OP	SO	OP	0.395	0.05498	73	7.18	<.0001	0.395006	4.72441e-10	1.31762e-07		FBgn0143592	FBtr0171583
FBtr0173871	Reg*Diet	BC	AG	SO	OP	0.4792	0.0667	73	7.18	<.0001	0.479155	4.73956e-10	1.32153e-07		FBgn0143593	FBtr0171584
FBtr0164374	Reg*Diet	BC	AG	SO	OP	0.6429	0.08949	73	7.18	<.0001	0.642858	4.74476e-10	1.32277e-07		FBgn0143598	FBtr0171589
FBtr0164241	Reg*Diet	BC	AG	SO	OP	0.5064	0.07055	73	7.18	<.0001	0.506402	4.85734e-10	1.3504e-07		FBgn0143601	FBtr0171592
FBtr0164393	Reg*Diet	BC	AG	SO	OP	0.3784	0.05274	73	7.18	<.0001	0.378391	4.92556e-10	1.36666e-07		FBgn0143602	FBtr0171593
FBtr0161522	Reg*Diet	BC	AG	SO	AG	0.7624	0.1063	73	7.17	<.0001	0.762385	4.94385e-10	1.3707e-07		FBgn0143603	FBtr0171594
FBtr0160947	Reg*Diet	BC	AG	SO	OP	0.8407	0.1172	73	7.17	<.0001	0.840727	4.95532e-10	1.37356e-07		FBgn0143605	FBtr0171596
FBtr0161670	Reg*Diet	BC	OP	SO	OP	0.4216	0.05877	73	7.17	<.0001	0.421583	4.95663e-10	1.37386e-07		FBgn0143609	FBtr0171600
FBtr0161491	Reg*Diet	BC	AG	SO	OP	0.5556	0.07746	73	7.17	<.0001	0.55565	4.97096e-10	1.37735e-07		FBgn0143611	FBtr0171602
FBtr0170957	Reg*Diet	BC	OP	SO	OP	0.2075	0.02897	73	7.16	<.0001	0.207489	5.20185e-10	1.43346e-07		FBgn0143612	FBtr0171603
FBtr0163453	Reg*Diet	BC	AG	SO	OP	0.5769	0.08057	73	7.16	<.0001	0.57686	5.266e-10	1.44869e-07		FBgn0143624	FBtr0171615
FBtr0172316	Reg*Diet	BC	OP	SO	AG	-0.6189	0.08645	73	-7.16	<.0001	-0.618863	5.29344e-10	1.45532e-07		FBgn0143627	FBtr0171618
FBtr0173905	Reg*Diet	BC	OP	SO	AG	-0.7762	0.1086	73	-7.15	<.0001	-0.776207	5.50081e-10	1.50608e-07		FBgn0143628	FBtr0171619
FBtr0162495	Reg*Diet	BC	OP	SO	AG	-0.5847	0.08179	73	-7.15	<.0001	-0.584674	5.52069e-10	1.51082e-07		FBgn0143631	FBtr0171622
FBtr0173089	Reg*Diet	BC	AG	SO	OP	0.8623	0.1206	73	7.15	<.0001	0.862251	5.54949e-10	1.51793e-07		FBgn0143632	FBtr0171623
FBtr0173352	Reg*Diet	BC	AG	SO	OP	-0.4578	0.06406	73	-7.15	<.0001	-0.45784	5.55464e-10	1.5191e-07		FBgn0143634	FBtr0171625
FBtr0175448	Reg*Diet	BC	AG	SO	OP	0.4756	0.06655	73	7.15	<.0001	0.475584	5.57695e-10	1.52456e-07		FBgn0143641	FBtr0171632
FBtr0165028	Reg*Diet	BC	AG	SO	OP	-0.2699	0.0378	73	-7.14	<.0001	-0.269911	5.71453e-10	1.55827e-07		FBgn0143653	FBtr0171644
FBtr0174820	Reg*Diet	BC	OP	SO	OP	-0.4858	0.06804	73	-7.14	<.0001	-0.485755	5.75676e-10	1.56873e-07		FBgn0143662	FBtr0171653
FBtr0174358	Reg*Diet	BC	AG	SO	OP	0.4704	0.06595	73	7.13	<.0001	0.470353	5.9138e-10	1.60606e-07		FBgn0143666	FBtr0171657
FBtr0175451	Reg*Diet	BC	AG	SO	OP	0.5151	0.07222	73	7.13	<.0001	0.515083	5.93297e-10	1.61064e-07		FBgn0143673	FBtr0171664
FBtr0166895	Reg*Diet	BC	AG	SO	OP	0.529	0.07419	73	7.13	<.0001	0.528966	5.96803e-10	1.61903e-07		FBgn0143677	FBtr0171668
FBtr0160845	Reg*Diet	BC	OP	SO	AG	-0.3399	0.04767	73	-7.13	<.0001	-0.339853	6.00762e-10	1.62883e-07		FBgn0143688	FBtr0171679
FBtr0169474	Reg*Diet	BC	AG	SO	OP	0.5789	0.08122	73	7.13	<.0001	0.578856	6.06141e-10	1.64151e-07		FBgn0143697	FBtr0171688
FBtr0161958	Reg*Diet	BC	OP	SO	OP	-0.688	0.09657	73	-7.12	<.0001	-0.688013	6.11913e-10	1.65541e-07		FBgn0143700	FBtr0171691
FBtr0164524	Reg*Diet	BC	AG	SO	OP	0.5741	0.08058	73	7.12	<.0001	0.574067	6.12643e-10	1.65707e-07		FBgn0143703	FBtr0171694
FBtr0173290	Reg*Diet	BC	AG	SO	AG	0.5256	0.0738	73	7.12	<.0001	0.525602	6.1923e-10	1.67236e-07		FBgn0143706	FBtr0171697
FBtr0173869	Reg*Diet	BC	AG	SO	OP	0.738	0.1036	73	7.12	<.0001	0.737982	6.19292e-10	1.67241e-07		FBgn0143708	FBtr0171699
FBtr0162659	Reg*Diet	BC	OP	SO	OP	-0.4312	0.06059	73	-7.12	<.0001	-0.431235	6.29875e-10	1.69668e-07		FBgn0143710	FBtr0171701
FBtr0164371	Reg*Diet	BC	OP	SO	AG	0.5355	0.07524	73	7.12	<.0001	0.535512	6.3133e-10	1.70021e-07		FBgn0143721	FBtr0171712
FBtr0175112	Reg*Diet	BC	OP	SO	AG	-0.6346	0.0892	73	-7.11	<.0001	-0.634612	6.37709e-10	1.71534e-07		FBgn0143723	FBtr0171715
FBtr0164135	Reg*Diet	BC	AG	SO	AG	0.6551	0.09212	73	7.11	<.0001	0.655057	6.48474e-10	1.7405e-07		FBgn0143733	FBtr0171726
FBtr0166130	Reg*Diet	BC	AG	SO	OP	0.347	0.04886	73	7.1	<.0001	0.346993	6.74288e-10	1.8011e-07		FBgn0143735	FBtr0171728
FBtr0174268	Reg*Diet	BC	OP	SO	OP	-0.5556	0.07825	73	-7.1	<.0001	-0.55557	6.79696e-10	1.81403e-07		FBgn0143737	FBtr0171730
FBtr0174651	Reg*Diet	BC	OP	SO	OP	0.5312	0.07482	73	7.1	<.0001	0.531199	6.81086e-10	1.81705e-07		FBgn0143741	FBtr0171734
FBtr0160950	Reg*Diet	BC	OP	SO	AG	0.6083	0.08569	73	7.1	<.0001	0.608287	6.83779e-10	1.82361e-07		FBgn0143745	FBtr0171738
FBtr0166014	Reg*Diet	BC	OP	SO	OP	-0.3954	0.05573	73	-7.1	<.0001	-0.395447	6.91339e-10	1.84097e-07		FBgn0143751	FBtr0171744
FBtr0169865	Reg*Diet	BC	AG	SO	AG	-0.326	0.04594	73	-7.09	<.0001	-0.325957	6.95079e-10	1.84932e-07		FBgn0143764	FBtr0171757
FBtr0168051	Reg*Diet	BC	AG	SO	OP	0.7706	0.1086	73	7.09	<.0001	0.770571	7.00992e-10	1.86244e-07		FBgn0143781	FBtr0171774
FBtr0175220	Reg*Diet	BC	AG	SO	OP	0.3833	0.05405	73	7.09	<.0001	0.383266	7.07983e-10	1.87866e-07		FBgn0143793	FBtr0171786
FBtr0167896	Reg*Diet	BC	AG	SO	AG	-0.5113	0.07219	73	-7.08	<.0001	-0.511312	7.30729e-10	1.93186e-07		FBgn0143794	FBtr0171787
FBtr0175101	Reg*Diet	BC	AG	SO	OP	0.4736	0.06689	73	7.08	<.0001	0.473593	7.38682e-10	1.94995e-07		FBgn0143795	FBtr0171788
FBtr0168150	Reg*Diet	BC	AG	SO	OP	0.8456	0.1196	73	7.07	<.0001	0.845644	7.68494e-10	2.01636e-07		FBgn0143797	FBtr0171790
FBtr0173190	Reg*Diet	BC	OP	SO	OP	-0.4804	0.06798	73	-7.07	<.0001	-0.480433	7.80281e-10	2.04297e-07		FBgn0143810	FBtr0171803
FBtr0161961	Reg*Diet	BC	AG	SO	OP	-1.2284	0.174	73	-7.06	<.0001	-1.22836	8.01733e-10	2.09137e-07		FBgn0143814	FBtr0171807
FBtr0164301	Reg*Diet	BC	AG	SO	AG	-0.5145	0.07288	73	-7.06	<.0001	-0.514478	8.09005e-10	2.10791e-07		FBgn0143820	FBtr0171813
FBtr0161603	Reg*Diet	BC	AG	SO	AG	0.6318	0.08954	73	7.06	<.0001	0.631833	8.19101e-10	2.13042e-07		FBgn0143825	FBtr0171818
FBtr0169167	Reg*Diet	BC	AG	SO	OP	-0.2478	0.03511	73	-7.06	<.0001	-0.247757	8.20515e-10	2.13378e-07		FBgn0143830	FBtr0171823
FBtr0170321	Reg*Diet	BC	AG	SO	AG	-0.28	0.03969	73	-7.05	<.0001	-0.279952	8.29663e-10	2.15461e-07		FBgn0143833	FBtr0171826
FBtr0173015	Reg*Diet	BC	AG	SO	OP	0.506	0.07179	73	7.05	<.0001	0.505978	8.46821e-10	2.19284e-07		FBgn0143835	FBtr0171828
FBtr0164066	Reg*Diet	BC	AG	SO	OP	0.5606	0.07965	73	7.04	<.0001	0.560591	8.84979e-10	2.27946e-07		FBgn0143841	FBtr0171834
FBtr0162467	Reg*Diet	BC	AG	SO	OP	-0.4757	0.06764	73	-7.03	<.0001	-0.475735	9.04954e-10	2.32544e-07		FBgn0143845	FBtr0171838
FBtr0165648	Reg*Diet	BC	OP	SO	AG	0.5904	0.08399	73	7.03	<.0001	0.590435	9.17647e-10	2.35375e-07		FBgn0143855	FBtr0171848
FBtr0164859	Reg*Diet	BC	AG	SO	OP	0.5818	0.08281	73	7.03	<.0001	0.581753	9.3581e-10	2.39397e-07		FBgn0143860	FBtr0171853
FBtr0169361	Reg*Diet	BC	AG	SO	AG	0.8003	0.1139	73	7.02	<.0001	0.800301	9.36745e-10	2.39608e-07		FBgn0143867	FBtr0171860
FBtr0164016	Reg*Diet	BC	AG	SO	OP	0.4665	0.06645	73	7.02	<.0001	0.466505	9.56133e-10	2.43936e-07		FBgn0143878	FBtr0171871
FBtr0174304	Reg*Diet	BC	AG	SO	OP	0.3773	0.05378	73	7.02	<.0001	0.377337	9.73012e-10	2.47738e-07		FBgn0143886	FBtr0171880
FBtr0170089	Reg*Diet	BC	AG	SO	OP	0.5424	0.07732	73	7.01	<.0001	0.542376	9.77498e-10	2.48717e-07		FBgn0143889	FBtr0171883
FBtr0161428	Reg*Diet	BC	AG	SO	OP	-0.4146	0.05911	73	-7.01	<.0001	-0.414571	9.813e-10	2.49549e-07		FBgn0143892	FBtr0171886
FBtr0161958	Reg*Diet	BC	AG	SO	AG	-0.6715	0.09576	73	-7.01	<.0001	-0.671494	9.89364e-10	2.51308e-07		FBgn0143909	FBtr0171903
FBtr0172016	Reg*Diet	BC	AG	SO	AG	-0.3961	0.05653	73	-7.01	<.0001	-0.396129	1.00765e-09	2.55453e-07		FBgn0143921	FBtr0171915
FBtr0170700	Reg*Diet	BC	AG	SO	OP	0.5842	0.08337	73	7.01	<.0001	0.584247	1.00791e-09	2.55484e-07		FBgn0143924	FBtr0171919
FBtr0174416	Reg*Diet	BC	AG	SO	AG	0.3101	0.04427	73	7.01	<.0001	0.310127	1.01576e-09	2.57211e-07		FBgn0143931	FBtr0171926
FBtr0167428	Reg*Diet	BC	AG	SO	OP	0.9024	0.1288	73	7.01	<.0001	0.90241	1.01625e-09	2.57299e-07		FBgn0143936	FBtr0171931
FBtr0171143	Reg*Diet	BC	AG	SO	AG	-0.2281	0.03258	73	-7	<.0001	-0.228071	1.04167e-09	2.6288e-07		FBgn0143948	FBtr0171943
FBtr0163595	Reg*Diet	BC	AG	SO	OP	0.5023	0.07187	73	6.99	<.0001	0.502344	1.08779e-09	2.7295e-07		FBgn0143953	FBtr0171948
FBtr0173181	Reg*Diet	BC	AG	SO	AG	0.4838	0.06924	73	6.99	<.0001	0.483754	1.10113e-09	2.75844e-07		FBgn0143955	FBtr0171950
FBtr0173716	Reg*Diet	BC	AG	SO	OP	0.5343	0.07652	73	6.98	<.0001	0.534251	1.12553e-09	2.81164e-07		FBgn0143956	FBtr0171951
FBtr0171068	Reg*Diet	BC	OP	SO	AG	-0.6107	0.08759	73	-6.97	<.0001	-0.610719	1.17267e-09	2.91341e-07		FBgn0143959	FBtr0171954
FBtr0169972	Reg*Diet	BC	OP	SO	AG	-0.3925	0.05638	73	-6.96	<.0001	-0.392457	1.22983e-09	3.03972e-07		FBgn0143961	FBtr0171956
FBtr0172140	Reg*Diet	BC	AG	SO	OP	-1.1025	0.1584	73	-6.96	<.0001	-1.10254	1.23359e-09	3.04713e-07		FBgn0143963	FBtr0171958
FBtr0161428	Reg*Diet	BC	AG	SO	AG	-0.4113	0.05911	73	-6.96	<.0001	-0.411341	1.23903e-09	3.0589e-07		FBgn0143964	FBtr0171959
FBtr0163278	Reg*Diet	BC	OP	SO	OP	0.3969	0.05705	73	6.96	<.0001	0.396909	1.24993e-09	3.08297e-07		FBgn0143967	FBtr0171962
FBtr0168904	Reg*Diet	BC	OP	SO	AG	0.4185	0.06018	73	6.95	<.0001	0.41854	1.26351e-09	3.1114e-07		FBgn0143973	FBtr0171968
FBtr0162539	Reg*Diet	BC	AG	SO	OP	0.5774	0.08315	73	6.94	<.0001	0.577442	1.31971e-09	3.23158e-07		FBgn0143975	FBtr0171970
FBtr0165218	Reg*Diet	BC	AG	SO	OP	-1.1929	0.1718	73	-6.94	<.0001	-1.19293	1.32186e-09	3.23607e-07		FBgn0143976	FBtr0171971
FBtr0163278	Reg*Diet	BC	AG	SO	AG	0.3927	0.05657	73	6.94	<.0001	0.39266	1.34047e-09	3.27739e-07		FBgn0143977	FBtr0171972
FBtr0165732	Reg*Diet	BC	AG	SO	OP	0.5581	0.08042	73	6.94	<.0001	0.558107	1.3449e-09	3.28663e-07		FBgn0143979	FBtr0171974
FBtr0173075	Reg*Diet	BC	AG	SO	OP	-1.0035	0.1446	73	-6.94	<.0001	-1.00347	1.35674e-09	3.31174e-07		FBgn0143980	FBtr0171975
FBtr0168631	Reg*Diet	BC	AG	SO	OP	0.6797	0.09799	73	6.94	<.0001	0.67967	1.36732e-09	3.33572e-07		FBgn0144011	FBtr0172006
FBtr0172188	Reg*Diet	BC	AG	SO	AG	0.4686	0.06759	73	6.93	<.0001	0.468636	1.38409e-09	3.37229e-07		FBgn0144019	FBtr0172014
FBtr0170191	Reg*Diet	BC	AG	SO	OP	0.475	0.06852	73	6.93	<.0001	0.474978	1.39128e-09	3.38746e-07		FBgn0144020	FBtr0172015
FBtr0162544	Reg*Diet	BC	AG	SO	OP	-0.4843	0.06988	73	-6.93	<.0001	-0.484313	1.39752e-09	3.40033e-07		FBgn0144025	FBtr0172020
FBtr0168050	Reg*Diet	BC	AG	SO	AG	0.9212	0.1329	73	6.93	<.0001	0.921177	1.40053e-09	3.40643e-07		FBgn0144026	FBtr0172021
FBtr0163010	Reg*Diet	BC	AG	SO	OP	0.4185	0.06039	73	6.93	<.0001	0.418453	1.40686e-09	3.42036e-07		FBgn0144031	FBtr0172026
FBtr0170655	Reg*Diet	BC	AG	SO	OP	0.428	0.06179	73	6.93	<.0001	0.427992	1.42546e-09	3.4594e-07		FBgn0144033	FBtr0172028
FBtr0170823	Reg*Diet	BC	AG	SO	OP	0.2951	0.04261	73	6.93	<.0001	0.295143	1.42918e-09	3.46721e-07		FBgn0144039	FBtr0172034
FBtr0174772	Reg*Diet	BC	OP	SO	AG	-0.4828	0.06971	73	-6.93	<.0001	-0.482785	1.43008e-09	3.46881e-07		FBgn0144042	FBtr0172037
[truncated: 5,196 more rows]
[truncated: 23 more columns]

## Sheet: Baja-AG vs Baja-OP
ID	Effect	Reg	Diet	_Reg	_Diet	Estimate		StdErr	DF	tValue	Probt	adjratio	raw_P	fdr_p		Flymine AG>OP			AG>OP										9114 AG>OP														Flymine			AG<OP
FBtr0165571	Reg*Diet	BC	AG	BC	OP	0.9071	1.87527	0.1805	73	5.03	<.0001	0.907142	3.46023e-06	0.000254535		FBgn0012573	FBtr0167020		FBgn0012573	name=Dmoj\per	0	FBgn0003068	name=Per	mating behavior ; GO:0007617 | inferred from mutant phenotype <newline> circadian rhythm ; GO:0007623 | inferred from mutant phenotype <newline> entrainment of circadian clock ; GO:0009649 | inferred from mutant phenotype <newline> circadian rhythm ; GO:0007623 | non-traceable author statement <newline> ultradian rhythm ; GO:0007624 | non-traceable author statement <newline> male courtship behavi…	cytoplasm ; GO:0005737 | inferred from direct assay <newline> nucleus ; GO:0005634 | inferred from direct assay <newline> nucleus ; GO:0005634 | non-traceable author statement <newline> cytoplasm ; GO:0005737 | non-traceable author statement <newline> nucleus ; GO:0005634 | traceable author statement <newline> cytoplasm ; GO:0005737 | traceable author statement	transcription cofactor activity ; GO:0003712 | non-traceable author statement <newline> transcription corepressor activity ; GO:0003714 | traceable author statement <newline> protein heterodimerization activity ; GO:0046982 | traceable author statement <newline> protein heterodimerization activity ; GO:0046982 | non-traceable author statement <newline> protein binding ; GO:0005515 | inferred from…	FBtr0167020		Annotation Cluster 1	Enrichment Score: 15.713625553197696													FBgn0132846	FBtr0160805		FBgn0132846	name=Dmoj\GI10080	-	FBgn0039200
FBtr0173947	Reg*Diet	BC	AG	BC	OP	0.822	1.76786	0.1382	73	5.95	<.0001	0.822002	8.5763e-08	1.18018e-05		FBgn0064059	FBtr0174085		FBgn0064059	name=Dmoj\Xdh (xanthine dehydrogenase)	electron carrier activity; FAD binding; oxido-reductase activity	FBgn0003308	name=ry	determination of adult lifespan ; GO:0008340 | inferred from mutant phenotype <newline> compound eye pigmentation ; GO:0048072 | traceable author statement <newline> arginine metabolic process ; GO:0006525 | inferred from mutant phenotype <newline> tryptophan metabolic process ; GO:0006568 | inferred from mutant phenotype <newline> glycerophospholipid metabolic process ; GO:0006650 | inferred fro…	peroxisome ; GO:0005777 | non-traceable author statement	xanthine dehydrogenase activity ; GO:0004854 | traceable author statement <newline> xanthine dehydrogenase activity ; GO:0004854 | non-traceable author statement <newline> xanthine oxidase activity ; GO:0004855 | inferred from electronic annotation with InterPro:IPR014307 <newline> iron-sulfur cluster binding ; GO:0051536 | inferred from electronic annotation with InterPro:IPR001041 <newline> xan…	FBtr0174085		Category	Term	Count	%	PValue	Genes	List Total	Pop Hits	Pop Total	Fold Enrichment	Bonferroni	Benjamini	FDR		FBgn0132932	FBtr0160891		FBgn0133245	name=Dmoj\GI10481	-	FBgn0039128
FBtr0168501	Reg*Diet	BC	AG	BC	OP	0.7553	1.68798	0.2003	73	3.77	0.0003	0.755296	0.000327285	0.00892869		FBgn0068806	FBtr0161832		FBgn0068806	name=Dmoj\G6pd (Glucose-6-phosphate 1-dehydrogenase)	glucose-6 phosphate dehydrogenase activity. B.P= Oxidation reduction, glucose metabolic process	FBgn0004057	name=Zw	pentose-phosphate shunt ; GO:0006098 | non-traceable author statement <newline> oxidation reduction ; GO:0055114 | inferred from electronic annotation with InterPro:IPR001282, InterPro:IPR019796 <newline> glucose metabolic process ; GO:0006006 | inferred from electronic annotation with InterPro:IPR001282, InterPro:IPR019796	-	glucose-6-phosphate dehydrogenase activity ; GO:0004345 | traceable author statement <newline> glucose-6-phosphate dehydrogenase activity ; GO:0004345 | inferred from sequence or structural similarity with EMBL:M34709 <newline> glucose-6-phosphate dehydrogenase activity ; GO:0004345 | inferred from mutant phenotype <newline> binding ; GO:0005488 | inferred from electronic annotation with InterPro…	FBtr0161832		SP_PIR_KEYWORDS	transmembrane	143	16.1036	1.51337e-18	FBGN0036116, FBGN0033368, FBGN0010389, FBGN0032593, FBGN0015558, FBGN0026760, FBGN0039734, FBGN0051100, FBGN0034013, FBGN0002917, FBGN0037153, FBGN0051760, FBGN0033558, FBGN0038407, FBGN0036493, FBGN0037140, FBGN0031939, FBGN0025692, FBGN0004619, FBGN0027610, FBGN0039927, FBGN0034497, FBGN0033744, FBGN0035293, FBGN0023416, FBGN0028481, FBGN0000037, FBGN0004364, FBGN0039818, FBGN0029870, FBGN00315…	846	1039	12980	2.11166	3.7683e-16	3.7683e-16	1.96478e-15		FBgn0133018	FBtr0160978		FBgn0133482	name=Dmoj\GI10718	-	FBgn0002924
FBtr0172855	Reg*Diet	BC	AG	BC	OP	0.7492	1.68086	0.1444	73	5.19	<.0001	0.749238	1.81962e-06	0.000150648		FBgn0069601	FBtr0165914		FBgn0069601	name=Dmoj\Marf (Mitochondrial assembly regulatory factor)	GTP binding; Gtp ase activity B.P= Mitochondrial organization	FBgn0029870	name=Marf	mitochondrion organization ; GO:0007005 | non-traceable author statement <newline> mitochondrial fusion ; GO:0008053 | inferred from sequence or structural similarity with UniProtKB:O18412	plasma membrane ; GO:0005886 | non-traceable author statement <newline> mitochondrial envelope ; GO:0005740 | inferred from sequence or structural similarity with UniProtKB:O18412 <newline> mitochondrial outer membrane ; GO:0005741 | inferred from electronic annotation with InterPro:IPR006884 <newline> integral to membrane ; GO:0016021 | inferred from electronic annotation with InterPro:IPR006884	GTP binding ; GO:0005525 | non-traceable author statement <newline> GTPase activity ; GO:0003924 | inferred from sequence or structural similarity with UniProtKB:O18412 <newline> GTP binding ; GO:0005525 | inferred from electronic annotation with InterPro:IPR001401	FBtr0165914		GOTERM_CC_FAT	GO:0016021~integral to membrane	164	18.4685	1.57665e-17	FBGN0031697, FBGN0036116, FBGN0033368, FBGN0051072, FBGN0010389, FBGN0032593, FBGN0015558, FBGN0026760, FBGN0039734, FBGN0051100, FBGN0034013, FBGN0039207, FBGN0002917, FBGN0028662, FBGN0037153, FBGN0035695, FBGN0051760, FBGN0259111, FBGN0033558, FBGN0036493, FBGN0031939, FBGN0025692, FBGN0004619, FBGN0027610, FBGN0039927, FBGN0034497, FBGN0033744, FBGN0038983, FBGN0023416, FBGN0035293, FBGN00390…	329	1360	4786	1.75421	3.75243e-15	3.75243e-15	2.03236e-14		FBgn0133042	FBtr0161002		FBgn0134332	name=Dmoj\GI11572	-	FBgn0036206
FBtr0171575	Reg*Diet	BC	AG	BC	OP	0.713	1.63921	0.161	73	4.43	<.0001	0.712982	3.26273e-05	0.00153443		FBgn0132837	FBtr0160796		FBgn0132837	name=Dmoj\GI10071	-	FBgn0011581	name=Dms	neuropeptide signaling pathway ; GO:0007218 | traceable author statement <newline> negative regulation of heart contraction ; GO:0045822 | inferred from direct assay	-	neuropeptide hormone activity ; GO:0005184 | traceable author statement <newline> neuropeptide hormone activity ; GO:0005184 | non-traceable author statement <newline> neuropeptide hormone activity ; GO:0005184 | inferred from sequence or structural similarity with EMBL:U50341	FBtr0160796		GOTERM_CC_FAT	GO:0031224~intrinsic to membrane	165	18.5811	3.24828e-17	FBGN0031697, FBGN0036116, FBGN0033368, FBGN0051072, FBGN0010389, FBGN0032593, FBGN0015558, FBGN0026760, FBGN0039734, FBGN0051100, FBGN0034013, FBGN0039207, FBGN0002917, FBGN0028662, FBGN0037153, FBGN0035695, FBGN0051760, FBGN0259111, FBGN0033558, FBGN0036493, FBGN0031939, FBGN0025692, FBGN0004619, FBGN0027610, FBGN0039927, FBGN0034497, FBGN0033744, FBGN0038983, FBGN0023416, FBGN0035293, FBGN00390…	329	1382	4786	1.73681	7.7309e-15	3.86545e-15	4.18715e-14		FBgn0133130	FBtr0161091		FBgn0134913	name=Dmoj\GI12156	-	FBgn0035316
FBtr0161862	Reg*Diet	BC	AG	BC	OP	0.6906	1.61395	0.134	73	5.15	<.0001	0.690605	2.0937e-06	0.00016901		FBgn0132858	FBtr0160817		FBgn0132858	name=Dmoj\GI10092	transporter activity. B.P= transport	FBgn0038407	name=CG6126	transmembrane transport ; GO:0055085 | inferred from electronic annotation with InterPro:IPR005829	membrane ; GO:0016020 | inferred from electronic annotation with InterPro:IPR005829	organic cation transmembrane transporter activity ; GO:0015101 | inferred from sequence or structural similarity with EMBL:AF078750; protein_id:AAD20978	FBtr0160817		SP_PIR_KEYWORDS	membrane	136	15.3153	1.8037e-12	FBGN0036116, FBGN0033368, FBGN0031694, FBGN0010389, FBGN0032593, FBGN0015558, FBGN0026760, FBGN0066101, FBGN0039734, FBGN0034013, FBGN0037153, FBGN0051760, FBGN0033558, FBGN0025692, FBGN0004619, FBGN0027610, FBGN0039927, FBGN0034497, FBGN0014388, FBGN0033744, FBGN0038037, FBGN0035293, FBGN0023416, FBGN0014380, FBGN0028481, FBGN0000037, FBGN0004364, FBGN0014011, FBGN0039818, FBGN0030706, FBGN00045…	846	1139	12980	1.83197	4.49113e-10	2.24557e-10	2.34166e-09		FBgn0133245	FBtr0161206		FBgn0135048	name=Dmoj\GI12291	-	FBgn0035166
FBtr0163327	Reg*Diet	BC	AG	BC	OP	0.6785	1.60047	0.1482	73	4.58	<.0001	0.678525	1.87524e-05	0.000991389		FBgn0132929	FBtr0160888		FBgn0132911	name=Dmoj\GI10145	transporter activity. B.P= oligopeptide transport	FBgn0037730	name=CG9444	oligopeptide transport ; GO:0006857 | inferred from electronic annotation with InterPro:IPR000109, InterPro:IPR018456	membrane ; GO:0016020 | inferred from electronic annotation with InterPro:IPR000109, InterPro:IPR018456	proton-dependent oligopeptide secondary active transmembrane transporter activity ; GO:0005427 | inferred from sequence or structural similarity with UniProtKB:P36836	FBtr0160870																FBgn0133482	FBtr0161443		FBgn0135100	name=Dmoj\GI12343	-	FBgn0035407
FBtr0172616	Reg*Diet	BC	AG	BC	OP	0.6769	1.5987	0.1302	73	5.2	<.0001	0.676862	1.76436e-06	0.000146919		FBgn0132945	FBtr0160904		FBgn0132914	name=Dmoj\GI10148	-	FBgn0039208	name=CG6643	-	-	-	FBtr0160873		Annotation Cluster 2	Enrichment Score: 6.318495161680604													FBgn0133619	FBtr0161581		FBgn0135210	name=Dmoj\GI12453	-	FBgn0035797
FBtr0165563	Reg*Diet	BC	AG	BC	OP	0.6757	1.59737	0.1177	73	5.74	<.0001	0.675718	2.01246e-07	2.42608e-05		FBgn0132990	FBtr0160950		FBgn0132945	name=Dmoj\GI10179	transporter activity	FBgn0051100	name=CG31100	monosaccharide transport ; GO:0015749 | inferred from sequence or structural similarity with UniProtKB:Q9UGQ3 <newline> transmembrane transport ; GO:0055085 | inferred from electronic annotation with InterPro:IPR005829	integral to membrane ; GO:0016021 | inferred from sequence or structural similarity with UniProtKB:Q9UGQ3	monosaccharide transmembrane transporter activity ; GO:0015145 | inferred from sequence or structural similarity with UniProtKB:Q9UGQ3	FBtr0160904		Category	Term	Count	%	PValue	Genes	List Total	Pop Hits	Pop Total	Fold Enrichment	Bonferroni	Benjamini	FDR		FBgn0133888	FBtr0161852		FBgn0135307	name=Dmoj\GI12550	-	FBgn0015271
FBtr0166098	Reg*Diet	BC	AG	BC	OP	0.6689	1.58986	0.1546	73	4.33	<.0001	0.668949	4.70982e-05	0.00204398		FBgn0133016	FBtr0160976		FBgn0132951	name=Dmoj\GI10185	-	FBgn0051104	name=CG31104	-	-	-	FBtr0160910		GOTERM_CC_FAT	GO:0044459~plasma membrane part	62	6.98198	1.01956e-09	FBGN0083919, FBGN0243505, FBGN0032655, FBGN0043576, FBGN0038839, FBGN0033558, FBGN0001987, FBGN0004456, FBGN0033504, FBGN0031939, FBGN0004513, FBGN0031970, FBGN0001991, FBGN0025692, FBGN0004619, FBGN0039927, FBGN0038840, FBGN0003996, FBGN0014388, FBGN0015777, FBGN0003328, FBGN0011577, FBGN0025878, FBGN0025595, FBGN0000244, FBGN0014380, FBGN0003892, FBGN0000037, FBGN0014011, FBGN0004583, FBGN00012…	329	405	4786	2.22697	2.42654e-07	4.85309e-08	1.31425e-06		FBgn0134019	FBtr0161983		FBgn0135374	name=Dmoj\GI12617	-	FBgn0020641
FBtr0167747	Reg*Diet	BC	AG	BC	OP	0.6651	1.58568	0.1304	73	5.1	<.0001	0.665107	2.58208e-06	0.00020042		FBgn0133034	FBtr0160994		FBgn0132979	name=Dmoj\GI10213	peptidase inhibitor activity	FBgn0032797	name=CG10186	-	membrane ; GO:0016020 | inferred from sequence or structural similarity with MGD:Selp; MGI:MGI:98280 <newline> extracellular region ; GO:0005576 | inferred from electronic annotation with InterPro:IPR008197	peptidase inhibitor activity ; GO:0030414 | inferred from electronic annotation with InterPro:IPR008197	FBtr0160938		GOTERM_CC_FAT	GO:0005887~integral to plasma membrane	32	3.6036	8.90782e-06	FBGN0001250, FBGN0032655, FBGN0035091, FBGN0005564, FBGN0036278, FBGN0043576, FBGN0038839, FBGN0029663, FBGN0003731, FBGN0015609, FBGN0033558, FBGN0029762, FBGN0028886, FBGN0004456, FBGN0030310, FBGN0031939, FBGN0004513, FBGN0031970, FBGN0025692, FBGN0003996, FBGN0004635, FBGN0015777, FBGN0003328, FBGN0039840, FBGN0025595, FBGN0035977, FBGN0011603, FBGN0030941, FBGN0003892, FBGN0000037, FBGN00033…	329	198	4786	2.35105	0.00211783	0.000264974	0.0114819		FBgn0134021	FBtr0161985		FBgn0135756	name=Dmoj\GI12999	-	FBgn0024194
FBtr0160864	Reg*Diet	BC	AG	BC	OP	0.6649	1.58546	0.1493	73	4.45	<.0001	0.664879	2.99524e-05	0.0014353		FBgn0133076	FBtr0161036		FBgn0132992	name=Dmoj\GI10227	transcription factor activity. B.P= regulation of transcription; DNA dependent; sex differentiation	FBgn0000504	name=dsx	imaginal disc-derived female genitalia development ; GO:0007486 | inferred from genetic interaction with tra2 <newline> genital disc development ; GO:0035215 | inferred from mutant phenotype <newline> imaginal disc-derived male genitalia development ; GO:0007485 | inferred from genetic interaction with tra2 <newline> negative regulation of transcription, DNA-dependent ; GO:0045892 | non-traceable…	nucleus ; GO:0005634 | inferred from sequence or structural similarity with EMBL:AF130728; protein_id:AAD40474.1	specific RNA polymerase II transcription factor activity ; GO:0003704 | inferred from sequence or structural similarity with EMBL:AF130728; protein_id:AAD40474.1 <newline> DNA binding ; GO:0003677 | non-traceable author statement <newline> specific RNA polymerase II transcription factor activity ; GO:0003704 | non-traceable author statement <newline> zinc ion binding ; GO:0008270 | non-traceable …	FBtr0160952		GOTERM_CC_FAT	GO:0031226~intrinsic to plasma membrane	32	3.6036	1.21992e-05	FBGN0001250, FBGN0032655, FBGN0035091, FBGN0005564, FBGN0036278, FBGN0043576, FBGN0038839, FBGN0029663, FBGN0003731, FBGN0015609, FBGN0033558, FBGN0029762, FBGN0028886, FBGN0004456, FBGN0030310, FBGN0031939, FBGN0004513, FBGN0031970, FBGN0025692, FBGN0003996, FBGN0004635, FBGN0015777, FBGN0003328, FBGN0039840, FBGN0025595, FBGN0035977, FBGN0011603, FBGN0030941, FBGN0003892, FBGN0000037, FBGN00033…	329	201	4786	2.31596	0.00289922	0.000322551	0.0157241		FBgn0134239	FBtr0162203		FBgn0135782	name=Dmoj\GI13025	-	FBgn0035532
FBtr0164764	Reg*Diet	BC	AG	BC	OP	0.6519	1.57124	0.1567	73	4.16	<.0001	0.651867	8.55317e-05	0.00323901		FBgn0133086	FBtr0161046		FBgn0133016	name=Dmoj\GI10251	-	FBgn0037290	name=CG1124	-	-	-	FBtr0160976																FBgn0134332	FBtr0162297		FBgn0135849	name=Dmoj\GI13092	-	FBgn0036447
FBtr0171596	Reg*Diet	BC	AG	BC	OP	0.6475	1.56645	0.1629	73	3.97	0.0002	0.647535	0.000163897	0.00532037		FBgn0133097	FBtr0161057		FBgn0133034	name=Dmoj\GI10269	-	FBgn0053202	name=dpr11	biological_process ; GO:0008150 | no biological data available	cellular_component ; GO:0005575 | no biological data available	molecular_function ; GO:0003674 | no biological data available	FBtr0160994		Annotation Cluster 3	Enrichment Score: 5.772196505100519													FBgn0134706	FBtr0162673		FBgn0136095	name=Dmoj\GI13338	-	FBgn0260856
FBtr0165211	Reg*Diet	BC	AG	BC	OP	0.6322	1.54993	0.1241	73	5.09	<.0001	0.632166	2.65165e-06	0.000204795		FBgn0133100	FBtr0161060		FBgn0133047	name=Dmoj\GI10282	steroid hormone receptor activity;transcription factor activity; zinc ion binding . B.P=regulation of transcription, DNA-dependent	FBgn0003651	name=svp	nerve-nerve synaptic transmission ; GO:0007270 | inferred from mutant phenotype <newline> phototaxis ; GO:0042331 | inferred from mutant phenotype <newline> ventral cord development ; GO:0007419 | traceable author statement <newline> fat body development ; GO:0007503 | traceable author statement <newline> regulation of transcription ; GO:0045449 | inferred from sequence or structural similarity w…	nucleus ; GO:0005634 | inferred from sequence or structural similarity with HGNC_gene:NR2F2; HGNC:7976; OMIM:107773 <newline> nucleus ; GO:0005634 | non-traceable author statement <newline> cytoplasm ; GO:0005737 | inferred from direct assay	receptor activity ; GO:0004872 | traceable author statement <newline> protein binding ; GO:0005515 | inferred from physical interaction with rig <newline> ligand-dependent nuclear receptor activity ; GO:0004879 | inferred from sequence or structural similarity with HGNC_gene:NR2F2; HGNC:7976; OMIM:107773 <newline> transcription factor activity ; GO:0003700 | inferred from sequence or structural s…	FBtr0161007		Category	Term	Count	%	PValue	Genes	List Total	Pop Hits	Pop Total	Fold Enrichment	Bonferroni	Benjamini	FDR		FBgn0134913	FBtr0162881		FBgn0136121	name=Dmoj\GI13364	-	FBgn0036652
FBtr0161036	Reg*Diet	BC	AG	BC	OP	0.626	1.54328	0.1369	73	4.57	<.0001	0.62601	1.93256e-05	0.00101519		FBgn0133110	FBtr0161071		FBgn0133076	name=Dmoj\GI10311	-	FBgn0005771	name=noc	regulation of transcription from RNA polymerase II promoter ; GO:0006357 | inferred from sequence or structural similarity <newline> open tracheal system development ; GO:0007424 | inferred from mutant phenotype <newline> cell proliferation ; GO:0008283 | inferred from genetic interaction with elB <newline> eye-antennal disc development ; GO:0035214 | inferred from genetic interaction with elB <n…	nucleus ; GO:0005634 | inferred from sequence or structural similarity <newline> intracellular ; GO:0005622 | inferred from electronic annotation with InterPro:IPR007087, InterPro:IPR015880	RNA polymerase II transcription factor activity ; GO:0003702 | inferred from sequence or structural similarity <newline> zinc ion binding ; GO:0008270 | inferred from electronic annotation with InterPro:IPR007087, InterPro:IPR015880	FBtr0161036		INTERPRO	IPR007110:Immunoglobulin-like	35	3.94144	6.15532e-11	FBGN0035410, FBGN0010389, FBGN0053202, FBGN0086604, FBGN0037736, FBGN0039584, FBGN0034013, FBGN0028645, FBGN0032797, FBGN0034724, FBGN0000635, FBGN0034723, FBGN0031627, FBGN0003984, FBGN0000636, FBGN0259232, FBGN0010114, FBGN0015399, FBGN0030723, FBGN0001257, FBGN0053481, FBGN0028370, FBGN0058378, FBGN0259213, FBGN0032006, FBGN0003137, FBGN0051646, FBGN0039431, FBGN0032629, FBGN0038282, FBGN00854…	754	132	10196	3.58552	5.66905e-08	5.66905e-08	9.62319e-08		FBgn0135048	FBtr0163016		FBgn0136225	name=Dmoj\GI13469	-	FBgn0026371
FBtr0165570	Reg*Diet	BC	AG	BC	OP	0.6203	1.53719	0.1313	73	4.72	<.0001	0.620256	1.09865e-05	0.00064785		FBgn0133145	FBtr0161106		FBgn0133086	name=Dmoj\GI10321	-	FBgn0038752	name=CG4462	transmembrane transport ; GO:0055085 | inferred from electronic annotation with InterPro:IPR011701	-	secondary active organic cation transmembrane transporter activity ; GO:0008513 | inferred from sequence or structural similarity with EMBL:AF078750; protein_id:AAD20978	FBtr0161046		INTERPRO	IPR003599:Immunoglobulin subtype	27	3.04054	4.48862e-09	FBGN0035410, FBGN0010389, FBGN0053202, FBGN0086604, FBGN0037736, FBGN0039584, FBGN0034724, FBGN0000635, FBGN0031627, FBGN0034723, FBGN0259232, FBGN0010114, FBGN0030723, FBGN0053481, FBGN0058378, FBGN0259213, FBGN0032006, FBGN0051646, FBGN0039431, FBGN0032629, FBGN0038282, FBGN0038498, FBGN0038092, FBGN0085400, FBGN0038156, FBGN0025878, FBGN0028482	754	97	10196	3.76401	4.13401e-06	2.06701e-06	7.01748e-06		FBgn0135100	FBtr0163068		FBgn0136990	name=Dmoj\GI14237	-	FBgn0032017
FBtr0174065	Reg*Diet	BC	AG	BC	OP	0.6202	1.53709	0.1187	73	5.22	<.0001	0.620243	1.59892e-06	0.000135705		FBgn0133191	FBtr0161152		FBgn0133097	name=Dmoj\GI10332	growth factor activity	FBgn0014135	name=bnl	positive chemotaxis ; GO:0050918 | inferred from direct assay <newline> cytoneme assembly ; GO:0035231 | inferred from direct assay <newline> epithelial cell migration, open tracheal system ; GO:0007427 | traceable author statement <newline> fibroblast growth factor receptor signaling pathway ; GO:0008543 | traceable author statement <newline> positive chemotaxis ; GO:0050918 | traceable author s…	extracellular region ; GO:0005576 | inferred from sequence or structural similarity	fibroblast growth factor receptor binding ; GO:0005104 | non-traceable author statement <newline> fibroblast growth factor receptor binding ; GO:0005104 | inferred from sequence or structural similarity with MGD:Fgf10; MGI:MGI:1099809 <newline> fibroblast growth factor receptor binding ; GO:0005104 | traceable author statement <newline> growth factor activity ; GO:0008083 | inferred from electron…	FBtr0161057		SMART	SM00409:IG	27	3.04054	4.3062e-08	FBGN0035410, FBGN0010389, FBGN0053202, FBGN0086604, FBGN0037736, FBGN0039584, FBGN0034724, FBGN0000635, FBGN0031627, FBGN0034723, FBGN0259232, FBGN0010114, FBGN0030723, FBGN0053481, FBGN0058378, FBGN0259213, FBGN0032006, FBGN0051646, FBGN0039431, FBGN0032629, FBGN0038282, FBGN0038498, FBGN0038092, FBGN0085400, FBGN0038156, FBGN0025878, FBGN0028482	403	97	4824	3.33192	7.83726e-06	7.83726e-06	5.31394e-05		FBgn0135307	FBtr0163275		FBgn0137073	name=Dmoj\GI14320	-	FBgn0085820
FBtr0162108	Reg*Diet	BC	AG	BC	OP	0.6195	1.53634	0.1379	73	4.49	<.0001	0.619487	2.58928e-05	0.00127914		FBgn0133202	FBtr0161163		FBgn0133100	name=Dmoj\GI10335	-	FBgn0038725	name=CG6184	-	-	-	FBtr0161060		INTERPRO	IPR013783:Immunoglobulin-like fold	27	3.04054	2.80984e-07	FBGN0035410, FBGN0010389, FBGN0053202, FBGN0086604, FBGN0037736, FBGN0011274, FBGN0034013, FBGN0000635, FBGN0031627, FBGN0003984, FBGN0034723, FBGN0259232, FBGN0001257, FBGN0053481, FBGN0058378, FBGN0028370, FBGN0031975, FBGN0259213, FBGN0032006, FBGN0051646, FBGN0003137, FBGN0039431, FBGN0038282, FBGN0085400, FBGN0038156, FBGN0025878, FBGN0028482	754	117	10196	3.12059	0.000258752	6.46944e-05	0.000439287		FBgn0135374	FBtr0163342		FBgn0137587	name=Dmoj\GI14836	-	FBgn0029521
FBtr0175433	Reg*Diet	BC	AG	BC	OP	0.6192	1.53602	0.128	73	4.84	<.0001	0.619152	7.07349e-06	0.000454815		FBgn0133213	FBtr0161174		FBgn0133110	name=Dmoj\GI10346	calcium ion binding	FBgn0066101	name=LpR1	cholesterol metabolic process ; GO:0008203 | inferred from sequence or structural similarity with UniProtKB:Q99088 <newline> lipoprotein transport ; GO:0042953 | inferred from sequence or structural similarity with UniProtKB:Q99088 <newline> receptor-mediated endocytosis ; GO:0006898 | inferred from mutant phenotype inferred from expression pattern	membrane ; GO:0016020 | inferred from sequence or structural similarity with InterPro:IPR000033	lipoprotein binding ; GO:0008034 | inferred from sequence or structural similarity with UniProtKB:Q99088 <newline> low-density lipoprotein receptor activity ; GO:0005041 | inferred from sequence or structural similarity with UniProtKB:Q99088 <newline> receptor activity ; GO:0004872 | inferred from mutant phenotype inferred from expression pattern <newline> calcium ion binding ; GO:0005509 | infer…	FBtr0161071		INTERPRO	IPR013098:Immunoglobulin I-set	18	2.02703	4.06608e-07	FBGN0035410, FBGN0058378, FBGN0028370, FBGN0259213, FBGN0053202, FBGN0032006, FBGN0037736, FBGN0003137, FBGN0051646, FBGN0034013, FBGN0039431, FBGN0000635, FBGN0031627, FBGN0259232, FBGN0025878, FBGN0015399, FBGN0028482, FBGN0001257	754	57	10196	4.27028	0.000374416	7.48944e-05	0.000635687		FBgn0135470	FBtr0163438		FBgn0138142	name=Dmoj\GI15393	-	FBgn0030196
FBtr0168631	Reg*Diet	BC	AG	BC	OP	0.6149	1.53145	0.09799	73	6.28	<.0001	0.614897	2.22687e-08	3.73881e-06		FBgn0133219	FBtr0161180		FBgn0133191	name=Dmoj\GI10427	oxidoreductase activity; BINDING. B.p- metabolic process	FBgn0039695	name=CG12068	oxidation reduction ; GO:0055114 | inferred from electronic annotation with InterPro:IPR002347	-	3-hydroxybutyrate dehydrogenase activity ; GO:0003858 | inferred from sequence or structural similarity with UniProtKB:P29147 <newline> binding ; GO:0005488 | inferred from electronic annotation with InterPro:IPR016040	FBtr0161152		SP_PIR_KEYWORDS	Immunoglobulin domain	15	1.68919	9.98088e-07	FBGN0028370, FBGN0010389, FBGN0032006, FBGN0086604, FBGN0037736, FBGN0003137, FBGN0034013, FBGN0000635, FBGN0003984, FBGN0000636, FBGN0010114, FBGN0085400, FBGN0038156, FBGN0015399, FBGN0001257	846	47	12980	4.89663	0.000248493	6.21291e-05	0.00129579		FBgn0135581	FBtr0163549		FBgn0138530	name=Dmoj\GI15781	-	FBgn0030495
FBtr0165449	Reg*Diet	BC	AG	BC	OP	0.6144	1.53092	0.1359	73	4.52	<.0001	0.614449	2.32057e-05	0.0011735		FBgn0133240	FBtr0161201		FBgn0133199	name=Dmoj\GI10435	-	FBgn0051004	name=CG31004	cell-matrix adhesion ; GO:0007160 | inferred from electronic annotation with InterPro:IPR003886	cellular_component ; GO:0005575 | no biological data available	molecular_function ; GO:0003674 | no biological data available	FBtr0161160		INTERPRO	IPR013151:Immunoglobulin	21	2.36486	1.41329e-06	FBGN0058378, FBGN0259213, FBGN0010389, FBGN0053202, FBGN0032006, FBGN0086604, FBGN0037736, FBGN0051646, FBGN0003137, FBGN0039584, FBGN0039431, FBGN0038282, FBGN0000635, FBGN0034723, FBGN0003984, FBGN0031627, FBGN0259232, FBGN0085400, FBGN0038156, FBGN0030723, FBGN0028482	754	82	10196	3.46309	0.0013008	0.000216917	0.00220951		FBgn0135684	FBtr0163652		FBgn0138855	name=Dmoj\GI16106	-	FBgn0030474
FBtr0169135	Reg*Diet	BC	AG	BC	OP	0.613	1.52944	0.145	73	4.23	<.0001	0.613042	6.74587e-05	0.00269696		FBgn0133261	FBtr0161222		FBgn0133213	name=Dmoj\GI10449	-	FBgn0039722	name=capa	neuropeptide signaling pathway ; GO:0007218 | non-traceable author statement <newline> regulation of heart contraction ; GO:0008016 | non-traceable author statement <newline> neuropeptide signaling pathway ; GO:0007218 | inferred from sequence or structural similarity <newline> epithelial fluid transport ; GO:0042045 | inferred from direct assay <newline> neuropeptide signaling pathway ; GO:00072…	extracellular region ; GO:0005576 | non-traceable author statement	myostimulatory hormone activity ; GO:0016084 | non-traceable author statement <newline> neuropeptide hormone activity ; GO:0005184 | non-traceable author statement <newline> diuretic hormone activity ; GO:0008613 | non-traceable author statement <newline> neuropeptide hormone activity ; GO:0005184 | inferred from sequence or structural similarity <newline> receptor binding ; GO:0005102 | inferred…	FBtr0161174		INTERPRO	IPR003598:Immunoglobulin subtype 2	22	2.47748	3.56306e-06	FBGN0058378, FBGN0028370, FBGN0010389, FBGN0053202, FBGN0032006, FBGN0037736, FBGN0086604, FBGN0051646, FBGN0003137, FBGN0039431, FBGN0034013, FBGN0038282, FBGN0000635, FBGN0003984, FBGN0031627, FBGN0259232, FBGN0085400, FBGN0025878, FBGN0038156, FBGN0015399, FBGN0028482, FBGN0001257	754	94	10196	3.16485	0.0032762	0.000468688	0.00557032		FBgn0135701	FBtr0163669		FBgn0139248	name=Dmoj\GI16500	-	FBgn0037626
FBtr0167889	Reg*Diet	BC	AG	BC	OP	0.6055	1.52151	0.1188	73	5.1	<.0001	0.605488	2.60725e-06	0.000202004		FBgn0133270	FBtr0161231		FBgn0133219	name=Dmoj\GI10455	-	FBgn0019957	name=ND42	mitochondrial electron transport, NADH to ubiquinone ; GO:0006120 | inferred from sequence or structural similarity with UniProtKB:O95299 <newline> nucleobase, nucleoside, nucleotide and nucleic acid metabolic process ; GO:0006139 | inferred from electronic annotation with InterPro:IPR002624	lipid particle ; GO:0005811 | inferred from direct assay <newline> mitochondrial respiratory chain complex I ; GO:0005747 | non-traceable author statement <newline> mitochondrial matrix ; GO:0005759 | non-traceable author statement <newline> mitochondrial respiratory chain complex I ; GO:0005747 | inferred from sequence or structural similarity with UniProtKB:O95299	NADH dehydrogenase (ubiquinone) activity ; GO:0008137 | non-traceable author statement <newline> NADH dehydrogenase activity ; GO:0003954 | non-traceable author statement <newline> NADH dehydrogenase activity ; GO:0003954 | inferred from sequence or structural similarity with UniProtKB:O95299 <newline> ATP binding ; GO:0005524 | inferred from electronic annotation with InterPro:IPR002624 <newline…	FBtr0161180		SMART	SM00408:IGc2	22	2.47748	2.02891e-05	FBGN0058378, FBGN0028370, FBGN0010389, FBGN0053202, FBGN0032006, FBGN0037736, FBGN0086604, FBGN0051646, FBGN0003137, FBGN0039431, FBGN0034013, FBGN0038282, FBGN0000635, FBGN0003984, FBGN0031627, FBGN0259232, FBGN0085400, FBGN0025878, FBGN0038156, FBGN0015399, FBGN0028482, FBGN0001257	403	94	4824	2.80154	0.00368584	0.00184462	0.0250342		FBgn0135756	FBtr0163724		FBgn0139355	name=Dmoj\GI16607	-	FBgn0032337
FBtr0174033	Reg*Diet	BC	AG	BC	OP	0.6033	1.51919	0.1543	73	3.91	0.0002	0.603274	0.000204171	0.00627807		FBgn0133295	FBtr0161256		FBgn0133234	name=Dmoj\GI10470	-	FBgn0038938	name=CG7084	-	-	secondary active organic cation transmembrane transporter activity ; GO:0008513 | inferred from sequence or structural similarity with EMBL:AB016257; protein_id:BAA36626.1	FBtr0161195		INTERPRO	IPR003961:Fibronectin, type III	16	1.8018	4.81827e-05	FBGN0035410, FBGN0086604, FBGN0037736, FBGN0051721, FBGN0039431, FBGN0039155, FBGN0000635, FBGN0031627, FBGN0259232, FBGN0085400, FBGN0004370, FBGN0034085, FBGN0038156, FBGN0025878, FBGN0050418, FBGN0028482	754	64	10196	3.38064	0.0434071	0.00553181	0.0753021		FBgn0135782	FBtr0163750		FBgn0139544	name=Dmoj\GI16797	-	FBgn0035249
FBtr0171555	Reg*Diet	BC	AG	BC	OP	0.6017	1.5175	0.1036	73	5.81	<.0001	0.601718	1.51607e-07	1.91165e-05		FBgn0133333	FBtr0161294		FBgn0133261	name=Dmoj\GI10497	-	FBgn0037213	name=CG12581	-	-	-	FBtr0161222		SMART	SM00060:FN3	16	1.8018	0.000176979	FBGN0035410, FBGN0086604, FBGN0037736, FBGN0051721, FBGN0039431, FBGN0039155, FBGN0000635, FBGN0031627, FBGN0259232, FBGN0085400, FBGN0004370, FBGN0034085, FBGN0038156, FBGN0025878, FBGN0050418, FBGN0028482	403	64	4824	2.99256	0.0316998	0.00802094	0.218177		FBgn0135849	FBtr0163817		FBgn0139639	name=Dmoj\GI16893	-	FBgn0053830
FBtr0166202	Reg*Diet	BC	AG	BC	OP	0.5857	1.50077	0.1562	73	3.75	0.0004	0.585692	0.000351753	0.00941659		FBgn0133339	FBtr0161300		FBgn0133270	name=Dmoj\GI10506	-	FBgn0039064	name=CG4467	proteolysis ; GO:0006508 | inferred from electronic annotation with InterPro:IPR001930	cellular_component ; GO:0005575 | no biological data available	aminopeptidase activity ; GO:0004177 | inferred from sequence or structural similarity with UniProtKB:Q07075 <newline> metallopeptidase activity ; GO:0008237 | inferred from electronic annotation with InterPro:IPR014782 <newline> zinc ion binding ; GO:0008270 | inferred from electronic annotation with InterPro:IPR014782	FBtr0161231		INTERPRO	IPR013106:Immunoglobulin V-set	12	1.35135	0.000403428	FBGN0034723, FBGN0053481, FBGN0010389, FBGN0032006, FBGN0085400, FBGN0086604, FBGN0037736, FBGN0051646, FBGN0025878, FBGN0038156, FBGN0028482, FBGN0038282	754	46	10196	3.52762	0.310392	0.0281823	0.628858		FBgn0136095	FBtr0164063		FBgn0139934	name=Dmoj\GI17190	-	FBgn0032454
FBtr0166899	Reg*Diet	BC	AG	BC	OP	0.5741	1.48875	0.1195	73	4.8	<.0001	0.574091	8.12633e-06	0.000508847		FBgn0133369	FBtr0161330		FBgn0133295	name=Dmoj\GI10531	-	FBgn0031702	name=fusl	clustering of voltage-gated calcium channels ; GO:0070073 | inferred from mutant phenotype <newline> nerve-nerve synaptic transmission ; GO:0007270 | inferred from mutant phenotype <newline> neuromuscular synaptic transmission ; GO:0007274 | inferred from mutant phenotype	plasma membrane ; GO:0005886 | inferred from direct assay <newline> presynaptic membrane ; GO:0042734 | inferred from direct assay <newline> terminal button ; GO:0043195 | inferred from direct assay	-	FBtr0161256		INTERPRO	IPR008957:Fibronectin, type III-like fold	11	1.23874	0.00191896	FBGN0000635, FBGN0035410, FBGN0259232, FBGN0031975, FBGN0085400, FBGN0037736, FBGN0004370, FBGN0034085, FBGN0038156, FBGN0051721, FBGN0028482	754	47	10196	3.16485	0.829506	0.111248	2.95833		FBgn0136121	FBtr0164089		FBgn0140044	name=Dmoj\GI17300	-	FBgn0037722
FBtr0161522	Reg*Diet	BC	AG	BC	OP	0.5711	1.48566	0.1063	73	5.37	<.0001	0.571088	8.80628e-07	8.29626e-05		FBgn0133407	FBtr0161368		FBgn0133333	name=Dmoj\GI10569	-	FBgn0039840	name=CG11340	ion transport ; GO:0006811 | inferred from electronic annotation with InterPro:IPR006028, InterPro:IPR006029, InterPro:IPR006201, InterPro:IPR018000	glycine-gated chloride channel complex ; GO:0016935 | inferred from sequence or structural similarity with UniProtKB:P24524 <newline> postsynaptic membrane ; GO:0045211 | inferred from electronic annotation with InterPro:IPR018000	extracellular-glycine-gated chloride channel activity ; GO:0016934 | inferred from sequence or structural similarity with UniProtKB:P24524	FBtr0161294																FBgn0136225	FBtr0164194		FBgn0140098	name=Dmoj\GI17354	-	FBgn0032030
FBtr0163009	Reg*Diet	BC	AG	BC	OP	0.5706	1.48514	0.1051	73	5.43	<.0001	0.570569	7.09133e-07	6.93123e-05		FBgn0133415	FBtr0161376		FBgn0133339	name=Dmoj\GI10575	-	FBgn0031697	name=CG14024	carbohydrate biosynthetic process ; GO:0016051 | inferred from electronic annotation with InterPro:IPR005331, InterPro:IPR018011	integral to membrane ; GO:0016021 | inferred from electronic annotation with InterPro:IPR005331, InterPro:IPR018011	HNK-1 sulfotransferase activity ; GO:0016232 | inferred from sequence or structural similarity with EMBL:AF022729	FBtr0161300		Annotation Cluster 4	Enrichment Score: 5.605268701925683													FBgn0136633	FBtr0164604		FBgn0140103	name=Dmoj\GI17359	-	FBgn0036711
FBtr0166150	Reg*Diet	BC	AG	BC	OP	0.5681	1.48257	0.1472	73	3.86	0.0002	0.568073	0.000242386	0.00714099		FBgn0133416	FBtr0161377		FBgn0133369	name=Dmoj\GI10605	-	FBgn0051072	name=Lerp	lysosomal transport ; GO:0007041 | inferred from direct assay <newline> post-Golgi vesicle-mediated transport ; GO:0006892 | inferred from direct assay	cytoplasm ; GO:0005737 | inferred by curator from GO:0007041 <newline> integral to membrane ; GO:0016021 | inferred from electronic annotation with InterPro:IPR000479 <newline> cytoplasm ; GO:0005737 | inferred from electronic annotation with InterPro:IPR000479	receptor activity ; GO:0004872 | inferred from sequence or structural similarity with UniProtKB:Q95MI8 <newline> protein binding ; GO:0005515 | inferred from physical interaction with Gga <newline> transporter activity ; GO:0005215 | inferred from electronic annotation with InterPro:IPR000479	FBtr0161330		Category	Term	Count	%	PValue	Genes	List Total	Pop Hits	Pop Total	Fold Enrichment	Bonferroni	Benjamini	FDR		FBgn0136655	FBtr0164626		FBgn0140112	name=Dmoj\GI17368	-	FBgn0028858
FBtr0171584	Reg*Diet	BC	AG	BC	OP	0.5678	1.48226	0.152	73	3.74	0.0004	0.567788	0.000368752	0.009749		FBgn0133423	FBtr0161384		FBgn0133407	name=Dmoj\GI10643	-	FBgn0039789	name=CG9717	transmembrane transport ; GO:0055085 | inferred from electronic annotation with InterPro:IPR011547	integral to membrane ; GO:0016021 | inferred from electronic annotation with InterPro:IPR011547	high affinity sulfate transmembrane transporter activity ; GO:0015381 | inferred from sequence or structural similarity with NCBI_gi:4557539	FBtr0161368		SP_PIR_KEYWORDS	glycoprotein	63	7.09459	3.51091e-09	FBGN0036834, FBGN0010389, FBGN0015558, FBGN0039734, FBGN0032655, FBGN0034013, FBGN0037153, FBGN0002528, FBGN0029708, FBGN0003984, FBGN0002527, FBGN0051760, FBGN0004456, FBGN0004513, FBGN0001991, FBGN0004619, FBGN0003137, FBGN0002569, FBGN0003425, FBGN0003996, FBGN0015774, FBGN0015773, FBGN0052750, FBGN0015777, FBGN0003328, FBGN0020415, FBGN0011577, FBGN0028481, FBGN0003892, FBGN0000037, FBGN00038…	846	435	12980	2.22206	8.74216e-07	2.91405e-07	4.55813e-06		FBgn0136671	FBtr0164642		FBgn0140284	name=Dmoj\GI17540	-	FBgn0031763
FBtr0166959	Reg*Diet	BC	AG	BC	OP	0.5651	1.47949	0.1229	73	4.6	<.0001	0.565056	1.74705e-05	0.000937146		FBgn0133457	FBtr0161418		FBgn0133415	name=Dmoj\GI10651	-	FBgn0039873	name=Smvt	transmembrane transport ; GO:0055085 | inferred from electronic annotation with InterPro:IPR001734	membrane ; GO:0016020 | inferred from electronic annotation with InterPro:IPR001734	sodium-dependent multivitamin transmembrane transporter activity ; GO:0008523 | inferred from sequence or structural similarity with EMBL:AF069307; protein_id:AAD31727.1	FBtr0161376		UP_SEQ_FEATURE	glycosylation site:N-linked (GlcNAc...)	60	6.75676	5.30675e-09	FBGN0036834, FBGN0010389, FBGN0015558, FBGN0039734, FBGN0032655, FBGN0034013, FBGN0037153, FBGN0002528, FBGN0029708, FBGN0003984, FBGN0002527, FBGN0051760, FBGN0004456, FBGN0004513, FBGN0001991, FBGN0004619, FBGN0003137, FBGN0002569, FBGN0003425, FBGN0015774, FBGN0015773, FBGN0052750, FBGN0015777, FBGN0003328, FBGN0020415, FBGN0011577, FBGN0028481, FBGN0003892, FBGN0000037, FBGN0003867, FBGN00012…	203	419	2975	2.09859	3.68818e-06	3.68818e-06	7.99522e-06		FBgn0136990	FBtr0164962		FBgn0140352	name=Dmoj\GI17608	-	FBgn0032486
FBtr0166669	Reg*Diet	BC	AG	BC	OP	0.5649	1.47928	0.1157	73	4.88	<.0001	0.564945	5.96705e-06	0.000396434		FBgn0133476	FBtr0161437		FBgn0133416	name=Dmoj\GI10652	-	FBgn0017448	name=CG2187	transmembrane transport ; GO:0055085 | inferred from electronic annotation with InterPro:IPR001734	membrane ; GO:0016020 | inferred from electronic annotation with InterPro:IPR001734	sodium:iodide symporter activity ; GO:0008507 | inferred from sequence or structural similarity with EMBL:D87920; protein_id:BAA24835	FBtr0161377		SP_PIR_KEYWORDS	disulfide bond	40	4.5045	1.32668e-06	FBGN0031530, FBGN0010389, FBGN0001250, FBGN0000490, FBGN0032144, FBGN0039734, FBGN0001114, FBGN0032655, FBGN0064237, FBGN0034013, FBGN0037153, FBGN0043576, FBGN0003390, FBGN0020623, FBGN0002528, FBGN0000635, FBGN0003984, FBGN0000636, FBGN0025631, FBGN0002527, FBGN0010114, FBGN0000299, FBGN0015609, FBGN0004456, FBGN0030310, FBGN0010425, FBGN0001257, FBGN0053517, FBGN0003137, FBGN0003425, FBGN00157…	846	265	12980	2.31589	0.000330289	6.60665e-05	0.00172238		FBgn0137030	FBtr0165002		FBgn0140389	name=Dmoj\GI17648	-	FBgn0028871
FBtr0165389	Reg*Diet	BC	AG	BC	OP	0.56	1.47427	0.1375	73	4.07	0.0001	0.559955	0.0001171	0.00411878		FBgn0133478	FBtr0161439		FBgn0133466	name=Dmoj\GI10702	-	FBgn0051145	name=CG31145	-	-	-	FBtr0161427		UP_SEQ_FEATURE	disulfide bond	37	4.16667	1.28057e-05	FBGN0031530, FBGN0010389, FBGN0000490, FBGN0032144, FBGN0039734, FBGN0001114, FBGN0032655, FBGN0064237, FBGN0034013, FBGN0037153, FBGN0043576, FBGN0003390, FBGN0020623, FBGN0002528, FBGN0000635, FBGN0003984, FBGN0000636, FBGN0025631, FBGN0002527, FBGN0010114, FBGN0000299, FBGN0015609, FBGN0030310, FBGN0010425, FBGN0001257, FBGN0053517, FBGN0003137, FBGN0003425, FBGN0015774, FBGN0015773, FBGN00157…	203	258	2975	2.10171	0.0088605	0.00296227	0.0192914		FBgn0137274	FBtr0165247		FBgn0140406	name=Dmoj\GI17665	-	FBgn0000640
FBtr0171088	Reg*Diet	BC	AG	BC	OP	0.5597	1.47396	0.1334	73	4.2	<.0001	0.559717	7.52175e-05	0.00293278		FBgn0133524	FBtr0161486		FBgn0133472	name=Dmoj\GI10708	-	FBgn0039081	name=Irk2	potassium ion transport ; GO:0006813 | inferred from direct assay <newline> regulation of membrane potential ; GO:0042391 | inferred from direct assay	integral to membrane ; GO:0016021 | inferred from direct assay	inward rectifier potassium channel activity ; GO:0005242 | non-traceable author statement <newline> G-protein activated inward rectifier potassium channel activity ; GO:0015467 | inferred from sequence or structural similarity with EMBL:L77929 <newline> inward rectifier potassium channel activity ; GO:0005242 | inferred from direct assay	FBtr0161433		UP_SEQ_FEATURE	signal peptide	51	5.74324	1.98644e-05	FBGN0010389, FBGN0003867, FBGN0032840, FBGN0001250, FBGN0011581, FBGN0032144, FBGN0000490, FBGN0039734, FBGN0001114, FBGN0032655, FBGN0034013, FBGN0064237, FBGN0029838, FBGN0043576, FBGN0004644, FBGN0029708, FBGN0003390, FBGN0020623, FBGN0002528, FBGN0000635, FBGN0003984, FBGN0041182, FBGN0000636, FBGN0002527, FBGN0010114, FBGN0001112, FBGN0000299, FBGN0004370, FBGN0003731, FBGN0015609, FBGN00303…	203	419	2975	1.7838	0.013711	0.00344552	0.0299238		FBgn0137275	FBtr0165248		FBgn0140414	name=Dmoj\GI17673	-	FBgn0028847
FBtr0174513	Reg*Diet	BC	AG	BC	OP	0.558	1.47223	0.1037	73	5.38	<.0001	0.55803	8.64628e-07	8.17164e-05		FBgn0133527	FBtr0161489		FBgn0133476	name=Dmoj\GI10712	-	FBgn0039075	name=CG4393	-	-	-	FBtr0161437		GOTERM_CC_FAT	GO:0005576~extracellular region	60	6.75676	2.62311e-05	FBGN0032840, FBGN0039584, FBGN0033799, FBGN0043576, FBGN0002528, FBGN0029708, FBGN0032797, FBGN0003984, FBGN0022770, FBGN0002527, FBGN0020269, FBGN0033710, FBGN0032252, FBGN0030964, FBGN0003137, FBGN0039722, FBGN0003425, FBGN0015774, FBGN0015773, FBGN0032629, FBGN0052656, FBGN0011722, FBGN0020415, FBGN0011577, FBGN0003867, FBGN0011581, FBGN0032144, FBGN0000490, FBGN0001114, FBGN0064237, FBGN00391…	329	512	4786	1.70474	0.00622364	0.000624114	0.0338076		FBgn0137527	FBtr0165501		FBgn0140424	name=Dmoj\GI17683	-	FBgn0032391
FBtr0173578	Reg*Diet	BC	AG	BC	OP	0.5563	1.47049	0.1343	73	4.14	<.0001	0.556348	9.09313e-05	0.00339462		FBgn0133536	FBtr0161498		FBgn0133478	name=Dmoj\GI10714	-	FBgn0051118	name=RabX4	small GTPase mediated signal transduction ; GO:0007264 | inferred from electronic annotation with InterPro:IPR001806, InterPro:IPR003579 <newline> protein transport ; GO:0015031 | inferred from electronic annotation with InterPro:IPR003579	-	GTPase activity ; GO:0003924 | inferred from sequence or structural similarity with UniProtKB:P22128 <newline> GTP binding ; GO:0005525 | inferred from electronic annotation with InterPro:IPR001806, InterPro:IPR003579, InterPro:IPR005225	FBtr0161439		SP_PIR_KEYWORDS	signal	51	5.74324	3.21988e-05	FBGN0010389, FBGN0003867, FBGN0032840, FBGN0001250, FBGN0011581, FBGN0032144, FBGN0000490, FBGN0039734, FBGN0001114, FBGN0032655, FBGN0034013, FBGN0064237, FBGN0029838, FBGN0043576, FBGN0004644, FBGN0029708, FBGN0003390, FBGN0020623, FBGN0002528, FBGN0000635, FBGN0003984, FBGN0041182, FBGN0000636, FBGN0002527, FBGN0010114, FBGN0001112, FBGN0000299, FBGN0004370, FBGN0003731, FBGN0015609, FBGN00303…	846	425	12980	1.84113	0.00798558	0.000728611	0.0417949		FBgn0137528	FBtr0165502		FBgn0140612	name=Dmoj\GI17871	-	FBgn0031444
FBtr0166513	Reg*Diet	BC	AG	BC	OP	0.5549	1.46907	0.1109	73	5.01	<.0001	0.554888	3.73958e-06	0.000271222		FBgn0133538	FBtr0161500		FBgn0133524	name=Dmoj\GI10761	-	FBgn0039045	name=CG17119	L-cystine transport ; GO:0015811 | non-traceable author statement <newline> amino acid transport ; GO:0006865 | inferred from sequence or structural similarity with Eaat1	lysosomal membrane ; GO:0005765 | non-traceable author statement	L-cystine transmembrane transporter activity ; GO:0015184 | non-traceable author statement <newline> amino acid transmembrane transporter activity ; GO:0015171 | inferred from sequence or structural similarity with Eaat1	FBtr0161486		SP_PIR_KEYWORDS	Secreted	29	3.26577	0.000270834	FBGN0003867, FBGN0032840, FBGN0011581, FBGN0032144, FBGN0000490, FBGN0001114, FBGN0064237, FBGN0029838, FBGN0043576, FBGN0029708, FBGN0003390, FBGN0020623, FBGN0002528, FBGN0004644, FBGN0003984, FBGN0002527, FBGN0010114, FBGN0001112, FBGN0000299, FBGN0030310, FBGN0010425, FBGN0001257, FBGN0003137, FBGN0039722, FBGN0003425, FBGN0015774, FBGN0015773, FBGN0020415, FBGN0011746	846	212	12980	2.09878	0.0652225	0.00480604	0.351047		FBgn0137539	FBtr0165513		FBgn0141158	name=Dmoj\GI18419	-	FBgn0261016
FBtr0171653	Reg*Diet	BC	AG	BC	OP	0.5542	1.46835	0.1445	73	3.83	0.0003	0.554199	0.000264999	0.00763264		FBgn0133539	FBtr0161501		FBgn0133527	name=Dmoj\GI10764	-	FBgn0039043	name=CG17121	oxidation reduction ; GO:0055114 | inferred from electronic annotation with InterPro:IPR002347	-	oxidoreductase activity, acting on the CH-OH group of donors, NAD or NADP as acceptor ; GO:0016616 | inferred from sequence or structural similarity with EMBL:AF061743 <newline> binding ; GO:0005488 | inferred from electronic annotation with InterPro:IPR016040	FBtr0161489																FBgn0137587	FBtr0165561		FBgn0141181	name=Dmoj\GI18442	-	FBgn0034172
FBtr0168316	Reg*Diet	BC	AG	BC	OP	0.553	1.46713	0.1152	73	4.8	<.0001	0.553012	8.19083e-06	0.000511979		FBgn0133560	FBtr0161522		FBgn0133529	name=Dmoj\GI10766	-	FBgn0039040	name=CG13833	oxidation reduction ; GO:0055114 | inferred from electronic annotation with InterPro:IPR002347	-	oxidoreductase activity ; GO:0016491 | inferred from sequence or structural similarity with EMBL:AY268355 <newline> binding ; GO:0005488 | inferred from electronic annotation with InterPro:IPR016040	FBtr0161491		Annotation Cluster 5	Enrichment Score: 5.25724660820135													FBgn0138142	FBtr0166118		FBgn0141286	name=Dmoj\GI18547	-	FBgn0034458
FBtr0173521	Reg*Diet	BC	AG	BC	OP	0.5505	1.46459	0.1154	73	4.77	<.0001	0.550524	9.10761e-06	0.000557693		FBgn0133564	FBtr0161526		FBgn0133536	name=Dmoj\GI10773	-	FBgn0051052	name=Nha2	cation transport ; GO:0006812 | inferred from electronic annotation with InterPro:IPR006153 <newline> transmembrane transport ; GO:0055085 | inferred from electronic annotation with InterPro:IPR006153	Golgi apparatus ; GO:0005794 | inferred from direct assay <newline> brush border ; GO:0005903 | inferred from direct assay <newline> integral to membrane ; GO:0016021 | inferred from electronic annotation with InterPro:IPR006153	solute:hydrogen antiporter activity ; GO:0015299 | inferred from electronic annotation with InterPro:IPR006153	FBtr0161498		Category	Term	Count	%	PValue	Genes	List Total	Pop Hits	Pop Total	Fold Enrichment	Bonferroni	Benjamini	FDR		FBgn0138730	FBtr0166706		FBgn0141325	name=Dmoj\GI18586	-	FBgn0085222
FBtr0166605	Reg*Diet	BC	AG	BC	OP	0.5489	1.46297	0.1377	73	3.99	0.0002	0.548881	0.000156877	0.00514695		FBgn0133572	FBtr0161534		FBgn0133546	name=Dmoj\GI10783	-	FBgn0038840	name=CG5621	ion transport ; GO:0006811 | inferred from electronic annotation with InterPro:IPR001508	membrane ; GO:0016020 | inferred from electronic annotation with InterPro:IPR001320, InterPro:IPR001508	kainate selective glutamate receptor activity ; GO:0015277 | inferred from sequence or structural similarity <newline> kainate selective glutamate receptor activity ; GO:0015277 | inferred from sequence or structural similarity with EMBL:AF027331 <newline> extracellular-glutamate-gated ion channel activity ; GO:0005234 | inferred from electronic annotation with InterPro:IPR001320, InterPro:IPR001…	FBtr0161508		GOTERM_BP_FAT	GO:0006928~cell motion	49	5.51802	2.50443e-09	FBGN0003888, FBGN0010389, FBGN0001981, FBGN0034013, FBGN0032655, FBGN0003984, FBGN0004456, FBGN0001320, FBGN0032006, FBGN0030964, FBGN0003425, FBGN0015774, FBGN0003460, FBGN0015773, FBGN0011722, FBGN0003328, FBGN0020299, FBGN0014380, FBGN0003892, FBGN0014011, FBGN0005511, FBGN0003896, FBGN0086680, FBGN0001250, FBGN0027491, FBGN0000490, FBGN0028645, FBGN0003499, FBGN0004644, FBGN0086690, FBGN02598…	503	305	7937	2.53504	4.44785e-06	2.22393e-06	4.24618e-06		FBgn0138855	FBtr0166831		FBgn0141377	name=Dmoj\GI18638	-	FBgn0033871
FBtr0171971	Reg*Diet	BC	AG	BC	OP	0.5484	1.46246	0.1351	73	4.06	0.0001	0.548398	0.000122857	0.00427242		FBgn0133583	FBtr0161545		FBgn0133564	name=Dmoj\GI10801	-	FBgn0039734	name=Tace	proteolysis ; GO:0006508 | non-traceable author statement <newline> proteolysis ; GO:0006508 | inferred from electronic annotation with InterPro:IPR001590, InterPro:IPR002870	-	metalloendopeptidase activity ; GO:0004222 | non-traceable author statement <newline> metalloendopeptidase activity ; GO:0004222 | inferred from sequence or structural similarity with EMBL:AJ007365; protein_id:CAA07480 <newline> zinc ion binding ; GO:0008270 | non-traceable author statement <newline> zinc ion binding ; GO:0008270 | inferred from electronic annotation with InterPro:IPR002870	FBtr0161526		GOTERM_BP_FAT	GO:0007409~axonogenesis	33	3.71622	6.99415e-07	FBGN0086680, FBGN0003888, FBGN0001250, FBGN0027491, FBGN0032655, FBGN0034013, FBGN0028645, FBGN0004644, FBGN0000635, FBGN0000636, FBGN0250789, FBGN0015609, FBGN0250788, FBGN0004456, FBGN0023095, FBGN0003425, FBGN0004635, FBGN0015774, FBGN0015773, FBGN0041156, FBGN0011722, FBGN0038498, FBGN0003328, FBGN0011577, FBGN0035574, FBGN0035101, FBGN0025878, FBGN0034085, FBGN0031461, FBGN0003892, FBGN00000…	503	198	7937	2.62989	0.00124139	0.000177436	0.00118583		FBgn0139083	FBtr0167060		FBgn0141723	name=Dmoj\GI18984	-	FBgn0039704
FBtr0163693	Reg*Diet	BC	AG	BC	OP	0.5483	1.46236	0.1393	73	3.94	0.0002	0.548253	0.00018695	0.0058774		FBgn0133602	FBtr0161564		FBgn0133572	name=Dmoj\GI10809	-	FBgn0015323	name=VAChT	neurotransmitter transport ; GO:0006836 | non-traceable author statement <newline> transmembrane transport ; GO:0055085 | inferred from electronic annotation with InterPro:IPR011701 <newline> drug transport ; GO:0015893 | inferred from electronic annotation with InterPro:IPR004734	integral to membrane ; GO:0016021 | non-traceable author statement <newline> integral to membrane ; GO:0016021 | inferred from electronic annotation with InterPro:IPR004734	acetylcholine:hydrogen antiporter activity ; GO:0005278 | non-traceable author statement <newline> acetylcholine transmembrane transporter activity ; GO:0005277 | non-traceable author statement <newline> drug transporter activity ; GO:0015238 | inferred from electronic annotation with InterPro:IPR004734	FBtr0161534		GOTERM_BP_FAT	GO:0030182~neuron differentiation	53	5.96847	7.45929e-07	FBGN0003888, FBGN0045852, FBGN0032655, FBGN0034013, FBGN0004456, FBGN0001168, FBGN0001320, FBGN0038788, FBGN0003651, FBGN0003425, FBGN0015774, FBGN0015773, FBGN0011722, FBGN0003328, FBGN0011577, FBGN0025878, FBGN0005619, FBGN0003892, FBGN0005511, FBGN0003896, FBGN0014011, FBGN0004583, FBGN0086680, FBGN0024179, FBGN0001250, FBGN0085450, FBGN0027491, FBGN0028645, FBGN0004644, FBGN0000635, FBGN00006…	503	409	7937	2.04475	0.00132389	0.000165583	0.00126469		FBgn0139544	FBtr0167522		FBgn0141781	name=Dmoj\GI19042	-	FBgn0034435
FBtr0164646	Reg*Diet	BC	AG	BC	OP	0.5459	1.45993	0.1239	73	4.41	<.0001	0.545882	3.55712e-05	0.00164223		FBgn0133616	FBtr0161578		FBgn0133602	name=Dmoj\GI10839	catalytic activity; acyl carrier activity. B.P= metabolic process	FBgn0000527	name=e	amino acid adenylylation by nonribosomal peptide synthase ; GO:0043042 | inferred from direct assay <newline> dopamine metabolic process ; GO:0042417 | inferred from direct assay <newline> histamine metabolic process ; GO:0001692 | inferred from mutant phenotype <newline> chitin-based cuticle tanning ; GO:0007593 | inferred from mutant phenotype <newline> circadian rhythm ; GO:0007623 | non-trace…	-	beta-alanyl-dopamine synthase activity ; GO:0003833 | inferred from direct assay <newline> beta-alanyl-dopamine synthase activity ; GO:0003833 | inferred from mutant phenotype <newline> beta-alanyl-dopamine synthase activity ; GO:0003833 | traceable author statement <newline> acyl carrier activity ; GO:0000036 | inferred from electronic annotation with InterPro:IPR009081 <newline> cofactor bindin…	FBtr0161564		GOTERM_BP_FAT	GO:0048666~neuron development	47	5.29279	1.0415e-06	FBGN0086680, FBGN0003888, FBGN0045852, FBGN0024179, FBGN0001250, FBGN0085450, FBGN0027491, FBGN0032655, FBGN0034013, FBGN0028645, FBGN0004644, FBGN0000635, FBGN0000636, FBGN0031702, FBGN0250789, FBGN0015609, FBGN0250788, FBGN0027356, FBGN0004456, FBGN0001320, FBGN0003053, FBGN0000414, FBGN0020912, FBGN0023095, FBGN0003425, FBGN0038788, FBGN0004635, FBGN0015774, FBGN0015773, FBGN0041156, FBGN00384…	503	347	7937	2.13726	0.001848	0.000205502	0.00176582		FBgn0139638	FBtr0167617		FBgn0141792	name=Dmoj\GI19053	-	FBgn0050045
FBtr0175044	Reg*Diet	BC	AG	BC	OP	0.544	1.45801	0.1068	73	5.09	<.0001	0.544016	2.65666e-06	0.000205128		FBgn0133665	FBtr0161627		FBgn0133665	name=Dmoj\GI10902	-	FBgn0000459	name=disco	positive regulation of transcription from RNA polymerase II promoter ; GO:0045944 | inferred from direct assay <newline> brain development ; GO:0007420 | non-traceable author statement <newline> circadian rhythm ; GO:0007623 | non-traceable author statement <newline> eclosion rhythm ; GO:0008062 | inferred from mutant phenotype <newline> locomotor rhythm ; GO:0045475 | inferred from mutant phenot…	nucleus ; GO:0005634 | inferred from sequence or structural similarity with EMBL:U88064 <newline> nucleus ; GO:0005634 | non-traceable author statement	DNA binding ; GO:0003677 | inferred from direct assay <newline> transcription factor activity ; GO:0003700 | inferred from sequence or structural similarity with EMBL:U88064 <newline> zinc ion binding ; GO:0008270 | inferred from electronic annotation with InterPro:IPR007087, InterPro:IPR015880	FBtr0161627		GOTERM_BP_FAT	GO:0007411~axon guidance	26	2.92793	1.05813e-06	FBGN0086680, FBGN0003888, FBGN0001250, FBGN0027491, FBGN0034013, FBGN0032655, FBGN0028645, FBGN0000636, FBGN0250789, FBGN0015609, FBGN0250788, FBGN0004456, FBGN0023095, FBGN0003425, FBGN0015774, FBGN0015773, FBGN0038498, FBGN0011722, FBGN0003328, FBGN0035574, FBGN0034085, FBGN0031461, FBGN0003892, FBGN0000099, FBGN0003896, FBGN0005511	503	136	7937	3.01664	0.00187748	0.000187907	0.00179402		FBgn0139639	FBtr0167618		FBgn0142096	name=Dmoj\GI19358	-	FBgn0034402
FBtr0168301	Reg*Diet	BC	AG	BC	OP	0.5403	1.45427	0.1225	73	4.41	<.0001	0.540293	3.49664e-05	0.00162029		FBgn0133673	FBtr0161635		FBgn0133673	name=Dmoj\GI10910	-	FBgn0259700	name=CG42354	-	-	-	FBtr0161635		GOTERM_BP_FAT	GO:0030030~cell projection organization	46	5.18018	9.81197e-06	FBGN0086680, FBGN0003888, FBGN0045852, FBGN0024179, FBGN0001250, FBGN0027491, FBGN0032655, FBGN0034013, FBGN0028645, FBGN0004644, FBGN0000635, FBGN0003984, FBGN0000636, FBGN0250789, FBGN0003731, FBGN0016919, FBGN0015609, FBGN0250788, FBGN0001987, FBGN0004456, FBGN0001320, FBGN0014135, FBGN0032006, FBGN0030964, FBGN0020912, FBGN0023095, FBGN0003425, FBGN0038788, FBGN0004635, FBGN0015774, FBGN00157…	503	365	7937	1.98863	0.0172752	0.000870928	0.0166346		FBgn0139712	FBtr0167691		FBgn0142279	name=Dmoj\GI19542	-	FBgn0050163
FBtr0174434	Reg*Diet	BC	AG	BC	OP	0.5392	1.45317	0.133	73	4.06	0.0001	0.53921	0.000123825	0.00429769		FBgn0133701	FBtr0161663		FBgn0133701	name=Dmoj\GI10938	-	FBgn0259923	name=Sep4	cytokinesis ; GO:0000910 | non-traceable author statement <newline> cytokinesis ; GO:0000910 | inferred from sequence or structural similarity <newline> cell cycle ; GO:0007049 | inferred from electronic annotation with InterPro:IPR000038	septin ring ; GO:0005940 | inferred from sequence or structural similarity <newline> septin complex ; GO:0031105 | inferred from electronic annotation with InterPro:IPR016491	GTPase activity ; GO:0003924 | non-traceable author statement <newline> GTP binding ; GO:0005525 | inferred from electronic annotation with InterPro:IPR000038 <newline> protein binding ; GO:0005515 | inferred from electronic annotation with InterPro:IPR016491	FBtr0161663		GOTERM_BP_FAT	GO:0048667~cell morphogenesis involved in neuron differentiation	39	4.39189	1.05057e-05	FBGN0086680, FBGN0003888, FBGN0045852, FBGN0024179, FBGN0001250, FBGN0027491, FBGN0032655, FBGN0034013, FBGN0028645, FBGN0004644, FBGN0000635, FBGN0000636, FBGN0250789, FBGN0015609, FBGN0250788, FBGN0004456, FBGN0001320, FBGN0003053, FBGN0020912, FBGN0023095, FBGN0038788, FBGN0003425, FBGN0004635, FBGN0015774, FBGN0015773, FBGN0041156, FBGN0011722, FBGN0038498, FBGN0003328, FBGN0011577, FBGN00355…	503	288	7937	2.13678	0.0184852	0.000888089	0.0178105		FBgn0139855	FBtr0167836		FBgn0142357	name=Dmoj\GI19620	-	FBgn0032878
FBtr0166313	Reg*Diet	BC	AG	BC	OP	0.5384	1.45236	0.09392	73	5.73	<.0001	0.538401	2.08417e-07	2.49925e-05		FBgn0133731	FBtr0161693		FBgn0133731	name=Dmoj\GI10968	-	FBgn0003996	name=w	eye pigment precursor transport ; GO:0006856 | traceable author statement <newline> ommochrome biosynthetic process ; GO:0006727 | inferred from mutant phenotype <newline> eye pigment biosynthetic process ; GO:0006726 | non-traceable author statement <newline> eye pigment metabolic process ; GO:0042441 | traceable author statement <newline> eye pigment precursor transport ; GO:0006856 | non-trace…	ATP-binding cassette (ABC) transporter complex ; GO:0043190 | inferred from sequence or structural similarity with EMBL:AF422804 <newline> integral to plasma membrane ; GO:0005887 | non-traceable author statement <newline> cytoplasmic vesicle ; GO:0031410 | inferred from direct assay	ATPase activity, coupled to transmembrane movement of substances ; GO:0042626 | inferred from sequence or structural similarity with EMBL:AF422804 <newline> eye pigment precursor transporter activity ; GO:0005395 | non-traceable author statement <newline> transmembrane receptor activity ; GO:0004888 | non-traceable author statement <newline> ATP binding ; GO:0005524 | inferred from electronic ann…	FBtr0161693		GOTERM_BP_FAT	GO:0000904~cell morphogenesis involved in differentiation	40	4.5045	1.46784e-05	FBGN0086680, FBGN0003888, FBGN0045852, FBGN0024179, FBGN0001250, FBGN0027491, FBGN0032655, FBGN0034013, FBGN0028645, FBGN0086408, FBGN0004644, FBGN0000635, FBGN0000636, FBGN0250789, FBGN0015609, FBGN0250788, FBGN0004456, FBGN0001320, FBGN0003053, FBGN0020912, FBGN0023095, FBGN0038788, FBGN0003425, FBGN0004635, FBGN0015774, FBGN0015773, FBGN0041156, FBGN0038498, FBGN0011722, FBGN0003328, FBGN00115…	503	303	7937	2.08308	0.0257321	0.00108562	0.0248838		FBgn0139996	FBtr0167977		FBgn0142371	name=Dmoj\GI19634	-	FBgn0033770
FBtr0166604	Reg*Diet	BC	AG	BC	OP	0.538	1.45196	0.1425	73	3.77	0.0003	0.538042	0.000323869	0.0088588		FBgn0133749	FBtr0161711		FBgn0133735	name=Dmoj\GI10972	-	FBgn0030347	name=CG15739	metabolic process ; GO:0008152 | inferred from electronic annotation with InterPro:IPR005834, InterPro:IPR006357	-	4-nitrophenylphosphatase activity ; GO:0003869 | inferred from sequence or structural similarity with SGD_LOCUS:PHO13; SGD:S0002395 <newline> 4-nitrophenylphosphatase activity ; GO:0003869 | inferred from direct assay	FBtr0161697		GOTERM_BP_FAT	GO:0048812~neuron projection morphogenesis	38	4.27928	2.12137e-05	FBGN0086680, FBGN0003888, FBGN0045852, FBGN0024179, FBGN0001250, FBGN0027491, FBGN0032655, FBGN0034013, FBGN0028645, FBGN0004644, FBGN0000635, FBGN0000636, FBGN0250789, FBGN0015609, FBGN0250788, FBGN0004456, FBGN0001320, FBGN0020912, FBGN0023095, FBGN0038788, FBGN0003425, FBGN0004635, FBGN0015774, FBGN0015773, FBGN0041156, FBGN0011722, FBGN0038498, FBGN0003328, FBGN0011577, FBGN0035574, FBGN00351…	503	286	7937	2.09655	0.036975	0.00125508	0.0359611		FBgn0140044	FBtr0168025		FBgn0142560	name=Dmoj\GI19823	-	FBgn0034563
FBtr0171838	Reg*Diet	BC	AG	BC	OP	0.5374	1.45135	0.1228	73	4.38	<.0001	0.537419	3.93187e-05	0.00177615		FBgn0133774	FBtr0161736		FBgn0133749	name=Dmoj\GI10986	-	FBgn0031010	name=CG8028	transmembrane transport ; GO:0055085 | inferred from electronic annotation with InterPro:IPR011701	-	monocarboxylic acid transmembrane transporter activity ; GO:0008028 | inferred from sequence or structural similarity with NCBI_gi:4759118	FBtr0161711		GOTERM_BP_FAT	GO:0031175~neuron projection development	38	4.27928	2.32571e-05	FBGN0086680, FBGN0003888, FBGN0045852, FBGN0024179, FBGN0001250, FBGN0027491, FBGN0032655, FBGN0034013, FBGN0028645, FBGN0004644, FBGN0000635, FBGN0000636, FBGN0250789, FBGN0015609, FBGN0250788, FBGN0004456, FBGN0001320, FBGN0020912, FBGN0023095, FBGN0038788, FBGN0003425, FBGN0004635, FBGN0015774, FBGN0015773, FBGN0041156, FBGN0011722, FBGN0038498, FBGN0003328, FBGN0011577, FBGN0035574, FBGN00351…	503	287	7937	2.08925	0.0404637	0.00128995	0.0394244		FBgn0140098	FBtr0168079		FBgn0142580	name=Dmoj\GI19843	-	FBgn0041240
FBtr0163306	Reg*Diet	BC	AG	BC	OP	0.5373	1.45125	0.1035	73	5.19	<.0001	0.537299	1.80128e-06	0.000149403		FBgn0133790	FBtr0161752		FBgn0133777	name=Dmoj\GI11014	-	FBgn0040089	name=meso18E	mesoderm development ; GO:0007498 | inferred from expression pattern	-	-	FBtr0161739		GOTERM_BP_FAT	GO:0000902~cell morphogenesis	51	5.74324	3.36342e-05	FBGN0045852, FBGN0003888, FBGN0243505, FBGN0032655, FBGN0034013, FBGN0016919, FBGN0004456, FBGN0001168, FBGN0001320, FBGN0014343, FBGN0038788, FBGN0003651, FBGN0003425, FBGN0015774, FBGN0015773, FBGN0011722, FBGN0014388, FBGN0003328, FBGN0011577, FBGN0025878, FBGN0003892, FBGN0005511, FBGN0003896, FBGN0014011, FBGN0086680, FBGN0024179, FBGN0001250, FBGN0027491, FBGN0028645, FBGN0086408, FBGN00046…	503	442	7937	1.82069	0.0579861	0.00165794	0.0570104		FBgn0140103	FBtr0168084		FBgn0143020	name=Dmoj\GI20284	-	FBgn0033935
FBtr0164396	Reg*Diet	BC	AG	BC	OP	0.5369	1.45085	0.09746	73	5.51	<.0001	0.536945	5.13473e-07	5.30267e-05		FBgn0133796	FBtr0161758		FBgn0133790	name=Dmoj\GI11027	-	FBgn0030234	name=CG15211	-	membrane ; GO:0016020 | inferred from electronic annotation with InterPro:IPR008253	-	FBtr0161752		GOTERM_BP_FAT	GO:0032990~cell part morphogenesis	41	4.61712	4.91026e-05	FBGN0086680, FBGN0003888, FBGN0045852, FBGN0029870, FBGN0024179, FBGN0001250, FBGN0027491, FBGN0032655, FBGN0034013, FBGN0028645, FBGN0004644, FBGN0000635, FBGN0000636, FBGN0250789, FBGN0016919, FBGN0015609, FBGN0250788, FBGN0004456, FBGN0001320, FBGN0014135, FBGN0020912, FBGN0023095, FBGN0038788, FBGN0003425, FBGN0004635, FBGN0015774, FBGN0015773, FBGN0041156, FBGN0038498, FBGN0011722, FBGN00033…	503	331	7937	1.95454	0.0835139	0.00217784	0.0832194		FBgn0140106	FBtr0168087		FBgn0143124	name=Dmoj\GI20388	-	FBgn0069913
FBtr0168020	Reg*Diet	BC	AG	BC	OP	0.5367	1.45065	0.1352	73	3.97	0.0002	0.536663	0.00016768	0.00541274		FBgn0133815	FBtr0161777		FBgn0133796	name=Dmoj\GI11033	-	FBgn0022770	name=Peritrophin-A	chitin metabolic process ; GO:0006030 | inferred from electronic annotation with InterPro:IPR002557	extracellular region ; GO:0005576 | inferred from electronic annotation with InterPro:IPR002557	chitin binding ; GO:0008061 | non-traceable author statement <newline> structural constituent of peritrophic membrane ; GO:0016490 | inferred from sequence or structural similarity with EMBL:AF000606 <newline> chitin binding ; GO:0008061 | inferred from reviewed computational analysis <newline> chitin binding ; GO:0008061 | inferred from electronic annotation with InterPro:IPR002557	FBtr0161758		GOTERM_BP_FAT	GO:0048858~cell projection morphogenesis	40	4.5045	5.05626e-05	FBGN0086680, FBGN0003888, FBGN0045852, FBGN0024179, FBGN0001250, FBGN0027491, FBGN0032655, FBGN0034013, FBGN0028645, FBGN0004644, FBGN0000635, FBGN0000636, FBGN0250789, FBGN0016919, FBGN0015609, FBGN0250788, FBGN0004456, FBGN0001320, FBGN0014135, FBGN0020912, FBGN0023095, FBGN0038788, FBGN0003425, FBGN0004635, FBGN0015774, FBGN0015773, FBGN0041156, FBGN0038498, FBGN0011722, FBGN0003328, FBGN00115…	503	320	7937	1.97242	0.0858874	0.00218788	0.0856928		FBgn0140112	FBtr0168093		FBgn0143133	name=Dmoj\GI20397	-	FBgn0033549
FBtr0172546	Reg*Diet	BC	AG	BC	OP	0.5353	1.44924	0.09854	73	5.43	<.0001	0.535277	6.99732e-07	6.85453e-05		FBgn0133831	FBtr0161793		FBgn0133815	name=Dmoj\GI11052	-	FBgn0029762	name=NAAT1	neurotransmitter transport ; GO:0006836 | non-traceable author statement <newline> sodium ion transport ; GO:0006814 | non-traceable author statement <newline> neurotransmitter transport ; GO:0006836 | inferred from sequence or structural similarity with DAT <newline> neutral amino acid transport ; GO:0015804 | inferred from direct assay <newline> D-amino acid transport ; GO:0042940 | inferred fr…	integral to membrane ; GO:0016021 | non-traceable author statement <newline> integral to plasma membrane ; GO:0005887 | inferred from electronic annotation with InterPro:IPR000175	potassium:amino acid symporter activity ; GO:0017032 | inferred from sequence or structural similarity with EMBL:AF006063 <newline> neurotransmitter:sodium symporter activity ; GO:0005328 | non-traceable author statement <newline> neurotransmitter transporter activity ; GO:0005326 | inferred from sequence or structural similarity with DAT <newline> neutral amino acid transmembrane transporter act…	FBtr0161777		GOTERM_BP_FAT	GO:0032989~cellular component morphogenesis	54	6.08108	0.000278909	FBGN0045852, FBGN0003888, FBGN0243505, FBGN0032655, FBGN0034013, FBGN0016919, FBGN0004456, FBGN0000047, FBGN0001320, FBGN0001168, FBGN0014343, FBGN0038788, FBGN0003651, FBGN0003425, FBGN0015774, FBGN0015773, FBGN0011722, FBGN0014388, FBGN0003328, FBGN0011577, FBGN0025878, FBGN0003892, FBGN0005511, FBGN0003896, FBGN0014011, FBGN0086680, FBGN0029870, FBGN0024179, FBGN0001250, FBGN0000490, FBGN00274…	503	518	7937	1.64495	0.39068	0.00822287	0.471831		FBgn0140175	FBtr0168156		FBgn0143205	name=Dmoj\GI20469	-	FBgn0034626
FBtr0163029	Reg*Diet	BC	AG	BC	OP	0.534	1.44794	0.1422	73	3.75	0.0003	0.534036	0.000346397	0.00931082		FBgn0133872	FBtr0161836		FBgn0133831	name=Dmoj\GI11068	-	FBgn0023507	name=CG3835	-	-	FAD binding ; GO:0050660 | inferred from electronic annotation with InterPro:IPR004113, InterPro:IPR006094, InterPro:IPR016164, InterPro:IPR016166, InterPro:IPR016167 <newline> oxidoreductase activity ; GO:0016491 | inferred from electronic annotation with InterPro:IPR006094	FBtr0161793																FBgn0140284	FBtr0168265		FBgn0143700	name=Dmoj\GI20966	-	FBgn0033680
FBtr0161222	Reg*Diet	BC	AG	BC	OP	0.5328	1.44673	0.1114	73	4.78	<.0001	0.532848	8.73337e-06	0.000539167		FBgn0133887	FBtr0161851		FBgn0133839	name=Dmoj\GI11077	-	FBgn0010014	name=CanB	protein amino acid dephosphorylation ; GO:0006470 | inferred from sequence or structural similarity <newline> neurotransmitter secretion ; GO:0007269 | non-traceable author statement <newline> vesicle-mediated transport ; GO:0016192 | non-traceable author statement <newline> protein amino acid dephosphorylation ; GO:0006470 | non-traceable author statement <newline> positive regulation of NFAT pr…	calcineurin complex ; GO:0005955 | inferred from sequence or structural similarity <newline> calcineurin complex ; GO:0005955 | non-traceable author statement <newline> synaptic vesicle ; GO:0008021 | non-traceable author statement	calcium ion binding ; GO:0005509 | inferred from sequence or structural similarity <newline> calcium-dependent protein serine/threonine phosphatase regulator activity ; GO:0008597 | inferred from sequence or structural similarity <newline> calmodulin binding ; GO:0005516 | inferred from sequence or structural similarity <newline> calcium-dependent protein serine/threonine phosphatase activity ; G…	FBtr0161802		Annotation Cluster 6	Enrichment Score: 5.030342922257611													FBgn0140313	FBtr0168294		FBgn0143757	name=Dmoj\GI21025	-	FBgn0061355
FBtr0162225	Reg*Diet	BC	AG	BC	OP	0.5321	1.44603	0.1117	73	4.76	<.0001	0.532144	9.37563e-06	0.000570541		FBgn0133898	FBtr0161862		FBgn0133872	name=Dmoj\GI11111	-	FBgn0031064	name=CG12531	amino acid transport ; GO:0006865 | inferred from sequence or structural similarity with Eaat1 <newline> transmembrane transport ; GO:0055085 | inferred from electronic annotation with InterPro:IPR002293, InterPro:IPR004841	membrane ; GO:0016020 | inferred from electronic annotation with InterPro:IPR002293, InterPro:IPR004841	cationic amino acid transmembrane transporter activity ; GO:0015326 | inferred from sequence or structural similarity with EMBL:U70859 <newline> amino acid transmembrane transporter activity ; GO:0015171 | inferred from sequence or structural similarity with Eaat1	FBtr0161836		Category	Term	Count	%	PValue	Genes	List Total	Pop Hits	Pop Total	Fold Enrichment	Bonferroni	Benjamini	FDR		FBgn0140352	FBtr0168333		FBgn0143809	name=Dmoj\GI21077	-	FBgn0034462
FBtr0171823	Reg*Diet	BC	AG	BC	OP	0.5319	1.44583	0.1211	73	4.39	<.0001	0.531924	3.72467e-05	0.00170272		FBgn0133900	FBtr0161864		FBgn0133897	name=Dmoj\GI11136	-	FBgn0259834	name=out	programmed cell death ; GO:0012501 | inferred from mutant phenotype <newline> germ cell development ; GO:0007281 | inferred from mutant phenotype <newline> germ cell programmed cell death ; GO:0035234 | traceable author statement <newline> transmembrane transport ; GO:0055085 | inferred from electronic annotation with InterPro:IPR011701	-	monocarboxylic acid transmembrane transporter activity ; GO:0008028 | inferred from sequence or structural similarity with EMBL:U87627	FBtr0161861		GOTERM_BP_FAT	GO:0001667~ameboidal cell migration	12	1.35135	2.21773e-06	FBGN0001320, FBGN0014135, FBGN0004644, FBGN0010389, FBGN0001250, FBGN0001981, FBGN0020299, FBGN0000490, FBGN0004579, FBGN0003425, FBGN0004456, FBGN0003499	503	32	7937	5.91725	0.00393094	0.000357998	0.00376002		FBgn0140389	FBtr0168373		FBgn0143810	name=Dmoj\GI21078	-	FBgn0034463
FBtr0165343	Reg*Diet	BC	AG	BC	OP	0.5316	1.44553	0.1315	73	4.04	0.0001	0.531647	0.000128922	0.00443205		FBgn0133903	FBtr0161867		FBgn0133898	name=Dmoj\GI11137	-	FBgn0031002	name=CG14196	transmembrane transport ; GO:0055085 | inferred from electronic annotation with InterPro:IPR011701	-	secondary active monocarboxylate transmembrane transporter activity ; GO:0015355 | inferred from sequence or structural similarity with EMBL:U87627	FBtr0161862		GOTERM_BP_FAT	GO:0010631~epithelial cell migration	11	1.23874	6.28084e-06	FBGN0001320, FBGN0014135, FBGN0004644, FBGN0001250, FBGN0001981, FBGN0020299, FBGN0000490, FBGN0004579, FBGN0003425, FBGN0004456, FBGN0003499	503	29	7937	5.98526	0.0110928	0.00065595	0.0106484		FBgn0140406	FBtr0168390		FBgn0143862	name=Dmoj\GI21130	-	FBgn0034826
FBtr0172654	Reg*Diet	BC	AG	BC	OP	0.5314	1.44533	0.1029	73	5.17	<.0001	0.53145	2.00279e-06	0.00016295		FBgn0133984	FBtr0161948		FBgn0133900	name=Dmoj\GI11139	-	FBgn0030998	name=CG14195	-	-	-	FBtr0161864		GOTERM_BP_FAT	GO:0007427~epithelial cell migration, open tracheal system	11	1.23874	6.28084e-06	FBGN0001320, FBGN0014135, FBGN0004644, FBGN0001250, FBGN0001981, FBGN0020299, FBGN0000490, FBGN0004579, FBGN0003425, FBGN0004456, FBGN0003499	503	29	7937	5.98526	0.0110928	0.00065595	0.0106484		FBgn0140414	FBtr0168398		FBgn0143909	name=Dmoj\GI21178	-	FBgn0043550
FBtr0170131	Reg*Diet	BC	AG	BC	OP	0.5312	1.44513	0.1234	73	4.3	<.0001	0.53117	5.13914e-05	0.00218746		FBgn0133993	FBtr0161957		FBgn0133903	name=Dmoj\GI11142	-	FBgn0030742	name=CG9919	-	-	-	FBtr0161867		GOTERM_BP_FAT	GO:0016477~cell migration	28	3.15315	1.27126e-05	FBGN0010389, FBGN0001981, FBGN0001250, FBGN0000490, FBGN0034013, FBGN0003499, FBGN0004644, FBGN0003984, FBGN0259834, FBGN0003731, FBGN0004456, FBGN0014135, FBGN0001320, FBGN0032006, FBGN0030964, FBGN0023095, FBGN0003425, FBGN0003460, FBGN0000014, FBGN0003328, FBGN0020299, FBGN0014380, FBGN0085407, FBGN0052179, FBGN0004579, FBGN0010452, FBGN0085408, FBGN0014011	503	175	7937	2.52469	0.0223248	0.00102574	0.0215517		FBgn0140419	FBtr0168403		FBgn0144213	name=Dmoj\GI21483	-	FBgn0043001
FBtr0171521	Reg*Diet	BC	AG	BC	OP	0.5309	1.44483	0.1128	73	4.71	<.0001	0.530857	1.1631e-05	0.000677672		FBgn0134004	FBtr0161968		FBgn0133952	name=Dmoj\GI11191	-	FBgn0030955	name=CG6891	-	intracellular ; GO:0005622 | inferred from electronic annotation with InterPro:IPR002108	actin binding ; GO:0003779 | inferred from electronic annotation with InterPro:IPR002108	FBtr0161916		GOTERM_BP_FAT	GO:0048870~cell motility	29	3.26577	1.56495e-05	FBGN0010389, FBGN0001981, FBGN0001250, FBGN0000490, FBGN0034013, FBGN0003499, FBGN0004644, FBGN0003984, FBGN0086690, FBGN0259834, FBGN0003731, FBGN0004456, FBGN0001320, FBGN0014135, FBGN0032006, FBGN0030964, FBGN0023095, FBGN0003425, FBGN0003460, FBGN0000014, FBGN0003328, FBGN0020299, FBGN0014380, FBGN0085407, FBGN0052179, FBGN0004579, FBGN0010452, FBGN0085408, FBGN0014011	503	187	7937	2.44706	0.0274111	0.00106842	0.02653		FBgn0140424	FBtr0168408		FBgn0144790	name=Dmoj\GI22061	-	FBgn0038161
FBtr0161635	Reg*Diet	BC	AG	BC	OP	0.5307	1.44463	0.1199	73	4.43	<.0001	0.530745	3.30871e-05	0.00155141		FBgn0134037	FBtr0162001		FBgn0133963	name=Dmoj\GI11202	-	FBgn0030723	name=dpr18	-	-	-	FBtr0161927		GOTERM_BP_FAT	GO:0051674~localization of cell	29	3.26577	3.778e-05	FBGN0010389, FBGN0001981, FBGN0001250, FBGN0000490, FBGN0034013, FBGN0003499, FBGN0004644, FBGN0003984, FBGN0086690, FBGN0259834, FBGN0003731, FBGN0004456, FBGN0001320, FBGN0014135, FBGN0032006, FBGN0030964, FBGN0023095, FBGN0003425, FBGN0003460, FBGN0000014, FBGN0003328, FBGN0020299, FBGN0014380, FBGN0085407, FBGN0052179, FBGN0004579, FBGN0010452, FBGN0085408, FBGN0014011	503	196	7937	2.3347	0.064897	0.00176419	0.0640356		FBgn0140453	FBtr0168437		FBgn0144800	name=Dmoj\GI22071	-	FBgn0037251
FBtr0163509	Reg*Diet	BC	AG	BC	OP	0.5304	1.44433	0.1224	73	4.33	<.0001	0.530386	4.60977e-05	0.00201023		FBgn0134055	FBtr0162019		FBgn0133993	name=Dmoj\GI11232	-	FBgn0031732	name=CG11149	-	-	N-acetyllactosaminide beta-1,3-N-acetylglucosaminyltransferase activity ; GO:0008532 | inferred from sequence or structural similarity with EMBL:AF029893	FBtr0161957																FBgn0140612	FBtr0168596		FBgn0144877	name=Dmoj\GI22148	-	FBgn0039459
FBtr0173391	Reg*Diet	BC	AG	BC	OP	0.5303	1.44423	0.1256	73	4.22	<.0001	0.530277	6.84824e-05	0.0027284		FBgn0134069	FBtr0162033		FBgn0134004	name=Dmoj\GI11243	-	FBgn0051646	name=CG31646	-	-	-	FBtr0161968		Annotation Cluster 7	Enrichment Score: 4.881166447491344													FBgn0140641	FBtr0168625		FBgn0146010	name=Dmoj\GI23283	-	FBgn0039478
FBtr0170952	Reg*Diet	BC	AG	BC	OP	0.5301	1.44403	0.1243	73	4.26	<.0001	0.530139	5.91338e-05	0.00243819		FBgn0134112	FBtr0162076		FBgn0134005	name=Dmoj\GI11244	-	FBgn0031726	name=Cyp6a16Psi	oxidation reduction ; GO:0055114 | inferred from electronic annotation with InterPro:IPR002402	membrane ; GO:0016020 | non-traceable author statement	electron carrier activity ; GO:0009055 | inferred from sequence or structural similarity <newline> electron carrier activity ; GO:0009055 | non-traceable author statement <newline> electron carrier activity ; GO:0009055 | inferred from electronic annotation with InterPro:IPR001128 <newline> heme binding ; GO:0020037 | inferred from electronic annotation with InterPro:IPR001128, InterPro:IPR002402…	FBtr0161969		Category	Term	Count	%	PValue	Genes	List Total	Pop Hits	Pop Total	Fold Enrichment	Bonferroni	Benjamini	FDR		FBgn0141158	FBtr0169144		FBgn0146044	name=Dmoj\GI23317	-	FBgn0067629
FBtr0162097	Reg*Diet	BC	AG	BC	OP	0.53	1.44393	0.08906	73	5.95	<.0001	0.529975	8.53727e-08	1.17585e-05		FBgn0134133	FBtr0162097		FBgn0134037	name=Dmoj\GI11276	-	FBgn0031879	name=SP1070	cell adhesion ; GO:0007155 | inferred from electronic annotation with InterPro:IPR000421	-	Notch binding ; GO:0005112 | inferred from sequence or structural similarity with EMBL:Y14495; protein_id:CAA74835 <newline> receptor activity ; GO:0004872 | inferred from electronic annotation with InterPro:IPR001368 <newline> calcium ion binding ; GO:0005509 | inferred from electronic annotation with InterPro:IPR001881, InterPro:IPR018097	FBtr0162001		GOTERM_CC_FAT	GO:0031012~extracellular matrix	20	2.25225	6.36321e-10	FBGN0032252, FBGN0003137, FBGN0001114, FBGN0039155, FBGN0003425, FBGN0015774, FBGN0015773, FBGN0002528, FBGN0003390, FBGN0011722, FBGN0002527, FBGN0026403, FBGN0035049, FBGN0020269, FBGN0016075, FBGN0000299, FBGN0011577, FBGN0260660, FBGN0031902, FBGN0033478	329	53	4786	5.48948	1.51444e-07	3.78611e-08	8.20242e-07		FBgn0141181	FBtr0169167		FBgn0146613	name=Dmoj\GI23888	-	FBgn0037882
FBtr0161368	Reg*Diet	BC	AG	BC	OP	0.5296	1.44353	0.08374	73	6.32	<.0001	0.529647	1.81239e-08	3.13148e-06		FBgn0134144	FBtr0162108		FBgn0134055	name=Dmoj\GI11294	-	FBgn0031762	name=CG9098	small GTPase mediated signal transduction ; GO:0007264 | inferred from electronic annotation with InterPro:IPR001895, InterPro:IPR008937	intracellular ; GO:0005622 | inferred from electronic annotation with InterPro:IPR001895, InterPro:IPR008937	SH3/SH2 adaptor activity ; GO:0005070 | inferred from sequence or structural similarity with NCBI_gi:4885527 <newline> guanyl-nucleotide exchange factor activity ; GO:0005085 | inferred from electronic annotation with InterPro:IPR001895, InterPro:IPR008937	FBtr0162019		GOTERM_CC_FAT	GO:0005578~proteinaceous extracellular matrix	19	2.13964	1.68595e-09	FBGN0032252, FBGN0003137, FBGN0001114, FBGN0039155, FBGN0003425, FBGN0015774, FBGN0015773, FBGN0002528, FBGN0003390, FBGN0011722, FBGN0002527, FBGN0035049, FBGN0026403, FBGN0020269, FBGN0016075, FBGN0000299, FBGN0011577, FBGN0031902, FBGN0033478	329	50	4786	5.5279	4.01256e-07	6.6876e-08	2.17325e-06		FBgn0141286	FBtr0169272		FBgn0146773	name=Dmoj\GI24050	-	FBgn0085333
FBtr0172734	Reg*Diet	BC	AG	BC	OP	0.529	1.44293	0.1143	73	4.63	<.0001	0.528981	1.55597e-05	0.000854421		FBgn0134145	FBtr0162109		FBgn0134112	name=Dmoj\GI11351	-	FBgn0036461	name=CG10006	transmembrane transport ; GO:0055085 | inferred from electronic annotation with InterPro:IPR003689 <newline> metal ion transport ; GO:0030001 | inferred from electronic annotation with InterPro:IPR003689	membrane ; GO:0016020 | inferred from electronic annotation with InterPro:IPR003689	metal ion transmembrane transporter activity ; GO:0046873 | inferred from electronic annotation with InterPro:IPR003689	FBtr0162076		GOTERM_CC_FAT	GO:0044421~extracellular region part	29	3.26577	8.19673e-07	FBGN0032144, FBGN0000490, FBGN0001114, FBGN0033799, FBGN0039155, FBGN0003390, FBGN0002528, FBGN0004644, FBGN0041181, FBGN0041182, FBGN0002527, FBGN0020269, FBGN0000299, FBGN0016075, FBGN0031902, FBGN0033478, FBGN0010425, FBGN0001257, FBGN0036752, FBGN0032252, FBGN0003137, FBGN0003425, FBGN0015774, FBGN0015773, FBGN0011722, FBGN0026403, FBGN0035049, FBGN0011577, FBGN0260660	329	151	4786	2.79382	0.000195063	2.78685e-05	0.00105658		FBgn0141377	FBtr0169363		FBgn0146819	name=Dmoj\GI24096	-	FBgn0038366
FBtr0166606	Reg*Diet	BC	AG	BC	OP	0.5267	1.44063	0.1328	73	3.97	0.0002	0.526657	0.000168596	0.005436		FBgn0134178	FBtr0162142		FBgn0134118	name=Dmoj\GI11357	-	FBgn0086690	name=cp309	embryonic morphogenesis ; GO:0048598 | inferred from mutant phenotype <newline> microtubule nucleation ; GO:0007020 | inferred from direct assay <newline> ciliary or flagellar motility ; GO:0001539 | inferred from mutant phenotype	centrosome ; GO:0005813 | non-traceable author statement	-	FBtr0162082		SP_PIR_KEYWORDS	extracellular matrix	9	1.01351	1.23723e-05	FBGN0002528, FBGN0003390, FBGN0002527, FBGN0000299, FBGN0003137, FBGN0031902, FBGN0001114, FBGN0015774, FBGN0015773	846	19	12980	7.26764	0.00307598	0.000308025	0.0160615		FBgn0141403	FBtr0169389		FBgn0146900	name=Dmoj\GI24177	-	FBgn0029503
FBtr0167890	Reg*Diet	BC	AG	BC	OP	0.5263	1.44023	0.1363	73	3.86	0.0002	0.526304	0.000241047	0.00711073		FBgn0134179	FBtr0162143		FBgn0134121	name=Dmoj\GI11360	-	FBgn0031753	name=CG13999	-	-	-	FBtr0162085		GOTERM_CC_FAT	GO:0005604~basement membrane	7	0.788288	6.42593e-05	FBGN0002528, FBGN0002527, FBGN0026403, FBGN0016075, FBGN0000299, FBGN0003137, FBGN0001114	329	12	4786	8.48582	0.0151778	0.00127371	0.082801		FBgn0141781	FBtr0169767		FBgn0146917	name=Dmoj\GI24194	-	FBgn0031876
FBtr0166297	Reg*Diet	BC	AG	BC	OP	0.5254	1.43933	0.1096	73	4.79	<.0001	0.52542	8.36333e-06	0.000520734		FBgn0134180	FBtr0162144		FBgn0134133	name=Dmoj\GI11372	-	FBgn0036367	name=CG10116	lipid metabolic process ; GO:0006629 | inferred from electronic annotation with InterPro:IPR000734	-	lipoprotein lipase activity ; GO:0004465 | inferred from sequence or structural similarity with UniProtKB:P11153	FBtr0162097		GOTERM_CC_FAT	GO:0044420~extracellular matrix part	7	0.788288	0.000112495	FBGN0002528, FBGN0002527, FBGN0026403, FBGN0016075, FBGN0000299, FBGN0003137, FBGN0001114	329	13	4786	7.83306	0.02642	0.00205752	0.144913		FBgn0141792	FBtr0169778		FBgn0147017	name=Dmoj\GI24294	-	FBgn0038901
FBtr0163223	Reg*Diet	BC	AG	BC	OP	0.5238	1.43774	0.09674	73	5.41	<.0001	0.52381	7.49548e-07	7.26142e-05		FBgn0134260	FBtr0162225		FBgn0134144	name=Dmoj\GI11383	-	FBgn0037166	name=CG11426	dephosphorylation ; GO:0016311 | non-traceable author statement <newline> phototransduction ; GO:0007602 | inferred from genetic interaction with rdgA inferred from genetic interaction with rdgB	membrane ; GO:0016020 | inferred from electronic annotation with InterPro:IPR000326	phosphatidate phosphatase activity ; GO:0008195 | non-traceable author statement <newline> phosphatidate phosphatase activity ; GO:0008195 | inferred from sequence or structural similarity with MGD:Ppap2a; MGI:MGI:108412	FBtr0162108		SP_PIR_KEYWORDS	basement membrane	5	0.563063	0.000240624	FBGN0002528, FBGN0002527, FBGN0000299, FBGN0003137, FBGN0001114	846	6	12980	12.7857	0.0581626	0.00459883	0.311947		FBgn0142096	FBtr0170083		FBgn0147109	name=Dmoj\GI24386	-	FBgn0037406
FBtr0170126	Reg*Diet	BC	AG	BC	OP	0.5224	1.43634	0.1012	73	5.16	<.0001	0.522363	2.03908e-06	0.000165368		FBgn0134287	FBtr0162252		FBgn0134145	name=Dmoj\GI11384	-	FBgn0037167	name=CG11425	dephosphorylation ; GO:0016311 | non-traceable author statement	membrane ; GO:0016020 | inferred from electronic annotation with InterPro:IPR000326	phosphatidate phosphatase activity ; GO:0008195 | non-traceable author statement <newline> phosphatidate phosphatase activity ; GO:0008195 | inferred from sequence or structural similarity with MGD:Ppap2a; MGI:MGI:108412	FBtr0162109		SP_PIR_KEYWORDS	cell binding	3	0.337838	0.0232537	FBGN0002528, FBGN0002527, FBGN0000299	846	4	12980	11.5071	0.997145	0.130198	26.3218		FBgn0142279	FBtr0170267		FBgn0147237	name=Dmoj\GI24515	-	FBgn0037481
FBtr0175084	Reg*Diet	BC	AG	BC	OP	0.5217	1.43565	0.1031	73	5.06	<.0001	0.521716	3.01325e-06	0.000227507		FBgn0134293	FBtr0162258		FBgn0134178	name=Dmoj\GI11417	-	FBgn0004516	name=Gad1	larval locomotory behavior ; GO:0008345 | inferred from mutant phenotype <newline> neuromuscular junction development ; GO:0007528 | inferred from mutant phenotype <newline> gamma-aminobutyric acid biosynthetic process ; GO:0009449 | inferred from mutant phenotype <newline> gamma-aminobutyric acid biosynthetic process ; GO:0009449 | non-traceable author statement <newline> glutamate catabolic pro…	-	glutamate decarboxylase activity ; GO:0004351 | inferred from direct assay AND inferred from sequence or structural similarity <newline> glutamate decarboxylase activity ; GO:0004351 | non-traceable author statement <newline> glutamate decarboxylase activity ; GO:0004351 | inferred from sequence or structural similarity with UniProtKB:Q99259 <newline> pyridoxal phosphate binding ; GO:0030170 | in…	FBtr0162142		GOTERM_MF_FAT	GO:0005201~extracellular matrix structural constituent	3	0.337838	0.0266679	FBGN0016075, FBGN0000299, FBGN0003137	555	4	7918	10.7	1	0.331683	33.2413		FBgn0142357	FBtr0170345		FBgn0147332	name=Dmoj\GI24610	-	FBgn0037878
FBtr0170094	Reg*Diet	BC	AG	BC	OP	0.5188	1.43276	0.1248	73	4.16	<.0001	0.518785	8.69659e-05	0.00328103		FBgn0134300	FBtr0162265		FBgn0134179	name=Dmoj\GI11418	-	FBgn0016013	name=Faa	aromatic amino acid family metabolic process ; GO:0009072 | inferred from electronic annotation with InterPro:IPR005959, InterPro:IPR015377	-	fumarylacetoacetase activity ; GO:0004334 | inferred from sequence or structural similarity with UniProtKB:P35505	FBtr0162143																FBgn0142371	FBtr0170359		FBgn0147396	name=Dmoj\GI24674	-	FBgn0051091
FBtr0162936	Reg*Diet	BC	AG	BC	OP	0.5172	1.43117	0.09929	73	5.21	<.0001	0.517194	1.69197e-06	0.000142013		FBgn0134364	FBtr0162329		FBgn0134180	name=Dmoj\GI11419	-	FBgn0024179	name=wit	protein amino acid phosphorylation ; GO:0006468 | inferred from sequence or structural similarity <newline> signal transduction ; GO:0007165 | inferred from sequence or structural similarity <newline> protein amino acid phosphorylation ; GO:0006468 | traceable author statement <newline> protein amino acid phosphorylation ; GO:0006468 | non-traceable author statement <newline> neuromuscular juncti…	plasma membrane ; GO:0005886 | inferred from sequence or structural similarity <newline> plasma membrane ; GO:0005886 | traceable author statement <newline> membrane ; GO:0016020 | inferred from electronic annotation with InterPro:IPR000472	transforming growth factor beta receptor activity, type II ; GO:0005026 | inferred from sequence or structural similarity <newline> transforming growth factor beta receptor activity, type II ; GO:0005026 | traceable author statement <newline> transforming growth factor beta receptor activity, type II ; GO:0005026 | non-traceable author statement <newline> protein kinase activity ; GO:0004672 | no…	FBtr0162144		Annotation Cluster 8	Enrichment Score: 4.705807115279291													FBgn0142580	FBtr0170568		FBgn0147486	name=Dmoj\GI24764	-	FBgn0038592
FBtr0161377	Reg*Diet	BC	AG	BC	OP	0.5165	1.43048	0.1018	73	5.07	<.0001	0.516518	2.87302e-06	0.000218758		FBgn0134378	FBtr0162343		FBgn0134204	name=Dmoj\GI11443	-	FBgn0036116	name=CG7888	amino acid transport ; GO:0006865 | inferred from sequence or structural similarity with Eaat1	-	amino acid transmembrane transporter activity ; GO:0015171 | inferred from sequence or structural similarity with Eaat1	FBtr0162168		Category	Term	Count	%	PValue	Genes	List Total	Pop Hits	Pop Total	Fold Enrichment	Bonferroni	Benjamini	FDR		FBgn0142761	FBtr0170750		FBgn0147573	name=Dmoj\GI24853	-	FBgn0039765
FBtr0163328	Reg*Diet	BC	AG	BC	OP	0.5163	1.43028	0.0981	73	5.26	<.0001	0.516282	1.36909e-06	0.00011957		FBgn0134387	FBtr0162352		FBgn0134293	name=Dmoj\GI11533	-	FBgn0004366	name=rdgC	phototransduction ; GO:0007602 | inferred from mutant phenotype <newline> protein amino acid dephosphorylation ; GO:0006470 | inferred from sequence or structural similarity <newline> protein amino acid dephosphorylation ; GO:0006470 | inferred from mutant phenotype <newline> protein amino acid dephosphorylation ; GO:0006470 | non-traceable author statement <newline> deactivation of rhodopsin med…	-	calcium-dependent protein serine/threonine phosphatase activity ; GO:0004723 | inferred from sequence or structural similarity <newline> protein serine/threonine phosphatase activity ; GO:0004722 | inferred from sequence or structural similarity <newline> protein serine/threonine phosphatase activity ; GO:0004722 | non-traceable author statement <newline> calmodulin binding ; GO:0005516 | inferre…	FBtr0162258		SP_PIR_KEYWORDS	glycoprotein	63	7.09459	3.51091e-09	FBGN0036834, FBGN0010389, FBGN0015558, FBGN0039734, FBGN0032655, FBGN0034013, FBGN0037153, FBGN0002528, FBGN0029708, FBGN0003984, FBGN0002527, FBGN0051760, FBGN0004456, FBGN0004513, FBGN0001991, FBGN0004619, FBGN0003137, FBGN0002569, FBGN0003425, FBGN0003996, FBGN0015774, FBGN0015773, FBGN0052750, FBGN0015777, FBGN0003328, FBGN0020415, FBGN0011577, FBGN0028481, FBGN0003892, FBGN0000037, FBGN00038…	846	435	12980	2.22206	8.74216e-07	2.91405e-07	4.55813e-06		FBgn0142901	FBtr0170890		#N/A	#N/A	#N/A	#N/A
FBtr0164922	Reg*Diet	BC	AG	BC	OP	0.5159	1.42989	0.1199	73	4.3	<.0001	0.515856	5.14257e-05	0.00218863		FBgn0134426	FBtr0162392		FBgn0134337	name=Dmoj\GI11577	-	FBgn0036202	name=CG6024	-	-	-	FBtr0162302		UP_SEQ_FEATURE	glycosylation site:N-linked (GlcNAc...)	60	6.75676	5.30675e-09	FBGN0036834, FBGN0010389, FBGN0015558, FBGN0039734, FBGN0032655, FBGN0034013, FBGN0037153, FBGN0002528, FBGN0029708, FBGN0003984, FBGN0002527, FBGN0051760, FBGN0004456, FBGN0004513, FBGN0001991, FBGN0004619, FBGN0003137, FBGN0002569, FBGN0003425, FBGN0015774, FBGN0015773, FBGN0052750, FBGN0015777, FBGN0003328, FBGN0020415, FBGN0011577, FBGN0028481, FBGN0003892, FBGN0000037, FBGN0003867, FBGN00012…	203	419	2975	2.09859	3.68818e-06	3.68818e-06	7.99522e-06		FBgn0143020	FBtr0171009		#N/A	#N/A	#N/A	#N/A
FBtr0173343	Reg*Diet	BC	AG	BC	OP	0.5146	1.4286	0.08962	73	5.74	<.0001	0.514602	2.00585e-07	2.41936e-05		FBgn0134485	FBtr0162451		FBgn0134343	name=Dmoj\GI11583	-	FBgn0052085	name=CG32085	-	-	protein binding ; GO:0005515 | inferred from electronic annotation with InterPro:IPR001611	FBtr0162308		UP_SEQ_FEATURE	topological domain:Cytoplasmic	41	4.61712	0.00440227	FBGN0010389, FBGN0029870, FBGN0031530, FBGN0032593, FBGN0015558, FBGN0037238, FBGN0001250, FBGN0039734, FBGN0032655, FBGN0034013, FBGN0041243, FBGN0000635, FBGN0000636, FBGN0025631, FBGN0051760, FBGN0250910, FBGN0004370, FBGN0003731, FBGN0015609, FBGN0039045, FBGN0029762, FBGN0004456, FBGN0004513, FBGN0053517, FBGN0004619, FBGN0001991, FBGN0019952, FBGN0011591, FBGN0004635, FBGN0060296, FBGN00033…	203	394	2975	1.52503	0.953408	0.264079	6.43105		FBgn0143133	FBtr0171122		#N/A	#N/A	#N/A	#N/A
FBtr0174550	Reg*Diet	BC	AG	BC	OP	0.5144	1.4284	0.1169	73	4.4	<.0001	0.514441	3.64004e-05	0.00167253		FBgn0134519	FBtr0162485		FBgn0134375	name=Dmoj\GI11615	-	FBgn0036168	name=CG7512	-	intracellular ; GO:0005622 | inferred from electronic annotation with InterPro:IPR007087, InterPro:IPR015880	zinc ion binding ; GO:0008270 | inferred from electronic annotation with InterPro:IPR007087, InterPro:IPR015880	FBtr0162340		UP_SEQ_FEATURE	topological domain:Extracellular	34	3.82883	0.00454814	FBGN0010389, FBGN0015558, FBGN0032593, FBGN0037238, FBGN0001250, FBGN0039734, FBGN0034013, FBGN0032655, FBGN0041243, FBGN0000635, FBGN0000636, FBGN0025631, FBGN0051760, FBGN0250910, FBGN0004370, FBGN0003731, FBGN0015609, FBGN0004456, FBGN0004513, FBGN0053517, FBGN0004619, FBGN0001991, FBGN0019952, FBGN0060296, FBGN0015777, FBGN0003328, FBGN0052476, FBGN0052475, FBGN0051004, FBGN0015872, FBGN00116…	203	309	2975	1.61254	0.95792	0.25025	6.6374		FBgn0143205	FBtr0171194		#N/A	#N/A	#N/A	#N/A
FBtr0165918	Reg*Diet	BC	AG	BC	OP	0.5144	1.4284	0.1239	73	4.15	<.0001	0.514407	8.79269e-05	0.00330855		FBgn0134521	FBtr0162487		FBgn0134387	name=Dmoj\GI11627	-	FBgn0001216	name=Hsc70-1	protein folding ; GO:0006457 | inferred from sequence or structural similarity with MGD:Hspa8; MGI:MGI:105384 <newline> response to heat ; GO:0009408 | non-traceable author statement <newline> protein folding ; GO:0006457 | inferred from sequence or structural similarity with UniProtKB:P38646	lipid particle ; GO:0005811 | inferred from direct assay <newline> mitochondrion ; GO:0005739 | inferred from sequence or structural similarity with UniProtKB:P38646	ATPase activity ; GO:0016887 | non-traceable author statement <newline> unfolded protein binding ; GO:0051082 | inferred from sequence or structural similarity with MGD:Hspa8; MGI:MGI:105384 <newline> ATP binding ; GO:0005524 | inferred from electronic annotation with InterPro:IPR001023	FBtr0162352		UP_SEQ_FEATURE	transmembrane region	54	6.08108	0.00792877	FBGN0036834, FBGN0010389, FBGN0019960, FBGN0015558, FBGN0032593, FBGN0039734, FBGN0032655, FBGN0034013, FBGN0037153, FBGN0051760, FBGN0004456, FBGN0024315, FBGN0004513, FBGN0001991, FBGN0004619, FBGN0003996, FBGN0015777, FBGN0003328, FBGN0028481, FBGN0015872, FBGN0003892, FBGN0000037, FBGN0031530, FBGN0029870, FBGN0037238, FBGN0001250, FBGN0041243, FBGN0005564, FBGN0000635, FBGN0000636, FBGN00256…	203	575	2975	1.37631	0.996044	0.369372	11.3019		FBgn0143479	FBtr0171469		#N/A	#N/A	#N/A	#N/A
FBtr0175018	Reg*Diet	BC	AG	BC	OP	0.5143	1.4283	0.1221	73	4.21	<.0001	0.51434	7.10665e-05	0.00280743		FBgn0134529	FBtr0162495		FBgn0134393	name=Dmoj\GI11633	-	FBgn0041096	name=rols	myoblast fusion ; GO:0007520 | non-traceable author statement <newline> myoblast fusion ; GO:0007520 | inferred from mutant phenotype <newline> myoblast fusion ; GO:0007520 | traceable author statement	cytoplasm ; GO:0005737 | inferred from direct assay <newline> adherens junction ; GO:0005912 | inferred from direct assay <newline> cell surface ; GO:0009986 | inferred from direct assay	protein binding ; GO:0005515 | inferred from physical interaction with kirre AND inferred from physical interaction with mbc <newline> zinc ion binding ; GO:0008270 | inferred from electronic annotation with InterPro:IPR001841	FBtr0162358																FBgn0143634	FBtr0171625		#N/A	#N/A	#N/A	#N/A
FBtr0163820	Reg*Diet	BC	AG	BC	OP	0.5137	1.42771	0.1362	73	3.77	0.0003	0.513686	0.000327602	0.0089353		FBgn0134571	FBtr0162537		FBgn0134399	name=Dmoj\GI11639	-	FBgn0032978	name=CG15216	-	-	zinc ion binding ; GO:0008270 | inferred from electronic annotation with InterPro:IPR002893	FBtr0162364		Annotation Cluster 9	Enrichment Score: 4.504272224904065													FBgn0143700	FBtr0171691		#N/A	#N/A	#N/A	#N/A
FBtr0166151	Reg*Diet	BC	AG	BC	OP	0.5136	1.42761	0.09485	73	5.41	<.0001	0.513585	7.48559e-07	7.25315e-05		FBgn0134573	FBtr0162539		FBgn0134426	name=Dmoj\GI11667	-	FBgn0036318	name=CG11009	-	-	-	FBtr0162392		Category	Term	Count	%	PValue	Genes	List Total	Pop Hits	Pop Total	Fold Enrichment	Bonferroni	Benjamini	FDR		FBgn0143733	FBtr0171726		#N/A	#N/A	#N/A	#N/A
FBtr0172986	Reg*Diet	BC	AG	BC	OP	0.5135	1.42751	0.1073	73	4.79	<.0001	0.51351	8.67664e-06	0.000536377		FBgn0134678	FBtr0162645		FBgn0134482	name=Dmoj\GI11723	-	FBgn0003997	name=W	response to red light ; GO:0010114 | inferred from mutant phenotype <newline> entrainment of circadian clock by photoperiod ; GO:0043153 | inferred from mutant phenotype <newline> head involution ; GO:0008258 | inferred from mutant phenotype <newline> instar larval or pupal development ; GO:0002165 | inferred from mutant phenotype <newline> programmed cell death ; GO:0012501 | inferred from mutan…	-	-	FBtr0162448		GOTERM_BP_FAT	GO:0006811~ion transport	50	5.63063	5.75954e-08	FBGN0036732, FBGN0015558, FBGN0032593, FBGN0028662, FBGN0002917, FBGN0034656, FBGN0032706, FBGN0039873, FBGN0038839, FBGN0033558, FBGN0259111, FBGN0024315, FBGN0036770, FBGN0001991, FBGN0004619, FBGN0036461, FBGN0039927, FBGN0038840, FBGN0039722, FBGN0034497, FBGN0037690, FBGN0085425, FBGN0015777, FBGN0035293, FBGN0085392, FBGN0052704, FBGN0037238, FBGN0051052, FBGN0039081, FBGN0040297, FBGN00055…	503	346	7937	2.28025	0.000102284	2.04577e-05	9.76512e-05		FBgn0143810	FBtr0171803		#N/A	#N/A	#N/A	#N/A
FBtr0174676	Reg*Diet	BC	AG	BC	OP	0.5118	1.42583	0.1143	73	4.48	<.0001	0.511845	2.74117e-05	0.00133796		FBgn0134692	FBtr0162659		FBgn0134485	name=Dmoj\GI11726	-	FBgn0036778	name=Cyp312a1	-	microsome ; GO:0005792 | non-traceable author statement <newline> membrane ; GO:0016020 | non-traceable author statement	electron carrier activity ; GO:0009055 | non-traceable author statement <newline> electron carrier activity ; GO:0009055 | inferred from sequence or structural similarity <newline> electron carrier activity ; GO:0009055 | inferred from electronic annotation with InterPro:IPR001128 <newline> heme binding ; GO:0020037 | inferred from electronic annotation with InterPro:IPR001128, InterPro:IPR002403…	FBtr0162451		SP_PIR_KEYWORDS	ion transport	30	3.37838	6.28425e-06	FBGN0015558, FBGN0052704, FBGN0032593, FBGN0037238, FBGN0039081, FBGN0040297, FBGN0002917, FBGN0005564, FBGN0034656, FBGN0032706, FBGN0039873, FBGN0033558, FBGN0029762, FBGN0024315, FBGN0017448, FBGN0004619, FBGN0001991, FBGN0031998, FBGN0019952, FBGN0039927, FBGN0038840, FBGN0037690, FBGN0036727, FBGN0060296, FBGN0085425, FBGN0015777, FBGN0250757, FBGN0035293, FBGN0039840, FBGN0003386	846	182	12980	2.52903	0.00156356	0.000260763	0.00815838		FBgn0143855	FBtr0171848		#N/A	#N/A	#N/A	#N/A
FBtr0170027	Reg*Diet	BC	AG	BC	OP	0.5101	1.42415	0.1005	73	5.08	<.0001	0.510135	2.84039e-06	0.000216725		FBgn0134715	FBtr0162683		FBgn0134519	name=Dmoj\GI11760	-	FBgn0010452	name=trn	cell adhesion ; GO:0007155 | non-traceable author statement <newline> open tracheal system development ; GO:0007424 | inferred from mutant phenotype <newline> cell migration ; GO:0016477 | traceable author statement <newline> branch fusion, open tracheal system ; GO:0035147 | inferred from mutant phenotype	plasma membrane ; GO:0005886 | non-traceable author statement	protein binding ; GO:0005515 | inferred from electronic annotation with InterPro:IPR001611	FBtr0162485		GOTERM_BP_FAT	GO:0030001~metal ion transport	25	2.81532	0.000100987	FBGN0032593, FBGN0037238, FBGN0039081, FBGN0040297, FBGN0005564, FBGN0032706, FBGN0039873, FBGN0038839, FBGN0259111, FBGN0029762, FBGN0024315, FBGN0017448, FBGN0038412, FBGN0001991, FBGN0031998, FBGN0036461, FBGN0051547, FBGN0037690, FBGN0060296, FBGN0085425, FBGN0015777, FBGN0250757, FBGN0035293, FBGN0003386, FBGN0085392	503	165	7937	2.39081	0.164197	0.0039779	0.171083		FBgn0143909	FBtr0171903		#N/A	#N/A	#N/A	#N/A
FBtr0170644	Reg*Diet	BC	AG	BC	OP	0.5099	1.42395	0.1166	73	4.37	<.0001	0.50987	3.99656e-05	0.00179884		FBgn0134760	FBtr0162728		FBgn0134521	name=Dmoj\GI11762	-	FBgn0023095	name=caps	axon guidance ; GO:0007411 | inferred from mutant phenotype <newline> cell adhesion ; GO:0007155 | non-traceable author statement <newline> open tracheal system development ; GO:0007424 | inferred from mutant phenotype <newline> cell migration ; GO:0016477 | traceable author statement <newline> branch fusion, open tracheal system ; GO:0035147 | inferred from mutant phenotype	membrane ; GO:0016020 | non-traceable author statement	protein binding ; GO:0005515 | inferred from electronic annotation with InterPro:IPR001611	FBtr0162487		GOTERM_BP_FAT	GO:0006812~cation transport	31	3.49099	0.000555048	FBGN0032593, FBGN0037238, FBGN0051052, FBGN0039081, FBGN0040297, FBGN0028662, FBGN0005564, FBGN0032706, FBGN0039873, FBGN0038839, FBGN0259111, FBGN0029762, FBGN0024315, FBGN0038613, FBGN0017448, FBGN0038412, FBGN0001991, FBGN0031998, FBGN0036461, FBGN0019952, FBGN0039722, FBGN0051547, FBGN0037690, FBGN0060296, FBGN0085425, FBGN0015777, FBGN0250757, FBGN0035293, FBGN0028342, FBGN0003386, FBGN00853…	503	252	7937	1.94111	0.626949	0.0139875	0.936912		FBgn0144213	FBtr0172208		#N/A	#N/A	#N/A	#N/A
FBtr0169420	Reg*Diet	BC	AG	BC	OP	0.5098	1.42385	0.1262	73	4.04	0.0001	0.509801	0.000130663	0.00447803		FBgn0134766	FBtr0162734		FBgn0134571	name=Dmoj\GI11812	-	FBgn0002945	name=nkd	neuroblast fate specification ; GO:0014018 | inferred from mutant phenotype <newline> segment polarity determination ; GO:0007367 | inferred from mutant phenotype <newline> Wnt receptor signaling pathway, planar cell polarity pathway ; GO:0060071 | inferred from mutant phenotype <newline> Wnt receptor signaling pathway ; GO:0016055 | non-traceable author statement	nucleus ; GO:0005634 | inferred from direct assay <newline> cytoplasm ; GO:0005737 | inferred from direct assay	protein binding ; GO:0005515 | inferred from physical interaction with UniProtKB:P51140 <newline> zinc ion binding ; GO:0008270 | inferred from direct assay	FBtr0162537		GOTERM_BP_FAT	GO:0015672~monovalent inorganic cation transport	23	2.59009	0.00148388	FBGN0038613, FBGN0017448, FBGN0037238, FBGN0031998, FBGN0039081, FBGN0051547, FBGN0040297, FBGN0037690, FBGN0005564, FBGN0028662, FBGN0032706, FBGN0039873, FBGN0085425, FBGN0015777, FBGN0038839, FBGN0250757, FBGN0035293, FBGN0259111, FBGN0029762, FBGN0028342, FBGN0003386, FBGN0085392, FBGN0024315	503	175	7937	2.07385	0.928448	0.0302012	2.48632		FBgn0144541	FBtr0172536		#N/A	#N/A	#N/A	#N/A
FBtr0168481	Reg*Diet	BC	AG	BC	OP	0.5092	1.42326	0.09956	73	5.11	<.0001	0.509171	2.44854e-06	0.000192002		FBgn0134779	FBtr0162747		FBgn0134573	name=Dmoj\GI11814	-	FBgn0036839	name=CG18136	-	nucleus ; GO:0005634 | inferred from direct assay <newline> cytoplasm ; GO:0005737 | inferred from direct assay	transcription repressor activity ; GO:0016564 | inferred from direct assay <newline> zinc ion binding ; GO:0008270 | inferred from electronic annotation with InterPro:IPR002893	FBtr0162539																FBgn0144567	FBtr0172563		#N/A	#N/A	#N/A	#N/A
FBtr0174205	Reg*Diet	BC	AG	BC	OP	0.5087	1.42277	0.1261	73	4.03	0.0001	0.508719	0.000133639	0.00455657		FBgn0134800	FBtr0162768		FBgn0134654	name=Dmoj\GI11896	-	FBgn0001320	name=kni	regulation of mitosis ; GO:0007088 | inferred from mutant phenotype <newline> negative regulation of transcription ; GO:0016481 | non-traceable author statement <newline> zygotic determination of anterior/posterior axis, embryo ; GO:0007354 | non-traceable author statement <newline> branched duct epithelial cell fate determination, open tracheal system ; GO:0046845 | traceable author statement <n…	nucleus ; GO:0005634 | inferred from sequence or structural similarity with UniProtKB:Q60674 <newline> nucleus ; GO:0005634 | non-traceable author statement	ligand-dependent nuclear receptor activity ; GO:0004879 | inferred from sequence or structural similarity with UniProtKB:Q60674 <newline> transcription factor activity ; GO:0003700 | inferred from sequence or structural similarity with UniProtKB:Q60674 <newline> ligand-dependent nuclear receptor activity ; GO:0004879 | non-traceable author statement <newline> specific transcriptional repressor ac…	FBtr0162621		Annotation Cluster 10	Enrichment Score: 4.243969438886202													FBgn0144790	FBtr0172786		#N/A	#N/A	#N/A	#N/A
FBtr0169932	Reg*Diet	BC	AG	BC	OP	0.5078	1.42188	0.1044	73	4.86	<.0001	0.507767	6.49333e-06	0.000424462		FBgn0134807	FBtr0162775		FBgn0134661	name=Dmoj\GI11903	-	FBgn0037012	name=Rcd2	centriole replication ; GO:0007099 | inferred from mutant phenotype	-	-	FBtr0162628		Category	Term	Count	%	PValue	Genes	List Total	Pop Hits	Pop Total	Fold Enrichment	Bonferroni	Benjamini	FDR		FBgn0144800	FBtr0172796		#N/A	#N/A	#N/A	#N/A
FBtr0164287	Reg*Diet	BC	AG	BC	OP	0.5072	1.42129	0.09956	73	5.09	<.0001	0.507242	2.6396e-06	0.000204042		FBgn0134862	FBtr0162830		FBgn0134678	name=Dmoj\GI11920	-	FBgn0036975	name=CG5618	carboxylic acid metabolic process ; GO:0019752 | inferred from electronic annotation with InterPro:IPR002129 <newline> proteolysis ; GO:0006508 | inferred from electronic annotation with InterPro:IPR005317	cytoplasm ; GO:0005737 | inferred from electronic annotation with InterPro:IPR005317	sulfinoalanine decarboxylase activity ; GO:0004782 | inferred from sequence or structural similarity with EMBL:X94152; protein_id:CAA63868 <newline> pyridoxal phosphate binding ; GO:0030170 | inferred from electronic annotation with InterPro:IPR002129, InterPro:IPR015421 <newline> dipeptidyl-peptidase activity ; GO:0008239 | inferred from electronic annotation with InterPro:IPR005317	FBtr0162645		GOTERM_MF_FAT	GO:0015370~solute:sodium symporter activity	17	1.91441	3.53318e-06	FBGN0017448, FBGN0031939, FBGN0025709, FBGN0031998, FBGN0010651, FBGN0034394, FBGN0033234, FBGN0039873, FBGN0250757, FBGN0035293, FBGN0029663, FBGN0011603, FBGN0029762, FBGN0033911, FBGN0028886, FBGN0026439, FBGN0024315	555	62	7918	3.91183	0.00231509	0.000579275	0.00528181		FBgn0144877	FBtr0172873		#N/A	#N/A	#N/A	#N/A
FBtr0168538	Reg*Diet	BC	AG	BC	OP	0.5072	1.42129	0.1149	73	4.41	<.0001	0.507209	3.45018e-05	0.00160358		FBgn0134863	FBtr0162831		FBgn0134722	name=Dmoj\GI11965	-	FBgn0035410	name=CG14964	-	-	myosin binding ; GO:0017022 | inferred from sequence or structural similarity with EMBL:AF059576	FBtr0162690		GOTERM_MF_FAT	GO:0015293~symporter activity	20	2.25225	3.74322e-06	FBGN0017448, FBGN0031939, FBGN0037238, FBGN0025709, FBGN0031998, FBGN0010651, FBGN0051547, FBGN0034394, FBGN0033234, FBGN0039873, FBGN0250757, FBGN0035293, FBGN0029663, FBGN0259111, FBGN0011603, FBGN0029762, FBGN0033911, FBGN0028886, FBGN0026439, FBGN0024315	555	84	7918	3.39683	0.00245254	0.00049099	0.00559579		FBgn0145017	FBtr0173014		#N/A	#N/A	#N/A	#N/A
FBtr0167767	Reg*Diet	BC	AG	BC	OP	0.5071	1.42119	0.1034	73	4.91	<.0001	0.507074	5.49021e-06	0.00037066		FBgn0134868	FBtr0162836		FBgn0134760	name=Dmoj\GI12003	-	FBgn0035293	name=CG5687	transmembrane transport ; GO:0055085 | inferred from electronic annotation with InterPro:IPR001734	membrane ; GO:0016020 | inferred from electronic annotation with InterPro:IPR001734	sodium:iodide symporter activity ; GO:0008507 | inferred from sequence or structural similarity with NCBI_gi:4507035	FBtr0162728		GOTERM_MF_FAT	GO:0015294~solute:cation symporter activity	19	2.13964	7.28708e-06	FBGN0017448, FBGN0031939, FBGN0025709, FBGN0031998, FBGN0010651, FBGN0034394, FBGN0051547, FBGN0033234, FBGN0039873, FBGN0250757, FBGN0035293, FBGN0029663, FBGN0259111, FBGN0011603, FBGN0029762, FBGN0033911, FBGN0028886, FBGN0026439, FBGN0024315	555	80	7918	3.38833	0.00476894	0.000796407	0.0108933		FBgn0145227	FBtr0173224		#N/A	#N/A	#N/A	#N/A
FBtr0174602	Reg*Diet	BC	AG	BC	OP	0.5071	1.42119	0.1047	73	4.85	<.0001	0.507117	6.90887e-06	0.00044626		FBgn0134876	FBtr0162844		FBgn0134795	name=Dmoj\GI12038	-	FBgn0003984	name=vn	epidermal growth factor receptor signaling pathway ; GO:0007173 | inferred from mutant phenotype <newline> notum cell fate specification ; GO:0035310 | inferred from mutant phenotype <newline> notum development ; GO:0007477 | inferred from mutant phenotype <newline> imaginal disc-derived wing morphogenesis ; GO:0007476 | inferred from mutant phenotype <newline> brain development ; GO:0007420 | in…	extracellular region ; GO:0005576 | non-traceable author statement <newline> extracellular region ; GO:0005576 | traceable author statement <newline> plasma membrane ; GO:0005886 | non-traceable author statement	epidermal growth factor receptor binding ; GO:0005154 | inferred from mutant phenotype <newline> epidermal growth factor receptor binding ; GO:0005154 | traceable author statement <newline> epidermal growth factor receptor binding ; GO:0005154 | non-traceable author statement	FBtr0162763		GOTERM_MF_FAT	GO:0015296~anion:cation symporter activity	10	1.12613	0.000795505	FBGN0017448, FBGN0250757, FBGN0035293, FBGN0010651, FBGN0259111, FBGN0051547, FBGN0034394, FBGN0033234, FBGN0026439, FBGN0024315	555	37	7918	3.85586	0.406702	0.0508666	1.18267		FBgn0145291	FBtr0173288		#N/A	#N/A	#N/A	#N/A
FBtr0171968	Reg*Diet	BC	AG	BC	OP	0.5067	1.4208	0.1355	73	3.74	0.0004	0.506728	0.000363436	0.00964461		FBgn0134883	FBtr0162851		FBgn0134800	name=Dmoj\GI12043	-	FBgn0259173	name=corn	-	apical part of cell ; GO:0045177 | inferred from direct assay <newline> cell cortex ; GO:0005938 | inferred from direct assay <newline> cytoplasm ; GO:0005737 | inferred from direct assay	microtubule binding ; GO:0008017 | inferred from direct assay <newline> protein binding ; GO:0005515 | inferred from physical interaction with insc	FBtr0162768		GOTERM_BP_FAT	GO:0006814~sodium ion transport	12	1.35135	0.00786222	FBGN0039873, FBGN0017448, FBGN0015777, FBGN0250757, FBGN0037238, FBGN0035293, FBGN0031998, FBGN0259111, FBGN0029762, FBGN0051547, FBGN0040297, FBGN0024315	503	76	7937	2.49147	0.999999	0.10855	12.526		FBgn0145623	FBtr0173621		#N/A	#N/A	#N/A	#N/A
FBtr0165267	Reg*Diet	BC	AG	BC	OP	0.5057	1.41981	0.1303	73	3.88	0.0002	0.505658	0.000225871	0.00677171		FBgn0134885	FBtr0162853		FBgn0134862	name=Dmoj\GI12105	-	FBgn0035708	name=CG8398	-	-	-	FBtr0162830																FBgn0145858	FBtr0173856		#N/A	#N/A	#N/A	#N/A
FBtr0167482	Reg*Diet	BC	AG	BC	OP	0.5053	1.41942	0.08763	73	5.77	<.0001	0.505335	1.81425e-07	2.22474e-05		FBgn0134904	FBtr0162872		FBgn0134863	name=Dmoj\GI12106	-	FBgn0004619	name=Glu-RI	-	plasma membrane ; GO:0005886 | inferred from sequence or structural similarity <newline> integral to membrane ; GO:0016021 | non-traceable author statement <newline> membrane ; GO:0016020 | inferred from electronic annotation with InterPro:IPR001320	alpha-amino-3-hydroxy-5-methyl-4-isoxazole propionate selective glutamate receptor activity ; GO:0004971 | inferred from direct assay <newline> extracellular-glutamate-gated ion channel activity ; GO:0005234 | non-traceable author statement <newline> extracellular-glutamate-gated ion channel activity ; GO:0005234 | inferred from electronic annotation with InterPro:IPR001320	FBtr0162831		Annotation Cluster 11	Enrichment Score: 4.09164572252549													FBgn0146010	FBtr0174008		#N/A	#N/A	#N/A	#N/A
FBtr0167428	Reg*Diet	BC	AG	BC	OP	0.5053	1.41942	0.1288	73	3.92	0.0002	0.505344	0.000195654	0.00608133		FBgn0134906	FBtr0162874		FBgn0134864	name=Dmoj\GI12107	-	FBgn0035975	name=PGRP-LA	detection of bacterium ; GO:0016045 | non-traceable author statement <newline> immune response ; GO:0006955 | inferred from sequence or structural similarity with EMBL:AB016605; protein_id:BAA77210.1 AND inferred from sequence or structural similarity with EMBL:AF076481; protein_id:AAC31820.1 AND inferred from sequence or structural similarity with HGNC_gene:PGLYRP1; HGNC:8904; OMIM:604963 <newli…	integral to membrane ; GO:0016021 | inferred from sequence or structural similarity <newline> integral to plasma membrane ; GO:0005887 | non-traceable author statement	peptidoglycan binding ; GO:0042834 | non-traceable author statement <newline> peptidoglycan binding ; GO:0042834 | inferred from sequence or structural similarity with EMBL:AB016605; protein_id:BAA77210.1 AND inferred from sequence or structural similarity with EMBL:AF076481; protein_id:AAC31820.1 AND inferred from sequence or structural similarity with HGNC_gene:PGLYRP1; HGNC:8904; OMIM:604963 <…	FBtr0162832		Category	Term	Count	%	PValue	Genes	List Total	Pop Hits	Pop Total	Fold Enrichment	Bonferroni	Benjamini	FDR		FBgn0146044	FBtr0174042		#N/A	#N/A	#N/A	#N/A
FBtr0163947	Reg*Diet	BC	AG	BC	OP	0.5028	1.41696	0.1064	73	4.73	<.0001	0.502795	1.08365e-05	0.000640812		FBgn0134951	FBtr0162919		FBgn0134868	name=Dmoj\GI12111	-	FBgn0035977	name=PGRP-LF	defense response ; GO:0006952 | non-traceable author statement <newline> innate immune response ; GO:0045087 | non-traceable author statement <newline> peptidoglycan catabolic process ; GO:0009253 | non-traceable author statement <newline> peptidoglycan catabolic process ; GO:0009253 | inferred from electronic annotation with InterPro:IPR002502, InterPro:IPR015510	integral to plasma membrane ; GO:0005887 | non-traceable author statement	peptidoglycan binding ; GO:0042834 | non-traceable author statement <newline> N-acetylmuramoyl-L-alanine amidase activity ; GO:0008745 | inferred from electronic annotation with InterPro:IPR002502, InterPro:IPR015510 <newline> protein binding ; GO:0005515 | inferred from electronic annotation with InterPro:IPR006619	FBtr0162836		GOTERM_BP_FAT	GO:0060541~respiratory system development	34	3.82883	2.70359e-10	FBGN0086680, FBGN0001981, FBGN0001250, FBGN0000490, FBGN0003499, FBGN0004644, FBGN0000635, FBGN0003731, FBGN0001987, FBGN0004456, FBGN0053556, FBGN0001320, FBGN0014135, FBGN0001168, FBGN0259211, FBGN0003053, FBGN0023095, FBGN0003997, FBGN0003425, FBGN0004635, FBGN0020521, FBGN0014388, FBGN0015777, FBGN0003328, FBGN0003944, FBGN0005771, FBGN0035049, FBGN0004858, FBGN0035574, FBGN0020299, FBGN00045…	503	153	7937	3.50652	4.80158e-07	4.80158e-07	4.58386e-07		FBgn0146416	FBtr0174415		#N/A	#N/A	#N/A	#N/A
FBtr0161486	Reg*Diet	BC	AG	BC	OP	0.5027	1.41686	0.103	73	4.88	<.0001	0.50271	6.01736e-06	0.000399096		FBgn0134954	FBtr0162922		FBgn0134876	name=Dmoj\GI12119	-	FBgn0035367	name=CG12187	-	-	protein binding ; GO:0005515 | inferred from electronic annotation with InterPro:IPR001478 <newline> zinc ion binding ; GO:0008270 | inferred from electronic annotation with InterPro:IPR011011	FBtr0162844		GOTERM_BP_FAT	GO:0007424~open tracheal system development	34	3.82883	2.70359e-10	FBGN0086680, FBGN0001981, FBGN0001250, FBGN0000490, FBGN0003499, FBGN0004644, FBGN0000635, FBGN0003731, FBGN0001987, FBGN0004456, FBGN0053556, FBGN0001320, FBGN0014135, FBGN0001168, FBGN0259211, FBGN0003053, FBGN0023095, FBGN0003997, FBGN0003425, FBGN0004635, FBGN0020521, FBGN0014388, FBGN0015777, FBGN0003328, FBGN0003944, FBGN0005771, FBGN0035049, FBGN0004858, FBGN0035574, FBGN0020299, FBGN00045…	503	153	7937	3.50652	4.80158e-07	4.80158e-07	4.58386e-07		FBgn0146572	FBtr0174572		#N/A	#N/A	#N/A	#N/A
FBtr0166596	Reg*Diet	BC	AG	BC	OP	0.5017	1.41588	0.1204	73	4.17	<.0001	0.50168	8.36026e-05	0.0031833		FBgn0134968	FBtr0162936		FBgn0134878	name=Dmoj\GI12121	-	FBgn0035364	name=CG14950	-	-	-	FBtr0162846		GOTERM_BP_FAT	GO:0035295~tube development	21	2.36486	2.82649e-06	FBGN0001168, FBGN0259211, FBGN0014135, FBGN0001981, FBGN0001250, FBGN0000490, FBGN0023095, FBGN0003425, FBGN0000014, FBGN0014388, FBGN0003944, FBGN0005771, FBGN0000659, FBGN0003731, FBGN0020299, FBGN0010452, FBGN0004456, FBGN0053556, FBGN0003118, FBGN0014011, FBGN0005511	503	99	7937	3.34713	0.00500727	0.000386068	0.00479211		FBgn0146613	FBtr0174613		#N/A	#N/A	#N/A	#N/A
FBtr0163405	Reg*Diet	BC	AG	BC	OP	0.4996	1.41382	0.128	73	3.9	0.0002	0.499624	0.00020992	0.0064107		FBgn0134982	FBtr0162950		FBgn0134883	name=Dmoj\GI12126	-	FBgn0035171	name=CG12502	-	-	-	FBtr0162851		GOTERM_BP_FAT	GO:0035239~tube morphogenesis	18	2.02703	1.53491e-05	FBGN0001168, FBGN0259211, FBGN0014135, FBGN0001981, FBGN0001250, FBGN0000490, FBGN0023095, FBGN0003425, FBGN0014388, FBGN0005771, FBGN0000659, FBGN0003731, FBGN0020299, FBGN0010452, FBGN0004456, FBGN0053556, FBGN0003118, FBGN0014011	503	84	7937	3.38128	0.026892	0.00108981	0.0260207		FBgn0146819	FBtr0174821		#N/A	#N/A	#N/A	#N/A
FBtr0163563	Reg*Diet	BC	AG	BC	OP	0.499	1.41323	0.0927	73	5.38	<.0001	0.498975	8.50389e-07	8.05898e-05		FBgn0135003	FBtr0162971		FBgn0134885	name=Dmoj\GI12128	-	FBgn0036727	name=CG7589	phagocytosis, engulfment ; GO:0006911 | inferred from mutant phenotype <newline> ion transport ; GO:0006811 | inferred from electronic annotation with InterPro:IPR006028, InterPro:IPR006029, InterPro:IPR006201, InterPro:IPR018000	integral to membrane ; GO:0016021 | inferred from electronic annotation with InterPro:IPR006028, InterPro:IPR006201, InterPro:IPR018000 <newline> postsynaptic membrane ; GO:0045211 | inferred from electronic annotation with InterPro:IPR018000	extracellular-glycine-gated ion channel activity ; GO:0016933 | inferred from sequence or structural similarity with EMBL:AF017724	FBtr0162853		GOTERM_BP_FAT	GO:0001763~morphogenesis of a branching structure	12	1.35135	4.12279e-05	FBGN0014135, FBGN0259211, FBGN0014388, FBGN0005771, FBGN0001981, FBGN0020299, FBGN0000490, FBGN0023095, FBGN0010452, FBGN0004635, FBGN0053556, FBGN0003118	503	42	7937	4.50838	0.0706058	0.00187573	0.0698777		FBgn0146875	FBtr0174877		#N/A	#N/A	#N/A	#N/A
FBtr0173089	Reg*Diet	BC	AG	BC	OP	0.4985	1.41274	0.1206	73	4.13	<.0001	0.498468	9.47621e-05	0.00350443		FBgn0135041	FBtr0163009		FBgn0134891	name=Dmoj\GI12134	-	FBgn0032957	name=CG2225	-	-	-	FBtr0162859		GOTERM_BP_FAT	GO:0060446~branching involved in open tracheal system development	11	1.23874	0.000112217	FBGN0014135, FBGN0259211, FBGN0014388, FBGN0005771, FBGN0001981, FBGN0020299, FBGN0000490, FBGN0023095, FBGN0010452, FBGN0053556, FBGN0003118	503	39	7937	4.45058	0.180703	0.00423163	0.19009		FBgn0146876	FBtr0174878		#N/A	#N/A	#N/A	#N/A
FBtr0167839	Reg*Diet	BC	AG	BC	OP	0.4971	1.41137	0.1268	73	3.92	0.0002	0.497079	0.000197366	0.00612045		FBgn0135044	FBtr0163012		FBgn0134904	name=Dmoj\GI12147	-	FBgn0035330	name=CG13802	-	-	-	FBtr0162872		GOTERM_BP_FAT	GO:0048754~branching morphogenesis of a tube	11	1.23874	0.000112217	FBGN0014135, FBGN0259211, FBGN0014388, FBGN0005771, FBGN0001981, FBGN0020299, FBGN0000490, FBGN0023095, FBGN0010452, FBGN0053556, FBGN0003118	503	39	7937	4.45058	0.180703	0.00423163	0.19009		FBgn0146877	FBtr0174879		#N/A	#N/A	#N/A	#N/A
[truncated: 1,243 more rows]
[truncated: 31 more columns]

## Sheet: Baja-AG vs Main-AG
ID	Effect	Reg	Diet	_Reg	_Diet	Estimate	StdErr	DF	tValue	Probt	adjratio	raw_P	fdr_p		Flymine gene list			BC-AG>SO-AG										BC-AG>SO-AG														Flymine BC-AG>SO-AG
[truncated: 795 more rows]
[truncated: 5 more columns]

## Sheet: Baja-OP vs Main-AG
ID	Effect	Reg	Diet	_Reg	_Diet	Estimate	StdErr	DF	tValue	Probt	adjratio	raw_P	fdr_p		Flymine list			BC-OP>SO-AG										BC-OP>SO-AG	NONE													Flymine gene list
FBtr0164933	Reg*Diet	BC	OP	SO	AG	3.5638	0.08672	73	41.1	<.0001	3.56378	3.24391e-52	0		FBgn0132952	FBtr0160911		#N/A	#N/A	#N/A	#N/A	#N/A	#N/A	#N/A	#N/A	FBtr0164933		Annotation Cluster 1	Enrichment Score: 1.1932374220410715													Annotation Cluster 1	Enrichment Score: 3.984869701764025
[truncated: 1,041 more rows]
[truncated: 5 more columns]

## Sheet: Baja-AG vs Main-OP
ID	Effect	Reg	Diet	_Reg	_Diet	Estimate	fold change	StdErr	DF	tValue	Probt	adjratio	raw_P	fdr_p		Flymine			BC-AG>M-OP										BC-AG>M-OP														Flymine list
[truncated: 2,924 more rows]
[truncated: 6 more columns]

## Sheet: Baja-OP vs Main-OP
ID	Effect	Reg	Diet	_Reg	_Diet	Estimate	Fold X	StdErr	DF	tValue	Probt	adjratio	raw_P	fdr_p		Flymine			BC-OP>SO-OP, P<0.01										P<0.01														P<0.01 & >1.5X
[truncated: 633 more rows]
[truncated: 15 more columns]

## Sheet: Main-AG vs Main-OP
ID	Effect	Reg	Diet	_Reg	_Diet	Estimate	fold X	StdErr	DF	tValue	Probt	adjratio	raw_P	fdr_p		Main-AG>Main-OP										Flymine results			Using gene list from 9114 annotation file - Main-AG>Main-OP														Using longer flymine gene list - Main-AG>Main-OP
[truncated: 528 more rows]
[truncated: 6 more columns]

[truncated: 2 more sheets: peptidase genes, Sheet2]
